# Supplementary material for: A spatiotemporal proteomic map of human adipogenesis
Source: Nat Metab. 2024 Apr 2;6(5):861–79. doi: 10.1038/s42255-024-01025-8 (PMC11132986; doi:10.1038/s42255-024-01025-8)
Supplement: Supplementary file 5 — Proteomic profiles during adipogenesis. [file 42255_2024_1025_MOESM5_ESM.xlsx]

## Sheet: Primary_data
SGBS_D00_A	SGBS_D00_B	SGBS_D00_C	SGBS_D02_A	SGBS_D02_B	SGBS_D02_C	SGBS_D04_A	SGBS_D04_B	SGBS_D04_C	SGBS_D06_A	SGBS_D06_B	SGBS_D06_C	SGBS_D10_A	SGBS_D10_B	SGBS_D10_C	SGBS_D12_A	SGBS_D12_B	SGBS_D12_C	SGBS_D14_A	SGBS_D14_B	SGBS_D14_C	SGBS_D20_A	SGBS_D20_B	SGBS_D20_C	hAPC_D-02_A	hAPC_D-02_B	hAPC_D-02_C	hAPC_D00_A	hAPC_D00_B	hAPC_D00_C	hAPC_D01_A	hAPC_D01_B	hAPC_D01_C	hAPC_D02_A	hAPC_D02_B	hAPC_D02_C	hAPC_D04_A	hAPC_D04_B	hAPC_D04_C	hAPC_D06_A	hAPC_D06_B	hAPC_D06_C	hAPC_D08_A	hAPC_D08_B	hAPC_D08_C	hAPC_D10_A	hAPC_D10_B	hAPC_D10_C	hAPC_D12_A	hAPC_D12_B
SGBS	SGBS	SGBS	SGBS	SGBS	SGBS	SGBS	SGBS	SGBS	SGBS	SGBS	SGBS	SGBS	SGBS	SGBS	SGBS	SGBS	SGBS	SGBS	SGBS	SGBS	SGBS	SGBS	SGBS	hAPC	hAPC	hAPC	hAPC	hAPC	hAPC	hAPC	hAPC	hAPC	hAPC	hAPC	hAPC	hAPC	hAPC	hAPC	hAPC	hAPC	hAPC	hAPC	hAPC	hAPC	hAPC	hAPC	hAPC	hAPC	hAPC
D00	D00	D00	D02	D02	D02	D04	D04	D04	D06	D06	D06	D10	D10	D10	D12	D12	D12	D14	D14	D14	D20	D20	D20	D-02	D-02	D-02	D00	D00	D00	D01	D01	D01	D02	D02	D02	D04	D04	D04	D06	D06	D06	D08	D08	D08	D10	D10	D10	D12	D12
SGBS_D00	SGBS_D00	SGBS_D00	SGBS_D02	SGBS_D02	SGBS_D02	SGBS_D04	SGBS_D04	SGBS_D04	SGBS_D06	SGBS_D06	SGBS_D06	SGBS_D10	SGBS_D10	SGBS_D10	SGBS_D12	SGBS_D12	SGBS_D12	SGBS_D14	SGBS_D14	SGBS_D14	SGBS_D20	SGBS_D20	SGBS_D20	hAPC_D-02	hAPC_D-02	hAPC_D-02	hAPC_D00	hAPC_D00	hAPC_D00	hAPC_D01	hAPC_D01	hAPC_D01	hAPC_D02	hAPC_D02	hAPC_D02	hAPC_D04	hAPC_D04	hAPC_D04	hAPC_D06	hAPC_D06	hAPC_D06	hAPC_D08	hAPC_D08	hAPC_D08	hAPC_D10	hAPC_D10	hAPC_D10	hAPC_D12	hAPC_D12
8537.27	NaN	NaN	12327.3	15585.7	15768.1	NaN	NaN	NaN	NaN	NaN	6410.81	NaN	9310.59	NaN	NaN	NaN	12943.4	NaN	7814.67	NaN	NaN	NaN	NaN	19279.1	13198.1	11060.7	NaN	7733.67	10916.6	NaN	10089.9	9731.15	9998.91	10281.6	10781.1	5584.62	9169.85	7193.97	13465.2	8773.99	9347.53	4741.44	6633.94	3977.44	NaN	3894.36	3605.09	NaN	NaN
171230	169057	141227	155949	160547	140373	118857	135710	112265	118126	118520	111873	168279	162467	202212	244764	261402	265112	287761	238061	310046	283358	318852	308247	231225	274199	262443	415870	328498	395254	242039	264402	258849	251195	239673	240250	233218	222527	203837	171922	207410	177246	184966	189661	173613	207734	214279	193027	345113	311153
NaN	NaN	NaN	NaN	NaN	NaN	NaN	NaN	NaN	NaN	NaN	NaN	NaN	NaN	NaN	NaN	NaN	NaN	NaN	NaN	NaN	NaN	NaN	NaN	NaN	NaN	NaN	NaN	NaN	NaN	NaN	NaN	NaN	NaN	NaN	NaN	NaN	NaN	NaN	NaN	NaN	NaN	NaN	NaN	NaN	NaN	NaN	NaN	NaN	NaN
436402	385938	606690	484669	486495	423578	487068	393055	460418	349793	434229	364317	230424	243689	232371	270374	260845	372188	241038	254129	238624	248835	249708	220280	526662	473153	504201	504900	564620	529405	502082	512425	489016	503017	476247	490372	505519	541469	464187	476024	509031	486670	367975	382601	407257	304324	336408	359248	312506	261751
NaN	NaN	NaN	NaN	NaN	NaN	NaN	7225.78	NaN	NaN	NaN	NaN	NaN	34864.4	NaN	NaN	NaN	NaN	NaN	NaN	16530.2	NaN	37805.4	5385.88	9352.8	13833.9	12866.5	3852.98	4729.81	8066.89	5329.86	4613.51	5001.42	3782.78	NaN	4009.14	1247.81	9351.15	NaN	767.798	NaN	NaN	NaN	NaN	2415.93	NaN	3701.76	3203.42	NaN	18725.4
632990	581329	604926	407000	398068	430573	315970	311669	323191	262899	251071	263738	222090	227810	202837	200569	181930	166604	179545	183961	195248	146379	161062	180193	354043	352975	338609	307842	307330	298249	373901	342983	354519	354841	342653	346330	270651	270741	293464	238148	237504	239899	215552	214143	208999	198841	204542	219410	186901	188170
7701.52	6536.47	NaN	11164.6	10399.4	7795.9	19344	22350.2	23331.7	21590.1	29346.5	42682.4	111676	89595.8	83844.7	105094	94209.7	80549.9	115454	130096	92193.5	148405	119528	111469	17575.2	22138.6	19884.5	18849.9	17654	15906.9	18998.8	16005.6	22123	20006	24036.1	27713.3	20457.4	20279.7	20767.6	21489.1	25497	28803.5	43981.2	52943.5	49341.1	53043.1	50854.8	53856.9	74494.6	97917.5
NaN	NaN	NaN	NaN	12417	58539.6	NaN	32882	6405.06	NaN	NaN	NaN	NaN	NaN	NaN	7873.27	26681.8	NaN	46854.6	NaN	NaN	NaN	NaN	NaN	13120.7	12689.2	9294.1	NaN	14152.9	NaN	NaN	2014.11	NaN	NaN	5525.85	7273.46	6115.76	NaN	5262.34	NaN	NaN	NaN	4360.22	NaN	38808.9	NaN	NaN	NaN	61401.4	NaN
15251.5	20654	18098.1	17545	19455.4	14258.9	15157.3	12492.8	12550.4	11267.9	11757.7	12627	9944.13	9309.05	NaN	12756.3	8357.97	9667.63	10683.9	10742.7	9545.82	11500.6	11854.2	11158.8	8367.63	12911.6	11587.2	8085.88	9686.73	10318.6	7219.11	10020.1	6665.33	5923.93	6915.64	7638.76	6370.71	6639.9	4684.38	4577.61	5758.53	8361.48	6549.03	5808.33	6985.08	5193.17	4668.94	4487.52	4768.02	4106.78
NaN	NaN	NaN	NaN	NaN	NaN	NaN	NaN	NaN	NaN	NaN	NaN	NaN	NaN	NaN	NaN	NaN	NaN	NaN	NaN	NaN	NaN	NaN	NaN	NaN	4153.39	3714.17	NaN	NaN	NaN	NaN	NaN	NaN	NaN	NaN	1873.01	NaN	NaN	NaN	NaN	NaN	NaN	NaN	1995.98	2709.17	2072.99	NaN	4158.75	1601.81	NaN
23153.8	26957.4	38128.6	13962.6	14284.4	14223.1	16820.4	12135.4	15103	29916.2	14354.5	31535.9	24663.1	32261.4	32105.2	24552.8	8223.87	11189.6	28319	10694.2	30601.9	21792.3	15395.3	35192.2	18178.7	19851.5	19797.8	18270.7	15479.8	17287.6	18187.4	16044.8	18269.2	13085.5	14580.2	13903.3	14136.3	14949.3	19322.8	16289.3	14764.8	13042.8	13521.2	14523.5	14954	14880.3	15726.3	15094.7	15322.5	15460.9
152954	208445	170415	150954	182537	167567	140520	152969	133834	180696	163811	121168	175244	149256	154796	141696	207739	177400	171145	186988	177036	151874	212606	167761	142890	153976	171835	171435	165627	197157	198450	168283	165305	149427	144489	148627	152503	161399	177449	145225	155647	159113	151502	142169	170530	157891	160108	218602	170446	174390
12641.8	3130.4	11989.4	2526.37	7257.52	1859.01	7680.97	8583.96	10680.4	3513.05	5031.79	11762.3	4728.27	14880.2	5266.3	3646.49	4580.06	17225.2	4982.38	4737.43	14042	10071.1	9367.5	6022.89	10702.8	10844.1	7438.25	NaN	NaN	4002.96	5544.95	5178.31	7867.29	7228.48	7502.66	8560.42	8377.22	6564.42	5774.77	5462.48	10045.8	12355.7	13219.7	12434.8	11520.7	12455.6	11735.2	8870.54	10747.7	13339.8
51297.6	40628.4	45490.4	34296.3	38129.5	49222.6	51751.9	40423.6	47051	38128.5	42730.4	38358.7	34061.9	33180.5	30462.1	36893	31526.2	31846.3	32199.1	38929.7	34262.5	31659	31209.3	22751.8	54793.2	61521.8	65748.3	102853	105704	113685	75805.5	80491	60030.5	54215	59002.8	54133.6	77165.4	99385.7	93536.9	116764	87691.5	78997.1	69862.6	69907.3	73054.3	51948.7	71011.6	66460.9	56963.3	54346.3
18408.9	22510.9	21824.6	26056.6	25722.4	26420.4	28412.2	29322.3	28240.6	23412.3	24039.1	26079.6	23288	23108.5	24341	23609	NaN	22410.5	22933.2	24104.4	23719.8	21847.1	23478.5	24309.2	22326.7	NaN	22483.4	21679.4	30867	32165.9	30315.8	31497.1	39845.1	28778.8	40558.8	40381.5	29345.8	35625.1	29402.7	31942	25201.9	23037.5	17327.4	22784.8	20042.8	15939.4	NaN	25232.5	NaN	NaN
NaN	NaN	104395	NaN	136752	119027	134283	NaN	NaN	76009.2	NaN	158178	236448	279096	NaN	307930	NaN	432820	NaN	NaN	363786	NaN	373573	NaN	33371.3	30231.9	35312.1	26772.1	25283.9	25618.8	21927.3	18459.7	24627	10957.9	12183.2	14766.2	5365.24	70249	NaN	72801.4	4655.95	NaN	9791.16	8072.81	9361.75	11390.9	12593.1	109296	11118.6	14919.5
86193.8	84962.6	91905.7	65255.9	66898.7	57768.2	75795.3	79490.6	72093.3	84193.5	102555	92776.8	107302	120229	122707	122868	120228	144219	130992	105520	118024	115015	135593	142021	109185	96695.1	95915.5	98987	99178.6	90142.9	71482.7	78859.7	83997.8	67852.1	75784.8	73705	57663.6	67424.6	65918.7	65353.1	75570.6	72152.4	91177.2	97361.4	86166.1	102230	96153.5	88036.4	114822	109574
23425.4	25170.2	21901.8	24043.2	22916.5	23632.6	22886.2	20650.9	19025.7	21075.9	17903	14318.3	14188	14576.1	14057.2	12818.3	10609.5	12770.2	13634.9	14552.4	13428.3	12988.1	15923.3	12054.8	11849.6	15506.1	12168.6	11894.6	11652.7	13384.7	13261.9	12825.2	12285.8	15288.7	13145.7	13510.7	14938.1	15646.1	16487.8	14900.7	14267.9	13149.6	11080.5	11360.7	11597.1	10970.3	11621.9	12155.4	9098.65	10180.2
5272.24	11368.6	10811.2	11826.7	13852.2	3706.06	10558.7	11841.5	NaN	11655.7	16093.2	NaN	10450.6	NaN	13496	NaN	NaN	NaN	NaN	NaN	NaN	NaN	NaN	NaN	3937.41	4831.68	6292.95	6916.61	7328.81	3910.84	NaN	4231.89	5934.39	2969.12	3444.71	4688.86	5954.7	8204.46	6399.45	4231.67	3877.64	5062.62	7492.79	3879.97	3490.41	NaN	5123.46	6361.55	NaN	NaN
17614.9	13559.5	15467.4	14380.6	12939.8	11746.6	11411.7	12754.9	12549	8376.64	8441.57	6317.2	9763.81	7939.31	5723.48	6251.02	6783.08	5443.49	4841.62	6573.46	5411.2	4122.45	15161.6	7001.44	15089.1	10548	12738	7352.37	7845.34	7729.49	6178.15	3441.05	8173.33	5548.81	6248.37	6132.29	5955.63	4698.47	4389.59	4290.06	7854.08	7553.53	6516.22	7646.35	7903.14	5764.25	6762.39	5901.07	5112.75	5211.4
65550.9	48964.1	55661.3	60186.2	55340.5	47863.3	49385.4	51970.9	48250.7	57918.2	55101.2	66682.2	62376.9	64851.7	70470.2	77639.1	81691.5	70477.7	94921.8	97353	88123.8	105995	110163	98292.5	36032.7	30574.1	29806.4	47517	94074.5	101299	35790.8	73859.9	51227.8	57458.2	60330	47883.8	34826.7	29635.6	32113.4	51062.6	34008.3	35080.6	39701	34755.4	31505.2	48474.9	29921.9	34950.2	28325.6	42468.1
NaN	NaN	NaN	NaN	NaN	NaN	NaN	NaN	NaN	NaN	NaN	NaN	NaN	NaN	NaN	NaN	4007.95	NaN	NaN	NaN	NaN	NaN	NaN	NaN	NaN	NaN	NaN	NaN	NaN	NaN	NaN	NaN	NaN	NaN	NaN	12467.4	NaN	NaN	12724.2	NaN	NaN	11459	NaN	NaN	NaN	NaN	NaN	NaN	NaN	NaN
NaN	NaN	NaN	NaN	NaN	NaN	NaN	NaN	NaN	NaN	NaN	NaN	NaN	NaN	NaN	NaN	NaN	NaN	NaN	NaN	NaN	NaN	NaN	NaN	NaN	NaN	NaN	NaN	NaN	NaN	NaN	NaN	NaN	NaN	NaN	NaN	NaN	NaN	NaN	NaN	NaN	NaN	NaN	NaN	NaN	NaN	NaN	NaN	NaN	NaN
NaN	NaN	NaN	NaN	NaN	NaN	NaN	NaN	NaN	NaN	NaN	NaN	NaN	NaN	NaN	NaN	NaN	NaN	NaN	NaN	NaN	NaN	NaN	NaN	NaN	NaN	NaN	NaN	NaN	NaN	NaN	NaN	NaN	NaN	NaN	NaN	NaN	NaN	NaN	NaN	NaN	NaN	NaN	NaN	NaN	NaN	NaN	NaN	NaN	NaN
5950.09	NaN	NaN	NaN	NaN	7357.21	NaN	NaN	NaN	NaN	NaN	NaN	NaN	9606.33	9010.43	NaN	NaN	6877.68	11777.3	13963.2	11516.8	19235	25783.5	29124.9	NaN	4864.79	NaN	NaN	NaN	NaN	NaN	NaN	NaN	NaN	NaN	NaN	6386.32	8595.7	5667.3	3486.2	12201.5	NaN	8857.99	9221.64	6369.62	8411.92	8129.64	6234.77	NaN	4590.9
NaN	NaN	NaN	NaN	NaN	NaN	NaN	NaN	NaN	NaN	NaN	NaN	NaN	NaN	NaN	NaN	NaN	NaN	NaN	NaN	NaN	NaN	NaN	NaN	NaN	NaN	NaN	NaN	NaN	NaN	NaN	NaN	NaN	NaN	NaN	NaN	NaN	NaN	NaN	NaN	NaN	NaN	NaN	NaN	NaN	NaN	NaN	NaN	NaN	NaN
NaN	NaN	NaN	NaN	NaN	NaN	NaN	NaN	NaN	NaN	NaN	NaN	NaN	NaN	NaN	NaN	NaN	NaN	NaN	NaN	NaN	NaN	NaN	NaN	NaN	NaN	NaN	NaN	NaN	NaN	NaN	NaN	NaN	NaN	NaN	NaN	NaN	NaN	NaN	NaN	NaN	NaN	NaN	NaN	NaN	NaN	NaN	NaN	NaN	NaN
NaN	NaN	NaN	NaN	NaN	NaN	NaN	NaN	NaN	NaN	NaN	NaN	NaN	NaN	NaN	NaN	NaN	NaN	NaN	NaN	NaN	NaN	NaN	NaN	NaN	NaN	NaN	NaN	NaN	NaN	NaN	NaN	NaN	NaN	NaN	NaN	NaN	NaN	NaN	NaN	NaN	NaN	1727.73	2196.11	1965.3	3597.44	4576.36	5654.73	5556.03	6700.23
NaN	NaN	NaN	NaN	NaN	NaN	NaN	NaN	NaN	NaN	NaN	NaN	NaN	NaN	NaN	NaN	NaN	NaN	NaN	NaN	NaN	NaN	NaN	NaN	2972.25	2524.76	3030.69	NaN	2282.68	2532.63	2686.67	2254.23	2900.76	2535.95	2449.24	1836.89	2370.47	1685.61	NaN	NaN	2238.02	982.398	2614.1	3432.8	2134.63	1647.37	849.716	NaN	1354.54	NaN
25906.7	11033.3	12076.7	17007.1	14806.6	17523.1	7192.21	14373.7	4745.87	7559.68	13226.8	10107.4	2565.32	3736.23	NaN	4542.55	5157.75	4432.45	2565.99	4099.54	4239.06	838.936	NaN	2848.09	NaN	5871.36	NaN	NaN	NaN	NaN	5632.11	6472.67	6257.86	7622.41	NaN	NaN	NaN	3589.47	NaN	10349.6	NaN	NaN	NaN	7102.08	1481.24	2875.13	7229.01	NaN	NaN	NaN
43447.1	38155.3	42535.2	31896.1	29631.8	28439.9	29364.9	53669.6	29307.4	21718.6	19712	21655.1	22243.9	25587.9	35812.5	30525.6	26594.2	26716.7	27755.2	31006.9	30220.4	25964.6	29678.3	27205.6	26905.3	41552.2	38185.9	37563.2	43786.8	38148.3	39070.5	42044.1	38621.6	32219.1	33664.6	29894	32917.7	37571.6	34522.6	35688.8	34516.8	30921.7	21813.2	23648	23812.2	22914.8	22088.1	26015.1	21109.8	22027.1
NaN	NaN	NaN	NaN	NaN	NaN	NaN	NaN	NaN	NaN	NaN	NaN	NaN	NaN	NaN	NaN	NaN	NaN	NaN	NaN	NaN	NaN	NaN	NaN	NaN	8206.48	NaN	NaN	NaN	NaN	NaN	4530.19	NaN	NaN	NaN	NaN	NaN	NaN	NaN	NaN	NaN	NaN	NaN	NaN	NaN	NaN	NaN	NaN	NaN	NaN
NaN	6518.29	NaN	6550.01	NaN	NaN	5394.53	10913	12576	14472.4	9572.29	11458.6	19888.3	26255.3	26746.4	24089	32046.4	37169.6	33541.2	30714.3	32431.2	32646.5	31428.3	54115.1	NaN	NaN	NaN	NaN	NaN	NaN	NaN	1634.34	NaN	NaN	NaN	1990.77	NaN	NaN	871.63	NaN	8739.66	6859.31	16060.1	16795.4	12072.3	16815.8	14860.9	10813.9	17826.9	22761
NaN	NaN	NaN	NaN	NaN	NaN	NaN	NaN	NaN	NaN	NaN	NaN	NaN	NaN	NaN	NaN	NaN	NaN	NaN	NaN	NaN	NaN	NaN	NaN	NaN	NaN	NaN	NaN	NaN	NaN	NaN	NaN	NaN	NaN	NaN	NaN	NaN	NaN	NaN	NaN	NaN	NaN	NaN	NaN	NaN	NaN	NaN	NaN	NaN	NaN
NaN	NaN	NaN	NaN	NaN	NaN	NaN	NaN	NaN	NaN	NaN	NaN	NaN	NaN	NaN	2096.63	NaN	NaN	NaN	4538.3	NaN	NaN	NaN	6715.59	2028.02	14102.8	1692.22	NaN	NaN	NaN	NaN	NaN	NaN	NaN	5440.92	NaN	NaN	NaN	NaN	NaN	NaN	NaN	NaN	NaN	NaN	NaN	NaN	NaN	NaN	NaN
181427	183675	129252	153448	139490	134379	110519	115228	116044	80809.2	79775.7	90353.8	50843.4	53856.6	44223.9	40023.3	33765.2	30470.6	28347.8	35195	34958.1	25456.1	23346.7	27613	45942.7	36380.9	33424.4	68331.8	51522.4	66891.1	45943.9	51068.7	46178.8	51995.5	45960.1	44350.8	49074	44495.5	49615.1	35110.8	41334.7	38681.1	35011.1	36383.2	34530.8	26628.1	24166.9	27195.7	32284.8	25931.2
8218.44	NaN	NaN	NaN	NaN	NaN	NaN	NaN	NaN	NaN	NaN	NaN	NaN	NaN	NaN	NaN	NaN	NaN	NaN	NaN	NaN	NaN	NaN	NaN	7740.82	7103.88	5081.33	NaN	5034.87	NaN	NaN	NaN	NaN	NaN	NaN	NaN	NaN	NaN	NaN	NaN	NaN	NaN	NaN	NaN	NaN	NaN	NaN	NaN	NaN	NaN
75146.8	74666	68953.5	92546.1	90966.9	78282.3	69442	62562	81844.3	73023.1	86025.6	77536.2	57818.1	68530.1	62293.5	63452	66984.7	68613.2	62822.7	101448	66088.8	65660.9	84949.4	65587.1	24563.2	31075.6	30307.6	58016.8	57018.6	52344.8	42657.6	40002.1	37399	50773.1	37842.4	36402.6	29812.6	34997	35736.3	24776.5	51178.4	39722.8	31669.8	46792.3	43293.4	27223.3	30941.7	35421.4	22549.9	28937.5
11259.5	9268.93	8842.26	5787.75	7591.37	8051.32	5442.91	5565.96	5172	3612.91	4410.78	4299.87	3604.61	3841.8	4237.88	5017.19	5661.07	7146.13	4245.77	4565.43	5470.1	7221.61	7175.06	5097.12	2544.59	3265.61	3526.68	7960.55	4110.41	2804.77	4111.21	2702.21	4155.24	7909.78	3837.51	4729.8	3455.9	3901.93	4186.53	NaN	4846.03	5636.83	2542	2280.37	3370.88	5198.98	3255.14	3768.64	4339.13	4456.91
23175.9	23755.3	23018.6	19352	22095.4	20686.8	22372	19900.3	22513.2	25220.2	14138.3	30524.5	27960.3	27523.2	25710.7	16380.9	18531.3	23586.8	12753.4	14193.9	23391.6	18916.8	13961.3	22672	20037.7	21606.6	21016.9	10196.4	10917.3	10220.3	13113.8	13428.1	12336.5	12188.4	12999.3	11612.7	9722.16	14021.4	11134.8	15348.1	13581	14078.5	12444.8	13728.8	12468.8	12264.6	12636.4	11011.4	8595.61	8453.46
3266.13	2728.03	4049.45	NaN	NaN	NaN	1743.16	NaN	NaN	4070.05	4369.41	4806.87	6328.48	6340.67	6675.05	7034.37	6144.85	7217	6901.8	7069.48	6485.92	7854.64	6581.23	8256.08	NaN	NaN	NaN	NaN	NaN	NaN	NaN	NaN	NaN	NaN	NaN	NaN	NaN	NaN	NaN	NaN	NaN	NaN	NaN	NaN	1400.33	NaN	NaN	NaN	1338.11	NaN
113913	119729	110281	109420	102902	110297	83590.2	111224	104357	87825	116303	102025	115402	100667	127314	137847	142509	147702	116378	118171	114560	120156	134241	132679	84665.3	88426	96249.3	73222.7	73480.7	81520.7	77600.5	80581.4	87799.9	76210.8	83253.9	88271.9	88783.8	99057.6	103963	98641.3	98959.2	108103	88319.7	79936.4	109873	99982.8	107290	104697	103613	103533
NaN	NaN	NaN	NaN	NaN	NaN	NaN	NaN	NaN	NaN	NaN	NaN	NaN	NaN	NaN	NaN	NaN	NaN	NaN	NaN	NaN	NaN	NaN	NaN	284488	242530	219486	331241	248356	241202	103702	107494	132546	NaN	NaN	NaN	NaN	NaN	NaN	NaN	NaN	NaN	NaN	NaN	NaN	NaN	NaN	NaN	NaN	NaN
16373.7	NaN	NaN	NaN	NaN	NaN	NaN	NaN	NaN	NaN	NaN	NaN	16689.6	NaN	NaN	NaN	NaN	NaN	NaN	NaN	NaN	NaN	NaN	NaN	4121.21	7045.13	6527.47	NaN	5203.36	6765.18	6353.45	NaN	5190.67	5058.97	4425.1	NaN	7984.81	NaN	NaN	NaN	NaN	NaN	5967.65	NaN	NaN	5455.77	NaN	NaN	NaN	NaN
NaN	NaN	NaN	NaN	NaN	NaN	NaN	NaN	NaN	5671.22	4355.97	7328.13	6123.89	NaN	6932.61	6856.75	8104.98	7944.71	8753.97	6187.68	7993.13	11676.1	11307.4	10185.9	7519.47	8080.23	6070.63	9087.49	7514.17	NaN	NaN	6113.15	4899.74	NaN	4461.98	NaN	3798.18	5309.39	4815.06	5689.16	3445.82	3354.62	4918.94	5213.15	4182.56	7201.45	NaN	7305.66	8539.29	6746.07
57079.4	30311	60048.5	80250.5	79599.3	82512.1	94885.9	86897.3	98945.4	62112.4	40989	49526.5	48657.6	55587.3	54535.3	45568.3	54895.2	55088.2	40262	52279.2	56730.3	73168.7	66366.1	83254.4	28195	20558.8	29952.3	29793.7	32039.3	24989.2	27728.3	21477	31347.6	34784.1	32968.8	34463.8	44149	27264.1	23106.7	21518.9	41400.3	41016.8	43841.2	52993.5	48295.8	41527.2	32020.9	27239.7	31115.8	21139.7
35600.7	36277.4	31697.1	39445.9	40530.2	40660	35272	42515.2	36777.9	46398.5	35825.3	36651.1	35698.6	37799.1	45211.9	39267.8	41260.8	41315.5	40616.2	37260	50029.9	47827.4	39540.7	53010.4	19797.7	21463.7	19425.1	17599.1	18273.3	17382.1	17199.2	19380.2	19720.7	22655.5	23941.1	23498	21494.2	17922.6	23010.8	14626.7	21300.9	21231.8	22257	27058.4	24259.8	23298.4	21722	22125.7	25896.6	25563.8
468937	462511	530662	119951	108911	119272	92155.5	103852	94156.5	99126.3	112362	106926	55912.1	59026.2	41182.1	46041.8	45922.9	49536	30887.4	43839.1	46112.4	31877.8	26460.7	30903.2	89360.1	69702.6	66647.2	170350	157039	177965	180061	161481	210035	169141	184968	187220	125983	110368	113306	121813	123843	129444	123040	109310	119944	82367.2	79673.8	89344.6	62293.2	72213.4
51361.2	46981	48746.7	44859.9	45097.2	45184.1	44807.5	37569.3	37010.6	39530.8	38686.6	37031.1	39945.3	38282.4	44755.8	42333.1	50954.6	62258	38932.1	39390.4	43729.7	38363.4	39344.8	46082.5	55190.9	52072	49907.4	71593.4	59912.5	65573.3	48275.5	50504.7	44331.8	43405	47642.9	33376.6	43363.4	47430.6	49313.3	48460.3	39822.7	37113.1	36331.6	36032.6	37904.8	31932.3	34359.9	40588.7	45619.6	46900.5
NaN	NaN	NaN	NaN	NaN	23282.9	NaN	34756.4	NaN	NaN	NaN	NaN	NaN	NaN	NaN	NaN	NaN	NaN	NaN	NaN	NaN	NaN	NaN	NaN	13117	39585.1	15263.3	14909.3	25967.5	42246.4	13621.3	24075.2	26389.1	15498.7	10384.2	21855.1	14085.7	19607	28362.4	NaN	11649	10734.1	10450	13462.8	9354.77	12845	16346.4	20518.5	NaN	NaN
NaN	20748.1	27655.5	NaN	21169	24135.3	NaN	NaN	NaN	NaN	53082.5	NaN	NaN	NaN	NaN	NaN	NaN	NaN	NaN	NaN	NaN	NaN	NaN	NaN	NaN	NaN	NaN	NaN	NaN	51272.8	NaN	NaN	NaN	NaN	NaN	NaN	NaN	NaN	44120.6	NaN	NaN	NaN	NaN	NaN	NaN	NaN	4119.93	NaN	NaN	NaN
NaN	NaN	NaN	NaN	NaN	NaN	NaN	NaN	NaN	NaN	NaN	NaN	NaN	NaN	NaN	NaN	NaN	NaN	NaN	NaN	NaN	NaN	NaN	NaN	NaN	NaN	NaN	21105.2	NaN	NaN	NaN	NaN	NaN	NaN	NaN	NaN	NaN	NaN	NaN	NaN	NaN	NaN	4730.52	NaN	NaN	NaN	NaN	NaN	NaN	NaN
NaN	NaN	NaN	3415.52	44079.2	36005.9	74225.9	73458.2	54672	23440.2	16897.7	7990.83	4137.81	7184.91	9572.58	6525.57	6620.75	7367.07	17471.2	4847.64	5806.16	20468.6	30742.9	10577.5	NaN	20296.6	NaN	34064.1	39596.7	8224.3	7036.39	14382.4	22287.7	23228.6	20111.2	27446.6	26436.3	30650.8	47983.7	32991	29402.8	44074.8	21783.2	25425	34535.8	26940.2	28878.7	31298.4	32874.1	44816.3
16563.1	11988	11217.8	14441	11943.6	11205.9	8294.29	11032.5	8186.5	10563.5	10142.7	12557.2	12713.1	9065.81	11001.5	12969.6	17600.4	11211.7	11752	6555	6762.92	8813.61	11219.1	7331.52	11215.9	7336.11	7983.38	11792.9	10995.8	9353.69	11002.2	9400.59	10074.3	8603.96	8595.23	5157.83	7212.14	9579.25	8133.85	8167.57	9428.45	9692.12	10688.3	12866.8	11998.8	13152.9	16863.4	15944.1	11186.6	10828.1
179229	166972	205453	186945	187093	198992	168656	167806	185082	161942	164680	160067	139230	130616	124622	127837	127256	136801	141176	117022	119456	122348	112604	102658	237960	254960	239936	186841	208321	196360	222505	224932	220538	202075	204335	205642	220877	214123	197685	193003	226368	216056	203060	196126	188051	178026	172235	169469	132864	145503
1.0395e+06	1.02152e+06	1.17367e+06	748434	776047	792546	731449	749984	794119	773688	856388	728569	739949	756957	772880	755233	779689	795631	799055	708739	788774	768452	775383	717588	1.25378e+06	1.2847e+06	1.19997e+06	951032	862592	912157	852857	799737	812698	680626	651419	693215	609893	726988	668404	713136	653430	674075	666696	658474	661133	787526	784640	901417	785776	802286
21524.6	16984	18471.2	16715.1	18046.2	16395.2	15185.2	18967.6	18164.5	23104.9	22206.4	23211.8	35686.5	42162.5	36457.5	41792.7	39694.8	46959.6	47787.9	43872.1	45837.1	52194.6	46558.2	65691.9	11119.1	10853.1	NaN	9850.58	10138.8	8676.72	12471.9	12072.4	11154.8	19082	16849.8	15207.8	17162.9	16356.5	12983.3	18548.1	23253.9	18380.9	29269.6	27069.4	21948.9	28177.2	26143	23735.2	32019.4	33832
15128.9	16752.1	18060.4	11115.2	12039.1	13614.3	11597.1	14464.4	12167.6	7441.8	7391.51	3954.87	22667.4	25127.7	28588.7	33821.2	32326.1	46882.7	38053.7	39375.6	37024.7	43063.8	49271.4	42702.7	14969.1	NaN	17925.4	14038.9	16084.9	17248.9	11024.4	9287.19	16287.6	12902.9	14524.2	14581.4	NaN	12272	10367.3	12330.6	15374.2	14246.6	20044.4	21459.9	20713	28311.9	22913.8	20754.3	30780.5	26567.9
NaN	NaN	NaN	NaN	NaN	NaN	NaN	NaN	5368.8	6482.13	NaN	NaN	NaN	NaN	NaN	NaN	NaN	NaN	NaN	NaN	NaN	NaN	NaN	NaN	NaN	7505.18	4841.25	NaN	8620.47	NaN	8832.82	5199.03	6259.7	14360.5	NaN	3612.01	NaN	NaN	NaN	NaN	NaN	3679.8	3595.38	6536.02	3294.5	NaN	3591.53	NaN	NaN	NaN
28318.1	38208.2	27433.9	NaN	45226.8	NaN	NaN	NaN	88604.4	NaN	NaN	NaN	NaN	NaN	NaN	NaN	NaN	NaN	NaN	NaN	NaN	NaN	NaN	NaN	20326.9	32573	31896.2	9356.19	16038.1	7531.61	NaN	NaN	NaN	NaN	NaN	16607.8	NaN	NaN	NaN	NaN	NaN	NaN	40611.4	132687	NaN	NaN	NaN	NaN	NaN	NaN
7407.38	7351.89	6356.27	4504.82	4458.19	NaN	NaN	NaN	4142.92	NaN	NaN	NaN	NaN	NaN	NaN	NaN	NaN	NaN	NaN	NaN	NaN	NaN	NaN	NaN	7354.45	6920.52	7815.82	4841.47	5389.35	NaN	2134.87	4108.34	7289.53	2795.92	5119.03	4773.19	3335.15	3143.59	5951.25	NaN	5147.04	4111.68	4154.4	4581.94	6209.8	3713.09	7499.12	5068.92	3746.12	6329.24
55703.1	65826.1	47794.4	69205.4	47213.9	73251.3	62591.9	68085.5	59023.4	23231.9	21113.9	21526.9	20304.3	10869	13921.4	12853.5	21155.5	54930.8	52145.8	34592.5	48718	57301.3	68854.8	49362.4	31806.5	26438.2	26735.8	23591.5	20151.8	18735.4	15996.3	22550.6	13913.7	22740	19065.8	14535.1	22075.2	21444.4	22053	25658.5	12349.4	15410.4	16129.9	17255.1	15476.5	20090.2	14650.2	30170.5	15713.5	13384.6
4741.92	4596.28	4330.57	6821.97	3764.22	5399.2	9668.3	9734.11	7385.94	8346.77	8963.55	10112.6	14655.1	11671.5	12663.1	14256.9	12716.1	12226.3	14847.1	14991	12391.1	17006.7	21338	14873.5	NaN	NaN	NaN	NaN	NaN	NaN	NaN	NaN	NaN	NaN	NaN	NaN	NaN	NaN	NaN	NaN	NaN	NaN	NaN	NaN	NaN	NaN	NaN	NaN	NaN	NaN
NaN	NaN	NaN	NaN	NaN	NaN	NaN	NaN	NaN	NaN	NaN	NaN	NaN	NaN	NaN	NaN	NaN	NaN	NaN	NaN	NaN	NaN	NaN	NaN	NaN	NaN	NaN	14693	NaN	NaN	NaN	NaN	NaN	NaN	NaN	NaN	NaN	NaN	NaN	NaN	NaN	NaN	NaN	1029.09	NaN	NaN	NaN	NaN	NaN	NaN
8085.38	12276	5686.73	22090	8221.88	12524.6	19681.7	19627	16332.6	11262.7	19586.1	9205.1	11834.3	9459.16	3772.74	7705.69	7031.43	10998.5	8807.65	9238.64	12495.3	9122.52	12849.5	12855.5	7707.53	9237.1	9280.85	9567.56	10712.6	11161.1	11595.1	11284.2	8903.65	9818.98	9258.68	8943.3	8882.12	7901.4	8386.63	4882.38	7295.13	7019.33	7216.28	6503.48	5791.05	8166.03	8196.17	7411.86	7146.59	6942.78
59121.1	62811.4	70204.4	84066.7	75861.7	87060.4	81272.6	80902.2	70247.4	80176.6	85469.4	70861.1	89052.7	89028.3	83729.8	92546.4	80473.4	77609.8	103822	113920	104823	115486	117125	100436	68432.6	80899	76072.2	60785.5	66137.1	64591.8	87550.8	92204.3	89879.3	95562.7	87775.3	93607.3	78407.3	87383.4	97268.7	89271.8	70973.2	75976.6	69922.1	73811.2	67519.9	83390.3	96252	91875.7	82613.9	91055.5
32698.5	30205.3	32523	40587.8	39234.4	36055.1	49951.9	39159.3	54879.5	66040.6	73622.8	59646.2	87508	92137.8	93487.5	88967.1	78723	95722.4	103481	92252.6	98482.2	103291	82855.3	118653	42905	38783.1	36660.7	37135.7	34709.4	33060.2	39236.9	39175	44321.9	47092.1	49194.3	46870.9	46738.1	47890.7	45233.4	49307.7	62330.6	57958	67344.1	65018.9	62994.7	68431.1	68704.4	53788.9	81114.4	80593.9
4351.39	1609.2	2858.43	NaN	NaN	NaN	NaN	NaN	NaN	NaN	NaN	NaN	NaN	NaN	NaN	NaN	NaN	NaN	NaN	NaN	NaN	NaN	NaN	NaN	3531.93	7688.59	4622.89	NaN	4368.65	NaN	NaN	826.161	758.512	NaN	NaN	NaN	NaN	NaN	NaN	NaN	NaN	NaN	NaN	NaN	NaN	NaN	NaN	NaN	NaN	NaN
43966.2	44181	33415.8	49037.1	42167.9	44273.3	38981	38486.7	39918.6	28553.4	37544.4	36810.5	35986.1	32836.5	40201.8	34293.5	42010.4	34577.8	32519	38346	42225	32894.4	53231.9	44055.9	24852.6	22192.8	24111.1	20775.6	23296.6	20996.6	23388.6	22895.7	32054.1	28280.3	32664.6	29208.5	29292.3	24809.1	25685.1	23073.4	29712	32793.1	33825.8	32600.7	28937.3	31533.8	28039.3	25132.1	31786.9	36990.1
4900.85	6303.88	6460.1	7400.33	9402.35	9115.51	5676.69	6584.41	7304.61	6191.41	5251.79	7012.34	4402.68	4466.1	4053.9	3767.59	1680.73	1734.15	5014.51	2269	3643.17	2586.44	1796.06	1314.71	3886.14	5281.62	3125.83	3143.42	6148.72	4217.63	7481.19	9542.44	6907.77	5907.49	6190.09	6666.98	3484.24	5451.44	5640.44	5709.93	4021.85	3884.01	2903.27	3689.24	2822.02	3567.09	3342.19	4328.05	3961.08	3068.94
21490	20247.3	23013.9	16125	20400	20188.6	19105.3	15516.4	18588.3	11118.8	12822.6	9962.79	12919.4	13648	14430.8	15645.5	14115.7	14691.6	15136.5	15074.6	15993.4	16409.2	19606.4	13473.7	15935	21321.9	20055.7	13374.9	16706.5	14622.5	16451	18237.3	17085.2	14286.5	15002.5	15235.7	15707.6	15792	14771.5	13360	15641.4	15894.2	12933.3	15678.1	14968	13486.5	13742.2	14147.3	12402.3	10051.2
59692.6	82736.7	59450.1	68087.3	101343	123829	67958.7	72643.8	68491.4	60076.1	37475.9	49192.9	76613.1	58718	99919.2	63123.7	90346.5	66725.3	61328.5	52516.8	67167.5	43372.4	48361.1	69679.1	64831.6	49760.2	50792.2	37895.8	48427.9	44260.8	53918.1	59990.3	45381.1	48962.3	49596.3	48567	54365.9	56721.1	68044.7	61499	39203.5	40050.2	36986.5	38004.6	46465.8	39765.8	47816.5	59137.4	38445.4	51524.9
362289	150387	299501	541768	477704	446970	140350	79260.9	187907	1.58876e+06	355767	2.46649e+06	1.2104e+06	1.1169e+06	1.83661e+06	1.35177e+06	1.52e+06	52077.5	133097	63370.1	131310	242066	185157	145968	139809	255004	159477	166186	215450	195036	140531	244235	197858	249672	227714	272814	260635	241820	278380	217197	165302	223442	209297	107905	155415	149874	98444.4	134943	128152	128910
4056.28	NaN	NaN	7392.03	8667.43	6952.21	2520.76	4146.28	NaN	NaN	NaN	NaN	NaN	NaN	NaN	NaN	NaN	NaN	NaN	NaN	NaN	NaN	NaN	NaN	45262	61752.2	11542.5	57537.3	NaN	NaN	33453.9	33072.7	NaN	NaN	NaN	NaN	NaN	11210.9	NaN	NaN	10140.2	NaN	NaN	3872.31	NaN	NaN	NaN	8414.17	NaN	NaN
NaN	NaN	NaN	NaN	NaN	NaN	NaN	NaN	NaN	NaN	NaN	NaN	NaN	NaN	NaN	NaN	NaN	NaN	NaN	NaN	NaN	NaN	NaN	NaN	NaN	NaN	NaN	NaN	NaN	NaN	NaN	NaN	NaN	NaN	NaN	NaN	NaN	NaN	NaN	NaN	NaN	NaN	NaN	NaN	NaN	105570	NaN	NaN	NaN	NaN
16698	19736.9	23971	NaN	NaN	NaN	NaN	NaN	NaN	NaN	34716.4	NaN	NaN	NaN	NaN	NaN	NaN	11958.7	NaN	NaN	NaN	NaN	10342	NaN	11305.8	2374.88	12897.3	7229.14	8061.66	12106	8118.68	8169.02	8217.86	7606.33	7176.03	10521.6	6505.85	6978.43	8537.67	1653.16	6871.32	886.614	3969.23	5458.76	4305.71	3597.21	4081.85	9681.47	2932.23	5006.86
142276	173057	184818	109976	123919	90150.4	89462.9	68049.8	84795.3	266834	115696	180728	76346.8	161298	133422	91740.5	212222	110751	79338.6	108169	79247.4	89409.5	79785.4	82116.2	358584	413397	381891	229122	306799	268350	275400	323534	320264	264333	283255	235660	263067	322106	309271	263896	274852	298046	234770	271333	214001	202920	257083	252532	173014	174460
5435.52	4487.98	3121.13	3010.72	2736.89	2999.82	2570.23	3380.24	2883.01	3227.18	NaN	3191.37	4164.61	3553.48	NaN	NaN	NaN	NaN	2782.86	NaN	NaN	NaN	NaN	NaN	5635.36	4167.11	4165.28	2594.52	3730.41	3818.81	4145.26	4937.33	NaN	3111.58	2484.17	3140.91	4235.1	4273.85	5608.21	5720.65	3398.07	3180.64	3477.1	2460.88	NaN	NaN	3898.72	4355.98	NaN	NaN
71599.6	66905.3	76495.2	96419	82604	91889	88608.7	106758	97047.9	82240	77638.5	81690.7	63051.8	64202.6	60056.9	55296.5	49736.1	50264.6	54910.5	55244.1	57872.1	62096	71022.1	88124.1	59532.6	42625.6	48011.3	86484.3	87509.5	83527.1	62905.2	63456	71515.2	67807.1	65892.2	64033.5	68124.8	70019.1	56733.9	67366.8	70109.9	81810.7	52596.4	54008.1	59606.5	43996.4	37418.1	37714.8	35041.4	37523.1
25358.8	20455.2	27828.2	23540.4	24673.1	20457.5	23434	21743	26331.4	26325.2	28497.3	25216.8	31178.4	45932.6	43844.8	44899	56841.3	85122.6	50281.7	48574.7	53609.1	51467	48722.8	73065.1	12182.1	12097.4	19729.4	6230.89	9854.96	8760.32	12168.8	11235.4	19913.7	15333.2	20607.9	17521.8	12935.1	9547.7	14623.6	8494.21	21285.4	19758.8	25291.3	31185.4	21566.4	27653.2	23846	18732.8	32460.8	32802.1
68399.8	61636.2	63148.9	54527.8	59575.9	57754.5	49622.5	51027.5	49014.2	47438.8	59881	48409.9	59509	39251.3	51180.9	52571.9	56373.8	45120.4	49931.7	50001.5	61240	58392.2	66271.3	47163.8	50729.1	62502.8	56512.1	37790	51241.4	45568.6	62609.7	62413.4	54222.8	55163.4	62645.1	60218.9	48475.7	50430.4	52299.5	57722.6	46399.2	50805.2	41899.6	46258.3	45089.8	43339.4	43028.4	49106.8	35637.6	41950.3
NaN	18826.4	NaN	8048.1	8751.47	8473.71	9416.88	10328.7	7384.29	5842.13	8723.33	5809.15	5126.39	4512.58	5156.68	5506.61	4144.48	4811.52	4786.22	5060.96	5103.84	9211.23	8525.02	4608.06	3396.59	4080.31	NaN	NaN	5157.32	NaN	5310.08	3889.92	NaN	8060.29	3098.31	4351.62	NaN	4566.71	5445.81	8212.09	2549.28	3595.95	3650.41	2903.36	2262.34	5812.32	4237.48	5658.11	4442.26	NaN
31052.5	26792.3	38416.3	23360.1	25187.6	29120.9	18959.5	18737.9	20807.5	16377.1	14484.1	15716.8	15568	20750.4	24674.9	35034.1	35008.4	47995.9	28455.9	29944.5	28510.4	41038.7	35385.7	28553.6	16659.8	15074.6	16342.5	14816.9	10139.5	15118.8	13858.4	13885.1	11950	13783	14640	14501.5	13902	11399.5	14034.9	17870.4	13621.8	15090.8	16889.1	13512.4	17133.4	17938.7	17455.1	16902.7	21979.6	22622.5
25571	26793.9	57998.8	58098.6	24476.5	NaN	28805.4	NaN	28729.9	31003.2	24567.8	30339.3	22166.2	28661.4	27252	34116.8	34023.9	27176.8	NaN	32788.6	NaN	61373.6	36656	30382.2	14487.8	12927.8	12131.5	15865	8140.44	9445.66	10006.5	9747.06	10195.3	NaN	5492.56	NaN	6822.11	12527.8	7251.34	8218.59	NaN	12307.2	7972.95	4941.96	NaN	10545.8	6392.96	NaN	NaN	6910.32
5157.06	3120.58	1854.5	3180.42	NaN	2502.35	3102.89	2984.77	2683.77	3475.45	3627.73	4411.4	3083.14	3304.73	4000.96	2946.31	3154.46	3522.3	3153.21	4020.96	1890.96	4328.07	4028.24	NaN	6202.6	6636.23	5438.45	2936.97	3370.25	3741.38	4794.14	3780	4397.11	4542.01	4107.82	3787.8	4084.68	6375.04	4937.84	4984.03	5395.65	4426.68	3530.92	3071.26	2911.63	3145.52	3514.89	3535.72	2902.36	2949.96
22567.4	32913.2	24671.2	20653	24434	28121.1	13108.8	11646.5	16503.4	10661	10681.5	11220.5	16475	11255.8	15455.3	23053.7	20111.3	17536.4	19892.9	33727	25376.7	23807.6	17972.3	18345.2	21167.9	16847.7	20847.2	14893.9	16273.7	17022.1	14106.6	15578.5	11762.5	10156.7	14283.3	15735.1	14989.7	12414.7	9412.25	9474.09	NaN	13776.1	7985.2	6737.35	11742.9	8491.94	8500.23	NaN	NaN	8217.02
8002.59	9675.94	5073.87	6477.06	6283.44	8033.64	6331.11	7650.56	8787.81	10431.6	9752.82	12501.2	10856.6	13746.3	13066.3	11520.5	14807.3	12023.1	17343.4	13533.1	19034.7	10397	14755.3	17066.2	7428.37	10195	6692.5	5079.8	5831.82	6248.04	7390.15	6889.85	7256.63	8698.08	6998.15	7410.28	5615.42	5600.72	6140.02	7474.38	6942.47	7013.41	7067.22	5918.06	7090.84	8110.3	10069.6	8813.19	8566.67	8631.36
25193.7	26177.1	7816.81	10472	7274.62	13254.7	7462.65	8770.61	5567.73	13484.3	12242.6	8286.91	31373.6	9870.83	9229.47	7873.41	32010.7	9835.34	27474.1	9901.78	NaN	20797.4	24705.7	NaN	10451.9	10481	11162.4	4816.65	5194.6	6290.18	9067.67	NaN	9815.25	10209.1	12189	7530.8	10424.2	9870.28	8209.02	NaN	10480.7	8536.51	5448.85	NaN	6486.15	NaN	NaN	5232.99	NaN	5083.89
14458.4	16632.9	15732.7	13127.2	12320.3	10671.3	9169.14	8888.45	9561.79	7864.06	8257.39	8730.9	10231.2	12201.5	14918.7	16484.6	18022.5	16109.4	14265.2	11236.9	15851.7	20463.3	16141.8	16105.9	15950.8	16203	15381.6	16171.8	14477.5	15693	12169	12122	11435.8	9339.44	8929.74	9965.64	6284.1	6290.56	5469.68	8312.86	5374.45	6144.96	8173.6	4367.58	6626.32	8890.89	7454.2	7964.07	11509	10090.6
146729	111477	132622	67794.1	51049.3	50537.9	32188.8	37042.5	31430.4	25455.1	27712.3	26318.7	15725.8	39710.6	21438.9	30268.7	24515.5	12133.1	21366.8	13332.3	21320.5	27620	27088.5	21211.7	77808.1	61964.7	68465.1	94710.6	70974.3	76571.5	47470.7	48681.8	56515.9	45519.5	52992	51256.9	35485.8	36630.9	33182.2	25745.6	37874.2	32494.2	30676.6	27215.7	27234.2	23168.5	17455	20009.9	24948.1	24460.8
4769.46	6289.86	7535.94	10375.7	7420.91	9171.54	7622.04	12966	8476.31	8517.99	6697.37	8196.19	7753.74	9439.62	7724.65	8170.85	8337.79	8286.3	10390.7	NaN	10172.5	10043.7	NaN	9979.91	3323.76	9863.58	NaN	NaN	5269.42	5751.66	6987.75	NaN	5861.52	7389.27	5398.5	5385.87	4775.86	8313.56	6239.76	4870.45	6484.96	8106.86	6434.5	6609.56	7083.89	8616.71	NaN	15847	10940.4	NaN
NaN	NaN	NaN	NaN	NaN	NaN	NaN	NaN	NaN	NaN	NaN	NaN	NaN	NaN	NaN	NaN	NaN	NaN	NaN	NaN	NaN	NaN	NaN	NaN	NaN	NaN	NaN	NaN	NaN	NaN	NaN	8277.52	NaN	NaN	NaN	NaN	NaN	NaN	NaN	NaN	NaN	NaN	NaN	NaN	NaN	NaN	NaN	NaN	NaN	NaN
NaN	NaN	NaN	NaN	NaN	NaN	NaN	NaN	NaN	NaN	NaN	NaN	NaN	NaN	NaN	NaN	NaN	NaN	NaN	NaN	NaN	NaN	NaN	NaN	NaN	NaN	NaN	NaN	NaN	NaN	NaN	NaN	NaN	NaN	NaN	NaN	NaN	NaN	NaN	NaN	NaN	NaN	NaN	NaN	NaN	NaN	NaN	NaN	NaN	NaN
2.36047e+06	2.77071e+06	2.40623e+06	2456214	2.41544e+06	2.60724e+06	2085160	2.31801e+06	2.03269e+06	2.06065e+06	1.6694e+06	1.96054e+06	1.75256e+06	1.78444e+06	1.94404e+06	1.855e+06	2.00803e+06	1.73008e+06	1.86368e+06	1.90278e+06	2.02676e+06	1876792	2.15819e+06	2068585	2.63005e+06	2.5431e+06	2.50616e+06	2.76244e+06	2.61115e+06	2639085	2.6292e+06	2.91428e+06	2.55059e+06	2.54375e+06	2.64207e+06	2480577	2.35623e+06	2231080	2.47445e+06	1.99916e+06	1.78497e+06	1.80504e+06	1.67762e+06	1.61897e+06	1.62945e+06	1.72447e+06	1.78704e+06	1.68174e+06	1779849	1.85033e+06
29136.3	35311.2	NaN	37292.6	20340.4	35203.5	37796.5	33793.9	32090.3	20534.6	21444	20873.7	19370	18296.9	29414.4	31064.4	31366.2	31204.1	31637.3	32478.1	35871.2	42344.2	50535.6	35829.6	16678.1	18196.1	20509	31638.3	21347.4	22971.9	18543.1	19917.2	18222.3	18057.5	17102.1	20292.6	23357.6	23054	23749.9	26298.6	23781.4	23551.8	21124.6	18294.4	21540	18985.9	23228.2	31350.4	24035.4	24955.4
10313.7	10451.7	7985.81	10260.1	10815.5	9883.09	26701	25588.7	17104.2	20039.7	15578.9	31675.7	39661.2	33586	57823.2	39151.8	55373.6	48084.6	39420.2	46583.5	46773.9	51966.6	41662.1	45652.5	13479	14951.4	10870.6	13540.4	13561	10958.5	16137.2	15401.9	12090.1	14509.9	10391.2	13343	17771.8	22021.1	18501.8	37939.7	23201.9	24254.3	27907	25058.1	28755.6	36575.4	39459.8	61397.7	37668	32681.3
NaN	NaN	NaN	NaN	NaN	NaN	NaN	NaN	NaN	16683.4	NaN	8471.7	NaN	NaN	NaN	NaN	NaN	NaN	NaN	NaN	NaN	NaN	NaN	NaN	10836.1	11877	20590.2	26345.5	16582.9	24954.4	17707.7	22913	25561.1	9586.73	25938.8	25550.6	20641.1	17049.4	26898.6	22543	18654.8	18755.1	22561.4	24883.4	29315.9	19351.4	21283.4	24772.9	28378.3	31348.9
7498.02	4258.62	6830.29	5602.28	4563.01	7340.13	7745.38	6900.23	7258.21	2579.59	6106.06	3455.48	6627.59	5740.57	4106.89	1264.13	5390.06	NaN	4551.22	5611.98	6546.39	5113.88	6855.15	3238.73	6961.29	5482.33	5650.31	8619.63	7454.77	6639.28	6450.54	7066.83	7522.78	7452.29	7862.87	7227.67	6889.97	8477.23	7033.3	6757.1	6676.96	6609.99	6582.6	7257.26	5678.35	5801.1	4593.19	4199.72	5160.37	6460.53
27788.8	15885	42603.6	31412.5	17369.8	18692.3	32279.9	19198.7	38232.9	28114.9	37208.7	29515.3	24307.6	32039.3	31546.4	29515.1	43219.8	57372.1	44917.9	33449.6	32114.2	48618.1	35885.3	37952.6	72691.3	43360.2	56580.6	63096.3	46383.9	80343.5	52114.4	55741	39831.6	25792.9	50098.1	42768.4	46084.6	63945.2	35549.6	33531.1	44294	32336.7	25757.9	44310	29626.6	45527.2	30904.4	44542.6	42319	NaN
NaN	NaN	NaN	NaN	NaN	NaN	NaN	NaN	NaN	NaN	NaN	NaN	NaN	NaN	NaN	NaN	NaN	NaN	NaN	NaN	NaN	NaN	NaN	NaN	NaN	NaN	NaN	NaN	NaN	NaN	NaN	NaN	NaN	NaN	NaN	NaN	NaN	NaN	NaN	NaN	NaN	NaN	NaN	NaN	NaN	NaN	NaN	NaN	NaN	NaN
10751.7	8241.72	6658.83	NaN	NaN	3959.24	4786.57	NaN	4764.97	6379.87	3818.57	5923.19	NaN	5206.58	NaN	3421.99	4836.74	NaN	NaN	3805.14	NaN	8836.81	NaN	4534.29	17476.3	19480.2	6885.94	13133.8	4037.68	3456.15	10876.9	11508.6	3429.53	7014.19	9208.54	9977.14	6652.35	8673.63	6467.38	11116.8	7247.58	2966.51	8175.63	8419.07	3794.16	3396.55	9108.23	10158.5	6587.3	6039.67
11578.5	11706.5	10179.8	9671.57	11076	11835.4	9362.27	11801.4	12747.2	12839.7	12673.2	16741.9	12884.9	9126.93	8067.83	7936.96	9412.42	6579.48	9434.35	9257.57	6798.44	18344.9	11000.5	9194.58	14937.5	17654.8	16847.3	16526.9	17799.2	22230.8	16716.1	19814.2	16276.6	14665.8	15227.4	15098	16428.5	20496.5	16759.7	17239.7	14548.8	16459.9	12542.2	12852.9	14495.7	11337.8	11095.6	13229.1	9371.72	10221.4
39408.1	30627	38565.3	30252.8	25864.4	27375.5	29546.8	40665.6	28884.4	29991	29714.1	34449.2	39544.7	39446.5	33054.4	39492.1	34508.9	45265.6	40994.5	32630.4	34599	38430.4	38661.7	41481.2	35080.3	32170.5	30176.9	26464.1	31424.2	27571.1	26647.6	30530.8	20816.7	25515.9	22702	21633	23522.1	22392.6	27959	31086.2	23318.5	22876.1	24326	25749.2	26645.7	28748	28183.5	30579.3	30372.4	32994.4
2191.58	2195.63	NaN	1128.78	NaN	NaN	1198.35	NaN	NaN	NaN	NaN	NaN	NaN	NaN	NaN	NaN	NaN	NaN	NaN	NaN	NaN	NaN	NaN	NaN	NaN	NaN	NaN	NaN	NaN	NaN	NaN	NaN	NaN	NaN	NaN	NaN	NaN	NaN	NaN	NaN	NaN	NaN	NaN	NaN	NaN	NaN	NaN	NaN	NaN	NaN
30854.6	30832.5	43684.7	39370.6	35305.7	38574.1	42837.1	39695.4	13653.8	15589.7	13415.3	13933.3	6932.08	28640.1	30138.7	29576.4	7266.64	29045.7	3031.41	5193.24	23411.9	26619.2	NaN	NaN	12064.6	15480	21144.2	17048.2	21176.4	22983.8	22421.3	31361.8	23550.3	32055.1	30162.7	28021.5	23625.2	29247.8	31205.5	23090.9	20272.4	18884.1	17996.2	15508	14062.3	19090.9	10271	25204.7	14824.5	4537.34
23347.4	22243.1	21021.4	21531.4	17202.1	31349.9	28124.4	32019.9	21668	11300.9	21945.5	12971	23206.8	17735.8	18350.6	11855.1	11709.2	26477.5	22815	28060.7	20594.6	28500.4	27184.4	24952.7	26883.5	22255.7	22075.7	10585	12330.8	8826.15	14035.6	15767.6	14524	11547.6	13783.3	14450.5	11434.1	9946.17	8641.73	9869.28	14631.1	12262.2	15238.7	17321.5	15081.4	13390.7	13045.4	13910.5	16301.7	20588.8
NaN	NaN	2258.36	1506.77	NaN	NaN	NaN	NaN	NaN	NaN	NaN	NaN	NaN	NaN	NaN	NaN	NaN	NaN	NaN	NaN	NaN	NaN	NaN	NaN	3281.25	3299.66	2179.09	2026.77	2120.68	NaN	2421.33	2414.29	1376.86	2693.95	1814.09	1908.52	2754.95	2529.58	3078.95	2770.82	1791.61	2567.38	1037.77	1373.34	1713.93	1263.48	NaN	1807.76	NaN	NaN
6997.24	NaN	14078.9	NaN	NaN	NaN	NaN	NaN	NaN	NaN	NaN	NaN	NaN	NaN	NaN	NaN	NaN	NaN	NaN	NaN	NaN	NaN	NaN	NaN	NaN	NaN	NaN	5006.7	4342.43	2441.56	2166.85	2443.15	NaN	NaN	NaN	NaN	NaN	NaN	NaN	NaN	NaN	NaN	NaN	NaN	NaN	NaN	862.23	NaN	NaN	NaN
33247	37221.7	33130.2	26369.4	27547.5	27600.2	23551.5	23237.6	20245.6	14702.7	17935.6	15411.6	12538.1	11470.5	12498.9	13559	14458.7	19033.4	10112.8	17274.6	11912.5	12977.6	16080.8	8067.39	28142.5	27069.5	26882.7	28652.2	21900.7	27700.5	27675.1	28480.8	21004.2	16023	14584.5	16333.5	15442.8	19145.7	20608.9	25487.8	15969.4	17921	13717.2	14241.9	16349.1	14766	15589.2	21802.2	14427.9	11742.8
145488	117652	150011	115968	97478.4	122312	115585	139240	143874	144438	151613	164599	150811	178634	195070	201098	194485	260193	174124	190080	194572	190963	153822	213285	128977	132064	139557	126896	134411	127076	90698.4	109177	123477	99646.8	116741	103848	93196.1	100341	95343	86706.8	112848	114904	127216	137000	130339	142112	130031	109225	165292	172125
55749.5	58929.8	51219.8	71647.5	58833.1	61295	60726.6	57664.4	57208.7	53515.2	71720.1	52494.4	57130.8	50903.1	50127.9	55010.1	62324.6	55019.8	70587.2	72617.5	51788.4	67541.4	91545.7	64852.4	32148.7	31567.2	33189.1	63650.9	45486.7	55203.4	44803.5	41867.3	39961.3	40474	37089.3	40278.1	43838.5	51235.2	51684.8	62026.6	48782.3	44920.8	40637.2	37965.2	51234.9	37937.5	42133.9	54964.6	44822.9	40051.9
NaN	NaN	NaN	NaN	NaN	NaN	NaN	NaN	NaN	NaN	NaN	NaN	NaN	NaN	NaN	NaN	NaN	NaN	NaN	NaN	NaN	NaN	NaN	NaN	NaN	NaN	NaN	NaN	NaN	NaN	NaN	NaN	NaN	NaN	NaN	NaN	NaN	NaN	NaN	NaN	NaN	NaN	NaN	NaN	NaN	NaN	NaN	NaN	NaN	NaN
24451.2	21821.1	21925.2	21450.9	17568.6	20814.2	21535.4	22754.9	19775.7	6083.83	5486.23	8140.52	6215.06	7913.36	3631.02	4644.12	16271.9	7211.5	17353.4	22781	20257.5	23649.5	21716.8	20762	18766.5	20953	16773.2	15671.8	14463	13542.2	21200.9	21133	13820.7	17931.6	11469.2	11987	18542.3	13524.2	14971.9	20679.5	13326.6	12203.5	14094.2	14807.2	11963.4	14711.7	13886.2	17998.9	9746.77	12423.8
16781.7	17129.9	20679.1	15089.4	18994.9	16911	13585.5	16315.6	16660.2	22228.1	13225	14131.9	13414.9	5193.9	9971.74	3156.46	14786.9	15878.6	NaN	9898.25	15222.3	9581.68	12291	13694.8	12950.6	12464.1	11962.5	6357.8	6292.74	5899.18	11288.8	9796.2	10573	11599.9	8659.58	8497.06	8441.02	5367.38	6519.19	6856.98	6386.08	6509.65	6607.93	5576.29	6367.16	5773.68	5089.47	5410.04	3514.94	4388.48
32421.4	22373.4	13433.6	22550	24118.7	20970.1	21122.9	20785.9	22143.2	11543.9	8508.12	13476.3	15861.3	11177.3	12029.5	10400.3	9685.4	7760.59	5088.6	13316.2	7355.56	8820.75	9700.73	17503.5	19171.6	16404	16151.8	11859.7	12189.7	14854.9	15960.8	12547.7	12086.3	12827.1	12197.4	13739.5	10961.2	21832	15524.7	17827.6	14648.2	12377.5	11342.9	11788.5	12427.4	11559.2	10365.2	17932.2	10294.4	9082.29
14711.4	13254	12762.2	9261.28	NaN	NaN	32338.8	28040.6	36503.7	35024.8	42373.7	41706.5	42167.2	52457.9	45301.6	27007.5	16687.2	30990.1	22152.3	20821.6	18748.8	38085.4	36214.1	27434.1	NaN	NaN	NaN	11205.3	NaN	NaN	12888.2	NaN	NaN	NaN	NaN	NaN	NaN	NaN	17239.7	14505.4	NaN	16004.2	10983.4	32063.7	22172.4	17048.3	NaN	18487.3	11826.3	NaN
NaN	NaN	NaN	NaN	NaN	NaN	NaN	NaN	NaN	NaN	NaN	NaN	NaN	NaN	NaN	NaN	NaN	NaN	NaN	NaN	NaN	NaN	NaN	NaN	13907.8	8765.44	7296.13	12568.6	11894.1	9862.7	5898.63	8157.24	7001.29	4158.65	NaN	NaN	2883.27	NaN	NaN	NaN	NaN	6983.05	NaN	NaN	NaN	NaN	NaN	NaN	NaN	5726.45
10527.5	23070.4	11620.2	14397	13775.6	15258.1	10253.8	8031.57	5609.85	6465.47	7015.38	7237.96	NaN	NaN	NaN	NaN	NaN	NaN	NaN	NaN	NaN	NaN	NaN	NaN	17623	18417.1	14392.6	14580.3	7144.78	12212.2	11142.7	7658	5123.2	4652.16	4188.72	NaN	4172.4	5312.79	4329	3739.96	NaN	NaN	NaN	NaN	NaN	NaN	NaN	NaN	NaN	NaN
42471.8	16006.8	53628.5	31810.6	26901.1	33736.8	28949.5	21277.3	22857.5	31625.6	9330.07	9605.74	40873.7	34363.6	9186.63	37238.1	34284.1	38654.3	38994.1	38912.9	37353.1	37379.4	40539.7	20912.6	36309.2	40743.4	40573.7	35224.1	27501.1	30562.3	23990.9	21242.2	23283.6	22102.5	25464.8	22008.3	21330.2	25533.7	17997.6	18939.9	20111.1	19497.6	16917.7	18563.5	14526.8	11415.3	15826.5	18074.9	11903.5	11860.3
NaN	NaN	8069.61	NaN	NaN	NaN	NaN	NaN	NaN	NaN	NaN	NaN	7683.04	NaN	NaN	6862.27	7947.1	4532.58	NaN	NaN	NaN	NaN	12675.6	NaN	15071.9	10486.1	6557.56	2156.3	3318.22	NaN	1011.22	2964.51	53237.3	NaN	43004.4	25578.3	NaN	3191.28	32834.8	4882.23	37847.4	38231.3	NaN	29740.6	18518.6	NaN	22920.8	9930.22	22306.8	16693
NaN	NaN	NaN	NaN	NaN	NaN	NaN	NaN	NaN	NaN	NaN	NaN	NaN	NaN	NaN	NaN	NaN	NaN	NaN	NaN	NaN	NaN	NaN	NaN	NaN	NaN	NaN	NaN	NaN	NaN	NaN	NaN	NaN	NaN	NaN	NaN	NaN	NaN	NaN	NaN	NaN	NaN	NaN	NaN	NaN	NaN	NaN	NaN	NaN	NaN
NaN	NaN	3846.93	9593.81	10620.2	9464.6	10745.8	9359.85	9323.82	18462.6	12651.2	11107.7	12761.3	10663.3	11802.4	11807.6	12012.3	9825.14	13044	15070.8	13593.9	19395.6	26362.7	15216.9	NaN	NaN	7905.02	6917.91	9617.63	12614.5	17544.3	19478.2	13680.8	24982.3	21801.4	18263	28721.5	39776.4	32538.6	47437.7	30845.8	27582.7	36362	35312.6	31632.6	43053.5	38968.3	38272.6	42461.8	35460
NaN	NaN	NaN	5122.18	NaN	NaN	NaN	5986.95	5664.45	NaN	NaN	NaN	15087.6	NaN	NaN	NaN	NaN	NaN	5489.96	NaN	5093.36	NaN	NaN	NaN	NaN	12814.1	NaN	18462.6	NaN	NaN	NaN	8417.44	NaN	21266	NaN	NaN	7301.48	NaN	33372	56345.9	NaN	NaN	NaN	NaN	NaN	NaN	NaN	NaN	NaN	NaN
2760.86	2925.48	NaN	3840.91	3886.35	3271.4	5606.35	6294.49	5703.82	7320.02	8110.75	7222.63	15027.5	13484.7	18585.6	17340.8	19288.6	17366.2	25606.3	26271.1	23594.1	46350.2	52317.4	32201.2	6377.02	5895.53	9051.19	NaN	NaN	9738.47	6227.58	4399.12	5843.16	NaN	6327.91	9659.64	8512.48	7272.25	8525.93	11027.9	7912.14	9821.38	7997.42	7172.45	7747.43	15456.8	14883	15616.3	16507.8	17692.6
14324.4	18850.2	4645.99	8343.42	8531.64	8236.23	9997.34	19053.9	9309.45	14321.8	14286.4	12614.7	7912.77	8431.94	9277.13	8486.95	13870.2	13688	16358	11508.6	12468.4	26880.4	26827.8	17760.3	2797.84	7967.95	6924.27	9348.4	6547.59	14118.4	12294.8	7276.15	5219.33	2096.88	6602	2364.67	2192.26	2403.75	8561.91	1116.73	2041.96	2605.65	5962.76	5246.47	5495.01	7435.21	8049.54	9912.4	11134.2	10996.9
44659.9	42275.2	46133.8	59608.2	51920.2	49873.3	71020	63360.1	57580.4	82292.5	71759.8	66967.6	96097.7	117902	127845	138604	148673	219616	178859	162104	163547	232991	214627	211121	61139.7	64923.3	56830.3	56516.5	56271.5	50332.3	43179.6	63126.2	63590.1	61158.4	71362.6	63685.6	79649.3	97775.4	80499.2	85467.1	99402	99535.8	110738	98793.7	110294	145071	145019	146746	162390	184168
4906.23	6967.33	6303.1	2844.77	3359.87	6117.28	NaN	NaN	NaN	NaN	NaN	NaN	NaN	NaN	NaN	NaN	NaN	NaN	NaN	NaN	NaN	NaN	NaN	NaN	8382.26	NaN	7994.51	NaN	NaN	3262.24	NaN	NaN	NaN	NaN	NaN	NaN	NaN	NaN	NaN	NaN	NaN	NaN	NaN	NaN	NaN	NaN	NaN	NaN	NaN	NaN
17613.9	17018.1	18296.8	15610.8	16987.6	22754.2	15518.9	13412.7	15015.6	13340.3	10588.9	8926.69	9963.79	9382.85	9600.28	10669.2	10207.6	9813.76	10894.5	10747.2	8056.77	12361.4	11016.7	7786.63	21823.6	27017.7	20980.6	17904.9	20475.9	19374.4	19069	19358.4	14239.1	15781.1	15995	13038.5	14108	18434.8	17143.8	19101	11310.8	11902.9	9193.06	10004.9	9520.29	8215.98	9004.06	11198.9	6640.31	6035.85
30449.8	38782.6	31015.5	47531	45622.7	41957.9	49710.3	47367.8	52959.7	68616	65591.9	70736	101236	106778	106953	97426.7	108358	102133	115778	110579	109228	127612	117063	139753	28065.6	22291.8	21718.1	23655.6	25257.1	24617.6	27878.9	26181.5	31642	37836.8	37275	35854.2	44192.3	38648.9	40454.9	45817.5	55656.2	53754.5	56297.3	59379.3	59395.9	65515.8	60021.2	57178.3	75169.8	80096
13777.4	1314.58	8388.43	13890.9	1296.75	6445.45	6299.66	11459.8	10774.3	8661	7080.62	8732.64	5808.77	3205.9	6871.29	5798.9	5606.94	4117.33	4813.45	4855.21	4033.14	4236.37	2940.65	3447.34	15249.4	5771.1	12576	13541.7	11106.1	10403.5	2274.71	2489.98	3572.34	3864.55	9060.39	8897.7	4870.77	6726.17	7887.18	5999.93	4014.44	NaN	2727.8	3556.91	2778.65	2476.47	5190.55	4703.49	NaN	NaN
21617.5	NaN	NaN	NaN	NaN	NaN	NaN	NaN	NaN	NaN	NaN	NaN	NaN	NaN	213890	NaN	NaN	NaN	NaN	NaN	NaN	NaN	120078	NaN	37934.8	51473.8	46028.2	34468.8	42380.7	69921.8	22382.5	24923.5	28064.3	15024.1	38689.4	14785.9	335179	6498.34	613371	NaN	NaN	NaN	NaN	NaN	NaN	NaN	NaN	NaN	NaN	884430
5473.02	3659.73	8889.56	6728.98	7441.7	9829.63	4703.85	10641.9	11059.5	3966.21	5507.52	4871.01	9588.32	12734.8	8675.69	11903.5	11821.6	8696.14	9388.73	10983.3	11132.4	6947.84	7572.75	16376	20525.4	6264.2	7229.21	NaN	10727.9	3484.05	5856.13	NaN	5811.81	11933.2	13270.9	4833.72	5427.61	6571.55	5535.75	8655.68	6203	5650.73	10895.1	8163.83	5536.41	8681.16	7964.79	6849.97	6870.6	8360.85
23922.2	25192.5	19738.9	29829.1	29469.7	27128.8	30070	33516.9	26869.9	27069.8	32107.8	29954.1	31095.7	27641.4	32405.7	31237.4	30491.3	29459	32303.3	29180.1	33184.4	42425.5	41735.6	37959.1	20158.8	21687.2	19803.3	26050.7	25090.6	26954.8	28646	30700.9	24300.4	26753	26558.6	26107.1	28124.7	30507.2	30049.4	33767.7	23664.5	24649.5	23022.4	22392.5	23821.1	23118.6	24641.2	25255	22935.5	21506.6
794990	799632	558823	727407	727816	571425	672907	722206	587800	548038	834063	603532	663437	559529	565911	611026	517827	595372	570487	577512	547122	630621	649382	552065	294628	315312	333654	285767	251717	246019	246549	252958	282039	302773	292149	288302	248419	254991	204223	222326	229531	247939	263869	238804	253547	283345	222292	206182	258862	206076
11950.9	14216.1	15531.5	13167.5	10396.2	10697.1	9930.71	7935.45	12124.2	11696	13866.1	14358.8	14970	13111.3	9891.37	NaN	9553.54	NaN	10077.6	NaN	NaN	NaN	NaN	NaN	7327.4	9735.4	NaN	NaN	NaN	10143.5	NaN	NaN	5549.11	NaN	7110.71	8577.79	NaN	8068.17	8924.76	NaN	6845.58	5186.77	NaN	NaN	5744.08	NaN	NaN	7782.23	NaN	NaN
3106.98	3328.2	NaN	2342.25	2572.24	NaN	2664.03	NaN	608.275	3098.08	5660.21	3773.48	4912.88	5239.16	4467.35	5599.05	4226.38	4877.54	5019.08	6815.42	5090.37	6483.51	7425.47	4872.41	NaN	3117.71	4247.91	2123.63	2774.76	1651.1	855.77	2271.77	2523.13	3504.74	784.846	1400.74	2642.58	2971.04	NaN	4811.06	4537.93	3054.24	4139.57	4918.88	5071.31	2702.74	5460.07	6267.98	6063.41	8394.98
12826.6	6633.86	10904.3	5560.99	6950.9	8628.12	5482.8	6678.92	5683.45	5572.75	6175.07	5139.88	4897.35	2658.92	3767.7	3598.04	3153.18	3268.12	3132.87	3558.5	3586.85	3736.15	3825.39	3099.17	11474.9	13523.7	11989.6	9081.82	11780.5	8682.83	10036.4	9290.75	8780.66	12837	11090.9	12139.3	7858.62	9959.88	12120.3	9659.52	10073.1	6583.52	8977	8653.1	6017.84	4548.06	5971.09	6065.23	33894.2	5027.38
29731.5	35206.6	28259.9	43486.4	36914.1	43014.6	44693.9	36589.7	35346.8	31132.7	42061.7	50613.2	76008.5	66337.1	76345.1	86571.3	85170.6	100914	91185.9	77714.3	106039	128305	136032	129422	24119.4	30207.4	22410	27554.3	23296.2	25490.2	27416.9	24996.9	26598.6	28740.5	33271.3	27254.6	34921.4	40146.4	39738.3	44458.3	40033.8	36315.8	39553.8	40842.7	40794.5	44309.8	37889.9	59455.2	65509.6	54050.8
12973.7	3694.91	4825.78	1950.25	2235.77	4834.79	1124.09	3285.81	2595.32	1130.04	1385.32	810.788	NaN	NaN	NaN	NaN	422.909	NaN	NaN	NaN	NaN	NaN	NaN	NaN	3985.17	12292	7498.65	6078.43	6859.9	6002.93	5006.48	4615.23	3879.28	3486.03	2420.43	2201.7	4257.87	11086.5	2039.03	9311.53	NaN	NaN	NaN	1202.3	NaN	NaN	NaN	NaN	NaN	NaN
87468.4	94495.3	87382.6	91879.1	93844.8	81525.4	71825.5	79734.8	78187.1	74991.5	71331.1	63368.8	72876.8	67535.2	65610.4	67430.5	71485.9	57769.4	66784.8	70542.5	70260.1	76655.9	113780	66988.5	90532.6	81523	88732.3	102137	87454.2	80160.3	82025.8	66660	67060.1	64397.8	67026.7	62827.4	59498.3	67671.7	77816.3	71333.7	65920.4	65114.5	54978.2	55367.8	59644.2	58719.7	69316.5	81231.2	65483.1	69261.5
4633.71	NaN	NaN	NaN	NaN	2167.62	2752.55	2954.84	NaN	NaN	2690.7	27520.5	3027.41	2005.92	3195.1	2801.1	3406.17	3513.49	NaN	4332.07	NaN	3664.04	4687.36	2383.76	24731	33942.9	24612	60950.6	53964.3	61530.7	45125.7	41559.4	37360.2	41965	37391.9	35257.4	41595.5	41341.2	51179.6	44600	40439.2	35381.5	37107.8	31838.3	36944.4	33191.7	33182.7	34905	38819.7	23071
535215	537954	483145	597130	559624	490519	533943	485099	494907	498844	427615	464102	403307	393160	492303	419897	424557	371518	370274	385706	451417	451940	428702	452211	288596	277513	291820	300324	301931	304700	355009	377700	366869	406913	430997	371600	422604	308159	337766	318144	330817	343833	338356	327370	326056	292255	328380	328296	291065	295844
NaN	NaN	NaN	NaN	4693.65	NaN	8980.73	11564	19261.1	35509.3	56175.6	39910.9	58004.8	64003.2	63443.6	79736.8	75035.6	83318.6	96995.7	86736.6	58316.6	98542.5	63982.8	83198.7	NaN	NaN	NaN	NaN	NaN	NaN	NaN	NaN	NaN	NaN	NaN	NaN	NaN	4788.97	10965.1	9861.76	16643	21889	50049.6	30469.9	35249.9	87625.2	73357.7	71751.7	109694	127952
235166	217541	255323	79565.6	182203	77850.5	98168.3	127887	135243	187327	87690.8	97384.6	138353	115292	167755	117981	129162	110460	106471	112806	86737.8	92125	48904.7	107208	249540	551219	245121	772611	357297	752985	375570	181482	247940	364987	280944	146664	324284	304026	303084	168583	312037	102275	260681	284118	205326	285819	124917	275395	480102	202031
27705.1	28706.9	29044.3	25808.6	26426.2	25419.6	24275.5	27410.1	25871.4	18417.4	18419.9	19506.7	13793.7	22177.2	19707.6	19754.9	20002.6	20256.9	20131.9	21915.2	20831.6	24241	23690.5	28975.3	21664.7	19872.9	22028.2	25254.8	22871.8	25003.9	26458	25444.4	26177.5	25387.3	28711.1	27455.1	22554.7	20624.1	24548.5	26862	20040.4	17680.5	17527.6	19603.5	19102.2	16780.5	16494.6	19775.7	19325.9	21805.4
36707.3	30906.1	34449.6	49333.9	51924.3	51158.2	58719.2	48783.6	51731.9	73447.6	66537.4	56857.6	112300	93858.1	89857	108805	109981	124126	152366	144388	128403	258819	252944	195134	23411.6	31898.9	31643.3	24194	35066.7	37270.5	38975.4	40050.4	38327.1	45703.5	42468.9	39897.8	60444.8	63968.8	58514.3	65518.6	61436.2	64378	73167.9	68862.6	60662.5	90598.8	99738.9	85027.7	104135	107063
NaN	NaN	NaN	NaN	NaN	NaN	NaN	NaN	5267.32	3958.22	NaN	NaN	3573.76	NaN	NaN	4713.38	6690.11	5849.41	5224.98	4655.95	NaN	NaN	NaN	7156.8	NaN	NaN	NaN	NaN	NaN	NaN	NaN	NaN	NaN	NaN	NaN	NaN	1365.93	NaN	NaN	NaN	NaN	NaN	3606.34	3606.54	NaN	NaN	NaN	NaN	3322.96	NaN
NaN	NaN	NaN	NaN	NaN	NaN	NaN	NaN	NaN	NaN	NaN	NaN	NaN	NaN	4583.33	NaN	NaN	NaN	NaN	NaN	NaN	NaN	NaN	NaN	NaN	NaN	NaN	NaN	NaN	NaN	NaN	NaN	NaN	NaN	NaN	NaN	NaN	NaN	NaN	NaN	NaN	NaN	NaN	3093.14	NaN	NaN	NaN	NaN	NaN	NaN
26207.1	18726.7	25073.8	12338.5	22309.9	11234.8	14189.6	83470.2	3735.38	15261.7	13967.8	17466.7	113857	NaN	5712.84	14537.6	3994.27	12318.7	13716.5	7582.76	49216.4	9480.03	9612.82	3204.61	22177.1	26936.8	27861.9	4579.71	12882.4	9007.85	12515	10084.2	8797.9	2620.25	8946.67	9434.51	7437.42	2300.14	2370.09	117210	57798.5	8835.71	7602.69	25156.7	7346.68	7160.06	4349.7	10046	4023.43	3131.69
NaN	55757.9	44994.6	NaN	44639.1	32776.5	NaN	NaN	NaN	42655.2	NaN	46367.5	41821.8	NaN	NaN	NaN	NaN	NaN	41572.2	NaN	NaN	NaN	54405.4	43635.7	66912	45236.8	NaN	NaN	33108.7	NaN	30641.7	NaN	NaN	NaN	NaN	NaN	NaN	28484.6	NaN	25145.7	17792.9	NaN	NaN	NaN	NaN	NaN	NaN	NaN	30817.5	NaN
NaN	NaN	NaN	NaN	NaN	NaN	NaN	NaN	NaN	NaN	NaN	NaN	NaN	NaN	NaN	NaN	NaN	NaN	NaN	NaN	NaN	NaN	NaN	NaN	NaN	NaN	NaN	NaN	NaN	NaN	NaN	NaN	NaN	NaN	NaN	NaN	NaN	NaN	NaN	NaN	NaN	NaN	NaN	NaN	NaN	NaN	NaN	NaN	NaN	NaN
NaN	NaN	NaN	NaN	NaN	3311.67	NaN	NaN	NaN	3185.06	NaN	2855.47	NaN	NaN	NaN	NaN	NaN	NaN	NaN	NaN	NaN	NaN	NaN	NaN	9461.6	3843.41	3128.08	1958.64	3251.03	2558.12	NaN	3468.83	1884.27	NaN	3715.88	NaN	2834.54	NaN	3677.39	4759.87	4541.79	5184.01	NaN	1742.62	3877.1	3186.35	3146.56	4450.61	3548.21	NaN
1869.29	906.297	NaN	667.73	1210.11	1222.58	NaN	NaN	824.321	NaN	NaN	NaN	NaN	NaN	NaN	NaN	NaN	NaN	NaN	NaN	NaN	NaN	NaN	NaN	NaN	NaN	3411.14	2338.2	1828.28	NaN	1751.41	1337.63	2290.3	NaN	915.092	1289.82	NaN	1798.14	NaN	1207.37	NaN	1518.44	1057.06	NaN	1440.27	NaN	1236.13	NaN	NaN	NaN
25305.9	17813.5	19668.7	22327.9	19533	25207	18210.1	23275.3	21585.5	16159.4	16862.5	13297.9	16397.8	23195.9	24814.6	22356.3	17255.5	21244.8	20133.5	21404.6	20182.6	17828.3	17852.6	21405.6	12330	11753.5	14659.2	8843	12053.5	12319.5	12100.7	11481.6	14081.1	13910.4	15119.6	14774	11653.6	11177	10825	10693.4	16626.7	12903	15995	18932.8	14888.2	15570.9	14784.9	16839.1	15468.5	18455.3
NaN	NaN	NaN	NaN	NaN	NaN	NaN	NaN	NaN	NaN	NaN	NaN	NaN	NaN	NaN	NaN	NaN	NaN	NaN	NaN	NaN	NaN	NaN	NaN	16456.3	14385.9	8650.34	NaN	NaN	NaN	NaN	NaN	NaN	9518.34	NaN	NaN	NaN	NaN	NaN	NaN	NaN	NaN	NaN	NaN	NaN	NaN	NaN	NaN	NaN	NaN
50762.6	37094.2	51607.8	35795.4	34151.6	32415.8	32441.5	34661.2	35594.1	20622.7	17814.6	21091.5	39080.4	49420.7	47579.3	48677.9	53438.7	58646.5	49463.5	36068.2	51806.4	38762.1	28821.1	55508	19888.4	16789.9	15349	12749.5	13958.6	11633.7	11454.5	10553.2	19912.8	19390.9	15540	15729.4	13028.5	9505.17	8910.68	6302.75	13717.3	16567.3	16118	16082.6	16334.2	17334.4	14633.9	15912.6	17758.2	19295.1
254514	204633	184255	186618	253450	213243	207427	242017	159567	152312	252571	164060	161534	122741	158796	177051	160084	198845	177829	181162	133529	292725	254793	175384	394697	319874	425063	344536	381802	452142	324260	387835	290849	243970	262395	273514	233381	373943	316399	243936	197353	244858	221847	124798	217254	239342	249067	248246	221480	264478
30980	29695	29641	26111.5	29443.7	33075.5	29152.2	25332.9	25676.4	24489.2	22755.4	26274.1	23420.8	23307.6	22872.8	21963.7	21493.4	23176.1	24557.4	22108.3	23330.6	27079.4	23754.9	22822	32145.1	32225.8	26453.2	46320.4	41899.5	49142.6	38426.8	38263.1	29331	29575.1	30039.5	29868.1	29073	38251.6	38853.1	41629	27230.4	26862.9	25758.3	25430.8	24130.1	23282.3	25087.3	31718.1	24013.3	22339
94730.3	86185.6	106514	107540	102326	91971.6	107732	102674	110533	102456	133915	106890	112359	101881	145979	148675	122902	223122	133740	124053	144323	212771	141119	188191	74182	51969.3	50431	53417.7	43981.2	45443.7	49837.6	47781.2	53793.3	47542.3	49077.5	43360.6	48016.6	55261.3	48970.9	48036.7	49944.9	45150.5	54847.4	50269.3	50436.3	60854.5	64748.4	66680.1	73616.2	73321.5
23694.5	27150.7	22481.8	23872.5	23758.5	20598.2	20246.5	35545.6	18056.5	39531.5	3993.79	29281.5	21428.4	23704.4	16115.2	9941.42	103625	11084.4	9262.85	32311.2	15363.1	47805.1	19131.9	10762.2	17655.4	15045.3	17850.2	16375.7	14722.5	11089.8	12560.7	12728.8	14608.9	14776.1	14043.5	11035.3	13613	12883.1	13121.9	13564	16194.1	16405.6	14311.1	12366	12913.2	12431	11412.4	12919.8	13296.8	14738.9
43185	34151.4	42739.7	54250.5	47563.9	48541.3	44701.1	47616.4	38808.4	23146.7	26109	20030	22708.3	14892.7	13906.1	21504	15745.3	18537.4	22459	37956.9	35042	31679.3	49520.2	25880	38582.7	46485.6	39118.9	28151.9	29534.8	25443.9	34553.7	32395.4	30368.8	29487.7	29616.7	31732	31808.9	38054.4	41035.6	39568.5	28040.1	30486.4	19381.2	20144.6	20718.2	15531.5	17851.9	24582.6	17992	16567
8435.46	7230.37	7188.89	7194.11	6103.25	4174.32	4097.61	4426.29	4591.25	4730.41	4621.7	4534.11	3769.92	3696.19	2542.99	NaN	2265.98	NaN	NaN	NaN	NaN	NaN	NaN	NaN	8478.15	7196.18	9539.58	5509.42	10102.9	NaN	NaN	6345.87	7653.16	6281.48	NaN	8020.44	6570.8	NaN	NaN	NaN	5207.86	8407.81	4930.88	4936.67	6748.37	2123.95	NaN	NaN	3695.44	NaN
19984.1	13371.7	NaN	NaN	NaN	NaN	NaN	NaN	NaN	NaN	NaN	NaN	NaN	NaN	NaN	NaN	NaN	NaN	NaN	NaN	NaN	NaN	NaN	NaN	5384.67	2731.4	2955.06	5273.92	2886.13	3979.82	2609.68	4514.75	3385.45	7395.44	8267.77	4784.18	6130.51	7634.05	4867.69	4566.86	3787.8	2594.97	NaN	4871.03	1473.99	1585.32	NaN	3002.15	NaN	NaN
16372.1	13869.6	16043.6	11212.5	9521.89	12397.9	14531.3	9006.08	7249.47	8464.73	7379.98	6976.18	9181.42	6964.56	5122.1	6494.23	5203.01	9588.34	10715.8	9706.49	7275.71	9798.84	9023.43	NaN	17378.6	19552.4	15771.2	12939.3	11330.3	15594	9717.24	7910.64	8822.72	6522.39	8215.71	10314.2	5786.84	7836.85	8449.39	7426.74	5215.05	9043.69	7415.47	7364.43	10471.4	7291.15	10486.8	12648.7	5912.91	7567.68
7880.35	3568.17	3215.84	4185.99	4038.98	2789.12	1975.53	2402.24	2966.92	3205.17	2381.87	3363.32	3888.86	4647.82	3527.79	4528.31	3304.36	2884.77	4940.96	3974.98	4209.59	3717.67	6481.45	5645.14	3111.63	4806.55	NaN	NaN	3211.86	NaN	NaN	NaN	5135.09	NaN	NaN	4901.01	NaN	NaN	NaN	NaN	NaN	2833.44	NaN	NaN	NaN	NaN	NaN	NaN	1351.63	1779.8
NaN	NaN	NaN	NaN	NaN	NaN	NaN	NaN	NaN	NaN	NaN	NaN	2790.26	6376.45	NaN	NaN	NaN	NaN	4131.27	1957.2	NaN	NaN	NaN	NaN	NaN	NaN	NaN	NaN	NaN	NaN	NaN	NaN	NaN	NaN	NaN	NaN	NaN	NaN	NaN	NaN	NaN	NaN	14947.4	19096	17221	NaN	NaN	NaN	NaN	NaN
12172.2	2000.8	1141.43	15762.4	15724.2	14438.4	1566.64	8632.48	8338.84	11376.4	2574.87	12775.3	13477.5	11200.7	2423.21	14104.5	14386.4	2937.12	13079.3	16307.7	12863	21080.6	27028.8	2423.58	NaN	4353.12	4864.83	3627.97	6964.78	3894.99	7255.99	8294.13	2883.34	4546.55	4545.63	2963.77	NaN	4024.99	2215.86	4410.36	5972.43	1463.71	4302.39	3150.67	3010.36	6583.16	4521.53	7247.83	3495.95	4765.2
NaN	NaN	NaN	8787.28	NaN	NaN	13817.5	NaN	13512.3	NaN	NaN	NaN	NaN	NaN	NaN	NaN	NaN	NaN	NaN	18802.7	NaN	NaN	NaN	NaN	NaN	NaN	21509	NaN	NaN	NaN	NaN	NaN	NaN	NaN	15843.7	NaN	NaN	12345.5	19458.2	27670	19666.6	NaN	NaN	18638.7	24889	9180.23	15859.4	16914.7	NaN	17942.4
NaN	NaN	NaN	NaN	NaN	NaN	12682.7	NaN	NaN	NaN	NaN	NaN	NaN	NaN	NaN	NaN	NaN	NaN	NaN	NaN	NaN	NaN	NaN	NaN	5471.54	6068.57	5071.65	NaN	NaN	NaN	4105.39	4556.57	4393.31	3607.77	NaN	NaN	4844.48	4682.67	4264.26	15433	NaN	NaN	2306.99	1895.69	NaN	NaN	NaN	NaN	NaN	NaN
850992	831724	949420	866312	942059	770135	833282	634882	885186	628483	829063	582162	450485	538031	542108	579846	684051	940840	544981	551550	536598	547739	490772	477994	289762	201089	125380	137326	105639	92221.1	155870	151933	169026	267433	239967	187945	229321	146121	92697.1	133710	212915	165126	240413	244318	166633	198558	135020	121482	173764	120122
18011.4	29035.9	24568.5	27187.9	31927.9	13256.5	27242.2	26349	28504.1	24840.6	23412.9	18225.4	25698.1	25302.3	18479.6	13739.8	19155.8	17691.5	20429.5	19537.3	19254.8	18054.5	23734	26753.1	34433.4	25119.1	17892.2	35930.8	28226.9	19024.8	31704.7	22501.2	19310.2	30154.9	34918.4	16810.2	26591.1	15925.9	12458.2	NaN	13395.5	13521.2	12932.3	14005.4	14057.4	18750	16531.2	11861.2	21207.7	11458.9
111505	130186	123771	88999.1	78829.3	87817.8	107169	76219.8	89449.6	98818.4	96084.5	105122	132859	125026	129723	144010	118267	78264.9	100776	125927	125371	100533	107948	120350	148203	147920	138604	115242	101330	110238	114482	112573	119827	96582.3	91001	103197	93358.7	93690.3	88024.8	101719	94868.6	109892	126723	117281	122112	131056	126204	116613	124209	139438
27174.3	25445.1	23913.6	36866.4	28254.9	34072	36672.6	36451.9	37980.7	32269.5	45175.3	39300.1	39673	34828.8	40228.3	46801.1	47551.9	53303.8	49078.9	25848.8	41050.5	51062	49038.8	27964.4	5567.96	NaN	18445.1	11572.3	8827.18	22766.5	18720.2	12739.6	16703.5	21318.8	41422	24911.5	33972.2	24221.3	30470.3	29143.4	26330	26186.7	32209.6	34389.5	28150.4	31232.2	30917.2	24313.4	31115.7	32114.3
NaN	NaN	NaN	NaN	NaN	13186.9	11468.2	NaN	13768.4	NaN	21025.8	NaN	NaN	NaN	NaN	NaN	NaN	NaN	NaN	NaN	NaN	NaN	NaN	NaN	NaN	NaN	NaN	NaN	NaN	NaN	NaN	NaN	NaN	9023.13	12794.9	13607.9	8154.4	NaN	NaN	NaN	NaN	NaN	NaN	7595.93	NaN	NaN	NaN	NaN	NaN	NaN
17179.3	20041.9	17669	24296	22211	26266.6	26880.4	24031.8	28042.8	31879.9	35579.5	30313	48989.3	50066.5	50732.8	62196.9	61225.5	61105.6	69008.4	64210.4	71224.1	85471.2	102124	85604.7	17420.5	15843.4	15096.1	13373.5	13208.5	14364.4	15496.1	15171	13501.2	15678.2	14791.2	15263.2	18060.1	18843.7	18227.8	20309.2	21211.2	18567.5	21313	21201.2	20953.4	32366.2	32167	37511.5	36727.8	36681.5
NaN	NaN	NaN	NaN	NaN	NaN	NaN	NaN	NaN	NaN	NaN	NaN	NaN	NaN	NaN	NaN	35367.7	NaN	NaN	NaN	NaN	27753.2	NaN	NaN	NaN	NaN	NaN	NaN	NaN	NaN	NaN	NaN	NaN	NaN	NaN	NaN	444.473	NaN	NaN	NaN	NaN	NaN	NaN	NaN	NaN	NaN	NaN	NaN	NaN	NaN
17402	15849.7	16295.5	15959.9	13900	14833.7	14348.5	15008.9	13374.6	5039.39	22887.2	8122.9	8425.85	8055.26	6605.11	10432.5	9602.01	10400.3	10816.1	10622.5	9148.05	8695.78	14519	23704.5	19242.2	19420.7	18774.1	22057.4	18462.7	16875.2	15475	16927.2	18695.8	15868.7	13214.3	16600.5	12997.3	16202.5	16991.8	11893.6	9379.19	11743.1	7992.12	8066.43	8349.77	8813.11	8208.34	13142.5	10094.1	10646.3
NaN	NaN	NaN	NaN	NaN	NaN	1125.8	NaN	NaN	1715.73	3862.94	2564.6	4697.73	2772.38	4023.21	2532.42	4912.33	3259.14	5051.05	6169.19	5045.97	15416.3	13286.4	7747.16	NaN	NaN	NaN	NaN	NaN	NaN	NaN	NaN	NaN	NaN	1291.56	NaN	1922.2	1638.86	1691.89	1595.9	2482.71	1575.5	1963.16	2411.81	2106.8	1770.26	1821.6	NaN	1473.75	1130.28
100610	87044.7	122460	89167	76183.1	92771.4	176514	81058.1	96143.5	102175	121855	59724.8	136368	137770	113673	140858	135296	43485.9	240165	118062	117477	115773	235482	153689	76537.9	48097.6	88491	91140	102081	73408	66813.8	76776.3	73671.1	55344.9	75757	55050.1	53847.4	55378.5	49268.3	78030.7	51475	52992.4	73796.3	68800.2	60588.6	84158.7	51397.3	57819.2	67685.2	62952.9
39603.1	36324.3	51473.5	40408.6	39565.8	34160.7	54717.6	34488.1	38266.1	16075.4	23773.7	22129.2	10143.8	10635.9	10377.1	34281.6	31130.4	42872.9	38438.1	27186.7	41425.9	29456.1	29509.6	32999.8	8744.38	13343	13394.2	8273.85	13314.6	10193.3	8214.55	29099.3	11815.2	9251.3	8935.69	10920.7	8027.82	10114.1	11201.2	11872.7	10164	9159.76	8733.5	10110.1	14696.6	8268.07	6400.27	9196.06	11065.2	27320.7
12951.2	11821.4	12173.4	35519.4	33624.9	28117.7	39023	43249.6	45008	11920.1	24198.9	16823	15721.9	22540.9	4874.63	5691.4	4477.15	14180.6	12574.2	34888.5	34054.1	30874	25284.2	44619.8	19743.3	16180.1	21971.2	22494.8	24828.6	28692.8	27828.4	29922.7	40287.8	40406.8	45957.7	40736.8	36669.4	35637.8	35518.8	29835.2	45441.3	44984.6	63764.6	73058.4	62390.1	62333.5	55969.7	50065.7	56402.4	53221.8
23905.5	9201.01	9693.48	10319	9108.7	10954.9	16344.8	15640.9	14735.8	7276.5	7091.48	6490.55	5967.91	6837.15	5911.96	4888.33	4743.06	5878.1	4826.7	2770.53	6154.21	3078.16	14895.3	6031.96	17960.5	15620.5	14518.3	11275.2	11395.6	11755.6	12618.8	20317.9	14706.9	12869.6	15729.8	13513.3	14222.8	13640.9	18390.7	21157.9	12918.8	13248.5	16795.7	16344.3	11865	16550.6	22741.1	22295.9	14262.5	17007
6766.52	NaN	NaN	NaN	NaN	NaN	55454.9	NaN	7245.96	NaN	31676.6	12192.8	10581.6	NaN	86055.3	3483	NaN	83681.2	5366.11	22879.2	39022.6	38433.7	NaN	36726	NaN	3235.91	2249.07	NaN	NaN	3802.71	3736.1	NaN	NaN	10402.6	NaN	NaN	NaN	NaN	NaN	6051.86	NaN	1214.36	1054.19	NaN	NaN	NaN	777.02	7467.36	NaN	7507.37
NaN	NaN	NaN	NaN	NaN	NaN	NaN	NaN	NaN	NaN	NaN	NaN	NaN	NaN	NaN	NaN	NaN	NaN	NaN	NaN	NaN	NaN	NaN	NaN	NaN	NaN	NaN	NaN	NaN	NaN	NaN	NaN	NaN	NaN	2352.44	NaN	NaN	NaN	NaN	NaN	NaN	NaN	NaN	NaN	NaN	NaN	NaN	NaN	NaN	NaN
10412.6	18082.6	9290.23	13065	8582.37	7343.75	11681.5	9229.44	7001.71	7740.21	8570.13	5462.55	6697.92	6247.51	4655.64	6324.13	4339.27	3896.84	5608.51	5908.2	6793.01	7105.21	8839.24	8498.1	6292.36	7646.12	5335.65	7205.98	5276.51	6323.41	5375.98	5242.44	6038.47	6083.67	4898.63	6815.02	5497.65	5381.48	4210.24	3922.53	4645.95	5219.64	4411.98	5839.74	5153.78	4964.88	4630.06	4498.18	4729.83	4627.37
285749	257513	224112	213655	202784	179030	174051	171563	177430	164683	139736	149817	141417	140963	131045	126122	134139	115926	125770	130903	149954	120119	112961	180130	164091	142180	153592	161368	147410	138290	131852	117570	149678	154049	152687	143360	133263	110683	108016	90243	133444	134564	130074	134021	117280	102247	96653	93344.2	105310	109907
NaN	NaN	NaN	NaN	NaN	NaN	NaN	NaN	NaN	NaN	NaN	NaN	NaN	NaN	NaN	NaN	NaN	NaN	2654.62	NaN	NaN	NaN	NaN	NaN	NaN	NaN	NaN	NaN	NaN	NaN	NaN	NaN	NaN	NaN	NaN	NaN	NaN	NaN	NaN	NaN	NaN	NaN	1822.24	2406.62	2595.69	2683.16	1997.81	NaN	1764.58	NaN
6163.13	4883.74	5093.41	10681.9	NaN	12424.7	9766.27	10374.7	5920.41	6973.51	3501.97	NaN	NaN	4698.53	NaN	NaN	NaN	NaN	NaN	NaN	NaN	NaN	NaN	NaN	11591.2	NaN	10235.4	11923	10067.8	NaN	11020.9	11634.4	10674.9	9378.94	8944.92	9611.41	9365.17	10741.2	NaN	20584	10990.6	10603.8	10143.2	8101.76	9752.94	NaN	9997.78	13903.2	8370.86	7781.87
NaN	NaN	NaN	NaN	NaN	NaN	NaN	NaN	NaN	NaN	NaN	NaN	NaN	NaN	NaN	NaN	NaN	NaN	NaN	NaN	NaN	NaN	NaN	NaN	NaN	NaN	NaN	NaN	NaN	NaN	NaN	NaN	NaN	NaN	NaN	NaN	NaN	NaN	NaN	NaN	NaN	NaN	NaN	NaN	NaN	NaN	NaN	NaN	NaN	NaN
NaN	NaN	NaN	NaN	NaN	NaN	NaN	NaN	NaN	NaN	NaN	NaN	NaN	NaN	NaN	NaN	NaN	NaN	NaN	NaN	NaN	NaN	NaN	NaN	NaN	NaN	NaN	NaN	NaN	5844.09	9973.65	NaN	NaN	NaN	NaN	NaN	NaN	NaN	NaN	NaN	NaN	NaN	NaN	NaN	NaN	NaN	NaN	NaN	NaN	NaN
20469.1	15282.3	17888.5	16660	16695.7	18975.8	17335.1	14965	14041.5	22330.5	19786	21581.4	22065.7	23534.7	26905.8	21973.3	22375.9	25878.4	14929.5	24662.1	24005	19731.6	19910.2	18128.9	14079.9	19196.8	14935.3	10737.1	12793.2	13746.5	11535.7	21790.2	11512.7	8887.25	13013.1	13076.8	13879.7	16921	19088.6	26344.6	11981.6	13233.6	14421.5	13783.9	13045.9	13462.7	14520.5	19172.8	11755.3	11521.2
7454.68	NaN	NaN	NaN	NaN	NaN	NaN	NaN	NaN	NaN	NaN	NaN	NaN	NaN	NaN	NaN	NaN	NaN	NaN	NaN	NaN	NaN	NaN	NaN	NaN	NaN	24539.3	NaN	NaN	NaN	NaN	NaN	NaN	NaN	NaN	NaN	NaN	NaN	NaN	NaN	NaN	NaN	NaN	NaN	NaN	NaN	NaN	NaN	NaN	NaN
NaN	NaN	NaN	NaN	NaN	NaN	NaN	NaN	NaN	NaN	NaN	NaN	NaN	NaN	NaN	NaN	NaN	NaN	NaN	NaN	NaN	NaN	NaN	NaN	NaN	NaN	NaN	NaN	NaN	NaN	NaN	NaN	NaN	NaN	NaN	NaN	NaN	NaN	NaN	NaN	NaN	NaN	NaN	NaN	NaN	NaN	NaN	NaN	NaN	NaN
NaN	18809	NaN	NaN	NaN	NaN	NaN	NaN	NaN	28989.1	2162.78	1558.18	9557.19	11836.4	14361.7	18161.6	15391.3	20761.7	16945.4	12563	22430.6	16917.7	26011.9	19802.5	NaN	NaN	NaN	NaN	NaN	NaN	6652.41	NaN	NaN	1540.19	7995.69	6278.2	9356.12	12031.3	9185.88	16125.1	17477.8	17016.7	32163.5	33407.8	32024.3	31196.5	37516.3	36802.3	27407.1	29904.4
9619.5	11394.2	10443.4	15600	13976.4	13703.4	17563	16683.6	16717.2	28512.3	28619.6	20156.4	26167.5	29525.1	23622.6	23450	20575.6	30849.9	28781.3	24707.9	21454.5	37269.3	44458.2	27355.3	28713.9	32404	28142.9	20848.6	23243.3	22424.2	30381.1	28285.8	23793.8	28732.8	24650.5	21881.3	29554	31146.7	29549.9	44619.7	31524.7	30018.4	32850.2	32343.9	29422.3	39216.9	40456.7	48674.4	37875.1	41201.1
23465.5	24278.6	20512.6	19321.1	18503.2	17273.3	10439.6	15513	15479.7	8791.23	8103.05	13501.5	8684.93	30317.3	24587.9	11383.3	19880.3	20972.3	18573.7	17211.7	13567.7	13857.1	21955.3	14814.8	36302.2	30732.1	33548.5	14093.4	19589.6	13012.4	14939.7	15658.4	16024.3	10097.8	9961.39	12086.1	10755.7	9722.94	12075.6	17346.6	11632.2	12892.1	10795.6	14693.7	12894.8	10653.7	12701.9	15873.9	9120.54	9298.19
NaN	1608.91	3195.82	3049.99	1914.29	2857.04	2999.99	5024.19	3521.79	3383.24	NaN	2856.36	2608.37	3116.92	3561.44	2164.41	2277.83	2364.64	1869.52	1864.77	2559.98	1305.08	NaN	2417.19	2431.47	1385.11	2333.21	NaN	NaN	NaN	NaN	NaN	1704.06	1845.62	1580.18	1925.9	1611.92	1693.96	NaN	1232.48	2007.4	1919.96	1863.01	1729.28	1576.68	1369.3	NaN	NaN	NaN	NaN
17243.4	16209.9	19531.6	11916.9	13588.2	12852.3	11574.5	15134.9	NaN	11082.7	10972.2	11980.2	NaN	9570.75	NaN	9074.22	9468.84	12523.4	7741.73	7111.4	9116.09	8889.99	8211.06	NaN	16543	NaN	11200.4	13051	10503	10199.2	9630.23	NaN	11152.6	NaN	9493.75	8979.19	NaN	NaN	NaN	6073.45	9381.58	8961.01	NaN	NaN	12185.3	13727.6	8292.68	8111.53	12026	12036
10781	11320.7	10008.4	13773.9	11081	12512	14009.8	18504.8	14882.3	13123.1	11957.9	16097.7	16066.6	14155.1	14075.3	13487.8	11266.2	12808.6	12787.3	17042.2	11435.5	11932	13905.8	12954.1	10174.4	9678.71	12166.4	11649.5	10177.2	12988.1	11877.9	9720.46	13788.5	10791.5	13570.4	10265.2	9899.39	10711.1	14054.5	9957.47	13076.7	13009.6	11465.2	11553.2	12467.5	10282.8	10370.3	10900.6	11039.2	13443
74345.5	87156.2	73406.5	77694.1	68656	68285.7	78091.7	73390.1	74584	66909.9	83252.6	72770.9	59644.9	64293.9	47788.2	51519.6	51667.2	60109.3	43317.7	52117.6	45990.3	54152.2	55164.1	45188.5	112439	92703.9	81728.6	150458	120307	119777	109609	103779	94242.3	90145.5	94460.9	82775.3	94412	93824.6	81296.3	88612	83260.1	81973	71988.4	69526.9	61846.5	62227.5	62721.1	63522.3	64232.1	53881.2
14201.1	11879.3	12502.8	12751.7	14093	13322.4	14639.7	14692.3	13588.9	18562.7	10539	18118.8	22549.4	19552	20009.5	17630.1	17265.1	18401.3	20916.7	20962.1	18103.8	14836.5	16033.1	17769.6	7731	10848	5906.73	7223.5	4875.61	6112.02	8395.02	7086.42	5836.89	4386.6	5001.63	3873.79	5634.93	5487.56	6228.22	10159.3	8722.35	8201.18	10585.5	9087.27	7695.66	12290.1	11922.6	12200.2	9423.23	6339.08
NaN	NaN	NaN	NaN	NaN	NaN	NaN	NaN	NaN	NaN	NaN	NaN	NaN	NaN	NaN	NaN	NaN	NaN	NaN	NaN	NaN	NaN	NaN	NaN	NaN	NaN	NaN	NaN	NaN	NaN	NaN	NaN	NaN	NaN	NaN	NaN	NaN	NaN	NaN	NaN	NaN	NaN	NaN	NaN	NaN	NaN	NaN	NaN	NaN	NaN
14219.6	29051.1	NaN	25276.1	NaN	NaN	17877.5	30928.5	27599.1	65488.1	76145.3	20316.8	44947.8	37758.1	39886.7	46916.6	41233.1	54283.6	36897.8	141514	138671	81412.3	118230	142887	29939.5	38264.9	16341.4	17094.4	16424.8	45702.5	27149.4	18548.7	30327.8	25672.3	10131.2	20213.3	21479.6	38230.8	26608	38252.5	22035.9	33574.1	67516	40759.5	48360.2	99992.3	62127.3	53893.2	80699.7	64192
NaN	21722.2	23410.3	NaN	NaN	NaN	16955.2	15363.7	NaN	41008.3	NaN	NaN	NaN	9582.49	8228.97	NaN	NaN	NaN	14001.4	NaN	NaN	NaN	NaN	NaN	NaN	24482.2	NaN	14272	12372.5	21847.2	13575.4	12640.4	7881.57	9153.48	8000.06	7651.85	2974.71	6562.78	11229.5	18140	10643.1	14696.9	7348.84	11521.3	9509.7	9381.5	9238.87	27093.1	NaN	NaN
31502.7	22104.3	29922.8	20835.2	24524.9	36335.1	21056.7	23481.6	24708.6	3155.02	4450.12	2779.71	2669.47	37176.7	5147.69	28572	3030.01	4943.42	24786.7	26200.2	24856.1	23027.5	19348.3	39431.4	16927.6	13331.8	16191.4	13004.2	12104.5	12255.3	9416.12	6435.9	15632.6	11419.6	15546.5	18042.5	11885.5	9566.4	8100.43	7484.23	18178.7	13249.3	17141.5	18057.5	NaN	16505.4	12816.6	12896.1	19228.1	3431.43
251430	254740	266691	246776	273833	243258	217235	244387	236663	204997	239462	226121	203230	196345	193679	179565	182233	196492	189455	189794	187160	164587	165984	174518	268158	280676	297195	219325	256404	208070	255210	261712	256881	244224	243522	257438	278080	265073	268410	274938	273906	270293	254050	253023	257794	247885	253210	234223	214720	209010
14251.9	9945.87	13940.9	15114.9	18758.8	17034.4	16159.9	14626.1	20186.1	21379.1	14618.9	20686	32953.1	39261	35368.3	30973.3	29530.2	25234.4	31624.7	28702.5	48801	24811	17968.3	35283.9	9678.01	6856.43	6251.72	NaN	5473.5	NaN	NaN	NaN	7618.15	12451.7	7149	7015.73	6930.85	4294.71	NaN	NaN	6129.06	6325.86	6984.59	13549.7	8675.14	12355.2	10794.9	14029.1	10019.9	15471.2
16129.7	37053.5	14259.3	23487.4	20551.7	25333.4	28333.6	30441.1	30291.8	7627	7841.97	7426.52	4031.33	25879.4	2319.88	33131.5	1254.3	36090	1302.61	980.26	10309.9	8910.02	9182.59	NaN	19930.4	23382.3	21085.7	14723.3	21656.8	18764.9	25856.4	24859.8	21051.8	23806.5	23353.8	24017	22741	29854.3	32484.5	32068.9	24029.3	31455.3	18465	16216.6	15945	14272.9	14102.5	13862	10726.5	9218.86
95535.3	1.31345e+06	210114	NaN	1.69342e+06	1.69707e+06	2.58498e+06	1.98089e+06	3.01855e+06	94496.4	33008.3	71270.1	71686.2	94844.9	105399	95672.1	121337	150407	154267	98614.3	129520	137044	131890	180250	906673	746052	909080	NaN	885384	842342	970843	1.0089e+06	1.38335e+06	1.70887e+06	1.47985e+06	NaN	1.79921e+06	1.34179e+06	1153088	45812.8	2.60409e+06	52138.2	55674.3	65565.2	52273.3	101368	78581.4	34233.3	103641	118864
39567.8	27645.1	29653.4	26993.6	37743.9	30427.2	30576.3	29891.6	26838.2	15783.5	15075.8	17041.7	12133	11777.6	15666.9	10187.4	30977.4	25177.2	31506.9	35014.4	34028.8	46561.1	53170.4	28721	30515.4	32065.8	34330.4	46604.6	45539.1	48865.4	35555.8	35369.2	32944.7	33415.1	33867.5	35983.7	36441	44319.4	40726.1	41401.6	40427.9	36104	33564.5	34105.6	35777.7	30570	33003	43523.4	31677.1	27994.8
38914.1	35658.5	33160.9	34845.7	28013.5	24666.1	27820.3	36580.1	21643.6	12377.9	21740.4	10684.1	13823.5	8682.95	9112.93	9792.63	33108.6	16020.9	31386.3	24635.2	26929.1	36824.2	36230.9	42498.9	36300.7	33839.5	35029.1	35823	29381.3	32853.1	28549.4	25881.5	28401.2	26733.3	23764.7	24958.2	24124.8	24234.9	24768.7	18330.8	23027	20634.5	20612.7	22628.4	20029	18974.4	19894.8	23963.2	20424.6	20192.7
29973	35911.8	31791.7	28936.8	33332.7	30767.3	27256.5	25694.6	24937.1	24632	24701	22200.4	22249.5	24181.6	25507.8	27293.9	13783.7	13334.6	21253.5	17119.9	18937.1	26399.1	22803.1	15270.7	22680.8	28046.4	25797.4	17379.3	23073.1	22760.5	29586	30656.7	28911.8	27264.3	26083.8	25914.9	23490.2	23174.1	26400.5	24755.9	22360.9	19870.3	13567.3	15501.1	15519.3	14445.2	17598.2	16549.2	12974.7	11440.7
3039.13	1889.62	1055.11	2831.3	1189.16	2413.05	669.53	3815.99	1266.71	3291.34	1297.89	535.141	513.186	2871.47	891.678	3479.05	3089.98	2759.55	2790.1	2344.42	1475.79	2351.93	NaN	1904.94	2200.19	NaN	1543.34	1091.74	NaN	1348.02	613.708	550.869	1462.42	1070.88	1031.85	1731.63	1453.14	1144.45	2986.43	996.188	1205.37	2502.64	1840.09	1619.87	2854.56	1983.27	978.563	3169.47	1665.09	1378.59
53658.8	56274.8	59924.4	72917.9	50524.7	72772.8	50848.6	58278	51249.9	18411.4	25047.1	25312.1	7459.43	22685.1	7361.56	17357.4	22413.5	8758.59	8750.53	NaN	26142.8	19133.4	27232.5	27414.4	128655	117045	148543	113284	112436	131418	66095.4	51680.8	47677	56374.5	59164.5	54086.7	48817.1	46412.5	59669.1	59880	57707.4	51501.9	38901.1	62008.3	47906.3	23954.5	37899.3	56457.3	45543.5	51524.4
40899.9	6033.19	39047	5162.27	23726.2	33974.3	5232.63	40133.2	3597.86	4940.49	4129.46	21425.5	23543.1	17438.1	17211.7	3978.72	17695	4027.59	16520.6	19792.6	20065.7	16087.1	22781.4	NaN	7959.89	9483.6	NaN	7053.11	20704	5858.75	28924	6627.15	3145.06	5839.1	10549.4	6807.47	10756	7447.72	9997.94	13387.1	7993.76	7480.48	8300.28	8380.47	10895.4	NaN	5611.73	9749.15	6157.11	NaN
14111.6	7493.32	7625.45	12064.3	9125.52	8677.98	12442.2	13908.8	12457.5	5513.79	5534	6318.48	5056.85	5251.78	5632.08	4733.46	4505.14	6400.04	4352.69	3932.62	4026.89	2956.96	3422.47	4508.11	2999.17	1056.05	2894.24	NaN	2433.24	2801.42	3319.61	NaN	3428.31	3280.46	2148.39	3570.27	1776.26	2214.29	NaN	NaN	3811.93	3540.95	2242.3	2713.79	2871.74	1229.28	2186.9	1453.27	1455.64	NaN
68005.3	10146	48724.3	6633.22	103660	117083	95285.1	53014.5	NaN	53768.5	48362.7	40268.6	25564.8	26187.2	20455.8	18754.1	24483.7	NaN	28411.3	24790.6	19607.3	NaN	NaN	16167.9	NaN	NaN	NaN	NaN	NaN	NaN	NaN	NaN	NaN	NaN	NaN	NaN	NaN	NaN	NaN	NaN	NaN	NaN	NaN	NaN	NaN	NaN	NaN	NaN	NaN	NaN
NaN	NaN	NaN	NaN	NaN	NaN	NaN	NaN	NaN	NaN	NaN	NaN	NaN	NaN	NaN	NaN	NaN	NaN	NaN	NaN	NaN	NaN	NaN	NaN	NaN	NaN	2836.88	NaN	NaN	NaN	NaN	3848.39	1143.86	1681.4	2215.25	2443.22	1893.34	NaN	5540.11	957.589	3738.57	3562.31	8340.91	2491.47	2045.56	3265.85	3763.77	NaN	NaN	3092.62
40641.9	32926.6	38320.1	32582.5	34451.2	39951.7	33481.9	34786	35290.2	36756.1	37872.5	33702.4	22124.3	37755.1	36711	39761.4	62777.5	50646.6	53739.2	37224.8	38894.8	37978.9	35504.9	47260.2	26717	29773.9	29520.4	27651.2	28933.6	27233.9	25214.5	12645.4	32015.6	23973.5	20977	26134.3	25130.3	24241.1	33413.1	19151	26482.2	29079.1	30777.2	36710.3	22169.7	23283.2	26956.1	24065.3	34266.5	28254.7
91139.6	82785.6	96990.7	990197	987835	9909.31	1.01204e+06	762718	848144	2.8324e+06	175294	5720.61	196618	162450	12971.4	34942.8	76230	9507.05	69159.7	74600	44327.1	11803.3	6615.99	6289.52	125892	123520	125349	60964.2	64454.1	67983.6	60610.8	52915.2	69604.9	66191.9	72683.8	89219.4	64978.2	71558.1	65416.6	57623.3	82770.2	93611.2	104405	106132	108532	106366	115931	107006	106522	110499
39811.9	18796.1	20663.5	8556.91	5453.86	3632.55	NaN	11213.7	1090.72	2980.46	2870.3	3512.82	1735.1	1519.52	NaN	NaN	NaN	NaN	NaN	NaN	NaN	17673.9	NaN	NaN	23443.9	21951.3	10874.9	80725.7	75315.7	91751.2	54977.1	57067.6	49596.7	24370.9	19856.2	24985.5	3963.18	3605.58	4562.55	NaN	3021.59	1395.7	3958.24	1103.63	1337.65	1338.33	1779.48	NaN	NaN	NaN
8933.92	NaN	NaN	NaN	NaN	14998.9	11185.6	11322.3	6244.13	NaN	NaN	6884.46	14077.8	14461.8	12152.7	NaN	NaN	NaN	NaN	14849.5	17865.6	20189.1	19105.8	NaN	11203.6	10920	10232.8	4919.5	9303.48	NaN	5772.56	4691.03	10762.9	5137.41	6861.08	3769.39	4084.35	9845.5	7369.99	3270.08	7849.13	3968.22	3668.47	4644.84	6211.42	9248.03	11666.6	9287.74	7110.58	5660.84
15882.9	1403.34	3504.25	2189.55	23038.7	6069.37	19480.1	2386.15	1769.32	1757.94	NaN	2089.43	NaN	NaN	1839.52	NaN	2058.95	1734.26	NaN	NaN	16036	NaN	NaN	2967	3410.32	3783.41	16655.1	NaN	NaN	NaN	1890.15	NaN	15222.5	1923.53	1350.98	14043.5	1247.6	NaN	1744.24	NaN	10784.2	NaN	NaN	11238.3	10904.3	NaN	14526.9	NaN	NaN	NaN
126236	132379	125529	114854	137748	81110.2	96212.7	92567.4	97969.5	111553	84638.4	58951.2	77463.1	90547.7	61186.5	72168.4	79138	91885.5	79890.9	88162.9	89703	89704.6	68601.9	83183.7	79074.2	91358.6	110687	138211	112104	137697	137747	121786	98311.1	123800	111500	102617	109557	103945	134649	92149	110519	104047	101238	94964.6	82245.6	96874.7	81555	105720	95352.1	90986
18227.3	13736.6	5050.18	NaN	4550.02	3665.68	59878.8	3150.72	NaN	NaN	NaN	NaN	NaN	NaN	NaN	NaN	NaN	60239.5	NaN	NaN	NaN	NaN	NaN	NaN	28586.8	47273.7	40428.7	32051.8	19776.8	19476.2	22405.1	12948.2	10657.5	25221.5	6822.45	2165.98	NaN	4163.78	NaN	NaN	126232	NaN	NaN	125428	NaN	134044	25037	22481	160007	NaN
51328.9	53643.4	47499.3	54679	56767.8	55626.3	58292.6	54418.6	53446.5	49514.6	48018.7	53896.3	46821.2	48896.9	49460.9	45384.9	48933.2	40459.3	42444.2	46395.3	50934.3	47570.1	49206.6	50051.7	48333.8	47169.7	47322.3	45301.6	50162.2	52131.9	52479.1	58481.8	45377.2	47427.7	45651	48394.5	43491.9	45005.4	45937.9	44983.4	38339.1	39481.7	31934.2	35504.8	32093	32192.7	34623.6	38810.2	31617.4	32553.5
9736.08	3120.33	9663.29	6735.93	9453.61	9107.03	5766.8	5458.34	7025.23	2089.66	2893.08	1566.13	15838	3937.14	4909.64	3557.79	17387	18666.3	2647.28	6658.67	5370.63	7699.69	9327.87	10607.3	3558.45	3889.19	3833.97	11211.3	11548.8	17288.4	16509.8	12182.9	6050.34	8310.45	6504.57	8258.68	8635.08	7859.71	10104.5	8605.38	6063.57	6197.38	3895.48	4785.55	4222.26	2557.9	3990	5134.4	4752.02	3723.7
24498.8	21810.9	12781.5	16421	25331.3	33004.9	20099.9	22493.9	20804.4	13971.7	12459.1	6765.34	8255.26	6938.91	10231.6	6966.82	7703.37	5638.17	7495.53	7237.43	6818.89	5603.71	6841.61	30311.6	21211.9	24028.5	28122.3	21682.3	18903.9	21464.2	17015.5	20071.5	18317.6	15716.2	15382.7	16493.5	14245.1	12264.3	15961.6	10536.4	6274.7	9839.56	6494.44	6178.22	10168.1	NaN	6496.01	7837.19	7026.11	4719.94
55522	65894	60218.7	91927.4	122572	162860	102418	98109.1	77270	110027	138078	83596.6	62951.2	54865.8	51196	49928.8	48753.7	38561.4	35732.2	49577.6	65018.2	33749.4	32960	18688.9	29931.8	33824.4	32974	27012.3	23535.9	29547.8	41078.4	35136.6	41009.8	49081.8	49051.4	50908.7	62153.1	51845.5	60899.5	58855.9	46564.3	55248.9	37719.7	36582.9	37598.8	30085.1	30444.4	32077.1	23705.4	22301.7
23840	26482.3	20867.1	15988.9	19108.8	19128.9	17829.1	18389.3	14036.8	13060	18463.8	15655.3	12878.5	1305.23	9096.66	11769.8	12709.1	10658.9	11016.6	13754	12637	12157.1	10479.3	7076.11	14737.7	11966.2	14910.8	11161	13896.3	12892.6	12274.5	12627.9	13129.7	11320.9	11734.2	12249.1	12532.9	12364.6	10508.5	10980.2	8469.76	12123.6	9607.43	10908.2	10498.7	9304.18	10347.4	12835.2	11673.7	7136.2
1347.21	355.723	743.931	NaN	1453.53	1788.06	1449.15	NaN	297.179	NaN	332.069	645.851	NaN	NaN	NaN	NaN	NaN	NaN	NaN	NaN	NaN	NaN	NaN	NaN	441.725	NaN	NaN	NaN	NaN	NaN	NaN	NaN	NaN	NaN	NaN	NaN	NaN	NaN	NaN	528.509	NaN	NaN	NaN	NaN	NaN	NaN	NaN	NaN	NaN	NaN
351360	325116	380798	248025	247802	268225	207447	395152	197773	172303	208442	184179	237932	635718	569603	328897	307558	418095	353183	337414	305199	501087	578421	372259	116518	138638	152767	100982	142647	134973	130138	148061	135928	148451	156443	169351	156300	172328	173045	174331	186999	189264	218450	204170	237112	233844	234607	221910	299436	343761
31665.3	26024	29785.9	32115.3	27069.6	29636.5	24677.7	NaN	NaN	23605.2	26632.3	21484.6	17140.3	14787.1	8667.09	NaN	NaN	11006.5	NaN	NaN	NaN	NaN	14145	NaN	40986.5	13733.9	15733.4	36003.3	18127.2	20060.8	16350.9	13803.5	16209.8	18149.2	15577.4	13680.8	12853.5	11288.6	NaN	7627.51	10423.1	NaN	12412.3	9743.9	9250.5	9083.35	3449.1	NaN	9145.94	NaN
222019	226023	224479	207493	226270	203953	212486	186992	190539	193339	205334	200543	186229	215168	203594	230356	236924	285485	231857	203183	224224	234382	241636	273095	172820	173279	179778	183276	182874	184727	165417	158863	165918	166100	166019	167044	153144	153424	147110	141459	146186	148879	154566	139095	158187	154945	153008	160352	175174	169707
NaN	NaN	10578.2	NaN	11306.4	11976.9	12667	7960.19	NaN	10769.8	NaN	10472.2	14909.5	9495.86	11858.9	13317.8	11691.4	NaN	16006	14389.2	NaN	15338.2	17841.9	12530.6	NaN	6628.42	NaN	NaN	NaN	NaN	NaN	NaN	NaN	NaN	NaN	4475.53	NaN	5716.62	3843.9	9711.95	NaN	NaN	3877.04	NaN	4335.62	6548.38	9111.57	7175.52	5261.8	6111.68
4375.24	8904.25	6361.16	5257.96	11898.2	12741.9	6596.51	12631.5	8107.02	6415.3	5802.35	7587.83	6643.5	5805.68	4742.97	4750.25	5187.23	10953.9	5611.27	5043.85	5052.53	7229.34	6003.91	7216.88	15460	27609.5	22323.7	27927.4	21259	23646.8	20218.3	16770.4	16513.8	14461.2	12623.5	10068.8	13161.2	11196.6	12566.2	14855.2	7256.78	8977.7	8315.06	6400.53	8770.92	9951	6351.24	35729.5	NaN	3813.22
NaN	NaN	NaN	NaN	NaN	NaN	NaN	NaN	NaN	NaN	NaN	NaN	NaN	NaN	NaN	NaN	NaN	NaN	NaN	NaN	NaN	NaN	NaN	NaN	NaN	NaN	NaN	NaN	NaN	NaN	NaN	NaN	NaN	NaN	NaN	NaN	NaN	NaN	NaN	NaN	NaN	NaN	NaN	NaN	NaN	NaN	NaN	NaN	NaN	NaN
19272.7	4693.25	32093.2	17046.2	18978	17243.7	9679.92	7685.35	10046.1	8304.8	11010.5	12322.6	20108.2	18809.4	17046.2	20507	19181.2	19715.2	27075.7	23546.9	23216.3	33482.3	38734.9	28740.6	3667.21	7201.47	4944.67	23480.8	20118.2	26024.9	21948.4	21609	23396.5	16295.6	14731.8	12562.9	8230.24	7834.34	8336.13	2284.72	5160.51	5830.34	9747.27	8493.87	8685.65	18285.3	15878.9	15455.7	32165	33562.6
33962.4	23798.5	34153.5	27381.9	31412	33890.6	31962.1	27506.2	34636.2	20218	19805.1	25990.1	18745.3	36469.8	27240.3	28899.5	12950.1	27873.5	26433	23938.8	28754	33376.9	41676.9	40305.3	32086.6	36385.1	36445.7	44278.8	40010.6	51175.5	31048.1	34338.4	31061.7	25424.6	25816.1	27728.9	24526.4	33063.3	27007.2	48414.8	23585.2	24733.3	28961.6	23563.6	23816.5	37404.8	36046.3	28287.5	42181.9	23067.2
5159.66	5219.52	5064.06	4219.91	3527.29	2828.91	4149.1	3425.56	2769.81	3630	3150.32	3715.24	3374.96	2431.26	2908.51	1417.63	NaN	1524.99	2002.03	NaN	NaN	NaN	NaN	NaN	4641.82	7347.33	4808.81	5035.16	4005.56	4258.94	3423.71	3092.77	863	2190.95	1189.63	NaN	1274.76	2013.2	NaN	NaN	NaN	NaN	993.059	NaN	872.259	NaN	NaN	2119.86	NaN	NaN
63270.6	39637.8	48614.9	38193.2	39128.8	38290.2	42730.9	38588.4	35987.9	22082.8	20901.2	21411.6	22681.3	28133.4	26532.7	25336.3	23605.6	22960.1	23138.9	23117.4	24328.8	18310.9	19890.2	48792.7	43448.8	48258.2	44371.5	52935.6	43071.7	47788.2	37825	38346.5	37144.4	39841.8	45502.2	37988.7	30648.2	29267.3	26216.6	27472.1	29956.7	27348.5	40023.4	39349.4	36155.2	34379.7	31992.9	32784.9	44073.5	32150.8
14210.5	8507.09	10324.1	18989.9	18126.6	14326.7	18423.1	16138.5	15391.7	7526.39	7733.3	7188.64	6354.1	5384.41	6825.88	4857.81	5077.97	10827.1	4452.56	3918.58	4997.77	4301.89	4306.53	3199.78	8487.54	10509.3	13034.6	12659.4	15384.2	15620.6	13728.8	13925.4	18508.8	21149.8	22184.3	22526.1	26698.9	26705.5	21292.1	13036.6	22646.8	22786.7	14995.4	14743.9	14575.6	10589.8	12370	9799.02	6529.18	7562
60705	55507.9	64588	57665	50911.6	59910.1	67698.9	64857.8	62873.6	66411.9	62133.1	58101.3	62623.3	58175.1	58564.1	56173.8	64624.7	66092.5	63953.1	63639	62747	57972.8	53968.6	62337.1	61620.3	59482.8	46035.2	61867.5	54520.8	50897.1	48452.1	46451.8	52406.5	53836.2	46947.2	51575.5	46621	40133.5	42335.7	43785.4	46581.6	45020.2	42221.9	44610.5	41296.6	34456.9	33793.8	40324.1	35898.5	33287.7
55127.2	66476.1	39230.5	50643.8	67335.7	50741.4	62587	73162.9	59072.9	63693.2	65578.8	64675.3	119880	123277	120877	128674	178025	181655	186417	146827	180703	214242	218102	251557	39992.4	42096.9	34624	37460.2	35719.8	40618.7	46092.8	43745.2	42912.6	55514.3	47198.3	52767.4	59019	58645	63510.7	73280.5	66146.5	65626.6	78432.1	86758.1	74383	118431	109892	101808	159455	132658
41514.5	49980.3	37425.8	34527.8	46018.9	40711.4	24812.4	25257.1	22643.6	5717.8	10844.3	9770.65	7220.95	5163.05	6294.18	4926.83	4388.61	3598.02	17869.1	14257.9	6352	6678.6	18311.5	20593.2	51565.2	38430.8	33291.4	74993	89686.5	98760.1	94934.2	109655	38584.2	32424.1	29525.5	44238.1	35407.8	24902	61799.9	40663.3	9803.48	19883.3	8916.84	7454.58	13824.1	12970.4	10984.8	16776.3	7880.73	12724.7
17540.6	14295.1	19281.2	13976.9	12945.2	11575.2	8802.54	7656.32	9351.45	7898.71	10707	5176.95	5595.41	7869.88	5588.92	7905.49	5753.55	5420.24	4928.11	5679	10066.3	9197.46	11715.8	10542.6	15747.8	13812.7	10947.4	10697.4	11315.9	9555.97	10305.7	11919.2	9050.41	6640	11027.4	8131.73	7465.03	9556.34	8035.12	8175.35	11013.8	7499.75	9158.87	9371.81	7624.44	8357.35	6987.04	8140.76	6864.91	5796.13
40150.4	32774.8	19024.1	26128.3	36932.2	33508	34665.3	34019.7	34461.8	22591	29108.2	29754.2	29434.3	20901.9	22306.6	22619.4	22047.4	28993.9	23332.2	24962.9	21176.8	29159.8	25493	10035	23110.3	22366.1	26903.5	29240.3	37486.7	50114	21631.1	25364.7	50261.8	32206.4	15764.5	21017.9	20739	20175.9	36556	38151.6	20658.4	23757.9	20579.5	24379.5	27885.6	24628.1	21695.8	44312.7	27257.3	20323.9
19890.9	12650.5	18092.2	19170.6	18733.7	15471.1	20934.1	17230.1	17932.1	19180.7	8621.18	51344.9	8904.65	15122.4	10936.1	10270.7	11042.8	29626.3	25663	23638.4	30649.3	29812.4	34282.1	27755.1	17308.3	16049.9	16182	18678.7	14906.4	16649.3	13491.1	14228.7	11023.9	10313.4	9846.13	11000.2	11798.2	14184.1	13483.2	16804.8	11642.4	13475.1	15868.3	14531	17976	17325.9	17071.5	24957.6	19108.6	17041.5
22390.3	24362.7	21956.4	23094.2	24491.2	25535.4	30374.4	33517.4	40763.7	46285.4	45498.7	37584.9	54650.7	56345.3	50896.6	65866.6	64560.1	63964.5	69122.7	58759.3	61378.2	67824.8	75481.2	78750	11790.9	11786.1	10992.3	17063.2	15896.8	17276.6	12397.5	12598.8	11869.3	13056.6	13704.7	13571.5	16486	17144.2	16425.2	28331.3	27331.2	26111.6	35362.5	34953.9	33545.8	36249.2	38072.6	33672.9	35803.1	32435.7
11684.9	7564.04	7477.24	8793.54	11412.2	9058.73	7698.84	6404.89	5792.73	5297.18	6964.71	4989.69	6217.26	NaN	NaN	5300.47	NaN	9234.05	2500.79	2207.32	NaN	4917.54	7621.01	3319.96	NaN	NaN	NaN	NaN	NaN	NaN	NaN	NaN	NaN	NaN	NaN	NaN	NaN	NaN	NaN	NaN	NaN	NaN	NaN	NaN	NaN	NaN	NaN	NaN	NaN	NaN
2422.1	3588.15	3738.23	3530.85	3733.05	4092.54	3735.25	3017.95	3355.54	2217.51	2779.79	1875.39	2068.76	1487.04	2959.99	2800.22	1839.57	2655.87	2921.11	2582.23	2531.57	2959.02	3150.06	2574.04	2021.05	2816.54	2644.93	1656.19	1301.66	2660.03	2224.7	2097.1	1576.94	2086.27	NaN	1375.74	1536.32	1909.67	NaN	NaN	NaN	1310.59	1218.03	1108.15	NaN	NaN	1705.54	2810.07	1091.94	NaN
68719.5	75937.6	69521.4	72484.1	72899.2	77359.1	72130	85000.8	72064.2	49432.3	51777.8	56181.9	76296.1	70392.3	65021.6	65836.8	61739.6	59299	72913.7	76414.3	69467.1	74098.9	69034.9	63449	62490.1	63094.4	69352.6	52607	59858.1	56643.8	61045	61012.4	65275.8	65995.3	64638.9	68599.2	78061.3	77906.8	80291.7	82011.6	78184.2	73356.8	65910.5	65351.2	65342.3	63616.4	69084.6	70518.3	49397	54072
6686.12	7161.97	3542.57	13211.7	15396.6	12105.6	13842.4	11997.3	13679.1	14476.9	9896.76	13612.5	11852	35573.5	13570.3	17814.4	12853.2	16678.3	13490.6	16408.1	11678.9	25192.1	17260.8	14993.7	13705.9	6413.21	8474.68	11293	8126.68	7597.81	4889.29	9408.62	5501.92	7450.51	5457.53	6417.92	6819.88	9368.37	9753.49	12157.5	8833.92	7961.02	7935.03	9350.27	7251.69	8968.41	10310.5	7342.71	10697.7	8229.01
219229	243985	194353	149138	117170	116933	58098.4	72758	68414	36843.7	32532.1	40250	20637.4	25955.6	22946.4	14359.9	18417.7	15118.9	13411.7	16493.5	13393.2	17137.3	14228.2	13783.2	22889.3	19427.9	25411.7	19649.6	18675.5	17965.3	17435.2	15545.1	22888	18284.7	18770.7	19611.4	16466.1	13172.7	14498.1	11873.1	14542.8	17842.1	15423.5	14582.2	11765	14508.6	10240.1	10177.1	16360.7	11495.5
12960.4	11085.2	6778.96	12246.2	8096.89	3890.71	5395.4	3999.95	8151.83	9908.87	13995.7	10641.3	16992.9	20384.1	18642.3	19912.2	19094	30275.4	24017.6	19509.5	21877.2	23508.4	26178.9	20505.7	8600.8	10913.2	2942.78	NaN	13755.6	NaN	NaN	NaN	NaN	4592.23	NaN	NaN	NaN	1592.06	NaN	NaN	10391.6	NaN	5440.23	12394.9	5407.96	11983.7	15168.5	8495.42	15556.8	14932.2
19631.6	10867.1	10384	10522.9	13642.6	14153	8028.88	5721.45	6458.5	4470.2	4725.38	3645.17	34217.1	25073.1	25770.3	28764.1	34581.4	33399	NaN	38813.7	NaN	3999.9	31801.6	23554.2	NaN	NaN	NaN	20077.1	NaN	18302.4	NaN	16792	12063.3	NaN	NaN	NaN	NaN	NaN	NaN	NaN	NaN	10178.3	NaN	10932.7	14040.2	NaN	15533.3	NaN	NaN	NaN
47303	5933.02	5654.5	NaN	NaN	188032	163886	155118	NaN	284271	22942.8	NaN	355234	286322	388551	NaN	NaN	424305	479711	NaN	433714	624607	749403	532177	20756.5	20452.3	6961.72	6128.52	25037.1	4199.26	46545.4	10498.8	NaN	50657.8	NaN	NaN	NaN	NaN	8182.61	NaN	NaN	36808.5	NaN	NaN	NaN	204001	NaN	NaN	NaN	NaN
35659.2	12771.3	19082.4	12906.7	12490.9	10152.1	12027.1	10489.6	14893.7	11950.2	11562.6	14296.7	18377.3	18906	12743.6	22875.8	12045.1	24373.6	19967.1	22014.8	20085	60273.8	53219	47664.3	29980.4	54726	11470.2	NaN	5678.57	NaN	2982.48	20522	4997.95	6566.21	6601.11	7208.64	11448	13502	8439.09	23865.3	20753.3	23684.2	15708.5	21287.5	15137.1	14594	16241.8	14518.9	20968.1	18446.3
51917	55225	45917.9	37950.8	37220.2	37832.4	33461.2	34525.8	34344.7	18649.6	41251.3	36750.3	29341.6	31187.6	30686.1	29375.6	30817.4	33936	35471.2	35961.8	33932.7	35967	42925.8	33616.9	41309.5	42728.7	42905.2	36984.7	34962.4	29634.5	35040.2	43815.6	35428.4	30540.6	30681.1	29815.8	33803.2	33489.6	34387.4	35344.7	27980.2	28529.8	27237.2	26213.4	28357.8	30247.4	26879	34991.7	29286.8	23989.7
10312.6	NaN	12340.1	14547	3578.68	16086.1	10069.3	13904.2	4055.18	13648.4	6470.58	7069.16	NaN	NaN	NaN	NaN	NaN	NaN	NaN	NaN	NaN	NaN	NaN	NaN	NaN	NaN	NaN	3192.16	NaN	5019.86	5924.89	NaN	4039.32	4691.26	5723.6	5777.57	7831.15	11052.4	10505.6	11768.1	10050.5	10297.8	5363.69	8209.91	10311.9	5600.56	10617	5333.82	1292.35	NaN
NaN	NaN	13279.9	15082	NaN	14495.5	NaN	12470.3	10395.3	7071	NaN	NaN	NaN	NaN	NaN	NaN	NaN	7415.53	5109.67	NaN	NaN	NaN	NaN	NaN	9910.27	6992.9	6968.12	8499.26	7326.48	9043.67	5345.03	8781.71	9752.33	NaN	13243.9	8907.16	5638.85	7776.84	7557.72	16999.1	9652.79	5225.91	6694.51	7476.32	6868.88	5559.42	6343.32	9119.6	NaN	4578.18
28812.1	21609.4	24142.4	32425.6	20747.6	20923.4	15365.2	22279.9	22228.6	18476.7	17934.5	26017.9	11098.9	12656.2	13585.3	10576.4	14029.5	8805.92	9236.92	11131.2	17591.2	9510.13	15515.7	6586.09	27640.8	23434.7	21381.2	20245.1	15891.8	17389.6	21450.4	15029.2	17776.3	18589.2	15761.5	15821.3	16665.2	15130.1	14733.4	17542.9	11361.8	13817.8	12382.9	11480.8	13021.6	9833.04	8596.48	13061.3	7038.08	8318.49
NaN	NaN	NaN	NaN	NaN	NaN	NaN	NaN	NaN	NaN	NaN	NaN	NaN	NaN	NaN	NaN	NaN	NaN	NaN	NaN	NaN	NaN	NaN	NaN	NaN	NaN	NaN	NaN	NaN	NaN	NaN	NaN	NaN	NaN	NaN	NaN	NaN	NaN	NaN	NaN	NaN	NaN	NaN	NaN	NaN	NaN	NaN	NaN	NaN	NaN
2000.33	5210.29	NaN	7402.27	8262.39	5076.79	NaN	10207.1	3715.15	NaN	27387.2	22982	NaN	3008.27	NaN	6711.1	35479.6	10418.3	9910.43	21757.8	8895.46	5954.43	NaN	50004.5	6114.14	6912.6	2288.28	3769.44	9996.87	29315.8	7415.77	5659.25	2785.8	13188.4	4358.77	14253.4	12825.6	NaN	54538.6	1613.79	19142.8	3370.04	3529.33	35525.1	4167.71	27313.5	9989.73	25269.6	49298.9	25614.9
3623.23	NaN	NaN	NaN	18200.5	17459.2	NaN	14652.2	9472.88	13762.1	NaN	NaN	NaN	NaN	NaN	61678.4	NaN	NaN	NaN	NaN	NaN	NaN	NaN	NaN	4161.92	3009.81	3642.63	NaN	NaN	1679.53	4618.5	84.4874	5681.66	7836.09	7618.81	5596.52	6378.9	8144.94	5432.38	5686.4	7540.59	8212.07	5259.21	7915.63	NaN	4939.96	NaN	3507.09	NaN	6042.2
NaN	2910.24	3800.07	4289.17	NaN	4422.76	NaN	NaN	2070.88	2867.18	NaN	NaN	3329.77	NaN	NaN	2346.55	NaN	NaN	1170.29	NaN	NaN	7019.68	2475.49	NaN	6630.21	3577.21	2113.91	NaN	5257.27	2064.44	5335.42	1844.54	2416.44	1934.24	999.75	1029.65	1253.84	1699.44	3013.24	2990.44	NaN	982.19	925.043	NaN	2459.96	1121.13	888.651	1043.04	641.182	NaN
NaN	NaN	NaN	NaN	NaN	NaN	NaN	NaN	NaN	NaN	NaN	NaN	NaN	NaN	NaN	NaN	NaN	NaN	NaN	NaN	NaN	NaN	NaN	NaN	6097.86	2849.46	3543.82	4723.62	3337.87	2042.58	7848.98	2735.56	4117.75	3604.95	2630.48	3582.98	2200.2	1922.66	NaN	NaN	2252.76	NaN	NaN	NaN	NaN	NaN	NaN	NaN	NaN	NaN
24533	14833.8	15162.8	10774	10951.8	12284.4	19116.7	21418.9	16500.3	10771.2	17863.7	15365.9	7919.99	13618.7	4989.79	6762.78	6571.95	7242.08	6923.75	4545.7	5680.05	5665.22	5493.32	3095.57	22652.6	21542.3	19427.2	23849.4	19312.7	22671.8	20237.3	19593.7	19004.9	16590.5	13524.4	14855.5	15769.1	16660.3	17766.2	17413.7	14574.6	13317.3	11057.7	11886.1	11999.2	10140.6	9879.3	15173.3	7959.03	6833.64
37114.5	32749.9	35902.8	43686.1	44164.8	44645.4	47590.5	39452.8	44681	48960.5	33801.8	31701.8	41617.6	37192.9	33190.6	36134.6	32702.4	36746.1	34614.4	35669.7	36396.5	38627.6	56282.6	38102.8	23683	23206.4	19660.8	23316.5	24062.2	26164.8	27611.6	27562.3	22014.6	27074.8	25364.5	24397.4	27292.7	28014.3	27645.2	31694.1	26403.5	24175.4	27433.9	25316.8	25936	23706.7	23423.7	26309.9	25064.6	20489.6
8677.98	5676.04	6752.93	5508.03	5722.98	8336.99	7410.55	6902.97	6299.08	2165.55	11053.7	5835.69	3378.83	6309.1	2921.53	2082.11	6049.73	1734.73	5222.86	2490.03	2621.74	6081.12	8623.62	8998.78	9446.63	11111.5	8273.7	7319.22	10391.8	6868.46	7032.99	7404.55	7255.4	5457.15	4690	4798.59	4409.27	5350.26	5932.95	6407.99	4676.13	4284.57	4214.27	4934.99	5179.33	4229.14	5139.71	6188.44	5036.4	4727.39
55603.5	44191.1	37048.3	33520.5	34265.3	37255.5	26631.6	24818.5	25382.5	21974.3	32046.9	24953.7	31601.3	25177.8	21908.9	22231.4	23776.5	24057	38778.5	37990.1	34099.1	29605.1	37766.6	33631.6	33660.8	29190.2	29398.1	26036.1	24152	24661	27978.5	25390	24987.7	25147.6	22826	21992.6	24388	23930.9	25760.5	26181.2	22224.5	23032.3	23434.5	23136.3	24266.2	26344.2	29178.2	30162.7	24220.3	27460.9
NaN	NaN	NaN	NaN	NaN	NaN	NaN	NaN	NaN	NaN	NaN	NaN	NaN	NaN	NaN	NaN	NaN	NaN	NaN	NaN	NaN	NaN	NaN	NaN	NaN	NaN	NaN	NaN	NaN	NaN	NaN	NaN	NaN	NaN	NaN	NaN	NaN	NaN	NaN	NaN	NaN	NaN	NaN	NaN	NaN	NaN	NaN	NaN	NaN	NaN
38226.6	39120.6	36271.5	37321.3	37830	39486.7	34425.7	38988.4	35979.7	26509.6	19283.1	22255.1	32209.2	43251.6	31244.6	37634.1	35645	33402.6	39544.1	25525.3	30489.3	37265	40635.6	57688.1	29280.6	23299.5	20806.8	24052	15991.6	18501.9	20610.1	21363.2	22732.7	21080.9	21029.9	19116	22058.7	22872.9	18480.3	22753.8	20078.9	15073.9	17834.5	16768.5	17324.2	20072.5	19400	19337.5	21365.8	18056.8
NaN	1966.73	2779.87	13426.6	NaN	1089.11	3752.31	16301.2	15576.1	9086.95	2878.2	1383.66	NaN	10260.9	13903.8	7941.43	10286.3	2840.42	14302.7	12683	9700.47	1489.48	13359.7	10850.5	2417.09	3466.46	24546.9	2727.29	17678.1	21360.3	1992.25	13332.8	12149.4	11563.3	9855.7	11725.4	11660.1	15318.4	16452.5	18641.4	11663.5	11892.2	10558.8	10898.9	10507.6	7647.9	9211.48	13646.5	6663.92	9183.11
116185	111554	98260.9	125591	126247	121251	131708	113151	117260	118902	153671	132711	92870.3	98850.1	95466.8	94929.9	96538.8	98127.4	92160.2	87153	91643.5	81288	80317.9	80745.5	80338	70207.8	75887.8	109941	106745	124502	92439.1	91094.3	88653.8	85999.2	91691.2	89096.4	88865.2	94619.2	91319.4	81984.9	90329.9	100497	85244.9	93440.2	85362.6	79525.9	81166.1	90400.9	88011.7	78618.6
57523.5	60848.9	50628.3	47582.9	47699.6	50186.9	41976.7	41737.3	37571.6	25275.2	18612.6	36375.8	33399.5	31018.4	30469.6	30485.6	27475.9	25766.6	32045.6	32894.8	28831.5	36501.6	36337.8	32268.1	38689	36368.5	36194.9	36765.1	33549.5	30498	35577.4	33335.8	36495.8	32015.9	33103.5	32916.9	33599.4	31895.4	36244.1	38225.7	32160.5	34242.1	25469.3	25600.3	25015.4	25608	26552.5	24603	24903.2	21520.5
130170	134331	120754	133538	110208	118341	132182	123779	123946	127015	130258	124481	140271	127084	147732	175487	158104	198116	181441	164152	169977	226658	219863	205351	207201	196459	189730	244754	213813	216131	182705	194097	167195	140954	146269	148951	153165	174614	190470	175249	154993	160967	136523	130853	140113	138598	148133	166653	162357	140056
NaN	NaN	NaN	NaN	NaN	NaN	NaN	58067.7	51119.9	NaN	NaN	NaN	NaN	2324.57	1782.85	2132.33	NaN	2044.36	2338.45	2474.91	2328.12	6145.71	3689.14	7535.11	43131.5	NaN	NaN	24850.6	33509.8	32144	NaN	NaN	NaN	NaN	NaN	40065	NaN	35992.7	NaN	27810.3	NaN	NaN	23990.1	NaN	NaN	NaN	NaN	NaN	NaN	NaN
NaN	NaN	NaN	NaN	NaN	NaN	NaN	NaN	NaN	NaN	NaN	NaN	NaN	NaN	NaN	NaN	NaN	NaN	NaN	NaN	NaN	NaN	NaN	NaN	NaN	NaN	NaN	NaN	NaN	NaN	NaN	NaN	NaN	NaN	NaN	NaN	NaN	NaN	NaN	NaN	NaN	NaN	NaN	NaN	NaN	NaN	NaN	NaN	NaN	NaN
4760.6	3866.36	NaN	3625	3946.46	NaN	4969.49	NaN	NaN	NaN	3314.21	2626.63	3546.14	2691.96	2949.77	NaN	NaN	3194.16	3630.37	NaN	NaN	2814.2	NaN	4305.28	3901.16	3847.28	3012.7	NaN	NaN	NaN	NaN	NaN	2609.35	NaN	NaN	2241.58	NaN	NaN	NaN	NaN	3602.63	3576.34	1348.66	3185.78	NaN	2229.8	3133.67	NaN	NaN	NaN
NaN	NaN	NaN	NaN	NaN	NaN	NaN	NaN	NaN	NaN	NaN	NaN	NaN	NaN	NaN	NaN	NaN	NaN	NaN	NaN	NaN	NaN	NaN	NaN	2715.93	8729.75	NaN	NaN	NaN	7069.03	6787.4	7826.01	NaN	NaN	14145.1	NaN	6617.62	NaN	NaN	NaN	543.903	NaN	7712.73	9951.49	NaN	NaN	NaN	NaN	NaN	NaN
53719.3	56812.7	50269.7	55499.7	51485.1	49121.7	53244.5	53695.1	54509.9	56146.6	58773.8	57053.4	62077.3	52911.1	50839.8	56059	47112.9	44873.8	56091	57108.8	56589.8	53056.8	56308.8	46798.6	55584.9	57270.9	55903.6	64947.6	63152.7	68148.4	55158	64718.4	57258	56658.8	53717.9	56225.1	57714.5	58179.1	58539.9	59275.6	54035.8	55179.1	54697	51463.9	52225.3	49220.6	49710.9	49251.1	52334.1	53555.8
35842.1	30452.4	50158.6	28753.5	34154.9	29152	38071.7	41611.1	40235.7	24177.9	17556	21089.8	16133	21426.9	21229.7	25252.8	28799.5	42597.4	27406.4	29380.1	27611.8	25082.1	22609.5	32502.8	27250.9	34726.9	25434.7	17779.9	17023.2	14260.4	25489.4	19051.6	20635.4	29025.9	23871.8	20925	28447.2	29683.2	27022.7	39369.3	28935	30197.9	21240.6	20204.6	19523	20966.6	20562.6	18936.9	17626.8	14128.4
22232.1	12289.5	17877.3	17605.8	19520.5	17097.5	17959.8	20100.8	17930.6	10918.5	12638.2	10690.4	8086.75	12818	18399.4	10876.4	8731.53	14686.4	6343.88	9837.39	6413.84	14839.4	18999.6	18438.3	19222.4	20025.6	18239.2	16511.3	17876.4	16030.8	16426	18036.1	16557.1	13024.1	16837.6	17183.6	14094.6	20697.1	23312.9	19366.3	19538.6	20974.6	14530.6	16783.8	18985	11913.5	16778.6	15215.4	14387.9	14685.8
NaN	12106.6	NaN	NaN	34544.3	1862.11	5456.75	5836.97	5296.93	13858	5736.89	7106.46	8514.57	8803.7	7740.43	7356.25	8179.4	7982.12	7964.73	8480.29	8098.19	6987.03	NaN	6150.79	NaN	16352.9	NaN	NaN	18560.3	NaN	3142.55	NaN	2693.08	4532.03	3341.29	3493.21	5018.9	5268.97	3542.16	14782.9	6235.38	6894.86	12446.3	10651.2	11260.2	9374.09	9507.59	7681.15	9834.43	8709.83
45353.6	40608.1	45779.1	34307.7	36032.2	32478.2	28646.1	27191.7	32680.9	22419.5	29581.2	32228	23291.4	29043.5	27583.6	26090.9	25323.8	31125.5	21827	21207.2	24403.8	12937.9	11542.2	26541.7	30372.8	30216	33544.6	23839.4	28153.1	24121.2	24614.7	23091.5	31157.4	29809.4	28354.4	28145.8	26170.2	22576.3	19765.6	16993.8	28402.4	30486.7	30266.2	35267.1	31292.7	29331.8	26972.2	20831.3	26074.7	26244.2
108982	98737.1	112572	80286.2	85976.1	100678	79285.4	80496.6	96405.2	67674.5	102857	81350.8	68156.5	53943	50912.9	64354.6	63545.8	67607.1	54575.5	66141.4	68267.9	60128.9	57612.9	61034.2	127721	115881	107598	139603	120552	120004	107652	114322	115960	101016	95662.3	101662	96121.3	93877.5	91910.7	92101.8	79503.4	74459.3	66372.2	63989.9	59788.7	51488	56500.7	56722.9	45817.4	48983.8
14130.4	2166.71	4878.97	25429	23365.5	3077.82	3505.3	2309.31	3023.66	3631.17	3188.12	3411.65	3026.47	4204.25	4169.05	3618.23	3747.39	4386.21	3629.35	3314.78	4522.41	3018.39	25233.8	6522.36	NaN	9332.46	5522	NaN	7276.27	NaN	11186.3	6193.58	10562.6	8501.47	NaN	NaN	NaN	NaN	5912.82	NaN	1168.39	1634.83	16724	11553.9	5359.6	7147.05	9716.96	NaN	10058.9	8103.22
28178.6	22508.5	24142	48483.7	49116.1	43185.8	49300.8	37875.5	45296.3	19801	31100.7	37014.5	25455.5	30682.5	26940	25647.9	22408.4	26852.2	23859.1	23961.2	21522.3	28112	31644.9	24931.4	11978.3	15231.4	12305.8	9341.3	10448.8	9236.06	16077.8	22170	19149.1	32321.5	29894.6	30223.3	36317.9	38982.9	38534.3	35528.6	33681.5	36957.1	26267.3	26209.7	22464.8	18889.1	23210.1	23855.2	13404.6	11153.1
3712.06	NaN	NaN	NaN	NaN	1814.27	NaN	2348.39	1770.54	NaN	NaN	NaN	NaN	NaN	833.041	NaN	NaN	NaN	NaN	NaN	NaN	NaN	NaN	NaN	6240.94	7712.11	7491.87	3108.78	5128.4	5488.93	4923.84	4241.89	5002.52	NaN	2466.75	3849.1	4334.05	6104.18	4533.47	4572.67	5436.06	3814.29	3058.82	3645.87	2568.95	3045.28	3575.11	2917.32	NaN	NaN
17758.5	26995.6	33958.8	18701.8	3817.8	17123.5	4478.91	19849.7	19423.8	5208.03	5247.93	3448.02	9254.8	8574.95	13223.5	11611.9	12484.3	12284.8	18180.7	15620.3	16777.5	20490.5	15248	22189	40760.8	50985	45150.4	26406.2	37615.3	40872.4	11541.2	NaN	13903.6	12420.8	11568.3	22269.8	9052.8	17216.7	13778.1	15563.8	27273.1	17337.9	10196.3	NaN	17127.3	11827.2	NaN	25360.7	13109.4	NaN
NaN	NaN	NaN	NaN	NaN	NaN	NaN	NaN	NaN	NaN	NaN	NaN	NaN	NaN	NaN	NaN	NaN	NaN	NaN	NaN	NaN	NaN	NaN	NaN	NaN	NaN	NaN	NaN	NaN	NaN	NaN	NaN	NaN	NaN	NaN	NaN	NaN	NaN	NaN	NaN	NaN	NaN	NaN	NaN	NaN	NaN	NaN	NaN	NaN	NaN
NaN	NaN	NaN	NaN	NaN	NaN	NaN	NaN	NaN	NaN	162735	12752.3	NaN	NaN	NaN	NaN	NaN	NaN	NaN	NaN	NaN	NaN	NaN	NaN	35052.1	NaN	NaN	NaN	NaN	53526.5	NaN	54040.5	NaN	NaN	29375.7	28687.9	NaN	30312.2	70692	NaN	23984.8	24339.9	14468.7	15579.3	14124	NaN	16786.1	NaN	NaN	14926.7
NaN	NaN	NaN	NaN	NaN	NaN	NaN	NaN	NaN	NaN	NaN	NaN	NaN	NaN	NaN	NaN	NaN	NaN	NaN	NaN	NaN	NaN	NaN	NaN	NaN	NaN	NaN	NaN	NaN	NaN	NaN	NaN	NaN	NaN	NaN	NaN	NaN	NaN	NaN	NaN	NaN	NaN	NaN	NaN	NaN	1850.68	NaN	NaN	NaN	NaN
NaN	NaN	NaN	NaN	NaN	NaN	NaN	NaN	NaN	NaN	NaN	NaN	NaN	NaN	NaN	NaN	NaN	NaN	NaN	NaN	NaN	NaN	NaN	NaN	NaN	NaN	NaN	NaN	NaN	NaN	NaN	NaN	NaN	NaN	NaN	NaN	NaN	NaN	NaN	NaN	NaN	NaN	NaN	NaN	NaN	NaN	NaN	NaN	NaN	NaN
26017.8	26053	23464.9	24482.5	24862.2	24479.3	21471.1	22634.6	21671.9	23545.2	24589.4	23550.8	19211.1	18388.9	18920.5	20099.9	19222.1	14775.9	17396.3	16459.2	18910.5	16484.7	16602.8	26889.5	17029.2	14564.5	15166.2	12290.2	13537	12735.7	13929.6	12692.9	16791	16516.3	14805.4	14962.5	14900.7	13051.5	13304.7	10142.2	15631.4	14510.7	16321.9	15142.4	16950.4	15695.3	13464.9	15025.8	14164.4	15036.7
6142.12	1645.63	18942.8	2159.32	26349.4	22073.4	6469.52	3201.62	9170.27	4615.83	2441.07	4493.55	4396.29	3636.93	2694.44	2619.34	1568.59	1583.48	2979.87	2648.05	2628.81	1639	2138.15	1628.21	8982.33	12871.5	12425	3456.13	5888.09	6654.55	6090.96	5510.6	12182.7	5976.08	9526.58	10318.4	4343.93	11095.4	9032.34	6837.1	12338.2	10001.5	10187.3	8475.74	12368.8	9151.87	15230.7	8827.58	7402.93	NaN
NaN	NaN	NaN	NaN	NaN	NaN	NaN	NaN	NaN	NaN	NaN	NaN	NaN	NaN	NaN	NaN	NaN	NaN	NaN	NaN	NaN	NaN	NaN	NaN	NaN	NaN	NaN	NaN	NaN	NaN	NaN	NaN	NaN	NaN	NaN	NaN	NaN	NaN	NaN	NaN	NaN	NaN	NaN	NaN	NaN	NaN	NaN	NaN	NaN	NaN
NaN	NaN	NaN	NaN	NaN	NaN	NaN	NaN	NaN	NaN	NaN	NaN	NaN	NaN	NaN	NaN	NaN	NaN	NaN	NaN	NaN	NaN	NaN	NaN	NaN	NaN	NaN	NaN	NaN	NaN	NaN	NaN	NaN	NaN	NaN	12.9271	NaN	NaN	NaN	NaN	NaN	NaN	NaN	NaN	NaN	NaN	NaN	NaN	NaN	NaN
NaN	905.802	3694.22	3130.7	1180.4	5282.86	6289.75	4420.36	3755.06	3218.13	1469.5	3168.41	2064.06	NaN	1403.34	1501	NaN	NaN	NaN	NaN	NaN	NaN	NaN	NaN	NaN	NaN	NaN	NaN	NaN	NaN	NaN	NaN	NaN	NaN	NaN	NaN	NaN	NaN	NaN	NaN	NaN	NaN	NaN	NaN	NaN	NaN	NaN	NaN	NaN	NaN
NaN	NaN	NaN	3022.06	NaN	2542.89	2362.41	2004.97	2640.62	1566.86	3228.28	2604.32	NaN	NaN	NaN	NaN	NaN	NaN	NaN	NaN	NaN	NaN	NaN	NaN	NaN	NaN	NaN	NaN	NaN	NaN	NaN	NaN	NaN	NaN	NaN	NaN	NaN	NaN	NaN	NaN	NaN	NaN	NaN	NaN	NaN	NaN	NaN	NaN	NaN	NaN
NaN	NaN	NaN	NaN	NaN	NaN	NaN	9208.42	NaN	NaN	11174.8	NaN	NaN	NaN	NaN	NaN	NaN	NaN	NaN	NaN	NaN	NaN	NaN	32970.7	NaN	NaN	NaN	NaN	NaN	NaN	738.745	NaN	653.512	NaN	NaN	NaN	NaN	NaN	NaN	NaN	NaN	NaN	NaN	3047.9	NaN	NaN	NaN	NaN	NaN	4683.38
54683.7	53375.8	50618.1	48488.5	48117.9	48496.4	51532.2	47634.6	50142.2	54655.1	58288	59093.7	47245.8	51383.1	49232.6	57484.9	55590.5	63973	52363.3	51617.1	50748.7	55994.1	52903.6	54400.9	44110.2	42146.9	38841.6	46484.8	42188	45970.4	41794.5	43912.5	45234.4	41719.4	43108.9	40938.4	42769.6	44712.6	43949.4	39872.5	43934.7	43435.9	46305.1	49145	44340.2	42812.7	45353.3	49117.9	43527.7	46157.1
5272.45	3333.55	3580.77	8458.99	8523.83	9182.67	7213.5	5606.04	6923.6	3906.84	4610.65	4669.4	3522.87	NaN	NaN	NaN	NaN	NaN	NaN	6744.36	NaN	NaN	NaN	NaN	5079.44	2538.87	6711.38	2957.46	6968.38	8069.82	3145.82	8653.93	6983.32	3180.87	8186.72	8355.58	7520.33	7305.9	7753.53	1485.46	3521.74	5466.94	3244.63	3273.98	2634.19	NaN	1268.53	1355.85	NaN	NaN
1.44348e+06	7898.51	13009783	1.16718e+06	1.32767e+06	1.05061e+06	853868	1.02498e+06	88335.1	28214.5	32749.6	34453.3	5.43075e+06	6.23574e+06	4.90535e+06	5.94448e+06	18262	4445514	4.78056e+06	5705308	1.25412e+06	1.84343e+06	6.57273e+06	3.98814e+06	137089	NaN	401332	537813	414138	650072	244947	329550	203174	138629	241736	259437	120252	165568	275555	189969	168296	143978	125742	87426.6	168414	177704	182333	148498	160934	133130
NaN	NaN	NaN	NaN	NaN	NaN	NaN	NaN	NaN	NaN	NaN	NaN	NaN	NaN	NaN	NaN	NaN	NaN	NaN	NaN	NaN	NaN	NaN	NaN	NaN	NaN	NaN	NaN	NaN	NaN	1493.25	1223.42	2214.76	4133.46	4829.83	4441.65	3587.33	11772.8	11675	9593.27	9042.26	9309.62	1916.51	1145.05	1944.3	904.313	NaN	NaN	NaN	NaN
NaN	17885.5	14396.1	NaN	NaN	NaN	20343	9281.4	NaN	NaN	20330.4	NaN	NaN	NaN	NaN	13894.4	NaN	NaN	NaN	NaN	NaN	NaN	NaN	NaN	29139.3	34661.1	36149.8	23192.4	12999.6	23941	9399.61	12527.3	8093.85	9295.59	NaN	NaN	40864.1	NaN	NaN	NaN	NaN	NaN	NaN	NaN	NaN	8407.74	NaN	NaN	NaN	NaN
17774.6	9731.59	12007	13267.1	9513.71	18245.5	11169.2	12022.3	8539.79	8046.36	5908.22	11257.2	8037.5	NaN	5042.31	10803.1	14015.2	9699.16	13201.4	5297.72	17808.5	19236.9	18903.9	NaN	15212.5	15813.7	13111.9	5635.83	9782.32	5919.63	11083.4	12384.4	9311.09	10090.3	9240.46	9324.27	11602.6	10480.9	12019.5	14661.6	8751.98	8369.55	5836.13	14131.9	4987.05	6170.62	3815.47	6308.5	NaN	NaN
NaN	NaN	NaN	NaN	NaN	4662.4	NaN	2312.96	NaN	6790.34	NaN	NaN	7569.73	NaN	6397.41	NaN	NaN	11068.3	NaN	NaN	NaN	NaN	NaN	NaN	8634.09	1756.99	5742.95	10163	6635.4	NaN	NaN	6399.87	3495.59	2883.47	7454.33	3480.78	1351.11	9120.68	3246.65	7149.65	4352.25	5485.26	6942.64	4612.57	6217.18	11319.9	6192.85	10156.9	2408.7	14105
NaN	NaN	37988	NaN	NaN	NaN	57023.5	NaN	78825.2	NaN	NaN	NaN	NaN	NaN	NaN	NaN	NaN	NaN	NaN	NaN	NaN	NaN	NaN	NaN	24960.6	23694	22890.6	NaN	15268.8	17028.5	21071.8	16475.2	17688.3	17572.6	18547.9	17616.9	19151.7	16469.9	17387.1	17881.4	18987.4	19845.5	17179.1	20719.1	18546	16825	17256.5	18415.6	16057.1	NaN
17493	14422.9	10271.7	9399.44	21699.5	10706.9	21170.4	13507.7	12457.5	8408.72	9739.01	9491.6	7741.07	6930.44	12543.1	6729.79	6167.39	5143	6873.84	8292.56	7532.83	10033.6	10089.5	7561.76	9641.7	15636.4	8567.07	9514.35	6626.35	11730.7	11542.3	8905.98	7671.01	8716.72	6471.42	6068.53	7944.41	7480.54	9873.5	7133.02	6086.67	5549.44	7158.54	5406.51	7299.85	3689.43	8711.49	9745.39	11753	5131.15
5890	9951.92	6048.35	6736.66	5179.23	5321.28	6206.42	NaN	4559.19	4155.35	3534.6	3373.87	2867.32	2438.94	3428.5	5437.99	1688.73	2693.97	2372.35	5552.9	NaN	7356.94	4376.79	NaN	NaN	6874.09	NaN	NaN	NaN	NaN	5461.67	NaN	2918.21	3280.73	3623.96	NaN	4536.35	4405.46	5453.02	NaN	NaN	2184.86	NaN	11186.2	1784.32	NaN	NaN	NaN	NaN	NaN
8760.49	5832.72	9424.88	14120.3	12384.9	12634.6	15271.5	17741.4	20535.9	13276.8	6574.18	8096.74	5530.72	12854	7429.97	9137.46	7018.55	4586.47	4790.41	13493.4	NaN	7406.92	12319.2	NaN	7004	3894.82	4601.37	11437.6	12818.7	13551.2	17356.1	16930.5	15981	22712.2	23307.5	22687.5	29948.3	33013.8	31518.4	29974.8	30144.8	30833.8	23176.3	21184.6	24298	14269.2	14638.2	16398.1	9894.9	10166.3
27653	22613	23500.3	24118.5	25378.2	21277.2	29157.7	24007	28551.3	20737.9	57121.7	62539.6	58132.5	33775.1	58680.8	23390.7	57369.3	65450.7	40304.4	38819.2	35441.2	43398.9	40861.4	52752.6	22522.7	11763	20781.7	17988	19105.2	28834.4	19614.3	17452.4	29201	14924.4	19573.3	23404.2	17522.2	21531.6	23229.2	14874.5	18833.7	18757.6	20456.8	21478.2	23938.3	26470.9	27996.8	22772.4	30022.6	29817.3
1908.94	NaN	3912.48	1733.68	NaN	3856.05	3028.72	NaN	4881.89	3503.89	NaN	4730.82	3807.88	4542.69	5279.45	4588.34	4962.85	4002.51	3595.81	3172.66	5129.4	2134.71	NaN	4087.5	10164.7	5888.42	2637.25	3505.15	4506.43	2624.62	4514.33	1859.23	3422.89	7133.63	NaN	3327.72	4927.79	1614.47	NaN	NaN	3106.11	2115.23	3352.14	7667.14	2877.22	1849.2	NaN	3051.83	NaN	3404.89
1.6678e+06	1545290	1.84002e+06	1.31711e+06	1.20495e+06	1.21317e+06	948438	940290	887196	686705	652774	734348	445604	499585	308987	375819	289512	293853	235192	293207	269081	185186	197003	202107	933530	879978	946148	1.21363e+06	1.1206e+06	1.07176e+06	850748	842911	959461	847663	815390	858068	664414	609531	544653	463192	553407	523908	463348	445495	444417	283782	293369	298416	273619	337830
NaN	NaN	13958.2	13806.4	17347.8	14910.8	39728	39478.4	46924.5	55139	66434.8	69216.5	78806.8	69319.1	74166.4	89390.8	83757.1	70078.5	85419.2	81172.4	89660.4	97768.7	98476.8	89908.3	23784.6	29105	30542.9	85238.9	73643.8	79338.3	92621	99370.6	91585.1	119988	111498	110714	150203	166446	180969	211386	188381	215089	203945	229217	235770	218260	223634	301070	267097	279123
54352.4	49260.8	39936.2	17681.6	28378.8	35854.1	16403.4	15868.8	22236	11242.4	9388.06	11128.3	13431.1	9686.32	7379.59	8543.03	6838.9	8052.11	13291.6	8499.95	7382.9	7250.26	12047	6966.94	27003.2	28756.8	26064.8	16499.6	16430.3	17066.2	12521.2	12832	11330.2	8187.37	9052.64	5799.24	5193.58	7970.72	9306.44	9273.28	7349.34	6713.97	12685.2	10023.9	8679.67	7994.12	9628.23	9883.52	8540.68	7476.57
7330.44	3721.14	6238.27	7095.45	5601.72	6328.65	6229.08	6557.71	8465.52	6160.29	4564.24	6775.09	4572.99	4676.99	3546.01	2876	715.007	902.785	2525.17	1579.11	3167.14	5058.75	2417.49	3354.33	3575.92	2177.16	2447.55	2195.3	1888.74	NaN	12460.5	9522.85	4997.16	3936.74	3891.47	3977.88	5326.14	3667.27	4471.8	5085.57	4037.56	4789.07	3473.79	3677.96	3480.31	NaN	2813.99	1629	NaN	NaN
10937.4	18177.8	26467.9	55905.7	46169.5	43174.8	46670.3	48719.5	41641.8	18088.9	13879.4	13995.2	20445.6	15784	8393.85	13509.2	36679	20336.4	11947.4	34977.6	8056.9	NaN	14252.4	37893.4	NaN	NaN	8320.8	13666.3	15147.5	19199.8	18341.3	17707.7	17366.7	29611.2	26410.8	27402.1	30968.1	33949.7	33851.1	24222.5	26018.1	25151.3	22255.8	19349.4	20091.2	11645.8	13600.3	22605.4	10534.1	14277.9
30582.9	46242.9	32112	43484	34799.3	43157.3	39541.1	54166.5	35040.6	29909.3	56902.8	35312.4	33528.6	44187.2	40554.2	37287.7	36849	40834.8	47729.1	41720.4	37969.2	87226.3	116089	51006.7	28404.2	28054.2	26889.6	30481.1	36325.8	43276.6	50289.4	62141.1	33540	39327.6	36902.4	44041.2	40692.7	39570.2	56085.7	46988.9	27179.4	30738	24365.5	18260.2	26229.9	26442.4	24319.1	29116	22650.1	24291.4
226849	226891	208743	189127	190022	185085	155941	153575	153765	142341	146497	134643	150688	142412	153097	147647	164100	146443	167988	160747	186571	190831	197422	172414	117326	113605	110592	105275	104177	98867.9	115010	114221	110550	125366	115598	113728	106854	105007	99681.1	97631.6	89808.3	89730.3	93475.3	95963.8	86318	102443	93484.5	93369.4	102024	100165
NaN	1813.05	NaN	NaN	NaN	NaN	NaN	NaN	NaN	NaN	NaN	NaN	NaN	NaN	NaN	4218.02	NaN	NaN	NaN	NaN	NaN	NaN	NaN	NaN	2045.59	NaN	2463.61	NaN	NaN	NaN	3486.83	NaN	NaN	2762.35	NaN	NaN	NaN	NaN	NaN	NaN	NaN	NaN	NaN	NaN	NaN	NaN	NaN	NaN	NaN	NaN
NaN	NaN	NaN	NaN	NaN	NaN	3999.89	5117.56	NaN	5321.78	4533.93	5183.6	5031.96	4462.35	4912.6	3742.05	4492.22	3824.82	3666.73	4868.27	5027.78	NaN	NaN	3051.13	NaN	4905.31	NaN	NaN	NaN	NaN	NaN	NaN	NaN	NaN	NaN	NaN	NaN	NaN	NaN	3639.76	NaN	4548.87	NaN	5026.66	NaN	5531.19	NaN	NaN	NaN	5589.12
329625	337608	306321	311784	327576	291550	493849	473074	468774	479840	561068	470503	370895	387452	309317	318169	347288	404591	252228	333315	280417	278908	282512	193648	78892.4	79700	75521	106464	100495	94145.8	136951	127709	116811	159550	133534	132531	297925	310825	337057	526686	338943	335663	327235	295020	353141	294362	299324	357404	270620	248817
30450.9	78229.9	62154.5	45384.1	18450.9	33643.9	35400.9	33704.1	62715.3	24311.1	31812.8	30165.8	19890.9	12450.5	23584.4	16427.5	30725.6	30294.5	21058.6	28497.1	30700.8	26314	34506.6	25206.4	59322.7	61625	46002.2	28693	41318.6	36666.6	43932.1	41445.9	31005.9	30900.1	36524.9	28178.9	36788.8	33954.5	30645.5	41820.6	29969	31435.9	30772.7	27991.2	24333.9	30709.4	31165.7	25754.8	20313.9	14885.9
16463.5	18477.2	16892.7	15592.2	16536.4	19472.6	15504.8	17928.2	15307.5	16429.7	15850.1	16900.8	13696.9	8986.49	12864.9	15930.9	14041	11678.6	17711.1	13915.6	8494.12	13879.8	29327.4	14014.1	17182.7	23931	19730.5	28622	26636.2	25116.1	20406.1	23993.2	15551.5	11898.6	14156.4	12080	13858.4	18621.3	14951	18064.6	11265.5	10319.7	10272.3	9847.83	13115.9	12225.2	12520.4	17880.1	11353.7	8898
28619.7	16876.1	NaN	10761.3	38726.8	11602.1	12510.4	13695.3	11196.1	10599.3	17809.7	10746.3	15737.5	15863.5	16339.5	21020.3	14295.7	17003.1	17118.6	15846.8	16558.8	17226.3	16505.3	18314.4	12819.4	11484.5	9749.17	13193.6	10436.4	13268	7903.37	NaN	9998.81	8548.6	9884.2	9500	9182.61	10948.1	7625.45	9066.85	12332.5	13219.7	13518.5	12447.8	15081.3	13722.2	15904.4	17955.1	20181	18547.7
NaN	16391.2	NaN	11587.5	19665.9	14026.3	14378.4	12517.3	12789.1	12824.8	11566	8262.76	11047.2	10437.6	22895.5	22277.7	15017	10142.7	8705.67	20333.7	19587.5	24929.3	37106.2	20432.6	14245.3	13515.9	11770	12663.6	12032	12577.3	12428.5	12505.3	8265.44	11851.8	12525.4	12098.6	13439.8	14998.2	14662.6	19425.1	14539.2	13767.4	14235.1	14528.7	13168.6	13365.6	14339.9	16962	11477.9	11492
66845.5	82101.5	56362.6	89119	141858	61364	95625.3	94947.9	103648	117703	146452	130563	193751	220289	206546	251470	259243	237094	326474	325145	327483	460759	515837	419841	38153.8	29068.3	29541.8	47878.9	40199	40494.7	51552.5	52724.9	43395.6	65469.5	58210.2	61013.5	83263.9	95291.1	96758.8	112935	98137.7	83444.3	100928	104507	101962	133216	141922	178133	170978	154834
20633.5	21370.2	21392.7	16918.2	16804	17158.1	17544.9	18544.2	20136.8	17814.5	19185	16402.4	20191.5	22715.5	21592.8	20325.5	17993.7	20243.1	18843.3	19696.3	18947.7	16810.1	22435.8	22789	15223.7	13603.3	14985.6	6739.1	9879.46	8360.38	10150.9	8802.02	12788	11852.8	12416.1	11707.5	11834.2	10987	9983.43	9118.46	13791.1	14318.9	15194.7	17777.4	13323.2	14180.4	14093.1	10827	11752.6	13535.4
38786.9	13617	16333.5	16752.3	12056.2	42635.8	34855.3	42814.8	32147.4	39920.6	48248.5	41733.3	32433.1	29313.7	26411.5	26049.7	23180.8	25577.3	23650.5	25527.3	31393.3	26992.5	25944.5	20584.5	30265.6	34445.8	35079.2	24508.7	31917.5	31176.8	28529.5	32884.1	30899.6	30637.3	29743.5	28814.6	23206.7	24002.8	22506.5	18839.9	17481.6	19168.8	15996.6	15102	15283.6	13359.4	15369.8	18610.4	11347.8	12037.5
NaN	4552.87	6861.51	NaN	14154.9	5264.58	7155.02	7614.11	10612.7	8924.39	6098.79	7679.36	9113.82	8188.84	9313.32	9031.99	38789	7688.09	8160.45	8249.96	7118.1	8105.77	8014.23	11506.9	11182.2	9192.63	10063.1	6063.69	10028.9	4389.72	7598.65	8677.35	7961.98	9268.85	10398.4	8042.16	10353.8	10868.3	14883.2	14803.8	11090.2	9254.46	10400.7	8906.91	7497.62	10820	9934.46	10504.3	11443.2	9409.69
90458.2	87595.9	84447.7	72665.9	91276.7	75898.5	73240.4	69829.4	63629.3	60021.6	69498.6	57327.9	49715.4	46928.6	46790.4	49283.6	56420.4	57050.5	48146.9	57605.1	50564	74661.1	76387.1	50839.7	113846	124533	104755	98334.2	99261.5	90220.6	92480.6	93527.3	72633.5	75578.6	84992	81675.6	91895.1	95899.8	96504.1	100180	83730.7	80484	63064.1	64439.9	67790.1	66003.4	72804.9	76706.1	69736	65412.7
15721.6	9510.02	15739.2	13998.5	14652.1	13603.9	12023.5	13792.4	13223.2	10674.9	9244.56	12486.3	10333	15351.6	10047.8	10015.8	7263.13	14276.5	6991.11	10809.8	6771.76	6924.26	11360.9	6038.1	12605.9	11319.5	11015.5	7463.45	9587.31	8388.59	10401.5	9641.15	9019.05	8965.07	9229.91	8147.72	9167.32	8026.25	7137.87	10989.6	9409	8479.21	10640.5	10198.4	8633.54	10790.3	9921.11	8432.83	9734.23	11833.2
12188.8	7255	2744.12	12998.7	2759.91	NaN	5724.82	10242.9	9181.32	7768.74	9111.9	9295.16	7536.34	11810.6	3925.81	6835.95	4055.12	3330.38	26023.5	4294.85	3927.17	17411.9	19414.3	3888.2	NaN	19263.1	NaN	NaN	NaN	5845.85	NaN	NaN	2126.82	NaN	NaN	NaN	2310.45	6331.73	7736.51	2909.76	7166.66	7786.38	4930.93	8055.77	NaN	4538.36	NaN	12340.7	NaN	NaN
60237.9	86996.3	93035.7	49507.6	59834.8	87023.5	52779.8	48303.7	43180.5	19588.4	26503.6	26749.6	13980.4	14227.9	14859.2	11716.2	12790.6	11386.2	10563.2	9743.88	13623.5	10522.7	9660.85	7441.63	129103	129982	119901	79128	89168.8	77985.3	84135.3	80934.6	80839.9	84890.7	73401.6	69491.6	54834.3	47445.5	49637.8	31282.2	32412.4	27857.9	18654	19463.1	19343.5	15735.7	15418.6	16879.3	14787.1	11265
NaN	35289.3	NaN	44811.8	30218.9	NaN	NaN	40900.1	NaN	24374.6	NaN	24635.5	43387.1	NaN	NaN	50914.6	NaN	46291.4	39859.4	NaN	NaN	NaN	NaN	NaN	32021.6	33870.9	33036.7	27411.1	18036.3	21321.3	NaN	20844.9	27905.3	24547.2	10988.3	21180.8	21948.4	22602.6	4743.44	20225.4	23636.8	24725.1	NaN	19698.4	19456.3	12823.7	17990.6	18871.3	15835.8	16572.3
12633.4	NaN	14928.7	2096.41	NaN	1230.49	2322.52	2498.93	2746.74	1847.25	1834.33	14465.6	9609.56	10266.3	745.223	NaN	883.676	6177.31	NaN	NaN	6156.8	NaN	NaN	NaN	13801.9	8937.84	NaN	6735.54	6223.68	NaN	NaN	3475.72	NaN	6651.74	5674.87	7978.18	11349.7	NaN	NaN	NaN	12093.8	10479	7772.22	7506.98	9718.01	7505.01	6251.81	9019.56	NaN	NaN
87551.3	86261.6	80541.4	75845.1	74654.9	69693.7	51325.4	63727.5	66410.7	65577.8	58450.1	61629.5	62675	73335.1	78280.3	67311.2	70977.4	64661.9	74971.4	67497.7	78580.4	75009.1	83078.2	89222.1	78170.5	72207.6	81678.3	72171.9	70824.6	73676.8	66121.8	65588.1	67752.5	72779.4	65508.7	68162.1	59489.3	54665.2	57286.2	55329.6	59183.2	53531.4	56513.4	64035.2	63579.7	59427.5	58737.4	49582.7	70582.6	73126.1
14962.1	14941.6	14435	15990.2	16576.1	15994.7	14928.5	15470.8	15041.7	12154.2	11761.7	12426.1	8848.79	7669.09	6988.09	6831.26	7858.26	5845.23	6680.59	7173.67	7657.79	7112.68	8782.96	7135.37	13975	14940	13350.3	17503.5	18932.1	18307	20080.5	20641.4	18248.9	18094.7	17182.1	17382	15634.7	15048	17122.8	14010.6	12627.8	13317.9	9353.38	10326.8	9690.92	7783	8053.75	8373.32	7276.3	6464.03
19075.4	16242.6	15329.9	23180.5	15638.6	11697.3	22171.7	15282	23303	34806.6	23459.2	36058.4	73123.3	41770.3	95244.5	66885	156303	184424	178538	150706	122925	177382	204496	140283	21626.5	38224.7	33132.6	24290.9	34543.6	17132.9	20235.8	32104.1	14894.5	18138.8	19047.3	23891.9	22950.4	23453.4	32311.8	27935.9	37475.7	28970.9	40915.7	45589.6	40599.9	59789	61498.2	79497.3	74526.2	76994.7
24298.8	12787.7	10350.7	12158.4	14688.4	11457.2	6657.24	NaN	8294.75	6289.59	8467.53	6098.42	6355.31	8943.95	NaN	6612.34	5620.85	6864.58	7325.45	6861.79	8658.58	6928.84	8550.59	9389.82	47033.8	51343.9	4581.7	NaN	2867.89	50638.4	NaN	6016.34	5807.81	38128.8	5361.72	6026.47	32449.6	55786.6	4545.7	33262.2	26215	4998.55	28935.6	14829.4	15960.3	13256.3	11312.9	15981.5	NaN	12972.7
64656	92380.6	45028	95396.8	104843	97189.2	78761.7	85883.9	64489.9	23001.4	66623.5	80303.7	59519.8	55847.9	101109	62531.4	88458.7	70566.8	46787.7	94492.6	91289.7	55485.4	53623.2	49218.7	53768.6	57096.5	52062.7	51829.9	47673.5	53101	56050.7	59300.1	47424.4	51488.2	47467.6	46867	44848.4	49079.9	50725	46549.6	36855.7	33621	36297.1	27265.3	30703	34825.4	38230.6	39267.8	35358.6	30551.4
10494.8	10335.4	9667.89	9558.8	8024.59	9347.68	8809.62	9836.39	8552.21	4146.74	10425.1	9024.21	6907.69	5415.1	5887.24	7833.15	9082.52	5721.14	13829.7	8137.46	7793.2	9010.16	9924.53	7863.15	14688.5	14591.7	14043.2	10300.5	10287.9	11036.1	10964.3	11287.4	8733.32	8114.85	8371.41	7090.82	7839.67	9934.83	8292.83	12367.6	7504.43	6936.73	7735.89	6229.52	5862.19	7607.83	5318.29	6983.34	4909.61	7577.41
7867.39	2920.01	8844.78	5725.88	7350.39	6560.94	6918.02	5090.08	6563.41	2833.21	8045.44	2755.54	3012.5	4878.12	2348.45	3271.92	1599.46	2827.71	2040.88	2015.77	5326.72	1853.42	2140.85	1534.96	11635.4	9153.89	7996.79	5249.02	5797.69	6142.89	5859.7	7883.39	5399.57	3938.9	4188.57	4408.66	4226.32	5934.62	5888.96	10936.9	4107.37	4946.07	4410.94	3643.16	4704.69	4455.02	4441.37	3506.12	3843.62	3401.14
3863.92	3539.77	3917.19	19017.9	16890.9	19391.2	18658.5	19934.8	19910.7	14863.6	16331.2	14973.6	21283.5	19901.3	28411.1	35216.5	33067.9	44318.6	59081.5	65260.8	74729.1	92924.8	91611.4	89744.8	4230.34	9004.73	4965.54	14135.2	10564.2	13444	12015	11812.5	11577.9	18092.3	16927.8	15069.5	20859.9	23077.3	19861.5	15299.8	14415.6	14084.4	11873.2	11560.6	12011.4	16562.2	12513.2	15553	23563.7	20192.2
5830.19	5760.67	4883.6	NaN	NaN	NaN	NaN	NaN	NaN	NaN	NaN	NaN	NaN	NaN	NaN	NaN	NaN	NaN	NaN	NaN	NaN	NaN	NaN	NaN	8877.06	8191.68	7946.75	NaN	4351.49	NaN	NaN	NaN	NaN	NaN	NaN	NaN	NaN	NaN	NaN	NaN	NaN	NaN	NaN	NaN	NaN	NaN	NaN	NaN	NaN	NaN
36940	34894.5	38860.5	35030.5	37445.2	39220.3	33854.4	42853.8	55560.6	56037.3	39337.5	44189.8	42887.7	37685.1	53849.5	75578.5	51571.5	62876.5	44722	38584.1	44494.4	37887.1	34748.2	58404.5	39035.7	26890.5	26405.8	35094.5	29447.7	29992.8	24100.1	26859.1	28399.4	26877.9	25527.4	29351.4	27664	29714.6	28457.9	26720.4	33013.3	30837.8	34147.3	35701	29287.1	26678.4	25626.3	26983.3	36661.6	31709.4
27110.8	28975.9	28932.5	21658.8	26448.9	24172.7	26722.6	29541	23608.6	21439	21317.8	28125.5	19384.4	25298.4	25694.3	21148.5	18262	18203.6	20406.4	18918.3	18652.8	21048.4	21923.9	18675.3	18701.4	20166.6	17320.4	23089.3	16914.3	21111	16400.9	21843.1	17656.9	16949.6	18279.6	17508	16350	18206.2	20902.1	19388.7	16031.4	15623.2	13580	13440.4	18797.3	16035.4	17753.9	20870	21224.9	16995
9338.39	5505.91	4820.52	5006.26	5736.64	4871.89	5583.68	5333.12	5361.19	4093.36	9041.51	3505.51	10240.8	3355.56	3837.8	4113.39	9839.69	2509.18	8334.69	10446.8	4470.82	4136.43	4938.3	11804.7	4300.52	4549.73	3421.86	NaN	788.218	2735.19	NaN	NaN	2893.94	3435.64	4201.96	3348.04	NaN	NaN	3030.77	NaN	3775.71	4916.93	4684.96	4533.1	2764.65	3472.14	2746.77	NaN	3081.95	NaN
19688.9	11696.9	10611.8	10612.1	4339.6	4333.08	2587.28	NaN	7835.39	8537.47	7698.02	8863.21	6419.29	10410.2	7441.88	7669.76	7484.77	NaN	6230.68	7828.03	7676.9	8714.88	3945.82	7593.39	8004.94	9416.23	7954.44	17300.2	4772.18	8900.24	8541.03	8915.56	6722.97	6483.47	5000.32	5095.79	4128.74	3342.63	4371.78	3834.49	4648.86	3527.59	NaN	4500.65	4229.8	4398.77	4555.3	5423.14	5024.35	NaN
NaN	NaN	NaN	NaN	NaN	NaN	NaN	NaN	NaN	NaN	NaN	NaN	NaN	NaN	NaN	NaN	NaN	NaN	19503.4	22322.6	NaN	NaN	NaN	NaN	NaN	NaN	NaN	NaN	NaN	NaN	NaN	NaN	NaN	NaN	NaN	NaN	NaN	NaN	NaN	NaN	3138.43	NaN	NaN	4916.9	NaN	NaN	NaN	NaN	NaN	NaN
22941.7	8211.79	9506.07	NaN	23479.8	NaN	NaN	NaN	NaN	NaN	NaN	6046.42	29754.5	NaN	NaN	NaN	NaN	10666.9	NaN	NaN	NaN	7877.73	NaN	11996.2	12616.2	13233.1	10675.6	30624.7	16518.2	22936.5	20289.2	18677.4	12709.9	15282.8	11060.9	13075.3	10547	16269.7	13738.1	8564.59	8689.8	11072.2	7672.46	7552.39	6560.83	5200.91	18907.2	7877.42	5383.38	9745.17
29871.4	33447.8	32199.5	28525.8	29503.3	32667.1	33525.2	29812.9	25665.1	13814.9	28522	31279.9	37347.9	30345.2	36724	45899.7	32767.5	55006.5	41977.1	43545	40416.4	45219.5	54365.2	53557.6	16386.7	15994	17516.4	15862.9	16722.5	19494.6	15686.3	18617.9	15146.6	17242.9	21066.6	19670.2	20803.3	20326.7	22503.8	22966.1	22678.4	18871.2	21164	21432.3	22264.9	28465.5	27082.9	25685.8	30874.1	28910.7
11738.7	17311.2	NaN	7797.98	10315.7	11762.3	10039.3	19293.4	11625.7	5635.53	6072.7	5152.55	10121.1	11714.7	15444.4	23873.7	24806.5	24286.5	31175.3	30169.4	27183.9	48899.1	58392.9	42764.5	8558.77	4756.93	3965.46	7216.61	8093.76	9195.74	11814.3	13491.6	9529.57	12858.8	12248.8	11002.3	18354.5	20328.6	18652.5	25773.2	15853.2	16535	16884.8	15154.6	13654.8	14049.7	17921.5	21907.8	18124.9	17389.8
20634.8	35121.1	11852.9	22641.6	14339	11841.8	12989.7	20424.8	17520.1	20969.2	8686.63	8777.31	16321.1	19848.9	18544.8	21127.2	18282.6	24948.5	20965.2	18834.4	22172.5	23145	23979.2	27118.9	10958.6	16836.2	16748	16905.4	15524.4	12562.8	17549.2	15642	14420.2	20055.1	16049.5	16791.3	19751.4	25073.8	23738.9	16627	22115.9	20145.6	19351.7	18767.6	20075.6	18249.3	22410.2	20649.5	21645.2	17797.5
9542.91	10245.3	7683.16	12877.8	12345.9	13149.9	17191.7	17998.7	17021.5	12159.5	14398.1	12860.4	13558	12869.1	13417.5	15014.2	12202.7	11966.9	16415.5	15456.1	15193.1	20263.4	20565.5	15698	15757.8	16663.7	14757	14493.9	13034.9	13409.3	19680.4	21265.7	15382	15938.8	17071.4	18661	19381.7	20965.9	23573.2	27595.4	15786.2	19444.6	17602.2	16706.9	17653.3	18284.9	19465.7	23960.2	20214.2	18503.7
NaN	NaN	NaN	NaN	NaN	NaN	NaN	NaN	NaN	NaN	NaN	NaN	NaN	NaN	NaN	NaN	9008.39	NaN	NaN	NaN	NaN	NaN	NaN	NaN	10364.6	11424.4	11790.2	8118.7	8801.91	10944.1	6337.72	7754.47	11069.4	5368.62	6656.06	8627.02	4945.18	4404.82	5938.65	2476.82	5021.84	3992.38	4545.8	NaN	5929.9	4684.75	4956.93	5889.4	5947.86	6803.06
NaN	NaN	NaN	NaN	NaN	NaN	NaN	NaN	NaN	NaN	NaN	NaN	NaN	NaN	NaN	NaN	NaN	NaN	NaN	NaN	NaN	NaN	NaN	NaN	NaN	NaN	NaN	2137.41	NaN	4923.91	NaN	NaN	NaN	NaN	NaN	NaN	NaN	NaN	NaN	NaN	NaN	NaN	NaN	NaN	NaN	NaN	NaN	NaN	NaN	NaN
325074	323059	391512	262058	287566	217402	222668	278510	267659	284932	309810	254296	218593	293776	255016	224200	283056	374912	252719	246912	221627	235382	196662	220727	244984	308462	241060	176698	189899	190826	242026	247990	213163	266415	245504	233829	245096	240303	259807	254222	263941	249553	235100	268155	216153	212336	192507	186110	171305	166900
NaN	NaN	NaN	NaN	NaN	NaN	NaN	NaN	NaN	NaN	NaN	NaN	NaN	NaN	NaN	NaN	NaN	NaN	NaN	NaN	NaN	NaN	NaN	NaN	16776	20889.8	NaN	6211.6	NaN	NaN	NaN	NaN	NaN	NaN	NaN	NaN	NaN	NaN	NaN	NaN	NaN	NaN	NaN	NaN	NaN	NaN	NaN	NaN	NaN	NaN
3485.24	NaN	13990.2	2950.45	2232.59	3138.52	3101.45	NaN	4171.79	2388.13	3892.38	2438.49	NaN	NaN	1125.32	NaN	769.166	NaN	NaN	1005.12	NaN	NaN	NaN	1104.91	7351.97	6277.82	6712.74	NaN	6511.62	3382.2	5778.93	6159.85	10900.3	11337.1	13907.1	11844.7	10833.8	9352.02	8386.05	6307.52	12380.8	11731.9	11084.8	11760.9	4765.55	5789.95	6047.69	7087.11	6150.61	6327.9
27279.1	23471.6	21674.7	25350.7	24938.8	17188.9	20279.2	24199.4	22621.8	22155.1	8443.92	26339.5	19917.6	18977.3	18701.5	22005.6	21949.3	19010.6	22972.5	24191.7	15304	20156.4	23677.8	22800.3	18695	15727.5	16686	20122.5	15371.9	15515.8	14223.1	11660.9	14831.8	16229.7	12502.6	12120.3	12616.7	12105.7	11558.6	11066	13141.1	12505.2	15312.9	14065.4	14648.4	12778.3	12610.2	13095.8	16528.9	15539
29144.7	NaN	49004.6	22467.1	19629	4924.78	24745.8	17850.4	16170.2	2756.95	NaN	15724.2	23054.5	15739.7	25041.8	24088	14044.9	26097.1	2470.88	12695.1	16527.3	28815	27192.1	16975.8	22382.6	24479	17377	16893	18428.3	14348.9	16065.6	15487.8	16106.8	14772.3	13966.9	14950.4	12811.1	11668.2	10797.1	11649.6	12974.8	8002.04	12417.1	16740	15228.1	14616.6	15562	11991.4	14161.3	18623.2
9311.83	11634.3	11895.6	23302.3	19302.5	17044.2	19032.3	24290.3	20005.6	9164.9	15779	17325.3	17229.6	17242.3	17466.8	15772.4	12175.4	14468.9	14248.4	14552.3	13345.8	12392.7	10525.6	11135.3	17545.9	18912.8	17530.5	21953.6	19978.5	22328.5	17203.6	16680.7	16411.7	16035.9	14311.7	16589	16110.4	18635.8	16827.3	16925.7	17445.3	15509	14504	14442.5	13984.1	14044.2	13630.9	15164.8	12891.1	10916.9
NaN	NaN	NaN	NaN	NaN	NaN	NaN	NaN	NaN	NaN	NaN	NaN	NaN	NaN	NaN	NaN	NaN	NaN	NaN	NaN	NaN	NaN	NaN	NaN	NaN	NaN	NaN	NaN	NaN	NaN	NaN	NaN	NaN	NaN	NaN	NaN	NaN	NaN	NaN	NaN	NaN	NaN	NaN	NaN	NaN	NaN	NaN	NaN	NaN	NaN
797546	722192	1.06991e+06	685707	667858	768702	674720	485880	613993	470006	442022	430057	452856	445614	426079	438026	418072	492395	385775	423302	435512	399669	356976	531826	1.05367e+06	1.21798e+06	1.07302e+06	1.08504e+06	1.00311e+06	1.0472e+06	840772	743734	792938	624204	651825	658280	527530	557745	514890	516687	513097	501834	516260	483083	546518	495650	518022	529864	577919	507361
26834.5	39794.1	35764	68534	65631.6	57577.4	84776.9	109944	100082	107712	77461.4	78446.6	195625	178289	219168	334317	130436	421207	312154	293910	250458	509784	571963	522490	41385.1	79380.3	59449.1	35887.9	61226.1	78465.6	54909.2	96229.3	76463.6	85910.9	133028	134650	166750	123802	122347	102441	178004	219973	226137	250875	251179	289980	361950	285267	400793	492110
14721.5	11026.9	15738.2	12425.1	12766	13957.3	12306	14873.7	17530.7	7916.43	14594.1	14492	16665.6	14413.9	13868.7	16892.2	13785	8621.72	16301.3	14108.1	32372.3	17831.1	23750	15824.7	15137.3	15612.2	14744.3	8761.04	8868	7479.86	12933.7	12116.7	10346.7	11435.1	11119.4	10791.4	11694.9	10852.3	11783.4	11308.5	10113.1	9837.49	9516.71	10402.9	10272.2	11655.1	11691.1	10080.2	10858.7	9129.03
7135.04	NaN	15725.7	23225.7	22070.2	19679	24167.5	2166.2	2462.97	1971.54	24348	28530.4	28995	NaN	3159.56	36006.1	3170.89	4675.39	3421.41	3248.3	3575.8	46832.3	51169.6	14958.4	2885.48	NaN	NaN	NaN	NaN	2942.67	NaN	1945.06	3163.01	4252.37	5653.22	4991.6	5162.19	5998.2	3969.03	3207.41	8064.29	9251.65	8580.84	7621.23	6838.3	8665.07	6596.69	11055.6	12823.5	8925.47
15515.8	13652.1	12468.5	2956.44	4751.85	3243.23	3188.19	1430.87	1443.2	1758.04	2672.69	1525.6	1215.43	NaN	NaN	NaN	NaN	1146.18	NaN	NaN	NaN	NaN	NaN	NaN	2639.96	NaN	NaN	NaN	NaN	NaN	NaN	NaN	NaN	NaN	NaN	NaN	NaN	NaN	NaN	NaN	NaN	NaN	NaN	NaN	NaN	NaN	NaN	NaN	NaN	NaN
26338.1	25931.5	37511.1	22144.7	22270.9	23172.7	22929.7	19461.6	24923	21356.7	19921.4	23093.8	17684.1	25872.8	22987.7	24851.2	21235.7	33544.8	21888.1	21794.6	21385.6	24883	21217.6	24559.2	22364	20543.4	19055.3	19782.1	15834.3	16049.1	18447.5	16319.2	17169.7	18231.4	17733.2	17378.9	20008.7	15447.5	14674.8	16139.7	21649.4	18752.3	20792.2	21307	15871.4	18843	14342.2	13918.2	16987.2	15019.1
NaN	NaN	NaN	NaN	NaN	NaN	NaN	NaN	NaN	NaN	NaN	NaN	NaN	NaN	NaN	NaN	NaN	NaN	NaN	NaN	NaN	NaN	NaN	NaN	NaN	NaN	NaN	NaN	NaN	NaN	NaN	NaN	NaN	NaN	NaN	NaN	NaN	NaN	NaN	NaN	NaN	NaN	NaN	NaN	NaN	NaN	NaN	NaN	NaN	NaN
42852.1	44673.3	33960.3	17382	24998.1	18166.4	30394	29010.2	31532.4	36830.7	43522.5	44595.6	41218.2	63853.6	88804.7	67250.8	68164.8	68928.2	86267.5	97180.9	95814.2	96988.8	92392.3	81411	31437.6	38037.8	34950.2	43123.7	39828.4	43126.5	28454.8	24232.3	26887.4	20011.7	19198.3	20277.4	15533.1	11833.9	13505.1	20808.8	17577.5	18953.2	48945.5	44541.5	48951.2	55642.8	66035.3	67375.9	53594.5	61646.5
NaN	2615.54	2481.05	NaN	NaN	4319.46	NaN	3558.97	3371.23	4256.01	4889.59	3212.75	3437.84	NaN	2854.79	3056.44	1824.27	NaN	3103.69	3120.18	NaN	NaN	NaN	NaN	NaN	NaN	1353.22	NaN	NaN	NaN	NaN	NaN	3228.39	3600.05	3837.19	4320.54	2785.92	2798.88	2151.86	1097.44	4196.86	4442.53	4820.77	5141.08	4092.5	4464.71	2857.09	2266.43	3715.43	NaN
10105	7663.61	7477.47	6839.8	14076	10017	10030.8	8705.57	11006.7	6085.49	6067.52	5938.64	12578.2	28783.5	37171.4	32206.6	36808.6	34885.6	55056.7	41668.7	41589	65814.1	52047.4	83413.6	5817.67	4189.13	5510.95	7082.85	7876.95	8190.17	5343.7	5887.87	7580.14	6690.57	9064.56	5854.27	7891.23	6183.4	6851.41	4684.13	6799.02	8375.12	11673	13813.9	11315.3	14125.8	10681.2	13241.9	18104.1	22444
61964.3	56856.5	59668.1	57468.7	106984	76023.5	85020.4	56396.3	66730.1	36396.4	77634.2	57917.5	65479.8	71598.1	73091.3	55951.1	60889.2	63604.8	61028.3	59274.3	80223	95059.5	114594	89844.2	64540.4	63261.1	62566.2	48890.4	60060.7	57076.4	52283.6	62059.1	56130.5	63269.5	68075.7	66597.5	58100.3	57240.2	61426.5	60264.5	63382.4	56119.8	68936.8	81725.6	65319.1	62703.2	68908.8	54084.9	59367.6	79933.6
NaN	NaN	NaN	NaN	NaN	NaN	NaN	NaN	NaN	NaN	NaN	NaN	NaN	NaN	NaN	NaN	NaN	NaN	NaN	NaN	NaN	NaN	NaN	NaN	NaN	5597.31	4004.16	NaN	NaN	3278.74	NaN	3868.15	NaN	NaN	3160.23	NaN	NaN	4067.97	3262.87	NaN	NaN	NaN	NaN	NaN	NaN	NaN	NaN	NaN	NaN	NaN
27480.6	42849.6	28983	19631.9	27763.9	26644.8	17382.2	27482.2	25355.6	32652.8	30278.6	35462.2	47839.1	63312.8	74333.9	110673	75485	93344.1	99163.9	80239.7	85232.1	134637	129846	99288.3	67781.8	81920.2	64129.4	55075.5	51962.9	54305.5	42843.5	40190.6	38659.6	32013.6	30824.6	34042.6	30794.8	35419.3	37075.4	40943.5	34351.8	31804	53908.1	61481	54377.7	87953	94078	109545	135220	115228
24534.9	10831.6	16569.2	14995.5	24144.8	17214.8	16302	15361.5	16013.6	6385.41	11250.4	6774.76	9495.04	9147.07	7363.12	9119.63	8868.36	8421.49	12159.5	10770.4	15727.4	27200.2	35084.2	26875.6	20558.5	13731.9	17674.1	17516.5	17892.6	18696	17636.9	22739.6	19058.7	14463.6	18681.2	17900.5	18558.4	20355.3	23764	21066.5	17241.3	17351	17589.6	17811.5	20810.1	18560.9	20336.4	24267.4	17145.5	17474
NaN	NaN	NaN	NaN	NaN	NaN	NaN	NaN	NaN	2419.98	NaN	NaN	NaN	NaN	NaN	NaN	NaN	6367.2	NaN	NaN	NaN	NaN	NaN	2332.93	6589.94	NaN	NaN	NaN	NaN	NaN	NaN	NaN	NaN	NaN	NaN	1594.51	NaN	NaN	NaN	NaN	NaN	NaN	NaN	NaN	NaN	1083.6	NaN	6908.57	NaN	NaN
29474	26394.3	17543.3	9434.7	10304.9	NaN	12123.2	8948.79	10263.7	10536	9801.07	13660.4	NaN	6061.45	NaN	NaN	NaN	NaN	NaN	NaN	NaN	NaN	NaN	NaN	NaN	NaN	NaN	2170.86	3667.85	7461.63	NaN	NaN	4648.61	6747.44	6938.02	5766.27	3645.91	NaN	NaN	NaN	NaN	1854.91	3127.7	NaN	9565	NaN	5267.99	6159.89	NaN	NaN
21706.5	10461.1	21434.4	54297	39396.7	133146	48779.1	72819	93332.2	9577.53	11565.9	11868.4	15579.6	9691.27	6615.58	12173.1	9765.02	11031	11238.6	12969.7	10694.3	10310.5	9021.54	10087.2	17918	19493.5	12242.9	8283.01	43092.9	37768.4	11479.9	13824.1	212882	NaN	3438.56	NaN	101206	8428.73	21562.7	37941.5	2432.42	8042.27	4899.22	4780.9	31645.6	7389.97	2899.63	28181.3	2433.68	NaN
40645.6	39392.9	38462.9	33826.8	38668.2	38444.8	44326.8	40659.9	38195.9	39217.3	46100.6	38099.1	39923.2	42607.2	43980.4	46403.2	41834.6	49330.5	47354.7	40144.6	44340	49978.7	54843.5	47935.9	23640.5	23544.7	20666.9	21830.2	23367.3	23052.5	24660	24388	24032.2	25694.3	25235.2	24922.4	32901.7	37396.6	35590.8	39983.7	37539.5	39417.7	32226.5	34542.1	34628.7	30327.8	33552.2	39463.5	30290.7	29476.2
12650.7	3465.67	10490.7	10023	9507.21	8934.98	9843.91	10714.3	10610.9	9895.72	14629.6	10732.5	14943.5	13150.2	19007.8	17483	18714.9	23454.8	18821.5	19460.5	19158.5	18628.7	19839.4	14513.4	13274	11318.4	14712.3	14821.3	16125.9	16345.7	12751.8	12103.4	12715.2	9644.85	12500.5	13007.8	8955.89	11697.2	9320.41	9760.33	9819.14	11964.1	10437.3	11928.8	13105.3	15408.2	16527	15064.5	23771.9	20269.3
NaN	NaN	NaN	81137.2	NaN	NaN	NaN	NaN	NaN	NaN	NaN	NaN	NaN	NaN	NaN	NaN	NaN	NaN	NaN	85588.8	NaN	157040	180739	117147	8659.54	9311.75	4820.83	2600.33	2583.54	4770.42	2201.3	3875.3	3731	NaN	NaN	1720.85	NaN	NaN	NaN	2142.83	NaN	911.319	NaN	NaN	1750.02	2664.46	2607.12	3219.93	NaN	2747.53
5595.29	13713.9	6989.3	6716.22	5390.79	6429.36	6141.95	8083.07	7097.4	5208.76	4025.5	12676.5	2557.47	3387.71	13024.2	2661.07	12115.9	13479.2	12165.8	11209.1	11119.6	8568.5	14812.1	11997.8	7711.88	10623.5	9143.88	9608.91	7525.46	4137.78	6107.43	8613.61	4919.1	5337.38	6112.88	5073.85	6372.48	7772.83	6371.46	8360.63	8396.84	7287.33	7821.75	8600.4	6623.52	6851.29	11001.9	5947.86	5792.97	6666.23
NaN	15876.3	NaN	NaN	NaN	NaN	NaN	NaN	NaN	NaN	NaN	NaN	NaN	34051.4	NaN	NaN	NaN	NaN	NaN	NaN	1.0115e+06	NaN	NaN	NaN	4928.56	5847.63	4364.86	20589.3	10782.4	7772.39	NaN	NaN	NaN	368928	NaN	NaN	NaN	NaN	NaN	NaN	NaN	NaN	NaN	NaN	NaN	NaN	NaN	NaN	NaN	NaN
30805.6	32922.8	32922.8	49665.3	56460.1	51229.2	60327.3	63147	46213.3	52134.9	54708.1	55095.6	70796.4	70916.2	67647.3	83520.7	79361.6	87927.8	93102.1	73334.9	75220.4	110662	106025	83552.9	13494.8	10509.9	10750.5	12539.5	13498.1	17916.9	20598.6	21733.8	18133.8	25109.9	22013.5	27279.3	39010.9	33108.4	44416.6	51025.8	41664.6	41987.8	42464.4	38820.5	48111.2	45268.3	50156.8	44253	47110.6	36961.7
1005593	1.11664e+06	1.06278e+06	939847	1048729	917386	798524	950698	863047	885875	801228	820407	667258	730601	657216	718554	782910	875780	727232	882887	691809	698463	788045	652943	1.34159e+06	1.02351e+06	1.05177e+06	951595	973684	922149	907775	841069	938176	932015	908261	906462	796969	876812	870492	939811	888986	764608	916904	940096	806653	873106	777227	835906	862508	783397
24331	38717.2	32681	21224	26936.4	25387	17221.5	12870.1	15538	24920.4	28830.9	25726.4	22738.5	20023.6	23119.1	21229.8	20842.4	26047.1	23424.9	18770.1	19904.9	21739.6	27026.3	24759.2	25702.2	22367.3	18863.1	26039.7	22614.8	25573.1	21591.7	22686.9	17192.5	12788.3	16198.8	15607.2	10954.9	16680.5	13284.7	15185.8	11175.3	10935.3	11475.4	11871.2	11417.1	11223.4	10379.6	15803.3	9455.28	8877.92
NaN	NaN	NaN	NaN	5572.97	NaN	3808.6	NaN	NaN	6145.3	2449.12	4185.67	NaN	2878.07	NaN	NaN	NaN	NaN	NaN	NaN	NaN	NaN	NaN	NaN	3173.78	2601.31	4642.17	4698.29	4208.05	1128.22	1927.11	1757.9	4332.79	3325.18	3773.97	4573.79	3761.9	3646.23	1382.23	6063.68	3251.8	3165.58	3133.02	2410.81	2751.78	2932.85	3995.73	2427.87	2233.19	1968.34
4881.86	6350.28	54697.1	7932.12	5297.98	6783.47	11236.5	12164.8	12412.3	3899.52	12246.7	6805.8	14206	12421.1	13112.3	13010.7	13316.4	13547.6	14526.9	14157.9	16047.3	15455.5	18166.3	10726.8	6028.26	6115.92	4834.87	12627.5	7899.27	3946.36	6115.23	7324.06	4544.78	6669.08	8523.36	8025.97	7726.51	6877.33	6843.49	8405.16	5047.2	4961.01	6577.66	6009.68	5357.93	8146.92	7177.79	8437.2	8436.83	6060.32
72210.1	28474.5	87417.5	51958.2	47435.1	55308.5	46914.3	51393.3	39469.3	13745	8247.17	11982.1	10876.2	7856.01	10345.1	10802.1	10266.7	13147.6	9312.36	34993.3	25737.1	32624.8	31915.4	26852.9	14423.7	16118.6	15500.8	13067.8	6904.1	14346.3	13635.1	10385.6	11493	10492	7731.29	7236.84	9730.82	8407.69	12604.6	7236.58	9800.77	7650.24	11779.1	8110.23	8149.76	11453.2	13899.2	13451.5	11968.8	7668.77
11848.6	15643.7	11010.8	19023.1	18013	16874.6	23897.2	25562.5	21824.3	29600.7	25617.8	23739.7	32062.5	30947.9	30093.7	34370.3	29139	34508	41234.7	38520.4	33690.8	37488.4	39210.4	43241.5	10449.2	10000.6	9272.02	6245.49	9776.46	11294.1	9251.64	12119.7	15111.4	15915.3	17792.6	17662	19835	17726.1	23226.2	17270.6	22349.5	24945.3	21836.1	24234.9	22137.7	23747.8	24717.2	21951.3	28735.2	23032.7
52224.3	53012.5	48113.8	48078.8	42423.3	33340.5	41219.3	33873.8	32118.4	19560.3	22964.7	20487.3	19710	17288.8	25462	20345.4	24297.6	27333.8	30872.3	31393.3	27375	33421	31237.2	28220.2	61987.5	75766.6	64400.7	44984.6	54403.5	47824.7	51240.7	50525.1	46139.6	50665.9	57713.3	49120	51254.2	61976.6	45638.4	53105	50912.7	49564	42343.5	40848	41975.2	39405.2	36855.5	37761.4	32682.2	32470.6
NaN	NaN	NaN	NaN	NaN	NaN	NaN	NaN	NaN	NaN	NaN	NaN	NaN	NaN	1862.29	1425.71	1718.86	1669.61	NaN	1414.9	1807.7	NaN	NaN	NaN	NaN	NaN	NaN	NaN	NaN	NaN	NaN	NaN	NaN	NaN	NaN	NaN	NaN	NaN	NaN	NaN	NaN	NaN	2079.7	NaN	NaN	1715.1	NaN	NaN	NaN	NaN
5365.9	NaN	NaN	13433.1	18951.1	13923.3	NaN	48197.5	NaN	10434.8	4100.6	11347.3	11239.4	11048.7	NaN	NaN	11343	9191.38	NaN	6775.7	1661.5	NaN	11040	NaN	13232.7	14846.1	11002.1	7429.92	4991.96	4052.6	5408.99	5811.79	6432.21	4052.98	3876.43	5810.31	7159.34	7056.57	7551.85	7275.63	6814.61	8011.88	3761.15	5562.01	3760.65	4224.51	3063.35	3677.84	NaN	3244.84
NaN	NaN	NaN	NaN	NaN	NaN	NaN	NaN	NaN	NaN	NaN	NaN	NaN	NaN	NaN	NaN	NaN	NaN	NaN	NaN	NaN	NaN	NaN	NaN	7043.15	5871.47	NaN	NaN	4290.89	NaN	1872.22	NaN	5344.13	2414.7	2318.43	4248.54	4705.19	6581.12	5300.45	NaN	6384.35	5007.9	4715.58	3274.33	4093.59	NaN	NaN	NaN	NaN	NaN
73355.8	84448.8	74693.1	77890.7	73025.8	75561.7	66205.1	80501.3	75755.2	67451.6	77204.2	72870.1	73256.4	72080.5	70380.5	63024.7	67800.4	60775	70995	69568.6	60971.8	65719.3	66624.5	64291.2	56304.3	61523.3	55206.4	42772.6	55466.6	47096.2	58427.4	58168.9	56502.4	52416.2	61577.8	58600.8	58563.9	58346.6	54411	64560.9	56800.9	59876.6	54316.3	55239.1	53629.1	52152.7	51499.1	49507.3	46805.7	48403.8
6780.12	8363.84	6576.81	10160.4	9401.13	10406.7	12534.4	11421.4	11458.9	6277.02	7463.67	12616.8	18186.3	16869.4	19633.6	21735.2	21997	21106.6	28638.1	26461.6	28010.7	48871	46020.6	43495.6	12702.1	12094.5	10473	9098.96	8861.34	9645.26	11356.7	10741.7	9016.41	11382	10937.6	11063.8	12674.9	11868.4	10942	13327	10942.6	10901.8	11390.1	11721.8	9328.05	16563.9	17278.9	16436.2	21370.3	19736.4
51764.2	46594.4	43860	52077	57375.5	53107.1	64220.3	53245.3	53453.2	57433.6	69688.7	50114.6	95462.7	71909.3	84848.6	95798.1	93933.9	104578	110770	86880.4	119631	147957	132268	126815	76248.7	64076.5	63097.5	55172.1	66121.1	63717.7	67719.3	66536.7	62398.9	82738.5	74271.6	70438.6	84821.2	104251	97156.7	87669.7	77859.3	89337.4	76796.3	76963.7	74506.1	93102.2	95805	127225	100882	118765
11857.4	9671.28	5825.19	9500.39	4756.01	9961.24	7180.6	12807.6	10968.9	12657.6	16623.4	13751.3	8344.29	14373.1	14132.4	13689.4	6116.12	11565.6	12935.3	14335.7	12789.1	6844.62	8783.35	11989.3	11507	12582.3	23925.5	5684.22	29219.4	NaN	7113.15	9595.25	21224.8	6645.69	8948.36	11981	8164.77	8782.09	10019.8	14273.8	9716.65	13681.1	13087.5	14464.1	15990.7	16533.5	17833.9	22219	14265.5	16063.3
NaN	NaN	6825.61	5216.79	968.389	1008.57	4665.91	6199.63	2044.83	6722.29	8198.58	4616.63	6409.54	6258.7	6459.15	1959.9	4683.99	6073.63	3822.75	11898.4	2211.23	10158.7	4687.01	13180.7	9107.51	13610	9392.89	12485.3	10384	10486.7	14520.7	14671.8	13188.2	15456.6	15649.8	16067.8	14435.8	15964.5	14573.1	13769.6	12044.5	11494	3355.14	3306.06	3222.12	2259.39	NaN	2148.35	NaN	NaN
NaN	NaN	NaN	NaN	NaN	NaN	NaN	NaN	NaN	NaN	NaN	NaN	NaN	NaN	NaN	NaN	NaN	NaN	NaN	NaN	NaN	NaN	NaN	NaN	15153.2	NaN	22107.5	21064	11553.7	14116	12389.6	12018	13494.1	10749	10968.5	10593.2	NaN	10737.9	NaN	8851.09	NaN	9095	13559.6	10750.6	11714.1	8782.86	10742.1	12815.9	11629.6	10384
NaN	NaN	NaN	NaN	NaN	NaN	NaN	NaN	NaN	NaN	NaN	NaN	NaN	NaN	NaN	NaN	NaN	NaN	NaN	NaN	NaN	NaN	NaN	NaN	1220.06	NaN	NaN	NaN	NaN	NaN	NaN	NaN	NaN	1549.78	2009.96	NaN	NaN	NaN	1774.52	1599.08	NaN	NaN	1895.79	941.307	NaN	NaN	NaN	NaN	NaN	NaN
16057.4	13659.2	14452.4	20674.2	20124.9	22194.4	26212.3	24881.1	24190.6	20120.8	26045.9	28347.7	34983.8	33305.3	35093.6	40261.4	44598.3	43186.5	53326	53067.9	43751.1	69323.1	66870.6	55161.6	13816.9	12482.2	10041.7	14541	18478.4	15165.2	12399.3	17040.5	17684.5	16436.2	18882.2	15664	20071.1	20332.2	20170.2	25060.8	26242.6	22944.1	22588.7	22380	21623	28403.9	28381.4	28629.3	33695	31264.1
23823.4	26950.1	21023.2	16147.7	21761.9	15822.9	25937.8	39593.1	14396.3	19795	24869.6	19668.5	23552.6	23793.8	25015.6	24226.3	18455.3	27406.5	21662.6	21295.8	34153.5	40574.9	18216.5	38249.3	20852.8	21925.6	22360.5	20988.6	20413.2	26297.2	24014.6	24951.3	20738.4	20115.5	22398.1	25126.2	27686	35442	35832.5	44526.4	31112.6	31579	27449.7	27069.2	28929.1	27817.4	29496	38468.1	27799.2	26402.2
NaN	NaN	NaN	3817.12	NaN	NaN	8506.82	NaN	16423	NaN	10413.2	NaN	5411.38	8433.84	6273.2	5517.01	5311.44	6240.08	5965.39	5310.14	6378.7	4659.88	3459.89	5668.02	NaN	NaN	NaN	NaN	NaN	NaN	NaN	NaN	NaN	NaN	3479.64	NaN	NaN	NaN	NaN	NaN	NaN	NaN	NaN	NaN	NaN	2369.17	NaN	NaN	NaN	NaN
68347.5	73614.8	59748.5	77936.8	84230.3	82674.6	76318	83822.5	84233.3	107643	101017	85666.5	87250.1	92337.6	89821.4	122728	109139	140113	117930	127332	94341.9	149992	162805	118959	114336	121966	118576	109902	156220	155174	141968	155869	137195	119502	133957	127712	120334	116224	107779	112458	107091	90032.1	84139.5	70639.8	87436.4	79462.9	74875.1	71109.9	73466.6	80639.3
60579.1	59797.4	60315	63959.1	64735.3	57216.6	63788.9	60596.7	57481.5	45512.8	43463.5	41147.6	33296.7	37042.6	46957.1	19254.8	25110.2	38435	36107.7	37526.5	42147.8	31792.9	35882.4	42774.9	25094.6	24258.2	21527.5	30833.2	33147.2	24914.2	28757.8	26010.3	27563.5	36307.7	36615.9	32309.7	45088.9	44722.5	38412.8	37712.4	41249.2	43253.7	35003.2	34044.3	32732.5	24719	25206.8	24051.8	24744.8	23629.7
336624	20706.6	20331.7	119720	257664	259705	156926	159877	157072	15572.3	12437.6	5610.49	9614.13	23533.4	7055.96	40310.1	17447.8	19948.6	32041	32339.1	21831.2	5030.52	31894	5196.43	373245	417711	59187.8	179845	59045.7	55689.2	171229	60882.9	16787.2	193009	171543	235176	193370	240820	11955.6	42275.1	77688.4	208293	159005	18214.3	10096.2	23095.4	303122	175180	182264	9350.04
NaN	3620.57	3623.86	4945.18	6007.38	4722.13	6055.23	6271.08	3687.47	3373.61	4121.76	3702.44	2755.02	NaN	NaN	2853.59	NaN	NaN	NaN	2340.8	1663.48	NaN	2053.82	NaN	4006.67	2555.77	2583.24	3724.57	3985.56	1721.23	3237.61	3564.18	3056.82	1976.3	2528.69	2700.64	2591.52	5945.26	3922.76	4871.3	2479.84	2990.06	5366.09	7261.5	3708.6	7439.13	4525.06	4328.26	NaN	NaN
NaN	NaN	NaN	7353.88	NaN	NaN	NaN	NaN	NaN	NaN	2284.49	NaN	NaN	NaN	NaN	NaN	NaN	NaN	NaN	NaN	NaN	NaN	NaN	NaN	NaN	NaN	1553.69	NaN	2908.38	3542.6	NaN	NaN	2183.28	NaN	NaN	1557.81	NaN	3420.83	2938.83	NaN	NaN	1307.92	NaN	NaN	NaN	NaN	NaN	NaN	NaN	NaN
NaN	NaN	NaN	NaN	NaN	NaN	NaN	NaN	NaN	NaN	NaN	NaN	NaN	NaN	NaN	NaN	NaN	NaN	NaN	NaN	NaN	NaN	NaN	NaN	NaN	NaN	NaN	NaN	NaN	NaN	3031.97	NaN	NaN	NaN	NaN	NaN	NaN	NaN	NaN	NaN	NaN	NaN	10603.4	NaN	NaN	NaN	NaN	NaN	NaN	NaN
20558.9	14857.4	15447.1	18638.2	18866.8	19143.4	22524	23988.7	22565.3	21431.1	26606.3	18385.6	27710.6	20125.7	22860.4	24292.3	22797.7	32294.7	25484.8	26699.9	31795.6	30111.4	28507.6	28061.8	19183.5	18184.4	17814.8	22161.4	21124.1	22421.7	20762.7	21600.1	19100	21488.8	20955.4	19920.4	25938.2	21575.1	20048.6	23003.6	27117.7	23236.3	24314.1	22409.3	21532	19248.2	21853.1	20251.1	22326	19794.8
8424.08	NaN	18165.7	11141.7	18720.8	17162.1	13666.9	15003.7	1288.73	11167.9	11470.4	12283.7	16475.5	12335.5	18028.3	17678.4	17865.6	14892.2	19475.1	13709.6	20285.7	21562.5	28518	17687.5	7355.8	6284.57	7170.29	7681.36	6189.96	9593.09	5595.8	7205.08	5093.65	4667.89	4527.81	4870.67	2671.9	3554.72	6801.4	6900.51	3115.64	NaN	5240.49	3512.24	3536.15	4595.86	3951.45	11265.2	2737.96	NaN
529492	450386	483521	514951	391006	426344	436560	435482	422935	458713	446144	443666	422981	380516	370840	404213	439010	396417	403420	437221	349661	343791	330609	369937	1.11513e+06	1.22839e+06	1.16931e+06	1.64604e+06	1.1938e+06	1.11613e+06	1.16123e+06	918061	868308	967982	1.03594e+06	1.04178e+06	809041	1020374	985207	844097	785124	855531	700702	649795	777910	518708	625521	724242	586208	532708
33885.2	33734.8	34303.4	23871.7	26872.4	28323.7	27852.1	28687.3	25958	31113.8	37841.6	14348.6	29195.7	30387.8	30807.4	32301.3	33597.7	46418.2	29933.9	25775	22142.4	34853.1	35966.6	24129.1	29570.2	30120.2	30826.4	19242.8	18692.8	17958.1	23045.7	21451.1	15199.9	14749.2	16675.9	11942	15001.6	17167.8	19450.2	28986	17326.4	15790.8	19821.8	19326.8	21271.3	21308.1	25552.7	29384.7	21345.9	21051.2
20582.4	19901.8	21449.4	25380.9	24450	23487.1	22594	22310.3	22134.5	27043.8	21340.2	23978.8	44044.4	46380.4	50024.1	55747	60444.8	55326.5	71037.4	68967.2	62859.8	80930.3	77205.1	93317.3	15009.9	17498.1	13829.7	15187.1	12572.6	13894.7	16500.8	16982.5	18995.3	21228.2	21326.3	21923.8	22742.8	18884.5	20644.3	20895	23520.2	21648	28051.3	27110.8	32602.7	43807.4	40682.8	38354.1	54818.8	57880.8
664772	690026	777146	753901	580066	899100	685264	588176	575077	465407	343738	360969	336018	331272	536905	475207	566639	392043	417140	394193	547903	393758	349071	320789	330989	331959	378308	342221	326640	329011	421232	426484	421362	645496	542926	541690	441037	367352	456998	358572	341424	334225	294646	281067	277375	271496	333613	232490	232976	280582
28114.4	31090.5	23425.8	21675.9	21499.5	24075.5	24048.5	20973.2	20620.8	11272.3	25061	26170.2	19570.4	18579.8	19608	20291.8	20009.4	18913.7	20015.8	19760.6	15867.7	29241.1	38438	27934.2	21837.4	24067.7	18165.6	24536.1	25235.7	24020.4	24075.9	26408.2	18931.4	18266.5	19037.7	17500.9	20024	22352.8	19767.1	25019.3	15389.7	16299.4	14414.8	13513.6	13116.5	13784.8	12572.1	18407.8	12542.9	9610.44
19969.6	4124.86	15270.5	1312.95	5137.42	8105.65	6128.1	10115.5	7109.59	4465.6	3802.91	4894.59	NaN	NaN	NaN	2668.79	NaN	NaN	NaN	NaN	NaN	NaN	NaN	NaN	9472.71	8835.39	8225.76	3705.79	6632.52	5611.86	8625.35	4807.14	7920.42	7469.99	7286.97	7849.95	4496.53	2641.83	3225.71	NaN	3701.79	2959.76	2043.86	2478.35	1671.95	NaN	NaN	NaN	NaN	NaN
197734	199160	199277	180760	171293	158398	198615	139076	175619	78543.6	237233	194888	181150	164006	180657	164959	165835	217193	167934	182508	173518	232284	253776	185755	159868	163911	135828	144890	140223	160725	164063	168382	118811	118278	101920	112616	123842	147788	171683	183753	120562	130284	115051	98273.6	104135	109714	111458	147364	99029	93512.2
18793.2	21383.1	20330.6	14689.9	15213.5	14491	16041.2	16116.1	15690	3510.9	3795.78	4399.72	3184.91	2482.54	20683.7	2632.11	20656.2	10030	13209.8	11944.7	13213.4	11479.1	13167.1	10998.9	25224.1	22143.1	20682.8	13090.9	14792	13439.4	12046.3	12492.3	13257.6	10950	9581.76	8460.48	11037.8	12304.6	15617.9	14602.7	10300.8	12544.3	10739.5	11342.5	12511.4	11483.9	9800.11	14433.4	9067.47	8553.31
23361.6	4614.55	NaN	NaN	NaN	NaN	NaN	16294.6	13587.9	11457.3	16873.8	14736.4	11111.9	10140.5	9078.72	NaN	NaN	NaN	13880.7	13474	NaN	NaN	NaN	NaN	26681	15879.6	7778.78	5608.06	6183.08	7665.51	NaN	NaN	NaN	NaN	NaN	6077.81	NaN	NaN	NaN	NaN	NaN	NaN	1036.12	NaN	NaN	NaN	13393.8	NaN	NaN	NaN
NaN	NaN	NaN	NaN	NaN	NaN	NaN	NaN	3942.5	2951.85	1758.33	900.598	1383.09	1674.09	2068.19	3133.52	2359.75	2521.89	2308.99	2909.92	3158.01	813.587	NaN	2743.84	2092.02	NaN	NaN	NaN	NaN	NaN	NaN	NaN	1721.77	NaN	NaN	NaN	NaN	NaN	NaN	NaN	2421.22	2422.38	1310.19	NaN	NaN	NaN	1334.94	1650.57	2102.88	1855.57
NaN	NaN	NaN	NaN	NaN	NaN	NaN	NaN	NaN	NaN	NaN	NaN	NaN	NaN	NaN	NaN	NaN	NaN	NaN	NaN	NaN	NaN	NaN	NaN	3294.07	NaN	NaN	NaN	NaN	NaN	NaN	NaN	NaN	NaN	NaN	3296.66	NaN	NaN	NaN	NaN	NaN	NaN	NaN	NaN	NaN	NaN	NaN	NaN	NaN	NaN
4566.04	5172.01	4062.74	NaN	NaN	NaN	8869.52	981.493	8662.49	10639.3	8817.2	9315	6264.52	7192.11	5798	16221.3	4521.8	13615.3	1327.17	4379.61	4690.37	NaN	NaN	NaN	NaN	4720.45	29713.7	NaN	36317.3	NaN	28886.8	20526.2	NaN	NaN	NaN	NaN	NaN	NaN	NaN	NaN	5793.36	5611.64	9500.36	11758.5	9778.72	9386.57	9327.95	6314.67	6889.47	6517.27
28192.8	3534.39	40478.5	6123.54	3000.58	2290.79	3210.71	35858.6	2962.8	5481.59	3870.7	3823.05	8088.65	2902.3	6553.39	6984.83	2750.43	2823.44	4588.91	4962.91	4119.05	5928.76	5223.02	4521.63	6241.78	NaN	12751.1	NaN	5942.91	6199.05	18166.6	5507.3	5349.98	8254.92	6038.01	6498.36	8399.35	7925.38	9746.87	15051.1	5999.86	7230.99	9461.14	8114.03	8337.82	10841.3	12007.1	10351.3	5678.36	7530.02
NaN	NaN	NaN	NaN	NaN	NaN	NaN	NaN	NaN	NaN	NaN	NaN	NaN	NaN	910.429	749.181	607.896	1354.27	1456.21	NaN	1007.49	1028.04	1199.99	2168.09	NaN	NaN	NaN	NaN	NaN	NaN	NaN	NaN	NaN	NaN	NaN	NaN	NaN	NaN	NaN	NaN	NaN	NaN	NaN	NaN	NaN	NaN	NaN	NaN	NaN	NaN
17077	15240.2	15639.9	13318	17558.5	25606.3	18681.3	15763.8	15909.7	10645	7191.06	8668.57	7871.52	9555.39	9141.04	7910.33	14284.7	15701.9	10630.5	11852.4	12476.3	16196	11164.4	12573.8	36950.7	20828.3	16444.7	12129.7	14257.6	14228	15022.1	15203.1	15778.4	11235.8	13359	12993.5	8236.71	14024.8	11351.2	27396.8	12737.7	11832	9683.3	15813.9	11221.9	16171.2	16745.1	15852.5	10314.8	17229.3
25136	28759.8	23537.1	26032.2	30021.1	31516.5	28659.3	30183.5	27106.1	41338.4	42074.3	36716.8	41906.4	42275	44741.6	46423.5	47085.8	37063	48904.2	47431.2	53908.4	62036.7	60096.6	44716.6	8246.41	13910.9	14477.5	19046.9	19415.2	22353.1	25870	27891.2	24232.3	22876.4	25303.6	22846.5	22029.6	23624	28090.1	27622.8	22243	24148.4	18083	18341.2	18350.3	18451.2	19016.1	22161.1	17484.1	19875.6
NaN	NaN	NaN	NaN	NaN	NaN	NaN	NaN	NaN	NaN	NaN	NaN	NaN	NaN	NaN	NaN	NaN	NaN	NaN	NaN	NaN	NaN	NaN	NaN	NaN	NaN	NaN	NaN	NaN	NaN	NaN	NaN	NaN	NaN	NaN	NaN	NaN	NaN	NaN	NaN	NaN	NaN	NaN	NaN	NaN	NaN	NaN	NaN	NaN	NaN
NaN	NaN	NaN	NaN	NaN	NaN	NaN	NaN	NaN	NaN	NaN	NaN	NaN	NaN	NaN	NaN	NaN	NaN	NaN	NaN	NaN	NaN	NaN	NaN	NaN	NaN	NaN	NaN	NaN	NaN	NaN	NaN	NaN	NaN	NaN	NaN	NaN	NaN	NaN	NaN	NaN	NaN	NaN	NaN	NaN	NaN	NaN	NaN	NaN	NaN
NaN	NaN	NaN	NaN	NaN	NaN	NaN	NaN	NaN	NaN	NaN	NaN	NaN	NaN	NaN	NaN	NaN	NaN	NaN	NaN	NaN	NaN	NaN	NaN	NaN	NaN	NaN	NaN	NaN	NaN	NaN	NaN	NaN	NaN	NaN	NaN	NaN	NaN	NaN	NaN	NaN	NaN	NaN	NaN	NaN	NaN	NaN	NaN	NaN	NaN
85322.6	84904.3	87598.2	77046	81846.6	78616	68059.6	73597.3	77096.8	70261.1	73112.8	73611.3	73514.8	72047.4	60995.7	75920.1	71850.8	73217.1	75571.7	65734.8	64089.6	69420.4	54812.8	69885.2	74753.6	78377.5	81865.5	48259.9	57599	47783.9	53684.4	53589.8	54837.2	58930	51760.1	53608.6	50711.7	50945.5	46180.5	52564.2	56698.4	59252.9	50951.2	49908.8	52509.7	46435.9	46828.3	44247.8	41124.2	42431.1
10194.9	13381.1	10809.5	11877.6	13512.5	10348.1	12209.5	8657.86	12086.6	10258.3	9537.72	7838.47	7735.63	7317.37	8019.72	4099.08	7069.34	8281.03	8230.09	8040.18	7240.93	8633.12	10206	11161.7	10695.3	12075.2	9549.52	8839.33	6858.28	9651.67	9319.02	8703.36	8663.54	8566.32	8572.77	8546.14	8312.23	9662.95	10912.7	9858.74	7613.02	6552.67	6208.84	8010.99	7541.55	5699.69	6449.8	7187.88	7007.25	7686.67
248350	235715	212307	302886	301202	329528	298908	313318	259328	135919	152935	143129	147367	116390	88242.7	72267	92647	109601	82194.9	121518	114912	72272	73715.9	72314	115767	137954	132460	165382	196116	199580	208779	229349	198809	215553	206670	192725	243311	193354	224394	198675	191926	185928	172335	175173	162343	119007	140073	156185	83459.8	87631.8
23972.8	16932.6	16852.6	18720	21093	21627.8	18127.7	24169.3	21547	14255.1	20199.7	23237.3	26233.2	20058.5	24559.1	27222	25194.3	24984.2	26951.1	26491.9	18801.1	26063.9	20147.7	32448.3	13672.4	11960.2	12291.8	11109.3	13124.5	10806.7	11261.7	10574.1	13259.8	11898.2	13653.4	14480.2	10450.6	11808.2	10880.7	10531.2	13006.9	13961.5	16085	16293.5	16006.9	16255.2	16326.2	14956.4	19355.8	19894.5
106312	111139	107484	139828	147176	157144	164876	170212	151621	119470	133847	137119	131059	110142	98371.6	112550	113198	98449	113975	115337	113343	125598	120860	118812	216537	225140	214936	168314	134002	151887	162673	156709	140527	132001	133666	130366	118330	115581	120485	118691	82380.3	78513.2	82829.5	87663.2	81562.5	70667.2	78936.2	86906.2	67429.8	76843.6
16633.3	19750.2	25359.2	20294	18104.4	17903.5	3155.85	3460.04	27755.6	18102.7	33845.8	3671.94	4929.4	9907.89	7067.88	34981.7	5669.85	5223.97	5481.74	11684	5563.38	35693	10466	37167.3	20871.8	5282.07	28550.2	11732	14490.9	12936.6	10665	14602.1	12406.2	6854.88	13599.4	10887.3	10126.7	11661.6	10949.4	14366.2	10892.5	15522.8	12378.6	14028.5	13842	17184.6	15648.4	22665.2	19975.9	18280.2
20465.3	24293.8	16917	19995	17112.3	19790.3	19018.5	13472.8	17668.6	11538.8	13389.1	15053.7	13125.1	13295.5	13586.5	15284.9	17733.6	14739.5	16297	15025.7	14835.1	16019.4	20086	18771	14085.9	12725.4	10217.3	12762.9	13836.8	12579.2	19827.3	15743.1	14813.7	14596.4	11451.2	11849.7	15386.7	9991.06	13142.8	15275.1	12317.7	12042.9	11842.7	11076.5	12604.6	13243.9	11654.7	13546.8	11781.2	13954.8
241655	251951	246687	183204	203009	199704	180396	181969	188743	172314	191076	204287	182622	178454	180452	179824	173398	166756	178224	192284	174975	174649	181701	176472	279781	291505	280538	188184	197271	175398	202214	183533	192700	177013	176046	161997	185195	179270	172696	193696	186192	197688	177151	184216	183847	192315	198020	210981	191669	187312
14917.3	10825.3	13996.3	3554.42	4373.15	4795.26	3513.95	4468.55	3664.68	3323	4201.95	6437.79	4853.26	5829.67	4754.09	4544.73	4536.53	2343.11	5184.94	5123.35	5029.52	4245.07	3553.93	4475.07	1945.87	2143.67	3149.68	1721.82	4906.04	NaN	1203.63	3195.91	1968.34	NaN	1944.83	2333.6	NaN	2901.07	NaN	NaN	NaN	2017.31	2885.59	3649.95	2598.86	NaN	NaN	NaN	NaN	NaN
2424.03	2381.55	2024.03	1930.39	2776.93	2661.2	2812.52	2738.82	3137.25	2561.53	2056.43	3170.09	2179.09	1860.34	2589.43	2229.61	2126.27	2173.13	1351.14	1252.22	NaN	NaN	NaN	2214.48	NaN	NaN	NaN	NaN	NaN	NaN	NaN	NaN	1055.27	1887.1	1849.99	1614.85	1761.82	1230.71	NaN	NaN	2403.09	1742.52	2782.36	3493.61	2916.22	2298	2225.55	NaN	NaN	1652.96
19806.3	2634.57	10865.6	9453.88	11486.6	8990.74	8881.88	9666.48	7155.81	5609.76	7368.67	6550.89	NaN	3371.01	4001.97	4301.6	4005.7	NaN	NaN	3489.09	2962.07	2885.81	NaN	4292.18	13401.8	11986.4	11414.2	16946.5	17890.3	15839	14535.3	22295.5	14860	17607.2	17342.9	16350.8	19785.3	20596.8	16524.7	18607.5	14956.1	14939.3	10693.1	12193.1	11140.8	12126	10156	9937.32	11951.6	8630.04
NaN	NaN	NaN	NaN	NaN	NaN	NaN	NaN	NaN	NaN	NaN	NaN	NaN	NaN	NaN	NaN	NaN	NaN	NaN	NaN	NaN	NaN	NaN	NaN	NaN	16017.5	NaN	NaN	NaN	NaN	NaN	NaN	NaN	NaN	NaN	NaN	NaN	NaN	NaN	NaN	NaN	NaN	5172.59	NaN	NaN	NaN	NaN	NaN	NaN	NaN
29996	25885.9	22469.7	25307.5	28606.9	24690.6	19472	16647.2	19353.5	10382.2	10178.6	15508.8	7054.87	9105.98	10540.3	5791.06	9334.07	10266	7163.29	6054.54	14635.9	5375.4	7284.42	6849.61	39912.9	43702.1	36495.7	47863.5	45929.7	45976.7	43071	52032.4	48587.9	43591.9	46554.8	46120.2	35570.7	35034.5	35043.4	33446.7	30017.4	31865.4	20794	19584.7	21527.8	15250.1	16251.8	16014.3	7409.89	11743.6
11700.2	10266.5	11045.3	5983.48	6959.74	5207.94	8634.29	8391.73	5247.88	5298.66	5336.22	5298.26	4635.4	8416.46	5509.94	5930.72	4855.24	3907.57	5442.29	4904.57	4604.71	6568.45	8530.85	6047.74	6194.88	6008.02	4929.18	5652.6	5498.5	4720.6	4693.45	4724.1	5160.42	4221.67	4161.21	4290.27	5301.61	5160.69	4620.96	7009.03	6825.92	6648.02	10069.8	9334.77	9890.18	11352.2	11853.3	10766.5	9078.86	9285.16
74571.1	63024.4	113659	53657.5	58272.4	72588.4	68125.1	127584	63145.9	44997.7	81636.5	64596.6	79945	31086.7	63545.5	63882	81851.2	68012.1	88634.7	76761.7	69856.1	60933	91636.2	98740.6	83140.5	86465.3	63976.6	60424.5	86181.5	68601.3	50360.2	70883	61115.5	48678.3	68257.4	52929.2	52488.6	61296.2	52727.6	63942.3	52924.9	60921.6	51180.4	71816.6	63975.2	74420.8	61806.6	55989.6	51212.6	74096.5
16738.7	15905.7	14848.4	12655.6	14433.3	13442.1	15832.5	16142.9	15264.2	18538.2	20309.9	17960.6	17272.2	17864.8	15228.2	19042.7	16482.2	13983.2	16021.6	15525.2	14325.4	19444.2	19628.2	21177.1	11840.1	13675.5	12778.4	12268.6	10833.5	13729.6	12244.8	12834.5	11458.7	9165.88	10586.8	10985.9	9284.28	9758.6	9639.33	10251.4	10652.9	10385.9	11072.8	10531.4	9117.48	10708.2	11727.2	12950.7	12648.4	12673.6
19290.7	18619.1	15308	14084.7	16821.1	9430.5	15427.2	13394.8	16930.5	NaN	16577.5	14944.9	14544.9	13310.4	NaN	7735.05	15854.7	14243	21157.3	NaN	NaN	19199.3	18608.1	11505.6	30633.2	24843.7	15439.9	14804.8	12746.2	11814.8	16993.2	17852.1	14279.3	8044.62	13806.7	9427.89	NaN	5934.9	18374.2	12654.7	7926.51	19528.3	NaN	16543.9	9346.3	17137.2	16762.2	9615.85	16799	17513.3
1.59083e+06	1.47595e+06	1.48406e+06	1.47457e+06	1.51663e+06	1.41132e+06	1.53953e+06	1.64398e+06	1.57156e+06	1.85129e+06	2.05359e+06	1.98703e+06	2.09051e+06	2280637	2.03151e+06	2.07561e+06	2.12469e+06	2.11704e+06	1.87891e+06	1.84946e+06	1.8968e+06	1.95449e+06	1.8341e+06	1.99629e+06	1.24947e+06	1.27502e+06	1.28691e+06	1.19815e+06	1.20411e+06	1.2763e+06	1.30512e+06	1.30459e+06	1.37789e+06	1.31974e+06	1.2588e+06	1.34493e+06	1.41064e+06	1.47104e+06	1.45779e+06	1.55223e+06	1.59735e+06	1.53606e+06	2.25281e+06	2.28767e+06	2.27084e+06	2.83888e+06	3.00713e+06	2.83968e+06	2.69387e+06	2.70751e+06
243610	213984	192948	177126	168363	172626	179186	196125	160223	14492.6	15260.9	15483.2	17904.2	23416.3	21894.4	13144.3	12218.4	11070.2	113076	182558	90081.5	116194	112243	123251	59585.7	73212.2	53621	53751.3	64073.1	64897.8	65240.2	55266.9	54497.5	53108.4	48522.6	44923.4	54034	45392.7	51602.3	47749.7	41128.8	50660.6	59761.1	48338.4	64796.5	27860.8	52703.2	45219	44566.9	46669
78947.8	81667.3	81019.6	58587.7	56475.2	55784	48076.9	49653.8	50466.7	40762.8	46928.5	43019.9	41424.1	40298.9	37796.1	36618.9	37627.8	35929	37710.7	30025.6	33448.8	36899.1	42021	27329.8	76952.4	77254.9	77595.8	68485.7	73378.1	65429.7	67885.4	68297.6	66539.4	57946.5	60652.8	57516	45259.9	44094.5	50851.7	38570.5	37663.3	39382.6	31378.7	30037	28737.8	18264	21889	26063.9	30031.7	24814.4
106975	86928.5	103469	58514.2	53946.3	55680.7	36703.1	34705.8	36565.6	38020.3	31858.5	28446.8	18415.2	19354.8	14749.6	17184.9	15424.4	11427.1	9968.09	14425.5	16701.2	11267.6	9902.89	12801.6	87930.5	77157.9	87952.2	60789.2	60044.3	55785.9	52313.3	56447.5	69797.4	51470.1	52166.3	51967.7	36061.5	33235.8	36813.9	25432.6	30135.6	30411.9	25321.5	25099.2	24539.9	19412.6	18258.4	18108.8	16091.4	18603.6
NaN	NaN	NaN	NaN	NaN	NaN	NaN	NaN	NaN	NaN	NaN	NaN	NaN	NaN	NaN	NaN	NaN	NaN	NaN	NaN	NaN	NaN	NaN	NaN	NaN	NaN	NaN	NaN	NaN	NaN	NaN	NaN	NaN	NaN	NaN	NaN	NaN	NaN	NaN	NaN	NaN	NaN	NaN	NaN	NaN	NaN	NaN	NaN	NaN	NaN
15216.1	18183.1	10470.1	13275.7	15113.3	16649.7	14016.5	11833.3	14636.8	5254.83	16668.8	18286	17642	15227.1	15321.9	11855.7	10579	10949.4	10140	8142.83	12799.3	5982.88	10874.6	9303.71	13172.8	11916	13055.3	8093.31	9573.78	8037.89	9562.78	7956.23	11296.1	9939.2	10182.5	10800.6	11213.7	10165.5	8415.31	8387.47	12365.4	12923	10458.1	12263.4	11874.7	9069.41	9872.45	8082.57	7956.77	8370.59
1.25071e+06	1.18725e+06	1.19844e+06	1.22931e+06	1.25911e+06	1.01553e+06	1703443	1.7952e+06	1.77803e+06	2.01573e+06	2.53922e+06	2.2873e+06	2.69919e+06	3082171	3.15622e+06	2.88494e+06	3.0583e+06	3663500	3.17064e+06	3265721	3.1873e+06	3.94452e+06	3.45223e+06	5.03728e+06	937894	841770	840174	1.26326e+06	1107775	1.25626e+06	1.19756e+06	1.15161e+06	1.21189e+06	1158095	1.0729e+06	1.20234e+06	1.40538e+06	1.49149e+06	1.68491e+06	1.74635e+06	1.71626e+06	1.67764e+06	1.85336e+06	1.78756e+06	1.85468e+06	1.83005e+06	1.77404e+06	1.59649e+06	2.17089e+06	1.87252e+06
15689.1	17644.8	14726.5	18449.1	17743.4	18342.9	17706.8	21731.1	15229.1	17508.3	17921	20437.7	21271.6	19959.5	19287.2	22398.1	20424.8	20509.7	26812.4	25211.3	22089.5	32586.8	29166.8	27935	12449.9	13702.7	12434.9	11140.2	13106.9	12113.2	14789.9	15504.9	14668.1	18298.5	18791.7	19439.1	18073.3	16413.6	16600.3	18048.3	17252.2	16271.8	19282.6	19105.2	15649	20584.8	19406.4	17844.3	23798.7	21205
NaN	NaN	NaN	NaN	NaN	NaN	NaN	NaN	NaN	NaN	NaN	NaN	NaN	NaN	NaN	NaN	NaN	NaN	NaN	NaN	NaN	NaN	NaN	NaN	NaN	NaN	NaN	15358.1	NaN	NaN	15962.9	13426	NaN	13349.4	NaN	NaN	NaN	25775.2	NaN	24022	NaN	NaN	NaN	NaN	NaN	NaN	NaN	NaN	NaN	NaN
NaN	NaN	NaN	NaN	NaN	NaN	NaN	NaN	NaN	NaN	NaN	NaN	NaN	NaN	NaN	NaN	NaN	NaN	NaN	NaN	NaN	NaN	NaN	NaN	NaN	NaN	NaN	NaN	NaN	NaN	NaN	NaN	NaN	NaN	NaN	NaN	NaN	NaN	NaN	NaN	NaN	NaN	NaN	NaN	NaN	NaN	NaN	NaN	NaN	NaN
4061.68	3972.25	5702.77	4397.82	2880.57	3887.02	3647.45	4230.57	3173.61	2567.69	3365.55	1806.24	3778.34	1524.23	3102.63	2745.23	2968.37	4333.11	2197	3810.36	2975.52	3379.77	1457.03	2127.76	8504.81	4729.3	2356.33	5756.72	NaN	706.97	2065.34	2922.42	1754.91	6198.78	4387.3	3235.53	5770.32	NaN	NaN	4174.28	4898.43	3434.49	1446.24	4176.88	4229.64	5234.86	4058.13	NaN	6661.47	NaN
NaN	11111.8	NaN	12386.4	NaN	NaN	NaN	NaN	NaN	NaN	NaN	NaN	NaN	10012.8	NaN	NaN	NaN	9050.2	8339.69	NaN	7040.44	NaN	NaN	NaN	13081.1	NaN	12694.3	NaN	NaN	NaN	10097.2	NaN	12664.7	13071.3	11196.3	10018.2	10863.6	NaN	7035.9	NaN	13003.3	11742.8	13076.1	12968.6	13734.5	NaN	NaN	NaN	NaN	NaN
NaN	NaN	NaN	NaN	NaN	NaN	NaN	NaN	NaN	22987.1	24521.2	17488.7	28722.4	21443	26859.3	33384.5	36500.9	41057.8	37606.8	36793.3	49334	35491.1	33460.2	44493	NaN	NaN	NaN	NaN	NaN	NaN	3343.18	NaN	NaN	NaN	NaN	5267.19	NaN	NaN	NaN	NaN	10409.3	6530.08	37084.9	33608.4	31248.3	54368.9	51027.9	48930.1	94932.6	101845
NaN	NaN	NaN	NaN	NaN	NaN	NaN	NaN	NaN	NaN	NaN	NaN	NaN	NaN	NaN	NaN	NaN	NaN	NaN	NaN	NaN	NaN	NaN	NaN	NaN	NaN	NaN	NaN	NaN	NaN	NaN	NaN	NaN	NaN	NaN	NaN	45461	NaN	NaN	NaN	NaN	NaN	NaN	NaN	NaN	NaN	NaN	NaN	NaN	506.788
NaN	NaN	NaN	NaN	NaN	NaN	NaN	NaN	NaN	NaN	NaN	NaN	NaN	NaN	NaN	NaN	NaN	NaN	NaN	NaN	NaN	NaN	NaN	NaN	NaN	NaN	NaN	NaN	NaN	NaN	NaN	NaN	NaN	NaN	NaN	NaN	NaN	NaN	NaN	NaN	NaN	NaN	2028.5	NaN	NaN	2650.44	3693.63	NaN	6019.1	6140.77
NaN	NaN	NaN	NaN	NaN	NaN	NaN	7699.7	NaN	NaN	NaN	NaN	NaN	NaN	NaN	NaN	NaN	NaN	NaN	NaN	NaN	NaN	NaN	NaN	46306.7	36301.1	27935.5	72176.8	72099.5	72434	81035.7	78465.5	79219	73028.4	67610.1	59121.3	50712.2	63928.1	46082.3	43282.2	45358.4	37662.6	30116.5	23210.4	20629.6	17854.9	20132.2	28358.8	16844.4	23406.2
NaN	NaN	NaN	NaN	NaN	NaN	NaN	NaN	NaN	2669.94	NaN	1498.61	3118.93	3757.69	3030.95	2986.23	3926.16	3938.25	3541.12	2297.24	1901.81	7338.68	5746.98	2723.62	NaN	NaN	NaN	NaN	NaN	NaN	NaN	NaN	NaN	NaN	NaN	NaN	1415.8	NaN	NaN	NaN	NaN	NaN	1958.93	1701.22	3878.23	2355.68	2846.39	3581.71	3576.84	3135.03
NaN	NaN	NaN	NaN	NaN	NaN	NaN	NaN	NaN	NaN	NaN	NaN	NaN	NaN	NaN	NaN	NaN	NaN	NaN	NaN	NaN	NaN	NaN	NaN	NaN	NaN	NaN	NaN	NaN	NaN	NaN	NaN	NaN	NaN	NaN	NaN	NaN	2724.43	5478.96	5465.21	1460.39	2130.91	NaN	NaN	NaN	NaN	NaN	NaN	NaN	NaN
NaN	NaN	NaN	NaN	NaN	NaN	NaN	NaN	NaN	NaN	NaN	NaN	NaN	NaN	NaN	NaN	NaN	NaN	NaN	NaN	NaN	NaN	NaN	NaN	NaN	NaN	NaN	NaN	NaN	NaN	NaN	NaN	NaN	NaN	NaN	NaN	NaN	NaN	NaN	NaN	NaN	NaN	NaN	NaN	NaN	NaN	NaN	NaN	NaN	NaN
NaN	NaN	3181.5	2593.45	NaN	NaN	NaN	NaN	1558.8	NaN	4537.68	NaN	NaN	1609.28	1830.33	NaN	NaN	1290.63	NaN	NaN	NaN	NaN	NaN	NaN	6140.32	6539.39	5802.69	NaN	3300.63	3352.55	3718.75	4511.82	NaN	NaN	NaN	8500.1	3565.91	5183.49	17059	NaN	4633.34	3847.07	NaN	NaN	1668.32	NaN	NaN	3947.39	NaN	9644.38
6910.93	5965.49	3324.39	2360.18	5135.64	4994.33	4079.23	2498.5	3980.43	4503.94	4844.13	5580.25	1394.22	1685.94	3809.96	1987.68	3731.68	3611.18	4583.43	2323.61	3810.85	6352.74	7238.93	7093.63	4781.45	4195.6	2919.75	3646.82	5807.71	3512.91	5765.99	4974.8	4210.46	2362.45	2094.17	3242.74	3057.76	2924.18	1210.26	4422.93	2689.02	1170.6	5680.58	3495.23	3391.95	6050.2	6607.5	7001.02	5709.5	5383.85
NaN	NaN	NaN	2631.96	NaN	NaN	3443.83	NaN	NaN	NaN	NaN	NaN	NaN	NaN	2653.97	NaN	3214.99	NaN	3098.86	NaN	NaN	5099.5	5043.97	NaN	NaN	NaN	NaN	NaN	NaN	NaN	NaN	NaN	NaN	NaN	NaN	NaN	NaN	2000.46	NaN	NaN	NaN	1764.23	NaN	NaN	1207.02	NaN	NaN	2646.29	NaN	NaN
40083.8	37982.1	39362.5	45188.1	40433.2	43227.1	45236.9	45759.7	48907.2	34938.3	43653.4	50535.4	50411.5	49432.5	45630.1	51497.9	47564.8	49488.9	48351.8	51232.7	52081.1	50965.3	42771.2	49942.3	51861.7	48543	47780.4	40133.3	42374.8	44303.6	47314.3	41593.7	49726.2	45323.9	44262.2	48398.9	46321.2	49368.8	45228.5	50544.8	47014.3	51361.7	43588.9	44278.5	43852.2	41872.7	47156.7	44955.1	43902	40794.7
383697	72229.2	72551.5	60741.4	55245	54770.2	59447.8	58850.3	46446	34204.5	48590.2	45619	34535.8	45342.8	65953.7	63282.6	54387.6	54433.6	60179.4	55206.4	49021.7	93474.8	85291.1	79317.6	NaN	NaN	NaN	NaN	NaN	NaN	NaN	NaN	NaN	NaN	NaN	NaN	NaN	NaN	NaN	NaN	NaN	NaN	NaN	NaN	NaN	NaN	NaN	NaN	NaN	NaN
89689.4	106671	95737.6	28781.2	26546.2	27148.4	27833	22363.6	14072.2	14787.1	13354.4	14505.3	19543.8	18880.3	24356.3	23065.7	23206.1	17420.5	32036.7	37048.2	38628.1	39401.7	41726	29013.9	255145	308794	234331	200749	189448	210761	13677.5	13559.9	33946.9	10916	11152.4	20297.7	10981.2	14396.6	18145.1	28149.6	19080.4	26578.2	25139.7	20714.6	24178.8	21825.1	26869.6	20920.9	24143.3	27262.4
19982.7	23518	19114	19923.5	19342	18925.7	16294.6	14845.4	15076.3	10444.1	10668	8007.31	9917.55	11543.9	14232.1	10627	11966.1	12110.6	8935.83	8054.47	10645.7	13964.6	8469.02	10339.8	23458.8	20991.2	20521.8	21984.5	23635.7	21415.5	21803.9	22347.3	21476.4	21781.6	21924.3	19427.2	19344.3	17491.9	18347.7	13825.1	14694.5	13677.1	11543.6	13653	12872.3	11342	11340.4	9923.69	10326.9	11211.6
6111.89	9390.77	8048.58	NaN	7416.59	8706.79	NaN	NaN	NaN	NaN	NaN	NaN	NaN	4761.1	NaN	NaN	NaN	NaN	NaN	NaN	NaN	NaN	NaN	NaN	34398.4	26395.2	23752.5	24995.5	10147.6	21083.1	9217.62	11415	15633	8267.3	12080.1	4738.11	5400.46	11530.2	15332.4	5042.81	3004.16	5821.36	2704.53	NaN	2485.11	NaN	NaN	NaN	NaN	NaN
77542.3	20659	34262.2	30616.8	NaN	75904.1	18926.8	33243.1	29560.1	NaN	27772.3	35437.5	38946.8	28026.4	26331.3	NaN	NaN	14366.8	20947.4	NaN	24044.5	21179.2	17593.8	19942.3	NaN	NaN	NaN	NaN	NaN	NaN	NaN	NaN	NaN	NaN	NaN	NaN	NaN	NaN	NaN	NaN	NaN	NaN	NaN	NaN	NaN	NaN	NaN	NaN	NaN	NaN
NaN	NaN	NaN	NaN	NaN	NaN	NaN	NaN	NaN	NaN	NaN	NaN	NaN	NaN	NaN	NaN	13477.8	NaN	13654.2	12218.4	10250.9	16191.3	11616.1	NaN	NaN	NaN	NaN	NaN	NaN	NaN	NaN	NaN	NaN	NaN	NaN	NaN	NaN	NaN	NaN	NaN	NaN	NaN	NaN	NaN	NaN	NaN	NaN	NaN	NaN	NaN
68365.8	70358.9	74938.5	61830.2	57189.3	58588.2	53167.9	64594	56784.2	55090.7	73957.4	50339.8	52530.3	48968	53901.8	49613.9	47774.9	51151.1	49452.1	60690.4	45857.1	62884.9	68962	64794.7	92058.6	101967	87962.5	67079.8	66393.3	57677.4	68838.1	71642.9	59515.5	57356.5	59099	55503	56941.4	74086.5	62899.2	66655.3	58203	55300.5	51955.1	53329.1	57523.1	51773.7	59045	71157	53014.8	50615.4
20125.2	8762.18	9884.89	1724.3	3498.28	3996.52	5240.27	5751.64	8952.79	4412.21	7308.69	6306.62	8036.19	7590.51	11213	12756.6	11850.9	16857.7	13848.7	10102.8	10852.4	17464.4	14551.4	15102.3	2118.24	634.395	NaN	NaN	NaN	NaN	NaN	NaN	837.036	1253.14	490.414	823.026	1261.29	1301.78	NaN	NaN	1832.32	2150.55	1486.59	1160.08	843.904	2551.22	NaN	1837.16	2964.69	2332.67
NaN	NaN	NaN	NaN	NaN	NaN	NaN	NaN	NaN	NaN	NaN	NaN	NaN	NaN	NaN	NaN	NaN	NaN	NaN	NaN	NaN	NaN	NaN	NaN	NaN	NaN	NaN	NaN	NaN	NaN	NaN	NaN	NaN	NaN	NaN	NaN	NaN	NaN	NaN	NaN	NaN	NaN	NaN	NaN	NaN	NaN	NaN	NaN	NaN	NaN
NaN	NaN	NaN	NaN	NaN	NaN	NaN	NaN	NaN	NaN	NaN	NaN	NaN	NaN	NaN	NaN	NaN	NaN	NaN	NaN	NaN	NaN	NaN	NaN	NaN	NaN	NaN	NaN	NaN	NaN	NaN	NaN	NaN	NaN	NaN	NaN	NaN	NaN	NaN	NaN	NaN	NaN	NaN	NaN	NaN	NaN	NaN	NaN	NaN	NaN
8982.17	12452	NaN	9142.45	11451.9	17309	8592.35	9615.07	12949.4	NaN	8887.63	7263.32	14308.5	53148.5	18995.8	5499.57	9868.34	7020.32	8468.32	NaN	NaN	7208.39	11851.1	NaN	19606.7	14519.9	NaN	NaN	NaN	9355.41	10705	NaN	18889	11353.9	23649.1	11892.2	14651.7	13817.1	20567.1	17422.4	11504.1	11314.7	9813.84	13488.1	12034.5	8633.69	9023.84	NaN	NaN	NaN
2587.16	2338.78	4484.59	5673.49	6251.65	6346.87	7074.36	6599.27	7127.51	6053.57	4937.33	7249	4143.62	3702.64	3732.68	3318.47	2316.37	3069.64	3022.14	2952.43	3289.29	2070.27	1819.37	3058.44	2623.21	2390	2546.06	2408.58	NaN	4685.3	3620.76	3289.56	4865.34	4239.99	5410.91	5302.53	5217.36	4266.96	6812.94	4901.37	5398.87	6654.95	3771.29	4733.57	5044.61	2695.01	2469.62	2535.35	1766.77	1430.22
4560.84	14023.4	7729.91	6711.82	6249.4	5782.67	10415.1	12188.3	15833.2	9934.53	14775.2	16807.5	18950.2	17744.4	18789.3	14580.4	15646.2	14618.3	15941	16008.8	16208.8	11256.4	14655.6	15053.8	32347.8	37458	32018.9	25903.9	26922.2	24900.2	25923.5	29166	27117.1	22709.1	21118.1	22938.8	18435.4	20653.3	20261.6	24833.6	17442.9	24987.1	21953.9	24444.9	22140.6	20749.6	21900.1	27650.5	17083.5	17220.5
55549.4	40572.6	64762.7	20518.8	27138.1	35431.5	31708	23351.1	31061.1	34799.8	22829.8	34012.5	31785.7	60113.7	42514.1	31977.4	30714.3	39956.6	32416.8	35808.9	39276.3	34508.5	31477.7	40946.9	54616.7	60745.1	42750	32313.7	43619.8	32468.4	33616.3	36086.6	30581.2	30025.1	23276.5	23911.7	24924.7	20886.4	24843.7	31194.3	25854.7	25912.3	29397.4	38978.1	33952.4	29565.4	34878.8	32239.7	33322.6	29500.2
NaN	2513.05	4641.92	5763.31	6107.27	7664.02	4824.33	10828	7672.71	5355.08	5136.44	6035.64	5496.34	5852.96	5380.62	6633.22	5049.93	6172.32	8599.46	4685.85	5933.38	12643.3	13991.2	5905.35	12449	9249.19	12879	8330.77	3359.83	NaN	NaN	4001.82	2814.88	11412.2	7152.5	7048.02	9008	22732.1	10946.5	23326.6	13171.7	18745.3	9172.45	6319.55	7351.66	6636.5	7598.72	12996.7	7677.22	7794.89
NaN	NaN	NaN	NaN	NaN	NaN	NaN	NaN	NaN	NaN	NaN	NaN	NaN	NaN	NaN	NaN	NaN	NaN	NaN	NaN	NaN	NaN	NaN	NaN	11256	10020.7	12191.6	7609.69	11547.5	8371.99	7493.49	6659.34	11968.8	8742.45	13420	10726.9	7922.41	7992.91	6012.21	2146.43	7687.52	6011.58	3405.8	4339.37	2403.06	NaN	NaN	NaN	NaN	NaN
NaN	NaN	NaN	920.085	NaN	NaN	1252.45	1492.56	1928.19	1738.81	1248.39	NaN	NaN	1349.41	732.131	NaN	NaN	NaN	1345.09	NaN	NaN	NaN	NaN	NaN	1376.76	NaN	NaN	NaN	NaN	NaN	NaN	NaN	NaN	NaN	1258.55	NaN	NaN	NaN	NaN	NaN	NaN	NaN	NaN	NaN	NaN	NaN	NaN	NaN	NaN	NaN
45948.1	63121.2	83504	81164.8	85273.4	100156	103020	67993.9	80301.1	100598	90487.2	90042.3	107618	103885	132732	122294	126486	148931	95862.8	119982	118435	129075	150231	103608	53408.7	43942.8	30174.1	37337.1	43684.1	39092.8	54139.9	42732.3	37603.8	55669.6	42911	44174.1	44363	40562.4	46159.8	38504	31060	32440.2	40411	45179.6	42244.1	52896	48808.7	65574.2	61090.3	69527.2
9707.45	16412.6	10834.2	14087.9	13696.8	16175.2	15077.4	16237.7	15291.4	14873.6	13327.1	16584.2	15661.1	13637.2	13541.7	19253.8	16055.9	12025.4	17041.1	12796.6	15761.3	14626	16117.3	15376.4	10926.2	9851.94	8270.06	10385.7	9967.47	9629.91	9311.16	12206.9	11742.9	10750	10465.7	10630.5	11556.6	14807.1	14102.6	15513.8	11542.9	12310.4	9611.95	9842.43	11099.6	10013.2	10888.6	13717.5	9080.57	8767.2
11831.7	NaN	850117	308082	246153	184718	2.09075e+06	2.00244e+06	2.1308e+06	1.29486e+06	8.23113e+06	7.7636e+06	15427457	18564134	18618020	19919032	14682607	19322948	19515432	19284494	20536980	19487228	16834654	23751814	141460	72319.1	8120.91	23787.4	10471.1	9619.93	17793.9	15923.6	25315.4	45800.9	57285.4	58356.3	223651	232473	278610	746468	729700	845598	2.40226e+06	2.63992e+06	2.67734e+06	4211151	3.4876e+06	2729821	5986173	5.63606e+06
2575.54	NaN	5065.41	6575.21	6170.34	7988.19	NaN	5776.75	3124.45	NaN	NaN	20744.9	24126.8	26760.8	NaN	35547.5	1688.12	52022.5	3303.31	2091.23	32727.5	3113.91	3333.53	4269.21	1984.68	9476.42	3599.18	5373.24	2695.33	7606.35	4166.09	3542.49	4911.52	3616.05	2158.85	6658.02	2638.89	3489.25	3131.43	4642.45	4121.16	5558.68	2536	2417.66	3549.43	4289.29	3186.99	6099.54	4489.18	7589.98
NaN	NaN	NaN	NaN	NaN	NaN	NaN	NaN	NaN	NaN	NaN	NaN	NaN	NaN	NaN	NaN	NaN	NaN	NaN	NaN	NaN	NaN	NaN	NaN	NaN	NaN	NaN	NaN	NaN	NaN	NaN	NaN	NaN	NaN	NaN	NaN	NaN	NaN	NaN	NaN	NaN	NaN	NaN	NaN	NaN	NaN	NaN	NaN	NaN	NaN
NaN	NaN	NaN	NaN	NaN	NaN	NaN	NaN	NaN	NaN	NaN	NaN	NaN	NaN	NaN	NaN	NaN	NaN	NaN	NaN	NaN	NaN	NaN	NaN	1352.74	3057.01	2437.6	NaN	1937.61	2307.6	NaN	NaN	NaN	NaN	NaN	NaN	NaN	NaN	NaN	NaN	NaN	NaN	NaN	NaN	NaN	NaN	NaN	NaN	NaN	NaN
195807	247373	250010	215756	226107	243570	211267	246322	198731	212022	233952	217917	235462	202773	214140	204294	230003	192188	195529	220885	186368	202963	200664	162610	274135	284593	304174	220110	238878	227771	234375	259753	242328	186257	208467	212237	222072	265965	269968	270029	243489	258001	229798	214986	251535	231409	251718	246417	193726	191269
NaN	NaN	NaN	NaN	NaN	NaN	NaN	NaN	NaN	NaN	NaN	NaN	NaN	NaN	NaN	NaN	NaN	NaN	NaN	NaN	NaN	NaN	NaN	NaN	5233.55	2999.89	7159.13	3668.1	7964.71	7539.55	1097.36	8786.81	3472.81	7424.64	10571.6	9233	1279	9110.9	10069.5	4395.7	8241.51	6091.6	1917.83	5311.38	4232.02	10501.6	5201.14	7913.06	12005.2	3698.8
5470	14587	25195.3	6370.72	11349.4	14611.9	14149.3	12163.4	18321.9	28802.6	13002.5	12000	35987.5	19508.8	13553.7	17501.3	17878.9	31133.7	31455.7	22899	35549.1	27191.6	17936.7	38414.2	12844.2	11520.5	14890.6	6132.01	8212.9	7137.89	10191.2	7709.6	8040.69	5962.01	9468.35	4955.72	7118.41	8316.79	7217.38	11858.3	6849.05	9103.91	15225	15058.7	14818	16164.7	15246.3	19640.6	15906.5	16730
NaN	55385	NaN	NaN	NaN	NaN	NaN	NaN	NaN	87860.9	NaN	NaN	21804.4	NaN	NaN	NaN	NaN	NaN	NaN	NaN	NaN	NaN	NaN	63515.1	NaN	NaN	NaN	NaN	NaN	NaN	1364.51	NaN	1081.94	NaN	NaN	NaN	NaN	NaN	NaN	1409.76	NaN	NaN	NaN	NaN	NaN	NaN	NaN	NaN	NaN	NaN
NaN	NaN	NaN	NaN	NaN	NaN	NaN	NaN	NaN	NaN	NaN	NaN	NaN	NaN	NaN	NaN	NaN	NaN	NaN	NaN	NaN	NaN	NaN	NaN	857.143	NaN	NaN	NaN	NaN	NaN	NaN	NaN	NaN	NaN	NaN	NaN	NaN	NaN	NaN	NaN	NaN	NaN	NaN	NaN	NaN	NaN	NaN	NaN	NaN	NaN
NaN	NaN	NaN	NaN	NaN	NaN	NaN	NaN	NaN	NaN	NaN	2844.47	NaN	NaN	NaN	NaN	NaN	NaN	NaN	NaN	NaN	NaN	NaN	NaN	NaN	NaN	NaN	NaN	NaN	NaN	NaN	NaN	1451.64	NaN	NaN	NaN	NaN	NaN	NaN	NaN	NaN	NaN	NaN	NaN	NaN	NaN	NaN	NaN	NaN	NaN
NaN	NaN	NaN	NaN	NaN	NaN	NaN	NaN	NaN	NaN	NaN	NaN	NaN	NaN	NaN	NaN	NaN	14472.5	NaN	NaN	NaN	NaN	NaN	NaN	NaN	NaN	NaN	NaN	NaN	NaN	NaN	NaN	NaN	NaN	NaN	NaN	NaN	NaN	NaN	NaN	NaN	NaN	NaN	NaN	NaN	NaN	NaN	NaN	NaN	NaN
82524.5	75266.9	75444.8	69418.2	70277.8	81694.5	74104.4	65840.5	65813.4	50689.1	57364	27627	75931.9	80687.9	69940.4	88941.5	75857.2	72792.3	65597.3	90841.8	66585.2	80924.7	62270.7	94327.7	82534.1	75517.9	68197	95659.1	64242.6	70371.2	66680.8	61805.4	64357.8	58601	67650.9	59206.4	58696	57405.3	70913	67108.5	50678.1	58575.4	55875.9	60242.3	65060.7	49896.9	63641.3	79733.8	62343	68052.4
36153	31279.6	33352.9	28620	32476.2	26819.3	30239.6	30767.3	30897.5	27658	32171	19621	29408.7	30698.5	28910.1	28166.1	30618.2	27059.3	26626.3	25909	25757.8	23054.3	22914.8	25525.4	35902.8	36180.2	36520.4	37923.5	38045.4	34891.1	36767.6	37559.3	37415.1	39540	41447.7	41221.1	42293	42307.6	41188.1	41308.8	45615	45390.8	45813.8	46630	45088.6	45900.2	42644.4	42029.7	45523.9	43994.8
43861.8	42049.3	46296.5	39881.6	29183.7	44055.4	36612.4	40303.8	42092.4	22068.4	29661.4	22858.7	23704.6	26055.9	22017.1	30241.2	36484.1	32897.3	36148.2	41061.7	36138.2	32672.8	28854.4	38273.9	16121.1	15045.9	15317	16724.7	12584.5	10979.3	10667.9	15668.8	13515.3	14315.7	16811.1	16490.7	13277.8	12263.2	17006.7	17130.9	12501	10045.7	18357	14542.8	15357.2	15328.2	17255.3	13179.2	18897.8	18397.1
NaN	NaN	NaN	NaN	NaN	NaN	NaN	26723.3	NaN	NaN	46464.5	NaN	8096.81	22771.5	NaN	13268.6	16006.3	NaN	NaN	6805.96	NaN	11342.2	8324.6	NaN	NaN	NaN	5256.78	NaN	NaN	NaN	NaN	16934.4	NaN	NaN	NaN	NaN	NaN	11377.9	NaN	4490.36	NaN	NaN	5855.43	NaN	NaN	NaN	NaN	NaN	NaN	NaN
22825.5	NaN	24132.2	53841.8	56064.1	13757.7	10838.3	41023.9	49178.6	11545.5	17124.1	8150.14	18766.7	17071.9	8085.8	13900.8	17597.6	15683.6	13232.7	49836.3	19404.2	18967.5	20571.7	15982.6	14365.7	18635.4	15388	11901	7220.78	12987.4	NaN	11530.1	12966.1	17301.1	10760.6	23633.3	4670.66	9840.29	11105.1	NaN	11891.6	12386.7	14380	12201.2	13333.3	NaN	13372.1	15894.8	13036.8	NaN
43861.9	35854.5	48467.9	47551.3	40128.9	36762.9	65577	48337.8	53783.1	71021.6	66816.8	78569	62459.4	56825.3	63605	69877	62895.2	92330.3	63533.3	59889.3	54501	40300.5	52235.2	39634.2	62474.3	61480	40712.9	39968.7	45996.1	48972.5	69962.4	49843.6	59474.6	71934	67481	53745.8	69012.3	71990.1	70763.8	80575.3	68324	57847.4	77583.1	71976.6	62795.8	66857.8	64563.4	75243.9	51247.2	67076.4
NaN	NaN	NaN	NaN	NaN	NaN	NaN	NaN	NaN	NaN	NaN	NaN	NaN	NaN	NaN	NaN	NaN	NaN	NaN	NaN	NaN	NaN	NaN	NaN	NaN	NaN	NaN	NaN	NaN	NaN	NaN	NaN	NaN	NaN	NaN	NaN	NaN	NaN	NaN	NaN	NaN	NaN	NaN	NaN	NaN	NaN	NaN	NaN	NaN	NaN
20409.6	16151.5	14668	19579.9	15604	11684.3	11398.1	14303.5	11617.3	6941.27	6697.02	6470.74	7307.64	6722.3	6796.01	7087.01	6502.82	7720.65	7180.11	10278.1	13812.7	14833.8	13318.7	15363.2	17999.4	15480.8	12355	15112	10356.7	11523.9	10170.6	11585.5	12795.2	13306.2	12432.4	8651.69	5522.36	7114.55	10540.2	9286.82	12307.8	8444.4	8845.2	9060.97	9782.1	10165.3	9115.47	15324.9	11230.9	10972.3
14298.5	9484.94	15456	19505.8	17889.2	19774.1	17487.6	17728.1	16823.2	8732.47	7756.84	8133	6058.58	7378.42	5100.46	9911.71	6637.38	8657.32	10879.6	12690.9	8147.02	12780.8	16756.3	10733.5	16880.5	18042.4	20973	23354.9	22914.2	22402.2	16938.4	16753.3	19030.6	12142.4	10286.8	13373.6	10694.4	15340.1	15899.8	10096.9	9542.01	12828.9	9636.59	8278.2	9691.82	8254.66	11527.6	14462.4	11492.7	11657.7
96461.1	72538	73532.7	34556	128819	67993.3	58809.4	56747.6	50619.1	69929.2	85832.8	58657.5	95173.1	41585.8	39626.7	60361.4	33294.5	27577.7	52151	55334.7	42403.6	38223.6	122324	26293.8	145608	286647	231615	240197	118285	270518	137641	209897	190590	199997	152220	119222	198421	356347	140119	109722	128657	258154	93577.2	134138	89973.6	71414.5	73841.8	146669	87910.5	118461
16931	22783.2	20959.5	22023	21549.9	20369.9	21752.4	19145.2	19245.1	18710.6	17629.2	19647.8	16766.7	20676	13592.8	16594.5	15353.3	14316.1	15121.6	15239.9	13548.8	15556	18318.5	16453.2	16844.6	19070.3	21099.5	19854.4	21310	21839.3	19825	23951.9	20759.9	18361.9	20628.8	23375	18295.1	24013.4	25215.7	24035.3	19287.7	21607.3	21838	19126.7	21604.9	18823	20506.9	23580.6	19122.5	20315.6
NaN	NaN	NaN	4162.57	5058.78	5461.41	4952.58	NaN	NaN	2963.66	3090.86	NaN	3878.93	7136.01	8985.02	12512.2	4954.99	10089.5	5197.22	5107.01	5631.71	8768.62	11383.8	NaN	10412.6	10401.9	10151.6	18105.9	12416.7	12744.2	16673.7	19722.2	12603	13064.4	10906.6	12416	11863	12223.9	14091.1	13619.2	7951.9	11734.2	7940.93	6779.23	8350.12	6709.36	7864.06	10935.4	16665.9	9291.26
NaN	NaN	NaN	NaN	NaN	NaN	NaN	NaN	NaN	NaN	NaN	NaN	NaN	NaN	NaN	NaN	NaN	NaN	NaN	NaN	NaN	NaN	NaN	NaN	NaN	NaN	NaN	NaN	NaN	NaN	NaN	NaN	NaN	NaN	NaN	NaN	NaN	NaN	NaN	NaN	NaN	NaN	NaN	NaN	NaN	NaN	NaN	NaN	NaN	NaN
NaN	16676.9	13979.8	8921.46	22148.6	16341.5	22481.6	16625.7	13676.9	15138.7	8340.35	5682.46	12593.5	18568.7	12184.4	26278.4	31712.8	18267.1	20676.6	20423.5	28285.2	19217.3	43545.3	36660.1	13176.6	13445.6	11360.1	10295.8	10610.9	9255.66	10155.9	9472.84	15687.7	9242.58	9219.15	9911.35	9989.8	9977.87	9996.64	9433.81	11719.9	15434.4	15081.4	14954	15124.7	18230.7	18095.1	16699.2	19032.4	17101.4
27641	22403.5	28084.5	27957.4	22724.3	24375.7	47489	50875.8	42176.3	118124	7413.6	4702.91	14670.6	17750	15481.5	22963.9	25890.6	25530.6	24593.1	288365	270679	773522	668374	305571	25041.5	21877	19034.9	24659.1	21710.3	19200.8	25564.6	21004.5	24084.1	24144.7	20370.1	17217.3	17027.8	24416.1	11049	18145.5	17563.1	19000.5	40302.8	41514.1	37043.5	77912.7	87352.8	101801	128202	100532
15299.1	23831.2	13266.6	19197	19742.9	20426.9	19654.6	21204.5	20523.1	36463.7	18776.3	8326.29	26647.1	27705.7	33684.7	16981.5	16984.8	15853.9	37805.1	46077.8	50539.3	64187.3	62327.7	66628.6	15943.9	12357	14101.7	17752.9	17095	16414	19367.5	18282.3	21181.7	23854.5	20667.3	22225.9	28525.4	24963.2	28073	21345.9	30082.5	28131.6	27430.1	27911.9	25750	28233.7	26776.9	29773.4	29516.3	28897.5
18826	15420	19229.2	11220.4	10995.5	11585.8	11399.2	12364.7	12640.6	9163.74	9405.14	8902.7	7969.49	9326.98	10833.9	7840.86	16356.9	9397.95	8736.86	11736.7	7516.74	8330.12	5986.01	8238.36	11814.7	10750.4	11017.3	7671.69	8172	7344.26	8930.03	7445.17	8685.87	8366.03	8303.61	7710.1	9099.49	7252.98	6546.68	8092.13	10807.5	9273.91	7976.07	9342.03	9597.09	6814.71	6956.5	8244.11	4731.04	4684.24
NaN	NaN	NaN	NaN	NaN	NaN	NaN	NaN	NaN	NaN	30591.5	NaN	NaN	NaN	NaN	NaN	NaN	NaN	NaN	NaN	24522.5	NaN	36478.1	21409.2	NaN	NaN	NaN	NaN	NaN	NaN	NaN	NaN	NaN	NaN	NaN	NaN	NaN	NaN	NaN	NaN	NaN	NaN	NaN	NaN	NaN	NaN	NaN	NaN	NaN	NaN
NaN	NaN	NaN	NaN	NaN	NaN	NaN	NaN	NaN	NaN	NaN	NaN	NaN	NaN	NaN	NaN	NaN	NaN	NaN	NaN	NaN	NaN	NaN	NaN	NaN	NaN	NaN	NaN	NaN	NaN	NaN	NaN	NaN	NaN	NaN	NaN	NaN	NaN	NaN	NaN	NaN	NaN	NaN	NaN	NaN	NaN	NaN	NaN	NaN	NaN
NaN	NaN	NaN	NaN	NaN	NaN	NaN	NaN	NaN	NaN	NaN	NaN	NaN	NaN	NaN	NaN	NaN	NaN	NaN	NaN	NaN	NaN	NaN	NaN	NaN	NaN	NaN	NaN	NaN	NaN	NaN	NaN	NaN	NaN	NaN	NaN	NaN	NaN	NaN	NaN	NaN	NaN	NaN	NaN	NaN	NaN	NaN	NaN	NaN	NaN
NaN	NaN	NaN	NaN	NaN	NaN	NaN	NaN	NaN	NaN	NaN	NaN	NaN	NaN	NaN	NaN	NaN	NaN	NaN	NaN	NaN	NaN	NaN	NaN	8226.65	8478.4	6611.12	18185.9	18503.4	23655.4	16141.4	19832.6	17418.1	16216.9	13387.2	13034.5	10793.7	12070.6	10989.4	9966.33	7227.09	10792.8	4609.55	3662.74	4102.3	NaN	2396	NaN	NaN	NaN
231318	254268	233534	173144	168639	175596	139956	141264	146846	123317	129670	129683	129696	139128	142014	160669	183715	213849	229153	212886	200811	307602	316876	301132	219613	201645	218497	347238	358210	414632	385155	463389	349699	360341	326650	340511	361365	357692	453870	295563	279363	260270	220727	232086	232129	287909	273241	261400	322166	391644
NaN	NaN	NaN	NaN	NaN	NaN	NaN	NaN	NaN	NaN	NaN	NaN	NaN	NaN	NaN	NaN	NaN	NaN	NaN	NaN	NaN	NaN	NaN	NaN	NaN	NaN	NaN	NaN	NaN	NaN	NaN	NaN	NaN	NaN	NaN	NaN	NaN	NaN	NaN	NaN	NaN	NaN	NaN	NaN	NaN	NaN	NaN	NaN	NaN	NaN
NaN	NaN	NaN	NaN	NaN	NaN	NaN	NaN	NaN	NaN	18242.4	NaN	NaN	NaN	NaN	NaN	NaN	NaN	NaN	NaN	NaN	NaN	NaN	NaN	NaN	NaN	14687.9	NaN	NaN	NaN	NaN	NaN	NaN	NaN	NaN	NaN	NaN	NaN	NaN	NaN	NaN	NaN	NaN	NaN	NaN	NaN	NaN	NaN	NaN	NaN
NaN	NaN	NaN	NaN	NaN	NaN	NaN	NaN	NaN	NaN	NaN	NaN	NaN	NaN	NaN	NaN	NaN	NaN	NaN	NaN	NaN	NaN	NaN	NaN	NaN	NaN	NaN	NaN	NaN	NaN	NaN	NaN	NaN	NaN	NaN	NaN	NaN	NaN	NaN	NaN	NaN	NaN	NaN	NaN	NaN	NaN	NaN	NaN	NaN	NaN
NaN	NaN	5343.3	NaN	NaN	NaN	12914.3	NaN	NaN	14134.3	NaN	17668.9	18436.9	17912.1	NaN	14553.2	NaN	16367.4	NaN	NaN	15664	NaN	NaN	NaN	28263.4	27516	27190	20053.8	17503.8	15646	NaN	15939.7	15695.7	NaN	NaN	11824.5	12840.5	NaN	NaN	NaN	12998.9	NaN	15763.6	22017.9	17316.8	15775.1	16696.5	22661.8	12904.5	15708.8
40872.9	13697	46267.5	16265.4	25353.4	21309.7	9959.38	11322.3	8844.42	1918.88	4203.86	4567.31	6713.14	4830.82	5492.72	4502.26	1331.27	NaN	4997.26	7329.06	2600.64	7487.34	6325.49	7765.77	20761.3	19834.2	18112.7	26670	23513.7	26587.9	23408.6	24322.6	20515.4	12078	12277.9	13152	6339.57	7980.71	5479.84	6239.32	3498.35	4466.91	3892.56	2721.37	3747.81	3115.9	3430.61	4312.15	2874.95	3694.6
NaN	NaN	NaN	2087.9	NaN	NaN	1868.64	NaN	NaN	NaN	3008.56	1525.77	2788.14	2058.47	2551.35	3142.83	3353.98	2579.72	5410.95	4982.07	4499.33	8546.91	10653.4	6203.16	NaN	NaN	NaN	NaN	NaN	NaN	NaN	NaN	NaN	NaN	NaN	NaN	NaN	NaN	NaN	NaN	NaN	NaN	NaN	NaN	NaN	NaN	NaN	NaN	NaN	NaN
NaN	NaN	NaN	NaN	NaN	NaN	NaN	NaN	NaN	NaN	NaN	NaN	NaN	NaN	NaN	NaN	NaN	NaN	NaN	NaN	NaN	NaN	NaN	NaN	NaN	NaN	NaN	NaN	NaN	NaN	NaN	NaN	NaN	NaN	NaN	NaN	NaN	NaN	NaN	NaN	NaN	NaN	NaN	NaN	NaN	NaN	NaN	NaN	NaN	NaN
30733.2	26685.8	27854.4	29623.1	33602.8	29679	26237.8	32461.3	28992.3	30292.2	29926.3	26782.5	32589.4	31346.8	29150.1	30618.5	28708.9	30446.1	34325.9	31442.5	29823.8	39473.1	32837.4	46664.5	27880.6	22452.9	22454.8	28645.9	26936.7	30764.1	35976.5	27241.4	34318.2	38536.3	36439.3	35805.1	26423.5	31249.6	25617.8	25692.7	31035.2	33769	29416.3	29715.2	26249.4	24217.2	24645.5	25016.4	29260.4	30300.7
NaN	NaN	NaN	NaN	NaN	NaN	NaN	NaN	NaN	NaN	NaN	7556.19	NaN	NaN	NaN	NaN	NaN	NaN	NaN	NaN	NaN	NaN	NaN	NaN	NaN	NaN	4966.1	NaN	4150.14	5063.94	NaN	NaN	4909.1	NaN	NaN	2654.38	NaN	NaN	NaN	NaN	3787.18	3923.89	2682.16	NaN	5372.73	5091.42	6009.4	6947.31	5028.67	NaN
46830.1	35500.2	31709.8	30540.5	26573.8	28784.4	22496.4	14795.5	13924.9	10885.5	11013.6	12767.8	11696.4	6399.87	6884.21	7911.84	5015.53	8387.06	6002.4	7034.84	2571.44	NaN	NaN	NaN	NaN	NaN	NaN	NaN	7075.09	14212.2	40514.8	1409.66	8528.18	NaN	5144.41	7157.53	NaN	NaN	NaN	NaN	NaN	NaN	NaN	3629.28	2750.12	NaN	2737.67	3198.86	NaN	2484.36
74267.8	19817.7	10365.6	75111.9	69297.3	77619.2	95754.4	65043.4	72882.4	8058.95	17912.6	8636.98	6038.88	10204.3	9122.4	6055.13	8083.86	11764.6	5435.09	6611.96	5961.65	11100.4	11175.7	116519	39778.5	50559.4	47082.5	32586.8	34608.3	46005.8	32013.2	30159.1	30729.2	32441.5	32635.3	31239.2	36682.9	42188.9	39581.4	50974	26664	34024.5	26197.5	35652.7	37883.2	29763.5	28361.5	42259.9	20760.5	28806
1770.29	NaN	NaN	3521.25	13027.6	3058.85	14380.3	NaN	NaN	6222.07	12723.2	3395.93	3584.06	13650.4	3773.34	15538.5	10650.3	13113.4	16844.4	12934.2	10959.9	16721	18243.5	17523.8	14001.8	54206.2	13434	28857.1	10723.5	14771.2	7025.51	9629.25	16684.5	15556.6	8462.81	13609.8	15529.9	14612	13115.4	13829.9	15862.8	20408.9	18831.8	17134.4	11587.5	17336.8	16723.6	10305.3	23978.5	23175.5
7895.25	12852	9831.81	11862.1	13423	12078.2	15421.8	13568.7	16490.4	18718.7	18354.9	17406.7	23657.3	23507.4	28667.5	29090.4	32920.3	32484.9	33888.2	40158.8	42400.8	62607	75426	60040.8	7836.76	8440.14	7429.36	7600.96	8385.76	9432.09	8513.96	9537.43	6742.64	10076.4	8752.77	8579.04	10603.4	10888.5	12549.1	10108.5	10148.6	11578.3	11129.9	11235.2	11216.7	13734.7	14500.9	14023	20388.4	17747.3
NaN	489940	NaN	NaN	NaN	NaN	NaN	NaN	NaN	NaN	NaN	NaN	NaN	NaN	NaN	NaN	NaN	NaN	NaN	NaN	NaN	NaN	NaN	NaN	NaN	NaN	NaN	NaN	NaN	NaN	NaN	NaN	NaN	NaN	NaN	NaN	NaN	NaN	NaN	NaN	NaN	NaN	NaN	NaN	NaN	NaN	NaN	NaN	NaN	NaN
NaN	NaN	NaN	NaN	NaN	NaN	NaN	NaN	NaN	NaN	NaN	NaN	NaN	NaN	NaN	NaN	NaN	NaN	NaN	NaN	NaN	NaN	NaN	NaN	NaN	NaN	NaN	NaN	NaN	NaN	NaN	NaN	NaN	NaN	NaN	NaN	NaN	NaN	NaN	NaN	NaN	NaN	NaN	NaN	NaN	NaN	NaN	NaN	NaN	NaN
NaN	NaN	NaN	NaN	NaN	NaN	NaN	NaN	NaN	NaN	NaN	NaN	NaN	NaN	NaN	NaN	NaN	NaN	NaN	NaN	NaN	NaN	NaN	NaN	NaN	NaN	NaN	NaN	NaN	NaN	NaN	NaN	NaN	NaN	NaN	NaN	NaN	NaN	NaN	NaN	NaN	NaN	NaN	NaN	NaN	NaN	NaN	NaN	NaN	NaN
37095.1	17344.6	16076.6	73279.8	27489.6	27175.3	38537	28982.5	46072.3	29541.3	29158.4	11973.4	21276	66580.8	42437.3	39743.5	75212.7	54364	74379.3	69967.6	41041.1	164584	194428	24754.9	23940.6	29735	24160.6	26520.4	29734.9	23609.2	25702.1	20639.8	28861.1	25958.8	26043.2	20861.1	17472.3	24670.5	21884.5	26292.5	19223.3	27800.4	25297.1	29327.7	29646.3	22995.7	30875.2	26106.6	22378.4	41915.3
41411.4	38885.9	44820.9	38571.4	38559.7	42651.5	40002.6	40182.2	40905.4	28088.4	65372.1	35030.6	35849.7	36378	32724.3	35705.2	31426.8	36801.4	35754.8	36856.3	33866.1	36459.5	33720.5	31044.1	37826.1	38392.6	32473.4	33171.2	31597.9	32715.5	33953.8	32390.8	31497	30716	30196.1	28707.7	29085.8	29008.2	23976.5	27876.2	30204.2	30927.2	31905.6	26313	28436.4	28259.9	27202.7	27311	24400.1	25516.4
96699.8	83539.2	94104.9	136252	130502	123974	148205	161588	152995	163752	176426	181096	228286	241939	235845	244843	241561	246543	277388	256490	275778	351517	300684	383862	112092	88834.4	95378.4	137210	115594	127456	126789	120899	145043	154456	153324	144462	184641	168110	173475	166262	237302	217397	235061	253370	237021	249627	254717	221476	291670	299762
70545.7	78719.7	66131.1	66107.7	61066	63565.6	55244	62340.3	53488.4	56006	54640.8	57570.3	50584.1	54402	53067.4	49889.1	53578.8	44360.9	44695.8	45886.6	49716.7	41965	46301.6	43941.9	65441.7	60816.6	55971.8	63648.2	51971.2	68407.5	50120.1	48676.9	45149.3	44121.1	45087.2	48994.5	45114.1	50716.4	46796.6	44857.6	46173.2	42581.3	41285.2	43715.8	48700.5	41833.1	43938.3	51105	49974.4	45600
10907.1	10614.9	11622.3	9829.57	16310.9	15952.3	13440.5	11501.3	14357.1	14115.1	13526.1	16952.8	19314.8	12972.1	15581.7	17907.4	19726.1	3505.2	11383.6	12322.3	14609.1	NaN	15479.3	14208.2	22507.1	15142.9	14548.1	12024.4	17256.6	15373	11693.2	14602.8	8120.28	8483.05	14535	9791.59	11197.2	19326.8	15306.3	16804.6	15276.7	12118.4	8563.26	10598.5	9266.25	8410.42	10475.4	10155	8491.96	12048.6
27004.2	9480.8	12011.3	22869.8	20645.3	36518.1	33488.8	31620	30775.2	14984.3	13369.9	15193.2	13029.5	12240	7893.47	12649.6	5404.2	14358.9	12349.8	13742.6	11852.4	10839.4	5735.97	13131.2	59838.2	53901	45740.4	80773.9	59241.1	62374.3	68777.4	65611.3	74300.3	78242.5	70382.1	71348.6	62932.5	73590.7	64702.7	61160.9	64939.5	55889	46300.1	40076	39390.7	32467	31487.1	32626.3	34941.4	35346.8
44204	44552.8	35868.1	34648.9	38497.4	42604.3	32540.1	37228.7	34105.8	18012.8	20925.4	19832.3	20752.7	23303	21675.1	25793.9	24171.1	19752.1	19010.1	24044.9	22310.9	25382.4	21691.5	21746.4	45600	50029.2	45917.3	38547.7	37768.5	35026.6	41294.7	36234.7	34248.5	29596.9	29867.3	30699.9	23519.7	24638	28027.8	24951.5	19441.9	21877.6	14142.6	16338.2	16825.6	12189.7	15335.8	18865.4	13598	12295.9
234516	198057	243720	400104	379111	361367	622187	666798	640506	910184	938510	966324	1.2405e+06	1.73522e+06	1.46819e+06	1821770	1.82489e+06	2.21556e+06	2.01466e+06	2021192	1.5852e+06	2482355	2345803	2210953	162801	135049	140086	140621	148034	145231	171184	174402	145273	224469	180675	169200	314084	272785	270393	514371	460968	486354	864094	898917	872713	1.31676e+06	1.25469e+06	1078512	1.8054e+06	1.69186e+06
50115.9	41449.9	52098.1	35305.3	38991.8	31518.1	28375.5	33452.7	28610.4	16779.2	23134.9	21834.4	14307.6	13809.6	13285.6	15601.1	11376.6	10520.6	13744.1	12128.1	13853.6	11943.1	14481.8	15330	64728.7	65983.1	59095.8	52253.8	53243.4	58294.5	50589.9	65385.8	57396	48663.9	48773.9	56944.1	40672.6	31179.2	51141.6	32922.3	25847.9	24841.3	15157.9	15585.5	16393.4	11377.4	12017.7	11883.4	9958.02	8368.98
8550.61	8084.39	9296.74	5249.48	6294.29	6588.18	5987.87	5585.48	6842.95	5961.54	7105.87	8326.24	7412.44	7496.77	8418.55	6755.37	6234.91	6270.8	8495.32	7841.31	8452.53	6744.29	7932.24	6862.76	10279.6	7724.9	8116.4	3273.45	5051.73	4481.46	4151.92	3833.71	6153.54	6388.86	5956.04	5831.28	5634.29	5690.52	3650.7	4249.06	7640.74	7857.89	8513.2	8899.97	8642.93	7519.52	7813.16	7238.45	6965.56	6811.24
NaN	NaN	NaN	NaN	2123.33	NaN	4454.18	4146.71	3558.52	3569.63	3711.13	4704.21	3583.89	3397.67	4592.6	3546.29	4177.12	3925.51	4805.54	4159.4	4034.94	5252.99	NaN	5871.34	NaN	4568.19	NaN	2759.38	NaN	NaN	4607.38	6238.03	NaN	NaN	NaN	NaN	3019.85	7486.61	7959.42	10590.5	NaN	5155.62	3379.24	NaN	6169.53	4300.83	5949.24	9486.35	3284.79	NaN
11312.3	6849.11	5222.75	12141.4	10250.7	41990.1	42202.7	58751.9	38772.7	6813.55	9488.89	9000.86	7068	4912	5653.55	6475.31	6097.89	5584.68	6892.72	6821.36	6785.91	6959.43	14239.1	8164.52	6304.59	5543.23	5094.96	6583.27	6117.58	6090.58	7462.81	8221.43	7527.66	7563.71	8008.37	8621.7	6315.56	6824.58	3841.61	6601.01	6775.58	6317.36	5803.11	5205.04	4413.32	4548.99	4823.92	3866.74	5129.48	5367.17
NaN	NaN	NaN	NaN	NaN	105332	100726	86943.4	114438	88272.7	94266.7	90414	70726.8	102256	82536.7	84204.4	86135.4	85018	66448.9	76604.7	82107.2	62506.8	48886.4	84084.4	NaN	NaN	NaN	NaN	NaN	161662	NaN	NaN	177811	NaN	NaN	NaN	NaN	114475	101176	NaN	139413	NaN	NaN	NaN	104744	NaN	NaN	60777.8	NaN	NaN
48200.5	54077	47964.4	34712.8	33877	29292.4	29717.5	26206.3	27120.2	26446.8	24261.1	30067.2	24738.6	26274.2	23571	22236.2	22802.5	20184.3	22981.3	22087.9	24937.2	23131.2	23478.9	24114.7	71287.4	71243.1	72590.6	57029.3	50778.5	48216.1	40734.1	40591.4	46965.2	37420.1	37184.5	36293.9	28239	23674	25719.9	21003.4	27634.3	25379.3	27158.9	28591.4	24033.9	22500	23591.4	22894.5	28000.2	28925.2
10960.2	NaN	NaN	7280	NaN	NaN	9304.74	NaN	8613.36	13778.5	NaN	10967.2	16250.3	8923.81	6214.37	NaN	NaN	NaN	NaN	NaN	NaN	NaN	NaN	NaN	NaN	NaN	NaN	NaN	NaN	NaN	NaN	NaN	NaN	NaN	NaN	NaN	NaN	NaN	NaN	NaN	NaN	NaN	NaN	NaN	NaN	NaN	NaN	NaN	NaN	NaN
29833.4	27842.8	43595.4	35656.8	33393.6	26608.9	34591	29040.5	18508.5	24580.8	22516.2	20473.6	31207.2	23701.7	22433.9	27712.7	40164.6	32602.4	45066.2	24091.9	25464.6	20851.1	26635.1	23696.2	28694	26627.8	24673.8	27338.7	31581.1	26123.8	20266	25478.6	24650.4	17240.1	21045.6	18550.1	17608.1	18943.7	17401.3	18984.8	19080	19533.1	13022.5	15172.8	16672.3	14177.8	15981.2	19695.2	17186	17757.5
3484.24	3586.55	2597.52	3406.79	4401.05	5771.73	4963.78	5362.14	3836.01	4146.57	5816.13	3209.21	5809.41	5418.37	4547.99	5356.22	4450.38	5617.71	7058.08	7015.16	4104.23	9228.54	10557.8	4810.28	NaN	NaN	NaN	3444.03	NaN	NaN	NaN	NaN	NaN	NaN	NaN	NaN	NaN	NaN	3821.94	6553.79	NaN	NaN	NaN	NaN	2934.03	NaN	NaN	2140	NaN	NaN
1921.23	NaN	3241.99	2092.49	2131.97	2600.08	2209.99	NaN	1726.08	3061.17	3222.47	2916.92	5419.7	5055.13	5345.34	5308.75	7668.34	6236.97	6917.55	7449.82	6831.99	7960.34	6967.85	6212.67	5467.5	6248.83	15612	NaN	5458.32	2320.57	5157.67	14187.8	1971.36	NaN	2542.62	1855.9	3704.47	8034.23	9168.75	6001.87	3911.34	6017.85	3456.26	6787.62	5916.92	6682.54	7190.83	8195.92	7768.92	8754.14
20486.4	11571.3	12249.1	8842.33	8928.95	9362.21	6299.02	8342.37	9848.51	8878.7	9472.44	8875.57	4827.87	5105.72	NaN	NaN	4184.76	5445.85	NaN	4501.63	NaN	7527.95	NaN	NaN	8522.63	4475.78	3743.19	6037.32	3832.64	2595.15	8538.24	4240.84	4137.76	6594.3	2849.92	3686.18	5719.09	3770.59	2724.95	8180.29	4634.33	5090.27	3683.09	4222.26	6039.47	4569.73	7615.71	8413.64	2843.49	5544.66
22421	22819.8	18523.7	21636.1	21313.6	20470	26636.7	24530.2	22913.1	25985.1	26395.7	26853.2	25741.8	35693.8	27990.9	28735.3	28335.7	26198.8	33514.4	29586.6	33110.7	34820	32702.4	44293.4	19273.8	15613.2	16061.8	18112.9	18415.7	17881.6	17267.6	19078.7	19888.3	22504.7	20623.6	21387.7	23805.6	20519.6	20677.4	20799.9	27428.4	24958.5	27616.8	28343.2	23568.4	22902.1	19961.3	20074.9	24945.8	27486.6
6070.95	6061.01	3197.86	9548.89	10571.6	10750.2	10052.3	12117.1	12498.4	9401.23	10266.4	7904.2	7605.82	8294	4873	5000.89	8585.93	5769.56	7980.67	13577.5	6504.94	11636.4	8948.63	3850.9	5706.21	7573.06	6524.52	5310.15	4180.74	6903.58	8687.96	9347.66	7058.98	8025.96	6934.05	6835.96	7928.36	9101.49	10066.8	14216.4	9608.93	11102.1	10386.4	11238.8	11306.5	9302.79	9702.38	11314.6	7854.17	8292.11
6341.45	6221.23	5078.68	3591.5	4296.64	3961.29	5679.3	4172.42	5241.8	3652.62	5283.82	4940.26	3772.54	2934.58	3218.77	2585.89	2390.78	2185.71	2541.79	3259.61	2020.67	4125.3	3429.12	2022.78	4330.3	3171.81	3075.4	4028.57	3935.07	6606.6	6793.56	6511.06	4321.63	4873.43	4464.4	5635.28	4138.07	7868.99	10020.4	8987.61	4890.96	6083.69	4428.23	5399.55	6026.35	5237.89	6627.43	7615.65	3005.77	3549.91
NaN	NaN	NaN	84973.2	99616.5	89804.2	80512.6	104601	8190.01	69019.1	20144.2	95691.6	106744	32659.8	32182.3	33743.9	27481.7	36402.7	38233.8	35802.6	31260.2	37944.4	41054	30568	NaN	NaN	NaN	NaN	NaN	NaN	NaN	39742.3	NaN	NaN	45899.6	NaN	36850.8	NaN	37998.3	35627.3	47363.6	38763.7	4805.14	64249.3	12046.2	16990.9	24921.7	30643	166625	150106
NaN	NaN	NaN	NaN	NaN	NaN	NaN	NaN	NaN	7761.76	8962.05	10909.8	11594.1	12076.2	11465.7	10569.4	NaN	9899.86	8752.07	10048.2	10925.2	7120.83	NaN	11181.5	6244.05	6241.49	4301.14	3981.64	7170.11	8496.8	5941.18	6728.18	4745.76	4148.47	7109.98	3440.29	7744.24	6564.6	3912.83	4559.58	2575.72	6236.55	5832.64	1778.86	8444.06	9166.87	2801.71	NaN	1564.34	1524.12
365808	300625	257449	453182	509302	349086	355599	402732	395671	492086	457414	644310	481801	529260	646276	542721	637954	630346	583225	589150	671099	588962	1.0043e+06	633005	228837	236646	248578	271787	322612	376004	392493	445491	435255	418117	384997	410265	494193	529028	536714	650595	687905	797005	811864	800396	883257	993702	881724	895921	961216	956542
NaN	NaN	NaN	NaN	NaN	NaN	NaN	NaN	NaN	NaN	NaN	15124	35541.5	NaN	NaN	NaN	NaN	NaN	NaN	NaN	NaN	NaN	NaN	NaN	39821.8	6872.88	9569.71	NaN	8099.69	7421.97	NaN	NaN	NaN	NaN	22570.5	NaN	22514	6387.43	19830.1	NaN	NaN	NaN	13009.6	NaN	NaN	NaN	NaN	NaN	NaN	NaN
NaN	NaN	NaN	4745.21	NaN	NaN	5042.55	NaN	NaN	NaN	NaN	6468.11	6491.18	NaN	NaN	NaN	NaN	NaN	NaN	NaN	NaN	NaN	NaN	NaN	NaN	3973.42	NaN	NaN	3991.56	NaN	NaN	4032.87	6551.59	5036.12	5181.74	6551.92	NaN	3879.3	NaN	NaN	6076	6860.11	6796.19	7324.15	NaN	6421.28	NaN	NaN	NaN	3609.03
33043.1	32712.9	33097.1	42959	41096.8	39875.3	42674.9	50846.8	46408	38437.2	35425	38177.1	39616.3	43354	38949.4	35062.4	32854.6	34332	37464.1	31505	32264.7	26083.3	21474.9	45348.8	17097.4	15409.3	15371.5	13914.2	15573.5	12987.6	18342.9	17045.4	21839.8	23809.4	22744	24879.8	20369.3	20149.8	18156.4	14065.4	20870.4	21961.1	19999.1	21055.7	15894.1	21736.2	18109.4	15308.2	18303.3	21868
19994.7	19446.2	22487.1	23497.9	21475.1	22208.8	26614.7	31256.9	29287.1	68710.3	73278.8	66151.3	124093	128909	204577	204620	207909	302762	204605	204311	210026	279613	276639	372451	25991.9	24131.2	22847.2	40997.9	33161	38259.1	29228.7	30030.2	23768.7	30334	30854.6	26824	37968.1	37100.1	40771.4	64065.9	59277.2	56204.7	118872	113520	118153	166200	163209	165242	316803	252725
11331	NaN	12764.1	10231.5	7635.5	NaN	9436.06	NaN	10717	12230.2	NaN	8884.29	NaN	8541.25	NaN	NaN	NaN	11510.1	NaN	7290.82	NaN	NaN	8970.33	NaN	NaN	6578.38	6223.49	NaN	NaN	NaN	NaN	5062.07	7782.04	4154.98	7223.37	7176.13	NaN	6722.18	4034.99	NaN	NaN	3015.52	NaN	4309.78	NaN	NaN	NaN	NaN	NaN	NaN
26990.9	29049.1	63144.3	50505.4	28390.8	52763.2	43241.8	42311.9	52706.9	61046.5	33174.5	33549.2	34288.6	44748.1	49273.3	45243.1	38222.2	67979.1	36077.9	28405.6	30905.6	15306.3	13080.2	31736	152937	80738.4	67414.1	89083.7	62097.6	76016.4	55348.5	56002.3	92714.4	68644.7	80065.2	81207.8	83599.9	90196.4	87096.5	122072	116987	132152	128251	100481	103049	92307.3	88686.1	90131.4	113610	114338
NaN	NaN	NaN	NaN	NaN	NaN	NaN	NaN	NaN	11373.2	NaN	NaN	52020.9	55487.4	49266.2	91168.9	99616.6	NaN	NaN	NaN	NaN	NaN	NaN	140545	NaN	NaN	NaN	NaN	NaN	NaN	NaN	NaN	NaN	NaN	NaN	NaN	NaN	NaN	NaN	NaN	NaN	NaN	4479.9	NaN	39437.6	5259.76	NaN	NaN	7511.18	58875.7
63812.4	27207.5	34352.3	24052.9	26265.7	30687.7	36791.4	29094.8	23093.4	5604.82	4541.15	6544.49	8135.88	10558.9	7127.24	8718.24	10579.1	7377.79	12227.8	37603.8	25983.8	44615.2	56402.9	26382.4	16141.1	13524.6	10992.5	66492.6	8998.44	10954.6	14214	14414.5	11294.5	11535.2	9037.39	9798.02	10120	10285.1	10971.8	17427.8	13159.9	11659.8	14961.7	13865.7	14791.9	16908.6	16376.9	13537.5	19873.6	12794.7
NaN	NaN	2115.63	NaN	NaN	NaN	NaN	NaN	NaN	NaN	NaN	NaN	NaN	NaN	NaN	NaN	NaN	NaN	NaN	NaN	NaN	NaN	NaN	NaN	5924.67	8819.71	8869.71	7907.67	11015.1	11561.2	11072.9	13489	10399.3	9479.32	9531.52	9536.39	5880.32	5480.06	6232.99	5641.56	5123.16	2512.11	NaN	NaN	NaN	NaN	NaN	NaN	NaN	NaN
29441.7	5813.81	NaN	12594.9	49076.6	NaN	46020	12742.5	NaN	NaN	9205.15	NaN	12421.3	13966.5	NaN	NaN	NaN	NaN	NaN	NaN	NaN	18029.7	69306.9	46812.9	56391.8	44460.7	51955.4	38957.4	40362.3	97529.5	87519.4	68556.9	95685.6	83248.4	78845.9	75619.7	79914.9	77507.9	62247.5	64638.6	79647.1	70838.4	74104.6	72789.2	72296.2	45573	57357.3	47834.5	56107.5	62214
1.00609e+06	956416	989814	1.31811e+06	1.34527e+06	1.29914e+06	1.44166e+06	1.36759e+06	1.42135e+06	1.22801e+06	1.47093e+06	1.41407e+06	1.22153e+06	1.35893e+06	1.00903e+06	1.19978e+06	1.08731e+06	1.16615e+06	1.03374e+06	1.19459e+06	1.13364e+06	977316	1.04987e+06	960115	695861	641448	574066	1.06917e+06	865807	941227	1.07745e+06	1.03981e+06	913903	1.0838e+06	962255	956997	1.20185e+06	1.20581e+06	1.21121e+06	1294531	1.16374e+06	1.18145e+06	1.01742e+06	959308	1.03758e+06	890080	896437	1.03415e+06	1.02283e+06	976508
NaN	NaN	10237.1	NaN	8609.6	NaN	NaN	NaN	NaN	NaN	NaN	NaN	NaN	NaN	NaN	NaN	NaN	NaN	NaN	NaN	NaN	NaN	NaN	NaN	NaN	NaN	NaN	NaN	NaN	NaN	NaN	NaN	NaN	NaN	NaN	NaN	NaN	NaN	NaN	NaN	NaN	NaN	NaN	NaN	NaN	NaN	NaN	NaN	NaN	NaN
28790	48597.3	41324.7	30487.9	36524.1	41857	35527	37271.9	19879.4	29853.5	32274	27964.4	17535.4	16974.2	19017.4	16525.2	14335.3	15699.5	20480.3	19860	21655.5	12895.6	17184.1	12763.8	96202.6	124625	98706	85323.4	92267.5	151994	103425	107150	80691.1	72503.1	88011.6	89659	81149.9	117277	112063	89862.2	56094.6	46277.9	51250.9	54180.8	58584.6	39702	51036.1	63360.5	41885.7	40625
139233	144352	103080	199966	178774	144483	231155	228778	193618	203096	272792	233951	278686	218593	207096	222679	215628	175711	263835	263974	227863	395735	370768	298049	134898	143836	140178	142498	157265	175108	173683	196046	195179	185213	189859	217705	242701	310341	297961	306305	279221	293888	212820	179959	213876	182735	218394	250225	163008	194717
NaN	NaN	NaN	NaN	NaN	NaN	NaN	NaN	NaN	NaN	NaN	NaN	NaN	NaN	16219.1	27217	NaN	19274.3	NaN	16447.4	16854	19532.6	28789.2	NaN	NaN	NaN	NaN	NaN	NaN	NaN	NaN	NaN	NaN	NaN	NaN	NaN	NaN	NaN	NaN	12024.6	16785.4	10883.3	13397.9	15937.1	15410.8	18267.7	21260.8	26339	23483.7	23355.1
10146.7	33020.7	21113.4	4664.24	3217.66	9109.56	62705.9	12374.7	6165.55	22346.1	4333.61	5819.28	11911.8	11112.1	4724.06	6024	10881.8	14005	9295.83	12785.3	10430.8	14706.6	7266.59	7888.49	8032.06	2705.81	13196.7	78720.1	5455.69	3903.1	19853.3	75814.4	NaN	7800.31	8692.93	6380.64	NaN	8536.4	3066.01	10611.1	16142.5	7237.59	NaN	8866.77	5322.26	9556.7	10360.3	4472.98	6963.35	NaN
17623.6	NaN	16928.8	19892.7	NaN	8768.08	4630.81	18870.1	12345.7	1910.14	27076.7	28485.9	27476.9	25178.9	22233.2	26411.2	1323.08	19544	2617.72	2391.35	15500.6	NaN	23785	23271.3	14944.1	22714	19974.5	10872.7	16304.6	22453.6	18919.1	37344.5	20660.6	21894.1	21777.2	25217.1	19631.8	29299.4	36895.8	45375.8	18417.1	19461.5	17636.8	13520.8	18203.8	19302.2	28553	35110.6	20144.1	19967.6
NaN	9139.79	8843.29	5944.29	4146.23	7236.05	5405.98	NaN	3959.93	4462.8	NaN	4158.71	NaN	NaN	NaN	NaN	NaN	NaN	NaN	NaN	NaN	NaN	NaN	NaN	34798.4	44939.1	38485.4	23688.7	35628.9	32980.9	17596.3	21759.5	11418.7	10484.8	12947.5	12940.3	15699.9	22844.3	18174.5	18639.4	13252	12503.4	11310.1	11189	NaN	8475.32	9149.69	12812.6	NaN	3714.16
52309.2	55798.2	42075.6	42780.5	45855.5	43867.2	31455	38731.3	33104.6	31043.7	30958.2	26042.6	27793.3	23549	31283.6	23427.3	28143.4	26234.4	23678.1	27025.1	27800.4	34356.8	35029.5	25833	48008.4	54211.6	54635.8	67726.9	54782.8	62477.6	56688.6	56225.6	54666	47584.5	49539.4	50750.7	49028	57767.1	55885.4	53874	40979.1	41852	41708.1	41849.2	38681.8	45997.2	46176.8	41759.6	41199.6	37619
82968.5	84400	62777.4	93746	85701.4	79128.1	69011.2	87523.6	66807.3	62707	76761.5	72702.3	50687.3	49839.5	47242.1	50445.2	44320.6	39637.7	54068.6	57337.4	47680.7	50592.6	63094.3	37002.7	65187.1	65820.3	70842.8	94171.5	96341.1	85060.3	85840.4	87454.9	74185	90222.8	93068.6	85809.9	96886.4	91792.8	101046	72307.6	78444.6	71812.9	42891.3	43561.2	45691.8	27680.4	29656.4	35620.4	18449.4	17158.1
62038.5	66435.9	50529.9	55788.1	54118.4	52354.1	61228	65064.1	52244.8	55785.1	42059.6	46365.1	45007.3	36299.5	37019.2	36858.1	40388	36953.4	40472.7	38646.9	34543.5	38830.1	32311.1	38620.3	55733.2	53748.8	54311.7	55482.8	42454.6	53017.4	42461.1	36400.9	40676.1	37700	35871	36141.2	38197.9	38074.4	36410.9	37409.4	34564.9	33129.1	32800	35452.1	40752.4	30476	32472.1	41633.3	37243.7	38111.1
7431.98	5293.79	9160.53	6532.56	6090.34	6961.4	NaN	NaN	NaN	2923.88	NaN	4584.74	NaN	4515.34	NaN	6453.25	NaN	NaN	6426.25	4571.86	5428.5	NaN	NaN	4906.26	NaN	NaN	NaN	NaN	NaN	NaN	NaN	NaN	NaN	NaN	NaN	NaN	NaN	NaN	NaN	NaN	NaN	NaN	NaN	NaN	NaN	NaN	NaN	NaN	NaN	NaN
22275.2	27298.7	21696.4	16686	18069.7	15562.5	15366.5	14962.1	15491.9	14876.1	19043	16901	14141.4	16487.7	16365.4	13294	13751.5	13202.5	18092.6	18013.3	14891.6	15388.8	14724.4	16521.8	17085.6	14185.4	18897.6	NaN	8334.67	7972.35	8704.45	7685.79	11684.1	11776.3	10803.1	10889.7	9380.61	5728.24	6736.61	5774.54	8922.15	8630.07	8225.48	10967	9581.4	9690.5	9346.42	9190.63	6676.55	6867.21
26697.9	12369.1	5968.35	4957.12	NaN	NaN	NaN	NaN	NaN	273672	NaN	NaN	201721	NaN	151718	NaN	NaN	NaN	NaN	NaN	NaN	NaN	NaN	NaN	21471.5	29897.3	22613.2	13299.2	45400.3	9665.84	9153.4	30813.7	8784.11	NaN	473935	335150	NaN	33754.2	NaN	NaN	374391	NaN	5452.27	272587	NaN	149295	107680	NaN	126146	NaN
NaN	NaN	NaN	NaN	3534.86	NaN	1573.89	1660.8	NaN	NaN	8799.75	1717.51	NaN	3514.24	3970.06	3182	4269.8	4049.46	4973.67	4320.06	5272.46	9085.36	9471.32	7343.02	NaN	5509.26	5067.2	NaN	5212.28	5502.22	5384.32	9103.65	5083.69	9761.95	7568.19	7381.18	9187.27	10849.3	9642.18	12403.6	7384.26	7125.53	9275.01	9098.29	5863.98	12497.2	12596.1	9734.05	11438.4	11176
7431.54	8339.09	8714.21	8136.98	NaN	NaN	8252.76	2354.14	6634.83	9061.73	10561.4	1430.76	4904.16	11411.8	11548.1	9233.6	11289	14509.9	NaN	13085.1	10132.2	20555.1	NaN	NaN	16250.4	10117.1	16552.2	7194.51	7718.43	6766.05	5592.09	16088.5	9418.35	NaN	6269.14	9276.81	NaN	12513.2	15652.9	9146.12	6115.17	8043.14	5110.92	6342.9	7141.54	6767.54	6497.49	6121.4	4543.62	NaN
26688.1	42902.6	31210.5	52184.3	40805.1	30869.4	35999.2	30287.4	39012.5	35824.1	30053	31270.7	36221.5	42452.3	54692.6	39029.2	37510.5	37043	55568.8	36009.9	37891.3	27637.7	30648.1	22962	18103.1	23905.5	20251	12586.4	13413.9	13525	22629.8	14975.6	13729.5	21734.2	17943.4	12112.9	20373.2	19634.9	15835.2	18179.1	7279.54	14028.2	13223	12632.5	13161.5	11594.3	12915.9	14977.9	7331.09	12854.5
75274.3	64306.9	49565.1	55891.3	52537.4	48001.6	42276.8	50958.7	42696.2	29042.9	26265.7	39707.4	35753.5	41344	40861	54920.8	50439.2	51505.1	54114.1	44886.1	45165.2	70599.2	70475.7	60642.3	38707	38465.3	53244.9	44683.1	30291.7	36676.3	36490.3	39081.8	34048.4	33367.3	30054.4	31321.8	25272.7	32318.1	34084.5	34258.9	24981	28419.4	25585.9	27528.9	29819.5	34970.1	29750.8	44392.1	34437	36505.5
17626.5	19324.1	18221.7	19262.4	18508.8	18790.4	18274.1	19549.8	17737.4	15658.2	14411.8	14781.8	9829.55	9594.53	8681.82	7525.52	28015.6	18558	11086.8	6549.33	8889.49	19288.5	24339.6	8667.7	29432.3	28620.8	29580.2	23715.9	26772.9	23408	24226.6	23827.4	24585.2	27142.1	24876.9	22925.6	23861.7	23913.8	23231.2	22479	23902.1	24814.7	17130.4	18748.4	18507	11819.4	14311.5	11810.6	11042.8	10386.3
NaN	NaN	NaN	3191.19	3708.05	3845.35	5307.11	6787.94	4956.65	7724.95	7398.95	6774.42	9743.38	9322.6	10751.1	10532.6	10734.7	6752.21	12646.6	11925.8	10803.4	13132.8	10951.9	11639.8	NaN	NaN	NaN	NaN	NaN	NaN	NaN	NaN	NaN	NaN	3271.99	NaN	3551.91	5281.25	NaN	3624.88	6243.71	NaN	5988.82	10699.8	2733.07	7799.52	8665.62	6187.63	NaN	9298.64
NaN	NaN	NaN	NaN	NaN	NaN	NaN	NaN	NaN	NaN	NaN	NaN	NaN	NaN	NaN	NaN	NaN	NaN	NaN	NaN	NaN	NaN	NaN	NaN	4649.88	NaN	5608.85	NaN	NaN	NaN	NaN	NaN	NaN	NaN	NaN	NaN	NaN	NaN	NaN	NaN	NaN	NaN	NaN	NaN	NaN	NaN	NaN	NaN	NaN	NaN
NaN	NaN	NaN	NaN	NaN	NaN	NaN	NaN	NaN	NaN	NaN	NaN	NaN	NaN	NaN	NaN	NaN	NaN	NaN	NaN	NaN	NaN	NaN	NaN	29803.4	32045	32694.9	85856.6	68357.9	134653	95683.6	67602.9	54014.7	91491.3	77886.4	57451.8	65843.4	59682.6	55798.7	48213	35362.7	44197.2	12874.3	18087.3	19958	12382	19698	4091.66	16199.5	5990.52
NaN	NaN	NaN	NaN	NaN	NaN	NaN	NaN	NaN	NaN	NaN	NaN	NaN	NaN	NaN	NaN	NaN	NaN	NaN	NaN	NaN	NaN	NaN	NaN	NaN	NaN	NaN	NaN	NaN	NaN	NaN	NaN	NaN	NaN	NaN	NaN	NaN	NaN	NaN	NaN	NaN	NaN	NaN	NaN	NaN	NaN	NaN	NaN	NaN	NaN
50642.1	40826.5	65926.8	33318.6	28743.1	28502	19145.1	24927	25825.2	13967.6	22039.2	24954.5	18935.3	20303.4	21677.8	16191.4	15298.6	21420.3	15297.9	16381	14999.7	12458	15809.8	20496.1	33203.1	27274.1	27280.5	21672	21047.5	21830.1	17217.4	16075.5	25399.8	19607.4	21322.6	20745.8	20298.1	18683	17458	15631.5	23899.9	23056.1	22787	24028.9	24835.9	17735.4	16118.8	14988.2	20127.5	21077.7
NaN	NaN	NaN	NaN	NaN	1422.65	12852.2	11544.2	11630.7	35738.9	16086.7	14720.5	40173.9	34985.3	49546.9	44263.1	31032.8	48842.1	51414.6	44537.4	46904.1	50019.4	49470.5	40863.2	NaN	5759	NaN	NaN	NaN	2082.93	NaN	1222.3	217618	NaN	1661.79	NaN	4600.66	6837.06	8490.94	26043.9	13686.6	11629.5	23861.1	20346.7	26484.8	28609.3	33561.8	38154.5	27790.9	31973.1
9699.22	9822.62	10986.7	11810.4	10452.5	9372.3	10159.9	10756.7	9594.14	7882.79	8513.64	8338.35	8018.49	7619.16	9046.05	9709.87	5791.45	5551.77	9127.56	10902.7	6459.6	16413.7	20125.3	11981.2	3694.92	3565.59	8092.88	NaN	5024.53	5729	7892.88	7481	4757.02	7176.66	NaN	4830.12	1839.96	4581.43	5250.48	9225.32	3958.15	4887.97	6944.75	4957.95	4368.68	NaN	6170.71	6876.27	NaN	5823.49
129250	191487	182226	174021	191244	184100	159600	145796	149313	163976	153019	112493	129790	99069.1	133148	143033	119469	167998	108199	120641	116808	119551	118166	91925.7	225723	226769	158907	198685	159732	195227	176159	168609	140367	131304	114582	114552	123498	174674	155455	204082	141706	129938	131526	97012.9	130032	136706	142590	165131	131544	104438
56798.1	73276.4	56985.5	46386.5	49648.3	49477.9	57949.7	60989.8	60476.4	104091	92316.1	13016.3	116888	108236	127422	142965	113599	152836	130719	108334	108171	31897.2	501860	539049	40981.2	43551.9	42358.7	42151.8	33853.5	20570.3	27474.8	25305.3	30624	34818.4	22881.5	32687.5	35652.6	26068.4	29805.6	32609.9	51627.9	44780.9	70403.4	66571.9	59298.4	72878.6	63383.5	57107.6	84945.6	90822.2
5195.01	4008.09	NaN	NaN	3268.49	NaN	8565.19	NaN	NaN	4572.51	2471.44	7647.21	6887.76	8100.32	10825.3	1753.84	12515.1	9280.13	3751.29	9630.17	13089.3	4666.02	3947.03	11839.8	3427.28	4118.53	NaN	NaN	NaN	NaN	NaN	NaN	NaN	4084.18	NaN	NaN	NaN	NaN	NaN	2814.74	5711.28	NaN	7395.94	10161.6	6223.6	11605.9	11962.3	9804.61	15669.3	18324.3
NaN	NaN	NaN	NaN	NaN	NaN	NaN	NaN	NaN	NaN	NaN	NaN	NaN	NaN	NaN	13027.7	10465.3	18898.5	NaN	13233.7	15343.2	30687.1	31378.9	24003.6	NaN	NaN	NaN	NaN	NaN	NaN	NaN	NaN	NaN	NaN	NaN	NaN	NaN	NaN	NaN	NaN	NaN	NaN	NaN	NaN	NaN	NaN	NaN	NaN	NaN	NaN
NaN	NaN	NaN	NaN	NaN	NaN	NaN	NaN	NaN	NaN	NaN	NaN	NaN	NaN	NaN	NaN	NaN	NaN	NaN	NaN	NaN	NaN	NaN	NaN	NaN	543.049	531.188	NaN	NaN	1143.23	NaN	NaN	NaN	NaN	NaN	NaN	NaN	NaN	NaN	1762.92	1082.65	447.628	NaN	NaN	NaN	NaN	NaN	NaN	NaN	NaN
NaN	NaN	NaN	NaN	NaN	1028.04	NaN	814.021	1256.11	1354.15	1466.42	1208.79	NaN	1293.38	1079.85	NaN	NaN	912.205	NaN	NaN	NaN	NaN	NaN	NaN	NaN	NaN	NaN	NaN	NaN	NaN	973.284	NaN	NaN	NaN	640.762	1331.91	NaN	NaN	NaN	NaN	1212.09	1953.53	NaN	NaN	1200.53	NaN	NaN	NaN	NaN	NaN
NaN	NaN	NaN	NaN	NaN	NaN	NaN	NaN	NaN	NaN	NaN	NaN	NaN	NaN	NaN	NaN	NaN	NaN	NaN	NaN	NaN	NaN	NaN	NaN	40245.9	20445.5	23757.2	19140.2	23509	23902	15095.4	14237.4	22607	19377.4	19998.7	19789.4	12486.3	10173.8	9252.82	8862.91	10251.9	10424.7	12673.4	14416.8	14861.1	21454.4	15611.8	10293.1	29165.2	36824.4
146234	84462.5	175124	107451	152855	9852.59	195089	248187	221812	37569.4	35178.2	190335	9151.56	9280.86	190712	185148	8023.13	17930.9	171085	7211.5	8086.77	9787.57	101940	191513	103369	145722	131604	85875.3	91908.8	91683.4	103534	108147	178675	188322	215193	192170	148244	98640	108367	139337	211734	181658	247734	226057	31340.6	143060	147016	12757.5	133178	167443
108609	116742	117042	81820	101472	93037	72643.5	75921.6	70765.1	55440.9	65357.5	69564.7	64605.1	57457.7	73175.3	67014.5	73058.5	81186.4	98782.3	82637.1	89314.8	139103	131102	108738	26882.6	45030.1	58330.7	47248.4	68261.9	76265	64461.3	86270.4	46710.5	63070	61166.7	66628.6	60514.8	70015.7	82639.3	41472.6	48246.7	21433.5	43291.8	41267.2	51471.9	58367.7	56758.7	40708.2	72261.2	65710.5
22917.1	24436.7	27195.9	24166.8	22890.6	22775.6	21082.9	27133.3	25891.9	14941.8	19718.1	23205.4	37612.1	37890.4	26870.8	35444.6	34745.4	37317.2	32433.6	34200.7	42679.8	39098.4	37693.4	51271.8	32771.7	11989.3	15611.7	12905.4	13584.2	9839.86	11715.6	42124.8	27190.1	18314.3	20813.5	9625.68	18259.7	8785.24	9333.99	7279.92	15911.5	10619.1	17593.2	21292.3	14455	17947.4	11983	11332.6	17900.6	20048.9
57869.1	66165.6	58521.1	54075.1	50586.6	56561.2	36845.9	38661.1	33858.6	47907.6	49135.9	50992.1	60283	49790	41125.1	50389.6	54511.3	54695.5	58232.9	59656.1	62803.7	65783.1	92684.6	61075.6	80509.5	74634	85682	104175	114140	148875	127336	168951	115386	92013	96213.5	99264	107024	115666	118240	105393	59814.6	70520.6	52138.7	51594.6	55019.9	53374.8	68318.7	67206	62547.8	67761
NaN	NaN	NaN	NaN	NaN	NaN	NaN	NaN	NaN	NaN	NaN	NaN	NaN	NaN	NaN	NaN	NaN	NaN	NaN	NaN	NaN	NaN	NaN	NaN	NaN	NaN	NaN	NaN	NaN	NaN	NaN	NaN	NaN	NaN	NaN	NaN	NaN	NaN	NaN	NaN	NaN	NaN	NaN	NaN	NaN	NaN	NaN	NaN	NaN	NaN
125181	102152	128593	176001	159790	178700	205301	210844	215347	295472	229862	249823	267138	290886	279509	299648	294964	333443	259649	273781	225740	213536	218926	268879	168609	147174	150172	150422	196006	203966	227978	226994	225580	265018	255272	245562	378327	420601	396109	465206	419337	469336	528827	444970	501687	572835	563598	568944	537373	572253
NaN	15039.3	10116	NaN	NaN	NaN	NaN	NaN	NaN	NaN	6067.74	3704.75	7235.23	NaN	NaN	NaN	9937.26	NaN	NaN	NaN	5102.83	5247.1	NaN	NaN	7814.83	7582.69	7220.35	10581.8	8930.7	4051.5	5855.38	5500.23	2673.15	6632.54	10067.3	3573.54	2962.14	12762.6	14610.7	4555.55	9355.59	12739.2	2712.65	2477	6985.96	10187.6	1939.55	6782.86	10767.8	NaN
NaN	NaN	5462.86	9288.48	9747.52	9005.58	9802.64	12622.9	9539.55	8351.9	14242.7	14349.3	11054.4	7022.77	11440.4	10454.4	6118.12	7404.68	9154.06	4170.73	9173.2	8781.96	8572.12	NaN	2878.89	7340.29	4421.98	4541.26	5000.13	3822.72	6333.42	8739.48	6626.64	10029.2	10802.8	10795.5	10529.2	10896.6	10701.7	9448.1	7460.58	7128.1	8223.31	8177.23	8217.17	7729.66	8791.58	9169.75	7935.7	8354.86
132657	136237	131717	140119	135402	140633	129055	127551	125797	113502	118436	119750	97692.9	104826	102543	101471	99751.4	102144	91659.8	88926.9	91404.9	78499.7	77271.8	98659.7	133525	115183	121646	92034.4	101206	96534.3	112675	104459	110870	117435	113514	112076	121252	123170	122446	112818	122483	118962	110493	112805	105459	92938.7	91583.2	84432	75126.2	85817.9
NaN	NaN	NaN	NaN	NaN	NaN	NaN	NaN	7963.35	NaN	42823.4	NaN	NaN	NaN	NaN	NaN	NaN	NaN	NaN	NaN	NaN	NaN	NaN	NaN	NaN	NaN	NaN	NaN	NaN	NaN	NaN	NaN	NaN	NaN	NaN	NaN	NaN	NaN	NaN	NaN	NaN	NaN	NaN	NaN	NaN	NaN	NaN	NaN	NaN	NaN
31057.9	31557.5	30119.3	36286.8	36780.9	40988.1	36993.6	36888.7	36310.9	33551.3	36051.7	35127.4	33669.4	33580.1	27108.5	26013.1	26662.3	24699	29476.2	27679.1	26505.2	25934.2	25279.4	26746.3	31362.4	27080.9	27666.4	23962.1	22488	21259.4	31821.9	27456.5	33876.3	35426.2	33397.2	36938.1	38356.5	42109.8	36548.8	36748.2	35242.6	35133.3	27728.2	29041.5	27243.9	22806.9	24513.7	25676.5	17587.9	19642.5
NaN	NaN	NaN	NaN	NaN	NaN	NaN	NaN	NaN	NaN	NaN	NaN	NaN	NaN	NaN	NaN	NaN	12738.6	NaN	NaN	NaN	NaN	NaN	NaN	NaN	NaN	NaN	NaN	NaN	NaN	NaN	NaN	NaN	NaN	NaN	NaN	NaN	NaN	NaN	NaN	NaN	NaN	NaN	NaN	NaN	NaN	NaN	NaN	NaN	NaN
8322.36	3099.32	4611.24	2857.5	2070.46	1551.35	2943.71	1551.53	3053.21	723.07	430.42	919.721	1918.1	2741.55	3049.7	866.934	454.015	871.537	2396.73	1608.73	1589.93	1146.15	2772.08	3432.31	NaN	NaN	1116	NaN	NaN	NaN	207.415	553.234	2079.82	1944.18	2087.25	2282.84	NaN	NaN	420.257	579.931	523.538	1302.11	692.031	NaN	1126.81	492.829	NaN	NaN	159.346	NaN
2.03239e+06	1670060	1.8651e+06	1.41432e+06	1.50286e+06	1.31942e+06	1.111e+06	1.2315e+06	1.36083e+06	935547	1.14696e+06	1.01494e+06	761918	732270	658753	671765	653768	645070	601685	688230	634786	458108	493978	563404	305172	303899	316920	397923	389029	409053	348694	339429	389165	492663	487007	521797	450177	432730	441688	389718	456224	470739	457779	445017	406647	381459	375479	458131	430696	436908
NaN	NaN	NaN	NaN	NaN	NaN	NaN	NaN	NaN	NaN	NaN	NaN	NaN	NaN	NaN	NaN	NaN	NaN	NaN	NaN	NaN	NaN	NaN	NaN	NaN	NaN	NaN	NaN	NaN	NaN	NaN	NaN	NaN	NaN	NaN	NaN	NaN	NaN	NaN	NaN	NaN	11073.9	NaN	NaN	NaN	NaN	NaN	NaN	NaN	NaN
10799.7	11189.6	4321.12	18425.5	19572	21198.1	22367.3	25313.4	20307.7	NaN	17588.3	NaN	NaN	7616.18	NaN	NaN	13769.7	NaN	NaN	10692.3	NaN	NaN	NaN	14066.3	14367.9	18008.6	18478	17819.7	15944.4	15936.4	16265.7	13905.3	14407	18285.6	13295.9	NaN	18475.2	14196	14340.5	14278.9	16460.4	15334.1	20307.7	18759.4	22504.2	16261.1	22241.3	18642.2	21353.5	23992.8
39670.2	51188.7	43988.1	39117	41359.3	39977.7	42583.4	42726.1	44702.2	38280.3	56930.7	45644.4	60041.2	61706.3	46728.6	49304.7	55317.9	74522.1	53966.2	55724.1	60045.7	46983.8	44721.7	50355.1	18100.2	15043.3	15615.4	15542.7	15701.9	17308.7	12616.2	19835.3	17342	13540.9	15372.8	18892.4	18885	17223.9	20557.7	23222.8	18241.7	24383.8	22672.2	24984	22422.3	21043	20662.8	27357.3	24405.8	27691.6
NaN	NaN	NaN	NaN	NaN	NaN	NaN	NaN	NaN	NaN	NaN	NaN	NaN	NaN	NaN	NaN	NaN	NaN	NaN	NaN	NaN	NaN	NaN	NaN	NaN	NaN	NaN	NaN	NaN	NaN	NaN	NaN	NaN	NaN	NaN	NaN	NaN	NaN	NaN	NaN	NaN	NaN	NaN	NaN	NaN	NaN	NaN	NaN	NaN	NaN
NaN	NaN	NaN	NaN	NaN	NaN	NaN	NaN	NaN	NaN	NaN	NaN	NaN	NaN	NaN	NaN	NaN	NaN	NaN	NaN	NaN	NaN	NaN	NaN	3507.48	2991.27	2255.96	2768.6	2280.1	2258.77	1423.95	NaN	3512.46	1946.14	2815.15	2359.36	NaN	NaN	NaN	NaN	2846.39	NaN	NaN	2376.51	NaN	2213.92	2246.87	NaN	NaN	NaN
25549.7	9157.64	25677.2	4746.97	5413.53	3854.53	1313.09	1480.29	29493.7	2421.76	1625.37	32093	NaN	NaN	NaN	NaN	NaN	NaN	NaN	NaN	NaN	NaN	NaN	NaN	23207.4	18858.4	20672.4	37973.5	41483.3	34124.1	25010.5	30488.6	29798.5	16461.5	20739	16844.2	10402.6	8505.82	16655.9	19339.2	4096.57	2841.49	3281.14	2366.25	7391.59	6228.21	NaN	19013.7	NaN	NaN
20635.7	16424.6	34585.3	26301	21450.9	29209.8	28020.3	25144.2	24637.4	7547.42	15248.5	11322.5	25175.7	19865.6	17807.6	18277.8	21134.2	19698	18622.8	22562.4	34821.2	40234.2	22801.3	23151.7	23320.9	16261.6	21060.4	23078.5	12139.6	25283.2	14157.5	18470.8	16786.2	14479.1	23383.8	20703.7	18381.6	17741.2	15077.4	15389.9	18698.8	21831.1	14547.6	18858	14815.4	20722.6	21193.4	12232	15283.6	18909.3
31538.6	36330.8	30621.2	39648.7	37492.1	30036.4	32877.7	47610.6	39105.7	17611.6	20517.8	5728.32	28836.1	33661.8	47038.6	72316.8	51074.7	44975.6	49851.7	55066.8	85972.5	103769	69436.8	93253.6	25294.5	29549.8	32147.9	30880.6	31704	29275.7	24737.9	35181.1	24637	32018.6	32459.9	30969.4	26945.7	25102.3	26210.9	18658.7	23761.7	21374	22982.5	22072.7	16934.7	25615.3	22208.4	27818.3	31151.2	31546.3
122812	41035.3	27545.5	47892.6	26163.5	NaN	32913.2	45427.4	19940.3	29149.3	32378.1	26758.3	6874.04	29572.9	159555	3841.93	28228.9	24628.8	25865.9	4579.08	16709.1	50461.1	32509.5	3842.59	182839	NaN	268535	208290	NaN	9972	139393	205467	NaN	40835.1	NaN	159246	22308.1	303853	362180	12316.5	NaN	118001	149247	147545	11122.8	166631	183474	148617	186677	119283
21270.4	12032.8	14303.6	18045.2	23224	19019.5	26662.5	13279.1	15006.6	8821.58	7991.63	3395.61	8497.41	9371.82	8587.4	10674.9	34649.9	28443.9	62575.8	57382	36702.1	66170	47586.6	29808.9	14517.2	6915.88	9206.59	13648.4	12046.2	18269.8	4925.61	8697.04	5938.23	7632.29	9072.34	6433.27	6268.48	8022.36	6611.03	7775.74	9719.6	11472.3	12948.3	14446.2	12743.9	20373.3	14124.6	17781.2	15614.2	31450
17555.2	23023.1	15440.7	22703.3	25283.5	26469.9	26063	25255.4	21003.6	9054.63	25552.7	24117.6	30438	22326.2	30144	27705.3	27258.4	26484.7	30293.1	26262.6	33219.1	45604.5	37577.1	42369.1	20873.4	23015.9	22035.8	21993.2	16985.6	16825.7	21055.9	18025.4	16180.2	23619.9	21026.5	15667.1	26225.4	23103.2	17334.3	18124.9	18454.2	17969.4	23623.7	18370.6	19430.6	24907	20794.8	27481.2	26616.4	23533.5
91508.9	68688.2	68541.4	59557	65996.3	71199.6	66181.6	74252	59600.6	65269.9	82106	77033.6	66302.2	76393.4	81291.8	83973.7	87033.4	81587.5	74990.9	85897.6	84889.7	71589	77275.8	72957.7	90141.5	86452.4	97150.4	138348	118542	130881	102281	96012.9	104224	102818	101485	103783	99849.6	101512	82278.9	82294.2	100643	100424	113207	109532	104802	110082	107101	90070.4	144086	127163
9899.92	3627.62	7963.64	5724.3	8799.55	6697.3	7754.27	10427.4	9516.37	2333.51	8935.78	8118.77	8155.94	6369.71	5543.88	5204.31	5254.79	4934.81	4240.53	10074.8	5616.32	6170.24	6247.31	4403	10649.6	15865.6	12958.6	4484.7	7696.17	7792.5	8684.24	8000.87	8134.55	7844.11	9190.59	8415.41	6836.79	6355.43	9115.39	6750.77	6676.58	8363.13	6057.49	8215.66	9135.77	8802.5	8942.99	7135.19	6248.87	5585.41
30177.2	29007.8	27003	30669.8	26753.8	25769.5	26602.4	25227.6	23697.4	32717.8	23412.8	27901.3	21819.8	23502.4	24790	21282	27592.3	22327.8	16976.5	21680.5	25454.5	18567.4	19946.5	25370.2	43933.8	38701.1	38536.5	48966.8	40084.5	30743.1	33108.9	33905.1	34557.3	32472.1	31990.7	20873.6	34422.9	34789	41722.3	27022	39035.9	38187	32167.2	33056.2	42188.2	32543.2	36410.2	44061.9	41672	39388.2
72515.6	65949.5	68728.3	79197.6	69497.3	63726.3	45295	49200.6	38562.1	23383.1	22646.8	28219.4	15776.9	26481.3	18093.1	25399.6	20251.3	36604.5	36484.8	42562.5	37565.7	47039	33196.6	66531.7	116876	142120	138367	151311	153870	179374	117034	167203	192047	145856	113481	149875	116294	126914	117092	72764.6	82318.6	78006.9	47511.1	53172.5	52787.1	37922.1	43650.9	32888.3	35008.4	35961.2
NaN	NaN	NaN	NaN	NaN	NaN	NaN	NaN	NaN	NaN	NaN	NaN	NaN	NaN	NaN	NaN	NaN	NaN	NaN	NaN	NaN	NaN	NaN	NaN	NaN	NaN	2886.34	NaN	NaN	3359.51	NaN	NaN	4714.85	6945.46	7031.04	4126	6014.12	NaN	3752.97	NaN	6737.62	6046.94	8976.47	9589.22	5377.19	NaN	5266.74	NaN	NaN	5386.27
238725	271297	391018	341321	231793	290360	396018	464292	488642	423393	339923	430227	399126	317598	259780	292858	281122	249020	381278	361826	266097	395635	403219	430003	494404	706342	581690	477265	493697	582042	753249	759361	652516	704927	525600	516380	861024	797948	816786	759359	625441	504184	571757	538671	428552	501295	587146	648522	494842	506702
22002.4	12727.6	19559.2	19701.3	18458.2	17009.2	16597.6	17135.8	15901.6	14302.4	17247.9	15241.6	16314.3	18124.1	13989	18030	13025.2	11465	17186.8	17682.3	25903.3	27885	24684.8	42095	14207.2	12355.3	12098.9	9306.36	10235.6	8952.23	8570.13	8321.44	10755.3	10997.1	10979	9587.89	10930.6	10516.5	10219.8	8107.06	13255.6	12062.9	16958.1	19610.2	12614.3	15005.2	12757.4	13408	18369.6	22106.6
119243	111094	152042	117922	135684	135457	120763	107171	149162	162394	106606	141299	130017	120034	96898.8	99980	114983	98714.2	84462.1	106075	113551	54552.9	44414.6	77771.4	409508	309332	235217	277975	262573	281307	303544	291652	272536	365508	278598	289881	381008	374016	437506	506430	328498	390862	277286	238445	229932	195824	242052	352999	222669	213248
30036.3	19474.8	25055.6	25269.4	26106.8	21192.7	16455.8	28593.8	29025.3	16520.8	15485.1	34690.2	15401.8	14355.8	16311.5	42262.3	41564.6	26838.1	13442.9	16237.2	15549.4	14089.9	10563.6	20804.8	NaN	22127.3	17722.1	15757.9	20934.8	11840.1	NaN	23950.8	11674.5	17703.3	14478.1	11440.7	19826	3697.42	6224.56	2600.03	12779.4	12969.8	NaN	NaN	16650.1	16505.9	15467	18203	15319.5	11448.2
20557.9	16330.8	16001.1	26974.8	29651	22683.6	33481.2	36368.9	33465.8	42729.1	37956	41428.9	48587.3	42967.8	47133	45842.8	48885.2	41182.9	47016.2	46945.2	49029.3	54181.9	55188.1	49801.3	51362.3	62988.2	57904.5	85834.2	73548.1	76456.9	57464	59066.6	52132.4	65456.5	68430.6	56663.9	97918.3	100157	87168.5	119927	109757	98363.8	98337.3	101617	100643	98544.2	99193.3	128061	92855.9	90106.7
NaN	NaN	2109.46	1403.53	962.781	NaN	1463.31	1376.49	1124.05	727.331	1350.98	1924.08	NaN	1170.17	434.728	NaN	NaN	NaN	667.529	NaN	478.192	1115.85	NaN	NaN	3830.35	3219.32	3413.02	NaN	1058.57	2147.59	3105.23	NaN	2087	1797.06	1245.73	1562.68	1682.75	1890.41	2136.61	1843.51	1481.03	NaN	1582.19	1843.91	1539.27	1480.27	1235.66	NaN	NaN	NaN
NaN	NaN	NaN	NaN	NaN	NaN	NaN	NaN	NaN	NaN	NaN	NaN	NaN	NaN	NaN	NaN	NaN	NaN	NaN	NaN	NaN	NaN	NaN	NaN	NaN	NaN	NaN	NaN	NaN	NaN	NaN	NaN	NaN	NaN	NaN	NaN	NaN	NaN	NaN	NaN	NaN	NaN	NaN	NaN	NaN	NaN	NaN	NaN	NaN	NaN
292019	304519	284162	340070	351695	310877	330714	341343	318644	212772	231910	235303	201120	192826	160074	167371	151198	122387	151861	179054	163161	162708	163502	137074	105424	108038	94810.4	107395	98606.1	108247	209709	226463	190602	255979	232675	232499	265306	285373	306316	271395	228633	226176	160847	151981	153973	126754	132154	141818	119706	118845
2032.65	2979.34	NaN	NaN	3034.09	3766.84	3737.04	NaN	2813	3039.99	4661.43	3785.89	3452.83	NaN	2925.67	NaN	NaN	NaN	3285.24	NaN	NaN	3471.78	5855.44	NaN	NaN	5180.83	7227.9	NaN	3126.13	7024.65	6045.05	6391.87	4910.63	4932.66	3652.13	7156.54	5031	6515.29	9788.33	9629.77	5450.69	6009.01	5408.85	4377.98	6872.65	5975.48	7605.15	10646.2	5930.92	5231.34
10629.7	10289.6	8990.6	9838.25	10205.6	11105	9921.89	13401.4	11475	12781	11013.8	12183.8	9970.21	8985.1	11886.3	8937.63	10348.4	9442.51	10748.2	16116.2	11081.2	13389.4	10006.8	11157.3	12888.2	11122.2	13584.2	7961.74	9960.79	8127.86	3526	6530.61	8532.35	8280.52	8240.4	8680.52	9608.5	11129.6	9385.94	8907.86	13497.8	11196	12803.2	15067.3	11049.5	12170.4	8487.7	9056.13	10911.3	10372.5
14931.5	14311	13089.9	20233.1	17719.2	20633.8	22377.2	23925	23131.4	18516.2	15894.3	10431.9	25088.7	29574.8	30055.2	31192.2	32043.5	44741.9	45887.8	43837.5	47622.2	60451.9	57059.9	61863.2	20161.6	9349.28	10121.2	17724.4	11301.8	11235.1	12659.1	10285.1	10980.6	11591.9	13886.5	13097.2	14202.1	13646.8	15055.7	16268	16975.4	15969.6	20378.9	19358.5	18464	24136.9	23742.1	22616.3	29065.9	32550.5
NaN	5102.87	5170.72	5224.84	NaN	NaN	3385.17	NaN	3208.32	2481.25	2488.81	1926.33	2576.25	NaN	2145.26	2020.92	NaN	NaN	2249.93	2277.31	NaN	NaN	NaN	NaN	3763.49	5799.99	3816.89	NaN	NaN	NaN	3034.71	NaN	3337.45	2542.12	2194.99	NaN	NaN	2867.64	NaN	NaN	NaN	2176.42	NaN	1917.14	1985.23	2445.64	2122.88	NaN	NaN	NaN
19667.9	18533.9	17764	11591.9	10932.7	9266.17	7135.54	12883.2	5980.95	3709.38	7319.41	5973.4	5536.21	4803.32	4157.5	6976.89	6455.28	9028.43	5561.3	5217.64	8038.52	6450.17	7329.56	5133.83	8105.76	12957.8	9190.76	12369.3	9753.29	11816.9	10654.8	14995.1	8338.39	7225.82	10025.8	10626.6	7312.16	11788.4	8015.09	8982.06	8104.66	7800.31	5254.34	6580.96	6283.78	6361.94	6854.32	6733.98	5860.52	4887.53
61420.3	69776	55388.7	44666.8	50489.7	45966.6	50479.7	52867.1	50795.2	45459.7	54888.8	51046	51259.3	43427.9	44688.9	40174.5	40416.9	39970.7	44510.1	45486.3	43279	43227.8	47639.9	36943.3	38902.9	44212.5	42906.9	22814.3	31211.5	26181.9	38905.9	35056.1	34229.1	37377.8	34428.3	34253.8	36645.4	33117	38140	33395.1	30257.4	35543.6	35331	37576.8	35803.8	35650.2	37002.4	32097.4	25914.4	24315.7
113205	115338	107099	69343.5	68143	65451.3	46639.6	54359.5	45270.1	42496.3	42319.4	43706.1	38324.1	40779.3	33834.5	33203.5	34022.7	29640.4	27522.4	36674.2	30466.3	44454.3	43607.4	29346.1	57954	62879.9	61881.3	64336	62860.7	67150.6	54822.8	66078.2	55107.5	45177.3	44177	48873.3	38093.5	46523.1	46075.5	37169.7	29749.7	31149.5	26006.9	27616.2	27187.5	19962.5	25002.9	27925.9	17694.2	16542
21168.4	25461.5	26577.3	22747.3	24004.5	26016.6	24129.4	25284.6	22161.9	26763.1	15868.6	20600.4	24081.3	17992.3	18703.9	17873.6	19494.5	19323.1	17924	18595.2	19561.3	18633.1	18120.1	21531.9	16763.8	19716.2	16415.4	17136.4	18571	16741.5	17096	20014.5	17440.7	17090.9	17448.9	16393.4	16644.9	17820.9	17808.3	19140.7	16183.5	17250.6	15141.1	15111.8	15326.9	14256.8	15458.8	17003.4	14790.6	13997.6
18897.2	20754.4	19916.2	19311.1	19666.9	19376.6	20289.7	18244.6	19671.4	11952.1	13121.7	9572.23	11288.1	8444.61	6018.04	12245.1	7336.44	7777.6	13820.3	14106.1	14367.8	13209.5	13160.9	8807.91	14492.3	20228.2	14933	11758.1	9843.16	12007.3	11992.2	11447.8	6816.36	7252.93	8564.96	7134.01	9815.93	9784.94	10894.4	16386.5	7727.92	7250.74	6807.99	6430.19	6173.82	7079.11	9648.71	13604.8	4915.19	5595.43
186690	121696	193148	162013	164070	153742	101664	165610	129934	172884	157685	147246	144313	158445	146904	173416	162786	153285	148454	198664	154908	139489	132248	181073	167721	166315	126856	118774	115184	129747	128850	97930.7	95144.7	97819.8	103396	103514	121600	97059.2	101819	118054	112367	141793	107781	132506	111969	123746	134601	123339	131302	108348
7699.86	NaN	NaN	11534.6	10776.5	13236.1	18480.4	22178.7	19203	30600.7	29978.8	25372.2	44369.7	37759.3	38142.4	42814.5	40409.4	35879.8	37894.6	36017	31608	56280.7	56174.9	25176.2	23534.8	24603.6	18332.5	15604.5	14901.2	16438.6	19236.4	17462.7	12431.6	15588.4	14628.1	16325.4	19072.3	21444.6	20149.3	38058.9	20453.4	22603.1	30818.1	31336.9	32201.2	41530.2	41498.4	54098.8	43124.5	41303.5
4297.03	3896.01	NaN	NaN	NaN	NaN	NaN	NaN	NaN	NaN	NaN	NaN	NaN	NaN	NaN	NaN	NaN	NaN	NaN	NaN	NaN	NaN	NaN	NaN	11195.2	9192.72	8465.78	NaN	8251.77	6012.08	NaN	4326.31	NaN	NaN	NaN	1947.25	NaN	NaN	NaN	NaN	NaN	NaN	NaN	NaN	NaN	NaN	NaN	NaN	NaN	NaN
30118.3	29569.2	30052.5	31314.7	30363.7	33960.2	31919	34503	32547.8	26410.6	28298.1	35483.2	32442.8	29901.5	31684.3	29289.8	28639.1	28746.1	28536.9	22926.5	29267.6	24505.1	25756.1	40267.8	28485.5	28086.6	29797.2	28654	30224	29804.6	24977.3	31456.2	36829.5	29644.1	28740.6	31802.2	25103	30958.7	28527.5	25710.1	25173.2	28063.9	27608.1	26895	26044.8	24653.3	24692.6	27800.1	28065.3	29449.9
NaN	NaN	NaN	NaN	7268.51	NaN	1885.63	9724.47	2265.54	4018.95	1975.86	2231.67	2248.62	7769.26	6576.97	3738.89	2073.85	1950.51	3893.29	3642.23	3802.38	3802.97	5541.31	2091.57	NaN	2008.97	1932.73	NaN	NaN	NaN	2214.76	8062.17	2717.01	7597.42	2530.91	2405.99	5414.11	4329.43	948.421	4675.88	1713.67	3861.18	2302.25	3043.61	2829.19	4944.73	3090.29	4295.37	2649.4	NaN
11853.9	8202.22	8965.24	13101.8	15058.8	14007.3	13320.1	10939.1	16443.8	6304.97	8137.46	11847.6	7182.51	9624.61	5494.01	5339.02	12371.6	4325.49	2133.49	10645.4	11591	8116.56	11079.4	8247.23	12627	13808	12439.1	12998.1	11513.1	13478.7	14330	17847.6	12294.9	12170	11405.2	12339.1	12068.3	12881.7	15184.5	13079.9	12938.1	8554.1	8577.85	9797.1	8837.66	7689.06	8633.4	11457.7	8106.53	8448.35
19944.5	13045.6	12614.9	2387.43	3139.18	NaN	NaN	NaN	NaN	NaN	NaN	NaN	NaN	NaN	NaN	NaN	NaN	NaN	NaN	NaN	NaN	NaN	NaN	NaN	NaN	NaN	3846.78	4646.39	5572.5	NaN	NaN	3477.92	NaN	NaN	NaN	NaN	NaN	NaN	NaN	NaN	NaN	NaN	NaN	NaN	NaN	NaN	NaN	NaN	NaN	NaN
17044.8	16687.9	15057.9	13278.8	13040.2	11426.1	13264.1	9819.88	10514.1	7826.19	11009.3	9252.76	10250.2	7086.68	9314.53	9235.48	11197.2	7070.47	9523.78	6404.09	3627.22	8277.65	7846.79	7378.8	8968.34	6128.67	4937.19	13870.6	10932.6	14306.8	8005.05	7800.32	9816.91	9750.7	9639.91	10349.9	8461.81	11959.2	9814.71	8514.02	13831.5	12258.3	10130.1	10298.2	8552.19	9149.64	11749.7	7383.29	12055.2	6923.3
1.76431e+06	1.7647e+06	1.80642e+06	1.30937e+06	1.86082e+06	1.30224e+06	1.2308e+06	1.29301e+06	1.42893e+06	1.12517e+06	1.10634e+06	1.57973e+06	1.35519e+06	1.18962e+06	1.55284e+06	1139833	923769	1.24747e+06	1369766	1035485	1.23569e+06	966943	1.22381e+06	1060680	798221	824774	892676	600886	641062	706119	605548	961133	767437	684349	813535	831613	690571	550239	630072	515391	452889	542939	432305	555434	440108	470914	552448	367772	435700	436183
11393.9	4473.77	3588.09	2165.73	7122.28	1071.93	1191.95	NaN	6236.87	985.555	497.765	1389.71	4982.94	5413.95	1277.73	4004.86	5883.53	4060.31	6342.73	NaN	7154.63	8323.27	738.58	4381.31	11176.2	10565.3	12174.4	9738.24	10604	9352.08	4755.23	5729.8	8206.48	7402.17	5461.16	5476.64	NaN	NaN	NaN	6411.77	1137.49	NaN	5328.09	7119.91	NaN	NaN	4981.49	8432.41	NaN	NaN
57166.7	23919.1	23549	13758.7	26306.4	22855.7	21826.6	24874.8	19937.2	18207.7	20634.1	16954.6	17154.6	16440.4	18532.6	18946.3	19168.9	21605	18241.5	17821.2	16515.2	26225.7	24411.9	15877.8	48659.1	50766	49412.2	23337	22800.7	16969.5	21214.1	15561.9	18938.2	14505.7	15459.2	13391.6	11690.1	11814.6	11324.8	11912.3	13665.7	14916.1	16690.4	13364.7	15156.1	15481.5	15176.8	14780.3	14625.6	14279.4
25984.3	47082.3	14449.6	36166.3	17785.4	26392.3	11528.8	26343.2	25508.2	24861.6	47596.8	11361.9	78253.7	21606.1	15382.6	14350.7	11552.2	NaN	166255	21801.8	135529	19021.7	21149.2	28484.1	20367.5	13735	15372.9	15743.4	19751.4	13847.8	15861.5	18376.7	21363.9	22699.3	18385.2	15947.9	16741.1	16185.8	22795.9	12145.3	14802.8	19806.4	18546.8	11837.1	15929.1	12731.4	13761.4	17732.9	10339.3	12521.7
23200.8	24860	14077.9	16881.8	18136.5	13974.2	NaN	NaN	NaN	NaN	29510	NaN	NaN	27263.6	NaN	20411.3	NaN	NaN	NaN	48940.6	NaN	NaN	NaN	NaN	17146.4	12156.7	11766.8	24642.4	20713.9	20105.9	20023.6	16846.6	22997.6	7809.7	12655.1	15187.8	9425.39	11453.1	13495.4	5763.72	4672.48	3386.93	4446.69	2337.97	1677.54	1460.73	1397.92	4504.47	1629.02	2693.85
3346.15	NaN	NaN	NaN	3509.23	3695.32	3758.78	NaN	NaN	NaN	NaN	NaN	NaN	NaN	NaN	NaN	NaN	NaN	NaN	NaN	NaN	NaN	NaN	NaN	NaN	NaN	NaN	NaN	NaN	NaN	5076.2	7351.9	5714.89	NaN	NaN	2461.94	NaN	NaN	NaN	NaN	2572.03	NaN	1468.3	1703.46	NaN	NaN	NaN	NaN	NaN	NaN
24663.3	22281.8	26921.1	32134.9	40222.6	33381.3	25497.7	25746.9	24292.9	17205.9	16473.7	24527.9	27731.4	24166.5	25979.2	23507.9	22957.2	24945.6	23809.3	19834.5	20607.5	20028.7	18946	22986.8	16595.8	13759.2	18558.5	13569.4	13897.4	18943.6	13677.1	16028.3	20215.9	11979.7	15936.9	19050.7	13500	13111.9	20276.9	12379.7	13590.5	14955	13536.1	15384.5	14808.7	13158	19434.8	21949.6	13042.9	20403.8
434504	483334	427039	415658	434137	409054	446124	387467	428731	380124	381439	387489	377103	346135	394841	364557	331029	335102	381654	372315	378284	353734	316144	398774	412848	541677	496119	348934	390371	404180	473393	474618	426237	524832	448261	443360	422541	391805	424300	414426	351855	377549	357556	331501	309259	352241	351060	299382	289658	258657
16182.6	21682.3	12083.1	6956.84	20648.1	25090.5	15837.6	14488.2	14249.6	15335.7	10550.2	27161.1	20669	12166.7	9192.65	8426.15	7921.22	5446.35	5343.11	13730.8	8211.23	4883.36	6827.49	9510.85	9235.37	9358.38	9102.11	10523.8	9049.62	6701.12	7114.49	12621.5	8857.28	11651.5	9865.02	8510.15	9309.63	8743.88	10699.5	8073.79	8341.97	10778.7	8266.51	10712.9	8926.66	7859.76	11313.2	4772	7287.62	8835.02
81460	84358.1	75785	130137	121124	108250	126505	133720	132834	162573	138324	152491	261374	241765	292484	325256	371972	373437	384650	349679	418554	621926	519124	592895	67075.5	61644.5	70680.4	67029.4	73701.9	79428	73499.9	85048.4	97184	114670	116452	112012	132577	124539	116205	112570	148298	145633	198677	198092	163607	266963	232539	193888	328460	344436
19316.9	18594.1	18105	17768.8	18846.6	20089.7	18724.8	17495.4	19966.6	17050.6	13546.6	15944.5	9415.54	13271.6	16000.1	15549.1	16842.6	20416.2	16404.8	15938.4	16549.2	16434.1	13892.5	20060.3	20080.6	19275.7	14057.5	16775	15925.5	16246.3	17950.2	15622.9	16086.2	16063.2	15614.7	13648.5	15512.2	16324.7	14661.8	19675.5	16460.2	15099.8	15266.5	14816.9	13463.8	13442.2	14081	15405	14276.6	14366
NaN	11131.2	9515.65	6098.72	12971.1	NaN	8232.45	5420.88	4939.85	12501.6	7063.62	6624.01	14380.6	11595.7	3859.64	10489.1	17791.8	NaN	4264.25	6315.72	11462.6	3378.69	8334.88	3910.22	6234.84	7104.57	1550.96	3323.57	6662.53	10257.1	4777.53	14178.9	NaN	7435.39	NaN	4152.92	28711.8	NaN	15447.1	21098	2098.75	NaN	1958.4	2744.65	2580.82	6604.61	NaN	3574.4	15687.2	4896.84
18375	19801.4	21024.7	13311.2	14574.8	12876.7	11635.3	12762.7	10048.9	11663.2	15489.3	16005	15262.2	17861.6	16461	15550.4	17716.7	15795.6	17684.7	18537	16436.9	21182.4	22826.6	16120.6	17064.6	19159.9	16113.9	14825.6	15085.4	12829.2	14229.5	13704	11847	9561.46	9642.85	9959.48	8712.87	9212.99	9347.01	8692.13	9050.92	8296.25	10817.1	9806.8	10653.9	13587.9	13271.2	13633	13084.8	12408.6
NaN	NaN	NaN	NaN	NaN	NaN	NaN	NaN	NaN	NaN	NaN	NaN	NaN	NaN	NaN	NaN	NaN	NaN	NaN	NaN	NaN	NaN	NaN	NaN	NaN	NaN	NaN	NaN	NaN	NaN	NaN	NaN	NaN	NaN	NaN	NaN	NaN	NaN	NaN	NaN	NaN	NaN	NaN	NaN	NaN	NaN	NaN	NaN	NaN	NaN
20534.5	20074.8	17715.9	10555	11397.3	11215.9	12534.8	10923.2	9384.54	6642.75	8678.2	8577	9347.63	11386.7	8269.84	7747.1	8087.79	9014.6	9371.99	9423.63	8193.85	11801.9	12206.5	9407.67	20025.4	19104.3	18384.5	13409.2	14548.8	11909.2	11263.4	11476.1	10030.6	8639.42	7804.88	8770.56	5758.05	5622.86	6060.12	6803.18	6221	7178.41	6839.08	7636.45	6388.47	7500.44	6101.21	6043.87	5468.17	5695.7
NaN	NaN	NaN	NaN	NaN	NaN	NaN	NaN	NaN	NaN	NaN	NaN	NaN	NaN	2005.93	NaN	NaN	NaN	NaN	NaN	NaN	NaN	NaN	NaN	3872.99	NaN	2195.9	NaN	3505.68	760.129	3337.57	NaN	NaN	NaN	NaN	NaN	1848.12	NaN	NaN	5850.2	1145.67	827.222	1256.21	1745.65	969.664	777.185	1270.92	NaN	NaN	NaN
12546.3	11298.9	14101.7	20065.3	16851.4	17238.2	27104.3	25482.8	26592.8	34268.7	29354.6	34048.8	33602.3	38816.6	37068.1	38961	35210.6	34230.3	34152.3	29068.5	35010.1	30585	25202.9	37569.1	17553.2	13552.6	15958.8	23862.6	22805.7	22555.2	16391.7	18965.7	18271.3	15468	18391.1	15229.3	16271.8	16585.7	17533.9	20922.4	21824.3	21392.8	24971.2	26187.3	24910.3	26795.3	25626.2	27674.8	29452.8	26889.2
NaN	NaN	NaN	NaN	NaN	NaN	1266.84	1382.41	648.412	2005.96	2197.74	1646.86	1392.75	943.282	NaN	1305.39	1645.5	800.953	NaN	1382.12	NaN	1782.28	NaN	NaN	NaN	NaN	NaN	NaN	NaN	NaN	NaN	NaN	1122.48	NaN	NaN	NaN	NaN	NaN	2396.41	NaN	666.341	1623.02	NaN	NaN	1188.28	NaN	1327.76	3080.7	NaN	1161.15
19618	16343.8	17985.7	19520.3	18189.4	20610	18341.8	19658.9	16706.5	11427	15204.5	20637.8	21425.1	14080.1	13195.9	14181.5	12347.4	14967.4	13778.5	14640.8	14122.9	13786.5	13983.6	15197.9	14307.2	14590.8	13081.5	13734.7	12682.8	12505.3	14007.8	14368.4	15017.1	14898.9	15519.7	16040.2	15682.8	14802	13199	14234.2	14831.4	16543.8	13498.7	13700.4	13317.8	13297.7	13324.5	11347.8	13148.8	11376.3
10704.5	3879.73	3117.51	2331.18	2209.01	3161.58	1164.59	668.818	1607.38	NaN	945.979	NaN	NaN	NaN	NaN	1828.11	6317.9	NaN	NaN	NaN	NaN	NaN	NaN	NaN	2106.44	7459.68	2608.96	2479.97	2070.44	2947.34	4724.59	NaN	NaN	NaN	NaN	755.641	NaN	6960.35	33586.3	NaN	8945.36	3030.94	3242.33	4780.47	3398.97	6416.6	33481.4	NaN	32046.3	42336.4
971310	1.00591e+06	815602	734267	846396	673291	654546	736499	676251	594421	822540	573595	560865	557001	574989	577080	602296	568714	538941	558455	624178	573212	660656	605195	570193	611220	557029	475444	434396	494561	452541	419680	400614	352926	439016	404462	339252	426487	429717	396244	348338	357548	334467	295135	315992	346121	333572	388675	315555	300012
NaN	NaN	NaN	NaN	NaN	4321.3	NaN	1937.59	2465.53	NaN	NaN	2784.84	NaN	NaN	1568.04	NaN	NaN	NaN	NaN	NaN	NaN	NaN	NaN	NaN	NaN	12464.2	7640.01	12538.8	13040.5	10946.1	13213.4	8239.41	9207.49	12833.4	NaN	10373.6	12872	9904.55	7529.73	NaN	NaN	6239.53	NaN	9044.24	7034.3	4801.52	7417.23	6398.09	NaN	6237
8906.2	16202.1	9381.96	10395.9	9775.9	6131.77	8647.1	14448.4	8730.6	8290.52	10118.6	7468.5	9848.41	7200.4	6232.99	9622.65	NaN	NaN	8293.01	9376.6	NaN	8988.19	7482.67	8045.91	4665.47	977.457	3379.48	NaN	2715.45	NaN	1351.25	2432.33	NaN	1262.56	3737.62	2839.85	NaN	2378.44	NaN	2822.31	NaN	1823.66	NaN	NaN	NaN	NaN	3909.11	861.71	NaN	NaN
104214	60672.2	15685.2	56912.3	57544.1	72088.3	77335	57575.5	80235.2	38369.5	35204.6	15087.7	37556.4	45060.5	19017.8	17060.9	55176.9	57623	52577.3	52316.7	56888.3	49981.2	66348.1	57223.6	21409.9	13787	11860.1	11090.2	9638.07	14338	19647.2	22133.5	14815.5	21487.2	9603.08	12593.7	19453.4	8142.49	18687.6	14939.5	7409.65	8003.35	8180.35	6404.96	9401.2	9160.25	6861.89	9578.34	6674.39	5672.08
14311.4	47926.1	NaN	NaN	NaN	NaN	33556.6	NaN	NaN	NaN	23084.2	NaN	NaN	NaN	NaN	NaN	NaN	27090.1	NaN	NaN	NaN	NaN	NaN	NaN	503138	389339	167775	106285	117136	142939	115929	188441	91606.8	67921	86122.9	135751	104454	112829	174889	176788	83315.6	92752.1	68214	63671.4	117041	77722	117246	86079.5	85818.7	79290.4
16619	13968	16007	11425.4	12668.8	11036.4	9958.11	10816.5	8548.71	5859.93	5412.8	6630.32	4650.08	5510.77	6955.05	6512	7276.85	10031.6	7003.82	10787.7	9432.75	13170.9	13555.5	9038.83	7790.79	10070.9	7305.44	8136.83	8581.43	7431.42	9814.31	8885.7	7723.26	9492.63	7980.09	6929.83	6765.21	8735.13	7225.26	7998.78	6815.27	6282.63	5877.58	7247.14	6424.58	7176.94	6665.38	8010.83	6133.18	6088.21
7804.71	5096.1	5991.67	5482.96	5972.82	4094.91	4340.39	5364.1	5581.95	4182.5	4099.48	1949.93	2589.65	2193.8	4589.29	5514.39	1899.3	3381.92	5444.83	3392.56	5712.35	7445.78	8432.12	3916.87	7135.62	8477.98	7703.81	NaN	5289.63	4396.24	5148.52	5857.5	7138.1	6187.08	6172.45	6482.46	5485.46	4366.73	5272.6	4312.97	5180.76	5018.61	3287.02	4920.61	5379.04	3642.32	5110.53	5962.29	3214.09	3812.2
NaN	NaN	8386.21	4933.37	NaN	NaN	5065.89	15081.5	10486.2	14325.9	10197.7	6270.08	12649.8	12069.8	10677.4	5385.74	13427.6	10654	9472.92	9413.95	10159.7	17001.7	15539.3	22400	25325.9	NaN	NaN	NaN	NaN	NaN	NaN	NaN	28277.9	2496.3	19828.2	4352.5	9226.04	8629.58	7043.73	NaN	5012.72	5578.58	8530.06	12306.2	10911.6	14139.2	10641.9	NaN	15363.4	14008.9
14706.4	12127.4	7298.66	7970.4	7394.06	4415.33	5347.13	20162.3	3002.13	2612.64	2289.82	23092.3	2938.65	2941.43	2107.94	2425.88	2919.79	1325.94	3312.79	20515.7	4112.26	23826.1	23193.2	3746.92	5603.96	29999.2	4871.62	5022.88	10192.3	10741.6	9892.66	9434.51	9430.37	6915.47	9605.82	7825.19	7857.76	7849.68	7448.61	8778.69	10549.7	8112.13	5180.18	5782.43	7508.85	4477.37	2935.96	6546.67	3522.93	6499.3
13092.2	NaN	11663.9	21589.9	18714.9	22565.6	20079.8	23013	20334.1	16810.4	11373	17437.6	14166.6	17430.8	17755	15295.1	17718.1	18069	18176.4	15971.5	17741.6	19799.6	15313.6	28221.6	NaN	NaN	NaN	NaN	NaN	NaN	8458.9	5346.77	8866.88	12057.5	11445.4	10367.2	13346.6	7512.28	6000.47	6051.68	8987.2	8834.03	9247.54	10139.8	7788.98	NaN	NaN	NaN	NaN	NaN
6667.85	9208.57	NaN	5391.25	4199	NaN	9404.73	9191.91	6985.93	6469.41	6703.9	6282.63	NaN	4500.86	4827.4	NaN	NaN	NaN	NaN	NaN	3475.38	NaN	NaN	NaN	15359.8	14172.9	11694.6	15093.9	14354.7	17906.3	8762.16	10477.4	9780.98	6328.29	6896.01	6443.78	5682.77	6119.01	7486.57	7834.21	6087.21	7086.55	3989.29	5061.61	4048.82	5390.94	5663.79	8677.3	3327.05	3020.83
26400.2	31685.3	26883.3	14728.3	16339.8	14307.6	20896.8	21333.4	11553.8	11420.9	10515.7	17227.8	12735.9	41090.8	27083.2	16432.7	42677.5	34613.5	46168.2	14474.6	18066.2	18277.5	15271.3	17689.4	19517.4	18939.2	18538.2	21000.4	17132	17468.6	15145.7	13789.2	14121.5	11176.3	12962.9	10708.7	9683.66	9317.62	11078.4	7143.4	8786.87	8911.2	5797.59	7424.62	8682.36	7354.97	8056.11	7420.44	3997.53	4520.84
6453.71	3994.84	7290.43	6417.66	8242.6	8930.68	6838.65	5585.98	8578.43	5737.07	6596.2	6882.63	2382.41	2106.03	5151.85	2454.29	5104.01	2859.86	2269.64	4717.18	2458.61	NaN	2838.85	4838.04	8672.61	8883.33	7211.57	3739.59	5558.27	5342.82	5486.22	5936.96	6279.12	6098.62	6031.46	5741.69	7702.26	6907.07	7149.59	7776.75	6350.51	6146.89	4863.12	5755.55	4509.89	4833.63	4971.97	5879.89	2021.48	3632.47
24813.1	22966.3	23514.5	33516.4	30140	26696.5	24291.5	43204.8	28043.9	19716.4	39883.7	39557.4	23344.7	31974.2	51496.6	33024.1	50976.4	31971.2	39523.2	56748.9	37739.7	50198.9	52036.8	38729.5	23504.5	20119.4	19722.3	25251.7	19492.9	23210.5	19671.9	25512.9	22627.2	24174.8	22597.9	22816.2	23178.6	21605.8	21857.5	24055.6	18132.4	17470.5	21034.9	20161.4	18597.6	27355.7	25778.5	22738.4	27020	23790.9
113272	NaN	NaN	20261.4	58120.1	NaN	35385.7	50604.8	NaN	NaN	NaN	NaN	NaN	8030.73	NaN	NaN	NaN	NaN	NaN	NaN	NaN	NaN	NaN	NaN	9457.98	NaN	7196.63	12272	NaN	NaN	NaN	NaN	NaN	19435.3	NaN	NaN	11896.2	NaN	NaN	NaN	NaN	NaN	NaN	NaN	12169.1	NaN	NaN	NaN	NaN	NaN
24936.1	23162.4	22678.5	30933.4	35425.7	29667	23771.6	28850.3	24009.5	26829.9	26308.2	8772.18	27836.9	23462.9	25406	25083.3	31376.9	31972.1	36313.7	20171.4	25648.5	32476	37483.5	33432.9	23191.1	15989	17326.9	22503.6	16794.3	15075.5	15761.1	20846.8	16258.7	15490.4	17923.6	15239.2	18487.7	22067.1	17744.5	20393.1	18928	15348.5	17515.5	14207.1	13645.8	20133.6	13970.7	18374.7	19803.6	17632.3
NaN	23432.7	NaN	6977.68	NaN	NaN	21773	NaN	NaN	6301.56	NaN	NaN	NaN	NaN	NaN	NaN	NaN	14462.1	NaN	NaN	NaN	18232.6	NaN	NaN	NaN	NaN	NaN	NaN	NaN	NaN	NaN	NaN	NaN	NaN	NaN	NaN	NaN	NaN	27335.7	NaN	NaN	NaN	NaN	NaN	NaN	NaN	NaN	NaN	NaN	NaN
52604.1	46233.3	48458.8	160640	170844	182717	301938	327960	309128	300478	349724	335207	836561	795730	800722	1.14157e+06	1.18278e+06	1.15028e+06	1.18242e+06	1.1283e+06	1.13439e+06	1.26706e+06	1230472	615881	127857	126893	124308	187839	142698	161271	371488	333373	359925	294606	216681	270400	281944	307066	352040	289378	280396	266064	127556	115931	141682	161134	159283	199543	142960	147857
23639.5	19543.7	24160.5	25106.3	22770.5	23240.2	30477.8	33348.2	35731.7	16050.5	23967	25298.6	18998.9	20299.2	20296.1	18128.8	21673.5	21395.8	18592.5	19465.7	21858.6	17161.5	17876.3	21681.1	53649.2	53073.6	50767.1	48894	47375.7	46960.7	34421.7	38573.3	34478.6	26198.6	25437.8	25520.5	21151.3	23391.6	22531.4	25161.9	22055.7	21976.9	17332.6	18323	17102.7	13802	14905	15905.6	15532	14502.4
30182.9	26262.7	35042.1	32124.6	34100.2	32288.9	41224.8	44572.2	32974.1	49628.5	48435.5	41752.5	55175.7	52496.9	52574.6	61455.6	46012.8	49418.7	43943.7	51753.2	49848.2	64379.2	85481.5	47425.6	38697	19812	21000	23353.6	21332.6	25445.7	25708.4	25194.2	20042.4	26546.1	23881.9	24739.2	25925.6	34390.9	32181.5	45175.2	30806.6	31892.9	34213.2	33382.1	30065.6	36617.1	44114	43014.3	38399.2	33116.5
NaN	NaN	NaN	NaN	NaN	NaN	NaN	NaN	NaN	NaN	NaN	NaN	NaN	NaN	NaN	NaN	NaN	NaN	NaN	NaN	NaN	NaN	NaN	NaN	31176.9	NaN	NaN	23933.6	NaN	NaN	NaN	NaN	NaN	NaN	NaN	NaN	NaN	NaN	NaN	NaN	NaN	NaN	NaN	NaN	NaN	NaN	NaN	NaN	NaN	NaN
45056.1	54284.9	41182.8	82218.4	66048.1	67991.7	83282.5	81683.6	77663	41166.4	44329.9	34745.2	33296.9	31359.6	33188.2	30683.2	33631.4	44656.4	26103	29933.3	27138.8	41425.5	37907.3	32006.3	20073.2	12004.8	10338.3	19026.5	13100.3	10798.7	15044.6	16387.7	15905.9	17288.9	15960.9	15489.7	22536.6	17283.2	19849.3	22745.1	21023	21387.6	22568.8	20048.9	18944.7	17457.7	17622.8	17772.5	15458.2	13163.5
NaN	NaN	NaN	NaN	NaN	NaN	4140.57	NaN	NaN	NaN	NaN	NaN	NaN	NaN	NaN	NaN	NaN	NaN	NaN	NaN	NaN	NaN	NaN	NaN	6682.38	15940.7	7138.83	6825.92	7857.87	6300.88	10400.5	11110.7	NaN	6144.69	8606.33	4900.99	3500.76	8746.26	9518.92	8028.76	NaN	4558.28	NaN	4249.78	4647.57	NaN	5892.7	10082.7	NaN	4326.11
38294.1	36280.1	44797.2	37349.5	65386.1	84249.5	38693.3	51636.3	34588.9	61073.2	68314.7	67204.7	40155.4	42510.7	45176	59632.3	42533	41505	48255.3	46428.2	42588.5	36903.6	34095.2	77755.5	38759.1	39886.9	38709.8	30955.1	33350.5	27386.5	30897.6	28412	36633.3	36465.8	39492.5	34573.8	37709	35133.8	29148.7	34247.1	31598.2	46570.1	42883.1	35759.3	41250.8	38046.3	31621.9	39714.9	33903.1	33350.7
195340	18217.7	3203.68	2218	1413.1	53194.2	46035.5	50329.6	52063.3	33053.6	2367.56	36923.4	20797.2	24898.6	12785.5	22512.1	10785.9	18881.9	8182.98	13495	15240.3	NaN	1864.59	NaN	36526.2	35745.1	26589.9	87449.7	82320.9	84444.6	48242.4	55801.1	70035.7	45885.1	57856.6	55461.6	41281.9	50608.8	39515.9	41355.8	55625.8	55987.6	32361.6	30723.1	28893	13325.7	10885	11617.4	9430.01	9162.16
32917.4	32021.3	23349.2	10595.1	11362.9	12965.1	10097.8	9538.77	15002.4	8583.08	9429.2	6960.67	7614.59	5516.96	8449.81	12618.9	9373.78	7602.44	15120.7	14978.9	13116.4	17960.8	20069.3	15686.4	52264.5	58896	50973.4	29422.1	27668.7	29522.7	21540.9	19947.2	17997.2	10069	10603.4	12396.5	6292.15	7740.21	8053.99	9740.36	8291.58	8394.74	7877.99	10755.5	9375.47	12002.3	12698	10108.4	11543.1	8420.04
NaN	NaN	NaN	NaN	NaN	NaN	NaN	NaN	NaN	NaN	NaN	NaN	NaN	NaN	NaN	NaN	NaN	2419.95	NaN	NaN	NaN	7498.99	6994.45	7141.58	NaN	NaN	NaN	NaN	NaN	NaN	NaN	NaN	NaN	NaN	NaN	NaN	NaN	NaN	NaN	NaN	NaN	NaN	NaN	NaN	2051.18	3052.63	3402.39	6373.73	5350.29	4503.75
200832	923804	314954	323534	70207.9	366991	393124	324066	381138	943047	979627	NaN	768464	660786	627134	661016	NaN	NaN	572759	683374	NaN	595646	NaN	157854	213513	175144	133925	109295	117232	104333	171334	174033	93617.8	111499	84723.4	120560	150521	220291	156050	183968	108864	143884	66061.9	68811.8	150383	52862.5	116498	153168	28771.7	62607.9
40999.6	36023.1	42516.3	43571	39322.9	38812.1	44373.6	41868.9	43219.2	49790.2	43394.7	50173.6	51853.6	55276.7	51992.7	49801.2	55733.8	57327.3	51542.8	52414.2	46034.5	55083.7	46368.4	55198.4	46733.3	44923.1	40150.8	48754.8	49076.2	44036	44179.5	47105.1	46481.5	49686.2	54109.3	51192	52638.8	51371.6	48771	55683.8	61631.6	56747.3	58158.1	64473.8	61612.1	56514.8	56397.8	49744.7	59916.5	59766.6
22068.7	4599.6	3283.65	15855	2406.47	2417.36	4136.36	12657.5	3325.65	14705.5	14179.8	11724.7	51336.6	NaN	32529.8	3567.8	26870.4	NaN	26159.9	5266.27	9971.73	9862.4	12721.5	19346.6	NaN	NaN	NaN	11518.5	NaN	16972.5	9161.41	126346	75993.2	2630.33	2698.72	24979.2	14126.7	27107	27025.7	38158.5	8141.59	32751.3	28250.7	12164.6	3777	NaN	NaN	17680	NaN	NaN
6654.34	6214.8	7766.32	6972.99	8250.83	6724.88	6520.35	6963.88	7812.85	7919.7	8227.39	8388.23	10380.9	10151.6	8445.3	8846.73	9938.51	7872.41	10390.6	6638.03	8337.57	6050.19	8085.65	9186.86	21771.3	19615.6	14399.9	17529.9	15272.3	17657.2	15101.4	18539.9	13038.3	18596.8	15769.8	14275.5	15589.5	19420.6	21194	27378.6	14158.7	12983.8	13072.1	11992.6	11295.7	13652.1	18163	26069.4	20737.2	17981.6
NaN	NaN	NaN	NaN	NaN	NaN	NaN	NaN	NaN	NaN	NaN	NaN	NaN	NaN	NaN	NaN	NaN	NaN	NaN	NaN	NaN	NaN	NaN	NaN	94968.6	65625	68922.5	39822	NaN	NaN	NaN	NaN	NaN	NaN	NaN	NaN	NaN	NaN	NaN	NaN	NaN	NaN	NaN	NaN	NaN	NaN	NaN	NaN	NaN	NaN
NaN	NaN	NaN	4183.94	4835.55	3683.2	5721.9	4699.86	4553.46	5934.66	7710.08	6010.59	9799.9	10192.6	11659.8	10393.6	10235.5	10101.1	13048	10437	9827.24	15523.1	15104	15617.9	NaN	NaN	NaN	NaN	NaN	NaN	NaN	33234.4	28901.7	NaN	NaN	NaN	NaN	NaN	NaN	NaN	7058.61	23032.1	1618.62	2470.24	11237.5	4357.56	8751	1509.9	6284.21	6662.38
24992.8	33599.4	28186.9	20822.3	23424.4	22231.6	21836.4	23020.8	22025.6	18038	22794.5	18903.4	16777.5	22655	26502.1	33784	28702.2	28503.6	34700.9	31624.6	27468	38545.3	42125	38584	30504.6	33380.9	30531.2	36387.8	30670	32148.3	28603.1	27137.1	25288.2	25805.3	21357.6	22999.8	21417.2	24321.9	23698.8	24926.7	20652.8	20174.5	17975.1	19949.7	20373.2	21312.7	20261.8	29046.5	22745.2	20273.9
514722	502368	493890	355500	483594	511156	307200	254930	361416	306863	170177	240920	207891	297232	338418	249625	290033	298867	204755	241881	294623	142501	60619.9	248549	647900	571444	377408	452881	430602	420633	369441	355151	385431	518658	389586	329569	352477	296494	302529	236038	303335	278751	319207	328179	231995	288548	237122	247489	408650	172406
124589	154165	197456	204106	177823	177048	172297	164230	151645	116451	118890	144478	80809.9	78384.9	62435.7	71634.5	54127.3	68934.7	47322.3	73047.6	46411.5	52118.5	53073.4	38921.7	182789	148902	163940	160916	137270	169534	154022	198428	158635	145551	152013	166066	145082	152136	162136	153215	122999	120762	123925	94731.4	100001	73468.6	68740.4	59111.6	57583	69070.1
NaN	NaN	16795.2	12933.8	NaN	NaN	NaN	NaN	9377.27	NaN	NaN	NaN	NaN	NaN	NaN	NaN	NaN	NaN	NaN	NaN	NaN	NaN	NaN	NaN	55027.1	20438.6	10702.2	24778.7	59130.6	5433.06	63746.2	24055.9	NaN	NaN	NaN	NaN	NaN	NaN	NaN	NaN	NaN	NaN	NaN	NaN	NaN	3288.89	NaN	NaN	NaN	NaN
480962	492175	408652	445615	463075	458469	458933	445664	453787	489738	577494	462244	601831	488381	544725	626923	610316	599383	682223	627260	642809	675989	730628	593771	449554	464414	423937	603497	492194	581557	452802	482779	424108	380791	378202	400268	429532	457835	498521	558592	456747	444154	511564	485114	495157	682373	614910	888201	931664	922082
NaN	NaN	NaN	NaN	NaN	NaN	NaN	NaN	NaN	NaN	NaN	NaN	NaN	NaN	NaN	NaN	NaN	NaN	NaN	NaN	NaN	NaN	NaN	NaN	5087.92	3972.24	7378.97	7930.98	7750.13	10169.2	9163.09	9713.32	6037.95	3486.92	4176.42	4850.48	3839.33	5404.2	5101.6	2795.69	3290.21	3595.48	2051.62	1635.25	1738.97	NaN	1354.58	1769.23	NaN	NaN
35272.3	29438.8	33462.5	43844.5	42269	44787.8	67623.1	46974.9	43335.8	11552.7	14953.1	11279.8	24240.1	25826	27986.1	35360.4	114515	129406	118047	113470	121347	144026	17073.4	120302	11006.7	4141.47	10602	NaN	9728.4	10760.2	10198.9	11705.6	10083.7	12829.9	11237.1	10863.3	14002.2	14018.9	13827.2	20600.8	13451.7	12358	14540.4	17070.6	15542.1	19213.7	21943.1	21115.2	22382.9	18418.5
32974.9	37690.9	35235.6	36769.9	40056.1	35045.8	33645.6	33556.3	29980.7	29762.9	40930.3	27298.9	32308	24731.8	21517.4	28908.8	26610.3	28338.8	28199.3	34840.6	29276.5	41097.1	40720.2	33532.3	27282	24697.8	24132.5	24769.2	27129.1	25147.8	30912.4	28465.3	25939.3	27964.4	28442.9	28891.6	23255.8	25447.4	24065.1	25810.4	20496.9	21096.2	17869.1	18429.8	18475.1	17201.4	19011.3	22004.4	18610.1	19560.5
31338.8	27765	27834.5	21353.4	27474.7	20855.7	24931.6	30295.9	33380.8	47895.2	64818.8	43441.7	101678	119319	104253	132318	128851	135713	152850	31483.8	140517	149866	152683	NaN	NaN	NaN	NaN	NaN	NaN	NaN	NaN	NaN	NaN	NaN	NaN	NaN	NaN	NaN	NaN	NaN	NaN	NaN	NaN	NaN	NaN	NaN	NaN	NaN	NaN	NaN
287924	277498	247860	197467	199722	209318	136758	141841	137942	123658	114834	121437	96610.6	97335.2	95080.7	90457.8	86765.2	92973.9	101675	105223	91800.2	80227.2	81579.3	87064.8	138387	134385	136369	136549	111196	119413	97782.9	99598.6	99675.2	83606.5	81741.8	80907.9	71074.5	71910.9	72026.7	59567.6	56671.5	62352.8	55180.2	60808.6	56829.5	54135.2	57066	54511.9	64575.6	62766.1
NaN	NaN	NaN	4043.26	4326.82	NaN	NaN	NaN	NaN	4781.24	NaN	NaN	NaN	NaN	NaN	NaN	NaN	NaN	NaN	NaN	NaN	NaN	NaN	NaN	NaN	NaN	NaN	2715.4	2866.9	NaN	1646.1	1956.96	2626.92	4942.81	4017.76	2338.63	4924.55	3526.64	3494.42	3306.55	4884.24	3887.75	4421.91	4364.51	4381.35	3944.76	3008.69	2443.35	3347.4	3615.69
NaN	NaN	NaN	2505.72	3712.95	NaN	4176.57	5341.92	3674.71	6259.41	3651.82	8968.79	4460.84	3688.17	6955.4	7603.42	NaN	3936.52	3538.18	NaN	9263.78	6905.51	6637.62	11450.1	NaN	NaN	2370.03	NaN	NaN	NaN	3439.25	NaN	2344.54	4762.35	2810.97	3307.38	2011.73	NaN	NaN	NaN	NaN	NaN	5365.68	2832.39	2297.38	7447.99	2343.67	NaN	9234.24	NaN
28369.6	39611.8	16215.8	51367.8	50673.5	57034	56984	69484.8	65706.6	53965.4	34780.9	33725.2	46235.7	45409.5	66469.6	49558.5	49050.2	91726	63075.5	48283.8	56328.4	80407.6	60932.8	39961.3	30743.9	19178.2	31741.4	20947.3	31297.2	32946.2	29698.5	37975.3	39311.5	17221.7	16244.9	24782.5	34756.6	43512.6	47281.6	50745.7	49552	60544.2	77106	70016	68908.6	83171.6	82896.9	68830.8	101858	98823.3
14359.5	14176.1	12895.9	13245.3	11611.4	12305.2	12005.3	14345	14465.1	10419.9	26383.2	11310.6	34983	12414.7	43561	11330.8	10922.1	22599.5	16465.4	11874.8	23059	13780.6	11084.1	29902.4	12684.1	15361.1	14238.1	19295.7	16338.1	19240.4	15249.7	13818.2	16187.9	16249.9	16174.6	16543.5	15305.4	18630.1	14525	15180.8	22259.2	21316.2	21850.5	22135.8	21165.2	21469.3	17361.7	19172.8	20940.3	24554.3
NaN	NaN	3535.76	17919	30776.6	9238.56	34007.1	28647.2	30002.6	28659.9	39127.4	23020.7	12619.2	28944.6	23424.8	29478.2	21943.5	27291.9	20654	16069.2	7241.06	9692.77	12852.9	8192.47	7999.07	10513.6	8939.61	26463.6	22512.7	26404.9	25703.8	31781.8	25155.5	27362.8	38411.1	41015.6	51594.8	62183.8	74412.1	46208.9	58524.7	55504.6	58137.8	43878	54539	51910.6	52739	51862.7	56305.5	51441.5
NaN	NaN	NaN	NaN	NaN	NaN	NaN	NaN	20503.3	NaN	NaN	NaN	NaN	NaN	NaN	NaN	NaN	NaN	NaN	NaN	NaN	NaN	NaN	NaN	2619.33	3219.05	1873.29	1406.23	1663.02	NaN	NaN	NaN	NaN	NaN	NaN	NaN	NaN	NaN	NaN	NaN	NaN	NaN	NaN	NaN	NaN	NaN	NaN	NaN	NaN	NaN
44969	45926.8	45928.7	87387.4	40191	77916.6	105204	102924	76767.2	92705.6	78151.3	77635.4	147090	112561	119855	169641	125618	155655	185105	183770	118486	180460	204789	171685	111614	105057	89806.2	107259	87387.2	102406	125287	109943	97626.3	88189.9	100205	108246	140622	167294	173650	326798	135932	133821	171831	115687	144137	207894	230779	160167	240076	206695
29229.4	25391.5	32822.4	25752.7	31006.1	29866.6	34120.5	28746.5	28062.8	28967.5	36615.1	29599.4	28011.6	33685	37378.4	36160.6	35889.2	44434.2	46445	33688.7	40729.8	49188.2	52980.2	36037	29660.2	28864	28765	28248.3	28175.2	32614.7	25032.8	34793.5	26443.1	18471.1	18166.6	24941.5	19850.7	26296.8	29658.1	29871.6	21540.1	25319.8	20578.2	20710.4	29659.7	28690.2	34822.6	42095.8	27553.4	29316.6
1162.43	2314.14	1516.33	1394.14	2070.03	2179.53	1735.2	NaN	1348.83	1788.87	1784.39	1454.95	NaN	NaN	NaN	NaN	NaN	NaN	NaN	NaN	NaN	NaN	NaN	NaN	6299.51	6075.82	6302.29	6035.66	4293.56	6318.31	6455.29	5000.48	5069.31	3997.42	3414.39	4734.5	3234.14	5614.08	6374.18	5842.74	2880.7	2948.68	2851.08	2050.25	2665.68	NaN	2776.72	4299.83	NaN	NaN
1827766	1.28833e+06	1.86974e+06	1.17638e+06	1.44752e+06	1.28935e+06	1.40762e+06	1.1989e+06	1.21792e+06	1.06157e+06	1.10784e+06	1.04249e+06	878619	924211	595841	987407	909922	1.45747e+06	1.03209e+06	1129875	737544	1.03517e+06	1.2187e+06	1.38697e+06	808542	681306	707681	553080	525094	683589	672914	799281	796358	773655	813868	743221	812440	837634	918369	987554	721808	674557	463594	529325	608720	617862	672775	663176	596482	573288
NaN	16668.7	15737.8	12325.2	3275.86	6870.59	10655.8	NaN	8333.81	6481.01	NaN	NaN	NaN	5732.97	NaN	NaN	4090.02	NaN	NaN	NaN	NaN	NaN	NaN	NaN	8486.09	6654.49	7573.51	10893.4	5211.9	2270.16	19806.8	9320.86	12770.8	4048.85	8759.19	7846.26	8616.53	4234.87	4915.81	7163.57	NaN	9004.66	5011.8	2061.46	5471.9	NaN	4007.48	NaN	NaN	5482.84
NaN	NaN	NaN	NaN	312.773	NaN	3672.29	2131.09	2755.89	7865.11	2952.22	3455.79	5177.98	5332.86	4082.66	3264.8	3332.81	2411	8242.86	8310.77	9572.85	12265	9920.95	9438.71	NaN	NaN	NaN	NaN	NaN	NaN	NaN	NaN	NaN	NaN	NaN	NaN	NaN	NaN	NaN	NaN	NaN	NaN	NaN	NaN	NaN	NaN	NaN	NaN	NaN	582.312
44887.8	40627.9	47266.8	40307.5	45037.6	34862.9	41500.1	35819.1	49744.6	32029.2	29102.5	34089.3	38990.7	43153	36545	35261.9	39169.6	47011.7	37238.1	36250.1	36261.3	35709.1	41521	38240.3	37293.5	34753.9	32845.4	26124.9	27068.7	23429.5	26219	30084.9	29008	34593.4	34462	31980.4	38697.2	34904.2	30978.1	40242	42476	45375.5	36052	38854	36487.1	29650.4	30035.9	29627.1	28529	29444.2
21078.7	NaN	25661.7	NaN	NaN	NaN	NaN	NaN	NaN	NaN	NaN	NaN	NaN	NaN	NaN	NaN	2244.23	NaN	NaN	NaN	NaN	10016.1	NaN	NaN	15491.5	2822.17	10910.5	10963.6	8211.76	1026.69	2709.85	7246.39	1873.24	6446.29	6310.86	9152.36	5360.42	6106.21	NaN	3750.82	NaN	5823.94	5727.77	6974.46	1072.76	NaN	4884.62	NaN	6281.21	7053.07
14208	14399.9	14789.3	9179.99	10340.5	9237.04	9825.99	8040.96	8400.95	11011.3	4593.85	10458.9	10233.8	9204.78	9744.25	9958.1	9358.54	13981.5	10339.4	11842.1	10130.7	8745.65	14672.9	8110.43	30640.8	30191.3	25979.4	30901.1	8597.18	11014.2	9076.53	7414.83	7017.82	4381.6	5052.29	5165.95	6886.38	10071.6	8504.19	11132.4	7441.79	7971.33	6854.69	6549.45	7778.38	7613.73	8462.72	13182.1	7500.14	6480.27
5127.46	4837.1	3302.17	5684.91	4673.49	6417.38	5318.1	4599.63	4618.01	3335.03	4950.23	4215.11	4530.01	3750.55	4876.99	4897.42	6564.75	4004.81	6598.55	7092.8	7533.06	9302.36	11630.9	6487.02	8115.32	6661.88	5427.23	5308.71	5787.33	6629.84	8266.85	3681.43	6547.88	7588.37	6003.63	5174.63	3863.05	5135.67	4636.55	5666.87	5861.9	4847.04	3753.38	4009.59	3549.92	3702.28	4487.35	6085.26	3566.72	3867.48
58306.8	61892.6	54808.5	55233.6	51081.4	51206	39707.3	48643	38707.1	31122.7	38260	33752	31232.7	30157.7	26587.6	24365.7	26245.3	25727.5	25605.4	28425.7	24792.9	30566.7	30064.4	26188.8	53406.4	54066.5	51083.6	42151.1	42731.1	44058.3	55447.8	54033.4	50522.7	57206.1	54411.3	56560.1	49560.9	55294.7	55908.2	43733.4	37335.8	34685	20803.2	18841.3	18814.9	13539.4	11828.3	14893.3	12348.2	10714
65597.2	67428.3	59351.1	57509.6	62356.9	56923	53402.7	47040.3	47904.9	53774.2	58083.2	56857	62259.5	57438.3	62490	59016.6	61619.9	54620.9	62064.7	58882.7	60472.3	65826.2	63044.8	63295	48447.3	49795	45254.1	58986.2	50826.3	55376	49718.2	48064.8	42248.1	40956.4	41598.6	38098.9	37856.3	41843.3	41932.5	46840.2	38597.5	36390.6	43187.2	45729.7	42696.4	51598.1	52696.2	56283	60598.7	53880.2
1292.04	1815.61	1157.39	NaN	NaN	NaN	NaN	NaN	NaN	NaN	NaN	NaN	NaN	NaN	NaN	NaN	NaN	NaN	NaN	NaN	NaN	NaN	NaN	NaN	NaN	NaN	NaN	NaN	NaN	NaN	NaN	NaN	NaN	NaN	NaN	NaN	NaN	NaN	NaN	NaN	NaN	NaN	NaN	NaN	NaN	NaN	NaN	NaN	NaN	NaN
14789.6	14138.2	12320	22488.7	23660	23216.7	24538.7	27241	22496.4	32560.7	22396.1	25527.7	50939	49554.2	64297.4	71576.3	71581.1	67485.2	101237	86238.4	75492.5	127217	127900	106018	23533.5	20760	18885.1	20229.3	19508.4	19677.1	25846.1	21541.1	21483.5	23773.5	23205.9	24717.4	30429.7	28109.4	30791	33001.2	27868.8	29345.6	31666.2	28913.9	27953.9	44034	40813.4	45621.4	60531.3	58072.8
46230	52237.5	31683.4	26223	13484	35784.1	26345.9	10858.3	10848.7	10740	14384.5	5571.32	6955.72	60537	4501.43	5310.02	3017.99	2316.72	4317.21	16226.4	4725.81	6099.56	4291.23	3990.64	135057	83474.6	18083.7	NaN	84611.6	NaN	17974	20358.1	19221.4	23207.3	21223.1	18781.5	26068.3	30227.4	29726.2	42431.8	27459.1	21912.2	39122.5	37107.2	36910.6	32193.8	18485.2	40469.1	23919.9	35948.4
53617.4	6451.57	36998.5	34355.6	39515.2	28874.4	28221.1	30648.6	27713.3	18386.1	17967.3	18726.7	11301.8	24766.7	19773.2	14619.2	17702.4	31738.5	19717.6	14337.2	43266.9	25839.2	32192.1	34792.8	7344.18	6851.22	9279.57	15213.4	14283.1	12393.1	8459.35	11133.9	11893.1	10943.4	11798.4	13144.5	11654.9	10629.6	9422.12	9322.36	18303.2	18941.4	23700.5	25447.3	27657.4	27896.1	23604.8	19601	35381.2	39821.2
10319	7584.69	19908.9	6924.72	6168.17	5650.6	6662.87	30958.1	3228.92	10733.1	7785.42	7794.91	11069	43518.3	40342.4	7410.55	10160.6	8788.3	9188.21	63706.8	8487.34	47282.1	70349	5598.14	NaN	NaN	NaN	NaN	3501.8	NaN	3403.45	5769.44	5153.05	NaN	2157.53	2804.71	NaN	4195.84	NaN	NaN	1420.97	4973.44	NaN	NaN	NaN	NaN	NaN	NaN	NaN	NaN
37086	30738.2	27872.7	18267.2	16490.8	22277.8	21571.8	42725.8	23081.8	17344.7	24101.3	17653.8	12345.3	15397.7	9688.83	10735.6	9539.87	9279.57	7471.96	11578.1	11553.4	8611.82	5904.42	6825.09	34842.7	29685.7	28866.8	54650.4	44715	44975.3	40433.4	41673.6	43069.7	32852.9	29119.7	30819.1	26221.7	24656.4	23588.4	23032.7	22088.9	18135.3	17485.4	18932.7	17082.4	16911.2	13291.8	15041.1	19472.9	13483.6
16035.7	47894.5	18790.8	54789.3	51234.3	51206.7	57028.7	64717.2	51166.4	45113.9	36181.6	40644.1	25551.4	28271.4	27937.4	31896.3	22705.9	28282.7	21443.9	28047.1	30611.1	19461.3	22170.2	18263.6	6554.8	NaN	7803.03	22220.2	24206.9	25902.9	26958.1	22559.5	28063.7	43786.7	44371.3	42046.7	43212.3	42842.6	40784.9	37070.9	38590	38617.5	21842.8	20695.7	17879	13861.2	14174.2	9429.22	14771.8	5013.54
9450.24	17967	9416.52	56536.5	58301.3	34121.3	100031	142753	92536.5	78565.2	34286.7	106462	96970.5	59359.4	266378	276308	172619	230775	66534.6	163705	108416	93605.5	105052	125187	247270	244200	199134	328828	452565	474075	324982	446289	401466	422112	381299	355268	470900	481233	398695	485902	720342	549750	610098	809627	621948	561813	340560	310202	446978	276198
17357.2	4004.31	3814.21	5000.42	6263.53	6241.02	5742.54	6513.09	6765.51	1042.13	5076.07	5992.09	40838.9	5499.94	4030.56	4040.34	3325.29	1071.29	4603.56	5534.78	4928.18	2906.8	NaN	3903.29	NaN	NaN	NaN	64613.7	47119.2	NaN	50766.4	36031.2	66820.4	51385.3	54770.8	57645.2	47835	33458.2	50558.1	NaN	NaN	52962.9	NaN	NaN	46548.4	NaN	NaN	NaN	NaN	NaN
39712.5	30779.2	36617.8	35616.5	43886.7	45886.9	73690.2	94269.5	81279	97652.9	134129	119800	228885	159045	175659	169349	223688	231215	168932	177926	193437	288879	223288	391221	37015.2	31546.1	32482.7	38636.7	39916.5	32320.3	43286.4	36186.1	31337	40460.1	38299.6	45063	39194.1	36966.2	46007.1	66265	56602.7	58432.7	94788.4	102974	88401.8	143685	162094	121540	190483	167610
29737.2	13849	23960.5	28911.7	28113.2	18165.1	27474.4	16846.1	25002.9	34386.9	25033.5	26195.8	47113.4	21808.8	33365.7	40174	32664.7	39984.5	38863.7	53192.4	34107.8	31589	35333	43965.5	22147.8	16589.3	18197.5	16042.6	19572.5	9554.63	15580.4	14796.3	13719.3	12940.3	22514.1	22511.2	13300.7	14822.1	14819.4	12949.8	20782.3	19026.5	27308	20882.7	27727.7	20232.1	22958.4	21123.9	28585	29185.4
NaN	NaN	NaN	NaN	NaN	NaN	NaN	NaN	NaN	1168.99	1339.62	1415.56	3865.76	4562.97	2889.12	5092.99	7168.71	7188.61	5793.75	4641.12	6260.55	7418.05	7014.72	8286.06	NaN	NaN	NaN	NaN	NaN	NaN	NaN	NaN	NaN	NaN	NaN	NaN	NaN	NaN	NaN	NaN	NaN	NaN	NaN	NaN	NaN	NaN	NaN	NaN	NaN	NaN
NaN	NaN	5047.92	4479.59	4835.13	3443.14	4589.41	NaN	3928.16	7434.38	4113.14	5873.82	3999.8	2579.34	6188.76	7510.75	3736.89	3391.47	3904.19	6532.77	NaN	3307.75	NaN	NaN	11546.8	6939.77	11991.2	9456.16	14243.7	13454.7	10229.4	11031.7	14552.1	13589	15847.7	15464.5	11617.1	12796.8	12969.3	7555.67	12384.2	13514.1	14114	15551.4	19542.5	17796.6	16943.4	10295.2	17790.7	18398.7
5221.88	7308.22	2317.64	7439.89	4781.69	5149.27	5525.13	1237.82	8032.82	3183.89	7639.6	8590.45	7107.17	5636.39	6526.62	2848.55	4075.96	5802.45	1068.61	2810.24	6488.82	3572.16	2501.63	5848.73	NaN	7978.97	5491.55	3138.48	6131.31	2289.15	10276.3	7515.06	2820.94	2196.77	6025.72	NaN	8549.91	5799.78	NaN	3730.13	12665.2	6334.49	7153.09	12173.5	6876.56	4201.07	10280.9	NaN	NaN	3523.39
11448.8	11950.2	9917.97	12199.8	13821.7	10620	15279.7	14629.7	13717.7	21374.8	21624.6	19421.1	22010.7	22515.2	27852.3	25692.4	23622.9	27035.4	28382.4	25691.7	28085.3	24346.6	23082	25132.9	16258.8	15904.9	12845.6	12764.1	11129.6	13414	14136.1	12305.2	10714.4	11851	9310.71	11875.6	13503.7	8630.54	7575.32	14590.8	10795.7	9131.98	12983.5	9916.28	9514.25	12530.7	10650	10026.2	10737.2	8324.79
73904.8	78306	65986.3	97190.5	76578.1	82113.7	56083.5	59799.6	65930.1	54050.7	29128.6	38267.7	28810.6	33574.5	37232.6	17241.7	34738.7	21888.9	21705.3	21088.9	35409.9	22915.5	21999.2	28057.1	51421.6	53709.8	66503.4	41421.8	47315	43099.3	58429.5	58004.4	75866.5	92060.2	96595.9	82623.2	91234.1	44729.4	72180.9	40478.4	68189.7	60893.1	66453.4	78127.8	58187.3	42296.3	42235.5	25927.7	34284.5	34757.5
47371.3	37941.9	35434.1	14416.6	16856	13567.1	3937.42	21440.8	11213.4	5922.95	6361.67	4343.67	NaN	49578.3	NaN	NaN	9515.64	12737.5	2878.18	NaN	15866.2	NaN	10969.8	NaN	43938.2	37000.4	29738.1	45441.9	44221.7	42947.9	39960.2	35789.9	33991.4	26786.4	23771.1	24005.2	20148.9	20744.3	20584.4	17021.1	15135.7	15115.3	8117.02	10824.2	10532.6	7762.87	8072.48	10383.1	5555.7	5825.58
2182.94	NaN	NaN	2180.1	NaN	NaN	3797.21	NaN	NaN	NaN	NaN	NaN	NaN	NaN	NaN	NaN	NaN	NaN	NaN	NaN	NaN	NaN	NaN	NaN	NaN	NaN	NaN	NaN	NaN	NaN	NaN	4640.13	NaN	NaN	NaN	NaN	NaN	NaN	NaN	NaN	NaN	NaN	NaN	NaN	NaN	NaN	NaN	NaN	NaN	NaN
42202.8	27167.6	23958.8	19005.9	21241	24092.4	20933	15348.8	15531	14416.5	18083.1	17026.2	15384.6	17324.1	14314.9	13936.9	14584.4	16288.4	14553.6	14778.3	13801.1	20444.3	19705.5	16779.9	17183	44190.4	33836	43377.1	36868	37642	33708.6	31643.6	24355.2	18896.6	16902.7	16377	15489.2	20361.4	18793.8	18133.6	11877.6	9967.3	8216.76	10754.5	9732.78	12821.7	9621.71	16954.5	14113.5	9278.31
13022.8	11428.8	12059.9	10369	9730.34	7097.6	8330.75	10605.7	8837.38	16234.6	18472.6	16496.8	28291.7	30186.8	33035.9	31531.6	33910.6	40878.8	36445	31375.8	32855.5	33870.2	36167.1	38078.4	39878	35147.1	34893.7	37528.3	40021.8	39679.3	32408.2	31069.1	30722.1	26624.5	26750.2	25532.4	18338.4	21545.1	18636.4	18662.7	20495	19843	22221.7	22412.7	23757.1	29245	31891.8	32449.9	37516.6	36735.9
NaN	NaN	NaN	NaN	NaN	NaN	NaN	NaN	NaN	NaN	NaN	NaN	NaN	NaN	NaN	NaN	NaN	NaN	NaN	NaN	NaN	4931.77	NaN	NaN	8783.07	10776.3	9541.84	6663.22	7265.84	8378.14	3490.86	NaN	NaN	2398.87	2784.85	NaN	2144.39	NaN	NaN	2373.52	2302.08	2501.74	3505.36	3899.74	4079.85	5131.17	5307.98	8408.71	6475.12	9073.89
14985.9	30289.5	24023.2	5084.1	5491.74	7100.89	20889.3	12914.7	19383.9	9258.31	15397.8	2890	11057	21790.7	19346.1	27975.5	31590	37194.2	34859.2	21381.7	33707.8	30339.1	27020.4	5046.05	4037.86	2254.54	6269.31	2953.31	10432.3	1888.64	11660.1	5602.4	6793.6	9314.41	6442.81	5154.1	6114.62	6581.84	6753.13	7733.27	4916.25	10406.9	10762.3	5401.2	9808.58	3784.87	4875.24	7826.53	5485.48	NaN
29060.8	36007.8	29865.5	38420.6	30055.8	37680.8	40837.8	39218.6	35105	23686.8	24057.7	28789.9	20096.1	27513.6	25050.7	24464	16967.3	21765.1	23341.6	24502.3	26052.7	36928.4	28302.1	24962	29030.6	28502.5	26776.9	41343.7	35828.3	31883	35106.3	34411.1	22894.1	31834.1	29525.5	24017.6	33881.2	32183.5	31871.2	27389.9	30304	26964.9	23409.1	28342.3	24262.3	21858.1	24822.2	29630.7	28661	24252.4
30937.2	16564.2	20825.2	4753.86	19141.2	8019.75	9314.38	NaN	12557.3	8102.05	NaN	62345.9	NaN	NaN	NaN	NaN	NaN	NaN	NaN	NaN	1568.91	NaN	NaN	NaN	19861.6	13673.7	9020.75	15764.5	13891.5	19780.3	NaN	NaN	8967.3	NaN	NaN	11181.5	NaN	17820.9	12117	NaN	9039.59	12432	NaN	NaN	NaN	NaN	NaN	NaN	NaN	NaN
11341.3	8888.75	8632.34	10072.1	10504	10483.2	9364.33	7242.77	10455.2	7678.34	9552.46	7695.76	6451.12	6070.63	6797.93	6846.44	4431.28	5968.66	5754.28	6992.17	5198.27	6707.88	7262.76	4449.2	9269.81	11618.2	8818.24	11145.9	8609.28	10610	10469.6	12590.6	11473.5	11285.7	10962.6	9047.12	10892.3	13288.3	11689.6	15872	10915.3	9983.68	10793.6	10125.3	8266.03	8848.66	10398	10261.4	8566.65	9034.3
NaN	27106.4	NaN	NaN	29622.7	NaN	16781.7	43137	25594.5	31834.9	38890.8	28033.1	26603.6	27501.1	29352.9	33655	35588	35118.5	35585.9	50735.5	35370.3	52174.6	70915.8	61189.5	NaN	NaN	47290.9	NaN	NaN	NaN	NaN	NaN	NaN	NaN	NaN	NaN	NaN	NaN	NaN	NaN	NaN	NaN	NaN	NaN	63350.5	NaN	NaN	57058.3	NaN	NaN
23643.8	5928.1	NaN	56646.5	3921.49	2184.34	4905.56	NaN	63051.8	2419.93	NaN	1972.39	NaN	NaN	NaN	57163.3	2416.85	2655.11	2188.29	1318.65	NaN	1107.76	NaN	1980.54	5140.93	NaN	2379.2	NaN	NaN	2886.38	3238.44	NaN	44246.6	3438.76	NaN	39689.2	4010.75	NaN	NaN	4301.14	2907.22	55762.9	5111.88	8733.72	11995.2	11258.3	9769.72	NaN	NaN	NaN
36422.3	19783.3	23056.9	13246.8	62994.6	29993.5	45298.6	NaN	15180.2	50918.7	NaN	37907.2	NaN	NaN	NaN	NaN	NaN	NaN	NaN	3250.01	4493.43	NaN	NaN	NaN	47543.1	6152.57	6788.16	61404.1	NaN	20528.6	4293.08	NaN	27139.2	3639.6	18943.5	14659.7	NaN	NaN	NaN	NaN	NaN	NaN	4291.51	5546.49	4212.52	NaN	3403.1	NaN	11745.2	NaN
12883.1	12631.9	12927.5	19450.7	25631.2	18758.9	27487.4	27219.2	27226	33740.7	38834.3	33448.7	39621.1	40159.5	37808.8	43329.1	41291.6	44379.6	52403.6	55036.8	49788.5	72219.1	73067.3	64307.8	12030.7	14383.9	13710.9	11719.5	15800.7	16773.1	14424.7	15753.3	18065.2	18845	18385.2	18215.6	25648.2	27375.9	29465.6	29686.3	28800.2	25872.3	27874	26610.3	26769.5	32099.2	30688.4	32397	33947.3	35271.7
16771.5	27529.8	21312.7	10959.7	15285.8	18950.1	20022.4	13649.9	18827	18230.2	34513.2	18478.7	21406.4	17353.8	20008.3	17442.8	18237.4	33647.1	21566.2	73663.1	66069.9	34163.9	78113.5	48733.8	18521.6	17268.6	18135.1	14763.8	21230.8	12598.6	17662.7	14662	14537.4	14640.4	13235.7	12001.3	16465.9	13291.4	11223.5	11657	16255.6	14127.1	22068.5	27800.2	20522.1	23866.8	28890.5	25642	22403.6	24032.8
6052.84	9304.13	9913.13	2123	824.684	1840.6	15013.5	13375.6	12095.2	2761.16	2653.84	1794.91	3986.86	2635.22	3183.93	4589.67	4383.42	3293.54	4083.81	6289.9	3371.51	7480.4	7591.34	4948.78	4754.86	7507.33	5712.68	4625.31	NaN	NaN	NaN	NaN	5317.98	5279.73	4297.75	6020.05	6801.49	4410.21	7223.8	4815.59	7524.13	7777.24	7315.95	8420.27	8709.47	9714.5	13926.9	13779.8	11504.8	13449.7
20059.2	24887.4	17979.7	27425.1	26266.9	18501.8	24295.3	28158.4	22808.1	32894.9	18923.7	26694.1	21151.2	20434.6	45319.7	21888.9	24890.6	27032.9	20748.5	23294	20778.3	34987.2	25760.6	44159.3	17612	20147	15963.6	12399.4	17291	12714.8	13251.1	16943.2	15499.6	19326.3	20871.2	18271.5	19723.1	18310.1	18742.9	17339.5	18599.7	19368.4	15313.1	17023.8	14787.2	18068	16217.5	14445.5	18306.2	15686.5
590955	542040	537408	592791	632334	532554	566381	619471	552784	156650	257243	211970	180397	466502	486306	551485	523353	505304	494135	532854	545982	648771	530932	490864	92558.7	126538	101812	76003.3	84259.2	84555.8	102556	108753	87795.5	86485.5	83999	102490	85165.3	66560.5	118146	117642	62999.8	88216.1	63341.1	63843.5	77482.3	78256.3	77591.8	71664.7	54800.4	67588.8
9511.47	3949.07	12596.7	26410.2	18335.5	20320.7	24956.3	35995.5	34634.2	8313.94	10809.9	23781.3	6442.73	2090.04	2848.29	1612.35	1477.15	1107.64	893.346	NaN	NaN	1310.07	1610.6	NaN	8620.84	8533.55	7965.01	7451.84	8760.96	8056.36	13491.2	14097.9	11917.1	23528.8	19463.8	20711.4	23942.8	26790.5	24445.1	19126.1	13694.2	13059.2	5518.34	4997.18	5559.18	2195.58	2531.51	3714	NaN	520.683
29171.1	32243.5	26097.5	28811.8	35814.4	36334.7	41449.5	44391	40855.3	39168.8	42826.8	45329.5	52728.9	51968.1	46174.8	47852.4	49933.1	50368.8	55812	57885.8	61724.9	65907.7	71656	61220.6	73059.1	65834.5	67070.1	49664.2	54681.1	49399.1	42645.3	53982.7	43843.9	36801.5	43056.3	30986.4	33163	36693.1	41969.8	47293.6	34301.8	36280.3	43683.7	41410.5	40458.5	43743.3	48516.5	49403.2	50117.8	46766
22251.5	19576.1	20944.5	25206.8	30890.1	31467.2	24525	27299.7	27279.1	24779.2	24011.6	24220.7	27913.1	21660.9	27585.9	29665.4	26106.2	26273.9	31337.7	35373.2	29883.8	45292.3	54393.6	40284.4	14109.1	14741.1	12712.2	11798.1	12559.8	11847.7	18159.6	18549	17392.4	26974.8	20290.8	19913.7	26710.8	21503.4	22710.2	20180.7	21574.2	18771.8	20794.4	18781.4	18300.3	25381.2	22720.8	18607.7	25057.2	23619.1
NaN	NaN	NaN	NaN	25474.1	NaN	NaN	NaN	13054.6	NaN	NaN	NaN	NaN	NaN	NaN	NaN	NaN	NaN	NaN	NaN	NaN	NaN	NaN	NaN	1180.42	NaN	81496.4	1760.19	1057.52	1280.18	69267.5	3921.32	7352.49	8001.41	7573.3	7171.11	8528.94	46305.5	92885.4	8298.08	13802.5	72263.7	10580.2	11894.6	13322.5	7732.93	8729.22	10261.1	7338.39	7971.09
23369.1	30861.4	27835.6	17948.9	21927.6	18623.6	14357.2	20837.4	17283.5	16124	18387.2	16627.4	15299.2	18737.1	16613.3	16807.4	15976.3	19225.6	18014.5	14569.5	15701.6	11926.6	12376.6	19296	NaN	12260.5	16288.8	10925.7	15607.6	15010.3	NaN	14487	15721.8	15727.3	20244.7	17833.3	17511.9	13943.8	15901	12922.1	21029.8	16477.8	17909.8	20992.1	19844.4	17587.4	20339.8	15200.9	22495.4	23276.7
4096.24	3244.25	4364.29	3408.9	3613.28	NaN	3594.42	NaN	3749.52	4913.58	3992.84	4926.83	5231.75	6332.02	4293.02	6318.15	3362.46	6436.96	4157.92	4320.04	3460.44	2064.35	3462.77	5074.08	3967.76	NaN	2787.42	3613.89	3276.23	4486.33	3020.99	2781.21	3544.61	3173.61	3755.65	3766.16	NaN	4128.15	3275.69	NaN	5993.81	5857.62	5997.95	6668.06	6676.28	5370.69	5565.59	4617.15	7233.26	7743.04
36698.3	40188.9	43154.4	38176.7	39876.7	39508.3	34638.4	37499.6	35859.8	18016.1	19627.5	25808.8	22369.5	24235.1	23431.5	24456	21699.6	20326.5	26402	24518.7	28770.7	29231.3	28777	28515.9	28629.4	27656.3	31470.6	32661.1	32391.8	38648.8	31351	36759.8	33796	33927.4	32438.9	32277.4	31297.6	34516.7	32383.3	23154.1	24619	25848.7	20633.6	21574.3	19916.3	18367.5	17999.3	20185.1	17594.4	19091.8
484030	421397	606508	449016	566401	661666	729113	576636	511165	625977	495469	490531	562492	459301	555076	464032	468144	547950	519201	494208	343262	287483	255808	290668	476125	248878	341684	308584	271026	419698	260364	273125	286662	304166	304631	294850	364610	351556	312601	473749	299741	283293	360142	285078	280518	247438	252939	327040	288274	268938
20006.6	20454	22138.7	23764.9	24602.9	26287.2	22520.3	20373.1	30777.8	29730.5	28390.1	26411.7	22391.8	28508.3	29497.3	24056.8	21840.3	22175.2	17088.1	24592.3	31197	31422.9	16416.5	20572	24862.1	17801.1	19612.6	20451	16952.5	22413.7	16830.2	17943	17230.9	20026.2	18397.1	22735.9	14600.1	20450.2	21487.3	21555.1	24943.4	24058.2	21134.7	18947.3	21662.1	24059.1	24140.8	29517.7	24888.3	25763.2
345199	319768	334331	274271	263836	332677	238020	226749	245606	220077	201246	222089	255110	251176	263495	226329	238948	202727	220992	258276	257538	187620	164305	249632	408082	324614	342911	293426	288303	300613	332137	248668	391242	419543	359226	355362	268563	210205	230796	166729	197010	221652	183155	184073	171951	179395	169912	159591	181528	206887
10575.3	19026.2	25021.9	20066.9	6876.62	16113.2	33257	27078	33592.2	27209.7	12016	25420.8	24445.2	27119.2	53597.6	33105.6	63549.6	35209.7	69567.3	20593	60144.7	27698	23327.5	36186.9	NaN	9111.76	9481.27	6562.43	11632.9	NaN	17545.2	14720.6	14141	21537.7	20348.9	22640.4	30368.3	28023.6	34318.6	43091.9	36589.6	35653.3	37198.1	34570.4	33662.1	39043	34689.3	39759.2	31820.8	30132.8
NaN	NaN	4606.39	NaN	NaN	NaN	NaN	NaN	NaN	NaN	NaN	NaN	NaN	NaN	NaN	NaN	NaN	NaN	NaN	NaN	NaN	NaN	NaN	NaN	NaN	NaN	NaN	NaN	NaN	NaN	NaN	NaN	NaN	NaN	NaN	NaN	NaN	NaN	NaN	NaN	NaN	NaN	NaN	NaN	NaN	NaN	NaN	NaN	NaN	NaN
NaN	NaN	NaN	NaN	NaN	5261.47	NaN	4254.46	NaN	NaN	NaN	NaN	NaN	NaN	NaN	NaN	NaN	NaN	NaN	NaN	NaN	NaN	NaN	NaN	7835.45	8834.15	NaN	NaN	6218.52	4135.66	6612.29	10377.8	6177.11	NaN	NaN	2257.81	NaN	NaN	NaN	NaN	NaN	NaN	NaN	NaN	NaN	NaN	NaN	NaN	NaN	NaN
34015.9	34186.1	31431.3	27981.9	28469.9	32531.3	27546.9	28747.2	33745.8	34250.4	37300.5	33555.7	29388.6	28004.8	27317.5	22431.7	27410.9	24614.7	25373.8	31263.8	27589.6	27494.2	28189.5	27755.5	20469.5	23579.9	22321.2	11720	16275.1	15164.9	19583.2	17623.6	16778	18708.8	19814.1	20250.8	19084.1	17612.9	19020.3	20307.2	20736.4	19255	16768	16679.1	15842.1	17854.6	18994.3	18495.2	14627.5	13317.2
NaN	NaN	NaN	NaN	NaN	NaN	NaN	NaN	NaN	NaN	NaN	NaN	NaN	NaN	NaN	NaN	NaN	NaN	NaN	NaN	NaN	NaN	NaN	NaN	NaN	NaN	NaN	NaN	NaN	NaN	NaN	NaN	NaN	NaN	NaN	NaN	NaN	NaN	NaN	NaN	901.894	NaN	NaN	NaN	NaN	NaN	NaN	NaN	NaN	NaN
119560	123020	118387	137340	128254	115790	116424	128561	114912	84737.5	78408.9	81920.2	51151.6	46940.4	45553.9	48065.9	49483.7	52066	42149.6	46604.3	44306.8	43801.6	43793.5	50917.5	122466	117650	90840.8	51351.7	53464.7	51825.7	67217.2	52841.2	56466.9	62359.8	59234.5	50084.2	47546.2	56485.7	49686.9	76791.3	46426.8	57583.1	43298.4	37402.7	37646.6	29069.6	33710.1	40080.7	23306.6	24869.2
NaN	NaN	NaN	NaN	NaN	NaN	NaN	NaN	NaN	NaN	NaN	NaN	NaN	NaN	NaN	NaN	NaN	NaN	NaN	NaN	NaN	NaN	NaN	NaN	NaN	NaN	NaN	NaN	NaN	NaN	NaN	NaN	NaN	NaN	NaN	NaN	NaN	NaN	NaN	NaN	NaN	NaN	NaN	NaN	NaN	NaN	NaN	NaN	NaN	NaN
101661	101413	107791	67615.2	67942.4	66864.3	50439.9	51333.8	39133.4	22087.6	27804.8	36395.1	29589.5	24924.5	19582.3	23754.8	18408.2	19625.6	17889.5	22102.4	18109.6	20016.3	22679.7	17379.9	49766.5	50270	47728.9	44483.5	44379.7	36978.8	33748.6	34423.1	28764.7	20973.2	19062.1	20934.1	17377.9	19601.8	17867.8	25393.8	17901.7	18046.8	16600.9	15454.6	16099.1	14410.3	15498.6	18274.1	16276	15309.7
NaN	NaN	NaN	NaN	NaN	NaN	NaN	1820.35	NaN	NaN	NaN	NaN	NaN	NaN	NaN	NaN	NaN	NaN	NaN	NaN	NaN	NaN	11851.3	NaN	NaN	NaN	NaN	NaN	NaN	NaN	NaN	NaN	NaN	NaN	NaN	NaN	NaN	NaN	NaN	NaN	NaN	NaN	NaN	NaN	NaN	NaN	4928.27	NaN	NaN	NaN
17207.4	18066.1	50622.8	4183.96	3238.06	NaN	2833.71	1866.45	NaN	1581.76	NaN	2069.14	1174.41	NaN	NaN	NaN	NaN	NaN	NaN	NaN	NaN	NaN	11387.4	NaN	1513.35	1861.75	2610.45	NaN	NaN	NaN	9965.65	8127.92	1742.53	1261.38	6740.99	2126.61	NaN	3863.2	5224.24	NaN	4392.38	NaN	5268.27	5275.52	4880.1	8497.38	NaN	NaN	NaN	3284.1
11332.3	NaN	NaN	NaN	NaN	1632.94	2259.66	NaN	2304.53	2624.93	3371.2	2931.5	4573.77	4668.11	4562.86	6012.23	NaN	7076.13	4280	6663.01	5638.45	9333.63	11858.2	8279.99	1269.26	1532.11	NaN	NaN	NaN	NaN	1473.41	1914.58	NaN	1467.47	NaN	2034.74	2582.08	2492.08	NaN	5055.47	NaN	2056.57	2274.46	2312.78	2543.23	4140.09	3876.61	5142.52	3504.37	3245.63
137982	141291	146917	122262	117518	99451.8	94500.7	97909.6	101135	78249.2	88370.7	77476.1	56161.9	58270.1	53022.9	51590.1	61509.3	57192.2	58267.6	56557.8	48275.5	40162.5	54143	52992.7	123921	134768	143032	87296.7	87266.8	86474.4	89765.1	75779.5	94667.2	97141.7	92848.4	100405	97803.7	96002	78973.4	77273.8	86122.4	94005.6	76916.3	73963.4	77783.3	65295.9	55134.3	53316.7	43365	50729.8
9128.23	NaN	15347.4	10542.6	6411.04	12366	11263	11358.3	9508.41	9745.41	8412.37	10571.4	11143.9	9194.31	9852.73	11519.7	9258.64	14926	11324.1	10238.4	9444.79	7947.14	8505.5	9720.64	NaN	9274.65	12386.8	NaN	6384.66	NaN	NaN	3779.11	9429.27	NaN	5492.64	NaN	3637.22	6610.58	NaN	7391.28	5865.66	8701.95	9270.15	7139.87	9414.83	9859.97	7903.59	7212.12	NaN	8691.91
NaN	NaN	NaN	NaN	NaN	NaN	NaN	NaN	NaN	NaN	15931.6	NaN	NaN	NaN	NaN	NaN	NaN	NaN	NaN	NaN	NaN	NaN	NaN	NaN	NaN	NaN	934.121	NaN	NaN	NaN	NaN	3447.73	2868.35	NaN	8568.99	1448.9	NaN	NaN	2590.09	NaN	3018.86	NaN	NaN	NaN	802.423	NaN	NaN	2831.59	NaN	NaN
6104.66	8051.57	4783.85	11594.8	6728.25	11953.4	5671.22	8500.47	8390.43	8618.07	6121.26	5116.6	6158.15	8363.73	7880.03	5661.65	6649.66	6393.62	10076.2	3989.68	9657.28	5644.7	4947.21	7132.21	5410.71	5677.08	3877	3705.32	4885.72	4647.48	5292.4	7002.4	5222.23	11272.1	8328.51	6582.11	8542.57	8028.83	7682.74	10108.8	6916.72	10440.5	6766.35	5829.39	5277.1	3658.48	5890.25	7621.38	4535.33	5494.55
NaN	3098.57	3670.33	3953.51	3060.85	5279.8	3876.27	3926.98	3449.02	NaN	NaN	NaN	NaN	NaN	NaN	NaN	NaN	NaN	NaN	NaN	NaN	NaN	NaN	NaN	9829.67	4263.92	4941.11	NaN	NaN	2566.54	NaN	3757	2681.22	5180.52	NaN	5016.03	5957.55	4698.44	3070.92	5844.4	6556.47	NaN	6734.39	5085.54	1835.89	3324.81	NaN	NaN	NaN	NaN
8657.1	NaN	NaN	NaN	NaN	5141.6	NaN	NaN	NaN	NaN	6598.97	NaN	NaN	NaN	NaN	NaN	NaN	NaN	NaN	NaN	NaN	NaN	NaN	NaN	9338.41	NaN	NaN	5364.83	5267.02	NaN	NaN	4155.25	NaN	5120.18	5815.62	NaN	6725.55	NaN	NaN	NaN	NaN	NaN	5224.15	5397.37	NaN	NaN	NaN	NaN	NaN	NaN
20048.3	21125.9	23628.9	19506.6	15441.5	19255.4	12297.7	15211.5	16370.9	9632.62	12928	9925.7	10534.4	12709.1	10025.7	13527.1	11408.6	10398.2	10073.4	11882.9	14172	16339.5	14336.2	10929.8	27244	28366.5	27133	11158	14255.5	12354.7	16460.3	14552.3	16797.7	13227.7	12488.9	14476	8907.56	11817.6	13410.4	7109.47	10257.3	8951.98	9229.58	10429	7597.26	9115.67	8140.62	10063.3	7835.09	9316.52
11205.8	11386.5	10565.2	10880.5	10719	13169.7	13643.1	12761.6	13190.9	2948.25	37166.9	9978.24	3250.88	1271.31	14130.5	1795.35	16397.1	1789.88	16640.5	16050.9	16977.7	20460.7	21094.5	16802.7	6729	7344.45	8886.84	6057.67	7772.53	7832.55	9602.35	7191.16	8224.19	9286.38	7735.52	9903.03	12268.6	11008.7	12128.8	14631	11686.6	14614.1	12725.4	12010.7	12706.7	11152.5	15599.5	14546.4	9370.28	11085.4
147248	112419	134322	97582.8	111484	93660	107205	114657	102489	94348	136319	100930	132157	122227	132354	156371	153709	159854	136647	127146	132888	108275	118157	120877	117756	108430	132191	160846	159844	161324	126018	136878	119826	97272.6	89722.8	85863.1	76782.2	80008.9	83812	74638.9	78318.9	66157.3	66791.1	72587.3	62246	77428	62214.2	78116.9	88408	74970.3
37943.7	40244	37563.2	33670.7	39819.6	37008.3	67883.3	69090.5	71844.9	83919	109789	101366	142664	141263	164383	134083	150330	139592	161251	150248	147320	146569	164572	142701	48910.3	52429.6	46379.9	35769.9	30059.6	31012.7	34321.1	31296.7	30791.5	25974.3	24617.6	25558.1	28477.9	29009.2	34092.9	54242.1	53606.8	54449.8	100936	99372.4	103621	140521	136571	148776	141257	143485
22590.7	20392.3	19716.4	14208.1	16437.8	14757.6	12205.8	11577	9989.4	9585.76	9930.78	9082.93	8640.97	6837.04	5672.47	8834.71	5963.28	6288.06	8891.06	9613.43	6957.65	8565.83	10661.8	8273.76	10369.6	13296.2	12392	9487.54	10862.3	12728.4	12002.7	11336.5	9497.35	9349.23	8933.84	7664.52	7387.55	7380.66	6278.46	6661.48	NaN	3713.57	2900.26	1564.24	NaN	NaN	3021.62	4171.83	NaN	3166.25
NaN	NaN	NaN	NaN	5634.02	NaN	1617.78	7194.49	8386.31	4525.27	7381.51	1537.31	1717.41	1583.94	9142.11	8022.07	924.641	8882.55	13419.1	1963.78	1672.12	1778.2	15261.7	11212.1	NaN	NaN	NaN	NaN	NaN	NaN	NaN	NaN	NaN	NaN	NaN	NaN	NaN	6474.43	4420.55	NaN	NaN	NaN	1239.98	663.907	9555.4	5999.58	NaN	1967.59	NaN	NaN
7442.51	43001.2	15686.6	20064.5	1147.51	9651.63	41281.5	806.779	20858.5	34312.5	56127.8	854.945	38708.6	24885.7	653.748	16164.3	980.788	53965.3	18278.2	563.024	555.993	NaN	16634.6	29975.2	16444.6	11470.5	23652.8	NaN	11194.2	NaN	11670.6	8396.06	10665	NaN	13277.2	NaN	14090.9	12576.2	NaN	NaN	10026.8	13921.7	9279.43	14774.8	13820.1	16521.4	8436.49	NaN	6027.42	11694.2
24136.2	15471.9	22607.7	20738	23175.1	20951.5	20337.8	18843	18073	14258.7	12807.4	12357.8	11495.5	11972.6	13174.9	11079	9735.99	16183.4	10395.1	12796.4	20897.8	11272.7	14751.5	19636.4	18482.8	20977.3	20096.4	15541.2	15747.5	16638.7	17979.1	18251.7	18704.6	18461.7	16694.9	17328.2	16560.2	18440.8	17102.1	19667.6	17180.4	17749.7	15335.4	15233.6	14713.6	14917.8	13000.7	15444.3	13640.6	12608.4
NaN	2919.13	2583.84	NaN	NaN	2178.27	NaN	2720.15	1986.94	11218.1	2263.94	1702.19	NaN	1032.21	1291.41	1273.88	NaN	NaN	851.617	NaN	871.894	NaN	NaN	NaN	1841.45	2007.01	1296.03	NaN	NaN	NaN	2318.99	2219.22	NaN	1437.82	3103.86	1161.53	1324.84	NaN	NaN	NaN	NaN	NaN	251.664	1139.6	NaN	NaN	911.802	NaN	NaN	NaN
NaN	7335.39	11848.4	11627.3	NaN	NaN	9747.57	12625.1	NaN	9146.16	NaN	9862.31	10501.9	9154.12	NaN	9282.77	9113.54	8949.07	6726.89	7137.6	6553.92	5146.51	NaN	6012.04	NaN	NaN	NaN	NaN	2634.96	NaN	NaN	NaN	2793.96	NaN	2261.44	NaN	NaN	NaN	NaN	NaN	NaN	2459.03	NaN	NaN	2082.15	NaN	2115.23	NaN	NaN	1943.72
14620.4	13902.6	10835.8	9797.98	11654.5	10900	12893.7	14523.6	14575.6	16777.8	16510.6	14768.7	24942.4	24258.6	25346.8	30987.2	23364.1	26171.1	33269	34198.2	31423.3	40832.6	47032.8	35664.4	7006.23	9874.5	7660.46	7686.38	8097.45	8296.5	7180.7	8024.47	6330.35	7054.58	6474.63	5832.98	6269.66	8355.94	11161.3	12116.8	7246.66	6691.08	6777.13	7955.15	8556.1	8656.77	5146.6	10409.1	9072.68	8791.05
141051	131140	135762	135005	118893	127918	153016	162408	144580	154233	153910	177648	172073	161629	135831	130966	128972	104493	125990	153239	129297	101699	96129.3	124903	157533	135491	151265	151967	167080	159275	149542	125335	212035	191573	172251	187515	185114	162034	156803	110210	183899	171837	135071	129287	139092	108894	103530	87876.9	83116.2	94682.2
NaN	NaN	1984.76	2338.41	2486.6	2196.89	2697.26	1690.83	2219.47	3971.87	2821.31	2576.51	1664.12	1474.52	2166.63	1356.82	1843.65	2122.75	2051.25	1391.73	1972.94	1539.26	1687.55	2339.84	NaN	4598.52	5632.36	1881.13	2348.87	2741.66	4064.26	3109.21	5315.51	5425.32	4199.84	6438.2	4561.86	3799.64	4629.9	2889.1	4257.45	3929.43	4384.69	2609.29	2434.4	3168.57	3437.9	3426.95	1548.55	2194.33
4770.54	NaN	NaN	13611.8	11213.2	13576.8	18008.7	11997.7	12042.6	11400.6	15413.4	14771.4	8421.28	7668.6	8708.4	9235.71	6823.27	8778.59	8279.54	8396.14	7768.77	NaN	9514.65	7625.47	4550.28	5648.04	5670.72	7017.88	1009.53	8044.51	9265.89	789.261	3186.11	11195.8	7628.35	10123.6	9872.62	10986.6	12183.9	8065.51	10640.7	11348.4	7170.58	6363.2	8627.04	4982.9	8024.32	8121.18	4136.83	4101.13
13704.9	14052.8	11051.4	11873.8	9492.33	11236.2	9941.08	7437.13	8954.83	11427.2	15514.7	14567.1	16941.4	7656.68	11261.6	10991.8	8986.68	12333.4	12774.3	9227.46	11422.3	18811	11440.4	18148.6	11795.6	17115	13895.2	12947.6	16913.8	13234.9	11054.3	11475.9	11730	11134.9	10959.5	9704.73	10763.6	9425.21	9639.9	9243.62	9794.94	9635.59	9846.84	10250	10276.6	8356.61	9805.99	6832.82	10806.1	11705.3
19497.1	28997.5	22287.3	18479.7	22956.3	24516.5	20172	28652.9	19476	22509.3	20414.9	20797.6	28434.4	31776.1	31177.6	33691.4	30114.5	32801	39224.6	33758	35000.8	43291.3	48639	48408.9	17929.9	17749.6	16941.5	18012	18630.3	18786.5	20019.6	22781.5	17642.6	22670.1	21828.5	17906.8	26891.2	28299.1	27749.4	26799.1	26491.5	23975.1	22135.3	26533.4	20935.8	24333.3	28211.9	30468.2	27442.3	31524.3
32241.1	31451.6	31651.2	48926.2	48178.7	45917.2	51914	51160.1	45450.3	39766.4	20428	34598.3	33432.9	31429.5	25855	28817.9	26170.3	20677	26584.1	27637.8	25855.7	26662.1	25123.5	29342.7	30615.8	25826.8	25684.5	49242.4	48157	47067	41809	44187.4	38635	40612.7	37755.8	38834.3	31863.5	29940.7	30461.1	22221.1	25030.6	26211.7	22107	22019.7	22513.7	18828.7	17814.3	20267.6	19287	18422.2
103056	108356	87849.4	112627	118600	107395	111226	117703	107581	87536.3	106771	91887.6	81157.2	71480.8	68702.8	60868.9	49249.2	60453.5	71113.6	55859.4	75913.7	68722.4	84497.3	61104.8	139674	171135	167734	312646	255392	354884	189838	277210	199849	180006	168413	187243	164720	194326	183988	186541	203332	187848	177020	179912	188226	160239	163780	195266	172631	143213
30673	26494.1	26635.4	30292.6	28345.8	32028.3	26347.9	26132.5	26394.7	24939.3	22608.9	26614.6	27700.5	21640.8	28867.2	25323.6	26893.2	25682.7	27510	27340	27680.4	26099.8	29127.9	27147.8	31958.3	28205.3	30841.1	29232.4	33135.3	28599.2	29977.4	29063.4	30510.1	31534.4	28209.4	28567.9	28004	25717.8	27950.8	26750.6	21436.7	21887.4	20482.4	22811.6	17773.2	21855.4	22371.9	19755.4	23643.6	24303.4
18707.8	1.07954e+06	1.37241e+06	1.34027e+06	1.29773e+06	1.1808e+06	643338	1.15267e+06	83096.5	1.82022e+06	200091	1.55208e+06	1.12284e+06	1.11157e+06	1.10653e+06	1.43397e+06	1611560	318530	1.17943e+06	702268	791681	1.48781e+06	1.05531e+06	922292	412921	517370	613577	1.18454e+06	584513	1260954	603296	538326	547958	660733	715546	434546	602027	598261	660013	569338	294868	746790	528810	801692	512495	408270	829115	321725	421288	402822
27573.8	29707.9	27933	28802.8	31337.5	31219	28454.2	29758.4	31281	23918.9	23051.1	27237.6	22743.5	24647.3	23491.2	21602.2	21684	21193.3	22707.1	21807.1	24451.6	22074.4	22244.9	20057.9	24570.3	22978.8	21912.2	16311.4	18250	14931.3	16852.1	18894.3	18334.8	18708.9	19063.2	19209.8	18620.3	17882.9	21373.1	20597.5	17428.8	19691.1	17370.9	18514.7	17269	16025.5	15398.6	18916.9	15634.5	14263.5
58856.9	56071.6	57718.4	34109.6	28511.9	31873.1	32067.5	31163.9	34880.4	26529.7	30120.7	30608.1	32134.9	34110.1	27620.4	31901.8	29243.3	34016.2	29693.8	35065.4	31388.4	29810	39668.9	33159.7	25796.4	20995.2	24200.7	20888.8	17604.8	19539.2	19450.4	14995.9	17533.8	17997.6	21753.6	19791.7	14565	17522.6	17545.8	18177.7	16460.2	15300.6	17539.8	17208.2	13427.7	13161.2	16026.2	18157.3	17283.7	18412.7
38983.6	40262.2	38119	45414.7	45659.5	45558.8	44842.3	52528.4	52091.2	26800.1	52089	47048.1	53053.8	49830.8	39954.6	44782.8	45952.3	32046.6	36697.2	41168.6	40103.5	38548	40897	39521.4	26989.7	27466	27323.5	30706.6	30946.2	28772.6	27217.7	28090.3	26956.5	29528.2	31182.5	26741.6	30729.6	30113.9	31339.1	32848.6	31892.1	33899.4	31567.5	32786.3	33031	34249.1	35388.9	36188	32549.3	30171.6
14443.7	12988.2	11316	30208	24805.4	24125	39317.8	38814.9	40784	32192.3	37307.8	39145.3	29827.3	27201.2	18000.5	22967.1	18975.2	15456.1	13610	19260.6	15213.5	14233.8	13334.8	14777.9	17299.2	15620.8	17195.6	22401.1	21151.5	20308.2	17492	19210.1	24513.8	29761.1	30676	31638.3	38962.3	34226.7	34129	29124	40333.9	40938.5	30982.9	29940.2	30468.4	18871.1	19519.3	17029.2	15592.7	14354.5
113509	122930	118841	168151	154192	146438	163393	163518	170126	124204	157385	118030	125663	115761	89460.2	98107.6	82481.2	72745.3	85888.9	95485.9	88832.1	79381.2	74634.2	79904.4	40409.9	34463.7	37528.2	40401.5	43650.1	45055.1	53530.1	53249	61796.9	89179.2	93643.1	93734.4	132667	123373	123835	109153	134419	127227	97139.3	96728.5	96300.9	76664	69728.2	67304.6	68283.8	65349.7
144159	157739	186040	149214	155097	167883	181609	187651	178664	166522	152143	153925	167156	187168	193102	215220	206668	278796	242751	218085	209593	237598	243238	273158	127891	103897	111089	124789	115859	122786	155358	143508	127836	167285	138447	144731	160033	127361	136302	141654	118765	127127	148492	109270	134469	124330	137742	133417	127202	138934
NaN	2948.68	NaN	1210.31	NaN	5588.62	2159.08	2633.52	NaN	NaN	NaN	4204.57	3147.69	3386.02	NaN	NaN	9145.68	NaN	NaN	NaN	NaN	NaN	3041.51	NaN	3098.62	3872.74	2240.22	NaN	NaN	2642.34	2248.11	1931.49	NaN	1380.66	NaN	NaN	1680.45	2089.45	1957.6	NaN	NaN	NaN	1205.29	NaN	1314.46	NaN	2578.34	NaN	NaN	10339.9
19840.3	19736.4	15360.6	18330.7	17219.9	19898	19121.8	18316.3	17459.4	17611.2	19302.6	19588.1	21786.2	19542.4	16624.3	15143.8	17992.9	17012.8	15740.8	17103.4	18568.6	17810.2	14556	17436.7	14131.5	15172	16408	10764.9	10667.1	14540	13250.4	12491.3	13685.1	13155.1	13931.4	14347	16749.1	16478.3	18580.9	15714.2	18278.3	17925.7	14821.1	15250.8	16015.9	13069.8	14922.7	16228.3	11302.8	11915.8
32398	34684.8	32539.9	27749.3	32881.8	36217.1	40073.7	32984.7	32895.6	37370.5	35068	33547.8	42147.6	36621.8	38501.1	43309.7	35048.8	35217.1	48289.3	47781.2	43215.6	57597.5	68117.5	48814.4	26313	27889	27613.4	26197.2	29087.1	34466.1	34930.8	37771.4	31741	28680.6	30045.2	29793.5	26770.4	31772	31028.2	32763.6	24513.7	26616.1	21781.5	21420.5	24108.8	22360.7	24738.1	27235.4	19796.2	21760.1
34607.5	36361.1	33660.2	31123.4	28727.8	31378.5	28646.8	29381.6	29822.1	59957.3	27254.7	27615.9	27555.3	28454.6	25624.6	29432.5	24978	27354.9	27038.1	22664.4	22358.4	27867.5	25867.8	28625.6	34203.5	37767.4	29913.2	30404.7	29253.9	29746.4	27296.5	32151.1	23960.7	22691.3	19615.2	20604.9	19862.2	20976.3	21397.4	21724	18684.4	18680	20436.1	18129.6	19437.7	24638.9	21847.1	24708.2	22136.8	20866.7
9162.54	10288.4	9950.14	8972.48	8323.46	7523.42	9623.48	8910.16	6744.22	9486.92	11692.6	11251.4	15238	11203.6	12898.5	13279.3	13465.8	12782.5	15372.8	13655.5	13717.2	25411.2	23800.4	15533	11549.9	12036.3	14570.4	9239.14	11618.4	11373	8489.36	11390.2	9437.44	7649.35	8232.44	8159.32	7913.28	9440.86	10051.9	10388.7	8441.1	9885.08	6652.36	7789.49	7364.06	7114.12	12666.1	10279	9483.15	NaN
5106.42	7679.07	6026.89	8023.41	8154.63	7781.95	10125.6	9900.36	9119	12429.8	11423.2	10249.8	12133.9	12434.1	10781	9774.04	10963.9	9213.45	10555.5	11938.7	13904.3	11388.5	12758.3	12413.2	4013.21	4849.22	4994.51	6296.54	5311.71	5520.26	7177.83	8028.56	6435.36	7360.4	6880.97	6507.18	7304.54	6814.83	7729.58	9802.7	7958.23	8520.72	8254.08	8791.72	8689.21	8706.53	9308.9	8409.04	8177.97	8051.97
21620	15219.8	23389.9	14759.6	13990.9	13942.8	11026.9	9857.45	12579.3	5570.4	15494.9	6031.48	13439.1	9596.9	9291.78	19319.4	1918.91	7453.98	10602.1	11325.5	11130.3	16336.9	33354.5	5615.66	22545.1	27213.5	26376	19948.8	18645	16798.9	12951.4	10028.5	13595.1	11747.6	9448.43	9195.42	6468.84	9847.65	9157.9	5773.46	5821.92	7259.93	5669.03	7224.88	1534.67	4030.16	4868.86	1724.48	5164.02	NaN
12398.7	NaN	NaN	NaN	NaN	NaN	14887.7	13270	5038.62	NaN	7121.31	5111.76	NaN	NaN	NaN	NaN	NaN	6686.96	NaN	NaN	NaN	NaN	NaN	NaN	NaN	NaN	3402.21	NaN	NaN	NaN	154.732	13615.3	NaN	NaN	NaN	12723.4	NaN	NaN	NaN	NaN	NaN	NaN	NaN	NaN	NaN	1859.9	11199.1	NaN	1909.85	1276.61
NaN	NaN	NaN	1339.47	NaN	NaN	1918.85	NaN	NaN	2134.29	1521.74	1384.92	1217.79	2125.28	2680.92	NaN	1903.34	4629.8	NaN	NaN	1884.86	NaN	NaN	NaN	NaN	NaN	NaN	NaN	NaN	NaN	NaN	NaN	NaN	NaN	NaN	NaN	NaN	NaN	NaN	NaN	NaN	NaN	NaN	1637.99	NaN	NaN	NaN	NaN	NaN	NaN
NaN	NaN	NaN	NaN	NaN	NaN	NaN	NaN	NaN	NaN	NaN	NaN	NaN	NaN	NaN	NaN	NaN	6586.95	NaN	4637.93	NaN	NaN	NaN	NaN	5259.48	4170.65	2010.92	NaN	NaN	NaN	2874.19	NaN	NaN	3010.61	NaN	NaN	5739.39	5421.13	NaN	8276.54	NaN	NaN	3940.78	NaN	NaN	NaN	4685.23	10627	4292.18	NaN
36208	26009.9	26428.9	24773.7	21261.9	26291.2	26418.7	17031.2	23672.5	19386.9	17775.9	18645.3	15835.1	16053.1	18554.7	15403.2	17807.1	14353.9	21298.4	16402.8	19777	23600.3	25086.7	20033.2	22413.9	25386.2	20666.2	16848.6	13637.4	15170	18862.8	20691.3	15126.5	15127.6	10064.7	13594.9	16045.9	11226.5	12671.7	17882.6	9864.65	9780.74	15032.3	9895.62	10458.3	15121.9	10958.6	12180.3	9859.41	9780.06
42418.5	39193.6	38438.5	35728.7	35254.4	32063.1	31257.8	33021.9	30959.4	34787	33155.3	34693.7	37402.2	46173.3	38997	43009.3	45344.8	39022.4	41933.8	42564	45127.3	35561.5	39854.4	45853.6	29387	25272.3	28396.1	27163.4	26552	27334.6	24885.1	24971.7	29818.9	28173.2	25174.9	29646.7	25140	21222.1	23180.6	20973.8	30037.9	25544	30050.1	32085.5	26300.5	27404.1	31521.7	31509.8	36928.2	38595.5
22221.5	15639.4	15510.8	9841.96	11533.9	9637.81	9233.06	6499.48	5735.09	8061.38	8573.84	7186.14	6942.21	7029.16	7143.71	8641.84	7613.08	9288.5	6733.48	7180.8	6107.51	7046.6	8059.95	7203.58	25401	28583.8	NaN	13205	NaN	22461.5	6880.22	8134.35	15253.7	NaN	NaN	9651.37	NaN	17764.3	15287.5	12578	NaN	12286.3	6899.22	NaN	NaN	9149.37	10364	13702.5	NaN	7998.86
5527.05	5340.72	13614.7	4821.96	4270.68	3664.87	5161.93	4368.55	5438.29	4357.55	4612.06	5037.12	3950.9	4050.05	4353.32	4004.99	3741.82	5488.21	3622.51	2941.28	3532.38	2782.32	15658.4	3713.98	NaN	1434.67	NaN	NaN	NaN	NaN	NaN	NaN	964.811	4713.83	NaN	1886.98	2412.72	2438.14	1573.22	NaN	2893.25	7816.77	6976.52	7006.29	8888.51	3868.93	NaN	NaN	NaN	6373.72
39019	30459.2	7602.67	20228.2	24729.8	18674.9	18321.1	17403	14896.2	8962.1	12419.3	10713.3	17504.2	26666.9	21556.4	24906.7	17996.2	41785.2	21803.1	24941.1	10328.9	48769.1	24766.7	37306.1	15732.6	18689.5	16487.8	11232.4	15823.4	15808.1	13762.6	16992.9	15793.9	12463.3	14981.5	15901.9	11363.5	15248.1	16654.1	12014.2	14129.6	11017	8529.43	13790.7	11239.8	11751	12937	15130.7	13354.9	16144.2
155505	207762	197881	231224	215235	224829	227953	263306	242378	334416	345216	278993	561352	424236	388946	452953	433030	380709	414009	483953	503094	428253	472500	430656	109792	101865	116878	119223	115156	123538	135115	124768	128026	154863	139412	120925	185756	178323	168456	206928	203597	191242	255731	223516	221824	266617	281222	307700	272048	298666
4714.73	1528.68	815.034	9449.23	2738.25	2382.95	12242.6	8384.18	1560.51	8601.48	10964.9	NaN	8653.06	6714.49	7416.38	NaN	5925.85	NaN	NaN	NaN	6265.89	8654.16	NaN	NaN	2088.85	2362.75	5956.41	7492.38	10521.4	17175.8	9418.99	8973.71	6886.56	11254.4	11791.6	9940.37	13986.2	14983.5	11996.5	8496.41	7767.78	10618.8	7498.24	6926.75	10110.1	6173.89	7558.1	4203.96	2510.87	NaN
NaN	NaN	NaN	NaN	NaN	6242	6890.1	6910.53	6774.15	7333.6	7857.75	8188.73	9293.5	7206.6	9554.66	8885.58	13088.5	12776.4	11891.8	13400.8	13123.6	22146.9	20080.3	23293.2	1986.55	2592.42	NaN	3826.97	2546.41	NaN	3216.62	3279.57	2702.37	3235.94	2773.83	NaN	5733.54	7502.7	9704.29	5951.3	2176.83	3079.58	3486.98	5415.96	2514.09	5271.55	4360.88	NaN	5222.26	4358.31
54257.9	48905.5	57681	34984	30965.2	35873.8	27650.6	27863.7	38265.4	29539.7	34669.6	39666.3	34937.5	28700.8	33047.6	38986.6	31524.3	27802	42021.2	33593.2	36663.8	60289.4	53454.7	35731.4	53962.1	84650.5	63231.4	47304.7	54448.4	46026.3	49575.9	50490.1	45588.4	42645	37833.1	42865.5	43226	57512.6	46511.8	46327.1	45046.1	38398.9	37249.6	30809.8	33106.8	32113.3	33425.4	44379.4	34886.9	28975.5
10291.5	12514.8	11834.3	NaN	NaN	NaN	NaN	NaN	NaN	3124.47	NaN	NaN	NaN	NaN	NaN	NaN	NaN	NaN	NaN	NaN	NaN	NaN	NaN	NaN	20463.2	20982	21012.6	10759.2	14166.8	9798.97	6095.57	6453.45	8821.69	NaN	NaN	12736.2	NaN	NaN	NaN	NaN	NaN	NaN	22747	NaN	20157.4	NaN	NaN	NaN	NaN	NaN
11312.1	11690.9	11248.3	11374.3	11454.5	12422.8	10860.5	11223.5	15888.9	9167.08	9979.7	12083.5	14464.8	9476.86	16065.9	12795.8	18697.6	19110	19244.8	16164.3	20135.2	18776.6	16755.4	20227	14255.2	12447.5	13324.3	11402.1	11475.8	13774.6	13890.7	12028.9	13070.9	11355.8	12603.7	12492	11668.6	12689.1	13544	14244.2	12982	13785.9	11916.6	12799.1	13273.4	11772.4	13630.3	15283.7	11404.2	12553.1
3254.56	7478.39	NaN	16821	14090.3	NaN	21292.9	17138.5	17077.9	26747.6	13682	22860.7	22927.4	19535.3	21114.8	25298.6	24660	23717.4	27762.4	27212.6	26310.8	30935.6	33999.5	43657.1	12714.2	8463.58	8043.73	11300.3	12364	11650.7	10747	11560.6	13443.1	15996.4	11204.3	12114	16430.8	11644.8	13226	12322.6	18848.5	16915.5	14908.5	15176.2	13835.2	15268.4	15684.5	12752.5	13225.3	11687.4
5142.32	2915.01	8610.58	5337.67	1474.83	6499.51	4395.17	4890.09	4819.4	4297.31	6030.4	4303.96	7890.53	4614.53	6099.44	5488.78	3833.46	4561.54	7534.94	5607.13	5582.94	9437.09	NaN	9070.56	6595.04	7421.32	4723.18	3757.2	5415.05	NaN	3341.4	1921.85	3172.09	5142.76	5517.44	3526.47	4769.09	4333.18	4890.99	4545.95	4362.96	5606.16	4030.96	3728.12	3049.63	3612.69	4514.89	4594.4	4006.6	3800.04
50556.1	55957.1	85223.3	52682.1	53602.4	59859.4	46268.7	54274.1	50917	57674.7	65569.4	47239.7	38305.9	47182.7	49283.6	44853.4	46686.7	53462.2	64287.6	75930.7	64489.4	54934.1	56551.2	48110	72863	55200.4	71561.6	44767.5	37155.2	45876.9	49264.6	44974.4	51788	44750.4	52089.8	47290.5	48701.4	48719	53525.7	57674.9	52931.2	53848.4	52255.2	36447.4	55364	52832.9	50769.4	51206.9	42031.2	42191.5
32111	32880.4	28130.7	21494.5	30044.6	17419.2	22867.7	23752.9	15962.7	5260.3	21183.2	23607.6	21355.7	19622.9	23721.3	19539.6	19462	17475.8	18461.9	20238.2	18169.1	26561.5	23119.2	17068.2	33873.1	38379	36615.4	33612.7	33354.8	32140.4	30532.7	33664.9	23492.2	21779.2	22233.8	22476.4	19866.6	23729.9	22091.8	23960.1	18034.9	17605.3	16817.4	17095.1	17199.5	17016.4	19220.6	27875	16187.8	15978.3
5302.38	2583.18	1551.38	2563.37	5429.82	2600.79	3260.45	2545.36	2776.62	1870.8	2840.9	2805.27	3028.84	NaN	1868.17	2115.14	1512.82	2003.81	2305.79	2027.58	1993.61	3064.82	2800.6	1845.98	3269.6	2742.53	2449.89	NaN	NaN	NaN	2600.72	1910.98	2062.32	1793.54	1643.91	2032.35	1052.62	2886	3021.42	2531.08	2788.55	5361.52	1692.51	1517.87	2366.65	2005.63	2335.31	2756.1	2175.24	NaN
29068.2	31516.8	27582.3	38885.4	38721.8	40829	45176.9	43590.6	40714.5	49393.4	36951.3	43787.5	49160.1	49531.1	59202.7	54522.7	61708.2	53212.7	70638.4	65162.3	66167.7	92648.7	89169.8	78032.5	22280.1	21901.9	20300.9	19642.4	21567.3	29233.9	29599.7	28905.2	21438.7	27451.8	27592.2	26700.5	34798.7	28929.6	32201.9	36244.1	28675.8	28255.1	33746	33420.2	29734.8	41116.1	41590.3	47126.3	41010	40555.2
NaN	NaN	NaN	NaN	NaN	NaN	NaN	NaN	NaN	NaN	NaN	NaN	NaN	NaN	NaN	NaN	NaN	NaN	NaN	NaN	NaN	NaN	NaN	NaN	10747.6	15217.6	11606.6	NaN	NaN	NaN	NaN	NaN	NaN	NaN	NaN	NaN	NaN	NaN	NaN	NaN	NaN	NaN	NaN	NaN	NaN	NaN	NaN	NaN	NaN	NaN
95753.6	98379.2	86501	81265.8	86161.3	84833.4	71028.8	80161.5	85198.4	84250.6	68861.6	64448.8	61802.7	80913.1	79194.6	77119.5	80221.3	51973.6	64764.6	71850.2	71956.3	69953.9	76165.9	95219.8	60651.5	67013.7	71034.7	85933	81308.8	80824.4	78775.3	78995.5	76083.7	71789.1	76742	77028.7	68740.2	73947.4	72109.1	78961.8	74972.3	70331.2	61014.6	62123.9	65526.9	52616.7	51499.2	58377.8	55967.4	53900.5
54563.3	53395.6	63922.6	46407.7	55926.7	51828.6	42225.3	41178.9	39252.4	27281.2	32733	23683.2	21821.8	25647.1	23708.2	17624.6	22263.8	26960.8	18733.3	19494.9	17362.3	20178.9	17441	16084.8	56932.4	62973.7	58143.4	64670.4	72596.9	70378	106979	106225	84872.2	99515.5	92776.3	92547.1	63303.5	76745.1	71140.2	62213.3	47706.9	49372.6	34861.1	32032.1	32971.5	22280	25062.8	29937.4	14686.7	13458.6
46314.7	39664.6	45843.8	34080.7	37621.7	34414.8	30489	33102.9	34148	29943	30090.4	31855.7	23107.5	28270.3	25369.2	27634.7	26146.6	36904.1	22790.7	23816.7	28940.2	24992.1	20377.3	37779.7	20841	16662.9	15542.7	11691.9	10399.9	11186.9	12400.4	11864.3	16428.7	15096.4	14128.4	13872.4	13799.3	14547.7	13155.9	8507.79	16361.9	15366.2	10263.7	11930.9	12988	8875.72	9071.24	10675.5	8729.78	10589.5
184842	144329	138793	169690	150549	167824	163440	143496	158302	127473	154212	151555	177413	180413	190335	149173	141830	145876	161155	142031	155397	179828	126391	170081	111023	87096	109804	89702.1	85060	115061	94225.5	78730.8	122115	126410	148783	135078	106283	83323.3	83033.4	69123.7	118384	128353	154240	156729	134597	143408	106120	75798.8	147025	168703
6787.99	9753.67	8327.65	9210.65	9659.86	8204.68	11725.6	10135.4	9326.87	14333.5	16423.6	15946.6	25199.3	24397.5	25653.7	34511.2	34351.9	33465.9	40853	37925.1	35592.8	53492.1	53427.9	43846.9	8565.26	9121.39	7624.43	21399.2	17970.4	20369.3	18513.3	20711.5	17268.1	16341.1	16330.3	15314.8	20185.3	19291.9	19518.9	27641.8	20837	21478.4	21558.7	23394	22269.2	25333.4	24339	27239.3	27013.3	24698.6
12344.4	6409.43	7457.38	6697.93	4961.96	8306.01	7068.72	7241.92	6112.44	6279.55	5887.36	6095.55	7950.43	6372.67	8309.06	10494.4	8377.97	9709.43	9677.65	8480.59	9206.46	10086.5	9907.19	9653.06	11402.8	10955.6	8269.55	7319.97	5777.13	6207.81	7337.33	6991.47	5913.39	4834.66	4352.13	4567.66	7483.98	6857.56	7057.72	10743.6	5355	6066.52	5748.46	4265.62	6074.71	5733.29	6427.33	8042.61	6479.22	5932.97
NaN	NaN	NaN	NaN	NaN	NaN	NaN	NaN	NaN	NaN	NaN	NaN	NaN	NaN	NaN	NaN	NaN	NaN	NaN	NaN	NaN	NaN	1536.73	NaN	NaN	NaN	NaN	NaN	1371.22	NaN	NaN	NaN	NaN	NaN	NaN	NaN	NaN	NaN	NaN	NaN	3550.69	NaN	NaN	NaN	NaN	NaN	NaN	NaN	NaN	NaN
21529	NaN	30944.4	6729.66	10039.3	4393.38	11507.9	8992.61	43472.2	10330.3	9999.83	9476.21	9590.02	8488.13	8188.63	7466.17	11315.3	11176.6	8638.66	12963.8	13945.9	94617.9	84371.8	98246.6	19756.1	14302.9	15611.7	16318.6	19587.8	17202.1	24404.6	20679.2	19781.9	31742.8	25000.7	22169.6	40350.3	36602.9	35367.8	42575.8	38857.1	40376.8	30585.8	30775	28337.1	31413.4	36346.6	33290	33465	28996.2
2883.98	3833.47	2485.26	1317.58	NaN	NaN	NaN	950.765	NaN	NaN	NaN	NaN	990.256	NaN	NaN	NaN	NaN	725.3	NaN	NaN	NaN	NaN	884.324	NaN	3391.32	3344.55	2662.83	NaN	1250.88	63.1178	NaN	NaN	687.748	NaN	972.055	637.937	NaN	NaN	NaN	NaN	NaN	825.815	NaN	NaN	NaN	NaN	NaN	1790.23	NaN	NaN
NaN	NaN	NaN	NaN	NaN	NaN	8352.67	10562.3	9574.65	12293.3	NaN	11241.5	5602.89	7698.75	10051.4	NaN	NaN	NaN	NaN	NaN	7601.35	NaN	NaN	NaN	11598.6	16560	NaN	NaN	5500.51	NaN	NaN	NaN	4141.54	4106.3	4511.7	5077.81	NaN	NaN	2872.94	NaN	6579.85	NaN	NaN	8186.08	7692.11	6337.75	4346.79	7471.03	NaN	NaN
NaN	1455.22	802.438	996.016	NaN	NaN	NaN	NaN	NaN	NaN	NaN	NaN	NaN	NaN	NaN	NaN	NaN	NaN	NaN	NaN	NaN	NaN	NaN	NaN	NaN	NaN	NaN	NaN	NaN	NaN	NaN	NaN	NaN	NaN	NaN	NaN	NaN	NaN	NaN	NaN	NaN	NaN	NaN	NaN	NaN	NaN	NaN	NaN	NaN	NaN
NaN	2824.61	7287.77	11009.9	10156.5	10441.4	17896	18262.4	18462	13775.3	9229.15	7181.32	7578.43	8860.94	4099.05	3810.63	6583.82	5474.09	4519.84	7010.53	2711.43	2504.13	4616.65	3390.25	9763.49	11127.7	9020.78	8174.64	7846.63	8529.38	7330.43	6607.5	8008.95	9537.9	9927.5	9075.97	14006.9	13068.6	12440.8	12272.1	14403.2	15007.9	12739.6	12408.7	12683.8	8790.45	9600.66	13462.9	8480.51	9781.5
NaN	NaN	5212.97	NaN	NaN	5531.98	9447.61	5620.72	8197.45	9414.33	8137.88	3917.83	7307.04	6963.7	7247.29	11955.3	7477.49	10162.2	9386.86	7129.7	7945.87	6469.67	4876.98	12290.2	12908.4	7651.92	4815.36	NaN	5109.74	6150.89	6375.89	5195.59	7976.16	8675.05	7157.85	8285.13	10137.9	10752.6	14119.3	16559.1	12575.3	14573.8	15246	12873.1	15651.7	15153.5	16102.1	11791	19364.8	21753.5
1.17444e+06	963156	895842	1.02633e+06	1.04642e+06	979172	1.11519e+06	934243	1.09484e+06	1368953	1102022	1.1428e+06	1.32801e+06	1.29843e+06	1482828	1.39246e+06	1.53277e+06	1.48489e+06	1.41212e+06	1.24477e+06	1.58956e+06	1.27331e+06	1.30096e+06	1.47198e+06	1.27277e+06	1244913	1.19398e+06	1.70578e+06	1.45282e+06	1.45664e+06	1316339	1.12531e+06	1.22974e+06	1.23406e+06	1.32967e+06	1.22507e+06	1.3876e+06	1.33571e+06	1.26956e+06	1.70943e+06	1.91847e+06	1951686	2205602	1.94946e+06	2.0914e+06	2.35939e+06	2047632	2.08184e+06	2944900	2.75662e+06
10231.4	13067.1	NaN	6302.02	10443.1	6521.91	NaN	11026.3	11195.8	NaN	12101.9	11347.4	NaN	18169.4	16101.9	20502.4	41172.1	32153.4	13833.7	31289.8	18641.5	13476	NaN	17123	10142.3	14482.9	NaN	12785.3	7532.16	8037.31	6055.76	4204.46	6492.52	7598.26	5473.07	8669.54	NaN	5352.35	NaN	10797.8	NaN	7526.44	13848.5	8235.69	8460.59	14341.2	11373.3	6601.74	16985.8	NaN
39598.6	51558.9	39166.6	51342.2	48496.6	54359.4	43643.7	48377.3	40483.1	40187.6	38598.5	33245	48988	41887.5	56148.1	52605.5	62825.9	49743.6	68897.1	59169.7	64951.1	94122.8	93293.6	74289.1	40619.1	40283.8	37959.2	29380.5	31333.2	31714.2	43566.9	40803.3	35983.8	46661.6	39599.8	39160.3	39947.8	31883.7	42954.2	36678.9	29047.4	31819.6	31717.8	34211	30931.9	35355.6	39887.6	43044	37622.6	38210.8
26538.9	28506.2	23135.1	32482.4	30734	29590.8	26131.6	26381.5	22302.7	24599.2	34356.4	27727.5	23891	20954.8	20610.6	21505.3	19367.8	16946.2	20565.9	23794.6	21668.8	26530.6	27566.8	22385.6	35439	36948.1	33152.5	29052.9	30906.4	26167.9	22842.3	24002.7	20148.8	22441.2	21008.3	17577.7	19430	23734.2	21105.7	22445.3	17713.8	16098.1	19041.6	18167.7	17114.5	22029	21390.6	21754.9	17957.9	18656
58709	59921.4	58446.5	106941	105282	102672	161105	155571	144894	217209	222892	223708	402056	385345	397649	492450	458273	512483	602741	540986	489094	671904	738642	632178	37318.1	29143.2	22573.8	28728.9	29084.5	31102.2	38004.4	37384.1	47606.3	62806.4	55137.7	56439.3	82851.6	88882.2	84950.8	115434	120545	102423	169013	164257	140041	244931	222466	244506	313914	275732
21497.5	24820.2	19869.2	19308.8	21660	31648.9	20098.5	19274.9	29023.2	19854	22683.1	17115.9	16657.4	14568.1	16389.8	16090.1	15638.6	17145.7	20977.2	14221.8	22639.9	15006.1	18030.3	10879.2	21910.3	24713.3	26550.8	24411.9	25129.9	27649.1	28266.5	29994.3	24691.9	34382.2	28570.8	29979.3	24417.6	32708.6	37661.2	32045.2	24794.4	33583.3	25316.1	24615.4	25081	25363.8	25738.7	29101.8	20697.9	25349.5
7779.44	8537.62	8291.49	6724.75	5521.23	6924.19	5432.59	6699.19	4695.5	4815.85	6523.75	4772.86	4935	3765.01	4015.29	5588.9	4931.85	4964.29	NaN	4539.03	4842.18	6329.71	6454.67	NaN	9097.84	9689.07	9562.6	5164.59	5373.85	4922.08	10580.8	11558.2	8063.45	9358.89	9104.48	9019.27	10577.6	10786.9	10669.9	13829.8	7151.33	8973.27	6251.99	4478.5	7192.58	3560.42	6183.15	5606.24	NaN	4324.22
NaN	NaN	NaN	NaN	NaN	NaN	NaN	NaN	NaN	NaN	NaN	1740.72	NaN	NaN	NaN	924.994	NaN	NaN	NaN	642.858	NaN	NaN	NaN	NaN	NaN	NaN	5016.17	NaN	3994.79	NaN	NaN	1310.59	4396.98	NaN	1768.84	1953.68	NaN	3804.26	NaN	NaN	2994.04	3683.18	2349.65	3028.86	3706.18	1560.7	3211.6	NaN	NaN	NaN
10428.7	14339.9	11722.5	7257.75	8412.96	9428.77	7045.5	5781.4	14531.2	3699.48	3610.55	12151.9	11047.8	NaN	NaN	NaN	NaN	NaN	NaN	NaN	NaN	NaN	NaN	NaN	5500.81	6127.57	7251.61	10983.1	11543.5	8170.28	6485.3	7855.94	5786.35	NaN	5339.22	NaN	7250.46	5846.31	4238.19	4370.27	3057.26	4709.18	NaN	3167.9	NaN	7158.18	1440.06	NaN	NaN	NaN
22653.4	11862.1	33421.7	NaN	NaN	29123.5	NaN	NaN	NaN	NaN	NaN	395.086	NaN	NaN	NaN	NaN	NaN	NaN	NaN	NaN	NaN	NaN	4630.19	NaN	28091.7	7516.39	37857.2	9901.42	8084.07	147431	7031.28	7551.43	15839.8	NaN	NaN	NaN	NaN	NaN	NaN	NaN	NaN	9947.76	22482.5	28594	33068.4	NaN	39828.8	NaN	NaN	5483.02
23137.8	6406.78	NaN	NaN	NaN	NaN	NaN	NaN	NaN	NaN	NaN	NaN	NaN	NaN	NaN	NaN	NaN	NaN	NaN	NaN	NaN	NaN	NaN	NaN	8124	5927.37	6943.04	2521.52	13066	10550.7	11093.3	13646.4	1691.63	13947.7	NaN	9420.71	13176	NaN	NaN	NaN	10801.1	NaN	NaN	8694.36	NaN	NaN	NaN	NaN	NaN	NaN
NaN	NaN	NaN	26199.8	NaN	NaN	NaN	NaN	NaN	NaN	NaN	31858.1	26796.8	NaN	34630.1	NaN	NaN	NaN	40819.8	37612.5	NaN	NaN	NaN	NaN	NaN	NaN	NaN	NaN	NaN	NaN	NaN	NaN	NaN	NaN	14276.5	NaN	NaN	16256.7	NaN	6564.33	12641	17964.5	NaN	NaN	12127	11130.2	NaN	NaN	12734.4	NaN
31310.4	NaN	23863.9	14706.7	19611.9	17259.7	NaN	8858.33	12831.9	NaN	9004.43	10537.6	8344.78	8556.5	NaN	9066.24	9551.32	NaN	7710.64	NaN	13878.5	12030.2	15632.5	NaN	59769.2	38996.8	19846.1	29682.5	32454.3	30372.4	24310.9	21958.5	26800.5	22229	24868.9	23708.7	18403.6	26259.8	27571.4	18438.7	16950	20649.6	20870.3	15747.7	19107.9	14317	13690.8	19655.1	12777.4	13349.4
134390	116128	114100	60081.8	62423.4	60727.1	45432	52668	45676.1	50347.5	47494.5	53697.7	63544.9	63881.9	60748.5	66917.9	66885.3	63989.9	77564.9	77428.9	69453.6	69475.7	74674.8	72276.9	46266	54262.3	47308.8	35239.7	39128.3	33521.2	35668.4	35205.9	33678.5	30977.8	37061.8	37530.6	28233.2	26683.7	30500.6	35562.1	34421.5	36280.9	39777.6	38732	41775.1	47409.2	46138.7	47582.6	53000.7	60737.8
17135.8	12192.9	20150.5	18477.7	14105.6	13232.3	15280.5	14389.4	13684.3	14783.1	14333.3	15893.2	9210.21	9355.23	9900.77	10216.7	10921.4	12967.1	13160.1	10620.4	12225.5	16950.6	11246.6	11516.6	11907.7	10757.6	11090.6	8752.8	8333.85	7649.69	11346.3	9270.77	7833.93	9428.53	7159.71	5905.13	9435.52	9276.35	8677.43	10658.7	8209.12	8245.53	9600.23	8184.66	10177.8	9262.52	8099.01	7951.87	6313.96	6748.96
NaN	NaN	NaN	NaN	NaN	NaN	NaN	NaN	NaN	NaN	NaN	NaN	NaN	NaN	NaN	NaN	NaN	NaN	NaN	NaN	NaN	NaN	NaN	NaN	NaN	NaN	NaN	NaN	NaN	NaN	NaN	NaN	NaN	NaN	NaN	NaN	NaN	NaN	NaN	NaN	NaN	NaN	NaN	NaN	NaN	NaN	NaN	NaN	NaN	NaN
NaN	NaN	NaN	NaN	NaN	NaN	NaN	NaN	NaN	NaN	NaN	NaN	NaN	17815.3	NaN	NaN	NaN	NaN	NaN	NaN	NaN	NaN	NaN	NaN	NaN	NaN	NaN	NaN	NaN	NaN	NaN	NaN	NaN	NaN	NaN	NaN	NaN	NaN	NaN	NaN	NaN	NaN	NaN	NaN	NaN	NaN	NaN	NaN	NaN	NaN
25041.7	25724	26058.2	20014.9	21531.5	22603.4	22844.1	23679.1	22188.5	21975.2	15536.1	23622.4	18793.2	21376	18219.6	15075.1	15938.4	15852.9	17196.3	18846.5	16970.1	20668.1	21499	23211.6	29865.3	29653.3	27396.8	24784.8	22924.2	21988.5	21084	21255.1	22196	19866	19260	20648.6	16876	18440.6	19074.9	18653.4	14297	16504.9	15020.3	15299.4	15819.2	14620.2	13119.1	17211.3	9050.67	13252.2
23777	14498.3	19201.4	23492.5	20988.3	29544.8	25725.8	22388.3	23071.1	18976.1	20219.8	19808.3	48011.7	57293.1	59455.2	74652.3	91128.7	116480	93352.7	88063.2	93719	140046	158531	132314	11931.2	11631.2	14155.5	17140.4	12763.3	17273.8	17219.3	16163.1	17153	22000.5	19816.5	20386.1	23635.9	33084.9	35600.4	30921.2	36270.7	36271.9	40076.8	35696.3	32441.4	51794.5	57718	54725.4	59735.8	55858.5
7006.1	NaN	NaN	NaN	7963.78	NaN	6143.83	NaN	NaN	NaN	NaN	NaN	NaN	NaN	NaN	NaN	NaN	NaN	NaN	NaN	NaN	NaN	NaN	NaN	11199.4	NaN	7389.4	NaN	NaN	4485.27	NaN	10878.3	10436.4	2845.65	NaN	6666.05	NaN	6543.29	NaN	7779.19	NaN	NaN	NaN	NaN	NaN	NaN	4655.43	NaN	NaN	NaN
332999	286213	267812	331590	404601	318160	500304	505923	505712	900923	1.0048e+06	862519	1.34708e+06	1417512	1.78155e+06	1.74588e+06	1.94768e+06	1894028	1.97835e+06	1.88516e+06	2.10526e+06	2.48963e+06	2.40369e+06	2.14869e+06	500277	476954	487386	702419	631676	707697	512350	588675	536602	501559	541121	494548	488048	646643	574506	775430	752828	777765	829023	978154	1.04463e+06	1.34204e+06	1.23373e+06	1.11081e+06	2.05136e+06	1.66357e+06
NaN	NaN	NaN	NaN	NaN	NaN	NaN	NaN	NaN	NaN	NaN	NaN	NaN	NaN	NaN	NaN	NaN	NaN	NaN	NaN	NaN	NaN	NaN	NaN	9859.45	6577.55	6075.62	18899	12983.5	18410.1	31071.1	26458.2	22390.1	20846.1	17725.7	17379.9	12448.7	20249.3	13113.5	10426.1	10043.6	8091.76	7698.16	5255.07	3361.69	1951.76	3792.88	2391.34	NaN	NaN
13744.2	9104.4	6489.97	7301.68	6754.66	7771.1	8457.95	9533.17	9106.27	7584.41	9471.39	7506.61	6394.58	6431.3	5913.01	5015.84	6808.82	4524.58	4380.99	6476.11	2760.06	32594.8	15342.7	3364.69	11083.2	7785.84	6345.27	4511.95	4493.1	10446.1	6789.43	7541.59	8199.79	7870.44	6623.65	8233.4	12029.8	7232.89	7336.81	8191.89	7552.71	10528.7	7682.71	9549.75	6237.68	5261.46	8282.81	7001.33	2961.12	3314.15
4414.55	4652.76	6862.78	6157.62	NaN	5263.32	NaN	3949.76	3853.09	2911.4	3585.89	NaN	2391.79	2244	2716.96	2121.35	3272.76	NaN	NaN	2255.52	2427.27	3735.73	3122.09	2706.71	10433.7	12461.5	11478.1	8004.05	8555.7	6808.12	5462.03	5937.4	8025.83	8568.52	7421.69	8318.1	6573.41	5694.28	7838.36	10710.4	4341.68	6989.1	5281.13	5976.82	7571.81	5475.61	6325.5	9014.74	6218.7	8123.23
39106.6	36837.6	32749.4	60431.9	53191.4	56099.5	62324.1	65612.1	60437.1	69230.8	74196.8	69728.4	90087.8	93673.7	84653.1	103352	89643.1	87827.2	98945.5	111348	98195	111874	99516.8	100109	24381.6	20635	19040.1	21849.9	20310.8	24027.7	27347.1	28202	30169.6	38289	40263.7	39822.3	43017	39039.9	41672.2	49266	56384.4	54046.9	74832.7	77634.8	80896.1	95235.2	97341.8	88462.3	113308	119208
28477.4	31646.3	27117.2	89837.7	104998	105239	93013.1	89293.7	97258.1	47596.6	49816.5	62120.6	31494.8	29828.8	30594	25184.7	20987.9	22928.8	20783.7	23195.3	20873.6	15175.5	16158.6	19499.9	35067.8	31284.6	35631.2	31618.9	28637.1	28283.2	33390.8	34493	39640.5	47958.2	54048.5	51412.8	51378.9	46756	44449.2	36756.6	40539.9	42375.7	25801.1	27465.6	25383.1	17909.8	17528.5	17672.1	13669.9	15466.5
39335.7	35261.9	34861.3	47205.7	41726.9	39477.4	43967.1	55625.2	51752	50444.6	38105.2	39606.5	67543.8	69843.9	78507.6	73043.2	85805.3	74712.9	80719.7	85702.5	85505.5	87801.3	82034	109556	31083.9	32066	32172.5	23890.3	27703.7	28731.9	32670.6	39794.5	44875.2	46064.2	51141.8	45645.4	44046.3	37790.6	42898.7	35775.2	45473.8	42612.6	48553.3	49330.1	43521.9	52191.2	48670.6	37343.9	58308	55505.1
NaN	NaN	NaN	NaN	NaN	11741.9	9489.68	NaN	NaN	NaN	3149.73	NaN	2276.28	2849.23	3712.26	2855.34	3096.48	5233.99	4888.52	3931.96	4180.31	7632.56	7565.46	5046.8	NaN	NaN	NaN	NaN	NaN	NaN	NaN	NaN	NaN	NaN	NaN	NaN	NaN	NaN	NaN	NaN	NaN	NaN	NaN	NaN	NaN	NaN	NaN	NaN	NaN	NaN
34377.6	43015	29969.9	26681.4	25813.3	28274.2	23561.8	20397	19162.4	20457.5	24296.4	23194	29581.6	26067.9	30318.3	32268.9	30167.2	28463.3	34533.9	34323.4	34436.8	48348.9	40738.7	35372.3	60996.1	56743.3	55059.5	39990.8	49974.7	46654.4	53719.3	53544.7	45775.7	46791.8	38730.9	40753.2	34111.2	41636.7	45509.8	40408	31963.3	30029.8	34607.7	34507.5	29767.1	34747.9	39452.1	34784.2	38144.1	29243.6
86022.2	94557.3	76716.9	74496.4	78068.2	73550.2	73454.5	71666.7	76561	66636.4	69327.8	63443.3	67121.4	68718.3	64153	65288.5	62185.4	54780.5	71725.4	71678	69090.4	70811.2	71796.8	65066.2	67325.9	66686	66303	60370.2	60598.6	65563.5	60839.6	67673.3	58704.2	57305.7	60022.5	62906.6	53780.6	55212.3	55179.8	62038.1	52100.2	52179.5	49292.2	50914.5	53729.3	49722.7	50234.3	55134.2	48206.9	50981.3
9555.43	4341.89	8664.7	7904.96	7104.13	8212.05	7456.3	7722.15	8280.99	3381.98	2198.37	2951.12	2673.39	3735.69	3182.13	3068.66	2195.32	2478.33	3001.09	2478.29	1768.86	13742.1	1576.08	2964.5	8313.16	9488.94	7773.07	4896.13	5829.99	5124.16	5338.49	6163.14	4959.35	4768.02	5333.16	4458.05	5307.32	6079.35	6895.44	7031.99	4962.51	4568.63	4975.63	4727.38	4052.57	4912.96	4805.12	6738.56	3283.82	4375.08
8098.11	15318.5	16100.1	17514.4	16497.6	15895	14469.1	10830.4	17194.6	12807.1	12557.6	13233.1	NaN	10631.9	8385.92	9648.6	9314.35	11385.7	8310.09	8588.69	8704.23	6663.11	6754.03	7701.06	6187.39	5193.93	6184.72	4536.41	6491.68	4650.13	6366.39	5099.97	6019.44	7560.99	6513.01	6204.02	7680.37	8328.61	6119.04	6477.31	7402.61	7397.24	6516.92	6439.48	6493.11	5692.18	6074.29	5585.3	4565.72	5018.21
NaN	NaN	34300.9	NaN	NaN	19672.1	NaN	NaN	NaN	NaN	NaN	NaN	NaN	NaN	NaN	NaN	NaN	NaN	NaN	NaN	NaN	NaN	NaN	NaN	NaN	6388.5	1613.34	NaN	NaN	NaN	NaN	NaN	NaN	NaN	1016.49	NaN	NaN	NaN	NaN	NaN	NaN	NaN	NaN	NaN	NaN	NaN	NaN	NaN	NaN	NaN
11453.3	16545.4	NaN	NaN	13949.1	NaN	16180	18499.9	18160.6	17635.4	15077.7	NaN	NaN	10265.9	NaN	NaN	NaN	NaN	NaN	13230.5	13175	10150.4	NaN	NaN	6976.87	7064.4	3683.81	NaN	3315.2	3037.04	4511.82	NaN	3530.91	4270.4	3624.51	12737.9	4860.4	6332.95	15940.3	7791.8	4081.41	16581.3	3674.61	13763.2	12548.9	NaN	8202.8	NaN	NaN	NaN
506361	553679	466776	341203	399821	348578	314104	299568	288619	267659	275904	268424	223918	195903	192227	192142	175158	156340	168792	198836	206604	187307	152522	206365	183870	175247	187542	409549	350614	343455	368243	304495	289365	261445	241468	235294	194806	167240	196629	160372	138159	157858	168189	166772	158708	185299	168691	195098	224944	211639
NaN	NaN	NaN	NaN	NaN	NaN	NaN	NaN	NaN	4146.42	NaN	NaN	NaN	NaN	NaN	NaN	NaN	NaN	NaN	NaN	NaN	NaN	NaN	NaN	NaN	NaN	NaN	NaN	2250.94	NaN	NaN	NaN	NaN	4401.84	NaN	NaN	NaN	NaN	NaN	NaN	NaN	NaN	NaN	NaN	NaN	NaN	NaN	NaN	NaN	NaN
NaN	NaN	NaN	NaN	NaN	NaN	NaN	NaN	NaN	NaN	NaN	NaN	NaN	NaN	NaN	NaN	NaN	NaN	NaN	NaN	NaN	NaN	NaN	NaN	NaN	NaN	NaN	NaN	NaN	NaN	NaN	NaN	NaN	NaN	NaN	NaN	NaN	NaN	NaN	NaN	NaN	NaN	NaN	NaN	NaN	NaN	NaN	NaN	NaN	NaN
12642.2	13586.6	14459.7	10898.2	10140.4	10625.7	12251.5	11342.1	9977.17	9220.27	11078	11141.2	13848.2	10001.2	10153.8	17218.6	34246.3	20928.4	25694.3	25264.9	24579	33846.7	22281.4	23317.6	16901.9	17601	15144.8	20243.6	19882.7	18161.7	18944.5	19481.9	16481.4	14032.3	13678.3	12085.2	12745.6	11473	10640.3	12590.6	11459.1	13343.9	12649.2	13856.5	12138.8	13290.5	13383.3	15067.9	17485.2	23532.4
4211.66	3092.7	NaN	2770.97	NaN	2324.02	NaN	NaN	2462.82	NaN	4455.16	2575.6	5698.7	5481.1	NaN	6140.95	NaN	6089.55	8483.22	NaN	7269.1	8602.63	6784.63	8293.27	NaN	NaN	NaN	NaN	NaN	NaN	NaN	NaN	3191.65	NaN	NaN	NaN	NaN	NaN	NaN	NaN	NaN	NaN	2526.59	NaN	NaN	NaN	NaN	NaN	NaN	3476.02
10882.6	7854.93	11979.5	11074.8	14578.9	13804.9	15240.7	12493.6	11699.6	9749.58	8913.73	9083.83	8925.96	8585.61	7063.54	7637.12	9100.36	8295.98	8374.32	23228.3	9309.59	9592.93	7852.12	12045.1	11523.8	12040.4	10212.8	8413.83	10210.9	7367.73	14513.1	12185.7	8928.35	11069.6	9451.5	8571.12	12161.5	12575.2	7597	17897.8	12124.5	11648.9	12566.1	12418.2	12234.5	11987.8	12719.1	13190.8	7484.95	6889.49
60734	61504.5	60743.9	54622.9	52397.8	52322.8	41738.8	54724.5	51276.5	42217.4	50622.4	48167.5	43906.2	46822	43699	37919.2	41513.8	41111.2	44005.2	44933.8	42777.3	44593.1	49430.7	47621.3	57647.5	55576.9	55099.3	40177.5	44513	40418.7	47812.3	44972.7	46577	42568.6	40259.1	44677.4	44563.9	41030.3	44382.3	40234.9	42942.1	42088	40416	39877	38102.9	38407	39634	38552.7	38132	34974.5
NaN	NaN	NaN	NaN	NaN	NaN	1552.08	NaN	NaN	NaN	NaN	1487.39	NaN	NaN	NaN	NaN	NaN	1014.96	NaN	NaN	NaN	NaN	NaN	NaN	NaN	NaN	NaN	NaN	NaN	NaN	727.298	1280.58	NaN	NaN	NaN	NaN	NaN	1298.62	NaN	NaN	NaN	NaN	830.918	NaN	NaN	NaN	NaN	1279.86	NaN	835.944
243348	251586	219749	247777	260998	240023	234438	237687	256850	262265	265574	248995	285782	262790	286700	289116	308160	277917	349126	304139	333484	325605	322612	354302	152161	151798	149448	141640	158618	148960	161473	165845	164712	186924	182078	179773	177837	164437	160510	182325	179406	182785	205110	198323	194188	215531	219031	179057	221455	230391
NaN	NaN	NaN	NaN	NaN	NaN	NaN	NaN	NaN	NaN	NaN	NaN	NaN	NaN	NaN	NaN	NaN	NaN	NaN	NaN	NaN	NaN	NaN	NaN	NaN	NaN	NaN	NaN	NaN	NaN	NaN	NaN	NaN	NaN	NaN	NaN	NaN	NaN	NaN	NaN	NaN	NaN	NaN	NaN	NaN	NaN	NaN	NaN	NaN	NaN
8000.86	6150.85	6276.29	3912.8	7906.59	4845.89	4725.53	5280.77	3863.04	4360.36	10280.5	4423.03	4450.78	7372.68	3211.95	4183.58	NaN	4921.27	4353.98	3356.66	6790.02	4549.31	6509.42	5792.95	11297.9	12275.2	11606.2	8238.63	NaN	9222.69	9176.32	9734.28	8881.78	7155.62	NaN	8072.98	NaN	6124.41	NaN	10151	NaN	2640.65	NaN	NaN	NaN	NaN	NaN	NaN	9099.77	NaN
9217.65	9082.44	8735.98	8888.42	7502.54	9163.98	5959.73	7771.37	8810.55	NaN	NaN	NaN	NaN	NaN	8308.74	9829.35	NaN	NaN	NaN	NaN	NaN	NaN	NaN	NaN	1690.41	NaN	2907	NaN	NaN	NaN	4091.03	4230.62	6935.8	9734	6050.87	6522.56	6740.32	2539.77	NaN	NaN	3275.59	4294.29	3851.74	4472.92	3159.28	4698.97	NaN	2846.1	5145.66	4363.79
NaN	NaN	NaN	NaN	NaN	NaN	NaN	NaN	NaN	NaN	NaN	NaN	NaN	NaN	NaN	NaN	NaN	NaN	NaN	NaN	NaN	NaN	NaN	NaN	NaN	39828.4	19667.9	11437.8	18157.2	13643	NaN	10540.3	NaN	NaN	NaN	NaN	NaN	NaN	NaN	NaN	7932.04	10670.2	NaN	NaN	NaN	NaN	NaN	NaN	NaN	NaN
21519.2	24863.5	20481.1	20735.5	22314.4	23006.9	31626.9	12174	17830.9	28168.8	20054.4	25791.2	33546.7	31479.7	32957.7	26609.6	26178.5	34934.7	32140.4	32440.4	24322.5	42761.7	45259.6	36596.2	52262.8	45924.4	53323.6	47157.6	34651.4	34264.7	36514.8	38434.2	42733.7	32239.1	26338.6	29971.3	28393.3	27655.2	27280.1	20996.5	21790.3	20282.4	21157.4	24804.4	25930.4	30046	28944.8	22112.5	30728.5	23381.1
7621.18	5949.79	4413.06	NaN	NaN	NaN	3440.57	10977.8	3999.08	6091.27	11865	12308.2	5142.6	6437.67	9000.81	5856.03	6970.4	7873.98	6834.13	17127.3	5469.22	4260.25	2801.48	5550.27	14625.4	23599.4	1283.42	NaN	NaN	NaN	4885.18	5001.04	NaN	NaN	NaN	NaN	NaN	6807.36	NaN	13713	361.032	1295.75	2020.28	2582.39	2253.48	2175.49	3826.74	1353.19	2878.28	2963.27
NaN	NaN	10971.6	NaN	NaN	NaN	NaN	NaN	NaN	NaN	NaN	8342.7	NaN	11045.1	NaN	NaN	NaN	NaN	NaN	NaN	NaN	NaN	NaN	NaN	29478.3	21693.6	18822.8	18016.7	19475.4	23492.7	7061.79	12771.3	12744.7	7523.97	8070.29	10701.8	6674.09	11005.6	7225.17	13640.1	11520.4	10826.7	10239.4	11219.7	13508.9	13236.9	16209.9	23217.4	15730.6	21429.1
NaN	NaN	NaN	9996.78	NaN	NaN	8404.28	10701.7	10790.8	NaN	7523.39	6374.11	NaN	NaN	3471.35	NaN	NaN	3270.55	NaN	NaN	NaN	NaN	NaN	NaN	12362.2	9541.86	11409.8	8144.16	9493.63	6608.69	10271.4	10505.4	11605.8	12220.8	10967.7	10211.6	12481.6	11834.6	NaN	NaN	10048.6	11462.7	9389.06	8341.44	9151.33	6726.98	NaN	NaN	4694.55	NaN
30092.4	26034.5	28942.8	15816.5	18330.9	17312.3	16346.4	15971.4	15476.9	20515.8	19461.9	19704	20345.1	23585.8	24784	22420.7	23939.1	25093.6	24211.5	23604.5	23900.9	22369.3	21796.4	26461.5	25092.6	23814.4	22629	15804.8	15796.2	13204.8	14947.4	14898.9	16881.6	15143.3	16547.9	16066.7	12507	12126.2	12772.7	12326.6	15761.4	15259.9	22150.8	23217.5	21608.1	22527.2	21742	21161.6	23100.1	27705.9
7279.73	5124.35	22526.2	25926.3	NaN	35622.1	23312.8	23097.3	36545.8	38893.9	NaN	2981.06	40441.7	40877.7	48665	31255.7	32661	NaN	28492	44146.5	25261	NaN	4634.12	21776.9	20599.7	19224	16244.7	21475.4	21280.8	19611.3	18282.5	20502.3	18658.9	17703.2	16187.9	21175.6	22409	24051.5	22114.1	24113.1	21769.6	22328.6	19817.2	22613.4	22409.6	16077.5	19628.3	17557.8	14048.4	16965.1
65227.5	58672.2	62470.3	40781.2	35265.2	34492.6	33567.3	38853.2	37274.7	36109.7	37189.7	35417.7	38205.3	37727.4	37893.2	39450.5	38372.7	38539.9	40289.9	38568.2	40041	37930.6	38001.4	40840	37954.1	38007	36905.8	30475.2	32930.1	33378.8	36259.8	31277.8	36609.6	27381.3	32014.9	31910.4	22332.8	25303	22299.3	27861	26394.1	29102.2	32538.1	32062.3	29095.3	31116.8	31286.3	27811	27840.4	28327.2
15439.1	9445.03	13297.7	8558.5	6116.85	8547.57	7289.46	5374.58	7066.17	6709.73	5478.36	4865.46	5950.06	5343.99	5469.66	5136.44	5911.8	5559.86	5532.49	4944.7	5354.51	7473.29	8551.72	5844.98	12392.8	2532.79	3860.44	9334.85	8751.99	7233.79	3910.6	1627.79	2888.95	1901.96	2950.31	2605.11	2647.11	4998.83	NaN	7789.24	2016.65	4118.86	3273.89	2705.32	3175.34	3226.07	NaN	NaN	3850.89	NaN
18610.1	19059.1	17674.2	12861.4	14468.1	17212.5	13722.4	14686.2	13040.3	12247.9	14715.3	13457.7	15474.9	16196	17916.5	16211.7	18192.7	14803.5	20298.9	17841.8	19403.6	15626.8	17394.6	14900.3	26118.8	26744.8	24251.1	24575	24466	23928.6	23513.8	24197.2	20369.1	21343.7	18890.9	18105.2	17071.3	14314.5	15476.9	16810.6	13889.7	13398.7	15842.7	15803.2	13685.1	15806.4	17140.9	18832.4	20232.2	15740.5
11075	16996.7	10733.5	NaN	13980.6	11792.7	2129.29	28727.2	488.156	16366.8	2423.11	1777.74	20527.5	23076.9	20833.1	19658.6	19814.8	20370.4	2764.59	2610.74	18480.3	20849.8	4655.87	31856.1	2636.96	18447.8	17837.1	3627.48	5941.42	20005.4	5962.29	6060.38	5311.29	6151.81	21234	20004.7	26825	28061	23457.4	20961.1	31415	27973.4	25866.3	25922.7	19677.3	22401.2	20650.7	18347.2	25674.2	18623.1
32380	17052.7	13266.2	15134.8	15612.4	15273.9	14131.9	17371	13339.5	14633.7	15820	14739.6	10463.8	8358.54	7410.77	7564.26	11370.9	9064.85	7769.55	7619.3	7840.88	NaN	13538.2	NaN	12798.7	16770.3	17502	23423.7	24392.7	33229.4	45395.6	34698.7	30662.1	28561.7	31592.1	21439.7	33323.5	37595.6	36154.5	36496.4	40096.1	31733.8	23989.6	21757.3	16704.6	19421.6	NaN	27073	NaN	20724.2
22957.9	18132.9	24426.2	20574.3	22051.7	18192.6	18879.6	19986.3	22913.7	22589.1	21929	22873	31665.2	32880.7	36782.8	40253.7	35560.7	33119.4	42793.9	42377.5	38732.9	52862.3	49911.9	50881	12486.8	13922.9	13695.9	11642.8	12509.1	13791	13542.9	15482.7	15185.2	15551.5	15824.1	15595.4	15597.2	15015.7	18611.8	18849.2	16944.6	17463.7	18545.9	18453.6	18538.5	22711.1	23865	22482.3	26540.9	26950.7
27519.3	18395.5	18271.4	10927.5	22096.6	21934.4	26225.5	19276.8	24834.5	26420.7	23175.7	27051.4	26927.1	27280.1	29288.5	32789.5	24052.7	38337.8	33634.1	35716.2	33628.1	34090	41959.6	42694.3	77144.3	5576.8	52565.3	3749.31	5552.21	12935.7	17078.6	16330.6	14407	21430.9	17920.5	19365.5	27744.3	31511.3	24865.2	32818.1	26528.1	29890.5	30160.7	32849.5	26414.9	32449.8	35880.2	38118.7	32085.9	32901.6
402519	383478	389171	263743	263475	261895	219562	235829	241803	240564	259863	233365	240585	248348	243626	278521	255116	291417	261403	261546	265228	237701	258284	337477	196714	187103	180655	279253	253442	298539	181484	196448	188584	189870	198289	200122	191272	178697	176165	163318	206866	189194	197720	201380	187813	198927	182892	193534	254020	253400
NaN	NaN	NaN	NaN	NaN	NaN	NaN	NaN	NaN	NaN	NaN	NaN	NaN	NaN	NaN	NaN	NaN	NaN	NaN	NaN	NaN	NaN	NaN	NaN	NaN	NaN	8036.56	4535.36	NaN	NaN	NaN	NaN	NaN	NaN	NaN	NaN	NaN	NaN	NaN	NaN	NaN	NaN	NaN	7349.94	NaN	NaN	NaN	NaN	NaN	NaN
101660	84910.2	85236.2	72353.2	66716.1	65358	63043.5	71418.8	68387.9	61963.6	64830.5	65501.4	44897.2	62920.9	58454.1	59973.9	62776.1	84346.2	60638.4	54943.5	51154.8	52153.6	77704.4	68893.3	60768.3	51395.1	56028	73033.6	59465	61091.8	47709.7	59372.5	56916.4	56642.9	55579.9	55653	45948.2	52150.7	36173.9	52859.5	58368	51915.2	61369.1	59457	56702.4	45820.5	43837.9	46576.7	74855.3	62932.6
205875	208845	236685	179580	199405	214178	172636	199533	173922	167971	171734	162714	131188	144349	138980	115209	144565	162406	137746	135825	128794	131650	160403	148314	168627	131113	126974	180149	172502	187968	147824	164365	156473	144295	168699	173804	167089	164621	188019	146290	178722	175592	140378	136261	159216	116340	133932	142543	133597	142834
4893.05	5916.27	4026.76	11863.9	12448.4	5949.19	9899.88	10840.2	9967.98	10419.7	9781.95	10734.3	17432.7	11049.7	8809.18	9032.3	12585.8	7577.83	13025.4	13636.8	11464	17934.9	11961.1	6426.24	12883.9	9885.18	7367.63	14405.3	12906.1	9407.84	12102.6	10478.1	8302.62	11283.4	9838.46	9537.81	8390.03	7821.15	10523.2	15349.7	9740.48	10713.5	8696.17	9670.42	8741.73	8533.37	8381.56	8817.17	7460.2	8537.12
NaN	909.35	NaN	NaN	NaN	960.023	993.611	804.869	NaN	1585.21	1045.62	1427.38	1678.64	1464.75	3064.76	1941.93	2586.78	2248.01	2581.22	2468.08	2858.63	3440.07	4742.29	2859.14	NaN	NaN	NaN	NaN	NaN	NaN	NaN	NaN	NaN	NaN	NaN	NaN	NaN	NaN	NaN	NaN	NaN	NaN	NaN	NaN	NaN	773.272	NaN	NaN	NaN	NaN
NaN	NaN	NaN	NaN	NaN	NaN	NaN	NaN	NaN	NaN	NaN	NaN	NaN	NaN	NaN	NaN	NaN	NaN	NaN	NaN	NaN	NaN	NaN	NaN	NaN	NaN	858.652	NaN	NaN	1252.12	NaN	NaN	NaN	NaN	NaN	1154.4	NaN	1074.75	1245.61	964.881	820.642	910.385	NaN	NaN	821.966	NaN	NaN	NaN	NaN	NaN
10172.9	9693.08	9645.93	12942.2	16608	10235.6	14626.9	12186.9	16088.7	12573.5	13220.8	18935.6	22217.3	24019.9	12031.8	11809.8	10370.3	9101.91	10584.4	8861.83	10062.7	11756.5	8610.51	10801.3	5714.03	5276.34	5483.22	14111.7	9315.52	7080.1	8512.1	8761.1	5613.99	11099.4	6132.63	6874.05	8631.42	8229.31	10155.9	10049.5	7320.29	7229.4	8895.85	9162.33	9033.35	9497.52	10411	12880.3	8930.05	8020.54
36729.7	37675.8	36191.4	34559.7	35632.5	36804.9	32323.7	37963.1	32935.9	35597.6	34801.9	32345.8	33994.6	37261	34219.3	35504.8	32942.8	30676.8	36010	36327.2	35896.7	36973.7	40334.9	40683	44582.5	43971.5	41985.3	38774.8	34898.1	33858.1	35395.4	32626	35830.3	32030.5	32750.6	31856.7	30482.1	31038.3	29802.6	30250.7	29433.5	29250.6	28498.2	30785.8	29683.7	35766.6	37424.7	36622.5	36439.5	37770
100738	108285	183160	93186.8	87703.6	265553	96587.5	93802.2	177031	18453.2	25177	16498.6	21398.8	12464.1	14400.7	23419.4	26242.3	108852	123190	19559.7	19702.5	158899	193696	83623.8	85784.2	121205	147837	124755	172095	156286	154631	159018	104570	87244.3	92198.2	112448	98626	83844	77087.9	74731.7	82505.7	76636.2	68933.6	76256.4	86127.9	66695.6	78852.5	44226.2	55096.7	56729.7
6442.34	NaN	4688.72	2870.16	3147.82	4925.8	4738.75	NaN	3658.87	2586.23	2220.01	3233.13	NaN	NaN	1867.09	NaN	NaN	4048.8	NaN	NaN	2324.48	2679.12	NaN	NaN	3997.26	3810.64	3131.22	NaN	3271.18	NaN	NaN	4049.81	2940.86	3033.05	NaN	2860.61	3732.51	NaN	NaN	6381.27	NaN	3281.9	4437.27	4062.9	3633.63	5189.87	4555.68	2825.58	4111.07	NaN
48992.6	13912.1	60907.3	23819.8	30124.7	42732.8	48417.1	57476.4	27717.9	3156.28	70271.7	10018.5	28873.2	38715.4	26406.7	33569.6	28317.3	35188.8	36805.8	37013.4	44273.2	48671.1	54462.4	48037.7	43256.9	40993.4	38820.5	26989	32512	33454.3	34919.3	38507.8	27540.7	33400.7	24286.2	16499.8	26694	20703.1	34892.1	22900.5	31462.2	37755.9	22473.3	25518.8	31915.8	29953.9	37657	38085.8	35129	36920.1
7.52371e+06	6.85503e+06	7592612	6.65709e+06	6552101	5.2049e+06	5.71831e+06	6.66954e+06	5.7888e+06	5.64401e+06	6945489	5771594	5.10438e+06	5977237	4.93591e+06	5.39875e+06	5.38166e+06	5.76532e+06	4669332	5052261	4652614	4.79317e+06	4.71354e+06	4222803	9455584	9244086	11096491	10790890	11631997	11623654	11552490	11391096	12367491	11322725	11266638	10897925	11356957	11107974	11817431	9452278	10790816	11906806	9228290	9783393	9822951	7319201	7534636	7128280	5637233	6237869
63110.3	74897	60031.3	93306.9	89179.5	92690	96195.6	94738.4	101829	129035	114920	120301	197073	201506	260140	249535	317948	258300	329141	305269	352845	405255	473929	449397	39490.4	40464	42301.7	41297	38794.7	46323.3	49534.2	58444.4	54162.7	62417.3	62761.2	64932.8	84452.4	77039.7	78901.4	98322.3	89814	90193.4	110586	110897	116568	147918	152896	165354	176400	180298
11347.5	10148.8	15523.8	6984.24	6279.68	12605.7	14358.4	13589.2	12588.4	8175.55	9369.58	10261.5	11082	10004.4	8282.72	9087.39	8151.91	8208.78	10628.8	9657	8721.31	11429.3	9711.47	9624.28	15972.2	15868.1	20571.9	15204.9	14413	19342.7	15661	13697.7	11393.8	11777.5	11877.8	12561.7	13406	15183.3	13982.9	12602.4	16254.1	17301.7	14269.6	13203.2	15183.8	14056.7	13473.5	19304.2	16579.9	19030.7
19601.5	20358.3	17365.8	15625.5	14296	13976.7	16373.4	19076.5	15829.4	13587.2	20054.6	18249	15405.5	16465.6	15259	16508.2	15298	14783.9	16082.5	16286.8	17854.8	19039.6	17957.7	15758.9	16507.6	14504.2	16446.5	22056.8	18803.3	18405.9	14137.9	15505.6	17582.1	16330.8	15477	15448.8	14109.8	12944.4	12141.5	11258.7	14270.5	13977.4	13841.4	15119.8	14914.7	13984.6	13267.7	14737.4	16984.5	15723.4
154652	182389	149333	147168	148655	154037	145493	129471	123352	128881	108884	110588	130887	116259	132098	128700	128433	109138	129738	122138	127502	135402	162445	150623	141003	179877	166667	204659	193701	213907	180206	209439	172592	176463	163993	172420	162979	158944	177976	167199	124157	119708	109719	118148	111419	105336	114506	130341	109442	117428
NaN	NaN	NaN	NaN	NaN	NaN	NaN	NaN	NaN	NaN	NaN	NaN	NaN	NaN	NaN	NaN	NaN	NaN	NaN	NaN	NaN	NaN	NaN	NaN	4272.16	3283.54	8301.2	2194.17	3299.63	NaN	NaN	3390.46	2802.48	2971.12	4703.78	2661.25	1302.22	2367.42	2353.62	NaN	NaN	952.874	NaN	2038.07	NaN	2303.13	NaN	NaN	NaN	NaN
794938	844596	871477	763626	836970	800185	803524	826940	904446	1.0451e+06	964858	944292	1.17171e+06	1320712	1171605	1.29785e+06	1.2621e+06	1.36228e+06	1.1265e+06	1.36064e+06	1.30508e+06	1.0223e+06	1.06003e+06	1.32382e+06	1926350	1.68038e+06	1.73779e+06	1.58286e+06	1670447	1.5859e+06	1358136	1.3903e+06	1.62931e+06	1.30197e+06	1.36609e+06	1.27603e+06	1.04332e+06	938804	918397	869622	1.22054e+06	1.08982e+06	1.25054e+06	1.33997e+06	1.15066e+06	1.38274e+06	1.26852e+06	1.03823e+06	1.51482e+06	1.48089e+06
NaN	NaN	NaN	NaN	NaN	NaN	NaN	NaN	NaN	NaN	NaN	NaN	NaN	NaN	NaN	NaN	NaN	NaN	NaN	NaN	NaN	NaN	NaN	NaN	NaN	NaN	NaN	NaN	NaN	NaN	6137.98	NaN	NaN	NaN	NaN	NaN	NaN	NaN	NaN	NaN	NaN	NaN	NaN	NaN	NaN	NaN	NaN	NaN	NaN	NaN
NaN	NaN	NaN	NaN	NaN	NaN	NaN	NaN	NaN	NaN	NaN	NaN	NaN	NaN	NaN	NaN	NaN	NaN	NaN	NaN	NaN	NaN	NaN	NaN	9690.24	5127.22	3167.5	NaN	NaN	NaN	NaN	NaN	2155.55	NaN	NaN	NaN	NaN	NaN	NaN	NaN	NaN	1751.55	NaN	NaN	2430.48	NaN	1909.51	NaN	NaN	2435.02
19331.5	24886.1	20341.6	19928.8	27716	NaN	2826.02	10412.5	NaN	5453.33	19066	2087.62	NaN	NaN	NaN	NaN	NaN	NaN	NaN	NaN	NaN	NaN	NaN	NaN	3723.31	NaN	9867.98	15477.1	4474.44	NaN	6829.6	1422.58	5793.75	5778.35	6899.09	5376.32	6778.26	6954.63	9798.51	NaN	2155.69	6403.39	1706.11	4908.21	5491.47	NaN	5252.75	3870.17	13928.7	2445.86
38347.1	37652.7	35031.8	34170.1	38892	16284.7	20017.3	NaN	15973.3	8953.29	9070.36	9313.47	15140.1	33418.1	32341.7	35496.8	64079.5	60265.2	56038.5	46230.3	79369.2	87065.3	81487.1	70695.3	42088.6	57481.7	53872	53322.4	63714.7	49750.6	41308.4	45420.5	36224.1	27223.1	30501.6	31550.3	19165.7	24585	22507.3	24745.3	19612.2	13675.7	23793	16793.4	20870.6	43329.5	42080	44733.1	55482.3	55226
30797.7	57747.3	22330.5	35597.6	41694.7	23751.3	16268.1	44425.1	27678.2	20437.1	32539.4	26224.9	28667.8	36767	52965.5	30858.6	31560.3	46349.5	46703.6	43235.5	41796.5	9135.78	53813.8	25684.5	22572	20579.1	27931	24690.7	27787.8	30571.2	26518.1	42195.7	27009.8	42510.2	29744	35747	36865.6	28696.2	31458.3	31791	57246.9	36452	36297.6	52363.7	37498.9	53181.2	62063.8	55876.2	50613.9	75199.5
10904.6	17025.8	11934.2	12301.7	11974.4	12148.3	15713.4	15761.3	14629.4	17792.9	15693.6	16045.9	21470.9	19192.7	22585.4	21857.5	20233.3	16363	20541	23089.7	21871.8	31399.9	31839.4	23332.7	11858.8	11992.9	8837.17	8579.36	9153.62	10282.6	11265	11865	10255.2	8979.37	9165.23	11098.2	10527.2	11473.7	12522.7	15359.9	9860.95	11189.8	10981.4	14379.5	13209.9	15109.8	17493.3	17123.5	16171.4	14521.9
790131	662380	655977	589806	584870	683448	485172	518276	413094	385699	374300	347340	281666	262688	197519	205520	235359	198126	225414	224745	244869	262724	237417	223886	319114	279164	255195	356649	289073	315339	264857	236338	241570	262196	237786	230298	219440	201205	248910	189317	194452	185454	153329	157458	150997	147742	129822	165512	178666	155832
12197.5	12764.7	11112.4	13166.8	11511.1	12017.4	13689.7	14483.3	12226.2	17328.5	15562.9	15685.8	18055.3	18724.1	15625	15815.8	9597.59	12207.8	15910.6	20657.5	17355.9	21612.9	27476.1	14073.3	12667.1	12815	10838.4	13866.6	14435	12087.9	16856.3	15180.4	12912.2	16736.1	14155.6	13449.4	16263.1	18365.9	19726.4	23671.5	17308.6	18557.2	14452.4	14193.1	16326.8	14392.6	17126	16957.7	14046.4	11842.9
41483	42213.2	35348	28780.6	24337	27627	23367.4	29448.4	29096.6	29003.1	37975.5	34200.2	50043	44933.9	46077.5	50240.3	48964.9	51545.2	50484.6	48104.5	45710.3	63525.4	48693.9	53488.9	48209.5	50720.2	43668.4	36236.5	41009	42374.2	40147.3	40545.5	43876.4	36183.3	38074.8	41598.6	28493.6	32697.5	30201.8	29580.7	31295.8	31951.7	31077.7	29982	30108	33848.1	35122.4	31555.9	37072.9	39057
7452.71	2897.54	12140.2	254.201	3825.25	7654.54	3936.66	1473.62	7747.29	3175.32	4031.62	10553.6	6027.18	8109.51	5265.03	NaN	NaN	6395.27	NaN	NaN	NaN	NaN	NaN	7728.98	NaN	NaN	925.301	1660.99	2916.06	5497.42	42575.6	NaN	NaN	2767.54	NaN	1017.65	3847.39	NaN	NaN	NaN	2687.89	2427.17	1729.8	4865.22	1305.7	1361.21	3026.72	NaN	NaN	NaN
4578.27	6424.4	6571.11	5374.83	4185.96	4387.13	5427.49	4846.52	5057.19	5042.68	9168.33	5473.32	5014.55	4906.4	3613.94	4941.53	3779.47	NaN	4994.03	2604.43	4260.83	NaN	772.753	NaN	NaN	8848.23	7933.52	NaN	4681.77	NaN	4702.12	4310.87	7203.05	5826.43	6914.12	7449.04	7442.87	7670.36	5339.09	3574.85	6840.93	5676.78	5369.96	6568.49	6986.72	4628.27	NaN	NaN	NaN	3773.78
21037.2	NaN	21673.4	16512.4	NaN	14580.5	16019.5	22928.9	15995.6	17120.8	21823.8	18336.5	21436.6	18905.1	18231.4	NaN	20034.4	17620.2	22691.1	22106.3	20784	29743.8	30330.7	25267.5	22872.2	33822.6	29766.6	16562	19294.4	22425.7	23778.1	23196.7	21864.5	18038.5	19233	16688.1	16821.9	18366.5	19104.4	20757	NaN	19692.8	19365.6	17898.9	14875.3	17331.5	16846.3	18716.6	19431.9	18890
49228.4	45786.2	40345.7	38275	35577.1	40208.6	37811.8	32454.3	33467.8	32528.6	34973.8	37284.2	41062.9	35406.3	39510.6	37217.9	35888.4	35267.6	37234.7	35353.3	35979.9	40778.2	40820.1	34347	36055.8	32309.7	29754.9	43531.5	39355.9	44318.8	34867.9	40028.3	33708.1	36608.4	36350.5	36469.1	38050	40300	43566.6	48247.6	36771.8	40799.7	40373.9	40859.2	35419.1	40515.1	42707.3	42031.3	41657	49478.3
NaN	NaN	NaN	NaN	NaN	NaN	NaN	NaN	NaN	NaN	NaN	NaN	NaN	NaN	NaN	8429.74	NaN	6551.23	8924.33	NaN	NaN	NaN	13586.9	NaN	NaN	NaN	NaN	NaN	NaN	NaN	NaN	NaN	NaN	NaN	NaN	NaN	NaN	NaN	NaN	NaN	NaN	NaN	NaN	NaN	NaN	NaN	8308.44	NaN	NaN	NaN
14758.1	15292.5	NaN	16359.7	13469.5	NaN	14869.7	NaN	11128.5	10972.7	13339.9	12208.6	NaN	NaN	6677.86	9286.91	6153.57	NaN	NaN	NaN	NaN	NaN	5170.07	NaN	NaN	12150.9	9896.32	NaN	9899.7	NaN	11154.9	NaN	10601	11816.9	10514.1	NaN	9142.26	NaN	8568.5	NaN	NaN	NaN	NaN	NaN	5579.51	NaN	NaN	NaN	NaN	NaN
110105	112581	95335.9	103200	103946	95387.9	91118.3	90115.3	100073	92886.1	101719	96961.2	92982.7	99514.5	104801	104210	98455.8	93994.8	106596	98221.7	108019	111767	114939	127636	97800.7	99595.2	95873.4	123386	101491	107082	86221.4	84579.4	80430.2	74878.2	69670.2	75413.1	73754.9	81533.5	75975.8	80238.4	75878	77390.9	84146.2	83464.8	79495.4	94542.8	93301.3	100176	112355	97570.8
9627.18	10832.9	6304.11	7094.43	8181.91	6612.41	8600.21	24043.4	8640.32	6939.44	7278.09	7570.42	6870.22	5470.25	6032.05	5473.2	7087.65	7623.32	6047.13	6575.78	5621.89	5972.17	7496.14	4884.15	5760.97	8600.65	5554.25	NaN	6905.04	6897.88	6490.98	4939.59	4262.48	4087.89	4350.42	4114.22	3334.27	3820.22	6426.63	8453.91	4670.74	5008.58	3790.91	3580.11	3433.8	NaN	4369.09	5042.36	NaN	1661.43
19468.3	NaN	9443.93	NaN	9682.16	NaN	15141	NaN	17487.6	10060.6	7211.07	11130	7437.82	6651.9	5957.58	14841.2	5059.78	5465.44	13791.7	13979.3	11429.1	NaN	11942.5	7913.99	NaN	4490.24	NaN	4441.21	NaN	NaN	NaN	NaN	2547.63	NaN	NaN	NaN	NaN	NaN	NaN	NaN	NaN	NaN	3764.65	2128.68	NaN	3556.54	NaN	NaN	NaN	6644.46
16343.5	18391.5	17436.5	17324.6	15631.4	17128.8	17534.7	19705.6	16852.1	19016.1	26179	22201.4	31257.5	27572.9	28085.3	29297.9	26270.6	30218.5	32869.1	39517.8	32779.3	39749.3	40874.7	34071.2	22812.7	24923.7	19137	16943.4	18887.7	26664.2	22464.1	25595.7	20550.1	20920.7	20033.8	20355.1	19746.8	27223.1	27956.7	30974.6	19922.4	26652.3	23893.8	26881.1	21387	31480.1	40968	33855.9	38735.7	37599.3
NaN	NaN	NaN	NaN	NaN	NaN	NaN	NaN	NaN	NaN	NaN	NaN	NaN	NaN	NaN	NaN	NaN	NaN	12700.5	NaN	NaN	13949.1	14498.1	11772.2	NaN	NaN	NaN	NaN	NaN	NaN	NaN	NaN	NaN	NaN	NaN	NaN	NaN	7567.76	NaN	7950.51	NaN	4177.56	NaN	7563.83	NaN	NaN	NaN	6092.33	NaN	8937.1
16362.6	18976.6	15810.7	15549.9	16372.1	10713.3	13319.4	12055.3	10491.4	5501.97	7240.49	15965.2	11734.3	13107.4	12006.9	8197.13	14462.9	6982.44	7767.92	11296.9	11176.1	9433	9414.38	5517.73	20856.7	12742.1	11146	11620.6	16600.4	9259.02	14714.7	10706.7	11560.8	12934.9	10195.7	8004.69	10941.7	10434.8	11683.6	16399.1	10281.6	13470.1	8989.87	7675.58	10386.4	20654.1	8463.67	8971.89	24171.8	7808.76
NaN	NaN	NaN	NaN	NaN	NaN	NaN	NaN	NaN	NaN	13390.4	7389.36	12090.5	13018.3	6705.99	14939.1	14223.1	15147.9	15203.2	15579.9	19374.5	13191.7	10031.4	27806.1	NaN	NaN	NaN	13171.4	16322.2	NaN	NaN	12146.8	12386.2	NaN	NaN	NaN	NaN	5995.71	6813.71	9200.02	8122.29	NaN	6209.26	8789.3	8348.03	9412.2	8972.06	9128.28	5814.78	10928
80557.6	106253	74433.3	103799	93171.8	95790.5	115335	113684	93968.7	170112	166062	152107	348774	294755	353329	390028	483666	360374	477320	453356	417885	670544	581002	578205	69898.5	75210.4	62351.3	73856.9	77175.2	63724.2	87624.6	89571.7	80688.9	85916.1	78805.7	70929.8	80342.6	79157.4	73903.4	91912.2	86036.2	79193.3	123336	112096	105266	140007	156997	173226	163158	172487
NaN	NaN	NaN	NaN	NaN	NaN	NaN	NaN	NaN	NaN	8919.36	NaN	11803.8	11058.5	NaN	10961.3	13109.4	13055.1	12121.6	10732.5	13026.6	NaN	8880.82	17933.8	NaN	NaN	NaN	NaN	NaN	NaN	NaN	NaN	NaN	NaN	NaN	NaN	NaN	NaN	NaN	NaN	4392.25	4773.61	6988.12	5654.62	5527.61	7825.29	7081.03	4280.86	10678.6	9960.84
3190.24	1799.97	2477.65	3140.43	2971.89	3244.16	2343.43	1688.29	3095.79	3250.29	2609.03	2450.95	3802.67	5907.19	6335.01	5555.87	4145.3	7017.98	5727.31	9227.49	6426.5	9051.33	6869.01	5472.1	4653.18	3374.64	3633.39	4746.67	5916.59	3900	4709.89	6493.2	5504.51	6239.33	5685.51	6467.5	6191.58	6407.87	6482.59	7625.9	5356.73	6037.68	4080.09	4715.23	4113.35	3998.46	4096.58	5506.9	4222.78	3039.38
42449.6	37784.8	36290.9	71700.3	75320.8	70737.7	60484.1	66484.8	63262.8	36105.2	35385.1	43224.4	27490.4	27102.9	23512.6	22753.5	26813.6	16503.7	22800.1	23431.7	22878.5	27544.8	27990	23255.5	53862.3	51399.9	56145.1	56459.4	62335	58529.4	81985.5	81420	92739	110915	111572	120518	111611	97763.8	97338.8	72964.2	84402.3	83309.5	54021.3	52391.9	54998.2	40290	41692.4	34293	35261.2	36729.8
6278.1	11815.1	10063.5	7811.63	7378.83	10144.9	10601.4	9434.89	5466.59	7309.47	6638.58	5823.45	4442.59	NaN	NaN	3543.47	2312.6	3975.99	7652.16	3012.72	7490.28	4393.02	4370.78	NaN	9065.78	9216.83	8432.8	10251.4	10811.9	9086.49	8551.89	15698.8	9050.29	8641.75	8401.02	9185.53	9250.54	12013.4	11526.4	15075.6	6587.83	6713.79	7330.75	7436.49	7524.32	4463.17	5731.97	6932.08	NaN	3025.83
242682	247072	255519	313717	343156	299813	387403	420197	431421	682061	671262	610601	1.57952e+06	1.7242e+06	1.9583e+06	2156374	2430146	2.54623e+06	2.75897e+06	2.38168e+06	2372157	3.39933e+06	2.98288e+06	3.70143e+06	193285	182105	193311	200727	213641	209776	237357	229445	260401	298936	289119	295388	356747	342650	345509	431959	454224	468973	764947	824518	720076	1290041	1.26586e+06	1.07751e+06	1.7781e+06	1.86395e+06
25615.6	31754.8	30724.8	21754.2	20500	19624.8	19103.2	24081.6	19706.8	25746	21929.9	23902.8	16281.1	23568.1	20886.3	22764.4	22758.6	31417.8	17571	16768.6	19367.1	22328.8	22840.2	24472.1	31533.7	22581.2	29607.4	28509.4	30363.2	29192.7	29267.5	27234.6	40999.4	34805.9	34184.8	35379.9	31346.3	25927.5	28449.1	25061.6	41107.2	40431.7	46674.8	47592.7	47377.3	33816.6	30686.6	24187	38530.2	45685.4
8542.53	4502.27	7922.25	4844.27	5030.16	3982.58	6025.55	7925.51	6717.32	4698.86	8598.29	5581.73	4896.59	5773.56	5509.1	4444.25	4231.16	4683.21	5308.79	5163.04	4219.6	1798.35	2087.8	4528.97	8048.36	18238	14458.9	4251.88	8642.56	3895.82	16024.3	12551.6	5825.48	12974.6	11643.8	5488.13	5055.98	8050.46	7756.8	8794	7205.79	7842.46	4129.73	5798.22	5200.86	5366.78	7722.44	5267.26	2359.71	3815.92
NaN	NaN	NaN	NaN	NaN	NaN	NaN	NaN	NaN	NaN	NaN	NaN	NaN	NaN	NaN	NaN	NaN	NaN	NaN	NaN	NaN	NaN	NaN	NaN	NaN	NaN	NaN	NaN	NaN	NaN	NaN	NaN	NaN	NaN	NaN	NaN	NaN	NaN	NaN	NaN	NaN	NaN	NaN	NaN	NaN	NaN	NaN	NaN	NaN	NaN
NaN	NaN	NaN	NaN	NaN	NaN	NaN	NaN	NaN	NaN	NaN	NaN	NaN	NaN	NaN	NaN	NaN	NaN	NaN	NaN	49865.7	NaN	NaN	NaN	34174.8	9087.3	10138.1	22321.7	30832.7	38719.8	30498.4	40681.6	18830.8	24046.7	26510.4	18712.9	29417.1	28975.4	35024.4	43261.6	13858.3	14952.6	11767.1	11211.9	14901.3	3247.48	10086.2	16023.7	4670.61	4262.18
7136.65	10502.5	25626.9	NaN	NaN	NaN	NaN	NaN	NaN	NaN	NaN	16891.2	NaN	NaN	835.219	NaN	1520.12	NaN	1848.65	1846.64	NaN	NaN	7949.45	3921.54	102832	74828.9	38843.3	193445	83995.6	144248	94235.4	NaN	8767.35	40573.4	35701.5	29232.3	NaN	70581.3	NaN	NaN	22061.8	NaN	NaN	NaN	NaN	NaN	NaN	NaN	6346.63	2087.18
NaN	NaN	NaN	NaN	NaN	NaN	NaN	NaN	NaN	NaN	NaN	NaN	NaN	NaN	NaN	NaN	NaN	NaN	NaN	NaN	NaN	NaN	NaN	NaN	1206.37	NaN	NaN	926.13	NaN	NaN	NaN	NaN	NaN	NaN	NaN	NaN	NaN	NaN	NaN	NaN	NaN	NaN	NaN	NaN	NaN	NaN	NaN	NaN	NaN	NaN
NaN	NaN	NaN	NaN	NaN	NaN	NaN	NaN	NaN	NaN	NaN	NaN	NaN	NaN	NaN	NaN	NaN	NaN	NaN	NaN	NaN	NaN	NaN	NaN	113155	79860.9	50111.4	67406.8	18738.6	40695.8	NaN	NaN	NaN	NaN	NaN	NaN	NaN	NaN	NaN	NaN	NaN	NaN	NaN	NaN	NaN	NaN	NaN	NaN	NaN	NaN
38803.7	42214.4	36881.8	40247.1	39930.1	42517.1	39516.1	40782.5	42754.9	38733.8	41383.2	44430.9	47259.1	45835.5	52119.7	53830.7	49828.9	47832.7	52046.6	57056.8	55145.6	55859.8	61107.6	69588.2	28234.7	30822.7	28182.3	28673.1	29779.9	29658.2	33234.1	33307.7	32153.2	36235.8	35666.3	33513.3	30985	32269	36398.4	34414.8	29808.8	30248.4	31778.6	30546.8	31141.3	32139	35243.1	35520.7	33142.7	36570.9
2453.92	2020.64	2456.15	2221.58	3119.99	2946.4	2213.76	3118.13	1702.54	2794.98	1642.89	2679.77	3800.44	4274.62	2470.16	3068.38	3935.61	2994.41	2682.62	3379.27	4229.94	4339.22	3468.35	3168.03	11191.1	4243.61	5629.29	4702.67	5521.76	6941.73	2614.85	4322.99	3676	NaN	3360.26	1852.27	1458.34	3480.72	3924.62	2370.06	852.241	919.208	1113.44	2131.43	1256.49	1169.77	1696.1	3481.02	973.769	3375.23
242.837	269.711	NaN	50467.2	570.731	8850.17	82877.4	54252.1	44969.3	28823.9	11172.1	5227.38	NaN	2859.71	26174.2	40125.2	42311.4	15415	37071.5	39755.1	16331.9	7108.72	6190.55	56715.9	18734.8	NaN	NaN	21166.3	35406.1	NaN	12441	NaN	NaN	22335.8	6717.91	NaN	NaN	24390	18395.5	36178.5	18091.4	20588.8	NaN	23141.5	2537.78	16122.7	214.248	59898	NaN	4289.17
NaN	9479.99	12023.4	2405.98	12549.3	13337.4	13090.7	15597.9	NaN	9105.88	12979.1	12081.9	12082.9	11048.2	8808.36	14577.9	12916.8	15150.7	9016.17	10161.5	3622.58	11409.3	NaN	22272	NaN	4321.6	4887.88	NaN	3253.95	NaN	1761.45	5347.35	NaN	NaN	NaN	5245.23	2052.68	NaN	6097.43	5459.36	7154.02	6645.37	NaN	7764.76	10165.6	NaN	4229.93	NaN	NaN	6358.83
NaN	NaN	NaN	NaN	NaN	NaN	NaN	2313.29	NaN	NaN	NaN	NaN	8324.02	NaN	3278.92	10914.9	NaN	NaN	5881.2	6675.99	4622.72	5251.81	NaN	NaN	6165.75	5039.5	5560.66	9195.88	9552.83	8243.61	6656.14	5284.17	4324.91	NaN	15252.2	4713.24	2169.44	NaN	NaN	NaN	NaN	NaN	NaN	6459.46	NaN	NaN	NaN	NaN	NaN	NaN
NaN	NaN	NaN	NaN	NaN	NaN	NaN	NaN	NaN	NaN	778.463	NaN	NaN	945.457	1354.46	2752.06	2948.79	6318.99	2405.51	2574.67	2753.08	4504.31	2664.67	2873.78	NaN	NaN	3764.82	NaN	NaN	NaN	NaN	NaN	758.355	1424.47	NaN	NaN	NaN	NaN	NaN	NaN	NaN	NaN	NaN	NaN	NaN	NaN	NaN	NaN	2078.21	2232.35
25030.4	33432.7	34894.9	24873.4	28960.6	23239	26975.8	23771.3	22400.9	25050.2	21970.3	18189.7	19839.8	19890.7	21555.6	21323.6	4886.66	19839.4	17979.6	19573.9	20076.9	24082.9	23198.3	1111.19	23956.1	12031.7	16245.2	14803.8	15970.4	17843.5	16563.3	17742.4	20809.7	17112.9	14307	20663.7	14216.8	14111.5	12999.6	12772.6	14487.3	9580.21	10318.6	12163.2	6654.2	7387.49	13747.1	12618.6	NaN	7554.57
14591	17477.6	13962.5	19856.5	19638.1	19192.1	21865.4	25281.4	23942.8	28435.6	26713.8	30971.3	52264	50419.7	54833.5	63085.9	59508.3	56428.5	69868.4	70517.8	68070.2	96296.4	103363	99809.1	12253.2	12120.4	12056.3	9836.19	11923.5	13147.6	11070.9	13628.2	13352.9	14037.5	14579.8	15244.7	15395.9	17326.1	17855.8	21131.3	22171.7	19058.8	24861.6	27332.8	24865.1	33990.8	34760.4	34500	41736.4	39062.1
8569.17	8311.55	6689.56	7631.8	9308.35	10146.4	10085.1	13855.7	11569.5	14176.4	21143.2	14975.4	24211.4	27952.6	26909.8	23275.1	23785.6	24565.3	25196.9	23072.8	23318.8	26937.8	24690.1	23493.5	15886.9	15727.2	17599.2	9582.2	11872.8	14763.1	10604.1	12207.6	17004.2	13405.6	12178.9	14497.3	11190.2	11867.9	14893.9	14089	14391.7	15961.7	16233.4	19135.6	17219.8	20897.1	23273.9	23450.8	23000.6	25678.8
8764.98	9974.85	9421.96	14560.1	22525.6	12150	19942.9	18499	18096	30450.9	20100	32585.6	24591.2	41263.3	27286.1	33001.9	35472.5	45071.4	35682.5	25005.3	39400.1	30544.9	30237.7	47321.1	17401.7	14905	14499.5	14152.1	10864.3	15519.5	16154.6	14872.3	17533.8	22729.8	22952.2	20093.9	22615.5	26399.6	22074.9	30907	23253.7	28135.8	29526.4	32248.6	30063.2	32326.4	31124	34160.7	36188.5	34807.7
17518.8	17379.2	20148.9	19155.8	18733.4	18482.7	17222.2	14189.6	19563.7	17297.7	17099.9	17494.4	1865.91	2177.58	4139.34	3698.79	5110.05	5396.6	4604.9	4353.26	6728.11	10394.1	11674.8	6361	12764.8	7727.71	9510.4	6502.51	6713.29	6579.02	7975.13	8930.28	10140	11607.7	8994.07	9355.51	7312.69	5171.48	6876.37	6522.12	7262.04	7250.16	6636.43	7005.12	8328.05	8213.44	9222.76	12706.5	9404.42	7523.92
NaN	NaN	NaN	NaN	NaN	NaN	NaN	NaN	NaN	NaN	NaN	NaN	NaN	7554.42	NaN	NaN	5886.31	NaN	NaN	2026.17	NaN	NaN	5211.65	5625.38	NaN	NaN	NaN	NaN	NaN	NaN	NaN	NaN	NaN	NaN	NaN	NaN	NaN	NaN	NaN	NaN	NaN	NaN	NaN	NaN	4408.97	NaN	NaN	NaN	NaN	NaN
1.72645e+06	1.6996e+06	1634060	962332	1.22088e+06	1.16811e+06	894494	778151	856107	148589	125082	100389	1.60978e+06	118820	216455	237725	114818	401940	504586	489571	503192	610173	611190	374507	1.74865e+06	1.2686e+06	682766	1510479	1046717	1.74188e+06	826809	1.31536e+06	822286	662745	871198	956641	752619	833598	845101	749479	902271	534896	630715	620133	554787	455765	416933	868000	488014	432608
82922.4	80052.1	100808	63134.1	71039.3	61850.4	62351.6	76466.2	62412.3	56852.4	69752.4	63840.6	54738.5	58309	62336.2	51402.7	66641.2	84859.2	68564	57153.2	68338.1	69390.4	68452.2	74072.8	61467.2	54962.1	49637.4	60492.8	53970.4	52231	47308.7	40040.7	NaN	40571	29871.4	53709.6	33474.6	36030.3	85504.9	33371.5	33621	45248.1	30458.2	33567.4	48470.3	29675.6	36773.7	67807.5	41010	56154.3
15159.9	14497.8	15199.9	14489.3	16657.9	13970.5	12413.6	18579.8	14809.2	11259.8	14002.1	15620.9	18874.5	21686.3	15662.9	20406.4	17770.7	15243.8	22034	15767.5	19772.1	20369.3	14018.9	18377.7	13129.7	12912.6	11730.7	15651.9	12987.9	13094.9	10283.7	12091.4	14182.9	11483.2	14462.5	14686.4	13295.4	14058.7	14204.7	10326.2	16446.6	13776.7	17410.6	16794.4	15993.3	14651.1	15010.8	15185.6	18622.3	20946.1
56539.1	60011.8	52039.4	48218.7	54997.3	57562	49326.8	47750.2	51151.6	45841.5	40220.3	47071	52083.1	42407.6	50321	41469.1	41709.9	38203.8	40198	41375.9	43111.4	40707.4	41386.5	40827.8	53238.8	54822.9	49751.4	44132.5	41279.9	41515.3	46678	43437.3	47713.6	47900.5	48683.8	47181.5	46247.7	47069.9	50855.9	52790	44658.6	45379.2	44035	44334.8	42631.8	40787	46068.7	47872.5	41691.8	41748
143770	134841	128585	180308	153379	173630	146473	154703	129706	127053	147069	150385	122286	121796	87055.5	99748.9	89537	94079	69581.1	99236.8	80133.8	71227.4	75106.1	47720.8	36836.5	37006.5	35075.4	47555.7	48103.6	54997.9	61405.1	60670.9	48507.2	62400	64923.1	67045.9	88608	97346	115271	103780	97136.9	96995.5	75612.5	79252.4	78990.8	63326.6	75877.6	83817.6	55803	51805.1
224827	40973.4	225282	110881	132102	89819.7	96555.2	104108	112926	134648	64832	14240.3	173230	115677	127213	42384.3	61079	177315	129361	144519	76558.3	112351	186287	121258	234911	113354	197611	171914	116263	103693	121376	101684	72350.8	50959.7	98905.1	58232.8	66063.6	84115.6	76592.9	76987.4	42216.2	41644.3	37572.1	38090.8	30678.4	28817.1	32027.1	45859.1	35172.1	40918.7
68070.4	68473.9	49958.4	75022.7	73436.2	54731.7	108188	109413	99047.2	153967	151892	158248	180147	154646	163738	181152	183754	221775	191676	208006	223121	255132	236224	251245	124134	121059	114974	87020.1	118717	112298	114907	116022	111491	125089	145816	105148	130967	157269	138042	178295	144388	145185	162510	141684	145924	209304	227006	219826	248822	223569
82838.2	75782.4	78317.8	82069.8	79413.1	73323.3	70168.6	77510.2	84844.5	99259.7	100029	91414.8	126328	127652	122996	168750	143335	174779	149691	138580	121229	162169	157823	158057	139424	135568	115642	164233	137398	169630	104423	113489	98108.1	94377.7	83113.3	89432.1	76029.7	105370	97890.3	97531.3	82964.1	81003.1	100293	102712	96027.8	125889	120287	141266	180144	155922
34894.6	29528.1	37282.3	30514.3	37239	42690.8	41028.6	33119.8	35625.8	23628.2	19325.5	22265.5	42986.5	73738	47818.3	66076.2	61799.3	23639.4	27410.2	41210.2	27279.9	36444.8	67472.2	46002.7	33996.9	34280.3	26161.4	46998.8	33896.6	36099.9	40185.4	35866.8	33184.1	27516.8	30835.5	35270.6	40599	32225	37787.7	31083	37182.1	37648.3	38206.8	40734.1	36247.2	31263.2	29954.8	29087.8	34011.3	35968.6
7051.63	6623.09	6782.35	6390.48	6942.61	7421.57	7626.1	7565.59	6883.55	8233.85	9963.07	7096.12	NaN	NaN	12511.1	15349.1	10716.6	11923.6	12587.1	14190	15039.5	NaN	NaN	15870.5	10204.4	8035.64	6975.36	8916.03	6812.91	6851.88	4972.45	3552.36	6910.97	5866.87	5536.12	5182.45	4953.49	4512.27	NaN	NaN	6435.24	5776.28	6910.13	6804.67	6954.35	7837.73	6868.47	NaN	9725.73	9472.04
15735.2	18430.7	20684.3	22719.2	23557	16763.9	13767.5	13200.5	16082	2370.22	10805.7	11561.3	6583.29	8187.94	9708.41	9158.23	9502.98	13015.7	5391.03	4631.9	6439.41	4223.8	3235.83	5477.55	12159	11303.4	14430.2	8747	9430.88	14342.2	9742.07	10492.7	11170	12119.3	14673.8	14330.6	13052.6	14066.4	11434.7	8125.46	11784.8	14527.2	12405.7	13055	12603.8	9689.45	10123.3	11274.1	7034.45	9110.03
34253.9	36071.9	35464.4	32619.4	30927.4	29666.9	30247.6	30442.7	31527	24661.4	35268.4	28431.7	24264.9	28916	26609.6	22839.3	27023.5	21845.2	24208.8	26250.8	25284.6	25283.4	23576.6	23443.6	43290.6	39437.5	39480.9	26482.3	29219.4	30034.5	33045.5	29806.8	35680.1	30546.2	33634.9	31390.3	34357.8	31567.4	31012.5	28914.4	34596	35479.8	33850	33118.7	33046.8	29968.2	29506.9	27924.9	23654.8	25080.3
NaN	NaN	NaN	NaN	NaN	NaN	NaN	NaN	NaN	NaN	NaN	NaN	NaN	NaN	NaN	NaN	NaN	NaN	NaN	NaN	NaN	NaN	NaN	NaN	NaN	NaN	6988.19	9324.05	6306.98	NaN	8450.63	8326.75	NaN	7051.35	6465.79	NaN	6717.31	5623.9	8133.08	11675	8327.83	9239.06	7825.54	NaN	15892	NaN	12396.6	13002.6	NaN	NaN
128659	130709	141712	151938	161124	156035	134536	172106	171298	151270	172886	144877	137709	145839	128076	162067	132110	156842	138571	157942	131749	138403	136944	157193	97581.8	94999.6	86777	141081	115324	128370	95895.1	108560	86284.9	96995.1	92593.8	92538.9	112407	108108	119339	130296	123535	111632	118936	102035	115063	106358	102727	112034	125932	95036.9
NaN	NaN	NaN	NaN	NaN	NaN	103722	NaN	NaN	NaN	NaN	NaN	NaN	NaN	NaN	NaN	NaN	NaN	NaN	NaN	NaN	NaN	NaN	NaN	NaN	NaN	NaN	NaN	NaN	NaN	NaN	NaN	NaN	NaN	NaN	NaN	NaN	NaN	NaN	NaN	NaN	NaN	NaN	NaN	NaN	NaN	NaN	NaN	NaN	NaN
55219.1	47037.5	26242.2	45266.6	41729.1	38751.6	38363.9	53787.6	56054.2	18189	105852	89555	44314.7	74306.4	40777	71898.3	60807.7	15139.5	19621.9	24521.8	23774.8	75545	27544.3	21427	82632.6	79124.9	80966.8	109552	70995	156773	64812.9	70430.9	59515.8	51836.8	53334.4	54409.7	42805	67909.9	75273.2	57365.3	35203.5	33469.2	22703.3	30353.7	30603.6	23297	24875.8	51920.3	22980.5	22902
175053	148523	202796	97846.5	103943	88170.6	77544.5	75883.1	83464.6	142051	142382	129471	74027.7	159374	158897	155073	158279	236518	91445.3	86122	87801.8	85716.2	84816.8	102645	100679	93587.6	97758.4	86652.5	69012.5	78957.5	58119.7	48920.9	47552.8	48751.7	42840.8	43740.7	37418.8	37656.2	33135	33927.8	40859	39709.9	41291.2	49998.7	49564.4	46763.9	43782	57019.9	68660.2	51639.8
NaN	NaN	NaN	NaN	NaN	NaN	NaN	NaN	NaN	NaN	24163.9	NaN	NaN	NaN	NaN	14337.2	NaN	NaN	NaN	NaN	NaN	NaN	NaN	27181.3	NaN	NaN	NaN	NaN	NaN	NaN	NaN	NaN	NaN	NaN	NaN	NaN	NaN	NaN	NaN	19721.7	6665.78	NaN	NaN	NaN	NaN	NaN	NaN	NaN	NaN	NaN
43626.9	NaN	49786	NaN	36925.4	34561.1	NaN	13854.1	NaN	5913.27	NaN	23868.5	10492.3	NaN	33741.1	38479.3	38577.1	12512.4	NaN	32162.5	NaN	19051.3	27540.4	36483	33524.9	36135.6	23907	NaN	24604.5	21291.2	11857.7	25140.4	27063.3	NaN	25906.9	26538.3	NaN	NaN	19049.7	17455.1	20221.3	19928.3	23689	23678.5	11340.8	NaN	19893	NaN	NaN	17244.9
NaN	NaN	NaN	NaN	NaN	NaN	NaN	NaN	NaN	NaN	NaN	NaN	NaN	3551.92	2893.43	NaN	NaN	1910.3	802.189	NaN	NaN	NaN	NaN	NaN	NaN	NaN	NaN	NaN	NaN	NaN	NaN	NaN	2089.24	2123.88	2420.67	1984.17	3664.24	4337.88	4079.65	4460.47	4198.04	4750.47	3646.69	3588.33	4475.85	2435.12	4849.04	4293.17	NaN	2575.02
3165.51	2629.8	NaN	NaN	2454.47	NaN	NaN	NaN	NaN	3052.1	NaN	NaN	NaN	NaN	NaN	NaN	NaN	NaN	1531.51	NaN	NaN	NaN	NaN	NaN	2160.46	5954.62	5714.19	8844.2	7818.14	5654.67	NaN	NaN	1572.7	1675.06	1537.19	3493.14	1904.67	2602.12	1900.99	3017.07	1379.89	1526.86	1452.3	2376.16	1838.29	1330.92	NaN	2294.46	1160.64	1115.65
11009.9	12457.4	7969.8	3328.99	10316.7	3357.2	11274.3	11926.6	7946.41	8995.35	8979.64	9953.31	8688.04	9929.53	5461.9	8528.97	6916.47	8209.56	8216.46	6723.67	9110.23	19677.3	18754.6	12183.9	5815.58	4918.43	8394.13	8187.01	7263.02	8701.02	10290.2	6282.73	5858.26	8603.97	5789.57	7039.63	6269.69	7526.52	8104	6373.7	6263.87	7167.12	8214.31	8779.25	7570.49	7452.68	6836.19	8833.2	7613.45	8723.35
33033.8	25207.4	27111.7	25576.7	27459.4	28015.2	23419.6	22054.8	24009	20646.1	26162.3	25496.6	17014.8	21429.3	12631.9	22757.3	23058.3	22706.3	20642.2	20039.9	23704.9	23650.1	20840	22796.1	18169.8	21193.9	17387.1	20348.4	21290.8	21732.6	19421.7	16215.7	18615.2	14565	17213.9	23439.9	15491.6	18440.7	19142.9	20930.9	22798.6	16107.4	20502	19441.1	17570.7	15676.6	18748.7	14379.3	18115.2	18246.3
40439.6	64136.1	36684.8	NaN	57843	30951.2	NaN	63017.4	45466.8	45813.7	41709.3	37719.6	NaN	NaN	37450.8	NaN	25352.4	NaN	NaN	NaN	34364.9	NaN	NaN	NaN	87016.7	58366.8	82216	130691	101560	99606.2	37014	65654.2	74432.6	45780.4	40265	71994.1	44763.1	73519.2	64802.4	41626.1	48267.8	60013.1	66379.8	45860.1	52325.1	43882.8	43544	45054.2	63383.2	42999.2
16673.3	19816.6	15820.6	17985.9	18430.1	19484	17015.3	16750.6	15959.2	9136.34	9957.7	10769.1	15147.8	14485	7312.15	7575.24	8539.1	8936.1	9026.46	9158.89	10292	7232.09	8020.91	8723.18	20532.4	17908.9	18760	11342.7	12881.4	11401.9	15848.9	15153.9	15617.2	16147.7	16662.9	15768.7	17435.1	16236.9	15607.2	13669.8	13186.1	13485.2	10889.7	10629.3	10469.2	8957.49	8930.2	9582.02	6914.02	7033.66
2115.08	3409.61	2241.26	NaN	2244.36	3191.17	NaN	NaN	NaN	NaN	NaN	NaN	NaN	NaN	731.629	294.215	NaN	NaN	535.44	NaN	NaN	NaN	NaN	NaN	4579	4396.3	4927.57	NaN	NaN	NaN	NaN	NaN	NaN	NaN	NaN	NaN	NaN	NaN	NaN	NaN	NaN	NaN	NaN	NaN	NaN	NaN	NaN	NaN	NaN	NaN
NaN	NaN	NaN	NaN	NaN	NaN	NaN	NaN	NaN	NaN	NaN	NaN	NaN	NaN	NaN	NaN	NaN	NaN	NaN	NaN	NaN	NaN	NaN	NaN	NaN	NaN	13411.5	14724	NaN	NaN	NaN	NaN	NaN	NaN	NaN	NaN	NaN	NaN	NaN	NaN	NaN	NaN	NaN	NaN	NaN	NaN	NaN	NaN	NaN	NaN
NaN	NaN	NaN	4415.82	42664.6	4089.03	4121.52	4488.27	3541.9	15266.7	3245.57	3172.54	20401.6	4851.38	4445.79	5449.46	5350.65	13004.1	4612.62	18383	4845.41	5821.21	3284.92	8245.66	NaN	NaN	NaN	NaN	NaN	NaN	NaN	NaN	NaN	60316.9	NaN	57141.4	44905.7	51258.8	NaN	NaN	47184	56939.6	24596.7	38722	36237.6	21406.2	NaN	3120.84	15058.3	22440.4
21235.1	20966.4	24756.4	22955.9	26925.1	24290.5	16110.1	20972.1	21444.1	19984.9	15123.8	18090.2	8977.16	15395.1	14947.9	18956.8	12569.4	19819	6710.45	12680.2	36453.2	NaN	7899.53	7512.29	16394.7	19531.7	18159	29654.4	17672.9	40696.1	17569.5	16896.4	15276.9	23044.6	25253.5	17599	25041.9	21815.3	29426.9	16730.1	25154.3	21153.9	20753.9	17852.8	17519.2	16816	19017.4	23177.9	20840.1	26016.3
285235	648847	242685	221614	221018	292630	224217	267069	227091	64080.3	72922.3	44513	2.04852e+06	19430.9	28283.3	51915.1	23812.4	19266.5	161011	161127	94889.4	178735	200834	126749	48319.9	65613	55152.2	101158	68576.1	59768.1	97989.1	85318.6	80194.1	79574.6	90583.6	93446	117138	96497.4	86444.3	90425	125068	138550	142740	134179	147811	122490	112728	93887.6	122421	123731
17893.9	21487.3	21131.4	34011.5	31517.2	28833.6	47370.5	47683.9	48271.2	54148.7	50652	56828.4	71163.2	70506.1	81400.8	80959.8	82072.3	74679.2	93568.4	77270.6	89277.6	95564.8	97307.5	95946.3	12696.7	12508.7	13192	12847.7	16504	14887.6	21092.1	22354.6	21832	32415.5	31692	29897.6	47571	41137.5	43454.7	54496.5	50084.1	50305.3	48474.9	55276.1	46306.2	49925.3	52693.1	55006.7	51162.9	54204.1
2613.91	2754.24	2464.8	NaN	NaN	1590.19	1888.95	NaN	NaN	1162.91	1621.26	1612.51	2050.2	1394.47	1731.39	1279.87	NaN	2914.27	1980.81	NaN	2125.54	2996.31	1867.74	1598.55	2244.94	2855.52	1954.52	NaN	NaN	1969.56	2080.86	1924.34	NaN	NaN	NaN	1434.18	NaN	1425.85	NaN	NaN	1140.76	NaN	783.869	NaN	NaN	NaN	1453.99	NaN	NaN	NaN
15633.8	6215.23	54758.2	7064.88	52265.5	NaN	10304.3	10981.6	8375.04	5211.2	12415.4	9870.28	14263.7	13565.6	14782	15898.5	13670.9	12930.4	7522.68	7592.84	16675.3	25803.7	20693	19838	43893.7	NaN	NaN	18320.2	NaN	NaN	17952.7	21577.4	NaN	NaN	NaN	2763.03	NaN	NaN	NaN	NaN	16333.3	NaN	1150.55	2721.24	5977.55	2647.41	NaN	28001.5	15422.9	23812.8
4207.64	4116.39	3384.68	3074.67	4592.46	2247.22	4828.17	4484.14	3032.35	2463.41	5261.71	2690.42	2796.12	2133.29	1508.32	2733.04	6460.03	2529.7	1585.74	NaN	NaN	NaN	4202.78	NaN	6677.41	4310.25	12551.6	7282.51	2337.96	12602.9	10183.5	9193.22	7133.41	5706.77	5019.86	3209.55	4452.13	4538.08	6575.46	11019.7	4760.87	5745.08	3809.11	NaN	4133.62	4165.31	4878.69	5799.34	NaN	2802.28
NaN	NaN	NaN	NaN	NaN	NaN	NaN	NaN	NaN	NaN	NaN	NaN	NaN	NaN	NaN	NaN	NaN	NaN	NaN	NaN	NaN	NaN	NaN	NaN	12331.9	3607.44	2477.21	3743.9	4640.18	3875.5	NaN	4821.21	NaN	NaN	1546.4	7650.19	NaN	NaN	NaN	NaN	NaN	NaN	NaN	NaN	NaN	NaN	NaN	NaN	NaN	NaN
NaN	NaN	NaN	NaN	NaN	NaN	1326.24	1482.57	NaN	2861.57	5881.41	5246.58	13772	8399.76	21965.4	8588.3	18013.1	6103.39	9917.44	4415.19	4549.51	9169.92	10484	2231.87	NaN	NaN	NaN	NaN	NaN	NaN	NaN	NaN	NaN	NaN	NaN	NaN	NaN	NaN	235.036	1123.43	823.689	1270.1	3227.27	2910.21	2008.71	3352.33	14512.4	17196.9	20678.5	13450.2
54989.9	75730.9	32466.9	71889	83902.7	119801	54084.9	63000.1	90252.2	52154.2	47767.8	36130.7	72285.2	86272.6	70055.6	93441.8	77142.8	24729.3	70298.5	68796.1	101921	79273.7	99278.4	100663	126100	155699	122051	90638.9	94531.7	149856	107986	116901	111315	121997	91422.8	117956	130817	169938	203843	210209	124212	122016	66270	68451.5	53414.4	67911.9	102455	175795	73481.3	84425.4
170200	159264	159750	184601	183587	148290	128197	132991	124484	152753	142126	131376	98210.9	93898	92517.1	86755.6	80611.4	81710.2	76361.5	69693.7	90459	77292.9	77369.5	75727.7	178378	185993	170640	129399	115259	120756	160164	136365	131436	138387	136134	130566	155924	156843	159525	145238	127893	120476	107283	101389	101601	94052.5	100107	128250	92860.1	85490.2
61008.8	56836.6	58356.1	50566.2	48726.9	44408.1	38302	47036.9	39291.8	34358.4	36622.1	40049.2	32015.7	31780.8	36532.7	41734.7	35607.7	33096.6	27985.4	24898.9	29729	30994	30082.8	18667.7	89983.6	84252.1	71777.6	81842.5	74449.8	81066.1	72034.6	80209.6	69438.5	67542.8	66224	72965.2	71884.5	89540.6	84728.9	104507	78920	78469	77479.7	65664.4	73413.4	60123.3	62080.5	82030.8	53563.9	43955.2
251970	181263	180019	182302	264697	242780	232145	204215	289566	202849	277475	303873	239829	180145	113785	177262	143523	132232	191492	197360	158418	193803	166453	248668	153637	108147	84009.2	150880	144629	140399	213331	163679	217020	235222	193962	210863	228067	224560	220097	203658	248634	285338	226097	236436	222538	207015	181349	155924	195010	233934
84111	72854.4	70965.1	69553.3	84212.9	90181.8	97688.1	87346.3	95575.7	102180	108673	105209	115271	113424	108777	111805	126453	136201	133006	133252	117121	120393	134401	131879	69137.7	80689.5	73168.8	73562.6	90368.4	84594.4	82687.9	83948.6	72786	80417.1	81288.5	77260.3	79921.5	99678	91443.1	109062	87372	97652.2	75130.5	77418.4	76116.4	66388	75445.4	91484.8	66280.1	68764.5
74214.1	38425.7	68815.1	38684.8	36910.5	43109.1	45197.7	39085.4	51652.7	63063.6	62882.3	68739.5	56840.9	80678.9	84667.8	85408.4	95166.1	136466	82300.2	74187.6	82174.5	63641.4	52865.8	93188.2	54188.8	54740.3	54131	63766	68130.7	67076.5	49876.1	48189	46010.6	63393.9	64304	65470	55522.8	47009.1	38369.5	31468.3	69644.9	69887.3	78137.6	84411.8	78162.7	71489.1	71275.8	40948.5	94333.9	96655.7
NaN	NaN	NaN	NaN	NaN	NaN	NaN	NaN	NaN	NaN	17265.7	NaN	NaN	NaN	NaN	NaN	NaN	NaN	NaN	NaN	NaN	NaN	NaN	NaN	2612.31	1929.04	1654.6	2261.39	NaN	6357.08	1552.22	1521.73	5012.94	1128.33	NaN	1549.16	4455.88	6293.1	3086.06	983.523	1085.13	5754.44	4151.96	798.796	2059.5	1988.51	1724.93	3539.85	4083.26	504.137
6256.25	6262.88	5890.45	7247.79	6057.96	5111.88	7897.67	7019.96	7000.67	5411.19	6195.59	4872.98	9316.46	9696.81	9271.24	9677.44	11036.8	8465.77	8651.45	10167.5	9803.07	6663.38	6069.13	7571.1	8624.08	2966.03	3143.08	7976	7897.07	2936.78	4700.25	5250.89	5788.56	5023.06	7141.33	3934.71	5348.37	4216.73	6652.81	8106.11	6272.5	4450.23	9933.45	11906.2	8553.22	6767.21	6460.55	5146.24	10698.9	13459.7
63955.3	56010.5	58685.9	51318.4	49550.5	54872.8	45543.8	50086.3	55248.9	18960.5	43268.5	44259.3	45153	40788.8	39429.5	38906	39951.1	38373.1	38575.3	38987.2	37095.6	40828	40226.4	43933.1	42235.5	45708.3	42413.4	42216.1	43469.6	47295.8	48075.2	43107.3	47070.6	41875.6	38329.4	41661.1	34159.7	37769.2	37312.4	34041.8	31316.8	30474.6	31400.5	32300.9	32125.9	30266.5	35615.1	32917.3	32359.9	32568.8
481845	385901	429505	359210	375780	296997	248087	327816	268325	202106	209103	238542	154735	148298	128660	125606	109438	105459	97487.2	109071	99632.7	84153.7	72622.6	99659.9	190347	185795	159189	178429	208428	177568	238313	270868	268137	302470	305519	247949	208034	164626	173630	167866	192776	186730	144246	153645	124836	117539	104396	77356.2	91934.8	76476.4
213370	199382	167725	246975	261811	223827	166825	215039	215958	196498	148247	194595	135980	124080	122178	114224	118002	87114.2	92261.9	113523	107997	67873	64805.4	87753.3	149965	143744	158285	230747	247920	204680	166967	162725	184019	187407	169461	189871	157734	172035	161633	157733	154396	167317	137799	123738	137228	97272.2	120709	101515	93704.5	81190.8
217617	213815	198951	238098	251460	234632	224582	195144	182342	200225	228672	194320	177494	171518	160677	161538	140587	157364	156995	174680	142663	207665	244208	163991	176397	166882	153726	277553	227847	291603	226805	221692	144986	141576	138353	139186	171795	209133	197394	219922	141938	157636	114251	120109	146195	112921	138516	209876	125279	122599
18629.8	7379.78	12739.2	12424.6	14040.7	13525.3	4585.89	7849.21	5561.13	12798.6	5177.42	7353.03	7440.91	5396.96	6664.7	6738.94	6237.4	6190.05	4332.31	5715.92	3340.33	4932.5	NaN	12528.4	18708.6	13343.9	19103.3	16924.7	13584.7	14812.2	13718.5	14391.2	16601.6	16312.5	14279.7	15631.7	11675.9	16621.9	14183.1	9370.79	18023.2	20734.5	11264.4	17270.2	12570.4	10522.9	11311.2	9321.76	13289	13069.9
19387.9	17742.2	14995.3	14463.6	5124.88	13940.9	11819.1	17622	14397.2	9322.95	16255	9558.78	10293.7	8035.99	9094.77	5550.9	9068.22	33939	6339.33	5062.53	10674	7421.63	10081.9	NaN	16554.6	8928.2	9710.97	9768.79	10741.9	9702.62	9809.12	12107.4	10676.4	13768.9	12547.1	10275.9	10793.3	8047.93	12708.5	6827.27	9910	9254.15	9540.81	13537.1	9181.06	9193.27	8106.27	5960.4	8276.63	6926.97
7194.98	4308.49	5359.22	10001.4	7755.66	5292.03	5277.45	9271.43	4291.7	3509.7	6103.99	8295.45	6034.87	NaN	NaN	4118.31	NaN	NaN	NaN	NaN	NaN	NaN	NaN	NaN	8798.07	7808.69	10435.6	5183.5	6484.66	4093.06	6078.67	8308.19	4539.51	9116.61	NaN	2583.3	NaN	4331.07	9469.72	NaN	5599.53	4057.23	5884.16	4821.06	3954.81	NaN	NaN	NaN	NaN	NaN
NaN	NaN	NaN	66561.9	83941.8	83872	80395.4	54617.4	49998.5	71473.4	116308	115294	62927.8	78791.2	59618.7	104208	75054.6	85948.3	65025	94142.2	83245.1	69452.2	75265.3	42536.7	NaN	NaN	NaN	NaN	NaN	NaN	702510	353409	387199	751010	469803	504084	433815	913217	693964	1.9429e+06	1.00419e+06	753910	196010	194747	167690	224205	220619	344710	444893	508579
84653.1	22761	16549	53238.6	63013.3	39588.8	39847.3	40267.3	42704.1	12420.7	33863.9	15963.3	14059.2	19822.8	17140.7	15328.2	17197.9	13790.9	17097.8	20620.8	23250	39285.6	39806.1	19561.6	44003.7	56713.4	53071.3	48375.5	55201.7	48930.5	32625	25530.1	23986	20161.4	18137	14316.6	21928.4	23031.7	29917.1	21389.3	17754.4	16356.2	14680.9	14009.1	10224.4	9227.75	12096.4	15270.6	9545.28	5904.89
25227.9	28539.9	36893.5	22065.6	22293.1	20418.9	20193.2	18920.2	20860	16678.6	14407.3	14365.3	10331.3	35150.9	20284	12476.6	13514.9	19509.4	12134.7	15839.4	14025.3	19286.3	16964.2	17668.7	41189.5	37112.6	33231.1	38055.8	43202.9	44209.1	38270.9	38667.5	37024.5	34442.9	36125.6	38820.8	26093.3	29371.2	28987.5	25096.4	19220.3	18626.8	19810.7	17348.8	17368.8	14718.7	16775.9	19187.5	17124.2	16882
19825.2	16856.6	16686.3	19933	19330.6	22745.3	23407.3	28785.5	26060.6	16955.6	22079.6	21712	23475.9	21852.4	90986.2	23962.4	54833.2	19538.7	2849.95	29994.9	23120.2	25120.8	24485.3	23921	20821.5	8102.23	14685.2	19667.1	7048.84	9996.36	12831.5	15450.4	17966.6	12974.6	20205.2	15956.4	20197.7	14123.6	12758.9	14110	22473.4	23754.2	14027.1	17491.7	17130.9	15156.9	15856.8	12940.5	22381.3	15950.7
528113	480256	588263	152670	188144	148565	103910	122242	130882	91793.5	100299	96215.1	63387	70063	45347.1	62751	55271	62761.3	29468.8	39752.2	45283	22813.2	25605.1	28149.5	50548.2	45720.6	53070.7	131334	118662	101298	59119.3	54662	74353	55223.9	70605.6	60678.3	49185	40863.1	41403	34081.9	62305.6	54540.6	68465.2	52637.6	60265.5	43333.6	43049.3	29436.1	43116.4	41170.1
10913.1	10376.4	7130.01	4709.62	7139.8	7829.14	10198.1	8390.66	8163.69	6606.7	6005.55	6775.24	8222.43	7183.78	9334.37	7770.11	9458.49	7480.21	8686.65	7670.8	9164.44	8788.77	7615.58	11968.8	11865.8	12874.5	15804.1	4677.24	8411.88	8110.47	9144.52	9799.07	11366.7	10084.6	9594.49	9669.81	10673.9	9375.74	14297.5	11941.8	10668.2	10049.8	8496.24	9652.17	10662.5	10308.7	9669.98	11896.3	9509.57	8784.98
11062.9	10252.2	11034.4	11817.5	13428.5	13448.4	14136	15874	16642.7	12721.6	9227.96	13295.5	18686.8	18580.3	19659.5	17637.7	19501.3	40306.3	20627.2	19145.7	17460.9	18236.6	33276.4	22541.7	10439.3	8795.88	8467.86	8723.82	10048.9	8171.28	8221.68	6458.88	8540.69	6488.53	7092.25	6560.99	7600.89	7133.78	6090.92	4596.53	7401.58	7117.41	12864.7	9778.85	12504.9	14441.8	13954.7	11758	15932.2	18469.8
NaN	NaN	NaN	6658.66	NaN	NaN	NaN	NaN	NaN	6134.86	NaN	5922.9	NaN	NaN	NaN	NaN	NaN	NaN	NaN	7967.04	NaN	NaN	NaN	NaN	NaN	NaN	9452.14	NaN	NaN	NaN	NaN	NaN	NaN	NaN	NaN	NaN	NaN	4241.93	NaN	NaN	NaN	6315.09	NaN	NaN	NaN	NaN	NaN	NaN	NaN	NaN
128474	127969	124988	88607.6	90768.4	91032.1	99141.6	95855	87455.6	97096.9	106843	99920	110201	126276	115331	120864	120625	139680	125262	150272	111436	159667	198237	119766	82514.3	101466	95480	116948	93050.4	105885	103723	102413	66674.9	58488.4	50627	81210.9	64150	62649.9	60071.2	64551	61934	57682.7	69101.9	66142.8	91387.1	83270.5	82030.2	49892.6	74623	81095.4
NaN	NaN	NaN	NaN	6026.43	NaN	NaN	11074.5	NaN	5466.23	NaN	3985.38	NaN	NaN	NaN	NaN	NaN	NaN	NaN	NaN	NaN	NaN	6505.86	11783.9	12818.9	16616.4	13121.6	28843.9	25323.8	28703.8	16704.7	18967.6	13859.1	6171.34	7324.3	7576.67	13994.5	17018	18362.6	25831.8	15213.5	14199.3	8417.11	6714.75	7088.97	5384.6	6728.14	7858.96	7776.25	8060.66
4350.66	NaN	NaN	13415.6	16336.5	1175.41	1218.16	22353.3	2100.83	2605.22	3074.97	1964.07	2797.27	2886.42	3949.57	2286.38	3336.56	4308.63	3527.35	2280.05	2463.03	2215.87	4178.37	1771.25	NaN	1452.07	1318.55	15117.1	13494.4	16467.1	NaN	10730.1	17398.1	11950.3	15044.9	6171.29	6102.61	6488.17	NaN	4814.73	8774.94	8867.32	6888.18	7576.73	8867.35	6569.13	6281.27	7609.15	6908.1	7651.37
25039.2	3888.53	2637.67	5180.08	5677.44	3533.13	4374.59	5981.03	5317.04	4262.92	4497.14	3941.27	4727.7	4874.6	6245.18	4355.75	4807.54	4492.84	3922.11	3729.99	4543.07	2921.1	33894.5	5452.57	NaN	NaN	15743.5	11451.3	NaN	12079.7	15960.8	NaN	2994.78	14174.4	NaN	2800.08	12432.9	2252.14	NaN	NaN	3550.66	2877.6	3594.88	4018.13	2705.72	3235.21	NaN	10051.4	NaN	NaN
NaN	NaN	NaN	NaN	NaN	NaN	NaN	NaN	NaN	NaN	NaN	NaN	NaN	NaN	NaN	NaN	NaN	NaN	NaN	NaN	NaN	NaN	3800.14	NaN	NaN	NaN	NaN	NaN	NaN	NaN	NaN	NaN	NaN	NaN	NaN	NaN	NaN	NaN	NaN	NaN	NaN	NaN	NaN	NaN	NaN	2937.47	NaN	NaN	NaN	NaN
NaN	NaN	NaN	NaN	NaN	NaN	NaN	NaN	NaN	NaN	NaN	NaN	NaN	NaN	NaN	NaN	NaN	NaN	NaN	NaN	NaN	NaN	NaN	NaN	NaN	NaN	NaN	NaN	NaN	NaN	NaN	NaN	NaN	NaN	NaN	NaN	NaN	NaN	NaN	NaN	NaN	NaN	NaN	NaN	NaN	NaN	NaN	NaN	NaN	NaN
10293.9	9575.88	19275.4	19980.8	4663.48	19918.9	14005.2	16258.2	17301.2	3795.49	2269.64	12840.3	2940.16	3829.95	18889.8	15120.7	3163.26	3340.72	2579.15	2467.23	3580.41	18282.3	16218.2	3742.17	NaN	6233.21	NaN	4480.2	NaN	8685.2	7568.51	7200.09	6311.82	8148.44	14427.7	12244.6	12925.9	4720.92	5786.89	7102.12	14080.6	13196.8	11094.5	7731.99	7107.53	8133.5	8339.25	3663.71	8479.57	6581.06
3633.04	5708.66	2623.38	8737.72	10338.8	7315.96	12780.1	13572.5	13740.9	18503.9	17563.7	17441.2	23969.1	27182.5	33620.9	25914.7	30009.1	27981.9	37658.3	37009.2	24624.5	42464.8	34735.3	40905.2	NaN	NaN	2995.03	NaN	NaN	2116.2	NaN	NaN	NaN	NaN	NaN	NaN	3337.33	5029.93	4330.5	6408.5	4017.59	NaN	5400.53	3867.25	4452.88	7349.88	4187.17	11800.2	8051.92	4340.16
366409	290027	381776	340253	343785	324209	290334	322799	350804	307081	282808	291845	226498	274971	250795	237195	242880	299353	192191	189991	227361	197078	152289	235782	264689	225544	223821	234898	220144	261162	209113	221652	257456	253196	220589	266551	254732	238002	205159	173686	281631	300265	261446	296347	279308	198285	154194	182174	172998	197062
15215	7109.29	13006.6	11624.9	17434.2	17178	18162.5	18417.6	25899.3	24488.9	29584.9	29206.1	46904.4	55335.2	45290.2	61092.7	57835.1	71861.4	55879.7	91198.4	98216.4	118057	109705	131032	NaN	NaN	NaN	NaN	NaN	NaN	NaN	NaN	NaN	NaN	NaN	NaN	NaN	NaN	NaN	NaN	NaN	NaN	NaN	NaN	NaN	NaN	NaN	NaN	NaN	NaN
30732.8	38566.3	38104.4	31848.4	30036.3	34987.8	35880.8	27742.3	24542.6	37080.5	37353.5	30017.9	32288	29267.5	36227.1	39906.9	39537.9	51566.4	40413.9	35418.1	32267.1	45805.9	41299.1	22975.4	45790.8	51165.3	45577.6	52383	47151.1	50747.3	48268.8	47160.9	39656.5	37354.6	37177.1	36738.1	32275.1	38365.1	41031.4	42717.6	39922.3	36013.8	40878.5	38528.2	41262.4	42711.2	49018.5	58229.9	51019.7	44306.7
1.11735e+06	1.12953e+06	1.17774e+06	1.06608e+06	1.18956e+06	1089361	1.17827e+06	1.10117e+06	1.1455e+06	950974	1.15235e+06	1.04137e+06	933134	927817	960612	981117	925265	914736	1.02237e+06	933156	986967	1.02553e+06	1.10497e+06	922970	610789	701050	613208	431927	480749	476508	606784	647207	504810	520741	530576	491224	501520	510707	522552	690086	409662	424837	444382	382716	410749	437900	394887	394758	384499	324719
NaN	NaN	NaN	NaN	NaN	NaN	NaN	NaN	NaN	NaN	NaN	NaN	NaN	NaN	NaN	NaN	NaN	NaN	NaN	NaN	NaN	NaN	NaN	NaN	NaN	NaN	NaN	NaN	1448.47	NaN	1880.06	3660.15	1158.16	2889.27	2009.44	4531.2	5035.13	NaN	NaN	2571.28	NaN	NaN	NaN	2535.87	2306.14	NaN	NaN	NaN	NaN	NaN
64761.5	72328.3	65710.4	8001.81	6808.33	9797.12	5139.29	NaN	NaN	5522.59	NaN	7272.06	113173	263910	NaN	5074.79	NaN	NaN	157112	NaN	NaN	133279	126233	NaN	31954.8	157043	130895	115914	83013.5	83984.8	87434.9	75443.2	79511.4	69369.8	64350	55135.8	48080.3	53492.2	65479.8	59713.9	43564.7	45367	48625	37605.8	47521.6	39705.6	56707	NaN	46679.9	47328.8
NaN	NaN	NaN	NaN	NaN	NaN	NaN	3364.48	1928.26	NaN	2232.15	3269.87	2430.4	2109.57	3405.58	2578.05	NaN	3053.2	3622.95	NaN	NaN	NaN	NaN	4017.37	NaN	NaN	NaN	NaN	NaN	NaN	NaN	NaN	NaN	NaN	NaN	NaN	NaN	NaN	NaN	NaN	NaN	NaN	2978.92	2240.95	2302.33	2210.45	NaN	2340.53	6082.48	NaN
NaN	NaN	NaN	NaN	NaN	NaN	NaN	NaN	NaN	NaN	NaN	NaN	NaN	NaN	NaN	NaN	NaN	NaN	NaN	NaN	NaN	NaN	NaN	NaN	4626.04	NaN	NaN	NaN	NaN	NaN	NaN	NaN	NaN	NaN	NaN	NaN	NaN	NaN	NaN	NaN	NaN	NaN	NaN	NaN	NaN	NaN	NaN	NaN	NaN	NaN
7627.98	3627.51	11058.2	13543.6	3461.01	8814.08	15373.2	4295.19	11170	6872.83	7512.61	8966.89	12240.9	21493.3	11197.5	11348.9	12831.7	9923.76	18022.6	10359.5	11998.1	10291.6	10783.6	25011.3	NaN	NaN	NaN	NaN	NaN	NaN	NaN	NaN	3981.73	5373.59	6034.2	7549.37	14536.5	2926.8	11737.4	5350.98	4579.45	5958.22	10963.8	10919.4	7069.98	11502.2	8789.14	8644.12	12587.9	11805
15497.6	20668.6	19018.9	20086.9	16550.4	22532.2	26438.1	21300.9	18498.1	13508	11528.3	21458.3	15339.2	13081	8943.34	15394.7	8554.46	9444.09	14027.4	14116	12201.2	15153.3	8828.43	9954.42	22317.9	25341.8	16162.8	16897	13321.3	12299.6	14119.3	15025.7	13028.4	12239.4	9943.88	11607.6	14057.6	16616.1	14920.2	17364.8	12356	12775.5	11009.7	12711.1	10795.5	9604.49	9319.59	15511.2	14762.9	9161.74
74478	71480.8	6164.68	7688.24	99396	18916.5	13490.6	12212.5	42806.5	5881.8	66561.3	5745.28	NaN	49055.9	NaN	8981.55	NaN	47994.1	91122.1	48949.9	85056.3	5480.42	7417.89	95751.6	44794.2	44297.9	39526.3	29106.5	19706.7	39286.7	30777	44967.6	33342.7	23880.5	20442.6	40265.1	26890.9	30321.1	27384.5	9872.01	19307.5	16656.8	25961	12865	20477.1	17448.8	14460.7	26668.4	14526.3	NaN
17612	20110	18391.1	14707.2	19501.1	21119.8	21002.6	20205	19413.3	27934.3	24438.6	25723.2	41212.6	24796.1	30119.4	34750.3	46353.5	28780.8	57515.1	54163.1	51755.5	64341.8	58897.7	45010.2	10023.1	8268.97	8020.53	7116.44	7511.98	7963.26	9319.46	10837.8	7684.12	10193.2	9640.23	8796.45	14793	13324.6	16468.4	16424.6	15974	13520.4	15867.7	15129	14614.5	24562.5	28880.1	34342.5	28877.5	32124.2
27923.8	10198.2	11124.8	9983.16	8568.17	6103.69	6934.72	8049.42	3818.69	4502.75	8948.76	4842.6	14684.7	18518.9	14945.6	3017.01	2514.44	15237.8	12746.1	2500.1	2672.53	6303.96	NaN	NaN	22297.8	14487	7418.02	19429.9	16332	14273.2	12531.1	11200.9	13181.4	16200.8	18520.8	15411.8	17031.5	22068.3	15439	18746.7	12294.1	12829.3	12736.7	10166	15812.8	8036.58	6966.61	NaN	9772.75	11465.4
13089	14608.9	15684.5	6310.6	8594.2	11090.2	2667.55	NaN	NaN	1442.2	NaN	1757.76	NaN	NaN	NaN	NaN	NaN	NaN	NaN	NaN	NaN	NaN	NaN	NaN	17923.6	19882	20511.2	11221.4	12508.9	12830.7	7774.04	9887.42	7103.52	5327.82	NaN	4310.67	NaN	4667.55	NaN	NaN	NaN	NaN	NaN	NaN	NaN	NaN	NaN	NaN	NaN	NaN
4840.12	5731.74	4310.17	5345.85	2753.24	3705.82	4665.72	5463.97	2870.19	6685.57	4468.07	4500.88	4835.9	3804.01	3835.19	6264.82	7636.09	5890.41	4529.26	10877.8	4917.06	8523.45	22132.8	10382.2	21919.3	22020.7	23618	21306.2	27453.3	25252.2	19645.8	25219.5	23383.9	19483.9	20919.3	19588.6	17861.1	17177.3	16304	20009.8	18546.8	19595.6	22390.8	25060.7	27799.7	32383.3	41611	30935.4	36623.3	31317.9
32728.2	24306.8	41789.3	28758	27228.1	23343.8	27663.2	24819.7	26998.7	29737.4	21608.2	9000.76	29945.9	24861	28386.3	23830	23163	51373	25881.7	25294.1	25518.6	21562.1	22215.9	28527.5	17093.3	17370.2	17582.1	9448.77	13750.7	10407.6	13684	12151.7	14948.7	17553.6	18472.8	16897.5	16459.4	10771.7	9138.84	8722.14	15344.6	16852.1	17681.3	22326.1	16335.3	16977.5	13460.6	10315.1	13543.6	14779.6
95384.8	291364	224192	190679	191345	NaN	136884	81296.3	NaN	114580	97657.6	120375	84756.5	NaN	53120.9	NaN	71746.8	NaN	63767.6	131132	69304.4	46547.2	83000.9	43303.3	83050.3	27715.5	21455.1	NaN	37201.5	75741.4	55301.4	23680.3	34088.2	31288.4	25109.4	27905.2	13977.4	14542.1	45842.6	NaN	27956.5	23604.9	25141.3	26394.6	21746.1	23183.3	16882.3	34797.1	22604.6	15679.7
73113.9	73455.2	63751.6	54653.7	61282.6	67583.6	60799.6	52452.9	59846.9	72034.5	61809	60131.9	65502.8	70760.7	75127.1	74813.6	72890.9	66050.6	77504.2	68811.5	87290.8	90303.9	83271.4	74977.2	68280	67513.3	66827.6	48853.6	49752.8	51271.6	54573.9	60693.9	49222	45397.2	46337.9	46025.5	44193.2	43303.3	48302.3	45290.3	43616.7	46469.1	46805.6	44039.6	44291.8	48952.2	47954.1	51378.2	46338.9	47576.3
8747.11	10532.6	8784.34	9246.65	11955.1	11227.7	13523.4	13377.4	13275	8905.06	16809.1	14033.6	14135.4	19749	18016.7	18206.4	32632.2	42807.7	37998.2	38425.5	38159.2	50341.6	42678.1	46139.3	19974.4	11306.4	7836.18	10710.3	8689.17	11298.7	9285.54	13291.4	8763.71	15128	13063.7	10191.3	16343.3	16568.9	13884.2	19503.3	16763.7	15606.9	25131.7	22429.7	20384.1	29315.8	29170.1	26319.8	39740.8	37116.3
NaN	4517.69	1239.14	NaN	NaN	NaN	NaN	NaN	NaN	NaN	NaN	NaN	NaN	NaN	NaN	NaN	NaN	NaN	8534.71	NaN	NaN	NaN	6830.22	NaN	6963.65	5970.14	5799.25	NaN	NaN	NaN	NaN	NaN	NaN	7254.06	NaN	NaN	9926.24	NaN	NaN	NaN	NaN	NaN	NaN	NaN	NaN	NaN	NaN	NaN	NaN	NaN
19208.6	19139.2	10361.6	10464.2	7305.89	3548.62	8947.62	7092.51	8881.39	12205.1	11035.1	12078.9	51751.5	13207.8	63761.6	53892.6	13167.8	9003.47	53121	52084.3	50130.8	63803.4	53836	72775.2	24474.6	25111.1	25969.2	16683.7	15744.6	21931.2	18507.4	21664.1	22564.1	20070.8	21402.6	21934.9	20179.7	26766.2	22696.7	29049.4	18320	19738.8	19132.8	18856.3	17161.3	18422.4	20535.6	17498	15624.4	16507.2
341335	328836	338156	308133	279267	361528	297035	288302	353576	265460	275173	285661	210788	220247	183210	217682	215877	244200	191701	188624	179685	181352	171639	162989	291373	292155	258260	302716	269757	345139	275798	230579	242979	257649	230055	232059	245617	264123	286370	284590	247141	286070	218454	227984	231103	180646	186290	221323	172254	131301
NaN	NaN	NaN	NaN	NaN	NaN	NaN	NaN	NaN	NaN	NaN	NaN	NaN	NaN	NaN	NaN	NaN	NaN	NaN	NaN	NaN	NaN	NaN	NaN	NaN	NaN	NaN	NaN	NaN	2286.07	NaN	NaN	NaN	NaN	NaN	1579.22	NaN	NaN	NaN	NaN	NaN	NaN	NaN	NaN	NaN	NaN	NaN	NaN	NaN	NaN
NaN	4187.09	NaN	5389.06	20342.9	5344.54	5886.67	6283.93	3819.09	10620.3	18713.6	18443.5	5246.46	3626.18	3798.19	6577.39	14941.7	4737.77	7373.9	5395.88	3727.44	5234.04	9689.97	16294.7	3257.93	3007.79	1891.74	NaN	1338.3	NaN	1755.85	5160.9	NaN	6790.92	2737.37	1934.11	6210.68	7235.28	6473.07	7178.46	6790.04	5653.07	5288.54	6956.97	4608.28	6490.17	5494.7	6912.83	8307.23	6246.21
33253.8	17359.5	32664.1	19250.1	22282.6	19374.7	33722	33024.8	21789.6	27740.7	36764.6	35822.1	28752.9	24487.6	26192.4	29316.9	26204.5	28365.7	19207.1	34076.2	24262.2	39057.1	40969.9	32222.5	NaN	NaN	NaN	NaN	NaN	NaN	NaN	NaN	NaN	NaN	NaN	NaN	NaN	NaN	19225.6	NaN	NaN	NaN	NaN	NaN	NaN	NaN	NaN	NaN	NaN	NaN
NaN	NaN	NaN	NaN	NaN	NaN	NaN	NaN	NaN	NaN	NaN	NaN	NaN	NaN	NaN	NaN	NaN	NaN	NaN	NaN	NaN	NaN	NaN	NaN	20824.9	11687.9	9988.09	8919.75	6264.38	8217.05	NaN	NaN	NaN	NaN	NaN	NaN	NaN	NaN	NaN	NaN	NaN	NaN	NaN	NaN	NaN	NaN	NaN	NaN	NaN	NaN
19858.1	43559.8	28385.1	21803	24030.6	23193.2	14580.6	11140.8	12380.1	5268.59	6589.77	5512.44	NaN	NaN	2944.22	NaN	NaN	NaN	2149.85	2926.2	NaN	NaN	14759.4	NaN	28525.1	23673.7	10108.5	NaN	16137.5	15805.7	NaN	13931.6	4423.17	NaN	2047.69	5415.53	2167.19	4360.17	4675.61	NaN	NaN	4795.66	NaN	NaN	4433.15	NaN	NaN	NaN	NaN	3606.4
783612	776929	829166	1.1819e+06	1.05864e+06	1.30838e+06	1.43566e+06	1.74395e+06	1.20229e+06	280975	1.25109e+06	1.54909e+06	2260913	1.68983e+06	1.74952e+06	2.12199e+06	2.02079e+06	1.75536e+06	2.55233e+06	2.53476e+06	2.20884e+06	3.31002e+06	3474330	2.54013e+06	300469	267415	307654	260427	421002	418355	419208	631983	411837	423247	536915	480108	521635	493595	685652	824741	464183	533838	385513	428032	410228	540367	574975	493403	625877	555040
4974.15	20994.9	NaN	11850.6	5510.6	NaN	NaN	3784.16	NaN	NaN	11906.5	NaN	NaN	NaN	NaN	NaN	NaN	NaN	NaN	NaN	NaN	7191.15	35063.9	NaN	NaN	NaN	4338.57	5768.35	NaN	7754.09	NaN	2457.34	NaN	NaN	NaN	2951.38	NaN	4795.11	7278.31	12087.7	3630.09	2273.88	NaN	NaN	NaN	NaN	NaN	NaN	NaN	NaN
NaN	NaN	NaN	NaN	NaN	NaN	NaN	NaN	NaN	NaN	NaN	NaN	NaN	NaN	NaN	NaN	NaN	NaN	NaN	NaN	NaN	NaN	NaN	NaN	NaN	NaN	NaN	NaN	NaN	NaN	NaN	NaN	NaN	NaN	NaN	NaN	NaN	NaN	NaN	2038	NaN	NaN	NaN	NaN	NaN	NaN	NaN	NaN	NaN	NaN
9320.98	2564.31	12760.8	2544.13	16901.5	14258.7	2126.72	NaN	3384.43	2923.81	11936.4	2458.67	2347.2	2037.82	2029.93	1713.18	2358.97	2008.29	2000.68	1738.44	1959.68	2473.66	NaN	NaN	9170.31	14714.9	12850.5	10010.9	9352.76	7498.13	9123.51	12540.2	8467.08	5368.01	5462.37	8764.74	8876.78	12921.7	9005.65	11744.9	15557.5	6851.06	8775.15	8746.24	5404.75	8870.67	8667.27	11737.4	NaN	10439.1
NaN	NaN	NaN	73049	NaN	NaN	11454.8	NaN	NaN	8012.23	3113.38	2379.73	2249.61	NaN	1144.37	9628.26	NaN	NaN	NaN	NaN	3984.52	NaN	NaN	NaN	NaN	NaN	NaN	NaN	NaN	NaN	NaN	NaN	NaN	NaN	NaN	NaN	NaN	NaN	NaN	10800.6	NaN	NaN	NaN	NaN	NaN	NaN	NaN	NaN	NaN	NaN
36552.1	28864.4	36032.5	40698.9	38341.7	37406.1	41558.9	47813.2	47367.2	46425.9	42120.9	43175.9	57358.9	91723	85980	80889	74189.3	120756	82820.6	94781	135847	129359	107192	200130	38086.6	31603.2	35843.9	26355.1	31499.8	30785.9	31463.7	29217.5	39850.2	46274.7	61239	48179.1	48371.8	38752.8	36677.8	40231.8	71299.6	69477	74708.4	79256.7	68840	93345	73372	54022.8	104431	108713
17955.8	13843.4	14513.2	17042	15532.1	15166	16064	16212.7	14140.4	13203.6	16984.1	14576.4	12620	10985.4	10698.7	12778.1	11457.5	11146.8	11945	9014.28	11856.8	11049.2	10606.4	9007.84	10132.1	8313.95	8548.82	12904.3	12232	10391.7	13372.8	10863.6	13193.8	14525	13532.8	12789	15521.2	14738.5	12774.1	12006.6	13772.6	12032.5	8558.29	9464.98	9468.64	9112.17	7744.34	7649.46	8697.41	10639.7
11685.4	18774	27403.8	23628.5	17457.6	1650.26	3949.53	25187.3	2908.79	5182.38	19676.9	883.435	894.961	3114.46	21055.8	20507.5	2580.16	16651.2	18097.9	17643.6	17227.4	13005.1	11721.4	1886.48	10777.3	9125.3	6377.95	4496.73	6287.03	5505.94	3720.66	5356.28	8499.17	8426.87	7185.65	3971.22	3774.16	6476.48	2943.49	3742.93	6415.67	5860.74	6390.85	5943.98	7151.85	6448.55	6100.93	5408.12	6190.47	7352.76
7707.29	12176.5	4126.49	7362.19	3685.76	8617.8	9814.52	8669.94	9517.41	8976.32	5828.17	7522.87	8296.07	7603.84	6452.84	8211.65	7465.72	5053.58	6899.94	NaN	10710.6	NaN	8493.04	4970.95	5364.97	11356.5	10312.1	11044.2	9770.52	7423.18	8991.16	9938.59	8643.2	8625.82	7479.01	7415.63	7846.4	5519.12	8775.82	7119.14	4821.36	5798.34	5280.16	5823.75	7783.81	5194.06	6324.84	6703.64	7242.57	6671.96
57000.5	10632.7	13554	29132.6	26807.6	21480.6	33032.2	33465.6	32213.8	16453.8	30679.1	20613.4	28016.9	24869.1	26564.2	32897.5	34593.7	73301.6	66754.1	71341.8	60656.4	81308.6	87601.9	78311.9	20197.5	20979.9	20049.6	18154.9	18929.9	17204.2	17434.4	17489.8	20578.8	18235.7	16467.1	14755.3	27177.9	25917.8	23132.6	37430.9	28243.3	28301.2	34858.2	34518.6	32234.9	52934.9	49957.5	49226.8	61155.9	55840.9
NaN	NaN	NaN	NaN	NaN	NaN	NaN	NaN	NaN	NaN	NaN	NaN	NaN	NaN	NaN	NaN	NaN	NaN	NaN	NaN	NaN	NaN	NaN	NaN	8844.73	5105.52	6988.07	4126.41	3147.15	10240.2	2348	7444.34	3384.83	2989.82	4427.75	3592.02	3060.43	5054.87	4304.54	6497.57	4589.24	3503.74	2799.25	2576.25	14299.6	29474.5	2840.28	1804.96	10448.4	1585.11
5765.64	8377.35	7340.96	3727.35	5762.83	4574.45	6365.43	4922.75	3688.67	5232.23	10673.6	10587	13154.4	4678.85	23916.6	3874.53	22699.5	19475.5	21482	19173.4	17975.6	23093.7	23908.8	18240.2	9505.03	8728.64	8578.33	12308.3	12720.8	12366.2	13817.2	10312.1	9946.46	7834.68	6584.43	7013.23	7811.81	7310.95	7775.19	19529.3	10264.9	11780	28069.4	26843.8	26218.7	48164.1	47648.1	50958.9	53628.2	51568.9
25165.8	18000.4	21774.8	20802.3	19597.8	19427.7	15897.6	13720.3	13893.9	8117.48	9636.97	8461.52	4137.49	5120.17	827.608	8389.54	5062.79	11204.2	5416.15	10663.4	14750.4	9189.64	NaN	NaN	9088.78	16263.6	14254.5	18791.7	14708.7	13012.8	14412.5	11916.1	13497.5	14332.1	13030	11900.3	11152.3	11620.5	12102.8	11754.3	9439.68	8653.47	8470.39	9326.91	8734.46	5676.77	6400.64	11340.2	6689.52	4240.61
31154.5	13463.6	12721.9	10187.6	11085.8	13168.9	7564.55	10132.6	9658.3	8352.69	8163.45	7992.96	8846.51	8932.34	10521.5	7517.66	9291.32	7527.11	7670.32	6888.61	7652.46	8420.89	7263.59	7187.33	5044.96	12017.5	8910.48	9071.34	9014.28	5854.27	6785.52	7994.32	6975.41	4533.78	6282.78	3814.62	5726.96	8519.03	10020.3	10916.3	5889.35	6350.24	6076.17	4753.97	4451.51	6993.15	4220.2	6596.1	3940.86	7523.54
8310.82	5808.17	7866.76	6527.74	6455.67	5781.65	4868.03	6379.7	5955.91	8123.4	7394.03	7728.17	9119.92	9477.74	9809.37	10007.4	12868	15593.9	12405.1	12573.9	11832.7	12218	10689.9	14851.6	4341.88	4016.65	5421.27	4421.14	4802.5	6952.38	4654.24	5065.14	7176.84	6317.04	7141.29	9046.72	7279.52	7503.19	6423.72	6779.92	10226.7	10358.1	9927.74	11131.8	10414.6	11213.1	10191.4	7063.38	11117.2	13926.7
71163.7	68487.5	58467	63871.5	62193.3	48752.4	47171	67380.1	47745.9	52013.9	64128.6	55779.3	60407.9	87208.8	101667	85928	71071.7	85528.5	75119.6	79244.2	75079.6	68363.4	69811.4	88585.7	45559.3	60157.4	57116.5	82033.8	76359.5	88051	62363.6	76969.2	68926	58598.4	61094.7	77720.7	68089.3	82761	69590.4	83985.4	57490.8	62326.4	72458.6	53037.9	70308.2	61074.6	56031.9	55673.5	67412.3	71489.9
58750.3	56033.3	60059.4	77513.7	77556.1	91192.2	55085.8	48413.5	51379.1	36875.7	40782	37292.2	19818.1	24964	20923.2	20562.3	15421.4	20020.3	47547.6	26378.4	30022.4	26345.8	37558	24937.4	45958.8	44255.7	45371.5	44523.4	48747.7	48712.2	38906.2	40491.7	45689.4	39198.4	40334.4	39769.2	28718.9	29858.8	27289.4	19683.8	26281.2	26010.3	21047.4	21017.2	20665.1	16095.3	16695.6	15987.2	15135	14774.7
NaN	NaN	NaN	NaN	NaN	NaN	NaN	NaN	NaN	NaN	2282.35	NaN	NaN	NaN	3818.47	NaN	NaN	NaN	NaN	1754.86	1321.17	1923.35	1707.7	1787.18	NaN	NaN	NaN	NaN	NaN	NaN	NaN	NaN	NaN	NaN	NaN	NaN	NaN	NaN	NaN	NaN	NaN	NaN	3199.62	1368.11	1178.36	NaN	970.036	NaN	NaN	1901.57
8075.72	13639.7	10894.4	10341	10851.6	110265	8944.54	105338	9897.76	6274.62	99336.2	122768	66047.9	71059.3	40084.9	46332.6	34602.2	27683.4	28948.7	44498.2	32773.9	21770.4	22476.7	18580.8	9778.3	7960.65	6344.41	168549	3594.49	4872.58	6623.65	4896.97	5531.48	171429	196289	2329.84	NaN	5384	3491.68	7982.75	NaN	1924.2	NaN	3809.11	1493.9	40801.2	7093.65	NaN	37230.2	NaN
NaN	NaN	NaN	2283.61	2374.34	17983.3	2383.25	15120.5	12107.2	5634.81	1700.71	2816.9	NaN	NaN	NaN	NaN	NaN	NaN	NaN	NaN	NaN	NaN	NaN	NaN	NaN	NaN	NaN	NaN	NaN	NaN	NaN	NaN	NaN	NaN	3922.39	NaN	NaN	1418.55	NaN	NaN	NaN	NaN	NaN	NaN	NaN	NaN	NaN	NaN	NaN	NaN
6543.11	NaN	NaN	NaN	NaN	NaN	6452.08	5078.87	NaN	NaN	NaN	8423.17	NaN	NaN	NaN	NaN	NaN	NaN	NaN	3685.87	NaN	NaN	NaN	NaN	NaN	NaN	NaN	NaN	NaN	NaN	6090.45	NaN	NaN	NaN	NaN	NaN	NaN	NaN	NaN	NaN	NaN	NaN	NaN	NaN	6041.28	NaN	NaN	NaN	NaN	NaN
NaN	1263.87	NaN	2273.48	3208.94	NaN	1990.81	NaN	1232.72	NaN	6816.18	20043.3	NaN	NaN	NaN	NaN	NaN	NaN	NaN	NaN	NaN	NaN	NaN	NaN	1737.42	12917.4	14337.4	11278.3	1171.79	9821.2	732.885	8633.72	8617.49	2314.49	2195.08	9845.41	2022.78	764.531	9738.72	8269.98	10010.3	10172.3	933.349	10924	7597.34	NaN	NaN	NaN	NaN	NaN
NaN	NaN	NaN	NaN	3576.14	NaN	NaN	2601.58	2419.54	NaN	NaN	NaN	2109.68	NaN	NaN	NaN	NaN	NaN	NaN	NaN	NaN	NaN	NaN	NaN	3317.39	6060.14	4342.61	4272.9	4360.71	3784.88	3487.94	NaN	NaN	NaN	3052.93	NaN	NaN	2884.45	2008.1	NaN	3919.76	3152.35	4342.5	NaN	2962.96	NaN	NaN	2705.14	NaN	NaN
40693.3	33876.4	45119.5	21049.2	22988.6	21510	21677.4	22437.1	16030.1	16873.2	19326.4	14423.7	17571.8	13998	18011.2	16781.8	14245.2	16933.7	16902.4	14938.3	13750.7	23201.4	25410	18840.3	30634.5	13149.1	10373.7	11662.1	11946.4	11621.7	7811.5	27002.6	12831	2255.04	9586.25	10016.1	6891.9	7985.9	7281.26	7779.94	6493.59	6978.09	9297.67	9200.7	9913.09	10456.1	10557.7	7952.37	9029.25	9016.25
106581	NaN	95105.7	162385	13824.7	126052	NaN	NaN	NaN	NaN	332969	NaN	NaN	276515	NaN	385955	378526	163756	557631	563710	NaN	884210	519693	609948	112601	NaN	NaN	NaN	212315	NaN	238693	62345.5	64514	253021	254281	292218	184613	151753	NaN	352108	260163	245427	222110	316420	255132	279135	NaN	374004	321974	NaN
7075.16	9858.4	6111.31	9561.5	NaN	10060.4	11824.1	14697.6	8746.52	9405.72	7753.14	7214.55	8799.02	9861.77	5397.41	5969.15	5883.28	4874.32	7610.35	7664.03	5374.41	11579.8	11673.7	8630.52	NaN	8308.76	15058.6	NaN	28253.9	11054.2	NaN	NaN	11435.3	NaN	NaN	NaN	NaN	28390.7	NaN	16573.1	11207.1	NaN	NaN	NaN	10767.5	NaN	NaN	11455.5	NaN	9563.71
19185.2	8394.67	22407.8	2414.12	481.06	5835.64	11991.3	NaN	6450.83	6055.62	3462.39	1123.11	22965.1	NaN	18159.2	NaN	NaN	NaN	NaN	NaN	NaN	NaN	NaN	NaN	29660	24823.8	26357.6	16827.6	20090.5	17960.4	15388	11677.5	13694.2	11872.3	10894	11882.7	13083.8	13615.6	13136.4	14973.1	10721.4	11911.5	12158.7	12681.7	12132.2	10438.9	12952.5	13607	11353.9	9838.95
NaN	NaN	NaN	NaN	NaN	NaN	NaN	NaN	4435.98	NaN	18329.4	NaN	3065.13	2969.62	2381.02	3122.71	2426.58	2539.95	82061.7	77122.5	83125.1	4879.67	30944.8	90536.9	NaN	NaN	NaN	9518.99	1540.11	NaN	57251.3	NaN	NaN	11659.4	NaN	NaN	9122.72	33132.7	2623.65	29941.2	NaN	NaN	NaN	NaN	10233.6	26085	3870.14	17056.7	71000.1	7755.68
12438.1	23779.7	3729.22	27075.6	24142.9	27713.3	2041.57	30480.5	1713.09	1290.42	41565.6	1108.13	106946	104325	124518	NaN	NaN	NaN	1442.97	NaN	NaN	NaN	NaN	NaN	NaN	3042.47	NaN	15198	11285.7	NaN	13474.3	12425.3	18429	16548.7	NaN	69156.4	NaN	NaN	NaN	3174.71	21638.3	NaN	NaN	NaN	28050.7	21105.6	NaN	NaN	NaN	NaN
NaN	NaN	NaN	NaN	NaN	NaN	NaN	NaN	NaN	NaN	NaN	NaN	NaN	NaN	NaN	NaN	NaN	NaN	NaN	NaN	NaN	NaN	NaN	NaN	NaN	NaN	NaN	NaN	NaN	NaN	NaN	NaN	NaN	NaN	NaN	NaN	NaN	NaN	NaN	NaN	NaN	NaN	NaN	NaN	1080.34	NaN	NaN	NaN	NaN	NaN
NaN	NaN	NaN	NaN	NaN	NaN	3324.77	4213.89	2607.71	10762.8	4657.31	6955.35	5270.71	2368.43	1861.11	2272.75	3879.7	3332.59	12062.8	2525.42	NaN	4089.83	7189.5	2986.85	NaN	NaN	NaN	NaN	NaN	NaN	NaN	NaN	NaN	NaN	6065.23	NaN	6312.03	2684.1	14007.5	5469.7	1624.26	3225.44	3412.17	7328.5	15409.6	6100.21	9814.31	1581.14	NaN	NaN
36533.6	38306.5	34588.2	60959.4	51958.2	62931.6	56922.9	51402.8	56291.8	52411.9	42068.6	42438.5	42726.7	53339	43510.6	33833	39293.5	34026	31117.6	45271.8	37392.3	35608.9	41017.5	32179.9	53191.1	40378.4	50637.6	36997.5	37540.5	39583.8	56795.7	49743.2	44103.4	73690.7	56947.7	55382.2	57452.4	77981.7	65903.7	56909.1	48655.9	42613	52834.7	39316.8	47808.9	50971.3	43239.6	51941.4	43343.5	34641.8
19641.8	13624.2	15644	12542.1	15185.3	10184.5	13304.5	11564	12014.9	12936.4	12360.5	11726.1	10342.7	12454.5	14078.1	10755.7	13470.6	16046.8	9824.69	8542.48	11784.2	10209.2	8504.05	17778.6	9737.02	7455.68	9092.63	11953	9628.97	8982.24	6638.42	6332.6	11407.8	8210.85	10571	10729.7	7729.96	7940.11	7074.15	3798.64	9192.8	11588	8527.61	11112.6	10274.2	8659.42	7019.84	9024.28	9861.79	11993
752336	712874	688196	508122	555752	477867	400154	394514	407489	349803	360906	333309	243187	265457	174159	204254	164204	151487	114806	168501	145657	123149	122062	114672	201838	162039	168311	230637	188148	191042	160939	159851	200379	191679	193493	192157	154247	122253	125818	112356	168190	165043	181540	169692	152804	126742	114941	102395	131161	129167
NaN	NaN	NaN	NaN	NaN	NaN	NaN	NaN	NaN	NaN	NaN	NaN	NaN	NaN	NaN	NaN	NaN	NaN	NaN	NaN	NaN	NaN	NaN	NaN	4338.7	4199.55	4227.06	2331.09	2942.74	3343.73	4065.02	3165.86	2030.98	1411.62	2113.16	2810.78	867.823	4301.03	3104.51	3077.17	NaN	NaN	NaN	NaN	NaN	NaN	2656.74	2453.05	NaN	NaN
13546.8	10374.5	8861.44	8814.71	9646.82	12221.5	11989.5	12962.3	8530.99	10700.9	14273	10711.2	9365.73	6953.76	7837.49	6166.91	7534.06	9111.9	7949.36	8861.48	6800.61	14571	18217.2	8158.1	2281.28	7386.71	11252.4	10133.8	11248.6	14930	8799.56	6921.95	9551.27	9419.43	4936.65	8231.39	5504.65	6105.84	10100.1	6253.52	7347.55	7450.74	6963.77	8744.19	10576.6	8102.55	10727.3	17372.1	8490.94	10929.9
NaN	822.981	NaN	NaN	NaN	NaN	NaN	NaN	NaN	NaN	NaN	NaN	NaN	NaN	NaN	NaN	NaN	NaN	NaN	NaN	NaN	903.651	1559.63	NaN	4367.13	5460.31	2560.44	2344.11	3654.98	2999.18	NaN	2884.21	1994.19	1094.59	NaN	NaN	1256.96	NaN	NaN	1434.94	1019.78	NaN	1701.35	2117.66	1334.57	1992.07	2487.87	2693.66	NaN	NaN
13670.2	13302.1	13804.5	13207.5	13752.4	17084.8	14140.7	16840.4	13444.9	10295.1	13439	11922.5	5760.27	6597.05	5362.63	4142.61	4958.22	5039.34	3468.51	4868.87	4695.78	4790.17	4175.32	3505.81	14326.4	2478.45	10809.9	7371.08	6559.87	5757.14	8795.01	8430.87	7186.4	6975.68	5822.98	6926.07	7689.44	8377.33	9675.07	10855.5	5598.87	7405.25	4872.19	4141.49	4708.19	2617.12	2737.97	4764.44	2012.49	2934.39
9878	7389.9	4962.04	6848.22	3732.91	3545.98	1890.28	1496.85	NaN	6125.77	NaN	5472.25	5894.17	6139.15	NaN	NaN	8031.07	NaN	NaN	NaN	NaN	NaN	NaN	NaN	6409.97	9220.46	5034.15	3840.22	5505.51	4307.01	4393.99	5343.7	4040.24	3257.53	2171.26	7438.2	8785.78	1130.98	722.542	3248.98	NaN	NaN	NaN	NaN	NaN	NaN	NaN	NaN	NaN	519.849
9643.26	3310.89	13586.4	4814.77	2771.95	4939.99	3465.57	12798.7	6032.24	4520.74	5521.82	5032.92	7769.78	4564.38	5572.11	7223.54	4200.04	7073.1	6477.83	5600.38	5912.64	10104.1	5379.37	6293.9	8369.65	2063.93	33161.9	13473.9	26352.4	NaN	10594.5	9138.63	NaN	5237.24	14257.9	13746.8	6264.28	25915.3	NaN	16142.1	24078.6	NaN	NaN	NaN	NaN	NaN	NaN	6536.77	NaN	NaN
12542.4	5955.68	6874.88	6770.8	7008.79	8902.15	10493.3	8832.96	6910.47	11709.6	12121.4	13079	14782.2	12848.3	9849.98	12155.8	13445.5	11991.8	11756.6	15282.1	13316.7	16309.1	20967	9020.83	1511.45	NaN	NaN	3440.94	3534.86	3359.26	5113.6	NaN	7481.44	2180.81	3177.86	7831.09	3956.29	4876.64	6016.8	1977.62	4799.31	4485.8	3879.44	4899.1	994.455	3360.94	1224.41	7372.29	7184.27	1907.42
14662.9	17559.9	17475.6	15723.3	16167.7	12520.7	9195.64	8355.9	15722.9	11808	14757.9	9449.92	11466.4	14180	NaN	9442.79	5553.29	8797.38	9667.11	14316.3	9856.47	NaN	15226.3	NaN	10857.5	11159.4	11647.2	8385.15	9531.72	9155.7	9503.42	9530.74	8684.06	7817.66	8540.63	9311.26	9789.11	9185.49	6660.4	7982.43	9273.42	8043.96	8306.99	8308.43	7633.39	7742.12	6461.33	7255.49	5116.93	5422.3
271374	229316	180096	266824	242820	218566	367530	381415	376540	654454	637095	619975	1.35332e+06	1.29949e+06	1.68392e+06	1.70147e+06	1.63447e+06	1.70223e+06	2005435	1.90304e+06	1.75077e+06	2.70923e+06	2.7738e+06	2.43614e+06	270629	268489	203640	205127	226319	232736	210546	216431	228517	188988	236111	236089	301894	343428	340168	491516	396977	417050	666956	604960	668651	1.14316e+06	1.08699e+06	1.0521e+06	1.41879e+06	1.5299e+06
75655.1	73993.5	79244	56776.3	66563.5	53248.6	45953.5	45677.9	49184.7	62261.2	63681.7	62809.6	33957.5	35984.6	32921.6	34005.3	37658.9	32231.1	31257.9	32638.4	36330	24460.7	23574.6	30176	66931.8	51596.1	50197.5	56120.3	47947.4	57487	39644.8	38013.2	51436.3	41280.6	39482.2	47155.7	33326.9	26994.6	28937.2	21652.7	33552.1	31233.7	33015.4	33669.6	32015.2	30167.6	25470.2	27393	32948.8	30730.4
NaN	NaN	NaN	NaN	NaN	NaN	NaN	NaN	NaN	17258.6	8730.5	20298.4	17728.2	24897.4	15532.5	14268.8	17892.1	11673.9	27379.7	16045.7	23669.8	16149.1	16588.6	25436.7	NaN	NaN	NaN	NaN	NaN	NaN	NaN	NaN	NaN	NaN	NaN	NaN	NaN	NaN	NaN	NaN	NaN	NaN	17282	10092.7	2047.17	8321.6	9636.55	11511	11754.3	12657.4
NaN	NaN	NaN	NaN	NaN	NaN	NaN	NaN	NaN	NaN	NaN	NaN	NaN	NaN	NaN	NaN	NaN	NaN	NaN	NaN	NaN	NaN	NaN	27075.8	NaN	NaN	NaN	NaN	NaN	NaN	NaN	NaN	39266.1	NaN	NaN	NaN	NaN	17740.8	NaN	52329.9	NaN	NaN	43173.4	NaN	4942.83	NaN	5172.85	6494.43	NaN	9935.53
NaN	NaN	NaN	2960.52	NaN	NaN	2561.49	NaN	NaN	5404.9	3222.03	3348.04	5135.14	6085.27	4846.98	5132.26	5542.3	5446.22	6388.38	4470.68	5896.39	5854.19	5064.48	9341.42	NaN	NaN	NaN	NaN	NaN	NaN	NaN	NaN	1507.42	NaN	NaN	NaN	NaN	NaN	NaN	NaN	1607.31	1903.39	2416.37	2415.43	6424.95	1564.46	1441.3	3083.86	NaN	4937.6
NaN	NaN	NaN	NaN	NaN	NaN	NaN	NaN	NaN	NaN	NaN	NaN	NaN	NaN	NaN	NaN	NaN	NaN	NaN	NaN	NaN	NaN	NaN	NaN	NaN	NaN	NaN	NaN	NaN	NaN	NaN	NaN	NaN	NaN	NaN	NaN	NaN	NaN	NaN	NaN	NaN	NaN	NaN	NaN	NaN	NaN	NaN	NaN	NaN	NaN
63223.2	54609	65532.5	51795.6	53596.5	51830.6	54500.1	48963.4	59133.1	51551	43022.8	49378.8	58167.9	68754.9	73683.4	72993.5	70744.4	59948.4	75247.1	69909.3	67420.4	66409.1	57143.2	69894.3	51948.6	40912.4	41725.9	47884.5	38190.1	36815.6	40390.9	27974.6	39421.4	36017.1	41429.9	34656.5	41099.2	40529.5	37181.5	38489.3	52571.4	48979.2	53469.7	44954.6	58548.6	50339.5	46215.4	42417.9	58219	50157.6
3789.98	NaN	3579.14	4658.68	3979.07	4449.84	3767.35	NaN	4352.05	5207.6	4205.22	4651.28	2992.82	4060.6	4802.04	3681.88	4438.22	6040.29	3417.11	NaN	5017.69	2921.65	NaN	NaN	NaN	NaN	2713.66	NaN	NaN	NaN	NaN	NaN	3139.36	1572.24	2653.54	NaN	NaN	NaN	NaN	NaN	1701.31	2718.58	NaN	NaN	NaN	NaN	2032.22	NaN	NaN	3433.75
198481	233929	185339	245556	207417	151318	160758	189932	219573	12439	164724	10131.1	292457	319059	403397	367124	328614	582994	387853	402193	387866	497840	717463	751957	125300	84216.1	105769	92789.4	92864.5	89793.6	104207	87743	111877	155447	135855	142466	159403	143274	129436	129741	192123	188263	231025	225460	219680	298848	165430	154210	307501	324878
17383.7	17927.5	18071.5	14890.9	15418.4	16558.9	17496	17236.8	14219.5	12590.9	15797.5	8450.54	12398.7	10799.1	11594.1	12418.9	10013.3	7582.75	11620.7	10877.5	13930.6	19655.3	21798	15238.8	10715.1	12724.8	7857.02	9532.16	9171.47	7671.05	10690.7	9226.76	6431.96	7388.79	5179	6500.39	7618.32	6572.85	6613.02	12305.8	7139.73	6552.84	8544.46	9640.7	7172.19	9096.39	10976.3	12005.3	7793.1	6779.71
208079	173761	224290	182513	123359	171548	146047	119076	161720	131475	118760	107815	159055	94138.6	158396	89524.3	93573.1	158151	142932	116815	122972	138477	87629.1	128558	107586	92091.2	108393	78715.6	80800.6	98832	109057	94760.5	105150	133311	124854	107114	110341	107782	96934.1	82998.1	79077.6	79942.2	76979.4	86312.5	70124	73619.9	82855.8	82768.6	78127.2	108477
31497	26470.5	30718.4	28805.6	30586.5	27277.9	23193.2	27032.8	27520.6	22624.4	21481.1	24552.2	17493.2	19576.1	16689.6	18061	17775.7	19003	16117.1	17223.9	16944.2	13352.3	11913.2	18115	24498.3	19112.8	24228.8	22224.3	18820.9	17170.2	21918.3	20319.2	24974.1	21358.2	22835	21316.6	20756.6	20502.1	19184.7	17763.8	21846.6	22695.1	16442.8	16062.5	15432	9918.67	9981.32	11459.6	8896.05	11448.4
9357.56	2260.5	1825.65	1627.76	1944.82	NaN	8076.47	6726.98	7162.85	960.459	948.694	6583.35	6966.56	7378.91	7666.94	NaN	NaN	4863.12	NaN	NaN	NaN	NaN	NaN	NaN	14844.5	13006.8	12619.5	10824.1	10250.8	12054.6	8959.82	8369.85	12540	9061.17	1158.36	11884.5	7643.37	1446.51	NaN	NaN	NaN	8176.34	7830.21	5770.47	17413.4	NaN	NaN	26716.4	NaN	NaN
7932.82	4885.54	4666.78	4545.33	7660.68	6315.68	8210.76	5829.79	5739.74	2747.04	3644.34	2540.3	2153.18	2175.38	2326.88	2014.98	3617.61	4435.98	2973.12	2091.45	1478.57	2679.26	NaN	NaN	8411.84	11923.6	8282.64	8929.01	6001.41	6359.78	8626.82	8266.24	6413.16	5006.67	4602.01	5477.63	3637.28	5077.73	5215.54	5901.72	4297.07	3815.1	3851.89	4289.3	4503.2	3895.06	4573.68	5740.02	3206.14	2389.22
56633.1	56372.1	54770.1	69039.3	65882.7	61870.6	64912.4	65786.2	50436	67674.4	77011.6	69663	65149	72375.6	66994.1	72529.1	57928.4	61414.5	66871.6	48705	53195	66939.4	70447.5	71882.5	66291.1	67068.9	69678.9	81543	71620.6	82233.6	53369	50349.8	50538	47737.3	45221.2	44862.4	47112.6	50428.8	46258	42223.2	50854.6	49604	50411.3	48210.1	49593.1	46097.9	44436.3	48041.3	51139.9	43227.4
13757.6	NaN	10821.7	18408.8	15971.6	32075.3	34417.2	51327.5	31041.3	26503.8	20785.9	31469.1	33791.6	34935	17105.2	24709.6	16715.7	24063.4	25283.5	45089.2	26109.6	50069.4	55805.2	29808.5	NaN	NaN	NaN	16390.5	NaN	17977.7	NaN	NaN	NaN	NaN	NaN	NaN	NaN	NaN	NaN	30479.4	NaN	NaN	31048.6	NaN	29398.1	50371.5	30523.8	34378.3	65146.1	48076
NaN	NaN	NaN	6388.09	5115.13	6482.02	4592.99	6418.99	NaN	4843.19	2631.19	4042.87	NaN	3463.78	5796.26	NaN	6164.98	4026.05	NaN	4393.79	6267.09	3075.78	NaN	NaN	NaN	NaN	NaN	NaN	NaN	NaN	NaN	NaN	7444.52	8814.26	NaN	6989.4	7417.63	NaN	5442.23	NaN	NaN	3734.04	NaN	NaN	NaN	NaN	NaN	NaN	NaN	NaN
NaN	NaN	NaN	NaN	NaN	NaN	NaN	NaN	NaN	2994.86	4682.13	3560.58	5229.72	2388.72	2908.5	3727.33	2463.04	2712.04	3288.53	3165.26	3547.45	3210.52	3200.07	3039.58	NaN	NaN	NaN	NaN	NaN	NaN	NaN	NaN	NaN	NaN	NaN	NaN	NaN	NaN	NaN	NaN	NaN	NaN	2160.95	2493.47	1303.53	1444.27	1811.22	1390.07	2467.23	3134.27
63654.7	64149	74679	45701.5	53351.1	53637.1	37764.5	47811.9	42552.8	39069	43408.7	30719.5	39178.7	36382.4	36871.8	39085.4	33076.4	33195.5	33490.1	38334.3	39580.5	38882	42316.5	42077.9	96213.9	108728	95816.9	67786.7	76096.5	69988.3	77111.1	87281.6	79276.7	65901.4	58923.5	64002.9	46968.4	56600.9	61548.1	51645.7	52003.9	45818.1	51580.8	49877.8	45877.4	51857.4	60521.7	53732.4	50774.4	53892.9
662551	505802	657506	634292	760774	752242	632108	619089	630764	734095	505245	629591	477866	571780	680743	481830	558990	604549	504203	505628	470577	419079	462093	527756	612682	637717	644603	475453	480569	441919	571959	553072	661736	769085	785167	644954	814770	530040	592014	478897	620516	559096	680741	772666	600155	655734	576979	510715	491041	597214
56573.8	33172.2	9927.76	37017.3	34948.5	28760.2	50909.1	40013.6	78477.9	219359	40148.8	55582.6	63174	52458.6	93768.7	112396	36427.5	119809	108238	69627.9	58979.4	99426.6	89298.6	63163.5	44959.5	65048.9	60136.8	24861.8	31788.4	32817.2	39607.8	25821.6	20646.9	36542.8	44593.1	41247.2	29139.7	43005.9	33041	50278.4	29742.8	53844.1	26382.9	36405.9	31113.1	32593.7	31291.2	77719.1	32812	36618.5
[truncated: 7,253 more rows]
[truncated: 88 more columns]

## Sheet: Z-scored_Sig_Temp-cons.
SGBS_D00	SGBS_D02	SGBS_D04	SGBS_D06	SGBS_D10	SGBS_D12	SGBS_D14	SGBS_D20	hAPC_D-02	hAPC_D00	hAPC_D01	hAPC_D02	hAPC_D04	hAPC_D06	hAPC_D08	hAPC_D10	hAPC_D12	hAPC_D14	TERT-hAPC_D-02	TERT-hAPC_D00	TERT-hAPC_D01	TERT-hAPC_D02	TERT-hAPC_D04	TERT-hAPC_D06	TERT-hAPC_D08	TERT-hAPC_D10	TERT-hAPC_D12	TERT-hAPC_D14	hWA_D-02	hWA_D00	hWA_D01	hWA_D02	hWA_D04	hWA_D06	hWA_D08	hWA_D10	hWA_D12	hWA_D14	SVF	pAC	WAT	Temporal conservation	Significant in # of cell lines	Significant in hWA	Significant in TERT-hAPC	Significant in hAPC	Significant in SGBS	ProteinGroups	Genes	ProteinDescriptions
[truncated: 6,571 more rows]
