# Supplementary material for: A spatiotemporal proteomic map of human adipogenesis
Source: Nat Metab. 2024 Apr 2;6(5):861–79. doi: 10.1038/s42255-024-01025-8 (PMC11132986; doi:10.1038/s42255-024-01025-8)
Supplement: Supplementary file 6 — PCP in SGBS and hAPC. [file 42255_2024_1025_MOESM6_ESM.xlsx]

## Sheet: file description
Marker	Protein used as marker for SVM-training
First Organelle	First organelle assignment by SVMs
Second Organelle	Second organelle assignment by SVMs
correll	Pearson correlation coefficient between profiles of biological replicates
Alpha	Value for second organelle contribution
Corr	Pearson correlation coefficient between experimental profile and in silico generated and mapped profile

## Sheet: original data SGBSpreadipocytes
FR01_ReplicateA	FR02_ReplicateA	FR03_ReplicateA	FR04_ReplicateA	FR05_ReplicateA	FR06_ReplicateA	FR07_ReplicateA	FR08_ReplicateA	FR09_ReplicateA	FR10_ReplicateA	FR11_ReplicateA	FR12_ReplicateA	FR13_ReplicateA	FR14_ReplicateA	FR15_ReplicateA	FR16_ReplicateA	FR17_ReplicateA	FR18_ReplicateA	FR19_ReplicateA	FR20_ReplicateA	FR21_ReplicateA	FR22_ReplicateA	FR23_ReplicateA	FR24_ReplicateA	FR01_ReplicateB	FR02_ReplicateB	FR03_ReplicateB	FR04_ReplicateB	FR05_ReplicateB	FR06_ReplicateB	FR07_ReplicateB	FR08_ReplicateB	FR09_ReplicateB	FR10_ReplicateB	FR11_ReplicateB	FR12_ReplicateB	FR13_ReplicateB	FR14_ReplicateB	FR15_ReplicateB	FR16_ReplicateB	FR17_ReplicateB	FR18_ReplicateB	FR19_ReplicateB	FR20_ReplicateB	FR21_ReplicateB	FR22_ReplicateB	FR23_ReplicateB	FR24_ReplicateB	FR01_ReplicateC	FR02_ReplicateC
NaN	NaN	NaN	NaN	NaN	NaN	NaN	NaN	NaN	NaN	NaN	NaN	NaN	NaN	NaN	NaN	NaN	NaN	NaN	NaN	NaN	NaN	NaN	NaN	NaN	NaN	NaN	NaN	NaN	NaN	NaN	NaN	NaN	NaN	NaN	NaN	NaN	NaN	NaN	NaN	NaN	NaN	NaN	NaN	NaN	NaN	NaN	NaN	NaN	7286.96
NaN	NaN	NaN	NaN	NaN	NaN	12318.3	2269.73	NaN	2387.22	1016.2	NaN	17516	20065.3	15608.7	18277.2	23066.4	22835.3	20937.3	24488.6	30269.8	26514.3	11781.3	52318.4	NaN	NaN	18851.2	23134.4	14128.8	15980.6	NaN	44384.5	19642.2	62661.5	77618	21609.2	NaN	62148.9	24739.8	33447.6	25923.3	37118	32528.1	46668.8	52904.7	39402.3	60162.5	110036	NaN	NaN
94384.3	42723.4	27673.3	21972.6	22921.3	10097.6	14915.7	10748.2	7901.65	6904.76	8824.86	10107.2	5140.1	11361.5	4655.86	11456.6	9649.92	13004.2	10783.8	16830.4	13882.6	11530.2	11574.3	8752.41	46958.8	90793	58801.6	36856.1	35306.1	18040.5	22025.2	27591.4	44289.6	20033.8	46821.2	32905.5	15871.1	48057.7	29310.1	29112.8	26617.7	26779.3	28127.6	22051	NaN	33935.1	33137.9	17461.4	79863.8	40149.9
206277	33663.8	69926.9	49014.3	29868.6	23076.1	16376.4	17258.2	14172.1	18929.3	19848.2	24220.5	23630.5	20841.8	20974.9	22602.9	16862.3	19734.8	5176.91	12075.1	9173.51	12234	15406.4	5525.03	111834	4883.01	57088.8	57130.4	31730.6	19947.9	21795.7	15983	19091.5	16116.5	20523.4	15445.4	29725.7	19121.9	21544.5	18017.3	18763	NaN	NaN	NaN	NaN	NaN	8211.45	NaN	90226.2	77413.7
59992.1	35376.3	23207.2	38497.5	36784.1	37189.8	27279.2	24512.4	18609.9	19563.5	23325.8	21269.7	17703.2	16375.7	18469.1	19275.4	22870.3	18766.5	11924	7892.29	8741.66	15100.5	7101.03	12513.4	23115.3	22959.2	14914.7	14601.6	19234.2	23658.7	21021.9	14760.3	13476.8	11423.7	8001.42	8455.28	6915.86	7247.32	4531.61	8271.02	8113.08	4185.47	NaN	NaN	17143.3	NaN	NaN	6270.33	76229.4	55680.2
133486	48360.1	53606.4	33377.6	65674.5	50603.3	36285.2	17644.9	18667.5	36868.7	32077.1	27638.2	49888.9	40032.8	34613.7	64363.5	65208.1	68137.3	53756.6	53826.6	39970.9	38680.6	43307.3	40024.7	118846	118256	136988	126362	152735	171249	155936	104981	103102	96810.8	82143.9	80695.4	88807.8	109087	96034.7	86015.9	99756.1	77628	59425.2	50531.9	47225.4	58002.9	41982.1	48914.6	206767	109039
104066	32449.9	21048.6	15711.5	7600.55	3167.81	NaN	NaN	NaN	NaN	5151.01	4033.65	NaN	NaN	NaN	21146	NaN	1797.65	816.253	4322.38	NaN	NaN	1922.54	17450	80731.3	17056.1	17149.6	9425.96	1447.93	NaN	5008.92	NaN	NaN	NaN	NaN	NaN	5144.93	NaN	NaN	NaN	4327.75	4724.18	5799.58	4337.45	NaN	NaN	5925.61	NaN	77475.6	27781.4
62471	37397.1	21855.8	26166.1	27231	22137.2	12253.3	12222.5	13885.9	13431.7	6205.06	16871.1	11342.8	9050.06	5724.63	9637.1	6686.94	7536.57	8623.78	8859.65	6574.19	9242.66	12299.1	12958.7	37322.9	54392	65934.1	39775.5	17871.9	41861.9	14799.8	29125.1	11848.9	20307.1	20309.2	15565.8	12698.9	6038.5	17194.9	11031.6	18404.6	6557.43	14371.9	8840.34	14294	10844.9	14205.3	15754.3	102397	11376.1
80260.8	29680.4	24527.2	32756.5	25028.9	23631.5	15080.6	14862.1	11906.6	5599.08	25048.8	16458.9	27230.9	15468.6	7175.66	NaN	NaN	NaN	NaN	NaN	NaN	NaN	25713.2	26302.6	32762.4	144821	85989	127973	50284.4	38879.4	56561.7	19523	20169.3	11288.3	17310.8	13055.5	12561.1	8698.53	13185.3	15562.4	11553.8	15590	11854.5	18213.8	16977.2	17542.5	15950.9	65034.8	70293.8	33964.5
830166	758825	689584	439155	333122	160829	69576.9	70878.8	72725.1	80869.3	143873	178084	100287	108147	81702.8	84066.3	81061.8	91264.9	72777.9	61262.5	48315.1	66470.8	92868.7	42483.6	703836	629985	516579	430802	334616	215922	137194	130170	131208	120898	99932.4	99052.3	140372	111728	99480.1	98697.6	85107.4	91633.5	98557.4	74818.2	64269.2	65598.7	85839.4	39363.9	995397	573047
NaN	NaN	NaN	2095.38	NaN	66512.9	8607.76	6441.24	54883.7	48776.9	NaN	NaN	9161.25	10143.6	5712.18	17214	14521.8	7920.64	16422.1	8369.64	11412.9	8419.99	12938.5	9897.02	NaN	11423.9	5640.25	NaN	6060.59	NaN	100647	4848.6	3889.24	11888.8	10272.8	11092.6	NaN	7058.87	22500.5	20910.2	21173	14070.9	16799.2	18420	34434	39523.9	24854.4	43455.7	NaN	208947
315040	141968	82756.7	116141	69802.3	40950.6	18868.7	16391	13344.7	22498	29441.5	40705.8	20147.4	22756.1	24357.6	23059.4	20400.8	24625.2	26991.9	21005.4	26723.5	30585.8	40588	17273.2	283455	686349	395218	393255	250138	132926	59436.1	63716.1	70516.5	48265.5	54022.8	48937.8	75416.8	47962.8	35877.5	53591.5	56727.7	58332	87104.2	61790.4	79228.8	102088	104996	40361.6	277110	96489.4
NaN	NaN	NaN	NaN	NaN	NaN	20782	7734.56	6525.66	NaN	NaN	NaN	2165.45	3295.36	6077.55	3857.8	9383.95	9476.06	16713.5	11530.8	12999.3	10486.4	10591.7	18951.7	4737.68	NaN	22305	19083.8	NaN	NaN	NaN	NaN	NaN	NaN	NaN	NaN	NaN	13252.9	14325.5	16065.6	5058.3	19440.4	7191.36	9364.08	27849.9	3471.8	5774.22	5330.21	NaN	NaN
NaN	NaN	NaN	NaN	NaN	NaN	NaN	NaN	NaN	NaN	NaN	NaN	NaN	NaN	NaN	NaN	NaN	NaN	NaN	NaN	12870	NaN	NaN	10148	NaN	NaN	NaN	NaN	NaN	NaN	NaN	NaN	NaN	NaN	NaN	NaN	NaN	NaN	NaN	NaN	NaN	NaN	NaN	NaN	NaN	NaN	NaN	NaN	NaN	NaN
NaN	NaN	NaN	NaN	NaN	NaN	113167	44926.4	169203	NaN	23179.9	NaN	10683.5	3181.23	4697.2	13071.9	9015.83	9936.87	25287.2	10663.8	18155.7	8831.56	6568.93	11297.9	NaN	NaN	NaN	NaN	NaN	NaN	29820.7	NaN	NaN	NaN	10939.7	706520	12229.5	25890	26598.4	37131.8	41007.8	59056.4	67357.3	73805.1	36401.3	50427.5	9284.93	72393.1	NaN	NaN
NaN	NaN	21755.3	NaN	5898.61	6439.68	22469.9	23540.3	14078.5	14909.4	9830.47	6912.27	16219.3	17054	16814.9	17215.6	15469.5	12615.1	8077.9	6931.38	6672.49	8745.07	4603.04	13606.9	20784.9	NaN	74871.1	2355.02	23630.4	38947.3	24812.1	43477.8	47049.4	60084.7	81642.2	68205.8	44252.3	64372.5	52072.6	48724.6	44525.1	46242.5	29957.8	29700.1	31163.1	29031.7	36540.2	36752.8	NaN	NaN
6827.31	344330	572820	NaN	NaN	1196.8	16844.5	22910.4	16914	12838.2	6329.68	2308.96	17997.8	15124.4	50420.3	29045.2	44778	68031.6	53569.1	30408.6	10337.7	20285.1	18656.3	35032.8	200485	1660390	303096	1321700	16395	427160	43322.9	109598	171726	150000	188587	215797	80729.6	208361	100401	90118.1	93420.8	90730.7	175378	197145	76686.4	59293	27157.7	36165.2	NaN	NaN
NaN	NaN	NaN	NaN	NaN	NaN	24592.5	9436	16674	4805.51	3765.15	4168.82	13577.7	16165	6347.45	17368.3	15385.3	5604.21	5345.45	3553.22	9540.85	10294.1	5019.97	12803.9	NaN	NaN	NaN	NaN	NaN	NaN	NaN	31117.9	42842.1	38306.8	23424.2	41655.8	26441.7	34003.4	40618.8	48141.7	30869.8	48148	38833.9	40201.4	33521.2	39620.8	24954.9	30595.8	NaN	NaN
NaN	NaN	NaN	NaN	9188.48	5810.39	21987.8	18242.4	21183.6	14984	13949.6	10384.2	16770	26141.1	22235	20562.7	23455.4	32803.2	15378.2	13972	15068.2	13402.4	13573.8	16066.6	NaN	NaN	NaN	NaN	NaN	15743.2	34226	24178.4	63876.8	33643.5	37773.2	34970.2	29157.7	54860.1	30134.3	58218.3	51354.5	20751.8	19755.7	31536.7	25973.9	20565.9	6879.41	30041.4	NaN	NaN
NaN	NaN	NaN	NaN	NaN	NaN	9496.89	11488.8	9136.27	5135.58	NaN	NaN	2715.57	7679.96	7839.82	7220.25	11018.8	5345.8	11108.7	3946.75	15596.1	5547.44	NaN	5368.14	NaN	NaN	NaN	NaN	NaN	NaN	2997.52	3946.9	5924.05	5758.46	8126.33	6347.78	9063.7	9203.94	7245.94	16555.6	8341.73	6312.52	NaN	6086.69	5401.43	12641.1	5083.4	7159.31	NaN	NaN
141462	NaN	NaN	NaN	NaN	NaN	NaN	NaN	NaN	NaN	NaN	NaN	10726.8	7405.75	15510.6	9573.22	12770.5	9804.7	13335.9	12833.8	18856.3	7829	3959.28	20222.6	NaN	NaN	NaN	NaN	NaN	NaN	NaN	NaN	NaN	NaN	NaN	NaN	NaN	NaN	NaN	7926.73	19639.5	5742.05	16942.3	53836.5	28083.1	17174.1	24080.3	33684.4	NaN	NaN
NaN	NaN	NaN	NaN	69476.4	17593.1	40190.2	52613.1	40951.3	36197.2	50625.8	41305.2	67663.8	63508	73959.4	40870.1	69338	32760.7	39826.4	33748.8	16091.9	10044.8	29171.5	22666.3	NaN	NaN	NaN	7725.27	31666.9	59195.1	39296	71129.6	114483	69714.7	102574	95483.4	79210.9	104217	123773	141142	97765.9	91935.6	97263.9	166557	83480.4	53652.8	61443.8	65846	NaN	NaN
NaN	NaN	NaN	NaN	NaN	NaN	6481.67	7244.39	NaN	NaN	NaN	NaN	12045.8	5991.5	8575.07	10190.7	12822	16821.3	13596.9	13899.4	15000	19691.9	8970.69	16907.2	NaN	NaN	NaN	17714	17311.4	NaN	NaN	7455.28	NaN	NaN	NaN	7440.07	NaN	14541.6	21081.1	34773.3	30381.8	25974.9	63614.7	47570.6	122956	85649.3	86722.2	54534.1	NaN	NaN
NaN	NaN	NaN	NaN	2713.2	9999.43	15772.9	21741.5	20555.3	19627.3	1921.56	11877.1	5660.18	27785.6	5132.85	12767	9913.95	8392.72	9250.34	8133.65	8682.1	16964.3	6166.79	8469.39	NaN	NaN	5621.69	12126.1	21623.6	31961.5	26100	41286.1	77500.1	60769.3	61103	80838.4	55692	76406.8	90373.7	104146	87220.8	97501.7	80981	62254.2	102735	73622.7	117470	98677.7	NaN	NaN
NaN	NaN	NaN	11346.8	13048.5	25740.5	63853.6	70876.8	50604.8	46409.2	34638.3	23906.8	47504.6	54924.5	60000.5	52498.1	60032.4	41744.8	36073.9	33110.2	29148.8	29133.2	24296.8	36296.6	2767.07	NaN	NaN	31151.3	31754.5	51389.4	45579	58114.5	68426.4	92218.5	104744	106099	83736.1	107531	90336.7	59969.2	59308.1	63866.4	54883.2	65583.9	70675.8	73284.8	74736.7	105206	NaN	NaN
NaN	NaN	NaN	NaN	NaN	NaN	11157.4	4081.44	4958.51	6105.66	2054.68	1604.03	5498.29	7467.15	10190.7	6983.97	8154.68	3443.58	4628.96	2253.73	NaN	NaN	1480.92	3687.32	NaN	NaN	NaN	NaN	NaN	11488	5391.95	6726.12	14477.3	11054.8	22651.6	13866.4	11760.8	15849.8	18579	19021.6	15693.3	18155.1	16265.4	12743	12531.7	7574.77	7795.11	15839.2	NaN	NaN
NaN	NaN	NaN	NaN	8490.32	28708.6	28828.5	26050.5	25203.7	20004.5	12036.8	35888.9	36680.6	41122.9	24348.6	18054.2	34108.6	36768.3	20334.4	17472.8	14247	24137.7	50786.8	25211.3	NaN	NaN	NaN	NaN	57020.5	28999.2	15024.2	27007	43588	19809.2	110375	54637.7	34298.7	40913.4	48228.5	53744.1	39658.7	21432.8	32010.6	44310.6	38184.5	57312.7	29974.5	53189.8	NaN	NaN
NaN	NaN	NaN	NaN	NaN	NaN	2436.01	2168.33	1841.93	2086.43	NaN	NaN	NaN	1989.52	2984.51	2866.06	NaN	NaN	NaN	NaN	4730.47	NaN	NaN	1460.7	NaN	NaN	NaN	NaN	NaN	NaN	NaN	NaN	NaN	NaN	NaN	NaN	NaN	NaN	NaN	NaN	NaN	NaN	NaN	NaN	NaN	NaN	NaN	NaN	NaN	NaN
NaN	NaN	NaN	NaN	19186.6	34913.3	51732.2	56701	49252.3	37781.2	24487.6	17339.5	50269.6	47425.1	55289.5	54420	48926	70203.9	66342.4	79059.5	64666.4	91537.9	60316.3	82943.3	NaN	NaN	NaN	NaN	NaN	54574.9	29391.3	47417.9	45875.6	79000.5	96786.2	122884	57974.2	84254.9	67985	81991.9	66452	95964.6	264938	99092.5	99294	87383.4	105993	119850	NaN	NaN
NaN	NaN	NaN	NaN	NaN	9733.32	NaN	NaN	45367.9	NaN	NaN	NaN	60424.8	NaN	NaN	NaN	18319.6	NaN	NaN	NaN	NaN	NaN	NaN	20233	38424.5	NaN	NaN	NaN	10672.1	NaN	NaN	NaN	NaN	NaN	NaN	NaN	NaN	NaN	NaN	NaN	NaN	NaN	NaN	NaN	NaN	NaN	NaN	NaN	NaN	NaN
2695.3	NaN	NaN	NaN	602.357	2839.23	12987.2	12409.2	10280	9918.56	6798.53	6436.81	15588.4	13829.9	14295.4	15638.2	18412.4	14904.7	19148.5	18853.6	14619.9	16272.3	15172.9	25137.2	2175.27	NaN	NaN	217539	2807.95	10842	8459.05	20920.2	28811	31556.5	36669.6	38785.4	34444.4	46423.8	42120	34847.9	37562.8	47157.4	61884.8	53126.8	56250.2	47800.2	41743.7	62778	93671.3	NaN
NaN	NaN	NaN	NaN	NaN	NaN	7711.51	NaN	7083.42	7369.3	6032.76	NaN	7252.28	8186.08	8628.73	9517.84	10043.8	NaN	6720.95	7307.36	212.104	NaN	NaN	7418.93	NaN	NaN	NaN	NaN	NaN	NaN	NaN	16827.8	10598.1	12409.2	23114.9	37934.1	17182.7	15554.3	13839.8	11229.6	22006.4	18357	17151.3	9821.09	NaN	9311.08	6846.71	12211.6	NaN	NaN
181808	130826	130198	171901	245509	235081	122341	138864	169363	178893	242819	196226	117318	108124	104977	104581	90627.8	110616	101419	99498.8	103961	119045	94152.9	93051	172960	108681	87380.3	173389	209813	206275	235373	243983	169041	126164	108940	91250	88342	79672.2	72884.1	78916.8	86402.4	87246.8	88897.1	95832.6	96972.7	106180	94598.3	70384.8	337379	138760
28763.9	24355.2	18685.9	70059.6	155481	360669	65495.1	82973.5	81178.6	132457	206473	284317	55174.6	54330.7	50966.7	49403	43145.7	57018.2	49300.7	41142.6	43593	37305.8	39988.6	61059.2	24661.7	59050.4	58264.2	111605	207666	324258	260416	272396	188345	111639	92365.9	81666.7	68417.6	56114.5	63424.1	61639.6	59334.6	74871.5	69898.5	69536.4	61321.6	71124.5	61994.5	80929.3	70166.7	63334.2
13978.4	7003.44	9444.42	9264.42	19406	42161.3	27060	55734.8	63813.6	70034.2	79657.9	93292.4	51482.4	43703.3	44555	46571	44766.1	47790.2	46306.7	56319.2	50033.6	52791.8	38472.1	61018	6478.68	39206.1	57029.5	35980.4	44010.4	126746	151046	153231	120863	83246.3	67111.8	59379.3	60041.1	57400.2	59344.8	64658	58141.9	57007.8	65525.6	69289.8	77063.7	68537.2	58497.8	83921.8	42330.4	24870.9
431389	209917	134667	128521	99899.2	137608	102019	110029	97501.6	119482	139364	151401	112858	112751	98655.4	99476.5	111947	136675	79315.4	96010.9	122235	111296	112304	55592.1	448788	550474	363597	283783	389663	252232	159191	204649	271111	226734	188202	190712	178067	160906	172219	218006	188149	305442	216978	132524	213629	258993	212683	126425	267558	148435
113248	NaN	28487.5	3279.34	9822.31	3744.07	18864.5	10726.4	NaN	5351.51	12517.8	14833.9	19489.3	8116.18	13095.1	15232.3	18429.8	16998.3	19939.2	42511.5	29933.6	34496.6	17846.9	51443.9	NaN	14349.2	12268.3	10171.5	20099.5	NaN	14870.3	10598.9	NaN	9657.11	NaN	NaN	18110.9	4903.35	30019.2	35187.1	8884.64	16413.7	23539.1	24995	27537.4	21672.4	23518.8	38057.4	NaN	NaN
81120	32056.1	NaN	NaN	31872.6	NaN	6481.35	7134.61	NaN	NaN	NaN	NaN	95330	10834.8	9368.85	7621.56	14509.9	15344.2	9388.69	11926.6	1224.58	8978.11	16886.1	916.039	9051.45	15271	NaN	7788.62	13737	NaN	NaN	NaN	5632.05	42436.6	10322.9	8100.04	11667.6	14566	17696.5	25409.1	4834.26	2853.56	39690.6	36824.3	4846.42	3478.97	33183.5	72266	NaN	NaN
NaN	NaN	NaN	7826.85	9841.9	39351.5	57200.2	88283	75225.1	69388	48201.5	36932.3	50745.8	48903.2	66331.2	55074.2	65942.4	63479.2	64601.1	77662.6	57083.2	39440	44340.4	82220.2	9070.83	13486.8	23829.8	20819.8	46249	52904.2	44046.3	70220.6	107724	98730.7	146741	156440	91558.1	125570	103438	110132	107425	113343	132726	113028	140712	128336	107145	206854	NaN	NaN
NaN	NaN	NaN	NaN	NaN	NaN	11006.7	7316.21	4945.42	3115.12	NaN	NaN	12156	10695.2	7623	3339.3	937.665	3168.75	NaN	4992.14	NaN	NaN	3567.24	4234.22	NaN	NaN	NaN	NaN	12926.5	6017.9	4617.18	6430.46	34329.7	8264.47	21332.9	18608.6	17186.7	11965.6	10462.1	9220.57	8640.07	52776.9	7958.34	5500.99	9931.61	39450.9	9077.25	8117.98	NaN	NaN
NaN	NaN	NaN	NaN	NaN	NaN	NaN	23369.2	NaN	NaN	NaN	NaN	NaN	NaN	NaN	NaN	NaN	NaN	3566.3	NaN	4573.94	NaN	NaN	NaN	NaN	NaN	NaN	NaN	NaN	NaN	NaN	NaN	7849.97	6293.11	25817.5	21108	20862	21037.2	NaN	13521.9	10872.4	9760.46	NaN	9974.73	14500.3	10373.6	11652.2	NaN	NaN	NaN
208617	96883.3	40353	41839.8	29608.7	29414.2	29651.7	47832.4	94730	13593.3	36285.2	34333.9	54708.6	25220.9	24890	10066.1	19067.6	18963.8	24352.1	20178.6	51416.1	39415.5	36135.2	NaN	173072	280744	185537	162890	124566	79611.4	39850.4	68576.5	64485.6	95450.9	46753.4	88714.6	41680	142716	122624	64762	67444.5	112289	34862.9	44141.1	49066.7	81885.1	75713	42115	239436	204450
651061	554669	379497	258160	162102	72256.3	34148.3	36545.2	23365.1	50025.3	90167.4	72477.2	61515.2	61369.7	47057	40074.9	38082.4	52369.8	40086.2	30745.3	28272.5	21849.4	52177.8	14060.4	708150	490649	236439	171336	175768	98774.5	75365.4	73760.9	74504	46151.2	49381.5	36158.7	80814	44276.3	31965.8	53183	43477.2	36932.1	38995.7	31828.1	19718.7	24193.3	28970.7	15662	1406750	175439
NaN	NaN	NaN	NaN	NaN	NaN	NaN	NaN	NaN	NaN	250864	NaN	NaN	NaN	NaN	NaN	17419	NaN	NaN	52625.6	NaN	1814530	NaN	NaN	NaN	NaN	NaN	NaN	NaN	NaN	NaN	69397	NaN	NaN	10620.1	NaN	NaN	76266.7	NaN	19359	NaN	82254.8	NaN	NaN	NaN	NaN	NaN	NaN	18205.4	NaN
NaN	NaN	1374.84	7457.1	9263.28	4415.09	14712.9	14087.5	14505	14132.6	8359.17	6760.69	12624.7	12901.2	12162	12419	15134	20513.9	14451.1	17278.6	21152.1	16501.2	17309.7	34751	NaN	NaN	7361.88	9086.87	17322.3	24065.3	19539.8	30534.8	37147.9	44588.9	50957.3	39910.5	33051.9	34710.9	35155.8	36559.6	41424.8	64594.5	62971.6	62423.7	42965.9	45546.4	46299.4	67421.7	NaN	NaN
NaN	NaN	NaN	NaN	NaN	NaN	5674.56	4656.84	4125.76	4409.66	3018.42	NaN	4891.34	6278.9	6606.06	5894.81	4471.14	NaN	NaN	NaN	NaN	NaN	NaN	NaN	NaN	NaN	NaN	NaN	NaN	NaN	NaN	NaN	NaN	NaN	NaN	NaN	NaN	NaN	NaN	NaN	NaN	NaN	NaN	NaN	NaN	NaN	NaN	NaN	NaN	NaN
NaN	NaN	NaN	NaN	11313.7	11478.2	34260.6	34701.2	39735.7	26856.4	15828.4	20767.6	28644.2	46617.2	47708	37334.2	42828.5	54358.9	29138.6	23218.8	8252.84	7610.16	5970.58	18928.3	NaN	NaN	NaN	NaN	19518.6	12539.4	17064	24924.6	74726.7	70646	45619.1	56154.6	48634.6	70400.6	70642	81462.2	51174.2	27778.2	22320.6	19133	17549.8	NaN	7030.6	12337.2	NaN	NaN
NaN	NaN	NaN	NaN	NaN	2634.31	931.873	2281.46	1627.26	1634.71	NaN	1251.79	1396.16	1676.32	2173.13	1184.12	1503.56	1751.89	885.811	1715.28	1928.24	1736.2	1193.95	2262.68	NaN	NaN	NaN	NaN	NaN	NaN	NaN	NaN	NaN	NaN	NaN	NaN	NaN	NaN	NaN	NaN	NaN	NaN	NaN	NaN	NaN	NaN	NaN	NaN	NaN	NaN
NaN	NaN	NaN	NaN	NaN	NaN	NaN	NaN	13415.8	NaN	NaN	NaN	NaN	NaN	NaN	NaN	NaN	NaN	NaN	NaN	NaN	NaN	NaN	NaN	29487.7	NaN	NaN	NaN	NaN	NaN	NaN	NaN	NaN	77865.4	110055	NaN	NaN	NaN	NaN	NaN	NaN	NaN	NaN	NaN	NaN	NaN	NaN	125305	NaN	33712.1
90915	25217.3	23811.6	22964.1	20314	8508.97	36431.1	35175.8	31001.4	22660.1	14468.8	20772.5	15897.7	14797.5	50329.3	98552.6	101113	35878	39135.1	86901.2	59263.6	30761.8	39213.7	17852.8	53181.1	26616.2	26290.5	44255.8	39777.8	71473.7	41190	36630.6	15093	36868.6	54240.8	47814.9	108798	71065.1	99837.9	62349	86219.1	59723.8	51381.8	58154.5	52321.6	57594.5	38022.5	56165.3	22796.1	NaN
NaN	NaN	NaN	NaN	5921.98	11803.8	9792.14	10452.4	12252.9	10925.4	6002.65	6089.45	10744.4	8691.1	12598.9	10708.5	8423.58	8904.19	11402.2	7787.46	8274.3	7551.06	5204.73	13101.1	NaN	NaN	NaN	4834.62	10708.3	15775.4	12539.4	30112.8	43486.3	37134.6	43352.4	40000.2	23535.8	35624.6	35471.8	19160	32335.6	48580.2	28046.6	30380.5	49617	31173.6	38460.2	47399	NaN	NaN
130555	164926	185366	123695	96154.5	86415.9	113204	117701	139793	96098.3	81938.6	91317.2	119042	114434	107558	98972.1	99782.9	95330.8	64801	51686.9	52106.6	44113.8	49175.6	52340.8	144759	112719	113688	108870	91636.9	81431	91438.7	84573.6	84487.9	92718.5	82362.4	100757	97967.2	101511	98675.2	92575	105386	74169.8	65887	47689.9	42909.8	42888.6	56057.2	30359.9	109714	164111
67408.3	6613.9	26441.3	27363	46400.2	63596.7	46524.9	40533.4	38503.3	39711.6	27684.1	36957	22797.1	21330.7	18055.4	83166.2	10529.4	5315.48	16473.2	20949.5	37735.9	28553.2	3122.55	58461.7	46941.5	30229	55936.5	33996.9	29966.3	83914.9	53061.3	29114	69985.8	60453.1	41174.4	27297.3	56777.3	52203.4	85538.7	85746.8	96679	62714.7	NaN	NaN	NaN	NaN	NaN	62194.9	42931.3	61500.1
18166.6	20308.6	32396.2	50285.6	19962.9	33651.5	27630.5	19972	21946.1	23571.5	28061.9	41706.8	47277.6	49588.2	45226.1	22826.4	22175.9	50728.8	29876.3	26608.6	34737.5	26347.3	25597.3	33251.7	13708.9	169427	182586	3790.54	29527.3	56952	36107	20708.9	62676.1	47811.9	29466.8	35918.5	11809.9	25265.2	49707	5767.47	7293.94	45656.7	21455	23235.6	39739.2	5173.81	19395.7	16569.7	184918	104702
NaN	NaN	NaN	NaN	NaN	8803.75	3607.24	1285.18	6855.71	14991.5	5455.96	2719.15	11960.2	5074	33308.1	9106.19	29422.2	8442.79	9014.3	3413.37	3507.89	8884.35	15688.8	5729.13	NaN	15590.1	10571.7	11742	17536.1	26774.1	17281.9	27349.2	9155.35	18705.1	25268	5472.24	NaN	5799.15	20885.1	5197.66	6615.79	6910.89	4799.19	8262.8	12230.9	14999.8	6439.64	12140.2	17278.4	9323.83
NaN	19878.2	NaN	NaN	NaN	NaN	NaN	NaN	NaN	NaN	NaN	NaN	NaN	NaN	NaN	NaN	NaN	NaN	NaN	6020.33	2318.92	5550.99	NaN	NaN	17191.6	153763	83560	NaN	NaN	NaN	NaN	NaN	NaN	NaN	NaN	NaN	NaN	NaN	NaN	NaN	NaN	NaN	NaN	NaN	93385.1	NaN	NaN	NaN	NaN	NaN
NaN	NaN	NaN	NaN	NaN	7957.89	NaN	NaN	NaN	NaN	NaN	4946.2	NaN	24808.8	18269.2	NaN	NaN	4910.32	5744.87	7445.69	7182.9	6635.98	7962.89	11476	NaN	NaN	NaN	NaN	NaN	NaN	NaN	NaN	NaN	NaN	NaN	NaN	NaN	NaN	NaN	NaN	NaN	NaN	207704	NaN	4088.44	NaN	NaN	5349.41	NaN	NaN
52996	38389.8	23808.8	18507.5	15249.2	12855.6	13670.4	15328.8	16819.9	15071.8	15882.5	12994.9	12235.5	14170.9	18071.6	13670.3	15939	19765.4	14224	7117.22	8478.02	9675.74	7716.12	8043.4	22034	24880.9	21425.1	22030.4	14428.7	15078.7	16021.5	22854	6924.34	34948.5	6806.71	9906.95	18608.6	21597.7	8517.3	10170.1	8374.69	23900.1	8330.11	11585.6	19847.9	22561.2	16291.2	3694.23	51367.5	29446.3
684431	170993	63297.9	239934	146164	83767	32935.5	38841.8	55795	49470.7	46875.3	67082.6	53818.7	55609.5	44375.1	31284.6	NaN	63509	40742.7	37024.8	56111.2	36370.1	12759.4	33489.9	366088	55555.2	61520.2	58449.7	37387.4	90294.5	49558.5	NaN	NaN	NaN	NaN	NaN	76913.6	NaN	NaN	NaN	51011.7	NaN	NaN	NaN	NaN	NaN	NaN	NaN	37224.9	262511
177443	21983.4	41512.4	28459.7	8021.24	4334.39	2308.28	1838.59	46486.2	54637.2	6065.56	9716.8	4095.11	51252.3	27048.4	31514.1	19213.9	27150.6	24720.7	29379.1	18944.6	28206.7	34427.8	18798.2	164567	83432.3	116914	78232.2	50718.8	33806.6	21269.9	26678	14525	16094.1	NaN	16845.3	33290.8	18984.1	26696	NaN	15623	24474.6	NaN	NaN	NaN	9988.79	29639.5	11724.3	134972	114261
NaN	NaN	NaN	NaN	NaN	NaN	NaN	NaN	NaN	NaN	NaN	NaN	NaN	NaN	NaN	NaN	NaN	NaN	NaN	NaN	NaN	NaN	NaN	NaN	NaN	NaN	NaN	NaN	NaN	NaN	NaN	NaN	NaN	NaN	NaN	NaN	NaN	NaN	NaN	NaN	NaN	NaN	NaN	NaN	NaN	NaN	NaN	NaN	NaN	3870.15
43981.1	42945.2	17103.6	25576.8	18752.8	32315.3	44607.1	44972.7	40240.4	31413.7	16889.5	18688.3	48179.4	49145.3	52708.3	51797.6	42283.7	49669.3	55942.7	52539.6	72000.3	56009.2	53702.6	68267.3	37890.7	43519.5	41606.2	30192.2	56467.4	40075.7	33099.5	38790.6	57381.2	66925	86898.9	125076	95204.5	92128	87660.6	138846	93446	130304	112053	166103	155859	126235	92274.7	125883	NaN	NaN
27179.2	38702.7	35540.6	11236.1	7871.19	9437.56	29099.5	22986.7	18024.5	13257.3	12718.1	7747.55	39502.6	64345	77617.3	100058	116374	111346	158271	154064	126501	138474	103085	225807	28350.1	35750.5	29402.4	28196.8	28041.2	50724.5	16697.8	13859.1	13320.5	17880.4	49892.6	30048.6	29023.3	51513.5	74528.3	106610	104494	136586	180229	216838	235683	174780	206718	309350	NaN	4701.67
NaN	NaN	NaN	NaN	NaN	NaN	NaN	NaN	NaN	NaN	NaN	NaN	NaN	NaN	NaN	NaN	NaN	NaN	NaN	NaN	NaN	NaN	NaN	NaN	NaN	NaN	NaN	NaN	NaN	NaN	NaN	NaN	NaN	NaN	NaN	NaN	NaN	NaN	NaN	NaN	NaN	NaN	NaN	NaN	NaN	NaN	NaN	NaN	NaN	30253.9
37939.7	58617	78059.4	54862.3	31252.4	24751.5	15928	13527.6	14015.1	15908.3	19797.8	23140.7	15588.5	14833.8	19398.5	15170.8	16688.8	21252.2	17607.1	18763.8	16213.1	17322	13021.3	14933.6	46182.6	70233	77561.9	60252.4	37453.6	35035.6	18518.8	22094.7	24055.5	20737.8	23124.4	21846.2	23430.5	25457.3	33551.1	31122.3	25913.3	21531.6	19593.9	13481.5	19922	16382.2	20350.1	22937.9	43413.6	55467.9
31961	28447.3	55344.2	37403.3	25620.1	18181.4	9668.06	8679.47	9190.26	12429.5	13490.6	19366.8	7670.96	11974.7	10885.2	10466.8	10915.2	55619.8	12675.4	NaN	6320.64	36837.9	9787.74	37894.6	35991.1	58920.7	88502.6	60519.4	36264.1	29403.9	20578.9	36641.4	18391.4	19075.5	269418	13614.9	16959.6	41920.7	15994	26889.4	31367.7	12050.8	21960.7	27679.6	29624.2	19829.3	15027.7	16728.9	88888.8	64456.3
128658	216961	218445	139915	116482	83060.4	269371	35509.1	24987.3	37312	57701.1	64044.4	32998.2	39755.8	31637.4	29758.9	70895.4	8943.8	10232	56453.1	19262.7	30661.2	40547	62348.9	119629	516297	285878	192073	161129	48974.6	63009.9	79517.8	76090.5	74406.1	74042	64274.2	48423.8	40088	52298	42756.7	54602.6	55393.1	71411.9	67766.5	75639.6	86086.3	96926.6	46779.4	NaN	NaN
NaN	NaN	NaN	NaN	NaN	NaN	15609	2996.5	1556.46	19023.9	15288.6	NaN	7061.34	4018.26	19158.7	26270	25234.9	10377.8	8807.84	16786.2	37552.4	2876.04	393251	26443	NaN	NaN	NaN	11859	11521.2	NaN	NaN	NaN	NaN	NaN	12654.5	8700.93	NaN	5781.88	5449.92	NaN	NaN	NaN	16116.5	16468.5	15751.8	NaN	NaN	36428.1	NaN	NaN
NaN	NaN	NaN	NaN	NaN	NaN	NaN	NaN	NaN	NaN	NaN	NaN	NaN	NaN	8231.05	4006.3	3936.67	21506.2	15400.2	16540.7	9754.99	8874.98	8748.11	15615.4	NaN	NaN	NaN	NaN	NaN	NaN	NaN	NaN	NaN	NaN	NaN	NaN	5614.72	2681.52	NaN	14309.7	6488.68	8374.62	19875.2	6870.37	7609.6	4807.44	6668.42	17474.9	NaN	NaN
NaN	286367	96925.4	10903.3	78116.8	NaN	15457.6	13866.4	31727.7	8876.15	4167.7	2818.47	17370.5	23067.3	22789.8	22591.1	26462.5	37000.2	31550.4	24926.5	21743.5	31226.4	36833.7	66116.2	31279.3	7489.65	14742.7	NaN	4059.31	3029.02	1759.67	3698.09	9780.05	9802.71	17250.6	17331.3	13927.4	26504.3	36480.9	43250.3	37592.5	46951.6	59901.9	56634.2	66144.4	51335.4	54218.5	82801.5	NaN	271831
NaN	NaN	NaN	NaN	NaN	NaN	NaN	NaN	NaN	NaN	NaN	116823	629165	490304	NaN	347686	NaN	NaN	NaN	NaN	NaN	NaN	NaN	NaN	NaN	NaN	NaN	NaN	NaN	NaN	NaN	NaN	648836	529221	NaN	NaN	NaN	NaN	223934	NaN	233778	NaN	NaN	254613	264575	NaN	NaN	NaN	NaN	NaN
14265.3	23992.7	2663.28	11461.7	17429.2	135213	31137.1	24261	24774.2	NaN	NaN	NaN	20571.1	31427.3	32897.6	44180.6	51759.4	57230.4	72400.6	67225.1	52270.9	64427.8	45647.2	111091	26528.3	28736.8	NaN	NaN	NaN	9576.82	NaN	10747.8	11784.6	15053.7	25038.1	NaN	31698.7	55263	38718.8	27450.8	48617.8	47063.5	54252.1	65045.1	52324.8	36784.3	136569	73443.1	NaN	NaN
NaN	NaN	NaN	NaN	NaN	NaN	NaN	NaN	NaN	NaN	NaN	NaN	NaN	NaN	NaN	2071.85	4442.29	NaN	7662.31	2895.89	9627.59	4221.8	4890.61	6413.24	NaN	6464.74	NaN	NaN	NaN	NaN	33369.7	868851	20205.7	NaN	NaN	16600	NaN	20089	14092.9	24680.1	16260.6	25578.8	62216.6	65373.1	26876.5	19644.4	51247.5	81284.5	NaN	NaN
27002.1	20422.4	NaN	NaN	251403	NaN	23984.3	19755.8	22558.6	25322.5	NaN	NaN	24154.6	37355.1	31168.5	49573.4	73151.5	52942.5	70780.9	86589.5	67110.8	88166.7	68505.9	68541.2	19854.9	48887.4	358991	43317.9	29664.2	NaN	NaN	24964.8	20750.9	18196.4	39576	28399.1	41247.2	58821.8	52718.3	68569.1	65496.1	74370.8	81222.6	82791.3	83049.2	72566.5	79504.3	106022	NaN	NaN
12375.8	42654.9	45339.4	55979.4	31646.1	18477.2	32513.6	24700.9	29810.7	30962.6	19145	22933.9	76586.1	98480.8	147763	158306	184045	183686	215484	222641	187050	184449	174248	299796	20928.2	43516.6	47507.7	49402.5	52961.2	53323.8	34069.6	55901	77641.1	66765.8	86636.3	84592	81931.6	134718	178667	239529	225883	346589	396102	465184	391366	315677	355962	522376	NaN	NaN
2018.67	NaN	NaN	NaN	NaN	NaN	3830.18	NaN	NaN	NaN	3777.94	NaN	NaN	NaN	NaN	5464.2	4558.24	NaN	NaN	3728.3	NaN	NaN	1314.54	4080.75	NaN	NaN	NaN	NaN	NaN	NaN	NaN	NaN	NaN	NaN	NaN	NaN	NaN	NaN	NaN	NaN	NaN	NaN	NaN	NaN	NaN	NaN	NaN	NaN	22109.8	11048.4
157109	35681.1	48201.5	37184.6	50517.5	46329.2	45227.9	42996.9	45405.1	29347.6	26332.1	30126.2	49660.2	29564	33594.8	30240.4	30261.5	27077.5	25248.7	15293.9	16568.6	17510.8	18881.7	13348.1	117692	304783	264552	161841	143476	103283	46893.3	87974	91221.1	53543.1	93533	88836.4	81066.1	80484.8	69365.9	62975.9	88470.9	90504.8	74206	60959.1	42197.9	45450.3	48760	45802.1	89956.4	65157.4
NaN	NaN	NaN	NaN	NaN	NaN	NaN	NaN	NaN	NaN	NaN	NaN	NaN	NaN	658.755	1175.61	NaN	NaN	NaN	689.014	NaN	NaN	NaN	1583.53	NaN	NaN	NaN	NaN	NaN	NaN	NaN	NaN	NaN	NaN	NaN	NaN	NaN	NaN	NaN	NaN	NaN	NaN	NaN	NaN	NaN	NaN	NaN	NaN	NaN	NaN
NaN	7981.19	4152.21	5082.59	14202.8	5547.54	25487.5	24948.8	22173.8	12284.2	5742.43	5134.04	22534.3	25581.3	38844.9	40999.8	37363.3	54611.6	47263.9	36622.4	58225.8	108548	84165.2	153932	12018.2	31243.5	51523.2	42769.6	16470.1	20060.8	11550.8	23789.4	25718	39034.2	32704.2	50124.7	38496	69200.6	95474.3	114106	122440	186799	211326	216305	211632	174500	171224	306196	NaN	NaN
149800	78220.3	64631.8	39302.8	2961.05	53972.7	19543.8	19515.4	12150.7	26514.9	28888.1	47656.2	16903.6	8339.65	6050.09	16053.8	14965.7	8947.6	9034.42	8764.46	25915.5	16220	35770.5	14277	148780	290249	181986	63907.2	39591.2	19688.4	NaN	NaN	20639.7	NaN	NaN	NaN	40851.5	110194	24653.2	17815.8	NaN	NaN	NaN	NaN	20552.4	20995.8	19161.6	NaN	197083	88979.5
570006	477840	357051	322903	338513	273421	251848	201479	224588	227684	217887	235059	185399	153580	162751	200889	195517	254890	247961	234178	234193	193739	150029	102333	578850	396598	288517	285696	207261	207589	248294	174512	213219	246061	267662	312829	281690	199826	171696	169197	207574	163230	167180	165757	168393	166763	132723	92212.4	104113	112280
NaN	NaN	NaN	NaN	NaN	NaN	5691.09	1891.48	1982.58	825.844	977.871	NaN	NaN	1362.32	2002.14	1023.34	938.479	2269.6	2200.85	1826.38	3381.53	6175.14	2875.2	4682.6	6206.54	NaN	NaN	NaN	NaN	NaN	NaN	NaN	2235.76	4289.29	4172.53	1326.46	3926.53	1001.63	2507.75	2220.7	3108.47	7355.13	2727.68	10057.3	3894.52	5584.52	17740.4	3396.76	NaN	NaN
98210	48482.4	31938.2	21526.2	15404.2	8756.55	5008.25	4291.63	1914.78	4195	7930.5	7878	4881.04	5990.23	3967.5	3547.53	5531.79	5545.31	3203.31	3415.24	4812.89	5329.74	5570.04	1972.78	61121.4	97470.5	78864.7	58088	40171.8	55612.9	15529	16513.7	25813.8	NaN	15012.8	10542.7	18135.6	10288.8	3657.32	10527	NaN	13760.3	18068.1	16674.3	18881.3	24178.2	27948.1	10181.3	69573.7	36416.3
NaN	NaN	NaN	NaN	3998.52	1759.59	7383.69	14589.7	6291.78	13481.7	13060.4	1686.97	11962.7	9804.17	5461.5	8695.6	5480.8	861.343	NaN	NaN	NaN	NaN	NaN	NaN	NaN	NaN	NaN	NaN	4054.59	41099.1	8798.64	42159.8	46136.6	43811.3	45850.9	36688.5	32431.5	38018	29900.8	34724.1	13893.1	7240.2	12113.4	15150.5	10073.2	NaN	13779.9	NaN	NaN	NaN
12815	5750.99	3358.11	3429.55	3437.45	1099.33	952.95	1658.7	1067.67	588.155	NaN	2119.85	NaN	6821.86	NaN	NaN	NaN	3125.54	3470.77	8397.68	8090.13	7538.34	7749.39	20980.3	4020.64	5771.69	13291.3	10213.6	8395.09	5284.93	2286.92	4230.22	4361.16	3367.98	4236.39	NaN	NaN	NaN	NaN	4175.7	NaN	4952.42	6035.86	21269	29435.2	23732.2	32171.1	53111.4	5511.1	3403.33
429559	681781	988631	697660	453725	332184	127969	155198	161134	178539	242562	321912	165208	156877	140860	148932	158902	198970	168178	161135	163970	191329	197718	194342	428083	461132	677281	469686	370215	331219	244694	225229	226704	154797	161249	169433	127742	128044	152239	174584	181086	211042	228115	201081	215285	180822	197702	215748	468095	1065290
NaN	NaN	7830.42	6489.92	NaN	2349.99	NaN	NaN	NaN	NaN	NaN	NaN	NaN	NaN	NaN	NaN	NaN	NaN	NaN	NaN	NaN	NaN	NaN	NaN	NaN	34289.4	47425.1	42589	22154.5	NaN	NaN	NaN	NaN	NaN	NaN	NaN	NaN	NaN	NaN	NaN	NaN	NaN	NaN	NaN	5169.49	NaN	NaN	NaN	NaN	NaN
441032	365677	356116	283107	191788	163676	96240.8	81614.9	96237.3	110341	143892	146518	108138	95619.4	100041	112244	121764	135599	142438	135005	119958	171933	155812	44336.6	394892	536490	463447	389666	245871	182655	146102	130753	100492	83048	73761.1	62199.9	80926.1	72579.9	82802.8	94752.4	100951	95775.8	142095	171146	138004	161682	192937	44689.7	409828	240294
37123	32168.5	13998.5	13792.4	10578	7913.28	30721.8	25551.4	18305.3	13407.7	10409.7	10560.3	42478	57789.4	85944.4	99323.5	107954	93006.6	140158	143492	128440	122017	113934	188273	41919.5	55380.1	51050.9	40130.9	27658.8	34394.6	16152.1	25891.3	39308.9	36178.4	40297	41433.8	46882	73278.8	78334.7	109889	100017	95688.9	103273	108167	104218	108021	102057	113716	NaN	NaN
50592.7	11299	8690.58	NaN	5701.32	NaN	9387.59	4967.98	138893	103636	30344.4	NaN	18112.4	7797.84	23417.4	28022.7	27714	30516.4	35749	36858.8	30575.6	34236.5	31324.4	49422.8	23471.6	38879	23023.7	21099	22693.1	12803.9	NaN	82600.9	NaN	39898	28448.6	24453.1	22526.9	28716.8	38600	41135.8	50902.6	53224.3	62704.1	68969.6	64391.9	60459	61881.8	77727.1	10382.9	NaN
20233.8	14548.7	10907.8	6805.41	5508.95	5662.11	11529.4	10066.3	7618.76	7270.12	4913.73	NaN	15534.4	22510.4	33821.3	22887.4	48343.9	82924.8	77180.4	8627.12	58217.7	53534.4	65270.1	43252.5	18288.4	65844.4	NaN	NaN	NaN	NaN	NaN	31526.1	NaN	NaN	NaN	NaN	NaN	NaN	NaN	NaN	NaN	NaN	NaN	41024	NaN	NaN	192801	138080	NaN	3801.13
NaN	NaN	NaN	NaN	NaN	NaN	NaN	NaN	NaN	NaN	NaN	NaN	NaN	NaN	NaN	24152.8	NaN	NaN	NaN	NaN	NaN	12713.8	NaN	26567.3	NaN	NaN	NaN	NaN	NaN	NaN	NaN	NaN	NaN	NaN	NaN	NaN	NaN	NaN	NaN	16094.6	NaN	20031.3	25497.3	NaN	24410.5	NaN	NaN	NaN	NaN	NaN
394714	225860	132282	89278	68589.3	37248.2	15334.1	21315.1	37234	18307.9	36743.9	69992.3	55692.2	42721.6	39665.3	30199.8	37280	42497.5	30718.5	42996.7	59493.3	89533.6	105454	36821.3	377844	246316	177362	140164	103863	69391.4	63793.6	38597.9	37460.2	28038.1	35579.7	30297.5	51219.3	40923.7	41066.6	37988.4	39688.9	41667.8	39415.1	46124.6	47396.3	84830.3	95077.7	42482.5	406029	160875
NaN	NaN	NaN	NaN	31421	14833.9	26418.3	24156.1	14367.1	14588.4	29786.2	13291.4	15814.8	18142.7	13837.9	20356.9	21893	20020.7	21962.6	25548	29347.6	15548.4	17038.8	19830.2	NaN	NaN	NaN	NaN	9646.19	22657	9894.37	22850.3	35293.7	42237	56726.5	47353.1	35066.7	40793.4	50178.3	38411.7	46090.4	82418	76784.7	83226.5	83923.3	61017.3	73055.9	78262.2	NaN	NaN
1857.33	29349.7	8032.86	7444.85	6923.43	11641	13445.6	16353.3	11617.3	9665.75	8744.16	10242.8	23274.1	31544.6	24032.1	38898.9	28128	35266.8	21434.6	40426.2	49750.6	54777	51253.6	66948.2	22023.7	12555.6	11662.6	13831.3	25654.5	38437.4	21685.1	27765.5	25381.9	27089.7	33178.6	33481.4	35317.3	59954.3	68292.2	92629	90793.6	118469	129949	138152	128317	115932	132317	173105	NaN	NaN
NaN	11922.3	NaN	NaN	5655.82	2672.82	29437.7	26751.7	23196.7	32294.9	23449.7	13903	28001.3	33880.2	32712.5	30125.1	30080.2	39515.9	33546.3	36565.4	33850.1	36758.9	31304	50233.3	4367.55	11267.4	13600.6	18457.3	20197.7	15952.4	18189.5	25268.5	32361.7	50189.3	50327.3	46324.7	34690	43387	41203.4	41385.1	34763.4	63764.3	42154.4	65835.7	55864.7	43742.5	43610.1	94804.4	NaN	NaN
NaN	NaN	NaN	NaN	NaN	47487.4	19143.8	39175.8	NaN	35472.1	NaN	NaN	12611.2	31010.3	17858.2	28136.8	21238.7	42722.9	19455.6	13710.4	38174.9	12999.8	19387.2	49664.7	NaN	283650	NaN	108391	51010.9	32916.9	NaN	50071.2	63311.9	69346.7	71616.6	86840	99261.4	63693.4	76006.2	76734	86752.9	101321	92172.6	92363.4	96021.5	60110.5	60639.5	73739.1	NaN	NaN
NaN	NaN	NaN	NaN	46874.6	NaN	7978.32	8040.75	9493.79	4303.62	2712.72	NaN	9503.39	8729	9157.61	10820.4	6614.36	14725.8	8250.8	6338.03	9722.88	8980.13	8217.74	12864.3	30118	NaN	NaN	NaN	49867.4	NaN	NaN	NaN	6898.59	4178.57	5048.23	4343.36	NaN	12451	9157.52	12032.5	5401.27	12556.6	15381.7	9180.49	7226.17	14321.6	7669.4	7022.52	NaN	NaN
NaN	24131.3	34623	5769.42	10949.9	4774.67	31217.3	24915	28846	20362.1	17595.7	20522.1	28032.3	37585.9	38089.2	39517.8	49832.7	22297	53863.1	37193.6	46486.7	60106.8	40206.9	92977.7	NaN	26233.6	38163.4	46970.6	37673.6	38949.5	31414.8	58988.9	100013	95181.4	137754	111392	99085.4	114411	107990	101279	105997	150682	183494	163376	168255	144249	148115	270928	NaN	4098.11
448762	59482.8	187623	161978	82668.3	58461.3	31885.7	29843.5	5030.76	51440.6	30033.7	49054.3	34118.6	30448.5	39093.5	18022.5	25649.5	25812.7	29669.8	29822.1	39933.5	27325.8	32968.2	13406.7	416253	176970	123979	122185	93396.2	54908.6	49880.6	41380.9	32942.3	30979.2	41714.7	30831	33211.6	23420.6	77318	25713.1	29649.8	55303.2	62052.2	39455.6	42305.5	43322.8	50269.8	32478.9	604354	64048.6
NaN	NaN	NaN	NaN	NaN	NaN	NaN	NaN	NaN	NaN	NaN	NaN	NaN	NaN	NaN	NaN	NaN	NaN	NaN	NaN	NaN	NaN	NaN	NaN	NaN	NaN	NaN	NaN	NaN	11428.4	NaN	NaN	NaN	NaN	NaN	NaN	NaN	NaN	NaN	NaN	NaN	NaN	NaN	NaN	NaN	NaN	NaN	NaN	NaN	NaN
69610.2	126604	128387	170905	273418	33824.4	76459.9	67924.5	81289.3	55665.1	82175.9	69530.4	434404	390988	549987	511143	530359	537511	401832	298926	210881	196122	174654	162414	73741	73238.3	62194.6	77997.8	100164	114151	122593	286300	338774	380878	403511	386618	387782	469397	669240	596212	622742	550289	418743	327921	240259	268725	218507	232308	NaN	51185
NaN	NaN	NaN	NaN	NaN	NaN	11285.1	NaN	6956.64	NaN	NaN	NaN	12292.8	15259.1	15344.1	13575.4	14999.4	14525.5	7377.25	7850.52	NaN	NaN	NaN	NaN	NaN	NaN	NaN	NaN	NaN	NaN	NaN	NaN	NaN	14927.1	19744.9	16912.8	18618.8	21502.6	26146.4	31013.8	24128.4	25438.8	25235.9	21190.3	NaN	NaN	NaN	NaN	NaN	NaN
9517.51	NaN	22197.3	NaN	NaN	NaN	NaN	NaN	NaN	NaN	NaN	NaN	NaN	NaN	NaN	NaN	NaN	NaN	NaN	NaN	NaN	NaN	NaN	NaN	NaN	NaN	80625.5	NaN	58545.3	NaN	NaN	NaN	NaN	51380.8	NaN	NaN	NaN	22506.5	6594.96	NaN	44725.4	NaN	NaN	NaN	NaN	NaN	NaN	NaN	NaN	NaN
36097.5	70227	3618.29	2775.39	NaN	NaN	3453.13	1372.26	NaN	NaN	NaN	1234.68	NaN	3172.81	12040.6	11567.6	12999.3	4492.64	4427.88	9201.82	7190.66	17996.5	12534.4	12498.1	NaN	NaN	NaN	654397	NaN	16163.6	39416.9	29833	NaN	41510.8	NaN	70287.5	68255.6	89056.5	81073	45696.8	47596.9	43129.5	41579	8766.92	12129.7	30349.3	71711	33179.3	NaN	NaN
NaN	NaN	42349.3	NaN	NaN	NaN	5571.04	5816.7	NaN	NaN	NaN	NaN	4692.96	5298.98	6050.88	7924.49	8417.95	8641.03	9384.6	8243.85	7027.84	6814.26	9875.82	10958.7	32247.6	8993.78	NaN	NaN	NaN	NaN	NaN	8591.93	11923.1	19391.3	21527.6	9079.04	6200.2	10219.3	13105.2	21967.7	17889.6	17422.9	37068.8	17896.3	19158.2	12590.1	17589	62768.4	NaN	NaN
57332	49725.1	46611.2	35858.5	31938.7	29574.2	30773.7	32336.5	32960.7	35134.8	38338.5	31959.2	31941.7	32485.9	33516.7	33032.1	32224.2	30805.6	28482.4	29306	27318.1	44189	36847.8	20029.5	52492.2	55300.7	33140.8	24646.5	43077	40612.7	28941.4	18146.5	29825.5	35868.8	55125.3	41993.8	24505.1	35750.2	15110.2	36893.3	34230.6	39187.7	52753.1	25466.5	20100.3	56577.7	20533.6	27282.2	402438	33636.4
11757.1	8954.71	12789.9	17558	16359.5	21856.4	44121	47845.6	49496.4	41769.5	35613.9	27490.7	46493.1	44761.1	44849.8	40573.6	42921.9	42328.7	42050.3	40366.2	39954.7	38242.6	36372.3	57536.2	22403	34941.9	30397.1	32204.9	43344.6	56318.9	33976.8	63156.1	76583.8	79575.9	71950.5	84634.7	66511	75610.5	76857.4	72428.5	85350.9	75035.7	104083	105182	96868.3	69053.6	84515.3	120639	NaN	8527.01
27029.2	38847.4	40722.2	28407.8	24811.6	27610.7	40452.2	46107.8	48400.8	37572	34604.6	31099	44635.4	38680.6	40378.5	42929.7	39692.6	43350.9	40774.7	34279.6	35202.1	45001.4	34247.9	47105.6	32431.6	38382.7	57591.8	35375.5	37112.8	43847.6	29104.1	44399.1	61462.1	51359.8	48644.6	65926.4	45014.1	48740.6	52975.8	37549.4	45086.9	48487.1	52680.6	45930	47041.6	42579	37911.8	48548.5	NaN	16524.8
NaN	NaN	NaN	NaN	NaN	NaN	NaN	4033.89	4431.09	4242.93	NaN	NaN	NaN	NaN	NaN	6154.06	6047.71	10473.9	NaN	7165.87	NaN	4622.15	2857.9	5581.3	NaN	NaN	NaN	NaN	11504.1	NaN	NaN	NaN	NaN	NaN	NaN	6655.37	NaN	NaN	NaN	NaN	NaN	NaN	NaN	NaN	NaN	NaN	4854.65	NaN	NaN	NaN
NaN	NaN	NaN	NaN	NaN	NaN	NaN	NaN	NaN	NaN	NaN	NaN	NaN	NaN	NaN	NaN	NaN	NaN	NaN	NaN	NaN	NaN	NaN	NaN	NaN	NaN	NaN	NaN	NaN	NaN	NaN	NaN	NaN	NaN	NaN	NaN	NaN	NaN	NaN	NaN	NaN	NaN	NaN	NaN	NaN	NaN	NaN	NaN	NaN	NaN
74743.9	61291.1	45809.7	42651.1	28204.3	10947.2	12217.9	NaN	27114	9930.4	18996.4	12192.7	35136.8	10362.3	10209.8	77440.8	7766.97	37136.3	2802.29	14911.7	11793.6	17354.5	15765.6	4435.79	58271.3	96274.1	69908	55690	35527.3	22370.7	10771.8	8423.64	12745.2	8481.02	8966.28	3265.79	19109.3	4435.51	7318.56	7309.88	10020	9112.68	26917.7	7514.53	14224.3	19751.9	17744.1	8335.97	96358.3	58336.4
NaN	43135.7	NaN	NaN	6855.95	NaN	NaN	NaN	NaN	NaN	NaN	NaN	NaN	NaN	NaN	NaN	NaN	NaN	4048.15	NaN	NaN	NaN	NaN	NaN	NaN	NaN	NaN	NaN	NaN	NaN	NaN	NaN	NaN	NaN	NaN	NaN	10154.8	9980.69	NaN	8133.53	NaN	NaN	NaN	NaN	NaN	10838.8	NaN	2401.9	NaN	NaN
249439	69602.5	177058	225507	34287.7	42699.2	113434	95850.3	141579	NaN	123660	109542	43632.2	22828.4	126358	114568	83658.7	790239	91567.1	55239.7	76043.6	49941.7	50245.4	26724.5	202306	NaN	NaN	23095.3	14928.5	187886	11367	138283	264335	188460	122840	206607	194985	NaN	NaN	NaN	233489	44216.7	74528.2	34113.8	117827	35726.4	33120.3	9735.25	171949	NaN
2640000	2083730	1471000	1899930	1598710	1145140	775459	726325	935888	890568	873173	1040550	744174	787698	795320	849844	1013490	1201550	1309580	1610790	2199040	3014990	2424500	988583	2234800	884244	756123	737290	718354	554744	682749	488602	408115	492130	453779	353728	492624	411332	442980	475016	521108	473498	498431	530278	794417	999238	1052470	474916	2230840	1297870
NaN	NaN	NaN	NaN	85137.6	NaN	NaN	NaN	NaN	NaN	NaN	NaN	NaN	NaN	24061.1	22028.7	20535	28326.1	NaN	38496.5	32876.6	29493.2	NaN	NaN	62017.3	35928.3	89400.5	NaN	28163.8	26722.8	NaN	NaN	NaN	24010.8	NaN	84463.8	NaN	45670.1	68870.9	125592	43507.7	150118	69394.3	64492.4	97530.4	238741	93872.9	47788.8	NaN	NaN
13183800	3464740	2704040	2307380	1674880	1219300	503874	471199	10756.3	539410	487167	800313	34651.8	746056	482299	788130	874954	1813540	1775190	2264760	3105820	4013540	2348000	1740130	2939040	9209390	9619280	9113920	6669770	4613590	840015	1737570	1639590	1143610	1220150	1255620	1418860	1372430	1390700	1774100	2438940	3035600	4664430	4603090	6006300	8539280	9466000	3281620	NaN	354935
129167000	107458000	93279100	90241800	77365200	64306300	43203400	45844600	39688600	45655900	47119300	60204500	42511300	48678000	57832400	58501900	62545600	82734600	101852000	94483200	133162000	168885000	161783000	69406600	113745000	80717900	68752500	65421500	57507400	46194200	47478500	38940800	36642800	41109700	41556000	38001400	39967000	34463800	47415700	47816400	51285700	63039200	57485900	62617700	77327900	115912000	98653900	42698800	172125000	91507900
3514960	2715600	1756410	227874	92282.2	41346.9	819758	461595	500503	730712	526377	1322100	432141	109133	71394.5	113177	74642.5	243928	190569	55933.8	225437	309716	87654.6	27020.5	4687090	962705	604404	859785	1023540	610739	122243	709465	71408.5	143951	646545	179690	157513	411678	576850	720510	214679	702352	664258	863110	353806	1527560	414197	586021	349540	159545
20052	64082	NaN	52669.1	59598.5	35525.2	NaN	13208.3	16753.3	NaN	NaN	25309.7	21733.7	30207.6	23612.6	20229	24318.2	13961.7	16432.9	29044.8	19616.8	29299.6	46379.9	16266	47939.3	32687.1	33380.3	31367.8	57022.1	NaN	NaN	32356.9	NaN	39047.2	NaN	NaN	NaN	19467.2	NaN	17867.3	17310.1	20265	24535.8	13089	16114.3	10217.9	55333.4	NaN	NaN	19866.7
185986	52642.8	35850.8	21151.3	43542.1	14028.7	5166.83	10775.4	7329.69	9404.86	14939.5	13669.2	15532.1	10906.8	5800.98	7595.04	8329.53	22172.5	10477.2	25887.8	14159.1	11578.5	13538.3	21730.9	58064	34166.6	10937.9	26842.7	19602.6	16157.9	12201.9	23574.5	13345.1	13487.6	11669.2	12740.1	30415.3	16780.5	13203.5	12407.1	15483.4	NaN	12527.9	36507	42911.4	52054.9	50273.4	73999.8	121398	62009.9
364483	236164	148972	109293	70951.1	64563.1	36694.2	50559.5	8552.06	46864.2	40642.5	44743.6	18652	37604.1	88163.7	105729	206031	45631.7	170638	174202	133514	422666	443223	72158	293255	26717.2	23021.6	17499	32328.1	8580.42	29649.6	11761.4	9784.67	12433.4	25171.3	2861.98	21173.3	18345.9	18783.6	29984.6	27256.4	46442.8	52603.2	41803.3	40270.4	42365.2	39985.1	2957.7	243221	105875
20460100	18167500	14346800	10821200	9769080	9199510	7600100	5938740	6578680	6866640	6654500	7881250	7399890	8564060	10375000	12963900	18328400	27329500	24866800	21584700	22598400	24609100	22010200	4444350	17617200	16078600	13238700	11082500	7769150	6655370	5543450	6362690	6322560	6559420	6976240	7206260	6843590	8144900	9286880	12988200	15981800	21007100	19610100	17762200	16964500	18830200	16114000	4597340	10693200	10047800
346610	34160.2	208536	140858	54372.8	87383.2	135317	NaN	NaN	76280.1	133266	NaN	37479.6	72250.9	48758.6	80776.6	86639.4	94006.8	92886.1	69576.3	239804	33014.6	76874.8	NaN	704009	13724.6	NaN	NaN	NaN	NaN	NaN	NaN	NaN	39500.6	NaN	44702.4	NaN	56643.2	54751.1	80435.6	172407	191052	316761	358944	254992	84836.7	225829	NaN	1027830	592383
7080.84	4326.07	2788.11	2535.54	1638.83	NaN	NaN	NaN	1027.57	NaN	NaN	NaN	NaN	NaN	NaN	2658.66	3254.22	5886.35	3712.57	3618.29	1922.52	3054.63	13187	NaN	2240.7	NaN	NaN	NaN	NaN	NaN	NaN	NaN	NaN	NaN	NaN	NaN	NaN	NaN	NaN	NaN	NaN	NaN	NaN	NaN	NaN	NaN	NaN	NaN	NaN	NaN
1931530	849064	883528	517831	494376	393889	469324	299537	881259	430124	460366	749490	650618	279691	534775	596674	833382	116941	2342240	1220410	1053650	2564580	513173	176908	853233	137047	106741	101799	66406.5	86425.8	438790	106045	93143.5	141242	104747	179548	356336	313333	194361	183016	468309	283563	245333	161256	149315	244832	179393	NaN	58620.2	844065
3561850	3271640	2876100	1953370	2023150	1614790	1487390	1395850	1279460	1207870	1252060	1442710	1687430	1645600	2009130	2687510	3801170	4934320	4653180	3482030	3239810	3475490	2987540	499620	2962280	1709120	1484700	1015500	930565	649519	942918	723752	769608	862890	849883	943205	1058450	1143030	1400970	1608020	2204600	2912200	2404190	1820050	1362720	1642850	1292230	259329	1403850	1613340
NaN	111761	213499	241830	129506	95239.8	41003.4	39835.2	40355.8	44117.6	60734.8	138431	44452.4	42261.1	41184.9	50555.3	45174.7	44298.6	44629.6	37471	34871.9	38279.5	45296.1	33678.2	29455.5	188038	250206	224228	140318	164276	110791	84656.4	83106.4	73987.2	81297.5	48187.1	57799.7	43707.7	51326.8	57041.4	54835.1	66764.6	69733.3	59447.7	52180	44948.2	81217.2	46394	229205	285854
19782.3	114835	341241	352595	162797	133052	46290.6	43105.5	44668.2	50137.2	80388.4	121633	54901.6	51236.1	55504.3	52107.2	58710.7	55040.3	39803.7	47075.7	40844.5	44584.2	52374.4	36524.5	34241.5	179160	350925	264143	188932	106621	66211.1	67544.1	60542.7	51876.4	96506.7	75892.7	43489.8	47702.3	45618.7	54560.4	36874.5	67876.3	71717.6	42551.1	53377.1	58765.4	70905.4	59535.6	48043.7	218972
19225.9	66218.8	197016	198800	124433	98112.2	44382.7	33538.7	49301.4	52850.2	68193.5	69979.2	43255.7	45440.2	27614.6	35663.2	33091.3	37943.1	28652.2	25335.6	28712.1	32589.1	41192.1	32586.2	27425.7	67790.6	135511	92481	59689.1	62715.2	61707.7	46852	54027.7	43903.4	29317.3	40908.9	31589.3	33827.2	41044.5	32843.8	38016	35536	39137.6	39229.3	16015.5	33453.7	30268	45439.9	65886.7	287052
927045	799603	786940	583771	368388	238053	199263	166771	173468	164362	171185	244645	227473	229727	260844	285877	321263	253193	290220	249869	243535	323651	279985	124871	876993	1020330	950325	711851	524529	387832	240765	309558	250270	249138	249338	261207	323735	280732	334558	391054	319892	476248	407255	315942	316378	343746	373030	200801	808817	634914
1215720	1151790	1394240	894153	619156	382370	376003	342253	335142	308027	323956	433288	412605	399662	423385	430653	407080	437854	465457	374455	435189	516853	485078	224852	1251640	1336820	1116490	792690	522678	354141	329150	274617	262656	245432	348140	375460	291847	272507	311091	386601	349636	365441	392966	316804	345761	417341	413841	190545	1531070	1686530
28177.6	17398.1	16625.9	10793.5	8755.9	6456.25	NaN	4380.62	4564.2	6048.59	6993.85	7604.82	5250.68	NaN	4550	NaN	4103.58	NaN	10415.7	9108.12	10333.7	11771.6	8955.68	12218.3	17083.1	8929.3	NaN	7878.52	10765.7	NaN	NaN	NaN	NaN	NaN	NaN	NaN	NaN	NaN	NaN	NaN	NaN	NaN	NaN	NaN	17614.7	11085.6	6049.56	7284.98	NaN	NaN
NaN	NaN	8807.35	13243.8	15545.9	21546.3	39605.2	40946.5	22709	31352.6	22735.5	17088.8	29176.6	33282.6	34399.1	34977.5	27745.5	30185.4	19544.8	19388.3	11224.4	14157.8	12246.2	15827.2	NaN	NaN	23194.4	29866.4	26712.9	51246.6	17005.5	22640.1	27446.4	34021.8	36802.1	37314.9	32773.2	29213.3	30404	32363.3	32439.3	32580.3	32619.2	56569.1	35748.9	36800	39718.7	20735.8	NaN	NaN
NaN	NaN	NaN	NaN	NaN	NaN	NaN	NaN	NaN	NaN	NaN	NaN	NaN	NaN	NaN	NaN	NaN	NaN	NaN	NaN	NaN	NaN	NaN	NaN	NaN	NaN	NaN	NaN	NaN	NaN	NaN	NaN	NaN	NaN	NaN	NaN	NaN	NaN	NaN	NaN	NaN	NaN	NaN	NaN	NaN	NaN	NaN	NaN	NaN	NaN
NaN	NaN	NaN	NaN	NaN	NaN	7405.59	10837.7	8683.93	3832.13	NaN	NaN	10270.9	4025.83	10141.1	11362.9	NaN	7560.41	5090.66	NaN	1260.77	NaN	NaN	4823.71	NaN	NaN	NaN	NaN	NaN	NaN	NaN	21072.2	NaN	2529.06	32244.2	2867.23	1948.15	2351.33	1842.15	2813.45	NaN	NaN	NaN	NaN	NaN	NaN	NaN	NaN	NaN	NaN
NaN	NaN	NaN	NaN	NaN	NaN	NaN	NaN	9861.36	NaN	NaN	NaN	NaN	NaN	NaN	NaN	NaN	NaN	NaN	NaN	NaN	NaN	NaN	NaN	NaN	NaN	NaN	NaN	NaN	NaN	NaN	NaN	37387.3	37485.8	34039	NaN	NaN	NaN	45254.4	NaN	42111.6	NaN	NaN	NaN	44055.9	NaN	NaN	NaN	NaN	3277.89
44221.2	23737.1	7422.46	11199.3	9958.45	NaN	NaN	NaN	NaN	NaN	2311.12	NaN	NaN	NaN	39678.5	NaN	NaN	NaN	NaN	NaN	NaN	NaN	32355.9	NaN	27567.8	13126	16278.1	9317.16	24030.6	NaN	NaN	NaN	NaN	NaN	NaN	NaN	NaN	NaN	NaN	NaN	NaN	30117.2	NaN	NaN	NaN	NaN	NaN	NaN	29847.2	81444.4
31881.5	37005.8	19399.9	16423.4	11013.9	7455.13	19929.7	NaN	NaN	3783.98	8353.98	5418.4	3448.58	NaN	5283.86	5189.52	5624.97	5447.91	6416.21	2458.16	5162.13	5980.9	6936.69	5347.78	59493.5	56830.9	33539.3	29539	22270.1	11469	10209	NaN	NaN	NaN	NaN	NaN	NaN	NaN	4499.88	6760.62	NaN	NaN	NaN	NaN	4722.48	3093.02	6760.34	6226.76	34253.4	NaN
32479.3	9793.68	15955.2	12517.2	8951.92	10547.5	24981.1	27681.9	26851.1	21427.6	17456.4	13433	25454.4	22027.1	21744.4	20349.2	19666.7	23279.2	14642.3	12487.8	10543	10904.6	11153.9	8990.62	27432.3	120347	96660.7	69108.6	44920.8	41025.6	15905.3	43994.6	55827.9	54907	60202	55210.6	34837.6	43570.2	54191.8	50636.5	53895.9	53424.1	46922.4	37700	25827.2	24581.9	21555.4	21795.8	21010.5	7084.24
39204.4	28389.4	7731.25	NaN	NaN	NaN	NaN	NaN	NaN	NaN	NaN	NaN	NaN	NaN	NaN	NaN	NaN	NaN	NaN	NaN	NaN	NaN	NaN	NaN	15187.6	NaN	NaN	NaN	NaN	NaN	NaN	NaN	NaN	NaN	NaN	NaN	NaN	NaN	NaN	NaN	NaN	NaN	NaN	NaN	NaN	NaN	NaN	NaN	15599.7	NaN
NaN	NaN	NaN	21532.6	8133.42	18888.8	39990.2	45289.5	30350.5	36321.8	26290.9	24991.3	31941.2	39938.4	37745.1	36387.2	41119	44387.4	44066.7	33546.3	31417.2	37330	58253.1	90144.4	NaN	90814.3	NaN	33799.1	37117.9	33356.6	31949.9	62435.4	77123	99150.2	114126	125922	94932.2	113514	117360	117113	102971	125048	128095	130050	106219	99412.2	98159.8	146724	10676.4	NaN
148521	NaN	NaN	NaN	6971.77	18082.2	54993	29019.1	60851	50588.9	37949	18241.9	56027.4	55823.6	57866.3	24524.2	56796.6	53040.5	35051.5	30805.9	9955.54	32563	27705.4	13778.7	NaN	NaN	NaN	NaN	NaN	23044.6	35272.2	50526	29716.1	71934	65104.9	40091.9	83262.1	25581.5	60094.7	68308.9	65752.1	59276	49622.8	43348.1	38830.6	32001.6	34144.6	48762	NaN	NaN
NaN	NaN	NaN	NaN	3011.23	1453.5	12220.2	5833.08	9724.81	9024.28	4948.12	19204.8	8849.24	5219.55	5128.42	7763.21	3562.09	5185.54	6398.39	4252.17	2216.2	2142.8	8567.51	3183.23	NaN	NaN	NaN	22807.2	7502.38	NaN	15683.8	67599.4	14652.5	7455.03	2649	24811.4	13487.3	10853.8	18544.5	19637.9	15320.6	17766.3	NaN	NaN	NaN	NaN	NaN	NaN	NaN	NaN
NaN	NaN	7775.31	9555.39	14884	19088.4	51521.4	42776.1	45452.4	54607.8	36670.1	25523.5	53532.3	35279.5	36450.8	73009.6	62904.7	53843	43530	39305.5	23169	20650.6	25225.3	40791.4	NaN	409610	301164	240822	22234.3	57281.8	42106.3	133683	111316	115413	121618	123167	96361.4	105599	85187.6	109966	89870.6	84381.4	104148	57358.6	71308.7	54064.9	64167.8	94400.2	724938	NaN
NaN	33786.2	29213.6	24861.1	28073.1	10535.5	56477	54561.9	47866	36772.2	27124.4	13872.4	47613.4	49786.6	51815	47921.4	43758.2	36685.4	34470.6	28945.7	25983.3	32635.6	23665.4	36181.4	43035.2	19741.6	NaN	16891.2	NaN	15585	36759.2	44053.8	54058.1	64782	79073.7	82612.2	78497.7	63359.2	54190.9	45080.2	34323.7	NaN	34667.9	34348.7	34232.2	30503.2	9656.47	28799.7	100707	NaN
NaN	NaN	NaN	NaN	NaN	26668.8	50287.7	64208.5	80411.8	NaN	114815	86994.4	47241.9	45911.6	43924.6	29301.2	29017	40727.6	NaN	15314.6	NaN	NaN	NaN	37212.9	NaN	NaN	NaN	NaN	NaN	NaN	NaN	37815.2	44772.2	48526.9	44607.6	42799.9	31356	32867.4	26509.6	26291.5	21749.8	27026.6	18897.9	NaN	NaN	NaN	10570.5	28847.5	NaN	NaN
NaN	NaN	NaN	NaN	5837.41	NaN	NaN	NaN	NaN	NaN	NaN	NaN	NaN	NaN	NaN	NaN	NaN	NaN	NaN	NaN	NaN	NaN	NaN	NaN	NaN	NaN	NaN	NaN	NaN	NaN	NaN	NaN	NaN	NaN	NaN	NaN	NaN	NaN	NaN	NaN	NaN	NaN	NaN	NaN	NaN	NaN	NaN	NaN	NaN	NaN
NaN	NaN	25153.6	31637	17907	37533.4	118213	115165	104495	103130	99673.3	51861.7	121465	119320	113820	116513	98357.6	139142	107616	101227	124943	107125	77278.5	125799	NaN	81552.5	NaN	67857.1	68111.5	106664	88041.3	176160	171922	158173	252825	256383	155332	180760	183953	214125	203503	187592	173134	217307	176332	141005	125090	190564	NaN	107134
27023.5	8688.41	29241.3	23915.9	36590.6	50337.1	76526.8	62009.1	66827.1	41147.1	35236.9	44214.8	80064.9	50067.2	53455.7	51834.3	45648.4	40530.9	33564.9	38342.8	30704.3	25608.1	50999.6	83905.8	42773.4	27743	28583.2	44067.5	104418	174218	148824	125641	152169	195132	174996	226970	187211	187367	229089	171750	168922	149809	123693	102908	84625.9	70273.3	79172.6	117180	29144.1	41882.3
NaN	NaN	5684.49	18274.9	18292.5	11379.6	13351.4	13826.6	14096.1	9786.1	9717.06	17164.5	7392.76	11332.5	13076.5	25919	17186.4	18728.5	21682.6	19877.6	23060	17558.5	15739.6	24391.5	NaN	8214.73	NaN	21964.8	31546.2	55391.1	22002.6	28871.7	24990.8	20035.9	25148.6	19372	31610.2	44234.2	45984.2	45006.9	60494	62746.2	71240.4	68441.6	67346.6	59360.7	61813.9	78899.9	NaN	14832.4
NaN	NaN	NaN	NaN	NaN	NaN	NaN	NaN	34757.2	107792	NaN	NaN	NaN	NaN	NaN	NaN	NaN	225596	NaN	NaN	NaN	221357	NaN	NaN	NaN	NaN	NaN	NaN	277799	223236	NaN	313037	NaN	NaN	NaN	NaN	NaN	NaN	384185	661852	602187	945973	1089340	1066130	NaN	816756	NaN	1060420	NaN	NaN
16454.6	7423.6	1100570	7538.81	11763.1	16654.9	26804.1	18121.9	20525.6	13547.4	21499.5	8289.91	25353.2	33538.1	33974.5	27042.7	34473.5	27563.7	25411.5	28038.7	23838.1	22779.5	15389	36858.2	38715.8	24225.5	13257.2	40125.6	43549.4	43499.9	30404.4	42880.4	56063.2	57862.7	68555.1	77477.8	53550.4	65677.3	60801.2	64703.6	66327.3	70010.6	67920.8	70702.7	59705.4	54713.4	48022.7	83042.4	12042.5	60575.4
NaN	NaN	NaN	NaN	NaN	16531.6	5495.26	4930.83	4746.98	5643.97	7552.25	10553.4	4904.94	5113.76	5320.68	5785.85	5321.78	5405	5464.14	4793.21	1257.73	NaN	1212.22	4487.37	NaN	NaN	NaN	NaN	3588.04	10480.6	12532	7930.91	9285.29	7980.67	7586.99	7834.47	5049.21	6616.25	8184.47	9192.96	8239.77	6752.12	7316.95	NaN	NaN	NaN	3596.35	5503.64	NaN	NaN
NaN	NaN	NaN	NaN	NaN	NaN	NaN	NaN	NaN	NaN	NaN	NaN	NaN	NaN	NaN	NaN	NaN	NaN	NaN	NaN	NaN	NaN	NaN	NaN	NaN	NaN	NaN	NaN	NaN	NaN	NaN	NaN	NaN	NaN	NaN	NaN	NaN	NaN	NaN	NaN	NaN	NaN	NaN	NaN	NaN	NaN	NaN	NaN	NaN	NaN
NaN	NaN	NaN	NaN	NaN	NaN	NaN	NaN	NaN	NaN	NaN	NaN	NaN	NaN	NaN	NaN	7290.09	NaN	7519.87	9553.55	10678.6	NaN	NaN	8220.83	NaN	NaN	NaN	NaN	NaN	NaN	NaN	NaN	NaN	NaN	NaN	NaN	NaN	NaN	NaN	NaN	NaN	NaN	NaN	NaN	NaN	NaN	NaN	NaN	NaN	NaN
16962.6	NaN	4522.12	8273.15	18214.8	30916.3	14021.9	14200.7	12786.4	16624.1	14593.2	26140.5	13170.6	14698.3	14039.9	14556.7	15784	21625.5	17139	15967.8	19777.9	16821	17231	38200	NaN	7872.66	8027.08	19558.5	47719.3	77288.4	27030.5	26728.2	35147.9	32210.5	36899	37419.6	20304.4	23530	29093.6	27455.6	15161.4	25260.5	40646.1	65146.1	66420.5	52967.8	53283.9	106545	33906.5	25704.9
13173.6	5589.35	5298.6	1263.66	1293.07	NaN	1700.19	540.447	2800.27	NaN	649.996	NaN	NaN	1369.06	5926.56	NaN	1074.31	4788.55	1265.89	1106.85	NaN	518.488	409.338	2611.68	3918.38	7949.91	10391	23194.1	NaN	1385.33	NaN	NaN	NaN	NaN	NaN	NaN	NaN	NaN	NaN	8747.89	NaN	11199.2	17170.4	NaN	3267.46	3312.72	5121.56	17373.2	NaN	NaN
NaN	NaN	NaN	NaN	NaN	NaN	NaN	NaN	NaN	NaN	NaN	NaN	NaN	NaN	NaN	NaN	NaN	NaN	NaN	NaN	NaN	NaN	NaN	NaN	NaN	NaN	NaN	NaN	NaN	NaN	NaN	NaN	NaN	NaN	NaN	NaN	NaN	NaN	NaN	NaN	NaN	NaN	NaN	NaN	11842.7	NaN	7965.82	18355.4	NaN	NaN
NaN	NaN	164148	55913.2	20648	48116.3	12892.3	14296.2	12103.5	16948.9	11617.5	26870.3	23320.3	12457.3	17888.5	21153.9	19261.6	23812.8	26354.8	39191.9	79157.3	77699.6	83240.3	149993	NaN	123380	NaN	24774	62267.6	99490.8	53599	47499.3	44605.6	52933.6	30555.3	50065.4	16956.1	48940	28564	42230.8	24706.4	52072.9	62123.2	159573	193560	208550	158328	345201	12124.1	21316.2
NaN	NaN	NaN	NaN	NaN	13513.7	NaN	NaN	NaN	22773.7	7862.91	10783.7	NaN	NaN	NaN	NaN	NaN	NaN	13384.2	24997.9	43049.5	33822.4	14305.2	37261.6	NaN	NaN	NaN	NaN	NaN	10244.6	21489.9	37975	NaN	NaN	NaN	NaN	NaN	NaN	NaN	NaN	NaN	NaN	NaN	16165	24252.4	24960	25646.6	52790	NaN	NaN
NaN	NaN	39837.7	NaN	NaN	15240.6	39093.2	14728.9	83244	11285.6	7809.28	15135.9	8340.27	17196.6	14147.5	28521.5	32994.2	6370.42	18778	17503.8	8117.7	10276	4161.33	12372.4	NaN	293600	NaN	NaN	NaN	NaN	95696.6	29593.5	22680.8	34227.6	24629.1	42531.1	33250.9	30837.7	27122.5	207209	23700.8	14685.8	111732	103913	296521	59024.2	447178	92263	512345	NaN
NaN	NaN	NaN	7267.29	2526.02	8216.81	22651.2	16050.6	15725.1	21810.4	12259.7	9926.61	9011.59	26563.8	21026.8	19428	22968.9	23961.8	15457.8	12403.9	3392.82	11970.4	12659.6	19607.9	NaN	NaN	NaN	NaN	14211	27518.6	11152.9	22617	51850.6	56101.6	76050.4	53297	39575	47029.4	41882.8	53933	45874.7	50367.9	45766.7	33724.6	30025.7	20327.4	19710.5	36112.8	NaN	NaN
NaN	NaN	NaN	NaN	13575.8	12381.6	40570.1	38823.8	41170.3	33099.4	21138.4	10029.4	28532.2	29501.9	35464.9	44510.5	26006.4	22852.1	15490.1	15767.9	5527.79	8333.58	8173.22	14767	NaN	NaN	NaN	NaN	137834	35186.9	31821.6	38149.3	43162.8	48777.8	74623.5	65118.2	32962.8	54600.7	43270.2	66105.8	56707	38695.2	24607.7	203716	12616.7	264332	5668.01	13579.5	NaN	NaN
NaN	NaN	NaN	NaN	NaN	12115.4	12660.8	17047.8	29586.8	10259.7	16799	9643.94	17166.6	24945.7	22550.8	11083.3	12160.9	23027	19563.6	6827.65	18435.8	15185.6	14769.8	7518.19	NaN	NaN	NaN	NaN	NaN	9994.77	14769.5	16678.8	20033.8	25539.4	31164.4	34508.1	18024.7	24595.2	28264.3	31151.4	21889.2	32581.2	22402.8	18544.5	14446.6	10159.6	12778.2	19466.1	NaN	NaN
81098.9	69945.8	78609	77937.1	68823.6	68412.5	55043.7	50426	57805.5	50953.8	55184.9	61886.3	48927.8	46976.6	48079.1	41260.8	46745.3	54108.4	44755.7	52364.7	59929.4	83265.5	69654	41790.9	63359.3	113828	99088	73222.1	57696.9	55295.3	53751.9	43437.2	43747.2	45145.8	49571.8	52126.3	39494.9	41012.5	35506	42039.7	35737.9	53790.9	43604.6	38336.4	45903.6	52725.9	64104	37534.4	90116.8	80160.7
25558.1	26334.3	31739.4	33111.5	28076.7	33366.1	24538.5	26314.1	32642.7	29984.8	23242.3	27264.9	26412.2	27232.2	24379.3	25283	24755.5	19030.7	23023.6	24516.7	27155.3	33031.3	34525.7	17356.8	28249.7	36727	23757.2	25777.1	44189.5	38715.4	20342.5	20972.3	20996.5	16211.1	15518.2	18217.3	12370.3	10237.5	14723.5	13866.1	15111.4	19001.2	34829.7	27905.7	33298.5	35993.9	36434.5	32330.4	39821.8	34992.9
NaN	NaN	NaN	51568.4	96284	63897.3	31408.8	25825.2	29348.9	43443.5	36068.4	19293.4	35202.8	41379.1	33567.2	35662.8	13853.1	12989.9	15967.1	16934.5	16762.2	83621.2	52821.6	26696.1	NaN	NaN	NaN	NaN	NaN	21934.1	23588.4	30631.4	39503.7	41938.8	50580	26108.5	39349.7	76219.7	40941.2	33403	35768.1	30178.4	26513	25890.6	13579.8	11710.3	10460.9	26276.6	NaN	NaN
104423	49942.3	64846.8	31153.1	74049.3	53599.3	94362.5	88794.2	78569.9	71007	60241.9	38918.6	100702	77096.2	67609.5	68492.7	59887.2	61745.6	54043.6	46926.2	38142.2	18527.4	24427.7	48231.9	89845.4	105189	82614.7	98802	122866	85370.2	129827	257619	297918	394792	413277	428055	320001	426837	403627	367484	391708	181666	392125	135677	211971	199449	163306	290102	9343.7	15909.4
NaN	NaN	NaN	NaN	NaN	NaN	24338.6	20399.6	23593.6	21423.8	18337.5	NaN	18577.2	21579.9	25990.8	17410.2	19256.8	20309.8	23648.6	25727.7	26476.8	NaN	NaN	NaN	NaN	NaN	NaN	NaN	NaN	NaN	NaN	NaN	NaN	20130.4	17554.6	14742.9	NaN	NaN	NaN	NaN	NaN	NaN	NaN	NaN	NaN	NaN	NaN	NaN	NaN	NaN
20788.9	NaN	NaN	73209.4	25344.9	57040.8	50281.6	52507.4	35307.2	30381.3	28499.6	26166.7	33662.9	44050	50281.6	40309.2	34139.6	26303.1	32447.8	22438	5195.34	56564.2	17559.3	78394	50518.5	NaN	NaN	NaN	18329	22857.3	22743.7	78376.3	71356	83007.2	24804	25930.8	34003.9	71291.5	44383.8	28737.1	41364.1	20282.8	46091.9	46532.5	33177.2	39947.4	29439.9	57933	NaN	NaN
69475.1	NaN	NaN	NaN	NaN	4577.32	21900.2	27179.7	31567.1	18111	9870.83	8227.75	29648.8	18481.4	18457.6	19945.2	16591	18627.3	11734.6	10312.4	7238.03	5077.58	7135.1	9436.65	68615.5	3046.95	NaN	6272.65	11256.2	23052.5	15680.3	34104.6	42084.3	49164.4	69928.2	60199.8	32814.6	46200.1	47812.3	61541.3	50480	42325.3	37511.8	27924.9	25960.7	18292.9	16416.1	31000.2	NaN	NaN
NaN	NaN	NaN	NaN	NaN	NaN	NaN	NaN	279147	NaN	140570	113534	NaN	NaN	NaN	NaN	NaN	559025	124857	NaN	NaN	53969.2	61174	NaN	NaN	NaN	NaN	NaN	NaN	NaN	175651	239652	119880	NaN	168308	NaN	252073	NaN	NaN	NaN	NaN	NaN	NaN	NaN	NaN	NaN	NaN	NaN	NaN	NaN
1167680	476962	626476	513925	329009	152984	72169.2	80707.7	78144	100145	154574	167104	100036	116249	90744.2	87933.5	92798.9	125373	78717.2	115691	127053	223676	189676	69373.5	1229340	721948	493602	392989	250086	143582	148877	90671.3	85421.9	72966.8	76225.6	63175.6	111094	69389.4	76530.2	63216.1	60039	70536.2	84211.2	108893	85395.6	96815.5	119027	66063.7	1497060	703892
1013920	NaN	NaN	NaN	NaN	NaN	NaN	NaN	NaN	NaN	NaN	NaN	NaN	NaN	NaN	NaN	NaN	NaN	NaN	NaN	NaN	NaN	NaN	NaN	NaN	NaN	NaN	NaN	NaN	NaN	NaN	NaN	NaN	NaN	NaN	NaN	NaN	NaN	NaN	NaN	NaN	NaN	NaN	NaN	NaN	NaN	NaN	NaN	NaN	NaN
447024	307881	208072	171199	101474	50252.8	18592	18253.4	19384.5	33783.4	57001.6	63145.8	48109.4	38238.2	28299.1	21265	22838.6	27100.3	16414.5	17549.5	21860.3	23755	36128.7	19210.4	403436	407701	204296	181982	127800	88972.3	55984.5	38199.9	40263.1	25187.6	21223.7	15438	53287.1	28633.7	23008.9	27889.4	23906.4	17990.7	26653.9	24124	28452.6	31630.1	46617.3	17566.4	520853	78347.6
NaN	NaN	NaN	NaN	52702.2	NaN	NaN	NaN	NaN	NaN	NaN	NaN	NaN	NaN	NaN	NaN	NaN	NaN	NaN	NaN	NaN	NaN	NaN	NaN	NaN	NaN	NaN	NaN	NaN	NaN	NaN	NaN	NaN	NaN	NaN	NaN	NaN	NaN	NaN	NaN	NaN	NaN	NaN	NaN	NaN	NaN	NaN	NaN	NaN	NaN
NaN	NaN	NaN	NaN	NaN	NaN	NaN	NaN	NaN	NaN	NaN	NaN	NaN	NaN	NaN	NaN	NaN	NaN	NaN	NaN	NaN	NaN	NaN	NaN	NaN	NaN	NaN	NaN	NaN	NaN	NaN	NaN	NaN	NaN	NaN	NaN	NaN	NaN	NaN	NaN	NaN	NaN	NaN	NaN	NaN	NaN	NaN	NaN	NaN	NaN
616454	96026.9	67852.9	67137.1	64818.5	20795.2	20052.8	14285.4	14262.2	24798.5	39541.3	49081.2	22352.2	26762.4	19980.7	26513.3	28074.7	24243.5	29330.2	31126.4	51745.3	57983.7	45696.6	18008.8	201283	64860.4	131823	119222	83595	58944.3	52989.3	31776.5	33104.3	29084.4	32535.4	21552.5	48498.5	18215.4	20508.1	21355.1	27160.3	28600.2	37881.8	34292.6	49236.3	71152.9	73415.4	26920	237911	169113
NaN	NaN	NaN	NaN	NaN	NaN	6414.74	NaN	NaN	NaN	NaN	NaN	NaN	NaN	NaN	NaN	NaN	NaN	NaN	NaN	NaN	NaN	NaN	NaN	NaN	NaN	NaN	NaN	NaN	NaN	NaN	NaN	NaN	NaN	NaN	NaN	NaN	4505.06	NaN	NaN	NaN	NaN	NaN	NaN	NaN	NaN	NaN	3230.39	NaN	NaN
NaN	NaN	NaN	NaN	NaN	NaN	NaN	NaN	NaN	NaN	NaN	NaN	NaN	NaN	NaN	NaN	NaN	NaN	7100.78	6222.49	7775.94	8332.71	10037.9	21883.3	NaN	NaN	NaN	NaN	NaN	NaN	NaN	NaN	NaN	NaN	NaN	NaN	NaN	NaN	NaN	NaN	NaN	NaN	NaN	39612.2	15775.6	8222.81	9715.28	24095.2	NaN	NaN
206332	32124.6	14059.3	31235.5	12025.9	8940.18	12683	9754.15	12533.4	15930.2	16401.1	16989.3	34038.2	22184.1	14855	10678.3	11655	29489.3	24359.4	22874.2	31760.3	30657.1	32666	22882.2	167154	439839	230639	232365	468467	514990	372046	NaN	NaN	NaN	257082	255127	229151	NaN	NaN	NaN	233044	167718	NaN	172128	175521	169933	NaN	174221	87361	25923.8
NaN	NaN	NaN	NaN	13707.7	11748.6	22311.6	22100.9	25906.6	23352.3	6158.35	10139	25802.3	22697.5	22774.2	18196.8	27446	35296.1	25731.8	21033.7	23586.9	30112	28041.2	42765.1	NaN	13555.2	16529.9	32537.9	63287.9	63848.1	20853.8	70519.5	88547	86813.6	108898	92438.6	62363	90206.6	86006.7	122554	111622	112328	143333	156858	142736	107749	97071.5	174731	NaN	NaN
44134.1	32883	NaN	NaN	13242	NaN	NaN	NaN	NaN	NaN	NaN	NaN	NaN	NaN	NaN	NaN	NaN	NaN	NaN	NaN	NaN	NaN	27083	NaN	33403	2689.02	3232.65	NaN	NaN	NaN	NaN	NaN	NaN	NaN	NaN	NaN	NaN	NaN	NaN	NaN	NaN	NaN	NaN	NaN	NaN	NaN	NaN	NaN	9865.24	NaN
16984.8	16487	2989.78	3051.01	6856.13	NaN	NaN	NaN	NaN	NaN	NaN	13089.3	NaN	NaN	NaN	NaN	NaN	NaN	NaN	NaN	NaN	NaN	NaN	NaN	17233.6	68729.2	55200.2	44051.6	41714	NaN	NaN	NaN	NaN	NaN	NaN	NaN	NaN	NaN	NaN	NaN	NaN	NaN	NaN	NaN	NaN	NaN	NaN	NaN	NaN	NaN
403916	69661.9	42735.9	30599.9	24668.5	18379.8	6155.63	1082.69	64594.9	7798.77	9638.29	8050.28	185663	114105	8751.58	103421	4536.35	10644.8	9124.07	8961.57	9813.04	35369.3	15977.9	98276.7	72773	91483.1	157691	52322	115685	42737.1	34346.1	NaN	56075.1	NaN	NaN	NaN	61992.5	NaN	NaN	NaN	NaN	NaN	NaN	61024.7	85298.9	NaN	104906	NaN	409075	80370.6
15750.6	27061.1	51647.1	71309.3	51616.4	42181.9	58830.9	34351.2	NaN	38547.3	23781.6	43011	3943.36	33919	40999.6	52854.2	31097.8	52007.7	47995.4	44246.1	65319.9	28790.8	71539.3	59206.9	NaN	125178	63090.4	76861.7	40774.4	44670.2	37216.3	79482.9	77705.1	46670.5	NaN	NaN	NaN	NaN	64598	59591	NaN	NaN	44855.9	NaN	39148	26593.4	48112.4	58970.1	NaN	37351.6
543773	122108	467513	98034.8	171461	171594	67157.1	41400.9	52562.6	33937.4	91835	144770	63019.2	85438.8	42532	52513.5	65330.7	57930.9	73639.9	45639.2	54649.9	83322.4	90556	60461.3	508239	163171	389324	326136	368580	182523	104460	78096.4	50216.7	31332.5	68725.2	38286.5	83053.2	80593.9	57927.1	32513.6	92576.1	24887.7	60643.6	49544.2	76831.6	69525.1	122156	44698	258375	133074
54074.8	38653.9	35407.7	19231.6	21249.5	NaN	NaN	NaN	NaN	7046.05	10505.5	NaN	NaN	NaN	NaN	NaN	NaN	NaN	NaN	28412.3	NaN	3908.07	1720.47	NaN	54731.6	87941.7	90196.7	38170.2	36021.4	NaN	22437.5	NaN	NaN	19576.1	NaN	NaN	NaN	NaN	NaN	NaN	NaN	NaN	NaN	NaN	6524.69	NaN	78185.4	26929.1	124674	22184.4
292931	70105.4	87130.6	48952.1	35349.7	25100.3	17735.2	6542.06	6973.15	9165.75	17110.6	23528.5	17792.5	19194	15512.5	19621.8	16611.9	4445.13	10637.4	10794.4	18868.8	22579.4	22278.5	9382.02	84151.6	92943.4	61550.9	53474.9	29089	18533.8	45566.4	18125.4	16655.4	14596.1	15603.6	15816.8	29166.3	13797.3	18216.9	24560.1	14486.3	12112.9	13686.6	8620.9	14363.3	16714.1	32870.7	11691.2	145005	64416.2
NaN	NaN	NaN	NaN	13018.5	11475.3	24096.3	20560.7	18118.5	19538.9	16560.7	25459.6	21226.5	27174.9	18185	19076.2	20512.1	25409.9	22365.1	25239.1	22844.3	16216.4	16374.4	29210.9	NaN	NaN	NaN	23453.2	14345.2	20283.2	37846.4	47540.7	16207.2	22392.7	47092.6	47923.2	42643.7	39695.5	25065.7	31213.4	33693.1	42044.4	47021.7	39006.6	49192.9	39870.8	67260	52682.4	10875	9675.49
36805.5	134584	4234.15	54678	74678.6	67669	77695.9	54952.7	70915.2	55765	51336.2	47321	76501.4	96049.4	129216	128364	132837	170365	281618	226946	303836	336111	288814	570709	48985.7	42149.9	64416.1	117548	150764	152121	108410	107022	110190	94356.2	109370	121995	91418.3	141170	184856	282607	292628	429323	454113	577183	624371	619280	562110	809972	167644	166239
NaN	NaN	NaN	NaN	NaN	NaN	3912.68	NaN	4262.58	3531.38	NaN	NaN	3764.29	5310.26	3277.97	3017.31	4054.59	3505.62	2811.52	2409.71	NaN	NaN	NaN	NaN	NaN	NaN	NaN	NaN	NaN	NaN	NaN	NaN	NaN	NaN	NaN	NaN	NaN	NaN	NaN	NaN	NaN	NaN	NaN	NaN	NaN	NaN	NaN	NaN	NaN	NaN
15453.6	5470.01	7820.71	6350.73	11686.3	11190	36614.8	22759.7	18680.9	20585.1	11028.2	14065.3	16684.9	22053.8	28455.8	28704.2	32190.3	40466.7	18505.6	16868.6	17638.8	17836.1	20075.1	34960.1	35793.1	29836.7	26712.3	98334.4	41662.4	43688.2	25129	32689.8	43820.7	41362.1	49781	42794	39163.4	46048.5	53521.9	56351.9	49317.6	53074.8	70044.8	41059.9	34684.4	35867.3	55210.3	61552.9	30937.7	27309.3
NaN	NaN	26074.4	16574	5337.53	4280.94	NaN	NaN	NaN	2941.15	3440.59	3679.68	NaN	NaN	NaN	NaN	NaN	NaN	3075.93	4770.64	5828.1	4528.77	8398.67	22348.4	NaN	10919.9	45323.8	40119.3	25622	9046.39	2152.64	3447.74	NaN	NaN	NaN	NaN	NaN	NaN	NaN	NaN	NaN	NaN	NaN	21446.3	36969.7	29348	66595	66048.6	NaN	14837.6
NaN	NaN	NaN	NaN	NaN	NaN	NaN	NaN	NaN	NaN	NaN	NaN	NaN	NaN	NaN	NaN	16385.4	NaN	8867.93	10015.5	NaN	9310.57	NaN	14841.1	NaN	NaN	NaN	NaN	NaN	NaN	NaN	NaN	NaN	NaN	NaN	NaN	NaN	NaN	NaN	NaN	NaN	NaN	NaN	NaN	21352.4	NaN	19315.6	30322.6	NaN	NaN
NaN	NaN	NaN	NaN	NaN	22143.6	30424.9	14682.3	4059	3390.31	120293	271223	16556.4	38295.6	39643.3	30678.5	33096.4	33740.6	44337.7	37337.7	27483.2	44377.1	25688.5	49071.4	NaN	NaN	NaN	NaN	24181.6	NaN	NaN	NaN	100866	NaN	20352.2	12132.9	24463.9	38546	32950.5	40577.6	49152	54503.5	47731.2	75748.5	61481.3	48914	44893.4	83588.1	NaN	NaN
11942.2	9123.4	12816.1	6986.81	7079.01	5524.19	18380.9	17052.5	16346.3	6592.86	5714.5	6968.33	20196.6	15985	13921	9901.03	9820.81	19138.7	5782.3	4486.02	8149.97	4891.4	6418.38	5919.08	12894.4	21395.3	26136.8	8208.39	2804.34	10478.4	12244.5	8994	10069.9	51380.1	69297.5	97894.5	60568.5	65336.4	47837.6	32754.1	28801.8	19057.6	18415.8	17670.5	13103.9	17328.8	13806	18114.3	17354.9	24751.6
51475.2	30220.6	27117.9	14639.7	12835.8	17153.9	100137	61825.1	56032.5	38935.5	35239.2	16661.8	89973	122006	147423	190824	161096	164940	129133	214749	97171.3	73774.8	77317.8	74919.2	5275.46	4451.93	3697.16	4017.8	NaN	NaN	NaN	NaN	3828.09	4268.17	6403.19	5458.49	6748.99	9508.52	17816.6	17298.5	12904.1	11538.3	11707.5	7692.8	6785.18	NaN	5178.99	7339.88	NaN	19650.2
NaN	5305.15	NaN	12444	18701.9	13055.1	16476.6	1855.96	3121.29	9161.98	12026.2	2058.21	21612.6	21854.2	23416	20425.5	21340	19447.4	12563.5	14412.4	6432.28	10876.3	7915.16	12790	NaN	NaN	NaN	31668.5	25806.3	36849.6	22266	16449.1	13282.3	11251.1	40292.2	7989.12	12279.9	33976.4	8552.69	66404.5	5258.2	NaN	29168.3	68326.6	42147.5	38677.7	51290.3	91987.1	NaN	NaN
NaN	NaN	7934.4	28969.9	37286.9	1732.69	2672.1	2296.04	53422.2	45390	12729	39726.8	48000	9489.29	16381.2	NaN	41792.9	8663.29	30201.7	4886.41	30389.9	35596	37755.4	7686.76	28849.3	NaN	NaN	5372.59	10547.7	14353.4	14607.1	10633.3	9477.18	10501.3	12417.7	15117.5	15478.1	12948.6	12250.2	10524.1	7492.2	8377.95	6111.3	3590.4	72264	63607	79145.8	8674.46	100114	68878
279360	187960	109449	87231.8	68890.7	57311.1	101748	78283.9	79340.4	70045	66400.4	49648.3	87885.5	95448.6	93989.4	82411.4	82946	76177.9	51730.3	51808.6	46224.5	38463.3	40740	51571.1	245229	79159.9	46958.8	44130.1	47484.9	30165	33681.7	35159	31433.9	30938.2	45325.1	46497.7	69184.3	69966.8	67826	56253.6	57050.6	36945.1	35675.9	26298.2	21271.8	21437.2	32422.9	37118.9	187192	65184.7
67663.1	10253	5948.04	4340.99	2339.51	16561.8	3576.9	3189.02	2487.55	3533.43	3595.03	21294	14660	4763.08	20481.9	1973.39	3087.21	5455.67	5247.57	5152.16	5308.78	2558.1	4602.07	16667.1	11689.3	146420	75962.8	52066	37812.4	25929.4	NaN	22049.9	18743	NaN	39619.6	NaN	35250.7	13853.7	17001.5	14792.5	20595.8	17651.4	19519.9	15605.4	NaN	9664.2	9555.97	11667	35683	12273.5
NaN	NaN	NaN	NaN	NaN	NaN	29135.9	23083	40866.9	19510.8	2660.52	NaN	33335	21909.5	30091.5	41071.7	44748.2	39857	67610.4	66155.1	92064.3	70021.7	52100.8	103995	NaN	NaN	NaN	NaN	NaN	NaN	NaN	79460.9	82889.7	20113.6	10599.1	28558.7	24342.2	49451.5	62909.5	96903.9	105474	139574	143771	152441	115078	110939	111648	171818	NaN	NaN
47072	45332.2	44125.7	246959	272638	180826	24845.6	33692.8	40373.8	57960	65165.5	102999	27191.7	18759.2	15229.9	16464.5	16365.8	19776.5	19117.1	15935.5	22462.3	23958.9	24400.3	8886.85	47233	116762	174558	266117	333181	207765	111830	127564	112858	69092.9	58237.4	47900.1	39913.1	28135.6	29789.9	30757.5	27778.4	30986.7	39015.4	23719.4	26701	31400.6	35755.9	15670.4	NaN	33931.5
14243.9	7152.43	17541.7	21993.5	21519.5	43337.6	86147.4	84821.8	77318.1	68034.8	51685.6	45715.9	71022.6	60637.6	64597.2	57158.1	52334.7	55478	47732	53101	47534.3	52812.7	39034.3	65945.4	NaN	15234.1	26947.9	38530.2	62732.8	38019.5	68076.1	82175.7	93637.4	110706	109065	94510	73534.9	105440	104560	81743	68951.8	76777	56243.9	62233.5	81419.7	85452.5	46599.8	91759	30688.7	47833.5
NaN	NaN	45254.2	NaN	9901.53	20947.1	37256.8	18091.7	32902.3	29764.4	27957.4	23238.6	25269.1	30854	26896.1	30159.8	39213	34908.9	30399.2	28640.1	30485.8	20679.9	21791.2	35477.4	15676.8	16171.3	NaN	27537.5	21742.3	22440.9	34836.8	38245.2	31451.4	47101.9	35370.8	39394.5	39561	51474.3	39441.3	39376.4	31419.3	47876.8	63559	22704	18719.9	21236.9	24800.7	23191.6	16287.9	35156
NaN	6205.9	19196.8	3166.87	26046	38664.3	16579.6	18846.7	51341.8	37265.9	26553.8	26835.9	27276	25005.7	28813.4	22221.7	21413.5	20263.4	15170.6	21153.6	25372.7	20722.5	21008.5	34399.5	NaN	23230.3	20054.5	42396.9	13636.3	44289.9	33673.6	56094.5	49346	67976.1	65971.9	60154.5	48725	53732	61955.3	47184.7	44493.3	33249.2	38450.7	39989.9	37195.3	35205.6	37495.8	43424.2	NaN	27585.7
NaN	NaN	NaN	20795.2	77573.9	109246	28343.1	25240.5	27930.3	19907.4	24535.9	110314	38870.2	24004.5	26786.6	29452.2	35009.5	30493.7	37321.5	29024.1	28815.4	32888.6	21349.3	31123.3	NaN	NaN	NaN	55944.3	10225.3	13693.2	28634.3	27314.8	38625.3	39509.2	37889.1	47162	107268	126053	104699	110172	119658	123117	143750	130273	134808	114969	115754	152860	NaN	NaN
NaN	129897	NaN	NaN	NaN	1706.05	42537.6	NaN	53595	2402.07	NaN	NaN	1730.33	3396	NaN	31253.8	41631	15694.2	7167.16	12600.9	28731.2	NaN	NaN	NaN	NaN	NaN	NaN	NaN	NaN	NaN	83470.9	NaN	90386	94848.1	17255.6	9796.68	13302	22431.7	NaN	NaN	12466.2	13657.9	18506.8	26133.8	19458.6	23041.9	NaN	25532.3	NaN	NaN
NaN	NaN	NaN	35758.8	30640	51130.9	52741.2	40392.6	44111.9	36760.7	37915.8	59230.2	69678.4	50652	45914.9	31490.7	31305.7	20191.4	33587.6	69762	80814.4	64788.7	43473.4	80213.4	NaN	92137.5	364313	306910	61840.2	151188	44952.5	75406.4	64168.7	78925.7	95255.5	85665.4	86391.9	80730.5	93989.6	67667.9	76524	105183	104938	89084.5	113942	66870.6	66156.6	83921.4	4028.4	NaN
43433.6	NaN	NaN	NaN	8792.29	NaN	42520.3	46281.1	52891.5	61872.4	55880.4	64687.7	57548.1	52606.6	54181.3	45922.8	49587.9	42771.4	46061.7	46796.6	26838.3	57747.8	41547.9	60342.8	NaN	15341.2	28094.9	134528	355192	208759	124449	298942	28015.5	35092.1	36573.6	50489.3	31627.2	42087.9	120804	35604.9	40968.4	141532	46528	42006.4	37166.5	34462.3	36784.9	59497.9	NaN	NaN
NaN	NaN	NaN	NaN	NaN	NaN	6512.49	4326.89	10567.9	3108.23	NaN	NaN	3697.6	6000.95	8890.76	7520.11	8058.05	12536.3	4236.02	6618.65	3977.12	5252.81	5217.83	10009.9	NaN	NaN	NaN	NaN	NaN	7217.27	NaN	18758.1	20896.6	22311.4	30315.1	26248.4	15849.1	3198.94	28634.9	12080.2	9665.18	12395.9	15379.7	18868.4	17443.6	16742.9	15929.6	22889.5	NaN	NaN
6187.96	9113.42	9869.59	9517.11	13564.5	12193.3	39588.2	45068.9	36398.3	24636.2	33439.4	20562.8	40882.6	55799	28762.7	25211	27809.8	46810.9	45083.7	32018.5	50021.1	63400.1	62490.9	49157.3	14818.5	NaN	NaN	11296.9	14660.8	15035.6	23841	38571.9	65990.7	88584.2	105598	89489.4	80201.1	110477	90732.7	120450	97212.6	94658.8	129544	125094	147906	109904	117850	140320	NaN	NaN
10957.4	NaN	NaN	2515.18	6981.5	8504.98	15663.3	15204.6	16495.8	9863.87	10562.4	17561.9	13429.9	15059	21741.2	22788	27997.2	27571.5	29804	29279	21810.4	25491.2	19460.5	50194.9	11631.9	33523.2	36843.4	32984.5	42584.7	34797.2	28787.5	39533.5	47137	41186.3	42653.9	48515.5	45621.1	54701.2	51652	58274.3	42594.5	52083.2	65565.6	58817.7	49386.5	42818.7	51526.5	100183	11443.2	23828.3
NaN	NaN	NaN	11224	36059.8	2744.72	23948.9	32929.7	26398.8	2389.41	27302	6511.23	34666.8	1632.97	28761.9	1107.29	9182.68	27049.2	21229.1	16722.5	28764.7	22971	27250.5	24641.3	NaN	NaN	29317.6	43289.4	51873.6	59341.8	17232.7	33965	40330	31582.1	31971.8	33057.1	27284.8	26628.5	18623.8	23293.7	25882.9	8555.57	23174.3	24308.7	17569.5	20852.9	16083	3035.02	NaN	NaN
17497.3	NaN	NaN	NaN	NaN	NaN	NaN	NaN	NaN	NaN	NaN	NaN	NaN	NaN	NaN	NaN	NaN	NaN	NaN	NaN	NaN	NaN	NaN	NaN	NaN	6144.37	6812.97	5922.16	NaN	NaN	NaN	NaN	NaN	NaN	NaN	NaN	NaN	NaN	NaN	NaN	NaN	NaN	NaN	NaN	NaN	NaN	NaN	NaN	NaN	52037.1
NaN	NaN	NaN	NaN	NaN	13399.3	NaN	NaN	NaN	9716.08	NaN	8675.08	NaN	NaN	NaN	8026.22	NaN	4690.75	10193	6751.07	6341.67	13206	10634.9	14036.1	NaN	NaN	NaN	26930	32351.1	16013.8	11212.4	17778.9	10606.5	NaN	NaN	NaN	NaN	NaN	NaN	7136	NaN	NaN	21010.4	29367.8	35178	27633.7	33267.7	62121.5	NaN	NaN
382203	402663	411817	267003	165088	87107.3	38249.7	35667.5	36924.6	42346.2	58502.2	89664.7	54581.5	55051.7	53483.2	56866.5	63032.4	56227.2	48797.9	53178.1	73222.1	109077	123885	43981	379183	405239	322163	201190	129852	69059.2	50773.2	44849.6	42749.4	44367.2	38838.1	37501.9	55808.4	50648.3	50433.5	49221.7	51317.9	44863	45509.4	40398	61627.7	78458.9	103527	46766.6	349363	168640
57099.5	48487.5	29429.2	27610.1	20429.5	18865.1	32777.7	46280.1	25600.7	33952.5	30835	24464.5	23594.1	29121.6	36583.9	34308.7	75835.5	154790	73356	71812.7	75431.4	97250.6	59308.4	19760.2	46764.7	59656.6	45957.5	37048.3	25741	31550	28231.2	28442.3	38103.9	43204.5	45645.6	53153	46134.7	32862.6	32078.1	35159.2	64285.3	73721.3	117728	80624.1	50946.5	76465.2	52898.1	13304.3	204592	33091.6
105486	14715.1	19716.4	14900.6	12195	11801.6	20777.8	20329.1	16996.3	14222.3	14527	17969.5	51225.1	20565.7	22410.2	25643.9	43726	88917.2	57242.8	50816.2	51059.4	62509.4	38575.7	11371	37217.4	41096.7	40038.5	25405	15509.7	19043.5	31423.1	30871.5	51618.5	49873.8	67565.1	72997.5	56236.6	68989.6	61739.5	63534.9	103610	175221	170811	150780	115240	153485	114727	15765	105472	118188
NaN	NaN	NaN	NaN	NaN	NaN	NaN	NaN	NaN	NaN	NaN	NaN	NaN	NaN	NaN	NaN	NaN	NaN	NaN	NaN	NaN	NaN	NaN	NaN	NaN	NaN	NaN	NaN	NaN	NaN	NaN	NaN	NaN	NaN	NaN	NaN	NaN	NaN	NaN	NaN	NaN	NaN	NaN	NaN	NaN	NaN	NaN	76282.7	NaN	NaN
226340	197161	143895	119786	118892	143618	561115	509510	601366	407356	280965	181582	461536	383996	340378	293849	280079	220913	210220	209256	210355	224833	192166	224909	251172	95481	66582.1	57888.6	57318.1	62290.5	97981.2	106193	128620	144729	166378	168086	142964	146033	125325	115509	116678	98950.2	81077.9	74478.8	82391.9	79084.5	88525.7	74752.2	242414	145612
125873	57563.4	50538.7	80342.7	66218.7	60781.6	139670	131079	141249	103818	73036.3	60936.1	113381	105190	98086	87642.3	76428.4	72841.2	55819.3	50576.6	47921.9	45460	39195.6	46704.7	114884	55444.2	54954.6	43110.1	29708.1	20371.9	33746.7	24765.9	32274.9	44739.2	37830.1	46269.4	41104.3	44649.1	36028.4	33032	38008.7	30935.3	24051.2	17451.2	22474.9	27638.4	22444.2	14284.3	76636.2	77216.9
7107.23	9100.93	5294.61	4514.08	6368.33	5236	8978.08	9243.13	10874.5	6033.16	7576.79	4760.21	8076.95	9701	7947.78	6732.75	6374.54	10315.7	4002.45	4580.41	2819.15	4400.16	4409.89	3124.92	5542.22	NaN	5020.78	NaN	NaN	NaN	2420.99	NaN	5771.16	5628.65	5081.24	6143.97	NaN	NaN	NaN	NaN	NaN	NaN	NaN	NaN	NaN	NaN	NaN	NaN	NaN	NaN
872379	189736	105645	69480	66483.1	29938.9	32720.4	59438.8	89326.3	93909.1	110094	131905	127690	135029	131466	99069.2	105962	103886	86446.8	81263.6	103009	143376	126226	41902.1	761270	328793	234799	236255	149584	116961	93328.4	51543.5	77820.8	100943	44439	112104	110252	82768.4	74832	91415.9	108202	81045.2	133003	109293	109221	116075	102617	111548	540456	197700
206124	155746	118137	97858.2	79341.1	98938.4	222130	187498	231027	214254	139602	130454	245730	182570	191346	130749	146435	116058	78748.6	58094.8	51674.1	62696.7	60147.8	41461	189682	226076	119630	108409	104345	115126	109466	244198	262600	246971	305183	250249	215371	261956	189305	256364	220147	144208	113813	70088.2	77838.5	51592.3	58295.5	41017.5	42925.8	63595.5
NaN	NaN	NaN	130550	6989.36	9938.79	49573.6	46060.4	32323	42020.4	14616.3	23247.8	58455.7	86757.9	105096	121450	168374	155321	173801	178182	140044	161178	141361	228168	14336.4	14745.8	NaN	14200	36444.7	15332.3	29783.8	45645.6	28943.8	27429.8	33615.6	41904.9	60978.3	86839.9	115297	100059	131015	172064	175375	222412	217784	149806	190697	220080	NaN	NaN
25956.8	20010.5	22789.5	28065.9	32522.9	44175.1	75177	80638.5	85566.1	76892.1	59086.4	44519.7	71946.6	72524.2	63389.1	61704.3	58095	34510	39176.6	35517.6	32405.3	32272.7	27354.3	28855.4	26851.2	47810.9	58088.1	38382.4	46913.7	56696.9	64926.1	84963.9	114274	108959	95201.3	103602	94555.7	90388.4	102438	88497	88459.4	82277.6	55380.9	49429.3	49425.3	62052.4	42656.9	39058	28286.7	32296
NaN	NaN	NaN	NaN	NaN	NaN	NaN	40845.4	NaN	NaN	NaN	NaN	NaN	NaN	NaN	NaN	NaN	NaN	8588.25	NaN	NaN	NaN	NaN	NaN	NaN	NaN	NaN	116525	94800.6	20052.5	14749.3	NaN	20162.5	112299	376825	NaN	5012.64	12800.9	4423.06	10732.1	6157.19	14586.2	19220.4	21663.2	20897.4	9876.69	18565.8	17583.6	NaN	NaN
56351.8	112680	271790	419657	342320	299534	156257	164921	199395	180339	202698	229314	150132	144199	121209	126580	129888	100107	91758	74778.2	77243.8	53959.6	68410	101976	42990.2	88668.6	291994	350819	256452	254585	285037	231787	187422	182270	135094	134969	130390	112877	129179	99948	120368	103203	85786	116551	75307.3	62233.8	163390	81795.9	NaN	267071
45954.4	220730	1211920	1449130	857455	1101810	423275	439386	395812	512253	536303	816358	411809	297407	368349	346107	343028	272853	238376	201767	192157	186504	170795	313200	56249.6	463389	3187790	2752430	2958820	2610310	936247	1730150	1722460	928107	1228120	641693	746684	641673	724879	640515	735205	707016	776090	788569	329786	456071	417378	939059	49519.9	889990
NaN	NaN	2339.56	3134.82	2562.37	2224.26	699.294	NaN	NaN	NaN	NaN	NaN	NaN	NaN	NaN	NaN	NaN	NaN	NaN	NaN	NaN	NaN	NaN	NaN	NaN	NaN	NaN	NaN	NaN	NaN	NaN	NaN	NaN	NaN	NaN	NaN	NaN	NaN	NaN	NaN	NaN	NaN	NaN	NaN	NaN	NaN	NaN	NaN	NaN	3595.52
119379	48317	36307.8	26353.4	23870	18727.1	11519.2	12279.7	26291.4	25881.2	29141.5	26079.9	27433.6	20276.8	21536.9	15365.9	18270.8	25293.4	15060.3	14954.7	22218.3	18790.7	18871.8	9295.66	109508	124505	87610.7	75803.3	50626.3	36639.3	29030.8	32248.9	35089.9	35715.9	34492.8	31381.3	36485.4	28222.9	34057.4	36227.4	30719.4	33584.9	30401.1	28106	34065.7	36723.4	36085.1	14663.2	208978	90641
894798	540730	366053	264324	235772	124017	68131.3	56394.4	62020.7	98804.9	145103	151871	78222.9	64577.5	62268.9	51518.7	49658.3	70413.9	52034.8	62982.7	57968.4	66307.7	83093.1	26532.3	769609	321097	202925	148952	126267	113322	95184.9	92778.6	87153.6	67518.1	60826.1	60103.7	81096.3	62352.3	61832.3	57751.2	58127.7	55426.3	44260.9	48171.1	41793.2	47434.1	51858	20749.8	1838810	304318
162594	181028	41954	14569.5	19209.5	21068.5	58897.1	48392.1	52307.7	49383.1	37882.8	111683	93528.8	83330	91382.1	196890	216268	264961	246513	258340	235663	260445	206996	409567	145858	76057.3	56533.6	85303.8	74019.2	39048.3	44183.9	50963.1	31195.2	84061.1	65370.8	90501.9	97853.3	157511	117198	131123	172621	140549	164505	182179	179601	188451	181908	195073	102116	NaN
67991.6	64596.8	54142.5	70714.6	59752	59643.8	111015	104199	136231	99756.3	102709	104692	80986	64127.7	83901.8	89411.6	111960	102046	153342	150462	138571	124426	140516	202336	56569.9	65254.1	603336	439814	NaN	191062	72983.9	135557	162418	116016	68093	119225	38963.6	86358	77077.3	92399.4	89648.6	109392	83069.5	94577.6	118597	122473	115183	129291	26309.4	200080
30703.3	10984.1	4071.06	16164.3	130960	2193.19	14660.2	12294.4	10779.3	6242.13	6414.52	27442.2	16404	26875.4	33166.9	30552.5	39185	50852.6	52376.5	53627.6	55886.5	55886	52113.3	110765	28312.1	70912.6	21944.9	31026.2	22061.9	2808.56	26715.3	10480.2	10381.1	22811.1	29568.5	26655.2	19347.3	38967.9	38042	46258.9	66533.9	116522	111078	113186	105291	88164	116179	175493	21019.3	NaN
37435.7	35024.5	26489.7	20330.3	11132.6	NaN	NaN	NaN	NaN	11397.2	9019.83	NaN	10469.3	10980.4	10268.7	10739.5	10820.2	NaN	7674.08	NaN	7907.65	NaN	9458.53	NaN	39089.6	32932.8	32545.6	22749.6	26137.9	NaN	12704.7	NaN	NaN	NaN	16647.6	NaN	13875.5	NaN	15552.6	NaN	10516.6	NaN	NaN	NaN	NaN	NaN	15591.7	NaN	59790.6	24765.7
66399.7	67241.4	44889.6	36814.2	30564	1651.45	1253.22	19634.9	14481.2	13335.9	19986.2	19391.9	14118	14758.6	19105.3	10960.9	14527.2	NaN	12306.9	13206	NaN	20318.1	15994.4	1960.3	88181.3	37372.9	15230.2	20143.1	22704.1	17865.7	12855.4	2470.77	8719.97	2828.51	3520.42	3723.27	2245.82	2210.59	2301.63	3394.61	3664.36	3710.71	3104.2	4312.83	3670.6	5812.19	5189.71	5096.51	44280.2	3011.72
NaN	169286	29313.4	47642	NaN	9984.99	6942.91	NaN	5276.58	1031.87	6391.13	NaN	2404.4	3850.57	3354.22	NaN	5397.01	10122.3	3542.76	3200.77	4601.9	3208.12	2485.45	4985.6	59841.6	NaN	NaN	24590.4	NaN	NaN	10029.4	13743.6	NaN	NaN	NaN	NaN	NaN	NaN	NaN	2904.48	NaN	4811.3	6038.47	9853.56	7755.23	9675.68	6965.83	9615.07	NaN	NaN
43706.8	25427.1	22542.6	14545	9565.36	9694.21	3026.61	3810.32	16603.8	5304.7	6475.02	5317.76	14276.8	7433.53	4099.8	3712.19	3535.21	12317.6	2712.72	3258.98	29887.3	3871.72	3604.38	NaN	25577.5	27853.4	28563	24536.3	21094.5	17643.4	5670.65	16350.1	16071.4	5541.5	44876.1	2498.52	7680.05	3360.04	5958.25	3479.11	4382.26	14666.4	37939.4	37625	35578.5	13629.5	10867.7	25075.3	7753.83	24296.6
NaN	15625.1	19750.8	20294.6	13656.9	8591.2	6197.71	5762.68	5284.56	5235.56	7421.82	7774.76	4388.38	4683.84	1963.45	1861.86	5489.41	5756.79	5645.54	1417.1	4358.01	6326.02	5462.63	4366.2	5445.13	22670.6	64994.4	47275.1	37386.6	18665	14433.5	12713.1	23304.2	10539.8	14822.3	33575.3	7769.58	12184.5	8711.68	7571.11	9576.14	17692.4	19930.2	23050.8	21104	18624.4	10684.1	8826.15	NaN	25677.2
341461	273111	177248	138311	104910	69996.2	197588	166913	189836	135148	126048	104557	167444	151743	138795	125637	113636	77876.4	75891.9	68467.2	59839.8	61788	64918.1	39482.7	322950	116305	79584.1	77393.2	60560.4	58747.7	64763.6	82235.5	84637.4	86658.7	100151	97777.4	89162.7	81915	84990.2	74352.6	70978.2	74580.2	59297.9	47228.1	49528.6	56853.4	49243.1	35227.5	172910	76515.7
24037.2	13677	8796.34	13045.5	15714.7	22726.6	20355.8	22294.8	19188.9	22782	21356.2	30656.8	14894.6	13682.5	14397.4	15194.8	15260.3	10012	7089.8	7665.34	16569.4	8479.59	9918.47	10002.5	17952.1	22585.4	32154.8	29597	48108.2	68553.4	32182.7	38843	34651.6	26423.5	26953.6	23597.1	17935.6	19404.3	20876.3	21682.4	20184.9	18797.4	17769.3	12497.8	7149.86	14609.2	17225.6	14739.2	17206.5	20233.4
NaN	NaN	NaN	NaN	NaN	NaN	NaN	NaN	NaN	NaN	NaN	3045.77	NaN	NaN	NaN	NaN	NaN	NaN	2574.52	3738.61	15470.8	4364.7	5655.87	7729.84	NaN	NaN	NaN	NaN	NaN	6596.91	10852.1	14178.9	NaN	NaN	14113.7	NaN	NaN	NaN	NaN	NaN	NaN	NaN	NaN	NaN	9866.76	10679.3	6337.72	16224.3	NaN	NaN
27479.2	20638	23214.5	19879.2	20775.7	14426.3	41991.3	33703.3	40313.8	23850.6	26091.5	16305.3	41631.7	46119.7	41198.3	46428.4	45487	46104.3	56795	62976	74599.7	75867.1	65685.5	86753.9	36785.8	57171.7	58245	49348.4	35627.6	38890.5	22013.9	28144.9	35453.6	34536.1	45860.8	47946.9	46103.6	52198	46702.3	50023.1	54884	72992.6	75576.6	78335.8	93478.1	72677.7	77803.9	83832	138610	49874.6
NaN	NaN	NaN	NaN	NaN	NaN	NaN	NaN	NaN	NaN	NaN	NaN	NaN	NaN	NaN	NaN	NaN	NaN	NaN	8302.97	5760.61	32847.9	6927.2	9944.49	NaN	NaN	NaN	NaN	NaN	NaN	NaN	NaN	NaN	NaN	NaN	NaN	NaN	NaN	NaN	NaN	NaN	NaN	NaN	2315.35	2862.06	40338	2072.4	5166.7	NaN	NaN
NaN	NaN	NaN	NaN	NaN	NaN	NaN	NaN	NaN	NaN	NaN	NaN	NaN	NaN	NaN	NaN	NaN	3759.66	8380.71	12322.6	7863.64	10184.6	10809.3	14876.1	NaN	NaN	NaN	NaN	NaN	NaN	NaN	NaN	NaN	NaN	NaN	NaN	NaN	NaN	NaN	NaN	NaN	NaN	17503.7	32205.1	49575.9	48117.2	40403.2	57078.9	NaN	4505.68
42896.5	39913.7	61120.8	130063	72742.5	55886.3	29313	27536.9	25523.7	27339.8	30487.2	42783.8	26601.1	22315.8	17685.5	19263	19471	23574.2	20544.9	21823.2	22109.3	27522.6	33225.9	18554.8	42091.5	92331.9	166874	137619	84716	70976.7	44028.2	48136.8	44798.2	37478.2	40606.1	46228.8	38354.1	36885.7	28007.3	31326.6	30211.5	30337.1	25659.3	29298.4	30729.8	30138.1	38376.4	34486.4	25022.1	75657.7
167476	95049.2	46189.8	39419.5	25713.2	18840.2	11471.9	7133.83	8800.32	13681	16572.8	28999.8	16037.1	14836.7	15830.9	16040.8	20268.5	24143.1	8872.9	15734.8	27512.3	26346.6	29108.1	12187.9	128712	186015	104155	144360	52567.1	45185.4	38203.9	41846.7	45960.9	35118.5	23277.8	24035.9	75362.4	34498.3	25366.6	21587.5	29270.2	18144.4	20582.5	20360.8	23978.5	20698.1	27463.5	10749.2	93906.3	74617.9
1003330	640445	375578	274086	188858	96417.9	52464.6	44303.3	46516.9	66511.9	128161	113790	66537.9	76452.9	73711.2	72402.5	66573.8	71424.2	53688.9	67438.2	96216.6	135048	120305	39352.1	976085	997073	592887	540275	356643	165987	164028	106806	114630	89588.1	61482.9	71882.9	161641	86535.5	80909.7	61229.4	82244.2	85777.6	100133	83932.3	91020.3	126282	146953	49626.5	574563	56924.1
28322	16466.5	8750.34	NaN	7674.36	NaN	NaN	NaN	NaN	NaN	NaN	NaN	NaN	NaN	NaN	NaN	NaN	NaN	NaN	NaN	NaN	NaN	NaN	NaN	4165.79	41224.2	26824.8	24047.8	21699.3	NaN	NaN	NaN	NaN	NaN	NaN	NaN	NaN	NaN	NaN	NaN	NaN	NaN	7801.74	NaN	NaN	5598.68	NaN	23662.4	14397.2	NaN
45281.2	45451.4	22094.2	21234.1	14780.1	6608.86	4584.86	2027.92	3827.44	4322.05	5689.98	11025.4	5269.27	9790.6	12686	13040.2	13593.9	17691	12290.1	10945.8	14075.3	12536.6	12555.4	45838.7	30439.8	69815.9	37253	27077	29054.6	34343.5	6859.38	24432.8	26756.7	17389.2	23008.6	35591.2	39422.6	23534.8	38586.2	23103.4	19697.6	23793.2	2270.94	20137.3	19647.8	19747.8	23808.3	NaN	15629.1	NaN
283279	120962	NaN	62176.6	76925.4	58953.7	25200.8	30748.8	NaN	NaN	NaN	NaN	29599.2	3137.97	23843.3	NaN	NaN	NaN	NaN	5232.5	NaN	3687.63	5227.91	NaN	25097.3	74831.7	34114.4	33067.1	20687.5	11087.2	6598.13	27865	6472.77	NaN	NaN	NaN	6791.8	NaN	NaN	NaN	NaN	NaN	NaN	NaN	NaN	NaN	NaN	12727.8	NaN	NaN
NaN	NaN	NaN	NaN	NaN	NaN	NaN	NaN	NaN	NaN	NaN	NaN	NaN	NaN	NaN	3394.29	3298.97	NaN	NaN	NaN	NaN	NaN	NaN	NaN	NaN	NaN	NaN	NaN	NaN	NaN	NaN	NaN	NaN	NaN	NaN	NaN	NaN	7813.02	5354.29	NaN	NaN	NaN	NaN	NaN	NaN	NaN	NaN	NaN	NaN	NaN
385194	344131	201114	138923	84150.9	48270.6	23881.2	20936.2	20109.1	23847.8	40340.8	47819.2	33037.6	30446.6	26255.8	25349.2	23060.8	43936.2	24223.6	28834	37292.2	40989.4	50089	41156.5	326254	430679	264141	236207	173399	128016	55608.2	66032.9	79653.9	52115.2	45488.4	66416	90935.2	88516.3	64837.4	72402	79677.1	83594.7	89254.1	87576.5	123495	172214	143632	78366.2	577567	248474
173626	83395.1	35446.2	20525.2	20901.1	6376.35	4738.48	3940.1	5750.58	3926.47	8803.88	10815.9	20166.6	21141.7	22846.2	20374.3	22728	23930.4	15449.2	16583.4	16507.1	19210.2	25590.9	12503	159111	36521.6	21302.7	20320.1	16038.9	9399.24	16273.8	22611.8	30088.2	10550.5	32142.5	12797.9	19471.6	12333.2	39239	27047.5	7891.03	27958.3	21697.7	26519.2	16778	23018.8	29289.9	16341.2	116307	49030.7
677836	58812.6	469533	389860	223193	118538	83211.3	93278.7	74617	87420.4	111263	114343	100966	104778	139328	124444	90576.8	237992	157200	79750.3	203110	59315.7	75643	38420.9	565318	245135	206636	180013	59310.7	43514.2	56198.8	107626	36570.5	41228.8	45142.4	47054.8	67943.3	49472.1	46223	46614.5	48812.1	229688	212563	201159	210960	202650	299943	103264	198578	68035.5
144307	50336.4	32847.3	46203.3	20686.4	17440.4	6504.86	19970.8	8588.56	25041.3	19378.8	18407.2	27327.6	29974.4	22287.2	29413.4	15495.3	24304.1	18157.4	21326.4	23499.1	21691.3	26800.6	7235.21	148450	159462	170595	137031	94445.8	58699.1	35994.1	35949.8	53309.6	39028	58219	41561.9	39754.7	39623.9	49452.5	37234.7	35469.9	49371.5	49866.7	44867.8	41220.3	33868.7	53830.7	36034.4	143355	45701.1
151067	73819	51266.5	41957.6	13480.3	15035.2	8961.98	11884.5	3760.32	3715.16	18200.3	14862.3	8464.6	6933.68	12685.3	10202.4	10804	7851.11	2219.41	5017.52	9621.88	16876.9	11828.2	4588.78	93134.7	111130	82487	104357	26023.7	29678.8	17618.8	10806.5	10538.4	14052.6	18172.2	9140.29	14346.3	7263.77	28746.4	18061.8	18590	23001.5	7406.75	8985.44	19520.9	34350.5	107457	58645.3	32626.9	14718.3
34562.4	30122.4	35008.8	28166.5	30383.5	56101.3	23536.8	27580	30119.8	31946	27603.2	42618.3	21447.4	21184	17664.1	10388.1	14889.2	8115.44	6063.93	7166.31	NaN	16734.4	15744.1	10484.1	27351.4	65040.4	66942.7	49771.8	48200.2	57751.6	27641.9	23889.5	21231.2	62999.8	56850.5	NaN	52053.9	NaN	NaN	59266.8	56836.6	47188.5	49883.6	44810.8	13298.3	41474.2	20252	NaN	100389	40837.4
94815.8	51024.9	66046.7	57249.6	33221.7	17491.9	6904.56	13920.8	4917.87	8646.1	8781.95	21439.6	13488.9	7832.29	8944.13	5954.33	7476.01	32704.2	5177.9	7427.82	25377.5	19975.3	12798	15095.8	53102.7	73832.9	90281.6	65803.4	37713.7	42238.3	19853.8	25695.3	21581.3	13628.5	13563.4	15760.2	11873.7	12993.1	19770.6	21145.9	13231.2	21332.7	16580.2	23042	27131.5	33803	25446.7	18998.5	124670	102443
NaN	NaN	NaN	NaN	NaN	NaN	NaN	NaN	NaN	NaN	28345.5	NaN	NaN	8135.65	NaN	NaN	NaN	NaN	6347.19	NaN	NaN	276258	NaN	29465.6	NaN	NaN	NaN	NaN	NaN	NaN	NaN	NaN	NaN	NaN	NaN	NaN	NaN	NaN	NaN	NaN	2000.82	3124.02	21871.6	17874.8	21026.4	3254.81	17956.1	7841.26	NaN	NaN
1369200	221041	120713	880399	98221.6	90163.9	104457	106119	85036.3	146904	129008	71810.3	89818.1	137264	95922.9	93903.2	77719.1	59152.8	63416	56100.8	52548.9	44337.3	89401.8	34291.8	1230480	772611	584862	407244	256826	155780	151609	106283	104291	81507.8	72289.9	80416.6	174509	97927.6	82400	65809	73593.9	44391.1	43951.2	37170.8	56101.8	70289.9	39616.8	18532.6	9857930	4927330
78723.2	27424	41160.8	55595.4	65634.9	114131	218321	286136	201332	209486	180291	148240	237694	140482	162668	213365	186496	230705	127830	156162	123852	93218.9	73382.2	134812	79562.5	122994	152706	166043	315582	568255	703896	812667	1504550	1711830	1782760	1769620	1157750	1478930	1433380	1245290	745095	1277000	786251	564742	510588	524710	436438	739234	25861.1	71395.2
9299.97	13560.7	24850.2	25836.1	26680.4	35827.4	51087.8	50090.7	47439.9	44480.9	41849.4	35201.7	43611.9	40276.3	39872.2	42120.6	37594.4	31346.1	24118.4	19711.2	18702.3	13729.5	14984.3	20402.1	13209.8	32075	53897.2	59628.9	50569.2	53151.9	36541	54417.3	71868.4	61288.6	87212.7	67792.2	49657.8	63842.3	62027.8	62669.3	57515.5	62500.1	55603.7	35602.8	27862.3	17589.1	27472	45806.8	21695.3	82306.2
17084.7	18378	32332.1	18586.3	17415.6	15856.5	28350.1	33031.2	25548.1	21647	11692.2	17687.5	30717.1	25767.7	26101.5	30940.9	43776.6	59878.7	52928.8	49061.6	47784.3	39265	39278.7	55582.2	21513.7	71370.3	70522.6	64534.1	50582	42339.4	22844.1	39599.7	48566.7	62306.6	74139.9	73772.8	64777.8	129517	162016	224596	239186	403891	404327	483449	402884	380654	362132	557570	NaN	3769.89
629343	115453	110552	59201.6	66275.2	35619.7	23722.7	23579.1	17285.8	17914.9	36744.1	36615.5	32319.4	39324.7	94128	108924	83258	83407.6	81196.2	59817.7	52778.6	51875.4	78295.6	38503.1	454402	653960	779564	605195	394710	289393	152911	136520	154001	137259	88382.2	83632.1	122227	81426.3	119459	93920.6	79447.6	126627	83287.1	103937	74014.3	50019.9	86718.1	68840.5	389407	198414
NaN	NaN	NaN	NaN	NaN	NaN	NaN	NaN	NaN	NaN	NaN	NaN	NaN	NaN	NaN	NaN	NaN	NaN	NaN	NaN	NaN	NaN	NaN	NaN	NaN	NaN	NaN	NaN	NaN	NaN	NaN	NaN	NaN	NaN	NaN	NaN	NaN	NaN	NaN	NaN	NaN	NaN	NaN	NaN	NaN	NaN	NaN	NaN	NaN	NaN
85512.1	148310	91168.4	71941.1	53214.3	32046.9	141695	86920.7	95716.2	56606.3	42955.7	34768.9	161806	292184	330439	365540	454294	491624	687352	528992	487061	470538	482813	790844	128088	198338	194235	128307	115997	66504	33369.3	69830.1	79083.3	112033	134118	122504	134123	213760	256262	377549	384109	476831	584731	666109	677444	649283	710733	1021590	29964.8	24493.2
79523.7	105109	45762	94675.2	32326.4	47614.1	54172.9	63488.7	35442.3	33727.9	32836.2	19208.8	79268.5	82164.2	150303	208239	201153	161579	282968	194251	245728	238404	228293	472752	90667.9	728799	274242	263784	181937	580914	75836.2	284226	268627	70497.5	93271.7	77896.6	66321	84810.7	88529.6	135410	126935	215083	232193	254510	305208	241919	227946	350436	NaN	NaN
99548.5	80733.8	97006.9	45222.1	41158	27077.1	86089	80996.8	62422.8	39740.5	43024.6	54909.9	127476	172088	205135	244347	307570	332210	372298	409718	329688	307386	268250	461426	84555.5	129603	169759	80035.7	93534.8	72590.9	58528.2	119157	104899	81672.6	135674	138924	136691	205849	229885	243286	289457	389077	397228	410957	367287	291985	334330	429566	NaN	NaN
25820	17944	38506.4	16612.9	27073.6	72884	35301.3	30625.5	20321.3	18487.8	8906.31	37707.1	33851.7	54939.1	75276.1	84681	104230	120608	137114	200824	106150	110378	90087	152028	27750.2	45435.4	39408.5	26281.7	74409.3	46352.5	8928.33	50585.7	22565.2	24096.2	23580	34423.7	43085.6	60594.6	79395.2	96461.9	121110	185145	170893	167239	166182	152575	157331	199896	NaN	NaN
NaN	NaN	NaN	NaN	NaN	NaN	NaN	NaN	NaN	NaN	NaN	NaN	NaN	NaN	NaN	NaN	NaN	NaN	NaN	NaN	NaN	NaN	NaN	NaN	NaN	NaN	NaN	NaN	NaN	NaN	NaN	NaN	NaN	NaN	NaN	NaN	NaN	NaN	NaN	NaN	NaN	NaN	NaN	NaN	NaN	NaN	NaN	NaN	NaN	NaN
NaN	44431.5	9953.77	12883.3	19167.8	73771.7	100068	77065.4	76460	62080.7	35114.1	29444.6	40745.7	38681.7	43028.1	47937.9	43084.2	40864.7	36776.6	38676	49045	35803	28200.4	50972.4	17878.7	NaN	NaN	36610.6	40621.1	56968	34231.7	67731.3	69954.3	70297.7	67302.4	84009	43568.2	73122	78238.3	81907.4	58741.3	53415.7	72646.4	74902.5	55938.8	41703.8	58199.2	105342	NaN	NaN
NaN	NaN	27315.3	8980.9	19786	32130.8	81956.5	70941	75025.5	39743.6	40119.5	19760.9	71873	54097.2	58635.7	43175.6	40302.8	46609.2	28654.8	35653	17886.1	22556.6	24806.7	32442.2	NaN	21260.8	NaN	27790.8	47307.5	57118.5	58712.9	112836	131322	117591	129494	113805	97450.8	116527	99920.3	99682.5	89545.7	106053	81901.9	81313	93386	35738.5	85583.3	77654.6	NaN	NaN
NaN	3296.78	NaN	1771.04	6925.42	9685.42	4315.73	19587.6	5969.1	29864.2	26770.3	24502.8	7461.29	8117.97	12688.6	14892.8	23476.1	24424.8	27800.8	25049.4	22023.4	24372.1	21031.6	28368.6	8425.15	18927.4	15789.1	10770.5	7581.1	3283.88	16508.9	NaN	NaN	27998.4	34519.6	10450.6	10167.5	15433.4	22427.6	31064.2	31200.8	38874	53087.9	56491.3	52021.2	52459	54995.6	74755.4	32522.5	13046.9
NaN	NaN	NaN	NaN	NaN	NaN	NaN	NaN	NaN	NaN	NaN	NaN	NaN	NaN	NaN	1164.73	2584.49	NaN	NaN	3498.07	NaN	NaN	NaN	4762.95	NaN	NaN	NaN	NaN	NaN	NaN	NaN	NaN	NaN	NaN	NaN	NaN	NaN	NaN	NaN	6827.98	NaN	NaN	NaN	NaN	NaN	NaN	NaN	NaN	NaN	NaN
6335.93	5589.34	5121.5	3364.55	1780.79	1106.92	5354.83	3714.7	2358.9	1949.45	NaN	NaN	10184.3	16158.9	18028.8	14077.9	16042.7	21035.1	31186.9	32260.2	25972.2	25695.4	23563.9	38400.4	4724.16	13014.9	11228.2	6961.12	NaN	NaN	NaN	NaN	5767.81	7768.18	11551.1	12510.9	13940.1	29034.2	38980.5	40237.8	45254.1	53756.4	53202	70638.8	36215.4	50532.1	47803.8	64538.9	NaN	NaN
61033.8	78815.5	70252	46193.3	29011.7	12542.3	16290.3	14109.9	15419.4	12883.9	13997.7	18613.6	25513.5	26202.6	28512.9	35197.4	31712.8	42420.2	34450.1	33825.6	35572.3	44467.3	43524.1	46413	93083.2	71117.8	58872.7	49523.3	28589.4	47742.5	19728.6	14673.8	18688.3	21774.4	21422.8	28966.3	34207.4	27497.6	25726.9	25608.2	36313.4	44548.1	67828.9	49006.3	42692.1	71382.6	46429.7	53677.1	72371.7	72770.8
NaN	NaN	NaN	NaN	NaN	NaN	NaN	NaN	NaN	NaN	NaN	NaN	NaN	NaN	NaN	NaN	NaN	NaN	NaN	NaN	NaN	NaN	NaN	NaN	NaN	NaN	NaN	NaN	NaN	NaN	NaN	NaN	NaN	NaN	NaN	NaN	NaN	NaN	NaN	NaN	NaN	NaN	NaN	NaN	NaN	NaN	NaN	NaN	NaN	NaN
247143	275463	271969	171973	121644	57328.6	31471.2	32480.9	32081	32056.5	62951.4	63258.3	45988.6	50138.4	50708.3	62538.4	56916.2	67791.2	70887.7	66227.4	65663.3	76823.3	94165.6	47569	306954	276065	227154	147564	109330	52954.3	67249.6	37172.8	39482	16638.2	28961.3	23345	47839.8	67825.9	45513.4	39913.8	49238.9	40242.7	74768.8	52074	55260.8	75649.5	63371.2	54234.3	573129	326427
24431500	21255700	18128500	9152920	6216010	2921640	2422890	2286440	1905560	2084590	2775450	3417650	2139590	2327550	2178520	2221150	2046860	2829780	1832030	1478100	1654470	1785800	2126520	1549920	21263500	24145400	18378200	10228800	6706520	3477180	2537940	2090290	2591140	2020800	2213250	2213260	3244120	2379690	2467690	2754870	2349330	2542700	1896150	1777320	1786890	2350520	2252290	1764120	28504100	19073100
242600	122289	99711.2	111880	69984	29286.8	20522.5	21415.5	22759.2	20736.3	33818.2	31344.5	24984.1	20767.3	18841.4	17577.9	17509.4	21532.7	15882.5	14984	15892.3	16442.3	23051.9	14479.6	219798	344535	282655	145499	100479	58409	32498.4	34759.3	36249.5	35490.2	33906.8	34362.4	40006.5	35737.9	30295.1	35890.4	35920.6	31134.2	29151.1	29551.9	19979.2	26501.6	29790	22465.3	190476	177921
8552.91	20963.9	28365.8	8785.37	10838.9	25393.3	35786.3	44857.9	38961.5	29017.2	39509.7	31647.6	39884.6	29346.3	82066.5	81109.9	75247.8	59966.3	71058.2	75276.9	68942.2	55614.6	54115.3	89871.9	13916.6	26000.6	44473.7	71566.6	110393	145458	118163	204009	273206	229629	289480	282499	144294	250272	236632	181389	238296	258438	304043	245342	235326	235116	198776	329644	NaN	NaN
NaN	NaN	NaN	NaN	NaN	40084.1	11931.5	168890	NaN	NaN	NaN	95594.1	160946	116246	NaN	182464	195652	21292.7	25641	22669.4	329749	354480	NaN	46986.6	NaN	88342.4	NaN	NaN	NaN	23280.9	84001.9	108232	182344	45905.9	24876.5	50882.2	44889.8	53855.5	54281.9	77778.1	69433.3	100569	111409	108316	112531	91287.6	92324.7	135444	NaN	NaN
4594.94	4777.18	7152.17	11364.9	19623.5	39303.7	80013.4	54664.1	63973.5	72240.2	36346.7	39388.4	56660.2	61141.6	52521	37173.4	34010.8	46850.9	41251.8	38524.6	36460.4	24078.7	40953.8	76032.2	10058.1	22886.2	30364.6	32151.7	49168.9	71382.3	48460.6	88873	151008	126741	168217	106446	49032.9	68983.8	61614.7	73640	76276.8	85804.4	118606	163692	172116	174343	162023	212161	NaN	NaN
NaN	NaN	NaN	NaN	NaN	NaN	12403.1	1256.79	2660.71	751.179	NaN	NaN	7166.55	NaN	2361.27	1881.65	15039.1	NaN	1993.6	17794.1	2598.08	9332.77	NaN	4972.2	NaN	NaN	NaN	NaN	NaN	NaN	NaN	17428.3	8478.92	14591.9	27354.2	17298.4	16837.5	22706.8	22908.5	34091.7	29116.4	30308.1	45117.1	71055.4	40418.9	22784.1	30230.4	46632.9	NaN	NaN
64685.1	6054.28	1600.65	3055.16	NaN	3096.51	21569.5	2999.42	19329.5	16687.2	16680.5	NaN	18392.7	22345.4	17369.9	19821.6	16994.5	16343.4	20203.2	10409.2	2108.08	17201.6	18492.4	10537.8	8528.6	26833.3	7372.47	627254	20987.3	17892.4	NaN	12280	11235.4	10271	10885.1	11105.2	50378.5	46536.3	155356	NaN	194871	131761	37559.7	160081	128578	NaN	316992	120722	NaN	NaN
NaN	NaN	NaN	NaN	NaN	NaN	33065.2	NaN	14624.3	11102.2	NaN	NaN	23019.5	1347.37	1244.54	NaN	NaN	NaN	NaN	15914.6	6126.61	61938.8	NaN	28742.7	NaN	NaN	NaN	NaN	NaN	NaN	NaN	NaN	NaN	NaN	NaN	NaN	NaN	NaN	42729.3	51631	NaN	39611.8	30790.8	12981.7	12329.5	7677.31	9287.9	6940.24	NaN	NaN
NaN	NaN	6175.23	24043.2	30574.6	82490.9	60140.7	36750.2	36894	38760.1	25116.2	22007.4	33303.3	32174.3	47285.7	44360.9	42964.6	49967.7	32751.1	40248.7	41749.1	39756.1	67562.9	106605	5785.15	NaN	40620.6	40988	87321.1	87232.1	59119.5	116138	154125	147302	155547	169049	104979	145876	154517	178019	154092	160458	194632	197490	179281	165904	158890	203178	NaN	NaN
NaN	NaN	NaN	NaN	NaN	1008.46	4741.2	5208.8	5041.5	3928.8	NaN	1314.48	4867.03	6243.15	7778.14	6412.69	9460.33	7174.27	8834.67	7092.13	5900.91	7646.72	9897.52	6471.21	NaN	NaN	NaN	6803.02	9007.82	8910.33	6469.85	21892.3	25250.8	31183.7	39617.2	29944.6	20195.9	36475.9	28409.2	44082.4	46850.9	52638.9	52112.5	43792.7	47299	42790.5	50448.9	4965.71	NaN	NaN
15693.9	NaN	33280.5	12363.1	39252.4	42366.1	44700.7	53171.3	43317.9	50869.1	40469	50619.1	44221.7	51207.1	54996.4	50218.7	48271.8	28322.8	54300.7	45873.1	76143.2	37999.4	51000.7	70200.4	20429.6	NaN	75605.7	95362.8	102746	107297	59901.6	109528	61509.7	137257	142000	69288.4	95033.9	74354.6	65263.1	142677	102985	139470	107342	135915	122592	147879	109772	64302.9	NaN	NaN
NaN	NaN	NaN	NaN	NaN	NaN	12102.4	7627.39	7868.55	7004.26	NaN	NaN	11399.2	12594.8	14945.2	18037.4	17731.1	8167.17	17702.5	29059.8	22731.2	19506.1	15352.8	22844.8	NaN	NaN	NaN	NaN	6779.93	17331	15062.5	33607.9	7090.36	13851.9	14709.8	8990.31	6828.48	13495.6	16851.5	18667.1	29715.8	27682.1	31358.1	35133.2	44282.1	41905.1	33970.4	42502.1	NaN	NaN
NaN	NaN	NaN	NaN	NaN	NaN	19176.9	22657.9	12879.6	17478.6	NaN	NaN	17521.8	23674.3	26812.7	33146.2	45417.2	52593.3	49625.8	44991.6	24564.2	28822.7	25437.2	22444.7	NaN	NaN	NaN	NaN	NaN	NaN	NaN	NaN	NaN	25751.8	29206.7	26280.1	27151.1	33976.9	33190.2	33293.7	27911.9	37579.3	42435.3	45431.4	50392.6	38961.8	39639.8	48805.6	NaN	NaN
14122.5	18953.6	8013.39	6050.59	9929.98	4943.99	NaN	NaN	12924.9	9584.83	3462.08	5168.68	NaN	NaN	NaN	2012.62	2541.23	4827.45	NaN	2071.93	5851.99	4313.12	3192.29	NaN	11415.4	30837.6	34373.3	33183.3	21421.2	17216.1	42036.6	46929.1	13504.6	39394.2	10787.5	NaN	10445.2	NaN	NaN	28093.5	31540.1	33129.8	39207.5	37244.2	NaN	28109.7	NaN	16929.4	48979.6	18492
22290.6	21043.6	14402.9	14783.6	12576.9	10765.5	NaN	NaN	13683.9	11384.4	NaN	NaN	NaN	NaN	NaN	NaN	NaN	NaN	NaN	NaN	NaN	NaN	NaN	NaN	30698.8	NaN	NaN	NaN	NaN	NaN	NaN	NaN	NaN	NaN	NaN	NaN	NaN	NaN	NaN	NaN	NaN	NaN	NaN	NaN	NaN	NaN	NaN	NaN	43576.8	14215.5
47604.1	26138.7	96703.9	21631.2	29087.9	37057.9	13613.5	17355.7	21199.4	24712.7	58708.2	25347.2	6897.59	56860.4	6695.48	5626.93	6110.64	6973.47	13302.9	16589.7	18503.5	25686.3	19023	50462.1	19987.4	NaN	NaN	NaN	16527.2	15232.3	29931.6	9347.9	9216.75	70561.1	63170	48671.1	72199.9	58512.8	54408.1	NaN	NaN	NaN	NaN	31094.7	9082.88	36909.4	34226.9	11778.2	10262.4	9933.5
NaN	NaN	NaN	NaN	NaN	NaN	NaN	NaN	NaN	NaN	NaN	NaN	NaN	14628.5	18810.2	20295	NaN	36189.9	5806.96	39328.4	3753.64	34056.4	NaN	37956.1	NaN	NaN	NaN	NaN	NaN	NaN	NaN	NaN	NaN	NaN	NaN	NaN	21083.9	NaN	25363.6	22773.4	27332.9	36068	33719.9	28260	3667.92	33895.5	37459.2	33878.4	NaN	NaN
6788.86	2009.2	6014.57	6946.61	1053.46	1055.23	4451.78	434.139	446.506	6056.49	7153.49	1088.18	3637.2	3937.48	NaN	3434.02	788.086	NaN	NaN	804.195	7902.46	854.754	1739.79	NaN	10191	31181.7	18171.4	24207.5	25733.3	33801.7	17315.2	24449.3	25110.4	26734.3	NaN	NaN	NaN	NaN	NaN	NaN	NaN	NaN	16989.1	NaN	NaN	14297.5	19153.2	15290.7	NaN	NaN
5347.23	NaN	18856.8	19659.1	NaN	6932.8	7714.27	13073.3	24120.9	12199.3	5955.02	7932.38	21974.6	8794.8	11703.1	6234.57	8781.33	7204.78	3513.43	1862.44	1117.79	5358.8	5579.56	11900.4	NaN	NaN	NaN	11728.5	16383.4	48252.2	24307.1	55244.6	88456.7	86781.1	74602.7	80733.1	33344.5	57514.2	37098.9	47854.6	46221.4	46749.3	43492	26638.4	10675.4	8690.62	13463.4	32763.6	NaN	6490.83
23834.9	13761.4	15782.7	8317.32	3612.38	3588.09	NaN	NaN	NaN	NaN	2409.77	2400.78	NaN	NaN	3641.98	1539.82	2248.04	NaN	NaN	NaN	NaN	NaN	NaN	NaN	11320.4	35478.4	14114.2	7612.87	NaN	2797.36	NaN	NaN	NaN	NaN	NaN	NaN	NaN	NaN	NaN	4099.98	7577.5	3956.8	NaN	NaN	4263.61	NaN	NaN	NaN	NaN	10947.6
NaN	NaN	NaN	33837.7	29145.8	44841.7	20716.1	31683.7	37001.8	50066.6	32783.3	56482.4	24779.1	45822.5	8664.77	43043.1	36093	35977.8	67793.6	101711	112937	104655	132241	240434	NaN	NaN	30615.3	NaN	187084	372158	252778	217748	95663.1	116253	54345.7	38081.9	52526.1	27550.8	26216.5	23804.9	32724.1	19439.6	27432.4	81835.4	115816	70297.8	107989	206208	NaN	59092.6
NaN	NaN	NaN	NaN	NaN	NaN	NaN	NaN	NaN	NaN	NaN	NaN	11713.8	NaN	25805.4	9625.2	22307.3	12290.9	10566.9	9772.33	12362.1	11110.8	11351.5	15325.9	NaN	NaN	NaN	NaN	NaN	NaN	NaN	NaN	NaN	NaN	28658.5	NaN	NaN	NaN	NaN	26546.4	NaN	11477.5	17296.5	19773.2	19360.6	16209.3	15905.5	21134.6	NaN	NaN
68048.5	40127	25634.4	27377	10065.7	7502.22	25667.1	NaN	NaN	3889.84	79505.5	8010.55	115572	5361.08	NaN	4469.26	3798.15	NaN	NaN	59965.4	NaN	35846.4	13646.1	NaN	64870.6	24956.5	11449.5	14567.3	13089.5	NaN	NaN	NaN	NaN	NaN	NaN	NaN	NaN	NaN	NaN	NaN	NaN	NaN	NaN	NaN	NaN	NaN	NaN	NaN	NaN	NaN
63268.6	36811.7	37944.5	33480.1	18556.5	NaN	NaN	NaN	NaN	NaN	NaN	19143.2	NaN	NaN	NaN	NaN	NaN	NaN	NaN	NaN	NaN	NaN	20504.7	NaN	26777.6	33506.2	48316.2	47078.4	36287.2	12821.2	6184.25	NaN	NaN	NaN	NaN	NaN	NaN	NaN	NaN	NaN	NaN	NaN	NaN	NaN	NaN	NaN	NaN	NaN	17200.6	55696.8
NaN	NaN	NaN	NaN	6970.16	5492.37	15059.7	15634.8	10162.4	8735.67	5496.67	13742.3	14226.9	9571.1	11628.7	11739.9	10680.1	9431.83	12430.7	11536.1	8384.76	10780.6	11200.3	17636.7	NaN	NaN	NaN	NaN	15179.2	24589	2081.23	15874	39966	44302.5	59831.6	56660	23130.8	38988.7	43405.9	46246.2	48081.1	97048.8	56692.9	59659.9	63693.1	54070.4	57779.8	85425.6	NaN	NaN
NaN	NaN	NaN	NaN	8508.73	5028.18	16967.4	15354.1	19266.6	13986.8	6957.42	4619.07	15924.3	11558.9	11839.8	11305	5959.01	9690.5	1852.89	4401.75	3687.96	2288.01	NaN	6019.5	NaN	NaN	NaN	2026.13	4802	11320.7	6886.23	25792.2	27934.6	36097.5	39871	36638.4	31213.6	29029.2	33512.9	26466.3	25207.2	20901.8	18303.5	14959.6	11856.1	7313.71	10427.1	14945	NaN	NaN
NaN	NaN	NaN	NaN	NaN	NaN	NaN	NaN	NaN	NaN	NaN	NaN	NaN	NaN	3640.8	NaN	NaN	NaN	NaN	NaN	NaN	NaN	NaN	NaN	NaN	56065.3	49009.1	46871.4	25684.8	36797.7	NaN	20101.2	NaN	NaN	NaN	NaN	NaN	NaN	NaN	NaN	NaN	NaN	NaN	NaN	NaN	NaN	NaN	NaN	NaN	NaN
3275.64	NaN	NaN	NaN	NaN	NaN	12386.5	9825.42	7335.69	8037.85	NaN	NaN	9350.25	9738.72	1922.42	8993.44	3000.59	5410.23	9437.27	9925.02	7336.87	7302.58	6695.37	13952.4	NaN	NaN	NaN	NaN	NaN	NaN	NaN	NaN	NaN	3762.06	7574.03	12615.8	13655.4	1865.84	20657.2	6074.08	5621.62	4577.53	14682	14691.2	13156.6	9866.47	10043.7	18925.6	NaN	NaN
26559.3	15704.2	16302.2	9701.99	4775.44	5105.64	11210	12428.5	8936.25	11087.2	4111.94	5279.69	10878.2	14765.1	12781.4	12910.4	14907.3	18194.9	10342.6	18543.8	16453.7	18486.4	14783.9	16377	16377	56728.4	67019.6	42476.2	7191.79	17783.7	13874.8	19728.2	31152.6	28796	35110.5	37162	32497.1	45080.3	35802.9	49792.5	43125.5	29340.3	13528.5	28612.6	51447.5	51994.5	49341	37413.7	33343.2	32134.5
NaN	NaN	NaN	NaN	NaN	NaN	NaN	NaN	NaN	NaN	NaN	NaN	NaN	NaN	NaN	NaN	NaN	NaN	NaN	NaN	NaN	NaN	NaN	NaN	NaN	NaN	NaN	NaN	NaN	NaN	NaN	NaN	NaN	NaN	NaN	NaN	NaN	NaN	NaN	NaN	NaN	NaN	NaN	NaN	NaN	NaN	NaN	NaN	NaN	11540.8
130915	72370.6	88971	62281.5	28501.1	38348.1	21241.9	33065.6	22481.7	28016.1	30036.1	33939	38095.1	26460.6	16029	21269.7	26125.9	21402.9	22775.7	17538.8	10519.6	16905.4	16752.7	16058.6	52702.9	418961	501379	335731	222841	137630	88674.3	119277	129434	94555	107205	101677	69900	78908.3	81944.1	75982.3	62537.8	59374.4	51953	45895.3	47911.5	34543.3	49151.2	45562.7	127063	210179
38801.7	27964.6	28878.8	28540.2	13094.3	9813.53	19789.1	22265.3	25246.1	19626.4	12470.2	11857.4	15185.8	17671.3	15232	14771.7	9721.11	24623.2	7666.24	9993.39	7715.96	NaN	4431.52	13061.4	13152.1	40961.1	28726.9	50736.4	64747.1	21399.5	11614.3	49452.9	68561	84082.2	20789.3	29261.1	36553.8	17437.9	42253.8	30073.1	39951.1	35593.8	12516.5	NaN	NaN	NaN	4093.45	17324.3	46042.1	39573.3
111204	22983.2	7392.08	14851.4	31562.6	26540.7	22517.4	19279.7	7818.33	9457.8	23136.6	29305	54054.8	41946.1	13621.1	18867.5	15547.1	29274.6	13247.6	4626.79	NaN	NaN	46813.5	NaN	36554.8	56624.6	36158.6	32346.8	20313	11077	89240.8	6651.84	5596.72	NaN	NaN	NaN	83080.1	3081.02	NaN	52863	5043.89	NaN	NaN	37884.3	NaN	NaN	NaN	NaN	17795.6	5730.26
NaN	NaN	20297.2	10513.4	8435.19	5588.8	NaN	5995.85	NaN	4658.99	5651.35	4758.1	NaN	4691.9	NaN	7835.97	5378.18	5410.02	NaN	NaN	NaN	NaN	5242.73	8483.92	NaN	NaN	13100.4	16459.9	15392.2	12263.2	9834.2	8680.11	9330.61	10571.7	12101.8	10504.5	8127.17	10823.5	8226.86	8936.82	NaN	7368.45	7735.47	4570.49	2742.75	NaN	NaN	8013.53	NaN	NaN
NaN	14021.1	18778.9	21477.1	24142.1	45142.8	9043.84	13836.5	11927.9	24919.7	44226.6	73872.8	15025.2	13554.4	13320.1	14654.5	12552.3	14414.6	13051.8	13764.1	18816.9	14502.8	15263	18128.1	NaN	40915.1	69151.2	82416	105108	172130	117822	108484	74115.9	42141.4	28786.4	25299.1	22767.5	14362.6	19049.5	18152.9	20256.5	18148.1	22268.7	17602.4	28126.8	20910.1	21102.3	32363.1	NaN	55854.3
NaN	NaN	NaN	19203.7	29609.1	53997.8	13719.4	11178	17544.8	7993.98	24644.2	24278.9	13628.3	9641.24	NaN	10642.6	7982.41	NaN	11303.5	10445.2	NaN	NaN	16617.9	10138.4	NaN	NaN	NaN	NaN	22657.7	18077.4	42140.4	52479.3	18175.3	NaN	NaN	NaN	NaN	NaN	NaN	NaN	NaN	NaN	NaN	NaN	NaN	NaN	NaN	NaN	NaN	9024.82
NaN	398.92	NaN	NaN	NaN	2164.44	NaN	NaN	NaN	NaN	1187.82	1398.3	NaN	NaN	NaN	NaN	NaN	NaN	NaN	NaN	NaN	NaN	NaN	NaN	NaN	31555.2	40869.1	41838.1	46188.6	61935.6	10499.9	NaN	NaN	NaN	NaN	NaN	NaN	NaN	NaN	NaN	NaN	NaN	NaN	NaN	NaN	NaN	NaN	NaN	NaN	NaN
NaN	25546.9	NaN	NaN	10020.5	27658.5	NaN	NaN	NaN	NaN	15481.7	22313.9	5489.72	NaN	NaN	NaN	NaN	NaN	NaN	NaN	11900.8	NaN	NaN	NaN	NaN	NaN	NaN	NaN	NaN	NaN	NaN	NaN	NaN	NaN	NaN	NaN	NaN	NaN	NaN	NaN	NaN	NaN	NaN	NaN	NaN	NaN	NaN	NaN	NaN	NaN
16507.3	33356	2496.14	17335.6	25608.5	35536.7	2330.93	6933.42	6209.56	9886.69	17471.3	28233.4	3896.47	2629.93	2256.03	3264.42	NaN	NaN	1346.36	1699.41	2340.83	2670.77	3587.05	2934.76	3407.64	NaN	NaN	NaN	196696	8117.42	11722.1	NaN	NaN	44903.7	NaN	NaN	NaN	NaN	NaN	NaN	NaN	NaN	NaN	NaN	NaN	NaN	NaN	NaN	12998.3	20317.1
13237.2	24416.7	24675.1	33109.7	35835.3	49879.5	11308.6	12240.9	12639.1	19347.8	25979.9	41533.1	13077.3	10089.8	6852.51	6742.38	7951.96	3221.84	13563.6	9387.69	13802.6	16294.3	22532.4	19720	12550.5	42920	90023.6	98816.4	160036	267835	116919	124076	94714.3	62917.6	47501.9	34996.4	22390.5	21463.3	20999.6	23195.2	21308.8	23065.7	24856.1	25940.4	39625.2	41243.1	48303.7	45266	NaN	68979.9
13723.7	17951.1	18309.8	20037.9	16023.1	24050.7	15554.4	12444.7	11209.1	14021.4	17847.7	23215.6	9600.08	11101.2	11491.2	9276.7	10895.9	12403.2	38968.8	12132.6	14466.2	11619.5	12532.6	13947.2	7170.54	41466.8	28257.3	48509.9	63050.9	83227.8	40548	48952.3	42529.7	16472.2	22691.5	23390	20837.5	16139.1	18816.9	16786.3	18335.9	20073.6	21640.3	23530	25211.8	22562	30944.2	33669.5	7960.54	56281.7
11610.3	11258.2	17691.5	21722.5	26187.8	29603.4	5934.51	10411.3	7601.75	12110.1	21394.3	22780.2	8755.57	10111.5	5073.19	NaN	5368.19	4800.97	15568.4	5937.67	9503.47	10709.9	7044.25	7618.41	5712.95	49434.3	70486	67742.6	68689.3	67094.9	43985.9	64001.3	56255.8	39069	46041.2	28614.7	21572.1	26063.3	17124.5	22855.3	20726.4	26589.3	22145.3	26507.7	23272.9	31418.6	21189.6	57286.1	10359.6	7719.5
NaN	3436.68	20036	15440.8	49539.2	59716.7	14307.9	14760.1	15196.8	27781.2	33060.6	55265.1	12875.9	10700.1	11398.9	10174.7	15979.7	21334.6	14816.3	15790.2	19341.8	15694.9	18612.1	22068.4	NaN	7943.7	31874	75280.8	141421	226495	144474	166592	118142	82501.2	59078.2	44481	49597.1	48068.1	35968.2	50005.6	48490.4	48254	41696.8	53988.4	59622.3	44436.4	44551.5	62495.1	19318.9	30291.4
NaN	4704.82	10949.9	7026.91	8167.2	6884.35	NaN	3819.81	NaN	9276.89	6965.55	5752.26	NaN	3929.29	NaN	NaN	15856.7	3482.02	6373.67	6633.81	6685.88	7481.84	6560.04	9595.06	NaN	14845.2	11772	20237.2	15345.8	14092.8	11545	10032.6	15981.9	9230.22	NaN	29868.8	12592	34086.1	16950.6	10498.3	40295.3	18582.3	17729	18355.9	28414.3	26008.8	25139.6	27761.5	5487.06	6631.49
NaN	NaN	NaN	NaN	NaN	NaN	NaN	NaN	NaN	NaN	NaN	NaN	NaN	NaN	NaN	NaN	NaN	NaN	NaN	11397.9	NaN	NaN	NaN	NaN	NaN	NaN	NaN	NaN	NaN	NaN	NaN	NaN	NaN	NaN	NaN	NaN	NaN	NaN	NaN	NaN	NaN	NaN	NaN	NaN	NaN	NaN	NaN	NaN	NaN	NaN
NaN	NaN	NaN	NaN	NaN	5669.42	8576.68	NaN	NaN	NaN	4660.67	5309.58	2043.9	8012.79	6626.36	2469.11	3553.66	NaN	NaN	NaN	NaN	NaN	1907.8	12351.2	NaN	NaN	NaN	NaN	12067.2	39706.7	12456.6	21080.3	18967.2	14534.4	21439.6	10154.1	19980.2	11678.9	14838.4	15744.1	11971.4	16256.9	25739.3	13711	10153.8	NaN	10070.4	39518.3	NaN	NaN
NaN	NaN	NaN	NaN	NaN	NaN	NaN	NaN	NaN	NaN	NaN	NaN	NaN	NaN	NaN	NaN	NaN	NaN	NaN	NaN	NaN	NaN	161768	NaN	NaN	NaN	NaN	NaN	NaN	NaN	NaN	NaN	NaN	NaN	NaN	NaN	NaN	NaN	NaN	NaN	NaN	NaN	NaN	NaN	NaN	NaN	NaN	NaN	NaN	NaN
63043.5	29253.6	46227.9	35221.1	25623.2	22269.3	16261.5	15911.6	17808.2	15687	16123.9	18881.2	16764.1	17967.4	19744.2	21238.7	20508.5	25106.5	22548	24696.6	28416	31347.1	29120.8	12301.9	53921.4	99435.7	82745	58783.6	50329.6	39426.8	27283.1	30617.1	34407.2	28714.4	33374.9	30688.8	29578.8	29079	27453.1	33144.2	34396.3	42882.4	41430.1	46307.4	45344.3	52473.6	49436.6	33930.9	28559	31376.9
NaN	NaN	NaN	NaN	NaN	NaN	NaN	NaN	NaN	NaN	NaN	NaN	NaN	NaN	NaN	NaN	NaN	NaN	NaN	NaN	NaN	NaN	NaN	NaN	NaN	8410.1	4392.62	4424.3	4109.11	NaN	NaN	NaN	NaN	NaN	2696.46	NaN	NaN	953.607	NaN	2927.57	1750.03	NaN	4843.36	4685.21	5097.95	5172.03	5252.55	3640.2	NaN	NaN
119464	28560.1	34784.2	66115.6	51033.3	35060.6	23884.7	26647.8	24688.4	27041	24968.2	34369.3	22674	27460.6	22864	25470.9	22238.8	22236.3	22022.7	22709.5	25524.7	28983.5	25056.1	11224.1	127342	127308	104204	101134	71734	59788.2	34234.2	35400.9	37303.2	39302.2	45593.6	40704	41113.9	39432.6	33319.1	33428.5	37131	31119.9	32885.7	32169.8	22748.6	33198.2	36827.7	16662.1	35398.6	26345.1
NaN	NaN	19392.9	NaN	2898.35	2245.6	43842.3	26742.3	24473	28675.4	11360	14487.7	27848.3	29625.9	17490.7	19186.6	25531.4	9895.73	6930.91	20276.2	4712.21	9123.87	8393.02	16451.4	NaN	NaN	8688.07	12476.7	17625.6	32160.4	27882.6	54895.7	55311.1	101163	104853	170432	114283	98181.2	80724.1	78055.9	64525.3	67307.3	56122	34538.2	33170.5	25595.2	34842.2	45517.1	NaN	11313
17499.3	4729.11	8784.13	10179.8	10627.5	15371.8	6404.16	7744.34	4176.02	5784.5	8021.22	11537.5	2320.36	5050.62	5644.47	6349.78	5817.7	3128.92	5197.66	5115.9	6018.04	8145	7109.55	9402.31	6600.99	22576	21779.4	10853.4	17471.2	17406.1	11391.2	12385.7	17948.5	10717.1	13071.9	15558.2	7952.13	18766.2	12144.1	18187	19261.9	9784.59	11097.9	11615.6	10418.3	11816.7	10625.3	16382.1	NaN	19112.9
19457.3	8813.21	6322.17	7952.36	14089.5	19598.7	12495.7	14108	21366.5	11073.8	8861.61	5598.02	10117.4	10237	10074.7	10682.3	9845.4	17436.6	7432.52	12554.8	4568.78	6645.08	6113.11	6875.28	17789.3	22775.4	13638	21928.2	11547.8	12340.3	14500.4	15571.3	20116.2	26842.3	23154.1	21006.2	22702.6	20515.6	20944.2	21413.4	17500.1	13279.5	10964.8	10589	2724.79	3719.2	4889.71	8361.37	13632.6	10022.6
33236.9	13090.3	16625.8	19344.9	16406.6	17560.8	23012.4	22009.7	21291.8	21658.2	16310.2	16278.4	21067.3	21661.8	22295.9	22586.2	21946.2	23821.8	23701	24931.4	26581.9	22682.4	22427.2	39982.6	25676.7	102836	56463.5	39779.2	53562.6	43802.6	19892.3	48528.8	63096.5	52919.2	57257.4	51067.7	38018.3	51053.4	49038.1	67986.9	58921.3	83750.7	108238	121083	109414	83981.6	69291.7	106147	19690.1	16110.2
99193	17213.9	25025.7	14045.8	14588.9	10483	6722.53	6008.32	10393.7	9251.64	6385.5	26443.4	6005.2	21986.7	7516.27	7058.35	9450.63	4520.66	9102.82	7590.35	8007.09	16699.9	9691.59	2920.47	14861.7	8220.73	58756.8	56156	43637	27481.4	43822.4	20568.2	30118	17818.8	14680.1	9475.75	8765.21	9750.94	6642.08	19711.3	10411.5	17710.3	16899.4	21002	24288.1	9152.58	15423.6	22951.7	28958	12253.8
127950	55295.5	38706.9	28619.5	25680.7	21366.5	21151.6	21503.4	19229.1	22410.5	22521.2	20839.7	23475.9	22097.8	22646.1	23696.4	21625	17747.4	17998.4	17487.2	15061.7	19993.7	12421.3	11385	64116	61503.6	69822.8	18090	34320.8	42139.1	13831.8	18831.7	37808.4	40287.5	48386.6	37821.5	39037.4	35929.2	28785.3	32088	33730.4	28665.1	28674.6	35641.4	53831.3	27673.9	13279.2	20267.6	92042.1	48537.7
47898.3	21740.2	11146.7	10789.5	9988.25	6115.02	10866.6	8131.81	9223.78	9399.47	7989.22	6923.73	7161.78	7709.09	9494.17	NaN	NaN	NaN	NaN	NaN	NaN	NaN	NaN	NaN	29500.5	NaN	NaN	NaN	NaN	NaN	NaN	NaN	NaN	NaN	NaN	NaN	NaN	NaN	NaN	NaN	NaN	NaN	NaN	NaN	NaN	NaN	NaN	NaN	19136.2	5407.42
35153.5	16758.9	28383.4	32916.1	28135.9	38072.2	19745.3	20683.9	18650.8	25276.9	36280.5	35719.3	22198	24087	24625.4	24165.2	27464.3	26859.3	25275.5	22746.8	19983.4	22168.8	18303.2	22569.8	28077.7	133266	88366.6	28668.3	32951.1	39334.3	42350.4	34058.8	27651.7	29041.1	36424.2	26348.4	23694.5	25621.5	29630.9	26615.4	24434.6	27619.7	30857.6	29202.7	31820.6	69155.5	35572.5	22958.9	52611	31648.8
NaN	NaN	NaN	NaN	41504.9	112199	NaN	6982.21	5940.68	5650.44	5343.81	162269	8134.43	10258.3	8158.26	8197.9	6979.54	NaN	5045.31	5018.54	NaN	NaN	NaN	NaN	NaN	NaN	NaN	11962	NaN	17742.1	12224.5	24712.1	22112.7	24517.1	33079.1	28973.6	34934.6	27481.8	22693.5	143104	129610	139705	65597.8	58724.9	136243	NaN	NaN	84580.5	NaN	NaN
9136.35	NaN	3203.84	5467.06	7430.68	8843.87	8220.98	11029.3	10026.3	9314.37	10563.2	7347.55	8181.99	7117.75	21262.4	6229.52	7115.31	4517.89	3444.47	2942.31	4869.76	4286.42	4901.14	3686.19	5600.52	NaN	4879.94	8514.06	7515.07	6707.6	10376.8	7503.69	10516.1	19706.1	11742.6	12003.1	8941.62	10619.6	4584.34	2788.95	6154.2	13511.5	18458.5	10434.3	13077.3	13083.5	1610.57	11577.6	NaN	8634.01
26335.8	21905.9	11493.2	26471.1	15895.3	10898.6	4868.66	11474	3263.35	8403.96	5967.67	13219.9	10480.7	4860.52	9114.21	6785.08	5861.54	10064.3	6838.89	2762.42	4017.19	4223.49	5912.12	NaN	19278.3	34888.1	51690.7	43024.6	27554.7	14839.9	12854.1	24304.1	19299.5	4996.12	17737.6	17832.5	20062	12094.3	17808	5564.65	9526.36	24464.1	16906.2	14190.5	8581.38	7942.72	8020.89	9834.65	NaN	32354.1
NaN	NaN	NaN	NaN	10347.4	NaN	226846	NaN	10874.2	5931.01	8655.26	7079.75	243668	13651	NaN	369462	364305	396952	394088	NaN	326281	299589	1875.78	508183	NaN	NaN	NaN	NaN	NaN	NaN	NaN	NaN	NaN	NaN	NaN	NaN	NaN	29720.7	NaN	NaN	NaN	NaN	NaN	NaN	NaN	NaN	NaN	NaN	NaN	NaN
8227.04	5538.38	2619.27	1857.35	NaN	NaN	NaN	NaN	NaN	NaN	NaN	NaN	NaN	NaN	NaN	NaN	NaN	NaN	NaN	NaN	NaN	NaN	NaN	NaN	6437.86	16524.6	7541.06	5382.86	NaN	NaN	NaN	NaN	NaN	NaN	NaN	NaN	NaN	NaN	NaN	NaN	NaN	NaN	NaN	NaN	NaN	NaN	NaN	NaN	NaN	NaN
17916.3	25401	8213.22	5938.67	4551.79	11490.4	NaN	NaN	6780.69	9126.03	NaN	3034.64	7544.71	NaN	NaN	NaN	NaN	8441.16	NaN	8564.64	2486.36	14859.9	13866.4	NaN	7440.06	25334.2	18903.9	16324.4	13880.3	10847	14390.3	24288.6	22459.1	NaN	NaN	NaN	NaN	NaN	NaN	NaN	NaN	NaN	NaN	NaN	NaN	21550.2	NaN	NaN	NaN	NaN
51777.5	24938.3	23885.8	11915.8	6211.21	3566.75	1003.73	1442.01	1217.02	15961.1	897.172	3193.61	16357.8	5637.33	13087.2	4195.13	12521.8	2495.03	10887.6	5759.11	NaN	5078.86	7302.48	8987.44	19988.5	31727.2	25651.4	19503.4	8895.46	9703.75	13962.1	NaN	11455.1	8719.3	11909.4	NaN	19177.1	15093.8	NaN	12848.8	NaN	91995.9	NaN	NaN	NaN	NaN	NaN	NaN	16942.6	19237.2
NaN	NaN	NaN	NaN	NaN	NaN	5067.52	6688.6	NaN	NaN	4130.84	NaN	NaN	2588.31	NaN	NaN	NaN	NaN	NaN	NaN	NaN	NaN	NaN	NaN	NaN	NaN	NaN	NaN	NaN	NaN	NaN	NaN	NaN	NaN	NaN	NaN	NaN	NaN	NaN	NaN	NaN	NaN	NaN	NaN	NaN	NaN	NaN	NaN	NaN	NaN
33594.8	17330.2	16975.2	21268.3	9305.81	6023.8	7319.68	8738.53	9865.91	6669.5	9959.77	11627.2	7220.48	13084.9	5973	7575.55	6707.24	9514.08	NaN	10002.1	9054.28	20020.9	5797.65	NaN	20010.2	46365.7	22492.2	30785.7	22540.2	25879.5	9596.85	13755	16071.2	16298.6	22814.7	15601.8	8466.53	15695.6	20996.8	18587.6	44906.1	21339.8	57366.7	34448	38049.1	17523.6	16576.7	15788.3	12509.3	8269.17
61161.1	41540	34824.4	23431.6	12756.2	7620.6	5420.82	5094.8	NaN	28355.2	24360.5	23499.9	1975.33	53311.4	26443.1	29587.6	5441.72	28891.8	4226.4	3507.38	NaN	NaN	3817.54	2921.34	30411.1	60917.5	59184.5	45542.2	32755.3	23265.5	7503.42	18220.7	18753.2	6711.69	12796.1	39845.7	6184.45	10562.1	13466.2	23627	15640	45993.6	55668.3	11363.7	24706	31789	NaN	27502.6	NaN	15005.6
37919.2	15410.7	10806.2	14333.1	5538.97	6005.57	2441.62	3056.67	2219.95	NaN	4067.21	5967.3	NaN	NaN	NaN	NaN	NaN	3633.39	NaN	1527.2	NaN	3619.99	5780.01	NaN	40247.7	204122	111556	77776.4	54304.4	NaN	NaN	9401.89	NaN	NaN	NaN	NaN	NaN	NaN	NaN	4869.46	NaN	NaN	NaN	NaN	12757.3	NaN	12088.9	NaN	15869.4	9718.11
169705	44253.2	28415.3	41851.6	22541.6	NaN	NaN	30199.7	41310.6	28813.5	NaN	NaN	23867	65998.5	28237	17589	11873.6	6667.36	2025.82	NaN	NaN	NaN	NaN	51599.1	40184.7	137195	16968.2	23861.8	34467.9	NaN	101949	19102.7	NaN	NaN	51575.7	78019.5	167138	61350.4	149189	85891.8	53794.7	64232.4	11169.1	11600.3	56372.7	91400.4	NaN	NaN	22304	23523.5
31240.1	19123.8	26830.5	11886.2	44921.5	67734.7	22474.2	25648.2	26550.2	25486	41863.6	45068.6	20174.9	17040.7	20472	22098.6	29634	19999.7	21490.1	21223.9	17209.2	25795.2	22920.4	16974.6	24939.6	10196.7	10831.7	20001.8	37157.6	49702.8	50732.3	29119.4	21137.8	18287	12671.9	13148.3	6176.26	13129	9408.12	8323.59	7341.94	6029.63	8449.97	6690.31	8616.09	7820.16	7865.97	5843.21	20270.1	30028.5
NaN	NaN	NaN	NaN	NaN	2719.95	3772.48	5602.98	NaN	5054.01	4025.34	1206.22	6269.91	4592.77	7529.79	2937.55	10577	7100.24	4596.91	4662.89	11112.5	8980.86	5639.61	18241.4	NaN	11762.3	10436.6	NaN	21639.5	NaN	6829.25	14808.8	NaN	NaN	NaN	13427.6	8834.36	9311.52	10012.6	9287.61	14048.8	18797.5	39419	NaN	17166.4	17904.8	17894.9	19186.7	NaN	NaN
NaN	NaN	19986.7	19552.5	27117.1	42729.1	42207.6	50455	62710.4	49769.9	60534.9	26023.6	79535.7	52223.1	56167.6	53867.9	59794.4	67987.1	71092	76720.2	59788.1	74980.6	53990.8	113134	22350.9	42724	37999.5	56260.6	47399.2	70963.8	65933.2	76596.9	62312	95143.4	65300	63508.7	82235.6	85991.4	80705.9	90316.7	91190.4	80204.6	108126	110189	99338.9	76163.8	73046.5	89614.2	NaN	NaN
NaN	28267.9	25601.7	27777.9	18060	31966	65094	67288.8	110154	40998.8	45414	25566.6	95095.1	105235	111665	105531	85569.4	69698.4	47561.7	45555.6	34626.6	29841.8	32114.5	48136.6	1902.79	117368	15168.4	28853.2	61452.8	67148.2	48513.2	115002	169954	153862	188207	187027	124690	160221	146882	160295	142878	149315	122725	93257.6	77945.3	68626.2	62407.6	100865	NaN	7551.07
NaN	NaN	NaN	NaN	NaN	NaN	6971.12	4105.73	7731.84	NaN	3510.93	NaN	NaN	4160.3	2514.39	3465.26	6093.42	7568.48	5729.19	4823.89	NaN	3339.88	NaN	9352.89	NaN	NaN	NaN	NaN	NaN	NaN	11073.8	7271.61	NaN	NaN	10496.3	NaN	7920.19	8702.42	7362.23	NaN	5510.62	8067.03	12057.5	8401.15	NaN	9866.73	11656.4	7935.78	NaN	NaN
557259	69063.1	39840	38617.8	318905	174157	47073.4	38655	65372.7	100348	177083	176354	81205.1	55301.5	46275	58714.5	47333	83480.4	119901	224683	482277	644511	594000	181411	762744	345287	221152	227983	150326	102950	145978	67651	69381.7	31706.4	35898.4	42980.4	79610	37980	19327.6	21446.9	26090.4	21668.3	45350.3	80813.4	151322	192109	257929	46820.1	539100	118940
958710	557146	681324	562351	530348	350904	93354.9	91582.2	115900	158819	200735	240755	92335.1	100564	80497.8	94602.7	101609	140331	223802	301705	645706	1011170	703124	323739	1020020	1237560	885874	697686	501433	314821	223080	247528	220444	178617	110539	105316	178395	118768	118768	148674	108795	181895	187122	259064	598006	851450	877837	208100	405741	214318
216974	79964.5	86343.6	52528.4	34792.3	16012.3	14406	250202	NaN	375851	17816.6	25127.3	350413	16506.6	NaN	15117.8	NaN	20586.8	23163.8	45792.5	52962.5	57328.7	57829.2	5454.01	59679.4	79293.3	171375	163569	27697.4	85877.9	64099.9	206848	203978	199840	NaN	NaN	NaN	NaN	NaN	NaN	NaN	NaN	NaN	25525.1	NaN	157558	150058	NaN	108568	22805.1
65164.1	208138	117050	157759	253362	451932	1179220	1344480	1681070	1035380	875857	463611	1179740	1105180	1020540	905603	875601	528469	513453	411917	258096	232219	249939	344966	79198.5	72743.5	95758.8	129881	129670	217760	370000	432680	523656	625118	693438	693282	566468	580180	565002	448113	450299	365437	306116	219676	175042	139382	135021	213201	NaN	95973.9
7435.1	NaN	6794.13	5458.2	11112	4918.43	18444.4	19887.2	33020.8	20073.4	16157.1	21967.7	34401.1	26005.9	13396.4	19837.8	24278.9	18105.3	12245.4	14297.9	13662	30101.6	15238.1	17625.8	12462.8	35585.5	35790.3	43007.4	38871.2	30629.2	16519.7	29528.3	38382.9	110163	121051	102348	93938.8	91148.9	99664	93989.8	90501.3	73042	53937.6	70912.1	59655.1	53466.6	43799.3	66635.4	NaN	NaN
NaN	NaN	NaN	1537.3	NaN	9875.04	43858.3	34815.5	31995.7	27916.7	21272	16203.1	29645.3	34307.1	29833.6	36014.3	36101.1	31195.8	17144.9	27762.9	19568.2	17466.9	15366.8	24683.8	NaN	NaN	176981	124185	16368	16041.9	25897.1	31181.3	41439.5	40698.8	48707.3	46536.7	37880.1	45357.2	50738.4	35967.3	39083.7	28146	30727.9	25499.5	24761.1	25567.9	22461.6	22892.4	NaN	NaN
6746110	4993640	3860230	2764450	1950840	942143	1016380	921594	1186110	1169410	1548870	1378460	1149750	1060210	810766	743114	715747	742792	652491	606571	545330	502295	651684	335970	6258790	2536720	1683840	1368170	986104	592743	751983	724777	661526	605891	732609	626371	1166440	540635	468272	528028	475145	351105	349605	269296	324204	382595	430075	109201	11337200	358233
182771	94564.1	57734.8	41548.1	29769.7	18301.4	10975	10131.9	7643.96	14851.2	20434.9	24649.5	26921	16348.2	13413.4	16791.9	19571.5	10284.2	13131.4	14023.7	6564.19	24548.9	17657.8	28011.3	106728	49747.1	50805.9	37740.8	61448.5	95369.2	31931	44898.5	58255.2	32676.5	38173.1	37012.9	25592.7	39500.7	32532.8	47644.9	38536.5	48756	48573.3	45654.7	35324.1	34584.7	46450.4	12304.8	NaN	NaN
809757	682509	413710	294122	232082	146159	216449	194106	221770	207652	178518	173053	198930	188575	149002	127115	109204	115075	84541	80190.4	72851.9	88008.2	100489	48336.3	897740	664189	338385	335149	206070	156914	153164	183814	178019	185946	197597	177002	212237	133539	146236	128609	109866	101275	88767.5	80670	79315.8	94548.8	88016.2	68937.4	934534	93696.5
2313620	1990740	1095290	798806	1148440	677368	1501330	1526320	1811400	1549490	1350860	1007710	1984520	1742770	1552020	1578930	1936620	630922	1873730	1187570	1158120	997141	984715	1036830	2332680	258270	170234	116391	83260.8	76899.6	173114	114924	143293	188896	203306	238268	195082	204213	177981	161848	150706	135541	104614	86337.1	82283.3	104864	98995.7	53298.1	161122	35943.5
41852500	31243800	18657100	15205600	16066200	13455500	23192300	22732400	23643500	20934100	19376200	14108900	27003400	20566100	17828700	17072800	17332700	18283500	14966600	13055900	10851100	9968320	9005800	8227130	39244700	17903100	13320800	13137000	10322600	9032260	10659100	13187500	15604000	17026300	17101800	18540300	17421800	15106600	15547000	12724400	12553300	10803900	10552900	8242920	7068810	7516720	5468620	5276790	27166400	5349740
203635	91128.4	70914.8	27693.9	37272.1	16382.6	13688.6	10645.2	7392.56	12403.7	19202.3	23682.2	14558	11108.9	13697.8	17137.5	9142.55	16518.2	14227.6	13105.4	17838.2	20764	17267.6	9359.23	137481	66548.8	106307	108845	88245.7	42225.3	34922	22634.1	23676.6	15238.6	16506.5	18511.5	25586.3	33247.5	14467.2	27691.1	14606.1	16303.8	16231.5	23585.8	19374.8	31323.9	24330.8	14374	184452	59367.6
1020280	801832	472199	346238	276870	172430	246658	304250	315321	278874	303406	195353	271489	242643	198342	201673	180571	178310	114620	105839	88972.4	68317.9	98119.7	48743.3	843235	426533	257412	208638	155424	90418.4	108507	78955.2	109392	96744.3	98546.8	103995	121028	82636.8	153243	100238	82887.4	104785	142681	124261	80208.1	85942.9	100666	70868.1	1082460	179697
21035100	18183800	11971200	8019140	5853350	2200340	1378940	1203700	1754380	1904530	3618370	3216810	2323820	2254430	1818460	1614640	1502960	1887140	1907990	1712620	1783900	2466380	2596310	833694	19952500	9544230	6334050	3684920	2866680	2021970	2334320	1511060	1544070	1064970	924937	1159900	2109990	1009120	1118600	940685	974129	849784	855791	903658	819355	1109160	864543	427413	31052200	4825600
49720.3	34849.8	28507.7	29746.1	12574.9	16350.2	24670.1	19648	12656.2	22434.1	15171.3	3372.33	57751.1	14129	15905.7	17120.9	7186.23	9968.72	14507.4	13599.6	15239	17139.5	18281.1	11029.4	6718.03	64264	237327	43608.3	26345.7	18920.4	NaN	10216.9	13692.8	21034	15369.7	17405.3	NaN	15564.9	27902.2	34218.9	14654	35128.3	23463.3	18792.3	6695.86	13386.5	NaN	4061.93	53825.7	80293.3
4083250	3692480	2436250	1835110	1327530	902726	1972880	2127100	2350480	1758400	1431240	1404040	2149760	1832670	1530250	1519390	1414170	1180540	783307	767461	640592	510476	558446	559044	4405810	1666450	1149050	1073050	717849	668881	917187	986862	1253640	1452500	1547320	1603350	1441200	1204720	1175340	1015260	1049320	796271	620836	484469	339252	333488	304892	408132	1956920	1016690
1081620	828717	512809	397040	293194	132027	110965	103839	126240	102850	186516	167797	133324	142775	117412	106975	106553	122863	87723.9	77054.3	66773.2	72875.4	100161	45013.6	1211440	320138	219764	166064	135052	80812.6	119582	76275.8	84517.3	75808.8	82557.4	68909.6	124555	82476.8	63147.9	61501	72925.1	53977.1	46860.2	40047.3	33507.1	34488.8	38767.5	30144	1823770	67953.8
151889	123873	NaN	33263.6	18445.5	14545.6	12038.1	12967.2	NaN	NaN	22037.9	NaN	NaN	NaN	NaN	NaN	NaN	8804.11	7345.86	NaN	NaN	NaN	12962	NaN	3301.94	59146.8	40574.3	33832.4	NaN	NaN	23721.7	NaN	NaN	NaN	NaN	NaN	23077.6	NaN	16857.1	NaN	16151.4	NaN	NaN	NaN	NaN	NaN	NaN	NaN	100081	NaN
NaN	NaN	NaN	6532.03	NaN	NaN	NaN	NaN	8032.81	6780.2	NaN	NaN	7656.82	NaN	NaN	NaN	2658.25	NaN	NaN	NaN	NaN	NaN	NaN	NaN	NaN	NaN	NaN	NaN	3912.11	NaN	NaN	NaN	NaN	NaN	NaN	NaN	NaN	80631.9	81228.4	5881.4	NaN	NaN	NaN	NaN	NaN	8849.01	NaN	NaN	NaN	NaN
10636	39180.1	7929.43	22257.6	316923	268914	12850.9	NaN	NaN	17284.9	NaN	NaN	NaN	NaN	NaN	NaN	131962	NaN	NaN	208910	NaN	NaN	NaN	894765	996562	NaN	NaN	63292.6	NaN	NaN	NaN	NaN	NaN	NaN	NaN	NaN	NaN	NaN	1951450	318902	NaN	NaN	NaN	NaN	1203610	1086540	NaN	23381200	58582.8	90959.3
34708.5	28827.9	60330.3	21635.7	21407.4	15559.7	NaN	NaN	NaN	14699.9	11441	12396.3	9676.48	22158.2	NaN	NaN	NaN	19140.3	NaN	NaN	2893.29	NaN	NaN	194736	25412.5	37640.5	58645.6	43006.8	24276.9	25494.2	NaN	NaN	19336.2	NaN	16961	NaN	19712.5	18821.7	16053.4	22281.6	NaN	10924.9	NaN	NaN	28116.9	NaN	NaN	21112.4	29707.3	38213.2
NaN	NaN	NaN	NaN	NaN	4780.01	42746.6	35939.9	38947.1	30742.5	24808.8	15275.5	31704.6	29538.7	27188.2	22999.7	18891.5	20079.6	13204.7	9341.86	16538.7	8865.78	10764.5	13373.2	NaN	NaN	NaN	NaN	7883.38	6357.19	26619.6	31524.3	45561.8	75241.2	21567.7	19954	15745.2	49399	31820.2	26444.1	22006	11014.4	8168.98	5461.4	7833.57	4737.79	4495.23	6707.89	NaN	NaN
111281	120859	146160	92190	93168.2	105275	338522	312566	347571	202598	183723	143098	366158	339803	234369	182956	184689	141277	128919	93866.9	74608	86277.6	90743.7	120124	114532	77301.6	65448.1	80372	76776.5	98187.3	127633	128971	159743	233551	225866	276221	260827	214993	230314	152260	168044	94464	88703.8	88334.3	83489.5	96035.3	92775.7	100043	248712	250320
104099	54386.3	52996.5	74002.6	53001.8	54429.5	277052	261740	261854	156329	91474	59302.4	278935	175370	146554	127295	97846.9	90772.1	61914	63806.6	57496.1	52804.6	48000	64522.4	115602	222451	171300	128638	103199	126898	112767	168984	211135	328918	378590	418980	297740	312756	238329	163035	165093	147598	127012	122042	89071.6	82198.4	102911	105707	91291.7	65587.1
NaN	NaN	NaN	NaN	NaN	NaN	NaN	NaN	NaN	NaN	NaN	NaN	NaN	NaN	NaN	NaN	NaN	NaN	NaN	NaN	NaN	NaN	NaN	NaN	NaN	NaN	NaN	NaN	NaN	NaN	NaN	NaN	NaN	NaN	NaN	NaN	NaN	NaN	NaN	NaN	NaN	NaN	NaN	NaN	NaN	NaN	NaN	NaN	42194.2	46848.7
169845	136583	142569	96608.9	80022.9	76671.5	491412	428077	414934	215003	137695	94063.6	404240	326451	220480	183259	153295	62683.9	81825.4	74998.9	65369.7	69841.4	74960.5	101903	165717	126833	95459	77446.1	144660	71875.9	113844	145520	244540	352351	545334	487741	449856	452528	315162	209430	174655	100240	76323.1	73627	59392.2	78979.3	56690.4	96257.3	292960	283252
73581.3	33049.1	40959.5	24973.8	13976.9	9822.48	6081.49	4883.3	7419.52	11525.6	16306.8	12484.2	5246.73	5914.35	11942.1	2265.94	5434.43	NaN	4558.84	3580.45	5258.73	3909.08	4170.34	2200.35	36051.3	212568	152999	189344	62704.7	74829.5	137012	NaN	48015	49185.2	26312.9	80292.4	151619	95973.1	64994.7	41828.4	56344	11517.5	21976.9	NaN	NaN	NaN	NaN	8967.95	1140920	412113
46466.5	8038.26	24026.2	18769.8	8802.94	19008.5	40857.7	51032.4	35857.9	40508	6169.63	24513.7	31825.6	24144.8	78369.4	69218.9	61230.2	28715.7	28264.7	29339.8	25699.1	23962.2	27770.7	33805.5	49812.1	18793.2	52381.8	38461.4	39470.7	34060.4	42072.9	44527.1	73687	140953	183930	209448	224591	147951	159467	62974.9	50689.3	29580.1	29905.2	22668.3	23621.2	23282.2	28177.3	26478.8	94362.9	19539.2
NaN	22338.5	9200.82	4821.78	NaN	NaN	8409.7	6369.09	27113.5	NaN	NaN	NaN	27230.1	16666.9	3844.83	NaN	NaN	NaN	NaN	3978.56	NaN	NaN	NaN	NaN	NaN	NaN	NaN	11335.2	14214.6	NaN	9441.03	17406.5	NaN	6009.95	12801.6	12754.5	4933.83	6063.37	5238.97	4137.43	7002.6	NaN	9329.44	NaN	5402.12	NaN	8569.35	11169.8	NaN	NaN
NaN	NaN	3373.31	6374.32	2870.79	3925.39	26908.4	17477	5681.55	6744.29	3895.83	3770.62	29285	5062.91	3626.96	4630.98	3279.12	5555.36	NaN	2826.54	5203.98	NaN	3150.46	4131.91	NaN	16134.8	19799.6	12094.6	19525.9	6612.49	16757.9	31929.9	65538.4	43321.5	94536.5	109235	47003.2	64136.7	64552.6	32222.8	31978	13612.4	18976	12617	26540.5	14474.6	6939.4	16170.6	29435.7	NaN
34386.4	36017.9	40846.2	45378.8	81739.3	141063	270011	240503	210635	136815	108007	106192	284412	301757	288207	248279	251651	212628	162279	126544	103893	84852	89324.1	125433	30971.1	40242	38183.2	42804.9	88822.4	138720	98943.3	125264	134513	134038	150974	178114	157080	220420	266758	206124	219017	194307	158947	137506	128599	101036	96020.8	132428	117993	72905.6
184016	198395	214974	243361	347924	579634	771121	738095	469331	473628	360659	427295	792378	873254	911199	889239	818098	725958	506354	437525	314660	289195	298504	469569	162986	328608	338419	341153	742425	818735	497550	783362	757861	747745	1080460	1173390	944717	1425730	1288460	1607400	1541790	1359030	1045620	822209	817126	659624	557586	801505	405673	391565
72717.1	66802.4	73911.6	73666.9	106946	172354	313074	296018	244021	169601	167438	140462	324961	329223	301411	281748	253144	194799	193870	161829	102870	112709	107108	176384	63115	57474.5	66359.6	79740.2	128336	191645	130568	169204	166025	207445	225569	240108	207698	279655	264362	254895	281263	193739	207401	149715	140617	128680	104080	160310	123186	133729
117824	126372	119348	132881	215904	373397	575834	550860	445199	311680	256541	273612	599550	590668	591352	674997	627754	500299	408736	316623	235103	225118	212718	341105	111528	179436	173448	162154	235534	396482	361379	460068	414206	474316	766040	698381	649077	753247	752354	772528	663861	620839	473915	411305	345532	438941	269892	469172	247116	229436
276545	254653	361578	332428	671159	960370	1926300	1518670	1429510	881505	750988	749383	2234430	1976180	1867450	1525510	1557450	1007810	893422	740786	509686	487915	511642	833464	333498	433790	364166	560965	1065700	1601980	1093980	1245920	1592390	1532980	1794060	2726700	2178010	2730560	3557310	2632600	3195660	2246980	2539660	1810860	1552490	1116640	942357	1899750	1047190	439803
258516	199230	386795	287493	186429	170395	111039	122327	111514	114126	102568	134020	116300	124801	128383	125204	128141	103128	92443	89120.3	66773	65243.7	84580.2	90547.6	263005	378994	501243	376071	389170	320918	186144	220627	228188	209343	211944	209491	153654	189418	189010	207482	198182	185585	144957	139455	118875	156669	162868	152446	187119	317208
126347	106280	148964	120346	91359.5	75523.9	92806.9	79892	83981.5	72759.3	73644.2	67519.4	95987.5	118625	111551	138010	112694	138370	156471	162005	252599	173341	113532	128326	113684	86069.6	115251	103022	154131	55706.3	66304.9	74205.5	55902.7	64672.4	64467.2	74495.8	45086	70286.1	77924.6	70439.1	59228.6	68547.5	55934.7	54895.8	48415.8	48168.8	56776.2	57969.2	96433.9	132209
69363.9	75517.5	93169.3	69765.7	57261.4	56428.2	37048.8	38542.7	42520.8	36340.4	38117.7	39649.2	45057.2	36340.6	45179.2	38395.2	40468.7	34917.3	28057.3	28523.2	22162.2	21626.2	21732.5	30258.4	56276.1	89405	110316	111989	98072.7	99929.6	71044	69586.5	67144.7	66982.5	61235.4	62840	46519.8	62006	62158.9	66786	56286.5	74822	64481.9	54980.3	44360.2	40848.5	45506.4	57911.8	55255.9	116907
136216	185422	167171	165502	133709	122441	94524.5	96123.7	89845.1	87363.1	77041.3	103982	94388.8	97469.7	116980	107708	118204	94927.5	68086.8	74465.4	62199.6	60821.1	66902	74657.3	160794	169434	239018	194553	162417	151022	146977	141436	132396	145870	152676	144274	121053	157308	154242	129859	127610	109768	125587	59291.3	57177.2	79242.3	78182.6	78618.8	125531	223207
44353.5	41195.7	23897.1	29209.3	18012.3	24377.8	6395.95	10940.4	14404	15837.7	13764.6	14583.4	12681.4	12422.1	17985.4	21909.3	18376.1	25702.4	20861.5	12565.5	12606.9	3966.15	12481.8	19967.3	25879.6	121923	127563	111756	128381	109531	46796.7	63526.8	60962.4	41899.7	62252.7	83567.9	45387.5	57996.6	63394.7	46767.6	69034.8	48596.7	40848.4	23392	24094.5	31623.2	24807	44004.3	NaN	34528.3
241801	115373	123527	99922.4	66721.8	80607.5	46852.3	48214	20722.6	39732.5	17841.4	47547.2	28700.8	43598.8	32987.7	46025.2	47920.4	10755.4	41826.9	26412.3	16870.6	31203.8	66235.2	116422	133062	1137140	1173340	682274	849070	864512	287080	605824	600716	521758	551644	491073	354174	498444	457023	607144	465714	470234	399697	357258	258547	230071	211977	371333	164828	77515.5
28077.6	15944.6	18466.4	12335.3	18516.6	19120	9779.09	9740.41	7647.18	12305.9	10510.3	17071.4	10391.1	3907.31	9041.86	9312.98	8060.71	7762.46	5002.27	4758.33	5763.81	5553.92	4234.2	8199.5	15864.8	35082.8	41197.3	41224.8	56164.7	46501.5	24600.4	25973.8	33913.1	25010	22302.1	21680.1	17147.3	19921.3	16865	21787	20057.3	22636.9	21061.1	16709.1	13119.6	14453	17123.8	15643	25922	20655.3
17956.4	16063.7	18496.5	7761.74	8510.82	6915.16	4790.62	4630.44	5526.97	5835.5	3661.86	6205.71	4525.76	7230.05	7452.81	3749.95	3068.54	2477.09	NaN	14123.1	NaN	NaN	NaN	NaN	12259.9	36117.5	51232.5	33303.7	51585	42561	15894.1	19564.6	16021.8	14277.2	14674.1	10374	9966.63	11991.4	4366.98	6809.75	13540.6	12150.7	16059.8	4792.97	9490.81	4440.41	4177.42	23767.4	32614.3	15838.8
36770.9	25239.1	23293.3	15202.2	24395.9	28511.4	15362.5	14826.9	37872.9	22148	30513.1	18657.4	14028.8	25163.9	24488.7	20598.3	11359.5	3059.49	15429.9	17912.8	28694.9	15933	14570.4	21034.3	17743	19090.8	59317.9	46265	51876.6	36093.1	19621.6	27869.3	41084.9	24267.2	22384.1	18149.5	29334.7	14445.5	36559.7	40414.2	57976.8	22463.1	37650.4	23697.9	13888.7	7817.47	17184.7	9917.49	60574.9	56262
74290.5	30486.7	52534.6	6169.18	3983.88	39946.9	NaN	10166	15741.4	49459.2	3952.74	17264.6	NaN	28016	21954.1	17101	20927.4	6782.88	NaN	14247.1	8497.62	6096.96	14086.3	7615.19	6341.86	28429.4	21700.1	24084.9	22036.3	28909.4	13397.3	18256.9	16817	17648	99510.2	50795.7	29671.4	NaN	NaN	43344.2	39663.4	NaN	NaN	NaN	NaN	NaN	NaN	NaN	NaN	NaN
6231.21	2388.29	4851.38	4971.85	6046.73	13539.7	5886.45	5592.48	3549.2	2690.96	2945.77	19640.6	16871	2869.81	3016.63	4951.97	4516.95	5094.25	3135.2	2417.81	1636.48	1731.95	NaN	995.025	1146.25	5004.23	9805.31	4988.58	3165.64	6421.8	2008.02	7298.26	4269.04	NaN	28768.6	15774.4	NaN	3957.18	7618.92	8381.01	6634.2	10628.6	1909.92	2756.99	4932.45	8860.37	8420.7	5314.05	NaN	6342.86
33474.1	24827	26007.8	8252.9	18606.6	16410.6	13449.1	14040.7	22263.5	10617.6	14090.1	12733	14731.4	16769.4	12660.3	14086	16964.1	22617.4	11599.3	12459.7	15418.6	12388.9	6532.83	10894.9	38495.9	23069.4	28065.3	28822.3	23922.6	20690.6	20983.6	20564.1	21212.5	28388.1	27918.6	23299.2	22159.9	29706.2	26414.8	26211.8	22871.1	14098.8	14108.8	10897.8	11959	10543.4	11869.5	7775.38	28010.9	33497.9
7871.22	9489.41	10079	8628.88	NaN	5307.51	NaN	NaN	NaN	NaN	NaN	NaN	NaN	NaN	NaN	5641.93	8796.15	NaN	NaN	NaN	NaN	NaN	3815.64	NaN	7711.57	47098.9	59484.6	48258.8	48489.7	35216.3	14607.2	24889.2	30552.7	37799.6	61118.8	NaN	NaN	NaN	40020.3	45047.3	43495.9	37079.1	34396.6	28867.1	28711.5	32427.4	32593.4	37159.7	5006.84	NaN
NaN	10558.3	6554.45	16688.3	14646.2	9224.39	9495.48	2649.58	10335.3	NaN	9842.62	3331.3	5263.05	8927.17	3594.35	3015.8	3560.38	NaN	NaN	NaN	NaN	2338.02	7967.46	NaN	NaN	33415.3	30358.6	28392.5	25688.4	18232.3	2866.54	13592.6	9243.83	16743.1	14962.9	15641.9	11274.1	16540.6	16986.7	19102.5	4110.09	18502	3206.94	19495.2	17544.6	17171	15286.7	10982.7	5879.21	2458.98
52549.5	22239.2	25257	14999.8	10862.1	12079.2	5080.03	7791.72	3726.96	3934.54	7150.02	7757.89	8393.93	6615.79	8799.53	8138.41	5384.93	11791.5	3258.67	6990.51	12962.7	16017.4	9552.02	25014.1	29657.4	78511.7	61756.6	61501.1	27375.2	21494.4	14261.7	19141.7	14380.4	9688.83	12103.5	10874.3	14752.6	12757.7	5071.8	13924.6	8112.37	7296.36	11039.1	15884.1	9238.84	17056.2	13597.7	1988.17	16054.9	12777.6
53086.2	48408.5	26733	16093.6	10474.2	13017	8240.07	9737.71	4258.83	7787	7536.09	10026.4	9325.18	9307.59	9354.45	NaN	8886.04	7695.75	6137.59	NaN	11053	9711.2	8742.33	NaN	34066.9	41183.3	43695.8	NaN	NaN	NaN	NaN	NaN	NaN	NaN	NaN	NaN	22317.8	18035.1	21232.8	NaN	NaN	NaN	NaN	NaN	NaN	NaN	NaN	NaN	20679.7	24836.6
38109.5	30942.8	29110.1	19250.3	NaN	NaN	NaN	11047.2	NaN	NaN	NaN	NaN	NaN	11606.9	NaN	NaN	NaN	NaN	NaN	NaN	NaN	11204.9	NaN	NaN	36379.4	88866.2	54050.6	32251.8	26994	21909.7	10429.7	14603.3	21218.4	34566.8	NaN	19919.8	16464.6	18263.3	NaN	22883.1	23483.7	28762.6	30878.2	NaN	NaN	34379.3	38062.1	16100.9	NaN	20365.6
78776.5	47506	31005.5	21415.7	19257.5	11779.9	12081.8	5172.86	3106.6	3033.12	3554.49	10027	3693.38	9226.41	29796.4	21538.9	19026.7	32251.8	10845.7	18609.9	NaN	61648.6	NaN	81170.7	75168.6	77096.6	27855.4	60573.1	25071.7	99815.2	10088.8	12700.3	6915.53	45259.2	NaN	NaN	13439.8	10283.7	6002.28	8290.83	9546.09	NaN	NaN	NaN	NaN	NaN	10226.6	16998.3	80165.5	26280.2
40991.1	18613.8	14300.5	13887.8	14526.8	4297.29	12221.4	12642	16698.6	9952.24	11293.7	9006.23	13131.3	12550.2	15183.2	12854.8	15355.8	12106.6	9627.65	6727.77	10341.9	12091.4	5986.95	9133.23	22926.2	25818.4	18187.7	25584.2	22417.4	10376.5	8578.18	25932.1	7399.3	9893.8	14448.8	40017	35164	41652.6	33658.8	31616.2	31921.1	24713.7	31810.6	21846	18396.3	20690.8	24713.5	23225	11888.7	20486.4
NaN	NaN	NaN	NaN	NaN	6468.42	NaN	NaN	NaN	NaN	NaN	NaN	2920.2	1794.41	NaN	2768.85	NaN	NaN	NaN	NaN	NaN	NaN	NaN	2516.94	NaN	NaN	14919.9	14717.3	12052.4	15073.9	NaN	13735.6	NaN	16539.8	18290	15057.2	11109.3	16834.2	4195.4	14758.7	17574.7	13320.2	10248.7	NaN	16986.8	8646.34	9969.68	18911.1	NaN	NaN
NaN	NaN	NaN	NaN	NaN	7799.71	23460.7	20073.4	14009.7	21794	25062	17397.2	49334	22184.8	28822.1	27347	38847.5	31806	NaN	14364.7	9115.1	NaN	NaN	37355.2	NaN	NaN	NaN	NaN	NaN	33312.8	NaN	17913.4	47082.3	49095.4	46415.9	55598.4	32219.9	53543.3	41639.2	44590.9	46638.4	37606.5	39508.7	30010.1	37276.4	41447.8	28362.9	37901	NaN	NaN
205947	286238	407305	263175	137365	72491.9	33102.5	34457.8	34554.8	35547.5	41918.5	76827	39911.3	50600.7	43577.1	45286.5	42793.4	48671.9	31192.7	31762	29986.3	30280.3	34845	22408.1	205099	378135	302193	228370	200046	98506	61254.4	71053.2	109471	65717.3	54828.2	67898.4	69382.5	72687.8	84710.1	69985.7	62682.8	87023.9	71940.5	36227.7	32111.4	54307.6	55669.3	27841	198522	290894
267928	248842	215781	245850	380196	621264	213804	229253	229299	277613	403017	399651	165094	129481	116373	137632	115521	123433	119603	205285	229830	247773	194893	251267	266128	149880	175184	169636	267134	373708	468870	330813	217344	170899	194971	145069	112541	115936	88213.3	104726	85646.9	101691	137440	116934	173020	165673	167642	142312	309042	188449
NaN	NaN	NaN	NaN	NaN	NaN	12788.7	13786.3	10652.9	9972.36	6132.38	3960.03	9483.48	13689.3	13038.6	11507.9	10356.5	12441.6	4323.27	4990.33	2817.73	3300.49	3855.52	4668.23	NaN	NaN	NaN	NaN	NaN	NaN	NaN	NaN	NaN	NaN	NaN	NaN	9176.96	1600.73	NaN	NaN	NaN	NaN	NaN	NaN	NaN	NaN	NaN	NaN	NaN	NaN
NaN	NaN	NaN	NaN	NaN	18919.2	34214.5	36710.3	32512.7	33655.7	NaN	NaN	36035	39409.2	42363.2	38347.4	36852.7	NaN	34623.1	34636.4	NaN	26808.1	22648.6	35323.4	NaN	NaN	NaN	NaN	NaN	NaN	NaN	84391.3	108422	111717	100416	101128	98033.8	118115	109298	123445	122690	104703	102702	98044.3	91002.8	85097.1	90005.4	NaN	NaN	NaN
60196.1	27386.5	33655.9	10943	19730.2	27263.8	11942.9	18721.8	15887.8	15922.6	16671.6	16294.9	13730.6	11281.5	4564.35	22937.9	6583.93	6029.96	25941.8	25322.3	34118.7	55279.4	37496.3	56232.9	26146.3	25072.7	28952.8	56964.4	35232.9	62736.7	71833	77226.8	86671.2	63951.5	47846.4	46387.9	35326.5	40607.2	26001.9	53906.5	43170.1	31507.5	82983.9	130945	170741	237694	182869	184118	48315.4	22363.6
76031.1	35893.4	33419	22327.1	14673	6635.37	8531.58	7222.02	9587.32	11089.4	7545.2	5146.76	11522.3	15665	11409.8	14731.9	9670.61	13672.2	4099.87	18067.2	27348.7	50195.8	48980.3	4259.65	40815.8	25572.5	23573.8	20991.4	9089.08	8150.11	5111.16	NaN	NaN	NaN	NaN	NaN	NaN	NaN	NaN	NaN	NaN	NaN	NaN	14434.7	21127.6	58636.4	40120.2	NaN	40540	31351.8
25445.7	10116.6	10141.6	9483.25	7264.36	7792.96	NaN	NaN	7022.16	NaN	8045.99	NaN	NaN	10049.1	NaN	NaN	6172.42	NaN	4303.76	11761.4	9886.86	10717.3	10615.3	7773.39	11137	23189.5	18258.6	20668.5	24209.5	16562.6	10064.6	NaN	NaN	NaN	NaN	NaN	NaN	NaN	NaN	NaN	NaN	NaN	NaN	NaN	26284.4	NaN	34705.7	22387.6	NaN	NaN
703108	28307.5	6195.82	17997.5	24407.1	8334.39	39644.2	34511.9	31066.5	49152.4	28974.3	17696.6	58760.7	63735.1	67343.4	66067.8	61431.9	53490.8	33781.8	33195.1	24725.9	21903.7	21954.8	36621	NaN	312747	286510	153595	17748.3	25567.9	27257.7	73956.4	74055.7	80553.3	95141.2	100881	82866	85693.9	84334.6	82971.7	73637.9	81796	61877.5	62719	43463.2	36222.5	41324.1	48244.6	271565	373820
191887	99916.4	42305	114817	180562	282354	718527	790732	763178	604248	429638	316556	605585	634922	699764	711163	681189	661565	639571	712972	619471	582758	488230	950530	51518.9	79330.1	117842	66308.5	168063	249663	326765	372884	523582	538453	555569	550437	468040	597107	596195	513285	563765	529884	578818	579138	499081	411557	449467	668725	185045	78981.2
141555	32676.2	37837.7	57135.8	106582	130216	178601	169017	187236	149282	184926	137326	220596	161173	177459	103460	100180	58813.7	104021	66931.1	48560.9	30449.9	64407.5	77429.6	66938.2	70437.2	80661.6	59821.9	100047	143986	161580	364404	382009	430216	486184	364586	281833	361951	276443	217046	246591	190694	191073	170811	164677	158177	119093	215248	112149	168517
NaN	NaN	NaN	NaN	NaN	NaN	NaN	2620.25	NaN	2757.08	NaN	NaN	NaN	2433.5	NaN	NaN	NaN	NaN	NaN	NaN	NaN	NaN	NaN	2726.34	NaN	NaN	NaN	NaN	5198.88	6495.87	4057.63	7750.72	7995.09	7249.96	6626.06	4848.23	4083.02	3291.63	NaN	NaN	NaN	NaN	3026.89	NaN	5811.7	5793.12	6608.75	13955.5	NaN	NaN
NaN	NaN	NaN	NaN	57944.4	74740.1	83948.4	128194	22332.2	39538.2	37975.6	43408.2	NaN	NaN	13253.4	11771.4	9427.4	45391.2	43741.8	8116.47	12779.3	43715.7	175969	64463.2	NaN	NaN	NaN	24583.5	69035.7	163440	73065.1	27065.7	78285.8	27264.9	NaN	66055	NaN	NaN	20616.5	NaN	NaN	NaN	15902.9	59783.6	56912	21888.1	22071.5	23322.6	NaN	NaN
NaN	NaN	NaN	27957	78437.2	199923	39934.7	44227	62229.1	65224.5	37479	115632	22857.7	14751.7	NaN	18892.8	NaN	29794.3	18360.9	15990.7	25739.4	22265.5	18083.8	35248	NaN	19938.7	35492.2	194020	926331	1497390	369811	528040	484259	188132	155510	144133	62874.8	74896.7	69413.5	99483.8	101924	87275.7	108745	150443	101511	97873.1	81015.3	120704	NaN	10042.5
NaN	NaN	NaN	18285.7	6211.77	8124.5	25966.8	8243.65	7682.87	4434.56	5248.12	19594.4	17893.5	3407.44	10916.3	16034.3	10272.1	NaN	8930.11	15159.1	10848.5	5650.16	7846.71	NaN	NaN	NaN	NaN	30725	24102.9	29987.4	17801.5	33342.7	37170.8	51835.4	37313.4	24164.8	21871.6	18264.6	15394.3	25541.9	NaN	9237.88	14882.6	10624.6	12567.4	12905.1	8291.54	16531.6	NaN	7280.21
NaN	NaN	NaN	NaN	NaN	NaN	41984.2	3349.8	2904.53	NaN	NaN	NaN	3106.97	5045.11	5436.66	NaN	NaN	NaN	NaN	NaN	NaN	NaN	NaN	NaN	NaN	NaN	NaN	NaN	15097	15209.8	NaN	28250.4	36315.1	NaN	55698.4	NaN	18223	NaN	27882.1	NaN	NaN	NaN	NaN	NaN	NaN	NaN	NaN	17426.5	NaN	NaN
15293.4	25218.7	28732.4	NaN	NaN	NaN	NaN	NaN	NaN	11324.2	7311.09	NaN	NaN	NaN	14632.6	12210.2	15141.2	NaN	15952.7	22577.9	NaN	NaN	NaN	NaN	24496.2	NaN	NaN	NaN	NaN	36039.2	NaN	NaN	NaN	NaN	NaN	NaN	NaN	NaN	11990.8	NaN	NaN	NaN	NaN	NaN	NaN	NaN	NaN	NaN	NaN	NaN
35241.8	26609.8	15582.5	54089.1	73993	145785	41532.3	70911.2	20241.5	72648.8	91449.3	72023.7	44824.3	31891.1	37714.8	306405	321870	270237	234125	216320	144559	138942	190083	196729	50718.7	NaN	NaN	NaN	83128	132536	194209	219462	203378	261513	290570	288247	219329	248486	309390	163008	244192	204700	155882	171818	423980	101614	162045	141645	NaN	NaN
83962.3	64204.2	60724	52327.8	51346	54557	103827	99693.7	99775.3	105492	89569.2	69657.9	87488.8	80264.9	79099.5	82493.6	81744.6	63901.8	83913.2	93975.8	83215.7	99584.4	77302.9	91708.6	76372.9	37597.5	30680.9	30624.7	31894.3	31356.4	59933.1	51646.5	49843.3	63471.8	68603.5	67830	61330.2	60073.4	59432.4	59270.9	60300.1	62809.5	59950.6	64013	64527.3	56247.2	51954	52361.6	37791.1	16597.2
126039	95933.7	78582.8	63885.4	83927.6	106560	163858	152533	141695	128489	109915	90194	194252	211493	333878	287829	339629	298767	260063	151843	93328.8	76741.3	85183.4	116286	94853.9	89062.4	76570.5	90956.5	120487	144761	162228	185916	229798	234895	262270	268176	185564	298229	308629	350871	370041	365882	288926	192244	130401	126690	102240	246416	330383	206444
NaN	NaN	NaN	NaN	NaN	5021.27	871.302	NaN	1043.94	NaN	NaN	NaN	NaN	1462.9	29752.3	35952.7	19645.8	16402.8	37619	34781.5	36549.6	45143.4	25272.9	62812.6	1193.18	NaN	5265.1	NaN	NaN	NaN	NaN	NaN	NaN	NaN	NaN	NaN	NaN	NaN	NaN	NaN	NaN	28586	17327.4	26131.2	25173.1	11756	18429.6	15416.7	NaN	NaN
NaN	NaN	NaN	NaN	NaN	NaN	5645.08	14905.3	14733.8	NaN	NaN	5373.21	24445.9	8171.98	12527.6	12028.2	20850.1	20722.7	20701	15871.6	29177.7	28927.3	11843.6	37292.5	NaN	NaN	90443.9	NaN	NaN	NaN	NaN	NaN	NaN	NaN	NaN	NaN	NaN	34826	NaN	9393.99	12136.8	24278	21997.7	58880	19229.1	45088	10784.7	42080.8	NaN	NaN
34045.8	7108.84	14171.4	9369.53	22789.3	31488	28677.4	31680.1	56108	20766.5	31021.9	19138.2	77452.4	74699.9	72499.8	63961.5	60227.2	54185.6	38677.1	34722.4	30749.4	25133.7	24230.2	38656.2	16855.9	23481.8	51537.3	29305.3	44527.7	80924.9	29097.7	87302.7	116210	91303.6	152069	148499	119693	108380	152613	144117	107422	116226	93004.2	76335.7	52408	48905.6	65189.1	74140.4	NaN	39017
26080.7	30416.8	32562.1	21307.4	12062.7	15474.5	NaN	3360.93	NaN	3367.16	3086.85	5769.85	2071.72	NaN	2504.31	3211.78	NaN	NaN	NaN	2279.34	NaN	NaN	NaN	NaN	24780.7	127595	81987.1	96014.3	68124.8	40508.2	20589.3	37115.4	32178.9	18525.9	24812.2	18607.7	13705.2	19550.8	16895.8	21697.4	21494.5	19177.5	22024.9	22831.5	21042.3	18936.3	17876.5	23458.7	24859.2	14738.9
151766	42336.9	31448	22203.9	15232.9	10566.3	10498.9	16910.4	16052.6	7407.83	14803.2	16681.2	30713.2	11219	18017.8	17824.8	16592.9	13489	22052.8	17503.3	12221	27956	15134.6	15509.2	135392	112825	103210	83589.8	39687.8	36845.7	31171.8	27589.3	31331.3	24512	26646.5	22105.4	32947.3	26035.2	29324	35806.8	24686.3	26446.4	29958.7	23267.2	14461.3	36971.6	26104.4	17291.1	155027	77288.4
309987	169207	162968	124528	80911.4	44521.1	62641.3	71923.9	53765.1	56372.2	88804	75805	70833.6	107605	97328.1	109919	95572.4	100840	98451.8	79515.9	95489.5	121031	121858	48452.8	361159	248339	201052	203822	136174	97324.1	94958	99727.7	94769.7	100540	88570.9	96489.1	108533	108957	109142	121574	124678	119666	112290	98468.7	95803.8	111648	128005	49870.5	503880	189216
2312140	1656070	793919	556679	399694	166986	97279.5	151617	146389	139086	316726	344493	415839	216192	119810	183568	126934	200391	96152.8	144593	200372	289058	350329	99280.8	2087100	2545480	1803160	527120	721335	430120	238889	170945	164018	182867	178071	205671	323863	133242	96809	150907	150516	146444	402184	164784	241550	260632	339051	133240	1348720	131128
5357.7	5386.04	2852.79	4054.03	8412.69	21575	13683.3	11949.3	13612.1	7654.42	9288.35	10656.4	10641.3	4113.76	4693.44	5077.39	4836.15	NaN	5276.22	3672.77	12099	6237.5	6131.93	9469.37	NaN	NaN	NaN	32189.8	15084.2	18633.3	9417.54	47889.9	NaN	NaN	NaN	NaN	NaN	NaN	NaN	NaN	NaN	NaN	NaN	32452.2	32737.5	20849	20000.6	31492.4	NaN	NaN
NaN	NaN	NaN	NaN	NaN	NaN	NaN	NaN	NaN	NaN	NaN	NaN	NaN	NaN	NaN	NaN	NaN	NaN	NaN	NaN	NaN	NaN	NaN	NaN	NaN	NaN	NaN	NaN	NaN	NaN	NaN	35963.7	NaN	26856.2	NaN	NaN	16142.2	NaN	NaN	NaN	NaN	NaN	21190	NaN	27864.8	NaN	NaN	NaN	NaN	NaN
NaN	NaN	NaN	NaN	5939.07	3676.54	3603.34	2206.74	3129.85	1810.01	2698.48	3493.22	5657.27	6758.06	NaN	3204.74	4343.35	NaN	6533.63	9555.75	10279.5	12139.7	16189.4	30208.4	NaN	NaN	NaN	5333.25	NaN	14489.2	5455.65	19763.8	9439.33	7734.75	26918.9	17438.4	NaN	14303.8	5339.88	NaN	3372.14	74488.2	9542.86	34521.9	36413.9	29654.4	42759.3	76184.8	NaN	6562
62326.5	38449.3	36260	22232.3	17882.2	13693	12863.3	12190.4	9701.2	12479.3	9986.59	12118.7	16666.4	25718.5	14723.8	9626.79	14328.9	24865.2	8368.89	24011.1	22184	16874.8	5509.19	21306.4	49875.8	46492.9	38110.8	26438	11897.1	10329.2	18117.9	15557.8	18314	17321.6	14586.2	18256.8	17647.9	13451.5	20559.5	16175.4	17645.3	11981.4	19751.4	24061.3	21166.2	17490.8	18263.1	20831	48369.6	49254.3
70220.8	42628.1	33764.4	30017.3	20600.4	10745.9	11250.5	10909.5	8592.72	8215.76	11282.7	9772.02	17660.4	8113.52	8428.3	9019.83	10053.7	15226.1	13717.5	10642.4	12741.8	10588.9	12954.7	12458.8	49135.1	47181.5	43082.3	35847.8	17726.9	14426.1	21211.1	11032.3	28834.5	34689.3	24246	26477.5	28789.3	21890.8	28043	30046.7	28292	31997.9	30320.9	35685.7	32447.2	29968.7	27424.8	21317.6	40887	34423.3
8206.57	7003.6	7761.95	7739.85	4980.97	7681.11	4821.01	5899.97	4318.91	5258.33	2198.52	5210.19	3346.31	3948.41	4607.71	5201.68	6253.29	5115.99	4714.33	4819.92	3705.11	2268.64	3202.53	2946.21	6612.42	16815.1	21989.9	21258.2	34956	32458.3	2908.67	22233	19199.6	11661.4	21932.6	16936.8	9093.49	12955	10371.3	20478.8	13879.1	17245.2	14335.9	14577.1	11123.8	11060.9	9615.32	13461.2	19474.8	10882.2
386275	509137	887182	535859	347051	292441	228583	261715	314469	240779	283442	286080	226567	196662	178273	190213	181381	228394	206977	236874	230196	300125	241919	172715	425643	732831	1104100	707192	421965	382953	321440	377973	390770	342633	342372	364563	269589	260939	234055	233729	248464	255226	269680	280827	289303	315174	289070	183469	399893	730604
2196850	1524040	1089590	622528	593018	385079	390157	362622	726447	370226	407043	365123	536542	515758	343650	282752	359729	310715	324103	161394	251012	278376	361091	90721.2	1178750	1750440	1085560	2896830	844072	1655410	179633	169760	448936	451434	261453	536771	663612	522497	244251	963911	406136	379163	815806	306103	256236	449651	327575	365986	2535450	416638
6841300	4642350	3234250	3184250	3178580	2298060	1715910	1444690	1792170	1835490	2533290	2445180	2402870	2236890	1718600	1616520	2281680	3505590	2061580	2022910	1950250	2489230	2141930	627441	8833550	5244740	3592710	3819110	3349600	2596600	2212980	2485440	2367610	2303900	2374670	2285680	2515560	2701810	2381200	2900920	3249020	3974960	4087170	2929790	2588920	2741670	2119390	829326	5314420	798093
687182	282798	155339	151034	49125.9	116762	79448.2	119884	103647	128623	131236	173891	115702	99100.5	111340	139600	190828	318697	182530	178408	238049	185992	158231	29562	616883	2694010	1906380	931695	1441160	941386	253913	526649	544019	368458	636088	407742	353009	340065	339150	484311	634096	1140040	1114150	812938	574468	966422	563606	123792	344337	53700.5
546610	230734	159478	154370	82452.5	117718	408286	420183	614495	451534	509649	286243	498616	435620	400897	411213	408182	425770	320235	365590	314056	458673	352805	182980	792902	160498	138213	149074	115646	112662	192456	196322	216150	233566	180701	210045	234689	242829	242338	198969	252776	236165	193745	176548	203943	193513	170994	85746.7	632428	176464
75367.3	47158.3	50224.9	41445.3	50930.6	47122.1	61926.4	60401.9	46330.5	47694.5	41035.5	53749.9	41916.1	51901.1	32236.6	43399.2	31185.1	49531.9	43134	47519.5	34921.1	49075.1	37509.1	18729.7	87522	76315.1	148809	51974.5	26880.1	77847.7	48698.2	103653	99436.1	105351	130834	153172	118476	69759.1	98022.4	91968.6	91344.3	129418	94459.3	90349.2	111928	85270.5	90434.8	65330.8	146818	92498.3
25874.9	22298.8	26551.9	18649.8	13052.1	14148.4	19796.1	11447	12707.2	18362.2	16315.2	11347.6	7628.69	11264.8	15552.3	8325.77	6481.8	11415.4	15035.5	12250.6	12186.3	15472.1	12461.8	10061.6	28579.1	21710.4	23685.5	12353.3	17708.8	11157.1	15481.8	12986.7	11372	17385.4	15462	13144	13908.3	13368.6	15206	11041.1	17883.7	14258.1	28115.2	31475.9	14108.9	11834.2	12372.9	17364	44597.1	19120.7
44977.8	36134.7	66372	32951.8	14015	13364.7	12715.3	12104.3	13928.4	11178.1	19984.2	23076.5	12989.2	14147.6	11233	21968.9	17790	13022.5	12781.7	10084.6	23171	23174.2	17680.9	25320.8	44861.5	84991.7	135408	59884.1	81101.4	16963.2	13837.8	13084.3	15362.7	19035.4	21440.1	17578.9	15857	17691.2	18741.6	21432.6	19651	18969	19613	19090.1	24540.1	17192.9	11662.4	10757.1	98966.8	37026.1
120247	63349.4	60012.6	40984.7	33745	30453.9	17350.3	13140.3	13535.2	19844.8	19557.4	20395.8	18796.6	17315.8	15973.3	32519.8	15460.2	17157.9	16089.5	22842.5	16425.8	18545.5	21381	10975.3	121961	130699	116793	96925.5	90198.7	74199.3	32288.9	49064.2	61211.5	35128.1	59269.4	42974.3	35907.6	47920.5	46972.9	54924.6	47205.6	56467.4	42964	44510.1	41765.6	44270.7	54418.1	30922.9	78091	75885.9
51912.5	25277	24304.2	17128.3	14102	9940.38	7181	7893.52	8927.08	5658.65	7458.08	9103.78	6101.01	6889.85	6287.62	6085.23	6882.68	5503.49	9039.55	7867.1	14982.1	9073.82	9812.5	15454.7	26292.9	72864.5	69101.9	45588.7	37102.5	27578.7	26907.6	34501	39864.4	39512.8	34801.3	27676.3	34054.5	46104.7	47538.1	36086.4	26870.5	35030.6	36891.4	27322.4	27587.8	25905.8	30007.9	20200.3	48821	48780.8
227281	102023	58465.8	48738.5	35201.4	25285.1	19645.1	17218.6	41182.3	40814.5	41669.5	50627.1	29916.3	35778.7	29389.7	41367.1	52202	89625.5	69247	62453.6	98408.9	102682	72688.9	18251.9	224158	413453	426901	413026	283773	184022	62509.3	117291	139750	122874	156691	135550	87677.1	93049.1	75109	139274	128854	266151	149083	198551	132546	233954	125751	57311.8	177238	54858.2
92244.5	50312.7	30761	30705.5	25671.8	4443.79	15824.3	18828.8	12727	11936.1	10879.1	20737.2	13650.2	13579.5	10465.4	10766.4	16811.7	39467.1	25010	26973.4	43894.1	50185.2	19679.1	8398.61	55298	91548.7	108412	115431	110453	76516.2	22310.5	46898.3	51327	43614.1	70378.9	61079.8	47859.9	47169.4	42402.2	43630.7	44926.5	47022.3	46202	49354.2	12475	93199.5	71508.4	26798.9	91842.1	11233.2
NaN	NaN	NaN	NaN	NaN	8593.57	11450.8	9150.63	7165.89	18497.4	NaN	9791.13	21657.5	14652.9	6931.68	24286.9	10110.5	NaN	NaN	2792.47	5009.55	NaN	NaN	26419.9	NaN	NaN	NaN	NaN	NaN	NaN	NaN	NaN	NaN	NaN	42369.6	52056.8	32840.8	44897	NaN	13552.4	9264.86	NaN	NaN	NaN	NaN	NaN	NaN	NaN	NaN	NaN
NaN	NaN	NaN	NaN	NaN	NaN	NaN	NaN	NaN	4815.64	NaN	NaN	16885.6	NaN	NaN	NaN	3122.16	NaN	NaN	NaN	NaN	NaN	NaN	NaN	NaN	NaN	NaN	NaN	NaN	102451	NaN	NaN	36003.6	NaN	NaN	NaN	NaN	NaN	NaN	NaN	NaN	NaN	NaN	NaN	NaN	NaN	NaN	NaN	NaN	NaN
10710.9	NaN	NaN	3567.79	4574.8	7956.89	13728	13810.6	15367.2	15100.8	12058.3	10262.4	11399.3	11722.9	12975.1	13915.6	15625.6	15378.6	29717.8	45208.5	90738.9	100557	100148	124062	4591.39	NaN	NaN	6360.05	32117	26205.6	30711	34965.9	36441.8	43106.8	40909.9	29174.8	19160.3	27488.5	24052.7	27281.6	26386.5	23092	34549.9	85350.8	117425	116134	121726	104968	NaN	NaN
694203	617912	337857	311579	190187	138456	126529	121554	122740	128339	154928	138594	160032	171122	154630	152293	173148	166913	100476	117050	82340.9	89321.1	96331.6	55774.8	720500	473890	377482	379628	270458	217123	135229	142383	154854	144923	163693	140121	168858	159466	168542	175318	187727	166746	154664	98034	99812.1	108665	99042	87544.2	1263540	418113
NaN	6419.65	5291.87	14912.8	10252.1	21389	24700.8	31423.4	17070.1	33223.9	18659.6	14145.5	18552.7	17865.5	32044.6	27011.2	24116	24796.8	23517	18462.5	23908.7	13440.8	16443.7	26817.2	NaN	NaN	NaN	48499.1	66171.6	62805	29032.4	62295.3	62110.2	65292.8	49065.3	49896.4	29717.6	36226.4	42074.4	51753.3	54649.8	73521.9	85705.6	55472.6	37493.7	34320.7	44168.8	85031.4	24259.7	11237.6
75911.2	42804.9	35383.2	28574.7	14897.6	15064.4	13441	12700	14833.3	15154	12142	12779.5	12143	12558.1	10995	16034.5	10695.8	7673.12	8528.7	7740.51	7048.83	6129.79	13167.4	4051.2	61176.8	37126.3	14199.5	9535.01	6070.05	42196.3	11589.4	5177.4	4775.57	6945.83	6664.92	9561.4	10518.1	7776.95	8111.56	4849.72	6424.92	4294.35	3200.19	2066.95	1650.18	2637.82	NaN	NaN	11164.2	11622.2
342821	106160	71743.8	102158	60432.4	70537.8	126682	127338	137190	132282	125989	146966	134718	111417	134357	143106	107432	105414	111316	99386.4	113568	158544	144004	82119.8	328978	435350	390204	269767	208099	150057	133987	165249	182350	138240	160358	156242	132716	146496	136795	169442	162267	166584	158629	151065	150999	182922	187001	98420.4	437938	187153
278653	77219.6	46583.5	30448.7	35516	44522	31492.1	29885.5	24323.1	24529.1	32096.3	30444.7	28137.5	36565.5	32122.3	30095.1	32484.3	23564.8	19037.8	22277	26023.3	22179.2	25015.7	21556.6	91947.5	124403	34399.5	31699.6	33657.6	70159.2	17683.1	36680.5	23502.3	22161.7	18427.5	70648.5	21341.5	21620.9	27029	32661.8	11150.7	27954.8	25497.5	48109.1	52456.6	62819.1	64814.6	27780.6	166448	74325.2
NaN	NaN	NaN	NaN	NaN	NaN	7382.2	3948.77	2192.55	7923.05	NaN	6113.16	817.691	4101.37	5609.6	7935.99	13173.7	10733.5	7422.09	6937.5	6657.61	5660.92	5946.81	12342.8	NaN	NaN	NaN	NaN	NaN	NaN	NaN	NaN	NaN	2854.98	4107.52	1993.16	2604.66	3904.07	3707.6	7843.69	6273.63	8064.67	8655.89	9625.58	9056.87	6938.94	7940.3	3353.2	NaN	13818.5
18242.8	16409.5	16817.2	NaN	19723.4	25757.7	21179.8	14018.4	15705	16316.8	14144.1	20666.8	14863.1	15518.5	19618.8	17035.8	10906.7	15551.3	14476.5	16305	17165.1	6816.43	18333	23403.9	18534.9	79307.5	22133.2	55087.2	30334.8	39244	27288.5	41943	38249	40002.6	33853.1	29340.6	19183.2	39144.4	31699.5	31663.5	32753.9	37637	29422.4	30735	27320.2	28046.3	30875.3	48074	11953.4	6649.54
NaN	NaN	NaN	NaN	NaN	12315.9	6843.16	1249.24	10811.1	11470.2	8266.59	30285.3	10820.5	1275.39	51488.3	15574.4	56841.8	8963.09	1687.13	1398.41	NaN	NaN	4891.84	1703.3	NaN	NaN	NaN	106120	763.535	38329.2	61710.4	26591.1	22468.9	760.708	19577.7	9982.96	17401.6	2061.03	23635	43206.5	1265.37	29633.4	28498.5	38057.2	126193	257372	169530	27407.7	NaN	NaN
56853.8	12995.1	8396.04	5637.68	3381.09	2807.24	4187.14	2858.62	NaN	2104.33	NaN	NaN	NaN	NaN	NaN	NaN	NaN	NaN	2712.99	NaN	NaN	NaN	NaN	NaN	12720.4	NaN	NaN	NaN	NaN	NaN	NaN	NaN	NaN	NaN	NaN	181901	NaN	NaN	315250	NaN	NaN	NaN	302783	330921	NaN	NaN	NaN	NaN	23175.4	21051.4
NaN	NaN	NaN	NaN	53705.5	8033.44	15235.9	14467.6	18992.8	15688.7	16708.8	9404.24	9035.99	15593.6	12169.2	13549.8	9116.14	17930.7	11644.2	9959.09	18850.9	NaN	NaN	18123.1	NaN	NaN	NaN	15923.3	11951.9	12392.7	15895.2	8880.49	14108.8	20365.1	15921	26595.6	17593.3	21441.8	18212.4	23063.6	19221.8	13118.7	7437.96	8681.28	13884	10427.1	9724.63	19920.1	NaN	8706.65
29967.1	12510.4	10037.7	6180.5	3816.25	3180.45	5573.14	4410.6	4152.33	4635.03	3557.18	2558.9	2860.18	4094.62	4763.68	4913.31	3885.48	2414.14	2612.96	3217.4	1804.37	1388.76	1531.89	2222.52	10325.6	24217.6	31157.7	19667.4	12009.2	18878.5	6343.77	17532.2	14730.6	1164.98	29702.2	11423.4	4890.91	10833.3	9215.66	11396.1	8933.07	13065.2	10467.5	10774.9	10855.8	6156.53	11710.1	16118.1	3159.72	8364.83
7070.92	3012.58	7559.94	1387.15	NaN	5006.43	857.418	NaN	NaN	3732.08	2979.57	6861.68	NaN	2676.05	2109.35	NaN	4702.68	NaN	NaN	NaN	2096.7	NaN	2089.59	2456.45	19370.1	30831.3	17636.4	13921.9	39747.7	54288.4	9199.99	9066.28	7536.67	12738	19164.2	12383.8	6190.02	7459.39	8906.7	16796.6	11762.1	11378.7	11600.1	16092.9	9170.6	10902.6	9087.1	11098.5	12618.6	3327.17
71083.9	38727.9	30454.2	23423.1	18213.6	14697.5	11309.2	17155.5	12907.7	12207	10511.3	15999.4	11404.3	10242.6	17897.6	17654.2	16275.6	15777.1	15459.7	11549	11504.3	12006.4	10227.8	7974.8	36389.9	104900	81212.5	65202.4	55327.6	44259.5	22988.3	34926.6	40226.5	36259	37091.1	32846.5	33743.8	34177.3	36612.7	41970.8	36037.3	37074.4	36463	27886	29636.5	21903.2	24945.5	23525.3	43279.3	32017.1
71723.1	28282.6	23092.3	16366	13415.3	13711.7	21690.7	21078.1	9968.39	27475.4	10307.5	16796	26629.6	24738.2	26211.3	36508.5	25349.4	25668.1	24840.2	23726.8	15968.6	18212.8	16917	20587.6	33050.8	73092.9	70495.9	45548.6	40787.7	48979.2	27128.5	42055.6	43339.3	38890.8	42644.1	36602.3	21708.5	22453.1	42670.2	48922.1	57674.2	53200.5	60848.2	51773.2	61944.6	63330.4	63487.6	30288.6	54807.7	40250.9
4473800	3661730	2383920	1984290	1248300	509833	269708	241155	255985	305712	684182	696716	402117	365775	326018	345404	299933	300426	226764	209481	175732	239832	410352	121299	4998510	1649760	829638	572678	434514	339903	462389	262602	283683	182245	163781	228346	415054	219090	201164	193962	243096	196084	174842	166395	172227	140566	156698	207469	4284960	996768
26821.3	24048.8	15159.3	10787	7486.95	NaN	1576.09	NaN	NaN	1733.98	3330.68	7741.58	4013.65	NaN	1986.95	2316.39	NaN	NaN	NaN	NaN	1516.32	NaN	NaN	NaN	33434.3	92286.3	52737.1	39691.2	30722.4	15014	5259.38	8450.18	6782.37	3911.46	4829.51	NaN	7083.8	4015.09	3278.94	5616.79	4275.47	NaN	NaN	4693.34	2074.13	2778.65	3412.82	NaN	33101.5	5625.06
244613	103841	78319.1	54183.6	35459.2	37140.5	32803.7	32285	27021.8	36162.8	27177.9	32773.1	30729.8	34630.3	36375.9	38087.1	50546.4	47830.4	36109.3	33523.3	31022.3	28793.6	32104.5	17483.5	190915	471147	484232	253423	203361	151632	65265.6	121070	141917	125682	125661	118284	100693	109357	96914.1	120746	116479	139597	125527	98827.4	71551.5	78137.6	79820	68259.5	114868	97338.9
140410	44974.4	45480.7	22931.2	20790.5	21526.9	14351.8	13365.4	14236.5	15089.8	10468.8	15448.1	15316	20534.6	17766.8	13324.3	15043.4	20252.4	16212.3	16317.3	14488.5	12646.9	13297.7	13127.2	52614.4	122257	106067	55217.9	50143.1	30276.9	28016.9	16383.3	23048.8	15091.4	21978.4	28861.3	20172.1	33511.6	21020.8	20374	20839.5	27595.1	28605.5	19669.8	13293.6	19734.5	57346	46987.1	84364.1	68783.5
16518.5	16338.7	13769.9	8009.46	5544.52	2929.77	971.315	1615.38	NaN	1762.36	NaN	2997.57	NaN	2141.68	2817.92	2254.45	2304.49	NaN	NaN	NaN	NaN	NaN	NaN	NaN	14660.6	20302.9	21292.1	12939.1	9052.23	NaN	NaN	NaN	NaN	NaN	NaN	NaN	NaN	NaN	NaN	NaN	NaN	NaN	NaN	NaN	NaN	NaN	NaN	NaN	NaN	6633.46
15068.6	13698.5	14745.5	7422.22	5104.21	4817.22	6811.65	7777.99	6218.4	6445.03	4943.42	6737.26	7786.5	8929.08	9069.06	8403.9	9373.29	8768.85	12931.2	9620.88	9575.19	13355.5	11076.5	18320.5	18099.7	30360.6	32750.1	31332.9	23791.4	20872	12924.5	20095.3	15158.2	19526.3	18602.9	18936.4	16166	24433.8	22822.9	26630.1	23636.8	38466.4	24731.5	27140	14213.5	31428.4	23870.9	30257.9	18284.4	21760.3
63044.7	12680.8	17108.5	10677.2	19374.1	18466	11088.1	23838.9	22713.2	18399.5	28997.2	18403.3	20152.8	13386.9	17761.2	12943.4	22911.2	16035.2	14258.7	15324.8	17881.9	15465.7	11506.2	10341	17351.2	56793.7	68596.3	55553.8	25726.3	34180.8	36070.1	32711.2	61878.6	56827.6	62521.4	56357.2	41561.9	53393.2	54479.7	62287.3	55423.1	67376.6	67969.7	64391.7	64453.1	64144.7	59874.4	42718.2	61377.8	57436.3
33720.2	34666.2	40375.8	25475.4	17771	18810	28017.2	26211.2	27150.3	25147.8	20068.4	24396.1	21951.3	23443.1	25308.6	26659	27518.7	34214.2	25164.2	27243.8	24152.5	24027.9	21833.3	32599.8	31632.9	56490.2	65895	79527.6	111221	87064.4	34882.4	50568.6	55491.9	61723.7	63360.7	55676.9	54230.1	51135.4	63916	57599.9	58389.7	65978.9	50028.2	63990.1	57860.2	57460	69581.4	63320.9	28588.1	50188.9
284135	68761.9	85935	47809.8	53519.1	38120	30455.2	60579.1	7237.33	21528.8	26959.2	65186.9	7059.65	1364250	29878.9	320926	330818	432435	447604	406998	364120	314180	287506	455596	296767	580548	690513	536052	421769	368170	272807	338201	359650	370734	412486	431900	318060	464225	595390	681545	636671	1001210	1115010	1173440	1040990	923106	890498	1097630	54099.1	62255.4
46369.6	65539.4	94138.4	214307	755544	1669170	254093	334351	334523	558950	808473	1231240	242665	207412	192505	197172	179961	189455	126228	139286	125188	110006	128207	156960	50499	126176	141851	384090	1136860	1974670	1414230	1389240	911704	592083	414007	311248	244637	252186	264265	233603	233686	250919	237512	183847	179447	197842	169814	203355	108144	236251
NaN	NaN	NaN	25192.2	97949.4	196576	32847.4	31944.1	43092.9	63410.3	101274	146724	30614.8	22225.7	NaN	21580.4	17044.2	20751.6	17946	NaN	15514	14439	15763.2	19517.1	NaN	NaN	NaN	NaN	NaN	64481.6	103096	48235.8	33903.4	30565.4	NaN	15225	17451.3	18955.5	14198.9	NaN	NaN	NaN	NaN	NaN	NaN	NaN	NaN	49652.7	NaN	24830.8
479670	416328	55944.9	88321.4	149136	235001	94817.2	102923	104587	115829	143947	193947	77836.9	75236	81724.8	75205.7	75228.3	87253.5	58540.6	59854.7	64813.9	68092	58538.2	57316.3	385005	239544	114960	149356	138909	116680	161043	89538.6	76511.5	81556.1	82446.5	74882.7	61357.6	79154.5	74268.7	80644.7	99553	84904	79660.6	63403.5	67647.8	63432.2	57118.9	59392.1	1209050	84328.7
9681.56	8433.1	15312.1	7284.11	8787.22	5635.25	8112.68	6055.95	8077.75	7202.07	7355.04	6994.97	7077.61	8259.31	5715.86	9285.58	8495.89	4860.87	1701.56	4934.93	6251.21	2870.87	5988.97	4983.08	9558.84	4349.16	28481.4	21357.9	19510	2632.56	3656.94	10138.8	3607.5	3570.37	3531.2	22551.5	3892.22	3269.04	5703.22	16718.9	14822.3	25474	16500.3	13840.4	7512.77	8271.08	12133.9	14222.6	NaN	8757.88
28723.4	28208.1	47261.6	51332	31343.7	42092	38511.5	56344.4	74873.5	34416.8	29542.4	43065.7	42018.3	40431	58859.4	55097.6	50684.4	42534.6	36352	30767.6	31673.9	29067.9	31569	39647.4	43687.6	47620.4	104228	63525.9	47104.9	42045.9	32651.2	39691.4	34555.5	42018.1	34663.7	39243.7	32609.4	34394.1	41008.8	36897.2	34924.5	31148	37324.6	28546.4	34068	37460.7	29708	36970.2	62255.4	117396
NaN	NaN	NaN	NaN	NaN	NaN	NaN	NaN	NaN	NaN	NaN	NaN	8383.85	NaN	NaN	NaN	906.381	NaN	4358.54	7867.08	6521.38	9672.3	7270.82	17307.8	NaN	NaN	NaN	NaN	NaN	NaN	NaN	NaN	NaN	NaN	NaN	NaN	NaN	NaN	NaN	NaN	NaN	NaN	NaN	NaN	7196.68	4768.17	7103.21	11048.3	NaN	NaN
NaN	NaN	NaN	NaN	NaN	NaN	NaN	NaN	NaN	NaN	NaN	NaN	NaN	NaN	NaN	NaN	NaN	NaN	NaN	7990.92	7387.08	9458.44	NaN	14643.6	NaN	NaN	NaN	NaN	NaN	NaN	NaN	NaN	NaN	NaN	NaN	NaN	NaN	NaN	NaN	NaN	NaN	NaN	NaN	18374.7	29559.1	25087	32100.5	55015.1	NaN	NaN
NaN	NaN	NaN	NaN	NaN	NaN	NaN	NaN	NaN	NaN	NaN	NaN	NaN	NaN	NaN	NaN	NaN	NaN	NaN	10184.5	NaN	1413.69	14376.5	7452.35	NaN	NaN	NaN	NaN	NaN	NaN	NaN	NaN	NaN	NaN	NaN	NaN	NaN	NaN	NaN	NaN	NaN	NaN	NaN	2939.71	42490.6	17802.8	3549.22	11779.5	NaN	NaN
NaN	NaN	NaN	NaN	NaN	NaN	NaN	NaN	NaN	NaN	NaN	NaN	NaN	NaN	NaN	NaN	NaN	NaN	2344.09	3092.9	4720.91	5075.22	NaN	4627.14	NaN	NaN	NaN	NaN	NaN	NaN	NaN	NaN	NaN	NaN	NaN	NaN	NaN	NaN	NaN	NaN	NaN	NaN	NaN	NaN	NaN	NaN	NaN	NaN	NaN	NaN
NaN	NaN	NaN	NaN	NaN	NaN	NaN	NaN	NaN	NaN	NaN	NaN	NaN	NaN	NaN	NaN	NaN	NaN	1363.28	1832.47	1916.96	2234.94	2525.24	5018.58	NaN	NaN	NaN	NaN	NaN	NaN	NaN	NaN	NaN	NaN	NaN	NaN	NaN	NaN	NaN	NaN	NaN	NaN	NaN	NaN	NaN	NaN	NaN	NaN	NaN	NaN
199140	35924.3	33756.1	17273.3	20383.2	6579.98	5742.69	19925.2	4704.03	6976.89	6878.48	16385.1	21933.3	9206.31	24234.1	6871.56	6414.32	9975.32	7085.33	5354.72	6489.37	30112.9	16416.2	7199.03	47373	149082	77148.2	75742.8	43357.9	50649.7	9196.3	10338	12457.2	7226.08	39018.6	29433.1	32173.9	29647.9	30463	38392.4	39564.5	40599.6	48001.3	45026.5	65857.7	93433.5	113989	26633.7	46180.1	37061.1
55157	26821	4145.4	19113.5	2956.19	7656.23	NaN	NaN	NaN	NaN	6426.48	18862.4	NaN	19102.3	NaN	NaN	NaN	9638.07	NaN	10890.7	392.657	437.741	38719.8	NaN	39274.4	101724	70605	75353.4	60468.2	36386	4095.2	30835.5	25982.2	27223.7	25382.9	19486.7	26893.9	25203.1	24568.3	NaN	NaN	44584.5	NaN	44999.3	NaN	NaN	77042.3	53920.9	50803.3	NaN
1218780	80695.1	382175	389712	379698	248209	465795	486271	376863	261010	308641	203887	507579	269595	196396	157794	189454	143881	153222	213637	305298	348589	297676	145772	1152150	580853	442565	479362	359192	323042	367549	265051	350472	452744	480087	620911	624275	615324	439377	279479	244214	292108	350007	317638	457619	418665	409927	225283	570794	254528
NaN	NaN	NaN	NaN	NaN	NaN	NaN	NaN	NaN	8707.78	NaN	NaN	17584.2	15698.9	NaN	14929.6	NaN	NaN	NaN	NaN	NaN	NaN	NaN	NaN	NaN	NaN	NaN	NaN	NaN	NaN	NaN	NaN	NaN	NaN	NaN	NaN	NaN	NaN	NaN	NaN	NaN	NaN	NaN	NaN	NaN	NaN	NaN	NaN	NaN	NaN
NaN	NaN	NaN	NaN	12176.2	19108.8	6882.46	5568.22	6715.28	5637.34	3518.13	22923.8	36794.5	4645.19	4683.87	3901.34	28137.7	19411.7	21678.6	22245.6	22703.1	14697.2	6641.71	11621.9	NaN	NaN	NaN	14545.9	27751.5	52400.8	39012.1	21961.2	131331	21784.9	21016.2	23543.9	19767.7	24411.9	25449.3	21986.4	20949.3	20347.7	81710.3	17264.1	44848.4	41730.5	29938.7	44395.8	NaN	NaN
NaN	NaN	69060.9	182328	153239	34461.1	68473.1	95490.2	118800	82900.4	50077.5	28593.9	87840.6	NaN	102840	55704.8	81664.3	45505.8	NaN	50556.3	27669.1	28139.1	23912.4	38584.8	13727.6	NaN	233810	NaN	619954	8962.9	29509.6	16123.7	27961.3	308021	55191.1	42494.9	33902.9	38493	24511.1	27675.3	25897.6	17082	11847.1	10699.6	387250	NaN	110267	9070.28	NaN	NaN
99784.7	105627	70031.4	61332.8	45474.8	29338.3	15892.7	24163.2	31331.6	22887.8	34828.5	21582.9	33431.6	35016.3	26040.8	27567.3	33058.7	43949	27784.2	27140.7	41349.7	43738.1	30527.1	23553.7	140868	59392.2	51759.8	58894.8	47326.4	28475.1	24881.2	63865.4	14458.9	NaN	NaN	NaN	19799.4	31975.3	64134.5	46353.6	44990.5	59927.2	33895	70566.6	82660.8	49983.3	240149	85903.4	277869	138550
145584	95735.2	36732.3	45575.4	24962.8	19764	11072.6	8737.99	2096.69	10258.9	13722.4	12136.8	5892.68	8550.78	11206.9	10588.7	9938.36	NaN	14944.2	15014	17262.3	21664.5	9292.02	NaN	71818	54416.9	39374.3	33194.9	32099.9	40290.1	12536	39725.2	33615.9	33455.1	27559.9	NaN	22864.9	22719.5	20144.7	18215.4	32507.2	25612.6	46013.1	25699.9	44618	40985.5	35020.4	NaN	194522	54285
750878	101712	87574.5	72737.6	33541.4	13577.7	56235.2	53084.9	56376.6	65726.9	140606	112022	74073.8	69384.5	58801.4	65697.2	60438	64112	45706.2	50565.1	35467.7	36422.4	47535.3	22582.1	572468	214432	143267	130855	119918	69104.6	78692.6	56062.2	44714.7	40956.3	28686.4	38499	65796.4	49106.5	35090.9	34533.9	37477.5	78529.9	36192.6	72125.8	20326.8	40662.6	23688	NaN	600326	46913.6
7618.72	NaN	NaN	NaN	3725.49	NaN	6485.02	5617.1	6524.7	3914.75	4009.64	1395	12880.5	2936.28	2250.05	3084.16	NaN	NaN	NaN	2508.83	2545.86	NaN	1845.69	NaN	NaN	4450.59	10454.9	6012.33	8104.59	10717.3	5173.8	15717.8	5538.61	6273.57	19276.3	9137.76	18837	9264.49	5920.94	7174.11	13230.3	7473.09	11958.5	15290.5	5199.47	3970.09	5769.91	NaN	28177	NaN
NaN	NaN	NaN	NaN	NaN	NaN	11856.7	NaN	NaN	NaN	NaN	NaN	13221.9	7888.25	11005.3	NaN	NaN	NaN	NaN	9264.37	NaN	7385.3	7888.09	12564.1	28678.6	44421.1	NaN	NaN	NaN	NaN	NaN	12277.6	NaN	NaN	27596.6	53894.8	33963.4	29453.1	24604.3	NaN	NaN	NaN	NaN	NaN	NaN	NaN	NaN	30700.5	NaN	NaN
32217.3	20597	4308.7	4840.64	8068.5	NaN	NaN	NaN	NaN	10315.7	NaN	3470.9	2063.2	3287.62	NaN	3554.45	NaN	2854.99	2032.98	1385.96	NaN	NaN	2653.42	2501.05	10707.2	6127.64	9987.73	15386	12948.5	8175.27	NaN	7166.33	NaN	NaN	NaN	NaN	5965.93	3865.08	3837.12	7969.56	6222.57	4160.13	NaN	4728.05	NaN	841.346	6781.63	4450.16	6343.99	NaN
23505.4	22725.9	56354.2	57256.3	59226.7	86858.4	107387	94755.7	75434.3	70862.8	81569.5	73920.2	74985.7	101271	140021	134646	152954	170243	182113	159271	177856	192340	180052	279214	26322.9	83338	153614	176119	198630	290662	163425	263522	271669	302367	263246	271246	258477	358499	317179	366407	359065	497224	530989	570748	572897	448633	473352	769589	NaN	NaN
31431.4	28859.3	5846.37	34505.6	23471.6	42180.1	33178.4	42214	58211.6	54446.6	55085.8	39280.6	34851.8	26255.1	29929.5	29620.5	30065.1	50776.7	54990	11539.8	16461.7	84792.5	52138.7	106154	20611.1	NaN	NaN	NaN	8034.4	16198.4	52311.4	15463.9	13883.3	16990.6	14028.1	17483.1	16211.5	13622.5	11089.2	11447	10167.8	6716.86	4532.5	6570.39	7554.57	6942.92	NaN	10724.4	45988.7	27102.6
NaN	NaN	NaN	NaN	67714.2	135450	87513	88287.8	85624.3	63684.7	57542	52997.7	71613.7	75905.7	66234	69429	55078.7	66051.1	76768.5	80987.6	67840.3	65132	70970.1	177968	NaN	NaN	NaN	NaN	NaN	NaN	20275.5	24397	26934.4	41932.2	128078	36154.1	31020.3	37862.4	36641.9	188518	35092.1	51630.4	67082	53633.1	70575.2	62416.1	76487	79700.6	NaN	NaN
NaN	NaN	NaN	NaN	NaN	NaN	NaN	NaN	NaN	NaN	14464.5	NaN	NaN	NaN	NaN	NaN	NaN	NaN	NaN	NaN	NaN	NaN	NaN	NaN	NaN	NaN	NaN	NaN	NaN	NaN	NaN	NaN	NaN	NaN	NaN	NaN	NaN	NaN	NaN	NaN	NaN	NaN	NaN	NaN	NaN	NaN	NaN	NaN	NaN	NaN
55154.6	38835.2	163583	73231.9	108821	200880	658777	610606	614606	542033	394725	234082	780051	739099	873605	913403	770715	595351	435904	341134	275590	223411	197842	245232	69155.5	102399	83935.4	122614	197799	184793	434684	675215	653538	987657	682954	746866	823200	986976	1060720	881661	883800	855893	378519	269890	248499	224400	193526	189776	NaN	71492.7
NaN	8657.94	NaN	42717.4	48344.6	9835.1	92265.2	79133.3	100212	61559.6	84882.9	47575	100081	127743	107365	97080.9	191548	130038	118343	96406	74089.6	58448.8	46736.4	70829.7	NaN	37622.9	50019.9	26922.9	41624.9	71753	111101	86815.4	109927	140749	138295	149788	110781	149489	144759	287053	185825	204338	124003	103341	87562.3	50887.1	36361.2	70201.7	NaN	57005.4
94525.8	75038.2	50567.5	49705.5	33329.3	19013	11901.6	11946.8	8489.82	11587.7	16606.8	18580.1	11980.5	16932.5	18401.4	20794.5	21642.7	26301.9	34819.3	28898.8	22840.4	24530.9	26682.8	33403.1	83717.6	161890	114342	76945.9	50576.4	31009.1	27357.5	21318.3	20723.7	24530.9	25506.9	26851.8	33383.1	32395.4	40881	46960.9	44031.6	60612.3	50457.7	55588.8	52408.7	52916.6	43969.4	57769.4	61305.9	30265.8
NaN	NaN	NaN	NaN	NaN	11357.1	27827.7	12806.6	33710	25506.7	26765.6	NaN	41217.8	22553.1	32685.5	30002.4	38873.1	30924.2	27247.6	27002.5	24732.8	17052.2	20808.3	44708.5	NaN	NaN	NaN	NaN	NaN	55651.3	16859.4	80558.8	22217	81035	54521	70662	46514.9	54422	49244.2	41284.7	45436.5	41088.1	130078	78001.5	58657.3	42857.2	37955.5	94669.5	NaN	NaN
80478.1	39969.6	36351.2	28769.6	13868.7	12100.3	6139.49	6084.38	5168.97	6919.79	6878.78	9552.03	6457.16	10158.9	8281.58	8293.98	6642.6	846.883	5033.37	13949.8	6078.69	8771.81	17964.5	3465.82	40778.9	54627.7	14161	25286.3	31750.9	28745.1	7782.31	9951.34	15331.9	10088.2	10754.9	12599.2	19777.9	12794.8	9041.33	14300	13200.3	NaN	16903.6	NaN	5047.51	34829.4	28683.1	NaN	43227.2	12814.6
NaN	12574.6	24634.4	27276.1	15100.7	14027.6	4520.61	5825.52	18403.4	7271.73	8271.48	8712.42	9420.09	9776.02	5021.19	4443.66	6350.6	5981.25	7275.99	2830.7	2077	3230.29	2114.22	7155.74	21933.7	13828.4	39752.7	29271.5	24919.4	19648.8	12647.2	23970.9	17714.6	16100.5	4443.47	17825.9	15165.6	13522	2195.52	14786.4	9558.37	11479.1	18695.2	9052.92	10980.3	13321.2	17019.4	18680.3	18390.7	22894.4
253615	124991	85816.4	43803.8	36103.5	25452.8	9628.64	11822.8	7793.73	9623.52	9369.12	20050.8	42247.7	11713.6	16334.2	8374.59	52529.6	19359.2	7975.13	6353.22	6801.41	26569.6	10921.8	5801.1	116981	57448.5	40914.8	34424.1	18086.4	210169	15617.5	8675.44	7605.85	8298.87	12192.7	10758.8	13290.8	127273	134159	13746.6	13722.7	8915.2	156410	113295	2348.4	81034.1	90218.4	5620.45	127082	73400.1
NaN	NaN	NaN	NaN	NaN	NaN	12079.1	20657.9	8411.78	13886.7	9049.03	NaN	14706.4	15328	9708.83	16271.4	14830.1	6938.77	23764.9	15636	12073.4	19219.4	6536.95	28105.5	NaN	NaN	NaN	NaN	NaN	NaN	NaN	NaN	NaN	8082.7	25694.2	NaN	NaN	NaN	26619.1	15274.8	26715.2	10331.5	56574.1	21215.5	17675.1	16904.2	34848.9	40045	NaN	NaN
NaN	NaN	NaN	NaN	NaN	NaN	26748.4	19365	13354.9	10061.4	4710.12	119261	111292	14614.5	17369.2	30903.9	12952.6	12525.1	15557.5	18147	18030	21081.5	17675.3	30629.8	NaN	NaN	NaN	NaN	NaN	6840.9	NaN	5439.58	10127.3	9962.79	7749.33	10113.8	7443.04	14126.9	13883.1	20892.2	16161.1	19398	30909.1	33085.4	33036.6	18308.8	24453.3	40540.5	NaN	NaN
33367.4	35922.2	30936.4	21906.6	36879.8	13746.8	20069.5	22755.6	25234.8	16199.3	16229.1	14008.8	26592.6	30886.5	33256	35957.3	38924.6	30027.3	37871.9	40673.8	41164.5	45367.6	38477.4	43422.1	37408	40480.6	55790	35480.9	54703.3	27205.3	18408.3	26734.9	26425.4	30719.3	41622.6	31268.7	33312.9	39319.1	40215.3	42105	46291.3	47097.5	49784.9	56353.4	53867.5	61611.6	64827.9	60226.6	51564.9	32788.2
NaN	NaN	NaN	NaN	NaN	NaN	10931	NaN	8816.11	6286.33	NaN	NaN	5093.56	5938.31	8466.51	10203	9059.79	16328	9459.63	12070.4	13887.2	9801.53	6787.61	14870.8	NaN	NaN	NaN	NaN	NaN	NaN	NaN	NaN	NaN	NaN	NaN	NaN	NaN	NaN	NaN	NaN	NaN	NaN	NaN	NaN	NaN	NaN	NaN	NaN	NaN	NaN
62445.5	43094.2	8095.4	19733.1	17226.9	13274.8	6454.44	39040.1	29839.8	19017.2	13350.4	18713.1	30709.5	17534.1	17815.2	22464.2	5171.1	25384.5	2835.89	10279.3	15249.4	16349.3	12656.1	10300.8	69271.1	44110.5	34993.8	63547.5	58148.8	25904.8	29444	52050.8	37358.7	18230.6	104717	39936.5	43628.7	18785.1	37780.4	53081.9	67317.5	26003.1	32943.2	30866.8	21899.9	28822.2	34969	44489	60289.5	9882.56
772050	197237	247714	183137	138031	61722.1	42395.7	42486.1	30052.9	52887	64861	117990	65147.3	61857.8	48713.8	45924.4	40035.7	50404.8	43960.8	60219.3	83007.8	112803	134771	20560.5	685617	583296	541885	409644	286774	195969	155121	109163	116444	77108	119223	149367	185945	146498	98293.1	86477.8	201764	207401	78379.6	67778.5	86652.3	104475	157673	32566.2	508185	131531
34206.1	NaN	NaN	NaN	13113.8	4552.99	NaN	NaN	NaN	NaN	NaN	14321.2	NaN	NaN	NaN	NaN	NaN	NaN	NaN	8978.39	28377.8	25936.5	15998.2	13138.4	22419.9	31811.9	25562.4	21191.3	25088.8	NaN	NaN	9182.37	22965.6	11637.5	12457.5	9906.8	13781.3	9382.46	NaN	13832.7	9284.97	11356.3	8615.37	12717.9	28987.4	37502.9	41667.3	22070.3	NaN	NaN
22939	17024.4	16821.8	9998.73	5685.69	NaN	NaN	NaN	NaN	NaN	4686.08	NaN	NaN	NaN	NaN	NaN	NaN	NaN	NaN	NaN	NaN	NaN	NaN	NaN	22652.6	NaN	NaN	NaN	NaN	NaN	NaN	NaN	NaN	NaN	NaN	NaN	NaN	NaN	NaN	NaN	NaN	NaN	NaN	NaN	NaN	NaN	NaN	NaN	44142.9	10816.1
209857	174982	159735	113711	75864.8	59234.2	42673.3	50834.9	49677.5	53448.4	60534.6	54478.3	56783.1	65634	69536.1	65543.3	53395.4	51915.2	61169.5	64854	63372.2	69203.6	64556	39541.7	306191	123563	98672.2	86217.6	68151.9	50631.9	61329.9	42548.5	34951.8	36441.9	28833.9	34190.6	41828.9	41937.5	45472.7	35279.5	44127.4	41206.6	38272.7	41728.9	35306.3	46287.6	41936.2	NaN	67460.7	253592
1544350	471013	407176	306977	212432	136504	395720	354432	258192	269494	283054	458669	351320	349382	393370	424755	500242	470642	480718	461607	426649	510059	462835	245766	1045990	2934020	3200790	1958980	1226300	742857	546663	586005	546110	518951	618634	554183	585793	618118	704758	629743	673704	882642	821946	612852	773172	942772	842322	373105	1156900	509970
456139	495618	439084	310315	217745	155755	139984	136804	136806	132874	144892	166477	163122	182167	175440	200773	210864	178962	151134	164802	173089	183487	173744	85365.4	540670	737496	739125	503055	434758	281849	207326	190953	210350	172947	173207	187802	188188	202030	245286	256941	228920	250862	276546	269148	222461	285223	202715	165850	588136	537077
1151340	1292520	1255630	586670	362840	224578	67978.5	69907.4	116426	66692.5	148965	133287	85742.8	121179	121687	125348	147891	260884	264065	206963	227610	299863	275680	218223	1368120	1162960	838782	509397	359697	253844	138306	93438.9	75645.9	94111.5	93723.6	83352.5	130424	177337	162239	184973	228117	295108	257527	206062	231159	332548	423978	243627	1112610	112431
2050600	840083	1543980	887317	501453	356098	143508	146110	201484	143563	286827	265153	170173	276588	297265	309506	230042	383816	227936	232719	300210	373732	373565	383520	2526410	1766050	1711640	1078810	660173	331364	259380	146368	148040	188547	147830	156139	188366	296603	258913	264410	351830	302451	373908	279113	248929	314389	387451	272942	740997	256292
1367580	1441130	1484390	879676	626693	440584	397471	302881	391991	310470	411099	378561	433020	344680	404942	385392	416221	274116	359678	332653	391736	404049	345744	138244	1389470	392003	471848	426207	199430	200668	224629	386831	378806	335712	358604	368844	260443	231903	425921	221486	217180	204353	173769	361068	359964	392778	163068	174894	1973240	959418
300696	341532	346772	251350	156978	128961	116702	108024	103202	82519.9	113246	100462	109117	129800	146140	151763	142304	125351	107138	105734	120535	112736	98940.4	68700.6	338526	270796	211175	165428	145668	111382	112103	91914.5	64608.6	98410.1	105590	102062	125315	127720	130712	125354	139881	125490	98066.9	123340	78865	96456.9	99840.4	71035.5	282961	134033
164295	61561.4	14923.6	12340.1	14485.3	8741.25	NaN	NaN	6016.95	NaN	15811	8591.89	NaN	NaN	NaN	NaN	NaN	NaN	NaN	NaN	4014.69	4082.06	6094.46	NaN	91299.6	92157.8	75180.1	61638	170602	78923	17957.9	NaN	NaN	NaN	NaN	NaN	NaN	NaN	NaN	9964.58	NaN	NaN	NaN	NaN	11894.7	18357.2	34033.9	10220.7	143171	13964.9
35596.7	8853.02	5371.31	23921.6	21976.8	19406.5	12359.4	5258.87	12723.3	13191.6	20213.1	3720.56	3856.02	4614.83	16037.9	11181.1	12977.9	11866.7	8655.91	9713.44	4395.91	11860.2	10037.2	12705.4	40411.2	34946.5	37116.2	35065.9	38578.3	29636.4	35084.1	25889.7	26655.9	20725.9	NaN	24690.2	9400.69	22049.1	22293.1	20662	9548.66	17719.8	16443.3	19803.8	17780.8	23570.6	19540	30172.5	53608.5	49697.5
NaN	NaN	NaN	NaN	NaN	1414.34	3237.82	2380.71	3197.66	2039.39	1394.74	NaN	2112.03	2998.74	2642.38	2414.21	2152.2	NaN	NaN	2270.69	NaN	NaN	NaN	2063.43	NaN	NaN	NaN	NaN	NaN	NaN	NaN	NaN	NaN	NaN	NaN	NaN	NaN	NaN	NaN	NaN	NaN	NaN	NaN	NaN	NaN	NaN	NaN	NaN	NaN	NaN
19122.2	16415.2	14880.9	18853.2	28425.6	39594.1	40022.7	52933.9	56652.4	53104.5	29316.2	32922.8	36534	23811.1	24546.2	26798	39695.6	25068.7	16425	19309.8	15573.8	19254.3	13533	18261	18354.8	45534	48183.9	24616.5	22651.9	28555.6	20332.1	31356.2	23255.2	37256.9	44909.4	47906	36752.1	37448.2	89649.4	64193.7	74245.9	52126.9	52364.3	53147.9	50321.7	44821.2	28916.5	57654	19472.8	NaN
59522.2	65051.3	58288.8	50453.4	49752	30656.9	211033	162520	120158	89135.3	52944.6	35717.9	191349	269320	365508	400629	414582	449090	310083	225892	191432	118358	101648	130940	67256.4	166393	134370	128779	98278.6	105753	73308	145004	191965	222446	339057	331161	348334	564857	694621	766342	728449	758091	627964	445214	309687	295107	257879	244146	10580	38170.2
58956.7	63661.1	26212.4	52964.6	61859	85260.1	141004	106590	101075	80903.6	81433.8	60697.6	251117	106918	131753	127771	164118	120035	101384	261538	156527	129947	118908	122964	80508.8	53837.8	39433.1	49323.1	27102.3	36432	53911.7	58955.1	77768.9	123771	135384	152243	169022	222541	258005	296515	314619	277171	182814	133310	150555	100779	92541.9	84820.2	NaN	38082.2
NaN	NaN	12244.5	NaN	7219.27	4207.36	1836.8	NaN	NaN	NaN	NaN	NaN	NaN	NaN	NaN	NaN	2799.33	1371.3	1210.9	2463.27	NaN	1133.4	NaN	1117.31	8179.67	NaN	NaN	NaN	23949.1	NaN	NaN	NaN	NaN	21992.4	NaN	NaN	NaN	NaN	NaN	NaN	37278.9	9411.23	3771.7	3066.05	12905.8	NaN	NaN	12132.3	NaN	NaN
NaN	NaN	NaN	NaN	NaN	NaN	9239.93	1759.81	NaN	NaN	NaN	NaN	92621.7	3423.89	NaN	4734.13	3289.1	NaN	NaN	NaN	NaN	NaN	NaN	NaN	NaN	NaN	NaN	NaN	NaN	NaN	NaN	NaN	NaN	NaN	NaN	NaN	NaN	23321.6	NaN	NaN	4632.62	NaN	NaN	NaN	NaN	NaN	NaN	NaN	NaN	NaN
NaN	NaN	NaN	NaN	NaN	24807.6	NaN	NaN	NaN	13209.7	NaN	NaN	NaN	NaN	26799.7	NaN	NaN	NaN	NaN	50819.9	NaN	NaN	NaN	40210.4	NaN	NaN	NaN	NaN	NaN	NaN	NaN	NaN	NaN	NaN	NaN	NaN	NaN	NaN	NaN	NaN	NaN	NaN	NaN	NaN	NaN	NaN	NaN	NaN	NaN	NaN
NaN	32490	NaN	NaN	NaN	4168.99	9758.07	7983.71	9282.26	3737.32	1694.78	2862.98	17266.2	17994.5	12291.3	11071.2	16258	8597.34	14171.3	10007.3	11372.5	3721.38	4295.8	6358.56	NaN	NaN	NaN	13337.4	10321.8	5752.62	4574.75	21560.6	27919.8	17994.3	32088.8	50805.9	43498.6	74080.5	85544.4	88643.4	98881.1	81546.8	70313.9	47454.7	41115.7	32677.5	25991.6	27598.7	NaN	10657.1
NaN	NaN	NaN	NaN	NaN	NaN	1781.4	3152.71	2479.16	1867.5	NaN	NaN	NaN	3134.1	2698.52	NaN	3643.14	2566.93	NaN	3604.38	2981.87	NaN	2504.37	5170.32	NaN	NaN	NaN	NaN	NaN	NaN	NaN	NaN	11742.5	5956.48	5202.68	12950.6	5819.71	9420.37	11151.4	14572.7	15205.9	20188.5	34522.6	31107.7	32048.5	16390.6	19255.7	35747.1	NaN	NaN
NaN	NaN	NaN	NaN	NaN	955.682	4051.29	3874.83	4452.4	2723.56	NaN	NaN	1907.74	3188.85	1411.72	3785.7	2790.3	2302.37	NaN	913.002	NaN	NaN	NaN	1998.25	NaN	NaN	NaN	NaN	NaN	6375.83	3240.14	5343.64	10596.3	14846.7	18241.4	17106.3	NaN	13434.9	NaN	9893.47	5047.56	10813.7	4543.62	5282.97	NaN	NaN	NaN	3540.09	NaN	NaN
164515	181018	150780	110104	118736	134285	812430	601816	632906	425509	285250	173836	914057	953585	1351320	1375120	1275520	1528830	973416	763318	496993	374682	358964	344558	118902	118211	128249	146916	103280	83298.7	171335	281373	363328	410152	525667	641819	559862	972018	1044500	1064300	1192320	851001	668463	496837	378356	270858	220383	190452	93720.2	120320
55465.6	52707	45662.7	38798.5	32566.6	30863.1	26024.6	28219.4	27796.6	28154.4	26980.8	27764.8	27964.6	30569.6	26303.8	26752	27063.2	27569.8	22724.7	17981.4	21499.2	19527.1	18824	22976.6	50032.8	87770.6	76032.5	62370.2	66758.4	71657.6	43639.7	60047.1	72228.9	68624.4	68280.9	69131.7	58512.2	67548.8	60214.9	58654.8	67131.6	62487	57750	53784.7	55553	56946.8	53978.2	73186.8	93713	90226.4
120619	73174.8	61661.5	36747.7	25018.3	24213	15736.7	17381.4	15164.4	17309.6	19411.3	18613.3	17983.9	13799.3	19880.7	18060.8	18327.9	19969.6	15094.2	12697.3	10305	10608.1	11950	10153.1	73250	83146.3	68147.6	46887.5	42099.2	32978.9	25679.6	23602.3	25160.2	24173	21557.1	27773.5	25153.2	27025.7	25460.2	25110.9	31443.5	25817.6	29724	21469.7	19350.5	23678.2	18915.2	16139.4	8196.91	62199.3
41992	19944.5	13988.8	7820.61	13055.6	22038.3	5406.12	7828.84	6164.96	18190.1	NaN	6189.16	10175.2	10310.2	6303.77	8613.78	13749.8	34921.4	10704.9	14721.3	NaN	9905.4	8809.31	NaN	20917.5	88874.3	9926.52	4482.52	29484.4	37451.8	NaN	NaN	27256.9	NaN	NaN	29527.8	20997.7	21807.5	25208.2	25546	NaN	35533.3	NaN	NaN	NaN	NaN	NaN	NaN	NaN	13899.2
124019	38473.5	47169.6	29519.4	18446.6	17085.9	14091.3	17690.2	8474.8	13072.4	16510.8	16269.5	22692.4	19794.3	18421.8	19860.8	21002.3	11052.1	25914.3	6923.15	8874.74	19558.2	21286	14025	49180.9	98730.3	80194.9	57959.4	50855.9	34924.7	29578.2	28809.2	37034.6	27006	33833.3	5296.05	6325.43	30390.5	19297.1	12017.2	4038.37	11376.2	38579.4	28619.4	11899.4	13548	23449.7	5553.12	49885	18241.3
NaN	NaN	NaN	NaN	NaN	NaN	NaN	NaN	NaN	NaN	NaN	NaN	NaN	NaN	NaN	NaN	NaN	NaN	NaN	NaN	NaN	NaN	NaN	NaN	NaN	NaN	NaN	13171.8	NaN	NaN	NaN	NaN	NaN	NaN	NaN	NaN	NaN	NaN	NaN	NaN	NaN	NaN	NaN	NaN	NaN	NaN	NaN	NaN	45416.5	NaN
NaN	NaN	NaN	NaN	NaN	NaN	NaN	NaN	NaN	NaN	NaN	NaN	NaN	NaN	NaN	NaN	NaN	NaN	NaN	NaN	NaN	NaN	NaN	NaN	NaN	NaN	NaN	NaN	NaN	NaN	NaN	NaN	NaN	NaN	NaN	NaN	NaN	NaN	NaN	NaN	NaN	NaN	NaN	NaN	NaN	NaN	NaN	NaN	19861.7	NaN
23579.6	18743.4	20261.2	14285.1	7000.12	13090.7	NaN	NaN	17178.8	NaN	6972	11707.1	33309.5	21249.4	22500.1	NaN	33474	NaN	42264.2	59496.9	16037.3	35392.9	NaN	NaN	30871.5	37863.7	45395.4	50171.1	26417.6	20042.6	25249.4	NaN	11530.3	18743.3	52665	NaN	46003	NaN	NaN	NaN	NaN	NaN	NaN	NaN	NaN	NaN	20262.2	NaN	37885	26377.7
48817.1	52753.7	29611.8	24978	43969.1	109564	85887.8	90413.8	85900.6	86318.4	103582	99753.7	66954.8	65783.2	68096.4	60319.2	71312.1	40622.6	54769.8	66686	53407.3	51171.1	37673.1	81274.8	38332.1	NaN	165245	88659.4	137081	237522	123427	175638	180272	110621	137311	130980	81607.3	108289	107576	105866	110045	103071	102614	101998	93042.5	85412.7	78872.3	116517	35581.2	91625.7
NaN	56093.2	11779.4	31003.4	62114.1	90608.1	57768.2	65246.8	66119.3	70855.2	73509.1	85098.2	59701.1	50023.7	59550.2	53930.8	52177.3	52024.5	44388.3	44578.4	36471.3	42603.8	43667.7	53641.4	3140.39	4129.54	19332.8	52958.8	90990.1	71775	76747.8	79040.5	70553.5	73237.9	68806.9	59666.4	58042.3	63333.9	47492.9	52490.3	50332	54161.8	42167.6	57601	38883.7	50962.3	50250.2	44528.6	NaN	67106.5
NaN	NaN	10379.2	14117	21858	29529.9	27776	28200.9	27188.1	36116.6	30905.9	33886.2	28177.5	27558	28960.9	26543.6	24807.7	27455.1	21113.8	19883	19422.8	18797.8	17860.3	27311.1	NaN	12162.9	13826.3	33554.6	69068.9	95752.2	54531.1	72119	74975.7	60926.4	60083.4	59062	39869.5	45748.9	53605.3	49262.6	44627.5	46165.3	60520.3	54239.7	49757.5	42454.7	41155.2	56719.6	64587.6	39764.8
60775.7	22055.3	35079.8	21454.3	17922.5	27791	25299	47970.8	50655.8	71166	82898.2	116781	34999.9	36101.1	32854.4	32974.6	28052	5680.6	29849.2	27167.2	29952.4	28753.1	26365.1	32049.3	44199.3	10923.6	14350	15086.9	16839.9	40145	120853	37285.6	29446.8	22063.5	9799.25	16877	25341.3	16894	16637.4	15258.8	15763	8262.6	6846.01	7041.07	4655.18	7139.96	5122.96	4624.07	35908.2	86023
24623.5	22897.8	19143.8	42785.4	9066.66	11798.1	NaN	NaN	4211.87	3338.19	4787.49	NaN	3362.38	5744.98	3848.39	NaN	NaN	NaN	5271.08	7915.28	11458.1	21048.8	21423.7	9496	18214.7	45889.7	82706	NaN	NaN	27531.3	10773.9	12839.8	NaN	5729.78	NaN	NaN	10416.9	NaN	NaN	NaN	5260.14	NaN	7562.4	11797.3	20900.6	27417	38760.5	17953	NaN	12432.4
NaN	NaN	NaN	NaN	NaN	NaN	NaN	NaN	NaN	43168	NaN	NaN	13668.3	16049.8	NaN	NaN	NaN	NaN	NaN	8854.18	24323.5	19989.6	11166.3	36248.2	15224	NaN	NaN	62004	33926.2	NaN	81562.6	NaN	NaN	NaN	NaN	NaN	NaN	NaN	NaN	NaN	NaN	NaN	NaN	2903.68	3188.78	4437.76	7721.73	6844.1	NaN	20581.4
230284	106176	107787	77860.1	55934.9	31617.9	18378	16945.8	15629.2	21355.2	26863.7	36726.5	13294.7	26096.1	24791.7	26371.7	23183.2	32199.8	27521.7	34524.9	34239.6	48141.7	53238.4	21870.2	187584	255389	311577	140613	102259	57872.9	38832.1	28680.4	24953.3	25340	39748.5	29255.7	34858.8	36538.6	32610	44518.1	34977.3	41660.3	36814.8	34670.9	42586.6	92770.6	70103.7	31231.2	147746	95843.6
201272	63954.2	44803.1	34913.5	33417.3	14559.7	14306.3	7136.4	9510.67	17340	16681.5	31148.9	23150.5	20561.9	24302.9	26042.4	24564.5	28182	17560.6	17025.6	15453.6	16924.4	20423.2	10804	175813	184605	159099	128062	160747	56148.4	45964.3	24468.9	38711.2	24154.7	36857.2	35563.8	32249.8	33096.2	38235.3	56052.4	50052.8	58179	54122.6	42193.1	39927	37524.1	45463.1	38266.4	77880.3	105508
2346620	227253	169539	112185	108184	60772.4	26567	30584.3	30174.5	29825.7	42225.4	307247	159988	176755	153604	140443	152185	159203	112433	118589	116821	139924	192845	71711.3	1896750	2390580	1691180	1220710	732345	389440	270421	245310	203897	189638	196717	175576	311272	198750	191627	210393	181057	187092	197760	128216	141489	161769	226062	93961.6	858395	640539
NaN	26134.3	NaN	NaN	10927.6	NaN	NaN	NaN	NaN	NaN	NaN	NaN	NaN	NaN	NaN	NaN	NaN	NaN	NaN	NaN	NaN	NaN	NaN	NaN	NaN	NaN	NaN	NaN	NaN	NaN	NaN	NaN	NaN	NaN	NaN	NaN	NaN	NaN	NaN	NaN	NaN	NaN	NaN	NaN	42465.4	NaN	NaN	NaN	NaN	NaN
NaN	NaN	NaN	NaN	NaN	NaN	NaN	14537.4	NaN	4085.62	NaN	NaN	NaN	NaN	4102.01	4401.6	36506.9	NaN	NaN	61850.8	NaN	7403.04	NaN	8002.4	NaN	NaN	NaN	NaN	NaN	NaN	NaN	NaN	17308.1	NaN	NaN	NaN	NaN	NaN	NaN	NaN	NaN	NaN	NaN	NaN	NaN	NaN	NaN	4202.89	NaN	NaN
NaN	NaN	NaN	NaN	4784.5	NaN	NaN	NaN	NaN	NaN	NaN	NaN	NaN	NaN	5898.85	NaN	5740.79	NaN	34183.8	8384.06	NaN	9471.86	NaN	12590.9	NaN	NaN	NaN	NaN	NaN	NaN	NaN	NaN	NaN	NaN	NaN	NaN	NaN	16680.8	17615.7	11938.3	17101.8	22637.9	26209.2	19750	20827.9	18843.9	18653.6	36496.7	NaN	NaN
14053.1	27173.8	42386.6	65276.2	75806.7	146500	323193	280954	255417	237570	139166	107163	272603	333006	400086	430934	438296	511535	549429	579199	472601	412017	379590	656315	11961.6	144279	239438	93978	86169	114788	130068	197714	258955	288538	316697	346957	264387	391727	417177	556083	545067	679056	758525	775832	816175	641243	609721	908033	NaN	NaN
NaN	NaN	NaN	NaN	NaN	NaN	2635.36	NaN	1907.68	NaN	NaN	NaN	3320.21	1580.72	1769.28	4058.71	1949.1	3634.41	NaN	1941.51	4457.36	2082.84	2114.04	2521.79	NaN	NaN	NaN	NaN	NaN	NaN	NaN	NaN	NaN	NaN	NaN	NaN	NaN	NaN	NaN	NaN	NaN	NaN	NaN	NaN	NaN	NaN	NaN	NaN	NaN	NaN
39652.6	39087.3	35078.2	25790	16197.4	13358.8	NaN	10065.7	NaN	8523.08	7725.7	8058.19	21217.2	24815.2	21185	22222.3	4206.94	10892.6	8603.79	15023.5	8899.46	11970.8	15746.4	14154.8	19627.9	44829.4	24233.4	18220.3	4231.46	NaN	14231.9	NaN	NaN	NaN	NaN	NaN	NaN	NaN	15848.5	NaN	NaN	NaN	NaN	NaN	NaN	NaN	NaN	13136.4	70225.4	34620.7
900322	1021200	841312	545878	400821	197710	84096.3	89567.2	87704.3	107633	138337	183146	127757	128833	107880	122527	110687	93258.2	89044.4	96487.7	101438	118107	144514	72176.3	986342	487732	420941	322606	191909	131258	115035	95985.5	91348.2	84878.5	49961.1	98766.7	102203	68356.5	45984.7	56153.8	71175.2	116369	161903	144930	177198	106068	104618	170447	544670	312920
NaN	NaN	NaN	NaN	10814.7	15313.5	1872.69	3645.75	2258.87	5484.26	7666.23	14703.4	2104.17	1688.55	1628.17	NaN	1349.39	1375.88	NaN	NaN	1001.92	NaN	NaN	1618.23	NaN	NaN	NaN	NaN	29739	52672.4	30882.9	19436.8	14109.3	NaN	NaN	3287.58	NaN	NaN	NaN	NaN	NaN	NaN	NaN	NaN	NaN	NaN	NaN	5228.37	NaN	NaN
NaN	NaN	NaN	NaN	NaN	5622.48	NaN	NaN	NaN	4631.92	NaN	NaN	NaN	NaN	NaN	NaN	NaN	NaN	NaN	NaN	NaN	NaN	NaN	7473.06	NaN	NaN	NaN	NaN	NaN	NaN	6067.36	NaN	NaN	NaN	NaN	NaN	NaN	NaN	NaN	NaN	NaN	NaN	NaN	NaN	NaN	5321.31	NaN	4304.67	NaN	NaN
NaN	NaN	NaN	NaN	NaN	NaN	42712.8	16650	25949	17219.4	10236.4	4785.39	11996.7	28007.1	12700.9	25200.7	18557.6	20096.5	25869.5	26162.4	24669.6	17557.7	16686.4	32488.9	NaN	NaN	NaN	NaN	13988.6	260302	NaN	10231.4	9582.16	11954.2	14624.8	17707.3	22881.6	24727.1	17757.3	145193	83131.2	74366.3	102125	121204	91117.9	106778	92348.9	115735	NaN	NaN
105970	NaN	NaN	NaN	NaN	9307.25	71782	49323.4	48755.4	21686.7	25546.6	8289.07	53044.9	103969	152898	170538	195761	189653	197104	217671	199889	190068	163228	282250	33502.5	199598	1089720	1117740	934557	931539	29685.4	40646.8	50378.4	52137.1	49935.2	51849.4	79948.9	110206	112653	132741	143918	185442	177087	179363	179514	183746	141433	233643	96586.6	225677
NaN	NaN	NaN	NaN	NaN	NaN	5072.7	4660.69	NaN	NaN	NaN	NaN	6076.06	10196.6	16040.2	12695.4	16568.1	24545.9	20420.4	6175.98	3478.68	7635.2	7408.84	15145.4	NaN	NaN	NaN	NaN	NaN	NaN	NaN	NaN	4096.18	NaN	13133.5	NaN	13337.9	14437.1	13542.7	18771.4	19585.3	36078.2	27826.3	21729.6	35687.5	45379.8	21659.5	28152.4	NaN	NaN
174156	24294.5	18053.7	14968.8	57978.1	NaN	NaN	24117.5	NaN	34173.8	41455.4	NaN	25367.8	NaN	NaN	NaN	NaN	NaN	28769.6	21874.1	33640.3	57156.3	54261.6	14890.1	17897.6	24762.8	21291.1	NaN	NaN	NaN	NaN	NaN	NaN	NaN	NaN	NaN	NaN	NaN	NaN	NaN	NaN	NaN	NaN	NaN	NaN	NaN	NaN	NaN	13490.6	46313.2
21045.3	27382	29428.3	34178.1	15643.9	12526.6	NaN	NaN	NaN	16834.8	15731.3	12148.7	17291.7	19722.1	26941.1	38479.9	54764.1	NaN	NaN	4086.64	9859.08	7670.12	6658.1	15375.8	17907.7	NaN	NaN	37516.3	NaN	NaN	NaN	NaN	NaN	NaN	NaN	NaN	NaN	NaN	NaN	NaN	NaN	NaN	NaN	7910.65	11912.4	13396	14758.3	55632.3	NaN	NaN
NaN	NaN	NaN	NaN	NaN	NaN	NaN	NaN	NaN	NaN	NaN	NaN	NaN	NaN	NaN	NaN	NaN	NaN	NaN	NaN	NaN	NaN	NaN	12276.4	NaN	NaN	NaN	NaN	NaN	NaN	NaN	NaN	NaN	NaN	NaN	NaN	NaN	NaN	NaN	NaN	NaN	NaN	NaN	NaN	NaN	NaN	NaN	NaN	NaN	NaN
NaN	NaN	NaN	NaN	NaN	NaN	NaN	NaN	NaN	NaN	NaN	NaN	NaN	NaN	NaN	NaN	NaN	NaN	NaN	3320.9	2153.24	NaN	2912.86	8924.03	NaN	NaN	NaN	NaN	NaN	NaN	NaN	NaN	NaN	NaN	NaN	NaN	NaN	NaN	NaN	NaN	NaN	NaN	NaN	NaN	NaN	NaN	NaN	NaN	NaN	NaN
110256	67184	36174.5	28503.1	14858.3	8797.32	11894.3	11468.1	10256.8	14079	14551.5	14915	14714.5	19161.9	18790.7	19676.4	16596.6	14930.1	13682.6	11241.2	13300.8	11408.5	14221.6	8940.6	111236	205594	138275	102612	78386.7	43734	23600.8	36384.4	40210	36201.4	38173.7	37360.6	41829.2	35548.4	38224.4	46344.9	42001.8	45372	47347.4	39354.5	37181.5	37977	44387.9	40473.5	106224	55533.4
115262	33235	40080.8	42042	24434.4	16681.5	2735.12	11328.2	15197.1	14162	13998.8	17054.3	13178	11244.9	24747.6	19259.4	15408.8	5574.06	9697.53	15907.5	11418.4	7210.67	10242.4	12186.9	12628.7	48883.1	18052	21860.4	15746.5	3573.09	26298.6	25757.9	32646	24673.9	34761.3	22642.4	25910.4	28194.9	28389.6	20761.6	24623.1	24723.1	14596.1	12627.9	25611.9	25945	17930	14784.3	39109.1	59155.7
39934.9	19993.4	9730.16	7828.85	4972.5	3003.04	2254.51	4043.17	3210.47	1263.41	3775.47	2367.67	1310.58	5340.45	4100.76	5015.58	3978.11	5155.66	2269.67	4965.42	4116.57	5833.08	1275.01	3577.62	22374.5	115116	83765.6	83688.1	94306.2	41999.3	3654.33	NaN	NaN	NaN	NaN	NaN	12328.2	NaN	NaN	11119.2	11882	11866.7	NaN	8652.49	8168.44	NaN	NaN	NaN	16639.8	8332.86
143876	76682.8	77626.8	51530.8	47574	46702.2	57057.7	51022.8	61816.5	66074.1	45563.3	54146.1	75171.7	77008.7	57729.1	65664.3	54307	56782	40875	31818.3	32469.5	25573.2	31079.8	47982.2	137519	107871	82796.9	53461.2	33224.8	146711	44712.4	76153	99108	98040.7	116270	115237	68704.9	77702.2	81842.6	106288	82157.2	81106.5	80524.5	73739.1	55672.3	50708.7	50040.9	75831	66337.1	84302
9650.58	4665.26	4945.86	8693.52	7797.63	NaN	NaN	4832.58	NaN	NaN	6605.83	NaN	NaN	NaN	NaN	NaN	1410.39	NaN	NaN	NaN	NaN	NaN	NaN	NaN	12007.9	15082	15453.4	11950.7	7199.18	NaN	6011.83	4106.77	NaN	NaN	6406.22	NaN	15335	17647.8	20854	8065.6	5437.24	24650.3	NaN	NaN	NaN	NaN	4989.9	NaN	20014.2	9100.49
55467.1	21982.5	18198.3	12672.5	13250.8	8250.19	10247.5	9057.5	10631.2	12377.2	10056.7	8897.54	5556.6	14036.5	8319.6	6615.29	3468.25	12217.6	8095.54	8445.16	5570.65	7560.85	9395.96	7011.59	50860.5	62374.6	66637.3	53651.3	44435.7	29530.6	20119.2	25585.2	23094.8	23466.9	24414.3	23121.1	25835.5	27327.5	23990.7	28172.2	31605.5	29418.9	19385.4	14792.2	11927.9	11238.7	10889.4	11649.6	47073.7	48091.1
97725.4	46892.6	39285.4	28232.8	26411.1	8734	9189.93	8458.34	8387.05	9337.65	15015.7	13995.1	8850.47	10991.1	10522.6	9269.92	9422.76	22400.8	6423.64	9084.9	3501.18	21883.4	4079.86	2094.05	72136.2	69668.2	47329	39426.1	38371.4	11602.7	16608.4	30938.1	17647.8	22331.1	19656.6	20162.6	36143.6	26013.4	23714.8	16570.3	24673.1	12325.9	20417.2	29615.8	23739.5	38752.7	32790.6	29350.3	47005.2	38136.4
NaN	16250.1	6203.59	NaN	NaN	NaN	NaN	NaN	NaN	NaN	NaN	NaN	NaN	NaN	NaN	NaN	NaN	NaN	NaN	NaN	NaN	NaN	NaN	NaN	13917.4	NaN	NaN	NaN	NaN	NaN	NaN	NaN	NaN	NaN	NaN	NaN	NaN	NaN	NaN	NaN	NaN	NaN	NaN	NaN	NaN	NaN	NaN	NaN	NaN	11973.3
74595.5	20842.8	7441.58	7737.97	3267.89	1376.44	NaN	NaN	NaN	NaN	27771.3	26647.8	NaN	NaN	NaN	NaN	NaN	NaN	NaN	NaN	NaN	NaN	NaN	NaN	15842.9	37364.2	23934.7	11364.5	11559.2	7838.34	NaN	NaN	NaN	NaN	NaN	NaN	NaN	NaN	NaN	NaN	NaN	NaN	NaN	NaN	NaN	NaN	NaN	NaN	NaN	NaN
86368.8	40758.6	36121.6	23595.8	19944.5	12117.6	16624.3	11611.9	9465.21	14226.4	14913	19878.2	17704.7	16266.4	21145.5	17868.6	19642.3	21259.3	13221	10864.8	10424.5	8569.64	12177.1	6991.62	61622.5	34085.8	23103.6	15188.4	8663.32	14744.7	12308.6	2497.97	3184.05	7204.5	3520.08	3795.67	16936.5	3032.98	3341.27	6603.27	14014.1	7317.22	4255.63	NaN	NaN	NaN	NaN	NaN	53887.4	36310.9
172071	67489.6	57449.5	35332.8	29643	53299.1	27576.9	27859.4	30821.8	34376.2	37558.6	50626.6	33609.8	32770.1	25462.8	30337.6	36401.2	28271.7	18252.4	21681.9	19082.7	22688.3	18434.3	13084.1	157504	192082	158946	89877.2	71787.3	49891.5	44546.3	51025.4	36748.8	46826.7	42118.3	39533.5	42050.7	47714.1	40636.6	45189.2	44427.8	42717.5	32784.6	29666.5	30986.2	33524.5	31435.8	27443.7	213738	121710
NaN	NaN	11394.3	19205.4	22434.4	31273.9	16290.4	36579.6	23112.9	20624.3	20394.5	45741.1	36189.9	32360.6	26161.3	32488.1	27305.9	22899.6	12645.2	16558.1	15239.3	17627	13940.5	20075.9	10060.1	26529.8	18179.2	47467.7	63272.6	47693.3	45459	61024.3	45997.8	47543.4	50502.1	39879.8	41512.2	41884.9	30697.3	33246.9	31649.8	21878.3	20714.6	23102	16095.4	14501.4	17585.5	23208.6	NaN	22449.9
1256520	1200130	933486	578216	356611	192879	98698.6	84353	98480.4	116102	179152	224958	127445	134825	134531	138291	160023	203329	190500	176057	193502	253837	279349	66362.8	1272190	641756	489838	322636	214193	174806	196401	136097	133174	110169	111385	124137	161537	147463	129319	119375	131255	138142	181973	276496	106862	224940	142202	148158	813683	456100
NaN	NaN	NaN	8860.38	6966.25	11110.1	7410.67	7711.96	6789.33	6170.64	4238.19	836.744	5182.11	3729.87	6371.46	6246.69	1541.26	1420.33	829.963	4063.98	5134.34	2724.29	3663.9	12951.6	NaN	NaN	9885.9	10091.3	12584.1	13552.9	13248.2	16607.5	16079.3	15009.1	21791.8	20681.8	7008.68	22239.8	13410.7	9310.27	16439	20578.4	16806.9	20123.8	20471.2	18740.9	17620.5	20295.4	NaN	NaN
5938.96	52306.9	38518	49622.2	44692.8	73466.5	91621.9	101173	131401	90027.1	84262.1	62633.1	124151	88659.5	110575	87750.8	139751	80713.8	97917.9	108328	122546	125509	141056	149947	21636	93793.9	135619	191815	184351	276807	102139	176133	128208	168322	226122	170974	152362	135755	122866	158416	158287	214624	394912	234154	268758	300254	208613	306416	1150120	48631.6
63827	144914	195477	192982	173422	253291	455600	482944	574585	489994	324068	310661	472791	507976	542620	503308	505712	439371	558807	590452	548994	485700	478804	601743	77289.5	99201.3	163278	205487	204432	333076	290384	429781	514632	568287	680417	515511	419867	460718	489783	576578	498828	523805	479487	550400	602017	555301	575582	634813	NaN	91749.3
NaN	NaN	3098.09	3536	21759.4	2346.04	NaN	4350.69	21721.1	6233.19	5565.33	4541.78	4720.48	NaN	NaN	NaN	NaN	11480	7340.63	3659.59	7029.03	5762.52	9314.31	8593.29	NaN	NaN	16412.3	12459.8	1576.63	14234.3	7675.6	8133.55	6233.27	NaN	NaN	7038.54	9207.88	10678.5	NaN	NaN	NaN	NaN	36150.9	10595.7	18302.1	18297.1	18341.4	20651	NaN	1101.38
NaN	NaN	NaN	NaN	NaN	NaN	NaN	NaN	NaN	NaN	NaN	NaN	NaN	NaN	NaN	NaN	NaN	NaN	NaN	NaN	NaN	NaN	NaN	10228.7	NaN	35129.3	NaN	NaN	NaN	NaN	NaN	NaN	NaN	NaN	NaN	NaN	NaN	NaN	NaN	NaN	NaN	NaN	NaN	20127.1	18586.9	19787.6	31995.7	35910	NaN	NaN
204829	97537.9	38637.3	24011	11940.5	NaN	NaN	1638.17	NaN	NaN	3760.1	5662.14	NaN	NaN	NaN	NaN	2767.66	24240.3	NaN	NaN	NaN	NaN	4784.88	NaN	234142	20259.2	10289	10397.5	NaN	NaN	NaN	NaN	NaN	NaN	NaN	NaN	NaN	NaN	NaN	NaN	NaN	NaN	NaN	NaN	NaN	NaN	NaN	NaN	82638.8	11144
NaN	NaN	NaN	NaN	2827.2	5848.18	10996.1	7841.62	9743.75	16900.1	10144.2	9243.89	18123.4	9014.86	18047.7	14943.3	12290.8	10483.9	6485.21	5873.95	9510.87	6384.84	10342.6	11977.6	NaN	NaN	NaN	11107.7	26840.1	5454.65	37017.4	7452.4	19505.8	16794.1	16496.3	12181.4	17660.8	13591.8	17683.3	21789.6	11037.8	2513.36	110801	7721.04	NaN	NaN	NaN	97162.1	NaN	NaN
NaN	NaN	NaN	NaN	NaN	7305.53	10533.1	9298.73	8386.78	12146.4	4219.08	5754.71	4683.12	6819.89	17855.7	10578.8	15834.2	5058.18	1760.32	883.825	3587.06	3358	7375.42	4435.28	NaN	NaN	NaN	NaN	NaN	24070.7	8942.26	13430.9	19419.9	19402.4	21328.2	23540.8	9983.21	19647.3	18138.9	20291	19552.5	23817.5	18995.2	16864	15882.5	30693.8	29314.6	43528.8	16385.4	NaN
NaN	NaN	NaN	9722.03	5490.34	12916.4	38497.3	35334.7	26471.2	23088.3	14329.3	11957.8	23403.8	30584.1	28527.5	37595	29504	74478.6	24844.8	15297.9	13045	11792.6	5121.36	12912.7	22850.1	NaN	NaN	NaN	NaN	NaN	14045.7	10797.9	12136.4	16835.8	17482.2	19076.7	20148.1	19522	24545.1	13653.1	13334.6	9837.9	11470.7	14856.1	NaN	122330	203139	334846	NaN	14826.2
NaN	NaN	NaN	NaN	9037.56	8889.28	39457.3	27727.2	22435.8	47986.5	12449.8	20499.9	24882.7	38074.4	45416.8	41879.3	58697.9	33247.1	17911.7	30153	45009.9	15447.9	18290.8	24929.8	NaN	NaN	NaN	NaN	26505.7	51302.5	44270.6	133123	131527	136220	186121	182852	145835	141706	138309	122934	145174	98432	92354.7	82348.2	53232.9	53885.6	75296.9	90078.7	NaN	NaN
NaN	28301.3	NaN	NaN	6341.89	16154.7	41980	55228	37061	45353.8	24609.8	25044	43580.2	40354.1	42409.5	37289.1	33623.5	33322.2	30833.1	25415.5	36833.3	35524.8	36584.8	56263.5	NaN	NaN	NaN	23411.7	34507.5	64789.7	51444.9	138812	141567	133416	178631	129677	107244	136291	85893.4	103930	86478.5	94190	114141	80536.7	73137.8	87128	74306.3	88038.9	46195.3	4975.35
NaN	3554.68	6238.85	10117.2	15609.8	15877.2	24503.4	36318.9	35190.6	34314.6	21763.6	18189.3	37951.8	35389.3	49313.8	45242.2	48273.9	52982	55410.7	54055.9	51540.6	50725.1	41724.1	68727.2	5768.66	NaN	51132.3	32317.1	28983.9	35204.8	20765.9	37445.5	44756.9	54823.8	47049.8	58872.2	32648.2	45967.6	46632.6	66559.4	59277.7	67303.2	63287.4	79854.4	82893.2	59184.2	69939.8	77922.4	NaN	2497.81
NaN	NaN	NaN	NaN	NaN	9229.16	16313.5	18851.4	18086.4	13424.4	8163.54	40501	20993.1	19014.8	23947.2	27120.7	29439.7	29197.5	15783.5	15567.7	7609.23	12850.6	14594.8	11228	NaN	NaN	NaN	11541.9	25480.5	14055.3	49681.9	55479.1	60859	48836.2	51012.9	50159.1	41250.9	55204.3	56770.8	87890.2	56928.6	53386.3	47860.1	86769.8	57380.8	35058.7	24637.2	66398.6	NaN	NaN
NaN	NaN	NaN	NaN	7451.1	20476.9	63008.2	48178.2	42403.1	34196.8	40148.5	30207.5	45277	32077.3	38319.3	39020.4	40927.8	43072.8	19981.4	35606.2	15391.3	36673.7	38189.8	41445.4	NaN	NaN	NaN	15639.8	12974	18473.4	34288	35300	33322.7	38678.4	41507.4	35803.9	39571.7	42276.2	32167	33757.5	31006.1	28239.4	25759.1	47146.7	19569.4	47202.3	37737.7	33320.8	NaN	NaN
18344.3	34501	52715.8	55331	77095	111737	189238	210152	235818	197089	156730	124150	246213	230207	227055	188049	190302	341460	247864	208321	137889	122911	121504	194680	18293.2	37384	59723.3	90383.8	145843	239044	314108	482551	587012	660920	714960	652494	451887	558798	500764	465798	459679	450037	351891	263288	218284	177710	168761	264804	NaN	54086.6
NaN	NaN	NaN	NaN	54578.9	110136	60842.4	NaN	NaN	NaN	NaN	NaN	81628.5	51604	44828	NaN	NaN	31225.5	NaN	NaN	NaN	NaN	NaN	NaN	NaN	739274	NaN	352359	NaN	NaN	NaN	NaN	NaN	NaN	NaN	NaN	NaN	NaN	NaN	NaN	NaN	NaN	NaN	NaN	NaN	NaN	NaN	NaN	NaN	NaN
NaN	NaN	9383.65	23133	8907.44	14281.2	47215.2	46095	178125	165181	42102	94372.7	150000	212305	74993.3	87898.7	128988	24505.4	81522.7	17264.9	22179.8	75658.2	76111.9	17589.1	NaN	NaN	NaN	NaN	88024.2	133960	174779	122663	69413.5	94416.3	21909.3	110289	122302	90229.6	284958	260225	249651	51975.8	195275	83443.7	129133	48335.1	104740	42183.9	NaN	NaN
9636.67	23183.4	8423.86	27269.4	35519	61424.9	153209	140560	154207	121938	105211	58486.9	120072	211601	229328	207350	111157	89574.3	119143	108428	67282.1	54298.3	69188.7	97669	29952.2	35548.9	41805.6	42989.2	60411.2	112740	130370	179840	208068	247236	261474	252858	195207	208833	212308	199795	207151	194877	174656	141096	106959	113052	103955	141614	NaN	51937.3
NaN	31095.5	40264.7	NaN	NaN	NaN	NaN	NaN	NaN	NaN	NaN	NaN	NaN	NaN	NaN	NaN	21294	25151.3	23942.7	21788.2	NaN	NaN	16246.2	NaN	NaN	30456.3	32823.7	38674.3	NaN	NaN	NaN	NaN	NaN	NaN	NaN	NaN	NaN	NaN	NaN	NaN	NaN	17356.9	NaN	29275.8	31566	19306.5	21219.4	21061.2	NaN	NaN
NaN	NaN	NaN	NaN	134164	202579	369749	439754	433876	457524	390330	265324	479760	514964	450802	575606	696824	NaN	752342	599162	537666	544112	554425	795399	124086	NaN	NaN	38515.4	50314.3	71705.4	155707	139465	160427	181771	181179	171674	69954.4	199066	118317	161029	172643	172122	154258	169441	162422	146481	154545	231026	NaN	NaN
101794	195129	83014.9	157573	145137	213145	253330	269065	241638	304035	280713	232735	584877	591336	546031	545029	529319	369339	501390	519581	442220	449302	456980	701588	164197	99954.7	132735	185486	231906	258450	317017	354939	396298	392580	397709	366894	373285	430352	400677	362309	367192	401705	408754	369098	447847	325877	347949	547426	NaN	43187.4
46743.4	186439	155680	95302	133540	197966	281075	216782	309506	903480	663590	467171	1094730	1051810	1005590	931074	952406	645863	611722	523553	352452	322557	323364	418990	57440	291748	405698	189665	296821	464689	554129	736812	981372	1036140	1121770	1042030	907214	915953	946310	854404	761944	779975	749299	504407	487313	429895	446631	660628	NaN	82232.6
29550.2	14418.4	31358.8	24468.3	45697.6	76592.1	271191	283298	280818	226177	160502	91580.9	242287	252295	232640	216412	210632	177998	138116	102039	83741	68614.6	67152	107916	21098.2	46849.2	22324.9	53359.9	64439.7	92691.3	113194	191110	247018	301404	315816	318965	234671	246993	236373	201477	218639	183048	172556	139938	102317	89865.1	123000	121541	NaN	15325.8
NaN	NaN	5567.32	18046.8	13381.9	11595.1	31083.6	30180.1	26559.8	15848	14073.4	13617.1	41470.2	20130	20191.2	10962.7	13575.9	30413.2	21306.9	20916.6	18035.2	17751.4	16828	27900.4	NaN	NaN	7378.49	17600.1	16317.5	29554.1	25503.3	31643.5	40889.4	39544.7	52700.8	84667.8	67632.9	54451.6	37396.4	29872.8	35629.3	23226.2	27773.5	31326.2	32258.3	26427.2	27234.1	33547.3	NaN	16229.3
85052.9	65878.5	53458.2	47098.5	33876.1	43522.4	275460	221546	163427	113554	77204.8	55804.6	392228	607578	830809	1093900	1113450	1338640	1650760	1298630	1316270	1395310	1244560	2258030	91904.6	83787.4	75063.2	38572.6	65958.1	43230.8	40979.6	59649.7	83552.9	112280	137237	173825	192418	370051	436034	540264	614447	726681	746790	936174	926638	771577	679448	1150990	21576.7	15680.2
NaN	NaN	NaN	NaN	NaN	NaN	NaN	NaN	NaN	NaN	NaN	NaN	69817.3	73254.2	84674.1	117828	78803.6	NaN	79118.7	86185.7	44061.9	120100	54958.2	87994.9	NaN	NaN	NaN	NaN	NaN	NaN	NaN	NaN	NaN	NaN	NaN	NaN	NaN	NaN	NaN	NaN	29349.5	77688.5	10891	25552.3	NaN	NaN	NaN	NaN	NaN	NaN
149161	133958	112691	88746.2	62480.4	72893.8	473786	384582	404230	194829	131268	84412.7	824794	1226960	1663850	1766060	2230830	2160190	2504340	2182610	2145890	1744660	2255750	3056770	196402	260973	192729	179959	131371	141745	90364.8	184315	277739	364057	496208	529758	533410	839907	1083400	1491930	1554730	1786950	2189370	1751510	1984680	1912420	1591440	2346960	48293.4	34423.5
23018.2	110105	20726.1	106969	66606.3	28738.9	201296	170382	107435	178189	104998	64581.9	257530	47861.6	125141	131240	644765	668792	827624	849785	764874	743422	677589	1201380	36369.7	67711.1	65473.2	75261.3	60833.1	47259.5	45948	111217	117541	213246	262575	297303	321417	648192	824211	1047430	1216710	1473190	1970640	2076300	2008680	1631740	1546480	2377220	NaN	NaN
NaN	NaN	NaN	NaN	NaN	NaN	65071.7	12414.6	31349.5	25413.9	19395.3	8849.4	54626.9	5426.26	38794.9	32726.7	18450.3	77521	45587.8	86338.8	22946.4	8653.54	14453.6	131480	NaN	10536.3	13420.9	15616.7	9735.57	7880.6	6260.32	NaN	21008.2	27289.3	34571.2	39123.6	51273.1	98727.4	148351	198063	251015	295835	321623	304739	334535	238890	254735	327616	NaN	NaN
NaN	NaN	NaN	NaN	NaN	NaN	7070.98	NaN	NaN	NaN	NaN	NaN	NaN	NaN	NaN	18538.9	22677.4	NaN	42687.2	33646.1	39627.1	37401.3	37959.2	52735.2	NaN	NaN	NaN	NaN	NaN	NaN	NaN	NaN	NaN	NaN	NaN	NaN	NaN	NaN	NaN	NaN	NaN	49452.6	72217.5	87176.4	93281.6	63194.2	82486.2	137979	NaN	NaN
NaN	NaN	NaN	NaN	NaN	NaN	NaN	NaN	994553	5329.04	2640.12	NaN	30916.7	NaN	28310.9	31116	NaN	215470	2724.37	NaN	NaN	NaN	2607.5	NaN	NaN	NaN	NaN	NaN	NaN	NaN	NaN	NaN	37952	NaN	141272	NaN	NaN	NaN	NaN	186263	91234.8	370499	185816	81845.3	83207.4	41255.6	141987	20777.9	NaN	NaN
NaN	NaN	NaN	NaN	NaN	NaN	NaN	NaN	NaN	NaN	NaN	NaN	NaN	6241.14	13446.5	14493.4	13437.4	40084.5	56169.9	72209.8	7189.8	114037	20582.7	41109	NaN	NaN	NaN	NaN	NaN	NaN	NaN	NaN	NaN	NaN	NaN	NaN	NaN	NaN	NaN	NaN	NaN	NaN	NaN	37937.7	93383	71725.9	105720	18188.6	NaN	NaN
NaN	NaN	NaN	NaN	NaN	NaN	NaN	NaN	NaN	NaN	NaN	NaN	NaN	NaN	NaN	NaN	NaN	NaN	NaN	NaN	NaN	5977.64	NaN	16257.7	NaN	NaN	NaN	NaN	NaN	NaN	NaN	NaN	NaN	NaN	NaN	NaN	NaN	NaN	NaN	NaN	NaN	NaN	NaN	NaN	NaN	NaN	51926.4	83932.5	NaN	NaN
NaN	NaN	NaN	NaN	NaN	NaN	NaN	NaN	NaN	NaN	NaN	NaN	9479.63	3566.44	2874.23	NaN	963.063	NaN	49659	7578.74	1551.03	9567.05	1798.48	4077.5	NaN	NaN	NaN	NaN	NaN	NaN	NaN	NaN	NaN	NaN	NaN	NaN	NaN	24965	NaN	40366.4	NaN	NaN	89675.8	NaN	176768	109872	233697	321913	NaN	NaN
NaN	NaN	NaN	NaN	NaN	NaN	9922.34	6282.6	5125.56	4897.01	5448.67	3394.49	9130.35	9590.16	17299.1	13570.1	14677.6	17748.4	54650.3	38565.9	86513.2	100332	78621.9	184070	NaN	NaN	NaN	NaN	NaN	NaN	NaN	5063.3	5033.28	9646.18	9585.9	13053.4	5886.64	17486.8	13953.1	19728.2	25826.8	55996.6	58014.9	154625	247710	175537	232272	370166	NaN	NaN
NaN	NaN	NaN	NaN	NaN	NaN	NaN	15136.2	2438.57	NaN	NaN	NaN	5581.47	NaN	18634.2	13512.5	17019.2	NaN	37917.1	36298.4	50859.3	53205.8	43201.3	125586	NaN	NaN	NaN	NaN	NaN	NaN	NaN	NaN	NaN	NaN	NaN	NaN	NaN	NaN	17795.5	NaN	29130.3	40349.9	39101.3	67935.6	98766.2	75482.4	60375.1	265254	NaN	NaN
NaN	NaN	46070.4	NaN	NaN	4239.73	16893.5	13690.6	10364.9	5462.08	21017.3	18501.8	19212.6	15725.5	22290.6	20058.3	23676.1	61905.9	39612	50473.2	51671.6	45438.4	52007.4	97689.2	NaN	NaN	21501.1	NaN	7854.43	NaN	NaN	7341.67	8980.48	23060.9	28442.8	18514.1	27020.9	41354.2	68741	49416.9	76348.9	104716	158518	176432	230537	169733	269830	440011	NaN	NaN
NaN	NaN	NaN	NaN	NaN	NaN	58601.6	70324.8	17802.9	4145.35	9438.51	1248.07	24858.4	32370	41391	48511.6	76199.4	33289.7	105971	109075	105052	86312	77550.4	137548	NaN	NaN	NaN	NaN	NaN	NaN	NaN	NaN	NaN	NaN	91939.3	NaN	86460.3	135166	34720.6	34758.5	464802	262823	75380.9	74863.4	39617.4	138040	252226	249467	NaN	NaN
NaN	NaN	NaN	NaN	NaN	NaN	NaN	NaN	NaN	NaN	NaN	NaN	NaN	NaN	NaN	NaN	NaN	NaN	NaN	64606.3	NaN	NaN	NaN	NaN	NaN	NaN	2201480	NaN	708716	NaN	226594	NaN	NaN	NaN	NaN	NaN	NaN	NaN	NaN	NaN	NaN	NaN	NaN	NaN	NaN	NaN	NaN	NaN	NaN	NaN
NaN	NaN	NaN	NaN	NaN	NaN	47249.4	24002.7	19454.9	65697.6	15306.5	NaN	49159.3	122033	59919.4	60043.5	74567.5	175182	90331.3	242430	204424	87167.4	114429	115748	NaN	60586.1	NaN	NaN	NaN	NaN	NaN	29941.8	21735.4	25906.3	19990.1	20609.9	116874	78448.2	193157	110755	40494.9	134479	127059	111724	94745.2	551029	559865	1005430	NaN	NaN
NaN	NaN	10900.1	72362.2	24481.8	22453.9	58072.6	60695.6	216468	107271	89480.3	65336.6	176200	168875	173633	161610	195806	187597	132099	118322	81119	92232.7	84704.4	108695	6605.44	NaN	26213.8	55602.5	80749.7	124392	126077	145044	204247	292233	316022	306695	313069	326613	326731	331721	263553	244433	179310	147709	120448	112572	97455.8	188650	NaN	19129.1
NaN	NaN	NaN	NaN	NaN	8659.37	6042.87	5493.63	6797.96	6198.59	4253.97	29522.8	NaN	7879.96	8462.2	7608.97	12926.2	8274.2	7863.98	8393.87	NaN	7234.46	5724.3	9330.09	NaN	NaN	NaN	NaN	NaN	NaN	NaN	NaN	NaN	NaN	NaN	NaN	NaN	NaN	NaN	NaN	NaN	NaN	NaN	NaN	NaN	NaN	NaN	19422.4	NaN	NaN
NaN	NaN	14315.5	48981.1	52561.8	56630.4	125185	142074	149975	91942.5	91913.7	74745	169977	173203	165408	169350	160107	128994	93438.6	87314.5	61337.1	56153.1	57545.4	74895	9612.9	14699.1	114108	180551	210769	259806	133113	465072	484800	437272	682300	583644	284056	363111	377143	604500	462587	446894	374515	289399	215683	170014	191091	230939	NaN	21806.2
NaN	NaN	NaN	26747.5	15561.5	17173.9	61125.5	65516.5	53219.7	24911.4	24212.3	23514.4	80073.9	35928.4	36369.1	22694.5	39172.3	26837.7	35509.2	18488.7	29436.1	26875.6	23898.9	36196.3	NaN	NaN	87971.1	81463.3	84659.6	71111.2	43516.2	102483	116597	144320	204771	189134	161844	150890	132626	116480	92996.7	115222	104262	107925	65656.7	92348.6	90311.6	118132	NaN	26727.9
33515.3	27204.6	NaN	11720.9	NaN	NaN	11258	11842	NaN	6407.32	1541.94	4151.44	NaN	5073.45	10291.6	12149	7413.23	12698	5054.83	8070.46	8606.8	5161.83	2366.73	17512.8	NaN	NaN	76688.4	NaN	11610.9	21476.5	10912.5	17377.9	19389.7	25507.4	51588.5	33044.5	46418.1	45451.8	36977.7	56611.9	38955.5	45338.1	49925.9	58009.2	20186.9	25962.3	29118.3	54573.1	NaN	NaN
NaN	NaN	NaN	NaN	3495.2	NaN	NaN	NaN	NaN	5329.37	NaN	NaN	7874.21	4170.77	NaN	NaN	NaN	NaN	NaN	NaN	NaN	NaN	NaN	NaN	NaN	NaN	NaN	NaN	15670.1	NaN	NaN	NaN	NaN	NaN	NaN	NaN	NaN	NaN	NaN	NaN	78447.8	NaN	NaN	NaN	NaN	NaN	NaN	NaN	NaN	NaN
34836	70947.2	42666.3	103520	128386	184841	760897	688881	676628	461335	344569	202653	683077	697518	708501	769231	768646	614248	458560	401875	259168	225819	233505	265509	62522.6	395157	384412	158162	213336	186481	240450	335201	464343	641284	668029	744662	656130	754994	757010	642437	564515	454506	363102	254772	201258	194151	178420	237419	51180.5	31443.3
118152	139429	161248	112691	63586.1	42677.5	58605.6	58394.8	61026.5	51753.7	43295.2	43716.7	65075.3	76314.2	68354	65883.8	64887.3	59015.9	43343	35309.9	32565.5	34409.4	31866.2	26411.1	101417	175716	202815	141458	91000.6	64309.8	47879.9	82013.9	75938.6	93986.2	95986.7	96846.4	81409.6	91869.3	91411.7	100082	91395.3	71354.9	61959.1	45356.7	38561.5	39732	42850.9	40262.4	116439	136185
305604	311881	416360	347223	195321	152358	249643	228700	216504	188437	171099	177751	258037	267742	260507	259113	242743	199500	135590	116231	83689.1	109299	104823	73120.9	256507	254194	245138	228832	151047	109554	137733	139823	172239	200776	201822	208588	209191	253803	223630	194507	211902	143130	113722	93707.3	77781.5	83532.3	80492.1	76244.1	293322	337122
94687.5	45801.4	62098.3	28550.4	20909.2	40554.9	45295.2	42742.1	43243	38968	28754.8	46768	41313.3	69057.1	61371.1	41126.1	68978.4	54126.2	43356.4	46737.9	28663.2	32126.3	39531.7	33291.9	112928	283244	376328	116541	112632	87283.9	69290.7	70016.9	70811.1	91647.2	77834.1	101042	90059.4	92642.6	115376	96983.3	94467	77523.3	72136	99214.5	36209.1	36888.6	33810.5	31369.6	72546.4	36703.2
NaN	75448.5	95061.4	13496.2	46594.8	46051.4	8584.52	38496.6	19249.1	35361.6	NaN	36303.3	17511	NaN	31556.9	33864	28735.3	8053.91	17057.9	20843.5	17219.5	NaN	NaN	13934.3	NaN	87150	92549.1	23208.9	65626.3	6886.71	81379.6	56474.6	10214.9	79542.6	98704.1	108581	56496.7	78228.8	74675.8	71028	73578.9	56098.6	40301.2	37510.4	23867.9	25655.3	NaN	NaN	166131	64099.5
199903	116302	113664	131338	120648	94132.1	130933	121728	160139	90989.6	93007.2	95241	166058	111834	94497.9	107949	110555	131270	74894.8	57142.5	72083.3	29494.6	67597.1	47202.2	200584	172869	210453	127728	88959.7	79413	96713.7	102128	88062.7	131340	104070	143939	81333.8	99042.6	120071	154612	121718	100937	94950	69185.7	69855.2	36552.8	72039.1	57199.2	217708	91646.1
86206.5	59879.3	49424.7	29123.9	42250.9	24833.4	17041.7	16969.3	14107.5	15667.1	43094.3	33834.2	8537.83	23388.5	19677.1	35278.8	23833.6	42377.2	18769.7	28413.8	21132.8	44026.7	24598.9	44206.2	110152	50177	46238.5	31491.8	22294.8	16818.4	20781.4	12334.8	17800.5	17020.2	15443.3	16200.3	16852.7	19583.1	15665.2	14105.2	21467.7	13997.6	13049.1	12415.9	11088.5	12856	9278.49	15412.5	59164.3	8503.55
77358.5	28987.7	28460.2	49744.2	17142.1	23989.8	11782.4	16342.9	19075.4	12144.7	12116.1	25728.4	22844.6	15526	32878.8	6109.46	7583.14	31130.8	25517.7	26698.8	8827.7	6568.81	17228.7	28172.2	82697.2	51147.5	60033.7	42484.2	33659.1	23780.8	18815.5	8689.99	20493.4	27455	12922.4	43005.8	19169.6	29913.7	27111.7	25977.7	36341.8	25922.6	62100	74976.1	25370.8	24564.8	41395.8	35998.6	79934.7	15806.3
82621.1	34593.1	56368.7	95922.4	54033.2	36838.4	49315	51512.6	49898	38207	32340	37896.7	54914.4	51224.9	51452.8	49788	50402.5	43873.3	29737	25241.7	22846.5	22798.7	23978.5	19311.3	81348	187430	222595	158147	113632	70902.5	57531.7	79724.2	94585.9	99351.9	113696	121482	104219	109743	118263	128221	97898.3	98784	86557.5	58251.6	48411	41844.7	34240.8	42735.9	101910	108463
NaN	NaN	NaN	NaN	NaN	13245.1	26725.3	22903.8	22844.8	12480.5	5408.89	7633.69	24694.4	19136.3	14007.2	18759.2	17305.2	19727.9	11068.3	13093	10330.8	6474.05	8046.89	18647.1	NaN	NaN	NaN	NaN	NaN	8160.76	10154.1	18103.8	14229.8	20296.7	58563.6	78670.2	33339.6	40684.4	64074.6	55300.6	56018.4	40183.6	33276.3	30296.2	22554.8	20629.5	23654.8	33857.7	NaN	NaN
NaN	NaN	NaN	NaN	NaN	NaN	4991.9	7018.75	5868.94	1001.57	NaN	NaN	7141.26	6819.62	7830.08	7303.9	5690.04	6489.02	NaN	NaN	NaN	NaN	NaN	2544.57	NaN	NaN	NaN	NaN	NaN	NaN	NaN	NaN	NaN	NaN	NaN	2831.53	NaN	NaN	NaN	NaN	NaN	NaN	NaN	NaN	NaN	NaN	NaN	NaN	NaN	NaN
NaN	1285640	NaN	15389.1	22261.8	11074	29715	21184.2	36370.5	27764.3	16860.2	12704.9	41070	44198.9	34084.4	38939.8	49575.3	26302.9	22995.9	22288.5	17851.5	17790.7	14164.1	24356.2	4127690	NaN	26061	23134.2	32955.1	58752.2	26342.7	43020.9	78744.8	71025	28380.2	70664.1	56692.6	65550.2	62887.3	93046.3	103573	81442.4	74809.1	72289.1	58767.2	50456.5	62715.8	73082.8	22435.5	NaN
NaN	9095.24	NaN	NaN	NaN	5266.58	15429.3	15546.8	16935.6	16596.9	12929.5	12657.4	14812.7	13948	13909	12736.1	12800.4	16332.7	8113.87	4687.84	10547.1	13111.2	9088.57	11769.6	NaN	NaN	NaN	NaN	NaN	5016.52	8493.56	13301.9	11378.5	18818	24099.2	17667.9	8113.26	24040.7	23845.3	20212.8	21521.4	21808.8	18052	13020.4	12851.4	12555.2	4251.32	18222.6	NaN	NaN
NaN	NaN	NaN	NaN	39698.8	6132.16	16131.5	13668.2	27576.8	9697.09	8391.31	17402.6	41840.8	26550.2	14450.5	19941.3	20103.4	20455.5	14752.6	8939.14	6091.99	8817.27	18292.2	26984.7	NaN	NaN	NaN	214122	NaN	81299	12430.7	27850.7	27823.2	42602.9	40610.5	46417	42888.3	36569.9	47406.9	43893.6	34630.4	NaN	32105.8	33683.1	20704.5	18437.9	16777	27480.3	NaN	NaN
NaN	NaN	3618.05	12689.3	18721	17989.7	24378.4	25136.8	21594.8	16178.4	13966.8	10858.9	26049.1	17099.3	19648.5	15758.8	14583.3	14668.6	11181.6	12657.9	10376.9	8260.84	9554.83	15056.7	NaN	NaN	NaN	21210	50821.6	27271.7	33975.1	54359.2	63385.9	72218.8	78913.7	95334.6	71646.2	87224	73131	65594.9	66313.2	45675.5	33480.3	32378.6	22504.1	20689.5	18874.9	36208.8	39070.2	13494.1
NaN	NaN	8035.9	9032.76	8199.83	4865.85	NaN	7933.54	5056.34	NaN	6191.73	8397.97	9437.65	NaN	9259.79	7023.54	7699.67	17480.4	9224.88	8842.35	17869.1	4548.75	27672.3	12150.1	10914.2	NaN	NaN	9710.22	NaN	NaN	NaN	NaN	NaN	NaN	NaN	NaN	NaN	5550.91	6193.41	9759.83	11896.6	13416	10482	12191	9779.93	7138.65	8699.79	13544.2	16296.8	NaN
NaN	NaN	291473	130623	NaN	NaN	NaN	30565.2	NaN	NaN	27848.2	NaN	NaN	NaN	9392.75	14843.3	6354.61	NaN	9442.82	15053.5	NaN	4858.76	NaN	38887.4	NaN	NaN	NaN	193677	NaN	159974	146351	72904.1	113597	NaN	NaN	NaN	8489.75	NaN	NaN	11063.2	12068.2	13378.2	14782.2	17338.7	15733.7	10263.5	12915.4	21172.6	NaN	NaN
NaN	NaN	NaN	NaN	NaN	NaN	28806	25859.1	28381.7	23925.4	23028.1	NaN	41815.2	30303.9	50472.1	41955.4	52836.9	27355.7	42643.5	39594.3	34046.4	28327.7	20482.9	33097.2	NaN	NaN	NaN	NaN	NaN	NaN	NaN	NaN	66965	68836.6	119126	55345.8	24284	199052	72346.7	31886.1	100361	63064	54023.1	58624.8	50770.4	31851.3	40955.8	46416.9	163602	NaN
7068.1	3511.89	4087.37	3750.33	5836.02	11695	19773.5	28439	22193.5	23245.6	12495.5	12741.1	26319.2	25405.2	26869.8	21546	16613.5	15442.5	5748.41	13990.4	9267.12	11798.6	10837.6	17245.2	NaN	62044.4	25193.2	28861.5	25412.9	30820.4	20242.7	39154.9	62212.1	34764.9	39105.4	47217.9	17823.1	47714.5	43987.3	46122.3	50487.6	45819	48001.1	37869.8	36830.4	32230.4	31279.2	32996.5	NaN	4835.58
NaN	NaN	7987.68	NaN	NaN	NaN	NaN	NaN	NaN	NaN	NaN	NaN	NaN	4091.74	NaN	NaN	NaN	NaN	NaN	2133.1	8389.96	1561.47	4994.82	13864.6	NaN	NaN	13169.8	NaN	NaN	3400.19	NaN	11701.2	NaN	NaN	12728.5	NaN	NaN	17401	13174.1	NaN	NaN	NaN	8247.29	43371.9	69556.4	26883.4	16299	44120.6	NaN	NaN
NaN	NaN	NaN	NaN	NaN	NaN	NaN	NaN	NaN	NaN	NaN	NaN	NaN	NaN	NaN	NaN	NaN	NaN	6628.04	12453.4	13347.3	10104.4	3102.57	19048.4	NaN	NaN	NaN	NaN	NaN	NaN	NaN	NaN	NaN	NaN	NaN	NaN	NaN	NaN	NaN	NaN	NaN	NaN	7749.32	18430.9	20824.4	19988.9	24612	29476.5	NaN	NaN
341465	79157.7	80787.9	75586.3	56833	40472.2	26393.9	25084.1	39813.4	24606	46703.9	52918.8	51384.1	30114.5	36171	47185.4	46702.7	59483.1	47718.9	40047.8	58812.4	49483	65983.3	42105.3	216797	239299	201607	175176	124781	74122.2	98311.8	72186.8	78799.8	64470.6	68598	60534.7	70300	74569.6	78448.2	75854.1	81136.9	82521.9	65477.8	70541.2	62229.4	65562.6	84831.6	56076.8	323602	40384.4
NaN	NaN	NaN	NaN	NaN	NaN	NaN	NaN	NaN	NaN	NaN	NaN	NaN	NaN	NaN	NaN	NaN	NaN	NaN	NaN	NaN	NaN	NaN	6292.02	NaN	NaN	NaN	NaN	NaN	NaN	NaN	NaN	NaN	NaN	NaN	NaN	NaN	NaN	NaN	NaN	NaN	NaN	NaN	NaN	NaN	NaN	NaN	NaN	NaN	NaN
48425.8	44498.8	23395.1	23747.1	22310	25559.4	31308.4	32425	37966.3	30998.6	28917.1	21742.2	28004.9	19189.4	16077.4	17674.8	18225	31017.2	22371.9	22635.9	26089.9	24199.8	25666.5	21924	40069.7	33496	38194.1	29420.1	25069	35641	37445.7	51136.6	53283.1	51685.6	51771.9	45732.4	34379.5	39616.9	33915.5	33867.5	32403	30086.8	24995.1	27809.5	31368.9	31900.1	24842.9	31539	37805.5	16134.5
75164.3	53717.3	52250.7	45778.1	46410.2	50377.5	72551.1	67382.8	72954.5	67048.4	57438	67944.4	67489.7	45683.5	39500.4	51260	51845.3	50560.9	49901.7	58083.4	77749.1	58057.3	55692.9	70614.5	71676.7	124627	99314.8	87527.7	101840	127194	87980.4	129462	105351	118854	97704.6	103786	87962.5	77463.7	89984	84416.1	98484.8	89876.4	95958	102240	100029	116968	107509	127580	153938	65716.2
32196.7	8949.57	19748.2	13531.2	8760.86	4532.61	5468.65	4787.36	3159.29	12048	8043.02	2100.02	4337.54	5180.48	5778.11	5826.56	6635.99	6020.14	NaN	7529.84	10224.9	13673.2	12437.1	5591.13	20094.2	66964.2	40567.1	NaN	14825.2	11350.1	11920.5	NaN	9468.53	NaN	NaN	NaN	15577.9	NaN	NaN	NaN	NaN	21599.9	21711.4	15528.8	NaN	21813.8	18715.6	NaN	37446.1	3593.99
NaN	NaN	NaN	NaN	NaN	5288.59	NaN	15437.9	13925.1	21707.8	NaN	NaN	NaN	3395.18	1574.34	1605.25	2414.47	7143.31	3072.1	2216.29	NaN	5072.32	6114.56	9621.94	NaN	NaN	NaN	NaN	NaN	NaN	NaN	NaN	NaN	NaN	NaN	NaN	6732.71	NaN	NaN	NaN	8806.98	12210.4	10505.4	14087.2	11570.4	11569.2	10608.3	19063	102882	NaN
NaN	NaN	NaN	NaN	3426.94	35377.9	22037.2	22447.4	20214.4	7972.58	13613.9	8029.26	18190.6	9330.5	16209.9	17223.8	14763.1	24496.1	10661.6	16400.2	15182.8	9483.06	11831.1	14421.5	3666.34	NaN	NaN	NaN	NaN	9724.75	11135.3	14400	37593.7	12267.2	18045.2	66724.1	23516.9	46662.4	47261.2	36098.8	41910.4	36003.3	47770.3	33165.4	43057	29322.3	26764.1	59291.1	NaN	NaN
57562.8	15445.6	39985.8	33718.5	24101.2	19548.3	43917.2	36908.4	45966.4	29904.5	31313.6	NaN	42553.8	37727.7	37087.4	36265.6	42415.1	50206.3	58454.6	43021.9	16825.2	NaN	NaN	73570	74209.6	NaN	NaN	NaN	NaN	NaN	NaN	16338.8	NaN	17066	NaN	NaN	23157	24050.6	23377	NaN	32258.3	36888.2	41662.8	38720	37670.7	37486.9	NaN	40275.8	NaN	NaN
90418.6	25627.3	13236.5	23486.4	16092.8	38151.4	9392.6	16982.5	18784.9	15950	13520.8	14026.5	10715.5	10778.7	8841.43	43815.3	7072.02	11085.8	45289.5	5740.72	16884.5	32097.8	14246	14029.7	99325.9	NaN	34970	41713.9	34846.6	33176.9	20945.2	22550.7	21214.7	15547.7	16109.6	19647.9	9297.4	9989.74	11908.9	NaN	8034.79	7839.59	NaN	NaN	12031.5	18555.2	53150.7	NaN	38197.2	33446.1
53423.6	21586.3	12721.8	11456.8	21206.4	NaN	18028.3	17091.7	10421.1	7585.39	9895.64	22746.7	7887.69	9400	7359.37	6128.27	20193.4	7361.43	9585.43	4640.16	2278	8797.34	8971.04	NaN	48343.4	54247	29941.7	16511.2	30551.3	14145.9	9917.09	23476.4	7342.58	10558.8	21233	17304.9	10376	16223.2	19933.1	20005.6	21970.1	26131.7	12090.4	12441.8	11405	16843.1	9740.73	8283.55	21066.2	61234.2
2825.43	2183.51	4114.89	4520.48	8455.57	15112	4514.5	4490.23	3322.7	4033.74	5088.86	6376.13	4236.12	3423.96	2240.54	2872.63	2866.2	3521.89	2643.8	1243.34	1917.87	NaN	NaN	NaN	NaN	NaN	NaN	7084.71	24223.4	34022	14944.9	10972.4	9864.09	11488.3	9652.97	9223.12	NaN	10547.8	NaN	14979.4	15833.7	NaN	NaN	NaN	NaN	NaN	27938.2	NaN	14565.6	NaN
60003.5	48529.3	158706	37258.6	67816.8	99346.6	82836.5	82221.6	94512.3	68958.6	51558.3	46303.4	110294	111681	90761.6	114463	82087	103574	56593.3	52355.7	90176	81220	74670.1	55505.8	201747	113431	52572.5	39382	105174	131696	85852.5	206238	256316	345089	275483	228738	164948	201227	185748	163694	161474	181486	121626	85847.4	229023	107192	74896.9	109991	NaN	NaN
NaN	NaN	NaN	2777.24	NaN	NaN	NaN	NaN	NaN	NaN	2968.87	NaN	3177.42	NaN	NaN	NaN	3368.93	NaN	NaN	NaN	5324.46	NaN	NaN	NaN	4973.34	NaN	NaN	NaN	NaN	16640.7	NaN	NaN	15590.8	NaN	31618.4	NaN	NaN	NaN	NaN	NaN	NaN	NaN	NaN	NaN	NaN	NaN	NaN	NaN	NaN	NaN
22086.7	10086	12285.7	6316.16	9280.3	2440.88	NaN	2172.25	NaN	NaN	NaN	NaN	NaN	NaN	NaN	6700.13	NaN	6587.02	2114.45	NaN	NaN	5772.04	NaN	NaN	18422.8	40628.4	23502.1	21888.8	15625.4	NaN	5328.86	NaN	NaN	NaN	13149.8	NaN	NaN	NaN	NaN	NaN	NaN	NaN	NaN	10828.9	NaN	10500.3	NaN	NaN	19177.3	7460.09
NaN	NaN	NaN	NaN	28076.3	24092.3	38981.6	36452.6	41306.2	35660.2	30497.2	30306.1	73760.1	58995.1	60162.6	81758.8	89356.2	32387.9	34951.9	25260.2	12738.9	12082.4	19041.8	22908.6	NaN	NaN	108773	NaN	NaN	NaN	19573.6	16486.4	15722	22906.6	27139.1	46501	28506.3	45729.6	19273.9	30530.2	30853	NaN	11515.6	NaN	NaN	9391.51	NaN	NaN	NaN	NaN
92531.2	117485	117344	99766.1	189756	297207	633704	697806	598689	527561	512856	377858	752039	572130	477697	533951	413402	423691	328984	294623	239621	171622	244712	372983	90523.4	118734	130987	163685	225207	316609	342270	739279	458442	930212	1000500	913491	765064	729118	689265	614443	520894	639627	456338	393756	223649	204092	214566	330522	NaN	15689.6
NaN	NaN	NaN	NaN	NaN	1034.59	6287.07	5096.11	2967.37	2781.4	NaN	NaN	5586.71	3942.18	2170.81	NaN	NaN	NaN	NaN	NaN	NaN	NaN	NaN	NaN	NaN	NaN	NaN	NaN	3443.51	5949.97	NaN	7838.98	10072.1	13326.5	13348.2	22330.1	18316.1	16480.8	13683.5	NaN	7519.76	5735.41	7249.66	9920.37	8781.73	6057.73	8280.71	15333.9	NaN	NaN
NaN	NaN	NaN	NaN	NaN	NaN	107186	57295.2	71986.1	17393.1	18211.1	15437.6	55907.4	41065.3	21964.5	20349.6	15437.4	24065.7	25158	28801	15279.7	13874	14709.8	32770.8	NaN	NaN	NaN	NaN	NaN	2789.48	9876.44	NaN	18285.5	20873	50291.6	75052.5	45004	67504.8	34926.4	27154.5	20831.7	21391.7	16495.4	26853.3	12164.2	25050.1	15424.9	29073.4	NaN	NaN
NaN	NaN	NaN	88665.6	9126	7540.34	40499.5	21314.6	18016.3	7326.79	3288.93	10243.9	30364.3	17870	16271.1	7514.35	8306.29	17162.4	6359.84	6966.37	8290.6	8376.28	6486.91	15116.6	NaN	NaN	NaN	NaN	NaN	NaN	NaN	11099.5	14127.5	3362.19	16865.1	31727	38878.1	28424.7	17583.2	19686.5	13874.5	16365.9	44842.3	22173	22783.4	60387	21025.7	25081.2	NaN	NaN
47815.8	42455.9	28358.9	29259.6	32387.6	25351.2	27751.5	32570.3	20601.8	27635.2	30610.6	28481.8	18592.4	21225.4	30587	29791.5	28598.2	23091.1	28497.7	21081.7	43470.7	30464.2	15722.2	17096.8	38115.1	32925.1	25969.6	21541.1	42321.6	36210.8	22646.9	80010.7	26803.4	200247	55185.7	44556.5	37142.8	55334.6	170170	82605.7	41679.9	72357.6	67677.7	96786.2	60188.5	48666.2	60643.4	77417.4	NaN	NaN
NaN	NaN	NaN	4512.05	NaN	6971.3	27069.4	25116.3	21419.3	7961.21	6050.28	4014.39	28619	24215.3	4724.48	10388	17177.6	12198.9	4405.63	6567.2	6857.54	4905.95	3305.97	11962.6	NaN	NaN	NaN	NaN	8922.29	15658.6	14106	22087.1	31640.5	59118.5	118456	190233	5161.72	3920.82	59865.6	49731.5	43265.4	34124.5	30039.4	33376.1	34626	28341.7	29410.6	56848.9	NaN	NaN
NaN	NaN	NaN	NaN	6713.26	8498.36	30395.4	20580.4	15939.1	4437.06	4138.78	11981.3	22125	16866.7	9824.9	10845.2	8049.92	8062.73	15986.4	9894.37	5244.52	10883.3	8929.16	14544.2	NaN	NaN	NaN	NaN	NaN	NaN	NaN	52853	16153.7	27891.2	59107.8	69409	54742.7	70018.5	31576.3	27733.8	15787.9	128349	14494.6	16458.8	16196.5	378361	16635.3	27237.8	NaN	NaN
19498.8	13739	11014.9	9705.1	14716	24075.6	NaN	NaN	NaN	12334	15329.8	20831.1	NaN	NaN	7471.41	NaN	NaN	7649.65	5836.12	NaN	NaN	NaN	4856.87	NaN	NaN	NaN	NaN	1872.84	2713.93	4770.97	36413.5	30687.5	18445	NaN	17500.3	NaN	14309.1	11679.7	NaN	NaN	8591.21	NaN	NaN	NaN	NaN	NaN	NaN	NaN	NaN	NaN
NaN	NaN	NaN	17547.5	84339.4	91786.5	106663	196045	239731	123124	108206	102966	83944.4	52313.2	82549.4	109666	71370.5	64326.2	43454.2	71970.1	69593.8	79901.8	58946.2	90773.9	NaN	NaN	NaN	NaN	104685	39221.1	25641	129497	29724.6	97033.3	150873	150885	63106.1	67348.5	19954.6	18188.8	9575.46	95587.6	100016	115976	120706	98590	106885	164433	NaN	53108.8
NaN	NaN	NaN	NaN	NaN	5696.59	26881.6	20606.1	11302.1	26997.2	9498.58	1747.25	16049.6	10291.7	NaN	10522.2	6493.15	NaN	11843.6	NaN	NaN	NaN	NaN	NaN	NaN	NaN	NaN	NaN	NaN	18620.7	49670.2	NaN	NaN	49663.8	41865.8	70691.4	49776.1	35791.8	18283.2	NaN	18201.3	NaN	12492.9	NaN	18475.8	11569.6	10751.1	32834.4	NaN	NaN
NaN	NaN	NaN	NaN	NaN	NaN	8875.37	15380.5	NaN	NaN	NaN	NaN	12346.5	NaN	NaN	NaN	NaN	NaN	NaN	NaN	NaN	NaN	NaN	NaN	NaN	NaN	NaN	NaN	NaN	NaN	NaN	17945.3	18169.5	22581.2	55156.4	65973.9	38520.4	33971.8	19316.4	23910.8	15535.3	10617.2	14037.2	17005	14328.7	12600.6	13165.3	22620.8	NaN	NaN
NaN	NaN	NaN	NaN	16970.9	16948.2	58029.5	52264.8	53871.9	26246.6	17770	25604.4	33405.3	19936.4	20320.4	19998.8	17705	23589.1	22438.1	31104.1	23819.1	17625.4	16097.9	35327.5	NaN	NaN	NaN	6045.67	20817.1	63863.2	37029.2	63019.8	53250.8	65613.4	141871	220770	102129	98863.9	60442	63136.6	54555.7	44381.4	39867.7	52351.1	49449.9	42580.7	44203	60655.2	NaN	12257.6
53664.8	NaN	NaN	NaN	NaN	11905.9	61993	58148.5	43116.3	25641.7	18244.7	13334.9	48445.6	35106.1	26037.7	27925.4	24341.7	19243.6	22228.2	26606.7	35152.7	27218.7	25169.8	30725	966914	17308.9	60437.4	57584.3	68527.8	70044.5	46163.9	30002	41971.6	49271.4	97489.8	134714	101863	68967.6	70271	134576	115910	111757	103258	108405	146264	120944	102380	120313	NaN	NaN
NaN	NaN	NaN	NaN	NaN	NaN	18045	18747.7	16459.1	24432.8	NaN	NaN	22037.9	20589.8	26063.5	13196	NaN	7930.54	NaN	18254	NaN	15815.5	22918.5	14775.3	NaN	NaN	NaN	NaN	NaN	26333.5	4635.76	NaN	NaN	NaN	19201.7	21392.1	21812.7	20679.5	25389	16001.8	17322.9	13765	15806.1	17477	23310.2	57458.8	23061.5	22857.8	NaN	NaN
NaN	9695.26	NaN	NaN	6932.5	8392.54	14824.5	19482.6	14300.9	13417.7	NaN	6558.2	12903.1	13989.3	13022.7	17105.2	15613.3	15187.4	10854.4	9356.43	9346.52	7642.45	8054.5	7952.06	NaN	NaN	NaN	35963.5	27184.3	27670.7	11412.3	30479.1	45745.1	37762	65220.7	62957.8	41142.2	51152.9	49167.2	57084.3	64134.5	68606.9	62575.5	56989.5	44637	40846.1	36176.6	49295.5	NaN	NaN
52757.6	42785.9	47282.7	22356.7	10672	5588.86	4244.86	2614.86	4736.89	4617.81	8474.18	5613.05	3397.67	4604.9	1944.56	4265.8	2021.77	2320.54	3938.27	5293.22	NaN	3963.66	3524.54	NaN	36078.4	67969.3	35994.5	29661.9	39574.9	NaN	10047.5	NaN	NaN	8988.23	NaN	NaN	NaN	NaN	14471.6	NaN	NaN	NaN	10266.9	NaN	5178.04	NaN	9644.55	NaN	45218.8	16407.1
238382	107517	102413	61170.2	62671.1	47355.3	39552.1	42491.4	32638.9	45386.1	48834.8	81800.5	61715.8	68725.4	32245.7	59523.1	67231.6	48491.4	50857.9	51506.2	49942.9	53310.1	61529.8	49069.6	265108	341839	299210	178893	145091	106376	89809.8	65242.3	54101.9	53201.7	50769.8	41735.7	41695.3	70367.9	31296.1	46199.8	48485.3	51288.6	51860.9	47279.8	57459.5	63623.8	58424.4	52522.4	154526	147461
NaN	NaN	NaN	NaN	6185.23	18049.6	2675.17	2687.27	16603.3	14333.2	1215.12	28410.9	18150.8	1825.35	21886.3	19685.5	1376.77	49970.9	34417.1	29916.1	21063.8	21552.1	15647.3	25181.5	NaN	NaN	NaN	NaN	NaN	5687.54	16280.8	15345.5	20520.6	34096.8	26225.8	26953	21157.1	39813.1	35655.6	28676.3	24842.1	32546.1	10103.4	NaN	NaN	9836.65	NaN	11181.9	NaN	NaN
NaN	NaN	NaN	NaN	NaN	NaN	30004.9	NaN	NaN	NaN	NaN	NaN	NaN	NaN	NaN	NaN	NaN	NaN	NaN	NaN	NaN	NaN	NaN	NaN	NaN	NaN	NaN	NaN	NaN	NaN	NaN	NaN	NaN	NaN	NaN	NaN	NaN	NaN	NaN	NaN	NaN	NaN	NaN	NaN	NaN	NaN	NaN	NaN	NaN	NaN
22570.2	7599.58	5063.56	3533.26	3231.48	6177.09	4422.53	3792.35	1155.22	4447.92	1437.11	2063.8	3802.57	4679.94	958.495	4556.28	1644.42	5128.16	1418.63	4364.44	4770.2	4545.66	1889.95	5011.27	8194.64	NaN	NaN	NaN	NaN	NaN	2924.94	NaN	5633.28	NaN	NaN	NaN	4923.72	5990.55	NaN	NaN	NaN	NaN	NaN	NaN	NaN	NaN	NaN	2660.11	27846	17592.6
90547.9	75053.7	59782.3	44937.9	34246.3	25605.9	23480.7	22501.2	18985.5	24959.4	23138.2	25715.4	14658.6	15092.9	17537	17103	19457.7	33981.7	20357.9	23933.9	41386.9	66637.8	77177.5	23878.7	73983.2	124490	107560	82132.2	71767	47350.5	30681.1	40010.9	37161	34690.8	36823.6	32868.4	37632.9	34279.5	41156.5	37240.6	34988.7	43705.3	46482.9	47004.2	48990.7	64036.9	85355.9	41973.9	49343.1	22718.6
12557.4	32368.8	1615.13	1152.16	733.321	1105.95	7693.23	NaN	16890.8	11009.6	15104.6	32725.6	NaN	NaN	NaN	NaN	5849.24	NaN	10813.2	NaN	16217.9	487.851	334.924	10771.3	26065.7	16932.7	21897.8	NaN	20230.9	19331.5	NaN	NaN	9977.43	NaN	NaN	10033.8	11378.8	NaN	6148.39	NaN	8340.5	5974.23	NaN	NaN	10352.4	10692.6	NaN	NaN	18500	17190.3
55713	76554.9	162463	160878	108470	83588.2	127521	111838	103903	89079.9	122646	83465.7	116519	144848	107623	107436	116079	134535	143881	131031	108701	128480	114646	167367	59063.4	121660	153325	133988	95154.9	108053	109190	130624	126303	144097	95884	141697	129601	144394	145556	144016	151448	177598	168751	114850	153414	112995	166797	172559	104786	62208.1
187013	64930.2	128863	95261.3	62263.4	53256.4	36158.3	34328.1	35250.5	36317.2	44430.1	50174.4	25161.9	20343	21965.1	22837.6	23629.1	26426.4	28059.2	28845.2	53061.9	47239.5	41059.8	33682.8	163611	440136	308767	248285	214512	159010	66670.6	107507	96995	71297.9	88302.8	85959.2	84314.7	71013.2	75065.8	85292.4	88181	96207.5	104569	103107	97531.5	110755	97591.2	70024.3	190487	88203.6
19538.7	20404.2	8369.67	10938.1	6828.21	14270.7	NaN	NaN	NaN	2631.07	5543.44	4700.89	NaN	2615.14	NaN	5254.93	NaN	5996.75	7170.73	5869.66	4603.57	8877	7724.58	2223.59	20766.3	127415	14397.1	96715.4	11380	70674.5	15993.6	NaN	NaN	26528.6	NaN	NaN	13515.3	13981.2	NaN	12947.7	12741.6	NaN	9641.96	16207.6	13224.6	21861.3	11170.8	40452.7	23419.9	16774.5
6104.82	7988.98	4068.6	4064.44	7288.49	5140.72	6751.83	6796.17	6518.18	4262.65	6545.17	4801.48	6909.88	3634.27	6904.39	8998.53	5720.46	4561.03	3889.38	2934.09	3897.44	2973.49	3379.21	2526.76	6636.09	40776.6	111108	63645.1	36877.3	33245.9	14537.6	22697.3	24133.3	24029.1	23519.2	25224.1	15776.3	15566.9	14005	18901.4	10379.3	12568.7	13020.7	36370.7	37396.3	28343.6	18622.8	37786.8	10681.7	4677.09
190646	221289	289125	154099	112269	76105.5	54646.3	56770	46148.8	70862.3	65261.8	69057	43612.3	62582.7	53475.2	57486.9	59688.9	59875.3	38293.6	34842.2	38143.6	56923.3	42760.3	47716.3	183934	295054	314141	196804	153780	113466	78129.5	83081.3	128054	110945	105433	94801.8	58268.7	78360.2	59259.9	95920.5	87952.6	85787.8	77758.8	51320.6	53101.3	65144.4	96313.4	90054.5	164168	154000
360875	609181	623479	NaN	NaN	6634.57	16493	16992.2	15637.7	11790.1	13082.6	10961.7	18351.4	19330.5	12890.3	11781.2	12474.8	11172.4	24901.5	8637.87	6630.45	24098.7	15469.9	5755.21	1045310	13669.8	10197.2	NaN	19170.2	4078.28	4971.64	7178.39	29859.6	30926.8	53374.1	10918.2	6082.17	4900.91	8331.11	16126.3	13608	10861.7	12248.6	20826.9	5606.35	20229.1	13109.9	9733.47	34475.8	11740.8
20146.3	21047.7	17173.2	28996.4	22698.3	32460.8	51285.2	57394.8	45322.1	48721.5	30782.7	25426.1	37417.4	31845	36927.8	37923.3	32139.4	32603.1	30320.8	17464.7	19019.1	20153	19610.4	16988.1	25170.4	37016.9	37430.1	45303.6	55235.8	34922.9	40477.6	59824.9	36654.1	37345.5	68939.6	53722.7	64107.2	61694	64475.9	49634.6	57974.7	36559.1	72608.7	133931	46173.5	20618.1	38585.5	42594.9	20363.5	16660
39134.7	NaN	53687.3	58167.6	NaN	50084.6	4318.19	7166.32	33654.3	41488.5	46760.4	56225.3	NaN	NaN	4410.4	6852.91	5768.87	17557.5	18491.8	11641.6	13936.8	5826.91	16374.2	27289.7	77691	31630.5	28413.7	NaN	NaN	10119.8	36027.5	NaN	15326.5	8609.89	9689.31	10641.2	7371.33	23128.5	22950.2	25265.5	38311.8	31734.4	50749.5	56586.8	52289	25689.7	62841.3	68842.6	NaN	NaN
89575.6	63971.8	51448.4	45113.4	46466.4	47765	119730	119495	120886	72889.7	82003.1	48775.3	115816	145266	166501	155417	177271	45221.1	130172	248189	259740	335375	194834	369034	80078.2	57760.4	38403.3	41163.8	39466.3	31682.1	79877.2	80974.5	67534.9	103776	111686	145786	121283	117612	150628	156300	129559	198530	191666	224681	357842	346864	306505	332595	241611	10015
NaN	NaN	NaN	NaN	NaN	NaN	NaN	NaN	NaN	NaN	NaN	NaN	NaN	NaN	NaN	NaN	NaN	NaN	NaN	3115.6	2582.99	2770.17	3568	5960.42	NaN	NaN	NaN	NaN	NaN	NaN	NaN	NaN	NaN	NaN	NaN	NaN	NaN	NaN	NaN	NaN	NaN	NaN	3158.47	8160.93	4393.18	9221.56	6777.87	10546.4	NaN	NaN
53377.7	35011.9	19937.4	22869.4	25368.3	22083.8	28965.2	27057.2	27804.2	23815.8	24482	26171.9	22451.7	22663.9	26677	31665.4	30647.3	25834.8	24454	23375.1	20127	23758.4	23262.4	29447.8	34512.6	26742.5	148873	28030.7	42145.5	25101	23453.7	40845.4	36358	40236.4	34719.2	42744.5	37420.4	36828.4	35303.2	41188.4	37036.2	77424.5	77173.9	73826.4	72532.6	66923.8	61867.4	98509.1	102664	57458
66182.2	53451.8	58582.4	105952	215811	404578	769549	716588	945186	777395	888057	512298	468367	340677	286730	199071	157034	140295	116143	134308	127061	110424	91625.8	85468.9	73508.5	32787	38688	54219.7	102590	159837	322300	360769	322543	361956	337858	380835	359642	254844	239305	185210	194780	141617	118337	84162.4	71359.6	65466.2	62337.5	41849.6	114022	97582.6
255425	171748	106752	80803.3	55200.6	27130.2	24304.6	22123.1	30904.7	25467.7	42415	40923.9	37726.8	38223.6	36741.4	35067.4	33838.7	32529.8	28875.6	24705.5	29695.2	25917.9	28338.5	18299.9	220222	171578	84463.5	110157	62668.4	23998.7	44325.5	48379.7	41258.8	23139.4	60483.6	28445.5	44555.6	36880.5	37359.2	33887	38673.2	32609.2	39566.5	32956.4	20971.1	38257.7	41180.6	26446.5	719749	43981.7
NaN	NaN	NaN	NaN	NaN	NaN	NaN	NaN	NaN	NaN	NaN	NaN	NaN	NaN	NaN	NaN	NaN	NaN	NaN	NaN	NaN	NaN	2249.65	5467.73	NaN	NaN	NaN	NaN	NaN	NaN	NaN	NaN	NaN	NaN	NaN	NaN	NaN	NaN	NaN	NaN	NaN	NaN	NaN	6624.75	8720.67	NaN	8152.52	24169.9	NaN	NaN
NaN	6306.67	NaN	1647.73	NaN	9754.4	7607.61	NaN	NaN	NaN	NaN	NaN	3213.99	NaN	27036	4542	NaN	NaN	2606.74	3850.73	5451.88	4040.11	6141.11	20080.9	1994.33	NaN	NaN	14162.4	5308.64	17489.2	NaN	29105.9	19446.1	NaN	NaN	NaN	NaN	4700.73	NaN	NaN	NaN	4451.61	NaN	21839.3	27579.2	21547.8	12642.9	41106.1	NaN	NaN
NaN	NaN	NaN	NaN	NaN	NaN	NaN	NaN	NaN	NaN	NaN	2855.62	NaN	NaN	NaN	NaN	NaN	NaN	NaN	NaN	NaN	NaN	NaN	NaN	NaN	NaN	NaN	NaN	NaN	NaN	13810.8	NaN	9582.55	NaN	NaN	NaN	NaN	NaN	NaN	NaN	NaN	NaN	NaN	NaN	NaN	NaN	NaN	NaN	NaN	NaN
NaN	NaN	NaN	NaN	NaN	NaN	NaN	NaN	142173	NaN	NaN	NaN	NaN	NaN	NaN	NaN	NaN	NaN	NaN	NaN	NaN	NaN	NaN	NaN	NaN	NaN	NaN	NaN	NaN	NaN	NaN	NaN	NaN	NaN	NaN	NaN	NaN	NaN	NaN	NaN	NaN	NaN	NaN	NaN	NaN	NaN	NaN	NaN	NaN	NaN
361297	670575	13441.8	15209.4	29139.5	29336.4	11493.9	28826	18167.8	23468.3	26585.9	22359.3	44943.5	62134	24757	40644.3	17768.8	NaN	NaN	4877.15	13847.2	337790	356519	95564.2	1124820	54169.8	73356.5	69265.2	54411.8	72079.6	53091.8	36125.1	31788.5	53097.1	37598.8	45259.7	32448.5	42336.7	24469.3	38143.4	29738.4	30090.7	26958.3	73662.7	21070.6	16353.4	18283.7	24793.7	703080	55927
15876.8	22001.8	12311.4	17255.9	13910.5	9472.36	12026.2	10897.7	22607.8	18879.5	26625.4	21204.6	23360.1	9642.47	7124.54	4968.3	12839.1	15403.3	7369.81	7923.13	6557.48	6996.02	5676.63	9320.07	32293.1	48972.5	39738.9	32382.1	58017.5	55083	23070	18505.9	34450.3	17551.6	19804.7	28399.8	13966.8	9346.04	42200.3	21358.3	22763.4	13749.6	20275.4	16477.1	13336.9	14170.2	20762.7	34803.8	47871.8	8662.17
NaN	NaN	11073.7	19185.5	19255.4	7235.06	24705.7	4593.31	6117.23	11521.1	21008.6	19321.1	13629.2	31351.1	24136.5	7863.51	51563.9	31986.1	99974.4	5921.46	65994.3	95438.8	167177	488137	57375.4	19390.1	36884.5	32951.8	43518.6	54303.4	34146.7	35261.3	36611.8	20954.6	26799.7	NaN	21006.6	13692.8	23618.5	17866.7	18284.2	17566.9	16541.3	17135.8	102572	55222.9	23678	22426.2	NaN	39946.6
14261.9	25946.3	26084.3	11658.1	12948.1	12491	16645	11025.6	17951.7	6779.08	12737.9	19053.3	14232.7	13222.2	10300.4	11230.5	9223.72	9326.46	NaN	11564.2	NaN	18554.9	NaN	17660.2	22678.4	51338.4	56774.3	42704.6	63507.5	83074.3	20404.8	31006.8	25429.5	21971.4	18929.5	23884.5	10216.2	55454	27456.8	52274.4	21073.9	15907.3	19713.8	9777.76	14477	19866.9	14185.6	54921.1	NaN	NaN
NaN	NaN	NaN	NaN	NaN	NaN	NaN	NaN	NaN	NaN	NaN	NaN	NaN	NaN	NaN	NaN	NaN	NaN	NaN	NaN	NaN	NaN	NaN	NaN	NaN	NaN	NaN	NaN	NaN	19479.5	NaN	NaN	NaN	NaN	NaN	NaN	NaN	NaN	NaN	NaN	NaN	NaN	NaN	NaN	NaN	NaN	3811.52	8944.33	NaN	NaN
NaN	NaN	NaN	NaN	7011.95	10837.7	26048	27593.9	23834	20004.7	14767	11456.2	14288	16661.5	18971.8	20128.3	13571.7	20780.3	13145.2	12616.2	4332.33	7152.8	11465.4	12423.5	NaN	NaN	77721.7	27500.3	NaN	29479.4	9307.53	11111	53770.4	25137.1	17049	32256.8	51482.3	16209	19469.4	24129.8	26174.3	38064.8	NaN	5237.73	23011.3	NaN	NaN	30797.8	NaN	NaN
6914.35	12544.2	17329.6	23876.1	33246.4	55660.6	137666	162492	195076	127148	104411	69420.3	160671	140222	147454	137083	132471	160552	109131	125326	117706	116874	118714	130553	18750.7	7780.98	15362.4	31465.6	42761.2	45799.9	53782.4	78355.7	85981.7	102862	134118	111833	83627.5	76747.3	95954.8	77507.9	82205.4	87664.6	105926	103703	104899	81206.3	88557.6	112330	NaN	NaN
115953	70059.3	43069.5	27740.5	21817.7	35883.3	20483.9	11387	6969.4	14985.9	17055	23736.5	7008.69	15326	19663.5	30967.9	14135.9	37346.6	19243.1	18129.1	20578.8	20480.9	12922.7	35976	102052	32334.7	34399.5	26780.5	18889.2	29390.2	18891.5	18558.9	15336.1	37173.9	20289.7	27824	38458.9	27802.6	25287.7	22942.3	27894.1	25764.7	20880.5	28058.4	19466.8	19511.5	36903.2	26943	105289	49859.5
63556.2	22545	16027.3	11525.8	7341.7	20073.9	14190.4	4882.75	7611.41	12145.6	15653.8	6730.64	10061.4	9146.48	13975.9	4840.98	4835.66	5308.74	6164.21	5030.83	3495.5	5381.48	6529.1	12591.7	23425.2	23326.2	57490.2	9266.05	34930	45952.8	12236.5	32229.3	38038.4	29772.1	26909.5	19204.5	4425.73	29990.8	35581.7	34571.9	36754.3	16241.8	24514.1	36104.6	19703.7	18964.6	18130.6	35997.6	20679.1	13395.4
NaN	11110.7	NaN	NaN	2228.57	2979.52	3706.54	8829	6471.41	3878.28	9966.65	15112.9	4840.77	1834.93	NaN	6519.41	NaN	NaN	11068.7	11138.2	8920.33	12834.4	12704.3	21194	13819.3	20090.1	22051.6	20912.7	13550.3	14729.9	8404.41	11973.1	8042.97	8037.09	18681.6	19451.2	17814.1	7202.2	1856.4	NaN	22465.2	NaN	21101.5	19326.3	37952.4	31091.4	32811.7	71954.2	11799.2	10428.1
25239.3	27347.1	26714.2	13107.5	20671.7	5578.29	5059.59	7922.05	7441.06	6952.02	5387.08	5484.49	15482.9	6223.4	6975.74	7196.93	8340.03	5646.98	4039.22	2194.74	6179.03	NaN	4181.3	5102.48	21679.2	41480.2	NaN	40361.1	28018.6	28747.4	NaN	19504	15240.1	20940.2	15369.4	21466.9	9045.45	22874.7	NaN	25431.3	33650.9	28561.9	19293	18618.8	NaN	NaN	22397.7	NaN	21827.4	28824.7
960001	270038	399571	232063	123385	92452.6	47564.8	43695.1	69191.1	68041.8	85865.9	118205	85448	56653.8	58573	68389.6	60492.2	34893	49066	66172.1	44611.4	54487.6	89618	32177.9	278951	87873.3	97402.4	77016.4	49368.6	22539	69461.9	32146.1	32316	30051.1	89668.8	21854.1	45668.3	31009.7	56712.4	44064.5	32452.4	79693.5	64103.3	51363.2	66324.7	56849.1	90677.8	30286	1087060	497343
28176.6	16270.9	463170	7589.63	339708	180610	24957.8	20338.4	17237.9	32033.2	114390	113765	31621.3	23922.9	39766.9	47440	55818.6	65694.5	73966.2	69859.7	102091	51179.6	63644.2	101445	181372	139729	312392	379039	299041	179996	208866	178571	145043	125350	89495.1	93254.4	43002.3	49639.4	54159.1	54755.2	57834.2	127794	140114	66039.7	135107	117293	116514	167671	1851590	497001
501885	167592	127882	120568	71929	21488.7	39206.1	34250.5	12551.4	43729.8	75565.9	43705	16224.5	18181.5	17539.7	12840.8	8389.25	17673.1	36501.4	51058.1	97923.1	161784	125287	50633.9	186837	415033	350714	188941	320607	191402	139078	125869	123980	78244.8	84474.7	68787.2	117198	77067	69906.2	78538.4	76790.7	87501.6	114573	209927	482006	713648	758258	156806	56783.8	30794.4
9205.61	7385.43	3958.3	NaN	NaN	NaN	NaN	NaN	NaN	NaN	NaN	NaN	NaN	NaN	NaN	NaN	NaN	NaN	NaN	NaN	NaN	NaN	NaN	NaN	12167.7	NaN	NaN	NaN	NaN	NaN	NaN	NaN	NaN	NaN	NaN	NaN	NaN	NaN	NaN	NaN	NaN	NaN	NaN	NaN	NaN	NaN	NaN	NaN	NaN	NaN
NaN	NaN	2591.4	2411.34	1499.88	NaN	NaN	NaN	NaN	NaN	NaN	NaN	NaN	NaN	NaN	NaN	NaN	NaN	NaN	NaN	NaN	790.559	NaN	NaN	NaN	6213.88	8036.08	10673.8	6256.48	7439.51	NaN	NaN	NaN	1863.84	NaN	NaN	NaN	NaN	1801.87	1878.17	NaN	NaN	NaN	NaN	2509.33	NaN	NaN	NaN	NaN	NaN
NaN	NaN	NaN	NaN	NaN	NaN	9863.55	8618.16	NaN	NaN	NaN	NaN	8325.97	9493.74	14477.1	17774.7	14864.2	13719.7	16565.9	13857.6	19347.8	15556.4	15613.2	23815.7	NaN	NaN	NaN	NaN	NaN	NaN	NaN	NaN	NaN	16382.5	14807.4	14623.6	26171.6	4168.58	15576.2	39831.3	14400.9	13286.7	12869.6	16867.6	14557.6	10726.3	10682.7	24545.9	NaN	NaN
NaN	NaN	NaN	NaN	NaN	NaN	NaN	NaN	NaN	NaN	NaN	NaN	NaN	12703.7	17363.6	14549.2	18143.9	29519.8	12687.1	14122.3	13967.5	10960.9	2710.06	14997.1	NaN	NaN	45794.8	NaN	35166.7	NaN	NaN	NaN	NaN	NaN	NaN	NaN	NaN	67003.4	60185	18893.9	15451.1	27551.1	23076.3	41284	9652.83	7157.65	22927.2	7324.65	NaN	NaN
NaN	NaN	NaN	14094.8	NaN	NaN	14224.5	NaN	11488.9	NaN	4750.18	3982.67	43355.2	162917	1912.92	10224.9	1510.81	2995.88	6738.38	11508.1	4506	7198.44	2965.72	22149.8	NaN	NaN	NaN	NaN	NaN	NaN	6614.49	NaN	NaN	NaN	16609.5	15816.8	4632.69	NaN	27593.6	33583.5	31281.4	39829.5	31853.5	45132.3	33022.1	63553.8	41444.9	30407.3	NaN	NaN
155134	26300.9	20031.8	14866.9	10836.3	28827.5	19408.2	16472.6	20554	29935.9	49233.6	2876.36	37728.4	39057.8	37631.6	32313.1	31312.1	31150.6	19734	23429.6	28475.8	26001.9	12148	14207.6	38178.8	29097.2	20124.5	NaN	NaN	NaN	24873.8	NaN	NaN	NaN	NaN	NaN	36508.6	NaN	NaN	NaN	NaN	NaN	NaN	NaN	NaN	NaN	NaN	NaN	116003	4219.42
NaN	NaN	NaN	NaN	NaN	NaN	NaN	NaN	NaN	NaN	NaN	NaN	NaN	NaN	NaN	NaN	NaN	NaN	NaN	NaN	NaN	NaN	NaN	NaN	NaN	NaN	NaN	NaN	NaN	NaN	NaN	NaN	NaN	NaN	NaN	NaN	NaN	NaN	NaN	NaN	NaN	NaN	NaN	NaN	12384.6	NaN	NaN	NaN	NaN	NaN
NaN	12581.4	NaN	13383	10351.5	8480.63	13106.5	31263.5	10090.2	25861.6	12900.5	12323.2	10946.9	NaN	18602.6	22661.7	26118	30021.8	18152.8	16026.7	10664.6	12308.9	6098.42	120980	40034.2	19272.4	NaN	NaN	NaN	NaN	18781.1	19046.2	27939.8	NaN	NaN	NaN	NaN	NaN	NaN	54223.9	NaN	86297.1	65217.5	111375	210660	243846	195523	85432.8	NaN	NaN
10733.2	6774.46	4686.07	3731.52	4645.71	8272.71	27429.9	30909.3	40698.8	29215.1	17849.9	13674.6	36575.8	53145.4	62576.5	56274.5	72971.5	48326.1	53070.1	42250.4	56560.6	53524.4	39589.2	60483.9	10518.3	31678.3	41157.8	14018.3	15111.5	25508.8	30697.7	60633.4	63324.9	46993	86053.9	146809	88826.6	57931.7	41916.8	48997.8	59408.8	93471.4	61106.2	57933.2	40874	37677.9	150190	82593.1	NaN	NaN
46740.6	13530.4	21349.6	29802.2	23233.6	23798.8	18782.3	40673.3	53577.4	55008	54208.1	47703.3	32330.8	31282.8	28633	41552.5	42644.6	48093.3	76965.7	124517	121663	209606	169179	177220	57046.2	15605.8	26918.1	39937.4	36768.6	36098.6	60085	37072.3	45192.5	35004.2	26211.8	27837.1	19080.4	22735.3	24624	26945.6	24938.8	21418.1	52767.9	70767.4	144666	75355.8	89462.7	78231.2	NaN	32538.8
59680	28410.5	22442.3	14180.9	11499.4	NaN	23985.6	22936.7	83354.8	3464.67	6989.51	11967.3	36797.7	34100.1	15152.2	3856.73	NaN	3351.33	9566.53	9004.36	6590.52	7117.52	9464.39	7531.9	11361.9	NaN	NaN	11019.3	NaN	45028.6	248794	NaN	218395	118518	131755	137708	129694	26385.4	34543.2	NaN	NaN	NaN	30993.4	32140.9	36883.4	49288	35770.3	52557.5	27276.8	NaN
243877	21266.3	14592.7	NaN	5339.26	11854.1	4136.11	4679.55	4210.95	3701.01	6113.96	5677.12	7399.22	NaN	1003.63	4191.58	NaN	2579.52	7587.97	14703	17994.6	20802.5	18241.3	28806.7	25735	28765.1	NaN	8007.16	18431.8	77890.1	11282	58013.5	43338.6	37226.8	37148.5	31237.3	19154.6	16199.7	12854.6	15098.3	15086.9	26668.1	80499.1	158934	185651	129254	188758	279033	NaN	1339.35
NaN	NaN	NaN	NaN	NaN	NaN	NaN	NaN	NaN	NaN	NaN	NaN	NaN	NaN	NaN	NaN	NaN	NaN	NaN	NaN	NaN	NaN	NaN	NaN	NaN	NaN	NaN	NaN	NaN	NaN	NaN	NaN	NaN	NaN	NaN	NaN	NaN	NaN	NaN	NaN	NaN	NaN	NaN	NaN	NaN	14950	NaN	25542.3	NaN	NaN
13355.9	6136.06	6904.86	8699.57	5178.45	5758	9549.82	9997.31	8720.47	6650.22	6818.54	4630.89	10944.3	8032.14	7950.63	7781.9	8014.41	3645.36	6756.13	3793.81	1936.91	3718.58	2267.2	3798.66	8134.61	47064.9	10952	9005	22007.5	6923.67	5877.04	13387.7	9210.36	7029.61	5118.58	5472.84	7924.19	6449.28	16750.4	5194.82	14465.8	15917.4	18442.8	18993.5	9912.43	13187.1	10787	21714.7	12330.8	11873.5
NaN	NaN	2834.52	NaN	NaN	NaN	6297.09	3653.77	954.096	2185.73	NaN	5987.31	4871.26	3821.03	5062.61	8249.66	9286.42	7977.9	11135.7	9749.81	7500.37	14778.9	13872.9	20297	NaN	NaN	NaN	NaN	NaN	NaN	NaN	20678.8	21596.1	6069.14	10177.3	32263.9	7605.04	6868.55	65421.2	104033	41472.4	29753.1	34150.8	37035.8	35386	32239.2	31456.2	37306.5	NaN	NaN
NaN	NaN	NaN	NaN	NaN	NaN	NaN	NaN	NaN	NaN	NaN	NaN	NaN	5963.01	NaN	NaN	NaN	NaN	NaN	NaN	NaN	NaN	NaN	NaN	NaN	NaN	NaN	NaN	NaN	NaN	NaN	NaN	NaN	NaN	NaN	NaN	NaN	NaN	NaN	NaN	NaN	NaN	NaN	NaN	NaN	NaN	NaN	NaN	NaN	NaN
308298	89364.1	66692.7	41373.8	38572.6	48480	27443.1	25311.5	26080	35154.4	19417.4	71751.6	17628.2	51584.5	39051.9	16245.4	13610.2	63908.1	42505.7	NaN	20177	28458.6	28168	25278.9	69644.3	37093.7	41122.6	71588.3	23098.3	37710.5	54511.4	24637	14676.2	20398.7	NaN	NaN	33985.5	21793.1	17932.4	22521.4	NaN	14228.9	15409.8	15530.4	20995.8	27792.6	34083	NaN	357223	88541
25069.5	25333.1	35600.9	12360.4	24095.1	16102.4	16839	17696.8	23286.9	20541.7	14275.2	6300.45	16303.3	24152.8	14746.8	6292.61	17779.8	6570.99	20291.2	18355.9	3954.16	16947	25388.4	13619.7	24828.9	26033	108092	24927.5	18492.3	19650.9	17053.2	28940.8	51214.1	42357.7	47822.4	16660.7	41749.7	63112.1	14928.1	58106.2	62395.9	74213.6	NaN	19270.4	24515.5	64236.4	NaN	44154.7	35046.3	29872.5
NaN	NaN	NaN	NaN	NaN	NaN	NaN	NaN	NaN	NaN	NaN	NaN	NaN	29920.9	NaN	NaN	NaN	NaN	NaN	NaN	NaN	NaN	NaN	NaN	NaN	NaN	NaN	NaN	NaN	NaN	NaN	NaN	NaN	NaN	NaN	NaN	NaN	NaN	NaN	NaN	NaN	NaN	NaN	NaN	17918.9	NaN	NaN	NaN	NaN	12977.9
NaN	NaN	NaN	NaN	5735.99	8548.16	41307.3	28522.9	22748.5	11237.7	10651.5	5019.93	35700.4	21039.8	15981.4	11612.4	9556.18	9308.77	14541.2	7642.3	11291.9	11213.2	13925	28639.7	NaN	NaN	NaN	NaN	NaN	NaN	6214.47	NaN	NaN	13751.4	19358.3	27969	33253.7	19675.5	17792.7	12970.6	10851.4	6177.3	NaN	4976.55	8409.63	10059.7	7120.75	14789.8	NaN	NaN
80963.1	34098.4	32273.1	29150.9	34034.4	32635.4	51429.4	105247	80165.1	55306.1	50531.8	50312.7	78139.6	84256.2	50846.2	43343.5	51427.3	106151	73484.9	61395.6	58797.1	66030.3	77021.7	62445.4	38739.3	37642.1	28173.7	27963.5	26665.4	26810.5	32485.1	215331	183237	221713	263001	289762	317347	266070	258142	270810	244885	240255	302665	221288	258199	221907	168551	269746	179186	145835
NaN	NaN	NaN	NaN	NaN	NaN	NaN	NaN	9228.09	NaN	NaN	NaN	NaN	NaN	NaN	NaN	NaN	6266.27	6296.98	3726.17	2161.9	5728.07	3177.68	10180.5	NaN	NaN	15097.1	NaN	NaN	NaN	NaN	NaN	NaN	NaN	NaN	NaN	NaN	NaN	NaN	NaN	NaN	NaN	NaN	11317.4	13743.9	15498	NaN	29762.9	NaN	NaN
29624.9	28399.2	22805.5	17782.5	20660.6	32339.2	15285.6	14417.8	16151.3	17602.3	21818.7	24557.9	10668	9106.26	12524.1	13729.5	8600.7	23027.9	17735.6	19201.3	18958.6	16159.3	16075.3	15193.4	25984.4	47815.3	48601.1	20406.5	32667.5	54493	36219.4	38068.1	27971.9	12619.4	31416.8	11586.7	24574.4	11630.7	12439	23483.7	25165.6	35356.9	24532.9	27264.9	31178.7	20818.5	8415.6	4630.78	26160	27054.2
11190.5	NaN	13134.8	9777.99	3096.72	3421.82	5512.6	4899.82	20551.4	15423.1	4262.13	12308.7	20850.3	20834.9	15698.8	18711.2	19309.9	3820.41	2828.81	2884.78	1550.07	12048.7	14328.2	2011.47	18585.8	33416.2	3306.02	14937.3	15255	11958.6	2667.82	14448.6	20038.3	21378.1	4637.6	28519.2	30020.3	3612.86	2950.83	3553.34	25652.8	NaN	41309.1	23371.8	20622.2	15434.3	21705.2	22359	11456.5	9879.54
80384.4	45090.3	39000.5	23800.5	30769.8	20416.9	23643.1	19535.7	22389.8	22091.3	13605.3	27895.7	22790.2	19222.7	19034.4	24163	24607.5	35509.9	28712	25182.8	27998.8	30367.5	24315.5	19182.1	61755.2	87071.6	58115.7	69400	52500.3	50403.8	30633.9	44576	35379.4	50685.6	53818.6	53409.1	51486.2	55301.6	47958.1	54124	41107.3	36631	46820.5	34654.7	36929.2	41475.5	44534.1	35178	57097.1	29671.9
NaN	NaN	NaN	NaN	NaN	NaN	NaN	NaN	NaN	NaN	NaN	NaN	NaN	NaN	NaN	NaN	NaN	NaN	NaN	16550.6	10748.1	10789	NaN	17296.2	NaN	NaN	NaN	NaN	NaN	NaN	NaN	NaN	NaN	NaN	NaN	NaN	NaN	NaN	NaN	NaN	NaN	NaN	NaN	NaN	NaN	NaN	NaN	NaN	NaN	NaN
119224	37326.2	23412.6	19965.1	17548	10013.5	7363.09	9524.28	6618.75	11662.1	13082.2	16623.7	6073.73	11599.3	6274.96	6044.24	6192.54	8075.49	7251.77	6791.68	4752.23	5835.74	9004.41	2367.51	49677	13822.4	43065.3	20360.5	16979.3	9092.61	6266.43	25848.5	20479.4	10564	6880.34	9187.57	19389.1	14766.8	13180.7	10398.7	14993.3	9005.11	9013.28	6576.37	5359.81	6362.82	5412.92	2094.55	344025	24053.2
538308	146431	173543	202817	174312	114277	85465.5	68994.4	105798	85240.9	122005	116743	64830.8	78069	66584.8	75213.9	62836.4	64396.1	62115.5	61920.5	66728.1	68163.6	56859.3	45629.7	499444	307381	269521	189402	147563	143797	92073.8	61385.6	87261	90340.1	79010.3	72377	87399.6	91084.1	68915.9	62869.2	76753	57636.2	52774.2	69990.5	52771.5	47038.4	46608.2	24023.4	467413	176168
45586.8	34689.5	29869.8	23493	13666.3	13091.9	9640.91	12749	19988.6	16031	10581.3	15621	22915.1	17267.7	11574.2	15583.4	11794.4	15462.2	11066.8	10674.3	9831.51	11923.8	9731.09	8822.42	39642.8	26907.5	33173.2	26470.4	14171.2	7395.79	13226.9	10099.5	12644.2	11667.9	18692.4	24872.6	23377.7	14257.6	12274.9	21644.2	10638.5	20277	NaN	19379.9	NaN	NaN	NaN	NaN	55312	14031.8
23936.9	14843.3	11513.7	6993.67	5326.88	1785.04	1024.39	NaN	NaN	1791.39	3057.06	2699.48	NaN	NaN	1632.19	1651.58	2038.72	NaN	14565.8	3167.52	24066.1	NaN	NaN	NaN	14430.1	53049.3	37172	10325.7	5041.45	19690.1	NaN	NaN	NaN	NaN	NaN	15161.8	18735	NaN	18654.7	8126.25	NaN	19182.4	16203.6	18314.4	NaN	17480.8	NaN	NaN	18463.9	11122.7
80489.7	13250.3	29332.4	30240.9	16933.4	11370.3	7895.13	4199.22	9089.97	7783.14	5851.15	9388.87	8046.4	6804.46	6542.95	7108.05	9170.49	8130.28	5085.56	13377	11917.2	10733.9	10329.2	9047.93	4684.77	43189.7	70747.3	52136.8	33539.4	18237.4	15667.5	16244.9	26740.3	15745.8	20320.1	11528.8	8332.8	19114.9	12268.6	12813.6	18145.5	22235.4	19199.1	22337.7	19481.4	24920.1	26987.6	15292	3594.88	48586
NaN	NaN	4358.81	NaN	NaN	NaN	NaN	NaN	NaN	NaN	NaN	NaN	NaN	NaN	NaN	NaN	NaN	NaN	NaN	3403.68	10239.6	5168.42	8326.03	11852.1	NaN	24482.4	23361	NaN	11469.5	10690.9	NaN	NaN	NaN	NaN	NaN	NaN	NaN	NaN	NaN	NaN	NaN	7138.05	NaN	3728.39	30100.9	38884.3	13135.3	16158.9	NaN	NaN
91935.6	82366.1	102037	81261.5	63822.7	37079.2	23269.2	14375.5	18296.9	22729.5	23694.3	33401.8	22032.8	18705.2	27904.9	31349.6	28368.8	30835.5	18256.4	15598.1	12876.1	14091.9	15870.4	9345.74	44242.4	125074	81471.2	76448.5	71690.8	42933.7	26015.2	36607.8	35095.8	28962	34208.3	21254.2	22275	36047.6	28811	47225.7	39093.3	47196.9	41806.9	28186.3	18533.4	15807.5	23152.8	17060.8	64352	74757.8
NaN	22322	2820.16	3452.65	4155.32	6486.08	NaN	NaN	NaN	NaN	24354.5	NaN	NaN	NaN	NaN	NaN	NaN	NaN	17518.4	NaN	NaN	NaN	NaN	NaN	52978.5	7209.16	6763.53	7512.54	8065.36	NaN	NaN	NaN	NaN	NaN	NaN	NaN	NaN	NaN	NaN	NaN	NaN	NaN	NaN	NaN	NaN	NaN	NaN	6142.95	26093.7	NaN
155953	113273	514615	343446	NaN	NaN	NaN	58191.7	NaN	3574.33	NaN	NaN	1179070	NaN	NaN	NaN	NaN	13411.6	630863	558576	343931	277850	NaN	387859	33312.2	NaN	NaN	NaN	NaN	5363.74	1479900	NaN	14173.2	NaN	NaN	14465.5	12780.4	14030.9	14777.3	NaN	10620.4	7850.3	NaN	NaN	NaN	NaN	NaN	NaN	13982.8	NaN
69874.2	59506.6	69180.3	38438.9	52612.6	50437.4	17249.8	17880.7	19181.8	25597.9	27902	39997.6	20197.1	20640	21570.6	18995.4	17374.8	20439.9	15121.4	10325.2	14554.9	12877.1	13009.6	10716.4	102336	95307.3	76455.1	76887.5	68991.1	69417.2	44859.2	43553	34887	27143.1	33778	24960.5	24872.6	43845.4	37604.5	20297.2	44371	31894.4	31255.3	27629.9	31290.6	33012.8	39362.8	24198.7	44610.1	49780
29201	37470.3	31735.3	21362	23184.5	30534.5	12715	18233.2	7196.77	16562.3	14757.1	18131.9	8926.49	9033.07	6711.67	11977.1	12261.6	11559.8	7412.9	9268.22	8862.26	8189.1	6525.38	7865.58	24627.4	71902.9	79351.1	54582.8	51277.8	49956.6	26734.1	31791.8	28538.2	31359.8	30172.2	26118.6	19350.8	22677.2	20755.6	22461.6	20899.9	26478.5	20141.6	15837.4	16114.9	21503.5	14800.9	14017.7	66923.7	26583.7
83206.4	41485.4	49825.1	46075.7	42523.5	37126.3	21022.5	17149	29664.7	32413.8	38377.1	31685.9	22189.4	23108.2	6094.86	33836.2	36411.4	7912.23	5603.89	4937.47	5714.84	7491.08	23958.2	9077.28	44336.7	20925.8	18412.3	15183.6	16174.6	19796.3	12664.9	8769.06	10138.2	5398.34	6137.4	8220.96	5972.32	5321.59	NaN	NaN	19145.3	4448.32	12094.9	4436.83	NaN	NaN	NaN	NaN	168367	NaN
31930	11313	35625.6	39281.6	4715.76	4742.95	NaN	2678.16	87573	88502.2	108252	6311.33	2578.94	NaN	66152.7	60111.5	47992	75074.8	3491.19	35912.7	28579.5	26178.1	38051.7	NaN	71586.6	34327.8	42954.9	37298.2	34652.8	37644.3	3639.4	47124.7	NaN	NaN	NaN	51306.6	NaN	129069	NaN	NaN	107424	NaN	NaN	NaN	NaN	NaN	37703.6	NaN	89489.1	15534
1146380	830121	444053	357127	252370	124455	54141.1	50597.3	48903.7	75963.6	117272	140443	62723.7	69473.8	55678.8	49418.6	54865.1	66382.5	63807.3	63227.9	85853.6	118727	113569	28792.1	994125	928374	629770	617688	382361	232672	132547	140561	176216	110525	125681	108175	145527	123230	89477.2	117665	105536	117987	144131	133084	106344	139089	155088	70202.7	1111010	162927
745150	569983	389442	354964	202480	108407	48780.9	44211.9	45392.1	77862.9	123655	127847	85346.7	76085.4	51934.5	51070	46793.7	66882.6	47130.2	38822.5	40927.9	40141.8	68375.2	12945	682442	513896	438094	342913	314029	219895	99839.6	145615	102074	75919	70904.1	61018.1	97196.9	70931.8	65172.7	79139.9	68216.9	71731	77297.3	54815.1	52321	68952.9	69848.8	29696.8	2048460	494744
NaN	NaN	NaN	NaN	NaN	NaN	27524.1	9225.51	6949.87	4086	7558.51	NaN	9284.41	6287.53	9644.26	7461.32	7346.11	NaN	2224.41	8010.3	2560.42	2876.99	2319.75	10093.2	NaN	NaN	NaN	NaN	NaN	NaN	NaN	NaN	NaN	6864.8	11604	23894.7	19588.3	14818	9022.56	NaN	NaN	107557	87516.8	90070.5	83850.6	91527.2	77630.1	110789	NaN	NaN
NaN	7328.95	6457.79	7335.81	6710.69	11389.8	5304.81	5811.28	11947.2	9221.68	6545.75	8345.13	8829.27	9431.18	11533.2	10372.9	14837.9	11062.7	14730.7	12110.2	10380	7628.21	13197.7	17976.6	7914	35896.3	27753.5	29308.6	43842.2	20267.2	33538.8	40438.1	34614.3	34268.7	33795.5	32625.1	25386.3	45850.3	21313.3	35113.2	29899.6	28502.1	32922.6	31668.6	35796.8	26818	35447.8	35074	14695.8	5084.26
NaN	NaN	NaN	NaN	NaN	10829.6	20043.6	10792.2	15032.8	11862.1	11540.2	8245.34	15714.6	12274.7	14531.2	11857.5	11999.4	13040.7	6984.33	11816.3	NaN	NaN	NaN	23760.9	NaN	NaN	NaN	NaN	9451.59	11097.8	850.182	NaN	8153.83	7137.66	14567.6	15997.9	8208.88	13937.6	14606.1	11812.5	14620.6	13030.4	15265.5	12994.1	8497.67	15693.7	13017.9	NaN	NaN	NaN
15072.9	4354.12	5539.36	7479.24	5117.63	9898.06	15861.5	18600.9	14185.6	11756.9	9361.86	4723.89	14200.4	14380.6	12969.6	11298.5	11064.8	12351.2	13604.7	11312.9	9892.32	11984.4	10125.5	20975.3	4045.58	9790.92	10001.6	7950.75	15273.5	15235.1	3860.02	17806.4	16987	31037.8	22022.3	6667.45	6129.51	18896.3	7442.79	5251.45	19551.1	19320.4	20126.8	51721.1	37692.3	38145.6	23498.6	80331.9	NaN	NaN
NaN	NaN	NaN	NaN	NaN	NaN	7821.28	8675.01	5349.25	5186.46	2632.75	1738.15	8508.84	3964.1	3104.26	7373.38	5733.61	NaN	3884.75	NaN	NaN	2521.61	NaN	3131.29	NaN	NaN	NaN	NaN	NaN	4399.61	7185.78	4691.65	11510.1	14105.3	18947.6	11586.2	6824.29	13049.4	6074.06	12770.6	12558.7	14322.9	7465.92	11115.1	3976.34	7461.88	4074.08	11768.9	NaN	NaN
NaN	NaN	NaN	NaN	NaN	7480.47	14809.9	15520.5	11976.5	13985	8035.69	7288.66	11143.5	12265.8	15438.6	13889.8	16639.9	10170.8	7255.61	7956.43	3525.35	10403.8	5521.5	5670.77	NaN	NaN	NaN	NaN	NaN	11923.9	11115.8	24508.5	33286.3	37367.4	44078.2	41973.1	32593.6	42072.8	38449.6	35934.6	32190.9	35433.9	26865.2	20976.6	25883.4	57133.4	26301.8	21852.1	NaN	NaN
NaN	NaN	NaN	NaN	6281.76	8260.18	NaN	NaN	NaN	NaN	2075.84	3589.5	NaN	NaN	NaN	NaN	NaN	21933.4	7783.9	9884.18	16063.7	6731.78	14244.7	21447.3	NaN	NaN	NaN	NaN	16697.1	20137.3	11165.8	11196.4	8350.95	NaN	NaN	5512.18	NaN	NaN	NaN	NaN	NaN	2962.97	17980.4	33165.2	29368.1	26839.3	43225	64593.5	NaN	121265
NaN	6412.33	4082.11	3955.43	NaN	NaN	NaN	NaN	NaN	NaN	NaN	NaN	NaN	NaN	NaN	NaN	NaN	NaN	NaN	NaN	NaN	NaN	NaN	NaN	NaN	18790	12733.6	7330.02	NaN	NaN	NaN	NaN	NaN	NaN	NaN	NaN	NaN	NaN	NaN	NaN	NaN	NaN	NaN	NaN	NaN	NaN	NaN	NaN	NaN	NaN
NaN	NaN	NaN	16382.6	8620.69	29642.9	33897.7	42478.9	44078.7	28377.2	26138.8	17326.2	36397.6	37805.4	33842.9	34036	34607.6	18731.8	42807.6	41810.3	23661.2	26799	27642.2	51002.5	NaN	NaN	NaN	14847.3	9735.03	23001.5	48170.6	39962.3	41164.1	37229.9	70444.6	47298.7	47092	46594.3	39036.2	55192.6	36097.8	68818.4	61774.8	43952.8	66443.4	55185.1	39608.6	58982.2	NaN	NaN
368551	58888.5	41205.8	27814.3	24669.1	12750.9	12814.4	54694.5	3546.4	71871.5	25517.6	62765.2	35863	39887.9	40203.8	34041.7	44043.9	72807.5	66343.5	44872	54136	64553.2	32042.6	11161	124451	852217	368758	416934	188166	120791	68593.4	67182.3	182385	132278	188784	86701	183220	119313	60291.2	123797	194279	328771	245259	157755	31235.3	72091.4	190670	78317.9	132468	24369.8
NaN	8912.42	12156.8	14870.4	2661.24	3527.41	16115.5	21162.7	20358.8	10046.7	9548.12	6632.7	24453.5	22722.5	17291.4	38786.5	19358.8	17624.2	14877.1	18244.4	11393.6	15141.8	11911.1	7781.62	2970.59	NaN	NaN	NaN	NaN	NaN	NaN	NaN	45166.7	12275.4	54591.2	20180.7	12396.8	14140.7	24067.6	6032.99	2500.94	2356.47	28204.4	25157.8	NaN	8635.2	NaN	14398.6	NaN	7764.42
20994.9	8302.19	6326.29	4870.53	3146.64	14024.4	22676.3	20394.2	23711.4	34618.3	24063.2	25648.7	50150.9	26413.5	23505.7	31214.3	31132.7	43388.1	68781.8	36773.4	45451	29683.4	50291.8	48645.9	25892.5	NaN	NaN	NaN	NaN	50309.9	57788.3	122785	137709	275297	256651	206783	233340	284295	294988	233214	293931	286628	215289	186646	148035	119932	131284	297366	NaN	NaN
24896.5	11491.5	4802.57	NaN	7915.77	4521.59	3743.88	2779.09	4150.25	3390.35	4342.35	7835.83	2268.59	3968.25	NaN	NaN	NaN	NaN	NaN	NaN	5434.28	4571.92	3998.84	3810.17	16693.4	11699.4	17215	9025.45	6007.09	NaN	NaN	NaN	NaN	NaN	NaN	NaN	NaN	NaN	NaN	NaN	NaN	NaN	NaN	NaN	NaN	NaN	NaN	NaN	NaN	NaN
27378.9	43187.8	25575.1	14922.5	20916.2	NaN	NaN	20447.2	NaN	NaN	30201.3	NaN	NaN	NaN	51163.6	NaN	NaN	5324.57	13079.9	34465.8	7004.02	4307.62	61802.1	12061.2	65775.4	72152.6	51015.5	NaN	24505.3	13567.7	29426.8	32944.4	NaN	18563.7	NaN	NaN	13882.8	NaN	NaN	NaN	NaN	5198.75	16382.9	26294.4	23639	27321.1	31866.3	27454.8	59676	9756.68
NaN	NaN	NaN	NaN	NaN	NaN	7495.08	5068.37	6107.8	6777.63	6195.99	NaN	7759.88	4533.84	4846.96	6373.34	3547.11	NaN	10759.3	5769.86	9955.11	10956.2	7075.52	13915.1	NaN	NaN	NaN	NaN	NaN	NaN	NaN	NaN	NaN	13077.6	NaN	NaN	NaN	NaN	NaN	NaN	NaN	6782.84	NaN	7683.91	22422	15142.6	28195.2	20630.6	NaN	NaN
48538.1	40233.1	20957.9	15339.7	NaN	NaN	NaN	NaN	NaN	NaN	NaN	NaN	NaN	NaN	NaN	NaN	NaN	2310.31	2835.95	NaN	880.311	4726.67	NaN	NaN	51296.9	54919.4	79652	24725	36311.3	NaN	NaN	NaN	NaN	49135.3	3124.93	1582.08	7183.44	5698.36	NaN	10135.1	4922.37	8594.13	32142.4	31573.2	56687.4	31109.3	5761.19	9508.25	47592.1	NaN
343892	170611	81573.2	56617.9	38545	16420.9	8601.72	7461.45	6388.92	8571.61	16425.9	22134.1	8502.72	10377.7	10527.5	12053.7	14646.8	23868.8	14639.7	17969	NaN	12322	16803.3	NaN	222182	74904.6	52101.1	44597.3	27285	11842.1	5329.89	NaN	NaN	NaN	NaN	NaN	NaN	NaN	NaN	4539.08	NaN	40050.3	5710.41	33537.5	NaN	NaN	NaN	33224.9	88810.4	NaN
NaN	NaN	NaN	NaN	NaN	NaN	NaN	NaN	NaN	NaN	NaN	NaN	NaN	NaN	NaN	NaN	NaN	NaN	NaN	NaN	NaN	NaN	NaN	NaN	NaN	NaN	NaN	NaN	NaN	NaN	NaN	NaN	NaN	NaN	NaN	NaN	NaN	NaN	NaN	NaN	NaN	NaN	NaN	NaN	NaN	NaN	NaN	NaN	NaN	NaN
26977.9	71980.3	5348.36	6596.96	9364.42	6770.12	40264.8	38425.4	41515.2	12830.5	10358.6	3324.58	NaN	NaN	47643.2	NaN	109367	NaN	18689.5	23255.3	37971.5	41242.7	37079	60968.6	19569.4	107903	74671.3	NaN	NaN	NaN	12629.7	NaN	NaN	NaN	NaN	NaN	NaN	NaN	100722	NaN	156797	NaN	14782	52473.7	21712.7	26493	104534	44615.8	NaN	NaN
297283	118381	91118.2	99939	93123.2	109137	201540	189705	217204	149492	156242	146431	177359	214576	251005	295660	280291	343960	224880	237956	513357	210227	196244	205719	279485	257211	200792	187111	121396	130612	147579	190337	169035	166548	179459	179385	231448	325523	311163	286934	394027	151520	266543	207681	224286	233321	206504	113959	245010	NaN
12000.9	14527.8	NaN	9184.9	3625.61	14908.8	26916.9	28335.3	30488.9	37351.9	21853.6	22274.8	18155.9	16513.8	23865.3	17139.7	15560.8	13131.8	11102	15922.3	24249.9	11540.1	30814.4	15565	10881.9	NaN	627149	23837.9	28878.4	48890	17471.6	74114	39249.4	39043.5	38917.1	41485.8	34390.8	37613.9	46476.7	37301.8	38591.4	37558.6	49737.3	36166.1	26893.6	32021.5	26436.7	NaN	19397.3	14914.4
NaN	NaN	NaN	NaN	NaN	NaN	NaN	NaN	NaN	NaN	NaN	NaN	NaN	NaN	NaN	NaN	NaN	NaN	NaN	NaN	NaN	NaN	NaN	NaN	NaN	NaN	NaN	NaN	NaN	NaN	NaN	NaN	NaN	NaN	NaN	NaN	NaN	NaN	NaN	NaN	NaN	NaN	NaN	NaN	NaN	NaN	2526.82	9560.11	NaN	NaN
NaN	NaN	NaN	NaN	NaN	NaN	NaN	NaN	NaN	NaN	NaN	NaN	NaN	NaN	NaN	NaN	NaN	NaN	NaN	NaN	NaN	NaN	7273.42	2802.57	NaN	NaN	NaN	NaN	NaN	NaN	NaN	NaN	NaN	NaN	NaN	NaN	NaN	NaN	NaN	NaN	NaN	NaN	NaN	NaN	98249.5	NaN	NaN	222610	NaN	NaN
85525.8	52453.5	34598.7	30142.3	20741.7	14039.4	11513.5	13474.2	NaN	7694.3	8490.44	8175.21	5049.64	10091.2	7155.51	16768.9	6546.78	10254.8	16122.4	7603.27	8362.62	7405.27	11168	8839.84	27343.8	42686.9	37090.9	23376.4	15834.1	28578.9	4578.46	6313.15	NaN	NaN	20361	NaN	32601.9	8815.64	10293.5	7098.94	26241.6	26550.6	15812.8	NaN	33082.6	10925.4	9113.21	NaN	66849.2	16522.8
NaN	NaN	NaN	NaN	NaN	NaN	92392.6	22089	NaN	NaN	NaN	25283.1	4274.14	5858.83	10178.7	12305.6	12532.7	6719.88	5330.31	4713.29	6593.29	14787	7272.12	6033.28	NaN	74448.7	NaN	NaN	NaN	NaN	NaN	30718.7	33783.2	32639.7	2836.76	NaN	NaN	NaN	13030	5246.74	6974.58	9299.3	14471.8	11799.5	33762.6	22427.7	21280.4	31779.6	NaN	NaN
75256	38154.7	24314.8	19587.8	13614.3	8564.83	3303.36	4826.67	NaN	9918.29	11346.3	11790.6	6874.83	1526.93	NaN	8082	5009.34	5764.37	7580.96	7788.28	8630.55	10975.6	11214.7	3265.45	58773.9	122654	88877.6	64291.4	52108.7	31053.8	15675.7	20783	16871.9	13350.5	10225.2	15876.5	25240.6	16014.4	15986.1	15288.6	12517.2	17335.3	14719.8	12270	14047.1	16401.3	18979.1	6659.06	70252.6	31688.7
NaN	17873.6	33829	46992.4	50454.4	73827.1	168243	193004	98337.4	58215.1	87930.8	110850	226904	154871	108672	90005.6	69585.8	69696.5	68108.8	84480	88489.6	93486.9	85490	129928	NaN	NaN	79770.4	82886.3	40850.6	50800.9	89177.1	83066.6	74117.8	104504	170176	248262	219909	153017	91666.9	71446.7	79473.1	58706.7	61775.3	71368.1	72107	65970.7	57579.1	100426	NaN	33147.5
NaN	NaN	NaN	NaN	NaN	4382.82	29912.2	NaN	NaN	NaN	NaN	41699.9	NaN	NaN	NaN	NaN	NaN	NaN	3708.94	8732.2	8389.79	3030.82	8031.46	7565.85	NaN	NaN	NaN	NaN	14714.9	11969.6	NaN	7499.6	NaN	NaN	NaN	6792.9	NaN	NaN	4260.92	NaN	NaN	6938.34	10986.1	20632.5	4245.92	24979	7484.13	14568.8	NaN	NaN
40387	24888.2	20502.1	15195.3	7267.48	6577.95	NaN	6287.1	NaN	4476.1	4343.21	5810.81	NaN	9928.9	NaN	NaN	NaN	NaN	NaN	NaN	NaN	NaN	NaN	NaN	22813.9	11454.8	9062.47	NaN	NaN	8112.63	4584.39	9277.16	NaN	NaN	NaN	NaN	15342.6	NaN	NaN	NaN	NaN	NaN	NaN	7772.96	NaN	NaN	NaN	NaN	NaN	13204.6
52727.4	51145.4	38854.8	25023.1	36931.9	36365	19184.4	24806.7	19706.6	31845.2	26250.3	34503.4	23792.5	20457.8	22170.6	6699.41	6257.29	11858.8	7348.7	17105.3	21405.1	22243.8	46123.6	10983.4	46408.3	164653	114390	112721	106282	94083	52200.9	73677.9	59566.6	44094.8	34193.6	39048.4	30908.9	31361.3	32859.1	35485.2	37944.7	35591.4	32467.8	33117	42371.3	51738.2	41147.3	25636.6	37668.7	25694.7
37732.9	43023.7	29132.3	14235.3	7791.61	6292.92	70888.4	4478.96	8067.45	7057.63	13316.5	11531.8	17097.4	11578.1	10182.9	13132.5	66059.5	8560	7856.49	11988.7	18433.1	26236.7	19615.2	9214.41	38792.1	96440.3	62310	44057.8	41380.4	27038.9	11834	20102.2	19098.7	4937.21	13201.3	18798.2	16755.9	23307.9	14198.3	12653.7	21246.4	18730.3	17961.1	24133.4	31527.3	34481.5	48193.4	26157.1	30319.4	23548.7
57811.8	29660.4	22200.1	21609.8	12791.2	8836.51	7819.12	5601.47	NaN	3610.82	5017.06	5941.08	2236.33	NaN	5162.05	1551.09	1380.25	4934.09	4662.86	4553	5237.15	6337.47	5687.22	3000.93	30857.3	19351.4	39274.5	28045	25959.6	25195.7	9578.7	9307.72	14657.7	6809.97	5476.09	8389.99	9581.7	7714.28	8748.48	9323.31	7536.48	5996.89	6468.67	8754.78	8193.49	6719.06	9872.76	10042.8	29143.8	24850.8
NaN	NaN	NaN	NaN	NaN	NaN	NaN	NaN	NaN	NaN	NaN	NaN	NaN	NaN	NaN	NaN	NaN	NaN	NaN	NaN	NaN	NaN	NaN	2305.03	NaN	NaN	NaN	NaN	NaN	NaN	NaN	NaN	NaN	NaN	NaN	NaN	NaN	NaN	NaN	NaN	NaN	NaN	NaN	NaN	NaN	NaN	NaN	NaN	NaN	NaN
NaN	NaN	NaN	NaN	NaN	NaN	NaN	NaN	NaN	NaN	NaN	NaN	NaN	NaN	NaN	NaN	NaN	NaN	NaN	NaN	NaN	NaN	NaN	7145.57	NaN	NaN	NaN	NaN	NaN	NaN	NaN	NaN	NaN	NaN	NaN	NaN	NaN	NaN	NaN	NaN	NaN	NaN	NaN	NaN	NaN	NaN	NaN	NaN	NaN	NaN
NaN	NaN	NaN	NaN	NaN	8155.93	NaN	NaN	NaN	NaN	NaN	NaN	NaN	NaN	NaN	NaN	NaN	NaN	999.276	5641.18	5290.29	6125.46	5064.78	12917.9	NaN	NaN	NaN	NaN	NaN	NaN	NaN	NaN	NaN	NaN	NaN	NaN	NaN	NaN	NaN	NaN	NaN	NaN	NaN	6815.86	16651.6	7477.63	13599.3	25346.7	NaN	NaN
NaN	NaN	NaN	NaN	NaN	NaN	NaN	NaN	NaN	NaN	NaN	NaN	NaN	NaN	NaN	NaN	NaN	NaN	NaN	NaN	NaN	NaN	NaN	NaN	NaN	NaN	NaN	NaN	NaN	NaN	NaN	NaN	NaN	NaN	NaN	NaN	NaN	NaN	NaN	NaN	NaN	NaN	NaN	NaN	NaN	NaN	NaN	NaN	NaN	NaN
NaN	NaN	NaN	NaN	NaN	NaN	NaN	NaN	NaN	NaN	NaN	NaN	NaN	NaN	NaN	NaN	NaN	NaN	NaN	NaN	NaN	9791.43	NaN	9202	NaN	NaN	NaN	NaN	NaN	NaN	NaN	NaN	NaN	NaN	NaN	NaN	NaN	NaN	NaN	NaN	NaN	NaN	NaN	NaN	NaN	NaN	NaN	NaN	NaN	NaN
NaN	NaN	NaN	NaN	NaN	8304.28	NaN	NaN	NaN	4665.25	NaN	4065.99	NaN	NaN	NaN	NaN	NaN	NaN	6584.91	NaN	NaN	2714.1	5954.16	3566.63	NaN	NaN	NaN	NaN	NaN	NaN	NaN	NaN	NaN	NaN	NaN	NaN	NaN	NaN	NaN	NaN	NaN	NaN	NaN	NaN	22129.2	NaN	26988.9	NaN	NaN	NaN
6302.97	NaN	NaN	NaN	NaN	NaN	NaN	NaN	NaN	NaN	NaN	NaN	NaN	NaN	NaN	NaN	NaN	NaN	NaN	2607.54	6128.36	7940.94	7622.19	3297.95	NaN	NaN	NaN	10445.2	NaN	NaN	NaN	NaN	NaN	NaN	NaN	NaN	NaN	NaN	NaN	NaN	NaN	NaN	NaN	7701.86	19564.8	24908.7	28959.8	9124.5	NaN	NaN
NaN	NaN	NaN	7111.28	6763.31	13983.9	27194.7	32752.6	32882.9	24579.6	12068.3	14291.2	37297.8	37562.8	51505.1	52318.6	53069.2	63368.3	23194.8	11446.3	14748.9	6459.75	14134.7	25805.2	NaN	NaN	15278.5	25822.9	52355.5	59924.2	30360.9	88541.3	142792	148446	162089	151719	101848	163046	179374	210116	205882	199081	154401	99994.9	75563.9	79578	75136.3	124146	NaN	NaN
NaN	NaN	NaN	NaN	3795.99	5502.45	NaN	2281.74	2127.98	2203.57	7766.46	4380.62	2771.73	2489.45	1865.35	NaN	1911.48	5096.11	21179.4	19964.5	35769.4	19315.8	29698.5	80015.1	NaN	8158.66	NaN	NaN	NaN	9691.7	9728.48	6519.07	14106.6	NaN	NaN	NaN	NaN	NaN	NaN	NaN	NaN	14291.3	16820.2	27934.5	53755.6	45676.5	63446.6	77117.4	NaN	13093.1
83226.8	55605.1	83760	21708.8	28070.1	26659.3	36723	40434.5	31872.4	30428.9	20668.5	26347.2	29779.2	20443.1	35033.3	31001.8	30435.4	30093.8	23202.6	15470.1	13190.3	12858.1	15640.8	15601	32542.2	32156	32615	22458.7	11326	9765.52	25768	10107.7	15842.2	21159.5	17986.1	22485.4	8107.66	22147.2	20887.8	15565.5	4096.18	11338.4	10750.1	6432.12	4249.57	6434.56	6828.95	8342.84	31367.8	NaN
269861	22702.2	67572.6	50827.2	5327.44	6892.46	19593.2	20140.1	21527.3	22249.6	26302.7	3694.59	17830.6	33469.5	23760.5	28521.1	30073.6	74971.6	18744.9	16233.9	22706.7	46848.5	7179.02	9554.09	30133.9	17934.6	10838.1	8141.42	602741	345361	39697	67958.2	71550.8	72893.8	68565.3	54556.8	90048.2	77717.8	49012	79242.5	69213.5	60945	43003	59790.6	69286.8	86881.3	125542	42541.6	355732	66478.4
NaN	NaN	NaN	NaN	NaN	NaN	NaN	NaN	NaN	NaN	NaN	NaN	NaN	NaN	NaN	NaN	NaN	NaN	NaN	NaN	NaN	NaN	NaN	5728.71	NaN	NaN	NaN	NaN	NaN	NaN	NaN	NaN	NaN	NaN	NaN	NaN	NaN	NaN	NaN	NaN	NaN	NaN	NaN	8665.98	8777.61	NaN	16145.3	24553.4	NaN	NaN
NaN	NaN	NaN	NaN	NaN	NaN	11373.9	NaN	NaN	8565.87	NaN	9751.95	10619.8	8096.23	18319.8	12378.4	14847.5	14043.7	NaN	19864.4	10762.9	NaN	11253.2	14094.9	NaN	NaN	NaN	NaN	NaN	NaN	NaN	NaN	NaN	NaN	NaN	NaN	NaN	NaN	17274.5	NaN	NaN	NaN	27597.9	NaN	18890.4	17622.5	17697.3	24497.9	NaN	NaN
19904.4	21685.1	15065.8	14325	13366	14211.8	72823.1	58768.7	42673.7	24549.6	14463.4	15132.8	43338.9	25838.9	26863.7	26487.3	20206.7	22207.2	21132.1	22601.9	21178	24441.4	20000.9	32725.8	24407.7	31252.5	27507.1	29661.3	29436.9	36435.1	29520.4	43457.7	63876.5	76144.2	165057	236129	153276	122807	73702	59742.9	53674.2	53452.2	38268.2	39886.2	41492.5	37504.5	40650.4	50288.8	81967.2	56111.8
93725.4	256658	478187	108278	111738	1129830	4536370	4328550	4259790	3487960	2655370	1609500	2926380	3005820	2963060	3165940	2537970	2543980	1974720	1673550	1170270	980179	962145	1437860	129830	135958	326530	594287	862805	1743920	2738070	4404470	6130680	6286880	8071330	8309910	6126920	6458550	6515160	5913620	5777420	5093050	3699610	2683890	2192200	1572150	1558640	1412080	NaN	122650
69263.5	105652	96191.7	139796	238604	394541	1394140	1348560	1415990	1198020	724654	527575	1065200	945626	958461	921593	792346	657212	424999	271221	225832	183612	191058	269997	93230.2	104787	121861	165985	225440	388164	458578	579178	782061	1012100	1192230	991731	893299	840244	965532	691028	551761	501238	430578	260708	164496	164405	151951	245559	31700.3	166309
NaN	NaN	NaN	NaN	NaN	NaN	9663.03	9310.94	8558.13	9481.33	6920.16	NaN	37659.7	NaN	16884.7	21913.6	NaN	NaN	NaN	NaN	NaN	NaN	NaN	NaN	NaN	NaN	NaN	NaN	NaN	NaN	NaN	NaN	NaN	NaN	NaN	NaN	NaN	NaN	NaN	NaN	NaN	NaN	NaN	NaN	NaN	NaN	NaN	NaN	NaN	NaN
26367.9	14439.2	11939	15062	7198.26	3705.96	7468.47	NaN	NaN	NaN	2310.68	NaN	NaN	NaN	NaN	4870.3	NaN	NaN	8558.81	11490.1	17443.2	24570.3	22509.5	21565.3	21624	38106.8	45667	34001.5	31684.5	20128	5442.59	8806.1	11999.2	11860.7	6922.51	7221.68	7511.4	NaN	4083.1	8882.58	10300.2	12258.3	15291.5	30002.3	38851.9	47138.7	61233.9	43448.3	NaN	15106.6
4109.62	7792.75	2726.26	19943.8	3143.76	6863.58	12970.8	6455.81	6745.14	6831.46	16077.8	6948.77	10904.4	14091.6	3466.13	3404.26	13897.3	12564.4	10684.4	10242.9	11479.3	9183.53	9555.91	13320.9	NaN	NaN	NaN	NaN	NaN	19490.2	27323.7	3469.11	4519.49	18374.1	18580.4	14947.1	3598.06	17284.6	NaN	13143.6	NaN	NaN	NaN	9710.88	NaN	NaN	NaN	NaN	NaN	16893.7
NaN	NaN	NaN	3318.41	NaN	2407.11	NaN	NaN	NaN	2563.13	NaN	NaN	NaN	NaN	NaN	NaN	NaN	NaN	NaN	NaN	NaN	NaN	NaN	NaN	NaN	NaN	NaN	NaN	NaN	3104.75	NaN	NaN	NaN	NaN	NaN	NaN	NaN	NaN	NaN	NaN	NaN	NaN	NaN	NaN	NaN	NaN	NaN	NaN	NaN	NaN
NaN	NaN	12253.9	9144.5	19798.3	16326.8	15387.2	22593.8	21226.7	19537.6	15901.2	15527	11678	12663.2	10796	12212.8	10467.3	10577.1	6751.27	7208.16	3851.46	5981.05	6840.82	7677.33	NaN	10540.7	9004.95	20306.4	23363.9	27073.9	37793.3	35763.2	24078.5	20849.9	30250.7	18768.3	12318.4	11196.8	9010.29	15909.9	11162.9	24926.1	13381.1	10736.1	9421.15	8099.01	7875.04	11499.3	NaN	16815.3
NaN	NaN	3539390	1844690	NaN	3922.57	7056.92	9427.75	10379.2	1135.57	1820430	3700.99	434817	2666.31	NaN	2215.45	NaN	1574120	1122070	987883	420004	761220	NaN	1289030	NaN	NaN	NaN	NaN	NaN	NaN	NaN	NaN	NaN	3948890	NaN	NaN	3041210	NaN	4322040	NaN	NaN	NaN	1116940	NaN	NaN	4130850	4361080	NaN	NaN	NaN
NaN	NaN	3775.49	1575.73	1696.45	2724.65	4221.66	7022.46	7898.32	8455	9800.41	6969.15	3409.97	4044.83	3201.35	4363.75	4001.18	2819.72	2118.02	2635.61	1763.1	2016.47	1731.88	1959.17	NaN	NaN	4358.94	NaN	8594.9	2025.48	7420.16	16670.3	10477.4	7091.77	8643.42	4607.91	3044.7	3473.25	2405.54	8994.75	4115.14	7571	3686.58	NaN	4717.72	6159.81	3243.23	2059.93	NaN	4248.77
19986	4863.62	NaN	1401.52	NaN	NaN	771.85	678.297	NaN	929.79	NaN	NaN	NaN	NaN	1221.49	1747.01	1501.54	1549.48	3821.81	2268.98	1605.7	7493.42	4014.01	1536.44	6005.23	30119.2	NaN	7392.63	5755.94	NaN	NaN	NaN	NaN	3764.79	NaN	NaN	NaN	8736.05	NaN	11211.6	NaN	13065	18628.8	16840.3	13236	NaN	13305.8	18616.3	NaN	NaN
NaN	NaN	NaN	NaN	NaN	NaN	NaN	NaN	NaN	NaN	NaN	NaN	NaN	NaN	NaN	NaN	NaN	31141.6	NaN	NaN	NaN	NaN	NaN	NaN	NaN	NaN	NaN	NaN	NaN	NaN	NaN	NaN	NaN	NaN	NaN	NaN	NaN	NaN	NaN	NaN	NaN	NaN	NaN	NaN	NaN	NaN	NaN	NaN	NaN	NaN
83314.4	87652.6	74508.9	64935.6	64877.8	74306.5	75731	73859.4	105108	108910	126067	83676.2	67598.6	53865.9	45060.4	33656.8	37894.6	40422.8	46950.8	39832.8	66223.3	75602.5	52540.2	25760.2	130636	74660.4	50003	53293.6	47053.6	57519.9	62990.1	66819.8	51071.9	59289.5	49462	50685.1	45964.7	32487.5	43818	38905.5	44512.5	33767.7	34352.2	40414.5	48710.2	51274.2	42625.8	22748	117611	44437.6
931382	715408	567998	546167	406156	412020	198681	247897	279075	299548	412569	361639	199281	169919	164128	165443	166720	148826	241661	205291	239381	258103	235518	74875.9	951692	334952	271735	288268	223353	194875	234030	192552	174477	152923	128391	128187	168016	127136	135113	149095	162329	184995	123910	116811	134303	145726	121688	73239	634822	352425
NaN	NaN	NaN	6564.07	5886.32	6851.31	NaN	3778.65	7653.09	4521.77	10865.6	6953.74	5276.06	NaN	NaN	NaN	NaN	NaN	NaN	NaN	NaN	5001.33	4348.92	NaN	14457	8902.2	5511.53	NaN	6627.06	NaN	NaN	NaN	NaN	NaN	NaN	NaN	NaN	NaN	NaN	NaN	NaN	NaN	NaN	NaN	NaN	NaN	NaN	NaN	NaN	NaN
19997.9	NaN	NaN	NaN	5654.53	NaN	NaN	NaN	NaN	NaN	NaN	NaN	NaN	NaN	NaN	NaN	NaN	NaN	NaN	NaN	NaN	NaN	NaN	NaN	NaN	NaN	NaN	NaN	NaN	NaN	NaN	NaN	NaN	NaN	NaN	NaN	NaN	NaN	NaN	NaN	NaN	NaN	NaN	NaN	NaN	NaN	NaN	NaN	30125.8	NaN
NaN	NaN	NaN	NaN	NaN	NaN	NaN	NaN	NaN	NaN	NaN	NaN	NaN	NaN	NaN	NaN	NaN	NaN	NaN	NaN	NaN	NaN	NaN	NaN	NaN	NaN	NaN	NaN	NaN	NaN	NaN	NaN	NaN	NaN	NaN	NaN	NaN	NaN	NaN	NaN	NaN	NaN	NaN	NaN	NaN	NaN	NaN	NaN	NaN	NaN
3522.83	61362.2	8309.58	18770.4	31923.9	35486.4	28382.7	84802.4	91046	30592.6	14275.6	36138.3	63991.8	22077.3	26001.5	22348.5	24047.8	31359.8	23180.9	15731.9	23556.5	22244.3	16340.8	30328.9	2714.55	NaN	NaN	92437.3	10708.2	21526.2	27760.6	42918.6	36399.8	126554	114159	116843	137348	124612	104139	85364.1	96165.8	47229.8	51783.4	22939.5	21725.1	18133	14896.8	25963.1	NaN	NaN
NaN	NaN	NaN	NaN	NaN	NaN	8344.03	10600	9337.02	4330.23	NaN	NaN	4038.45	5904.28	1091.83	NaN	20260.9	36578.8	2502.91	2456.32	NaN	1667.65	NaN	NaN	NaN	NaN	NaN	1995.48	NaN	NaN	NaN	16978.9	28359.3	10889.9	10789.7	22864.2	15070.9	21762.9	29449.4	24723.6	32833.9	34484.7	28176.7	21047.6	30562.5	22013.9	17998.9	20223.9	NaN	NaN
103769	91208.3	43918.8	42074.5	75022.3	76384.8	34880.7	36518.8	36834.6	44625.2	48967	55233.3	36495.8	33280.5	33359.4	31628.2	25655.5	37130.7	76278.5	106352	114871	150427	137736	211661	121519	63418.2	67337.1	64371.1	76495.6	78957.9	64585.8	44537.1	38084.8	46696.6	37195	33021.6	31068.8	28591.3	27123	26233.2	29664.1	30352.4	44621.6	83356.1	135744	124225	131536	207656	144827	58450.4
NaN	NaN	NaN	9086.41	NaN	6736.19	NaN	NaN	NaN	1699.25	NaN	NaN	1274.61	2744.83	2606.18	3754.85	NaN	NaN	3194.24	2404.68	NaN	1645.59	NaN	3466.1	NaN	NaN	NaN	NaN	NaN	NaN	8318.68	NaN	NaN	NaN	NaN	4840.93	NaN	NaN	NaN	NaN	NaN	NaN	NaN	NaN	NaN	NaN	NaN	4469.6	NaN	NaN
NaN	NaN	NaN	11004.9	26739.9	26549.5	16028.5	14112.1	28853	19653.1	13130.4	16054.7	11561.1	11582.6	15994.7	14819.1	13324.5	15976.5	NaN	NaN	18257.3	NaN	31090.6	3472.61	NaN	NaN	11796.4	25664.5	48302.4	12145.3	NaN	37993.6	NaN	28028.1	32121.8	NaN	NaN	15231.5	22276.4	NaN	26763.4	18892.8	17268.4	24930.7	28596.2	11109.4	NaN	22002	NaN	NaN
44169.7	32659.8	23450.4	16745.7	20043.7	47172.8	21113.5	10662.6	23455.1	4631.72	34468	26024.8	20507.1	17984	16032.5	19198.3	16913.9	17875.8	23806.3	27760.3	35441.2	31405.6	24830.2	78245.6	23651.6	27694.1	30455.2	15168.8	40464.3	16130.9	13634	7310.02	18302.9	22411	5055.65	NaN	46411.7	21274.3	31974.6	29852.8	32068.1	NaN	23106.6	25176	23875.7	22141.2	44648.9	26435.1	47300	NaN
NaN	NaN	33768.4	55396.1	66120	40638	19386.1	35721.6	59611.7	95808	141551	214507	41510.9	25629.6	39821.8	25552.9	15547.7	29966.6	32547.8	42135.4	52413.9	57350.9	57383.4	122576	NaN	NaN	64849.2	344019	719481	460649	261936	246141	161341	108244	52067.2	37418.8	63784	30125.8	39960.2	40539.4	38657.2	32302.2	48825.1	64639.6	86788.8	63386.4	99670.5	150819	NaN	187122
226284	163452	160083	192176	250956	352608	154616	166634	197723	211105	250723	309238	153116	128046	125960	120265	113333	110011	127683	137845	115583	129671	97885	116752	273752	110727	116026	148393	189207	255255	340138	231153	180757	171710	119993	112559	105309	84899.1	81954.2	81679.9	72704.3	71727.2	75760.5	65602.6	68955.1	73061.9	64393	68020.8	606791	160359
72820.7	75641.5	75868.3	103435	89279.4	97572.1	52905.8	50858.8	63670.9	71953.7	75902.7	90494.3	47144.5	37211.3	44441.1	43698	48248.2	49828.3	46226.8	52769.2	64045.9	80812.6	40461.1	30400.6	85861.3	52182.8	55673	79977.7	84540.6	94410.7	93454.5	63974.2	63408.1	56754.2	55929.2	43819.8	42533.6	38726.4	38535.9	35780.1	36383.1	48703.9	34668.6	29921.9	40229.1	40081.3	47585.6	21010.3	199746	97899.4
49361.8	23543.1	25337.6	18138.8	11640.3	8509.52	11456	6741.6	NaN	6500.19	9518.96	7152.63	7871.6	7953.36	8264.08	6715.43	6145.35	8791.04	11661.2	9890.97	8751.85	12454.6	15078	5935.17	40379.3	62260.5	45169.3	48762.4	34589.8	21331.4	18520.6	17137.5	17053.5	17101.1	17192.2	12024.8	18578.6	16598.6	18123.1	16160.2	15890.8	14131.8	21129.4	18657.4	11069	15468	17304.9	10870.7	43933.2	37989.5
115686	35944.9	18209.6	12795.6	14754.3	13912.9	NaN	NaN	3771.22	1162.08	1361.8	21476.3	18737.5	21174.6	NaN	NaN	NaN	NaN	9681.39	11913.3	20018.2	31392.8	25747.8	12037.2	24171.4	9726.71	14650.8	NaN	NaN	NaN	NaN	NaN	NaN	NaN	NaN	NaN	NaN	NaN	NaN	NaN	NaN	NaN	NaN	NaN	NaN	NaN	NaN	NaN	24823.1	8503.15
389145	57017	47188.4	29412.6	28757.3	24691.5	75628.3	55851.6	49000.3	94310.8	18626.2	15836	12237	6687.01	53982.1	75670.7	59209.7	99717.5	48132.8	73764.9	59884	124074	137575	62461.6	70465.8	189167	110956	121972	88943.2	57728.4	23218.3	32587.1	32795.3	29092.2	28971.5	142470	19560.5	115971	12142.6	14780.3	135820	65516.8	77775.7	80779.4	80190.1	101711	195831	27818.4	259522	358957
14403.9	13012.6	9643.97	6100.53	NaN	NaN	NaN	NaN	NaN	NaN	NaN	NaN	NaN	NaN	NaN	NaN	NaN	NaN	NaN	NaN	NaN	NaN	NaN	NaN	14717.1	NaN	NaN	NaN	NaN	NaN	NaN	NaN	NaN	NaN	NaN	NaN	NaN	NaN	NaN	NaN	NaN	NaN	NaN	NaN	NaN	NaN	NaN	NaN	84688.1	NaN
NaN	NaN	NaN	NaN	20803.5	112072	22754.3	28769.5	60073.9	80947	164273	130951	27645.4	23243.3	12295.6	8788.53	NaN	NaN	19923.8	26324.7	49815.6	47197.8	47942.9	141148	NaN	NaN	NaN	NaN	NaN	22180.4	93251.7	92757.7	57075.4	50465.5	25812.8	28282.2	25413.8	21995.2	22430.4	23565.3	NaN	NaN	18981.7	32963.2	49141	42007	52659.2	95924.9	NaN	58622.3
212040	14935.5	13904.4	7274.73	5695.23	4821.11	106844	1880.14	2183.37	2821.35	2728.98	4722.41	2179.36	1652.39	1257.29	1736.51	5211.57	4121.63	2107.01	889.938	116536	106750	74486.8	51125.4	18733.1	51053.3	40761	49452.1	38414.9	33747.1	11132.2	7633.72	12806.8	317783	10967.2	9752.86	7467.59	173165	206889	169210	128141	140130	122397	115920	113457	97437.1	88943.8	64187.4	NaN	NaN
NaN	NaN	10538.9	6812.65	NaN	6492.56	5973.06	NaN	4758.17	NaN	NaN	NaN	4276.18	NaN	NaN	2021.38	NaN	NaN	NaN	2410.89	5233.35	4382.18	4688.75	NaN	6129.58	36222.3	40746.5	39222.8	32865.5	24873.1	13246.1	20515.9	21011.8	24409.3	23958.1	18800.8	16116.9	NaN	17055.2	13643.3	NaN	13736.9	10565.3	NaN	NaN	16115.4	20921.2	NaN	NaN	NaN
NaN	NaN	NaN	NaN	NaN	NaN	NaN	NaN	NaN	NaN	NaN	NaN	NaN	NaN	NaN	NaN	NaN	NaN	NaN	NaN	NaN	NaN	NaN	NaN	NaN	NaN	NaN	NaN	NaN	NaN	NaN	NaN	NaN	NaN	NaN	NaN	NaN	NaN	NaN	NaN	NaN	NaN	NaN	NaN	NaN	NaN	NaN	NaN	14249.6	NaN
7696.78	6926.55	NaN	2419.76	NaN	2861.03	4644.64	NaN	NaN	4075.25	3189.08	NaN	2507.05	3892.92	4954.89	3926.96	NaN	NaN	NaN	3832.38	3446.56	NaN	2798.79	8686.98	4840.91	NaN	NaN	NaN	NaN	NaN	NaN	NaN	NaN	NaN	NaN	NaN	NaN	4804.06	4680.84	NaN	3462.99	NaN	NaN	NaN	NaN	NaN	NaN	5916.59	11131.1	NaN
8289.47	21804.7	19007.9	10872.2	NaN	11413.3	NaN	NaN	5093.74	7642.93	8824.52	5830.09	NaN	3270.2	NaN	NaN	NaN	NaN	NaN	NaN	NaN	NaN	NaN	NaN	NaN	NaN	NaN	3677.35	23272.5	47045	27627.4	28332.5	22443.1	14262	11008	8789.97	6006.99	7366.36	6053.12	10945	9224	2603.77	8242.04	3155.62	NaN	2884.14	NaN	6336.41	NaN	14435.6
NaN	NaN	1296.38	2622.48	4083.45	8083.33	25670	17775.8	24471.2	14633.2	20186.7	12781.1	20845.3	18197.3	17334.8	17461.8	15518.8	113835	13202	9396.21	5522.06	6487.33	5574.15	10762.5	NaN	NaN	NaN	NaN	NaN	NaN	2315.92	4620.06	3578.82	NaN	6205.8	5557.74	3559.73	3666.52	3312.91	3354.92	4035.48	4248.86	3240.12	NaN	NaN	NaN	NaN	3195.02	NaN	NaN
131121	57917	40003.1	76312.9	16231.3	11114.5	6505.75	6004.26	8244.58	8638.12	15822.3	13684.9	8096	8360.82	10257.6	9409.61	8812.37	15314.9	8080.67	10452.7	6887.63	9836.58	12474.4	4927.5	42036.4	54332.6	12115.7	41073	20750	38792	12713.8	23413.3	18862.4	8344.32	19969.9	12606.6	18384.5	19651.3	7913.15	21568.3	16577.9	18662.4	23102.5	13313.2	8649.2	13029.2	12763.4	10024	62302.6	25573.5
3622.86	2595.22	1998.7	1549.44	NaN	NaN	2252.32	1880.59	NaN	NaN	NaN	NaN	NaN	NaN	NaN	NaN	NaN	3572.75	NaN	NaN	8027.12	3543.55	4312.34	3294	3141.62	12845.3	9319.38	NaN	NaN	NaN	NaN	NaN	NaN	NaN	NaN	NaN	NaN	6573.91	NaN	NaN	7959.94	8489.74	8454.97	11982	16361.2	NaN	NaN	NaN	NaN	NaN
NaN	NaN	NaN	NaN	NaN	NaN	NaN	NaN	NaN	14406.5	NaN	15762.3	NaN	NaN	NaN	NaN	NaN	NaN	NaN	NaN	NaN	22279.7	NaN	NaN	NaN	114860	89835.1	69457.5	56001.9	66948.3	27422.9	54237.8	NaN	NaN	NaN	NaN	NaN	NaN	NaN	NaN	NaN	NaN	NaN	NaN	NaN	NaN	NaN	17563.5	NaN	NaN
NaN	208722	NaN	37179.1	NaN	24289.6	NaN	NaN	NaN	NaN	NaN	10354.1	NaN	NaN	NaN	NaN	26407.4	NaN	NaN	16566.2	50709.7	NaN	NaN	84734.3	49420.7	41594.7	NaN	32568.4	NaN	NaN	NaN	NaN	172370	104239	NaN	NaN	NaN	NaN	18144.3	NaN	NaN	NaN	NaN	NaN	43959.9	40381.7	NaN	NaN	29851.4	20530
74240	4056.26	60631.3	NaN	NaN	NaN	NaN	NaN	NaN	NaN	NaN	NaN	NaN	NaN	NaN	NaN	NaN	NaN	NaN	54058.4	103661	4706.55	27590.3	13164.5	7544.56	65026.6	NaN	NaN	39200.8	NaN	25175.4	NaN	NaN	NaN	NaN	NaN	NaN	NaN	NaN	NaN	NaN	NaN	NaN	40103	NaN	81355	108097	51293	82171.6	NaN
14711.6	5950.18	10620.8	7589.81	31407.4	26488.3	28177.8	40422.1	37773.6	21017.5	23795.3	17974.9	26349.3	18124.6	40365.9	38754.3	32278.8	34847.8	30856.6	32852.5	38386.8	36725.1	31801.4	38766	8864.67	10566	27931.1	54461.2	84185.6	114641	143218	178331	191817	224484	257829	261214	157676	119802	71403.6	57319	50829.2	40523.6	41017.7	46604.4	55985.9	53020.9	56314.6	58732.7	36317.9	65448.2
NaN	NaN	NaN	NaN	NaN	NaN	NaN	NaN	NaN	NaN	NaN	NaN	NaN	NaN	4177.71	2957.9	2635.73	4501.75	4459.03	3240.16	2861.37	NaN	NaN	9231.23	NaN	NaN	NaN	NaN	NaN	NaN	NaN	NaN	NaN	NaN	NaN	NaN	NaN	NaN	NaN	NaN	NaN	NaN	NaN	NaN	NaN	NaN	NaN	NaN	NaN	NaN
9387.78	NaN	NaN	7561.78	NaN	NaN	NaN	NaN	NaN	2154.4	3728.55	NaN	NaN	NaN	NaN	NaN	NaN	NaN	NaN	NaN	NaN	NaN	NaN	18064	13724.9	NaN	NaN	NaN	NaN	NaN	NaN	NaN	NaN	NaN	NaN	7151.17	NaN	NaN	NaN	NaN	NaN	NaN	NaN	NaN	NaN	NaN	NaN	39750.2	42333.3	NaN
133030	87284.9	60844.9	38659.3	29929.7	15384.6	NaN	NaN	NaN	NaN	16435.5	29880.5	10730	NaN	NaN	16763.2	18231.3	7947.09	10297.3	21198.1	9323.39	22145.4	12379.8	15952.5	87279.2	55451.8	34787.6	21232.7	47846.5	33151.2	25373.5	17126.2	19175.8	16062.4	12545.4	12027.8	15856.6	13288.1	8932.37	13771.7	13123.2	NaN	31566.9	38529.4	28901.5	39793.4	43167.2	NaN	65040.3	18935.7
NaN	NaN	NaN	NaN	NaN	NaN	1767.28	2387.21	842.497	NaN	1784.26	1281.02	NaN	5655.45	836	1316.07	1235.66	2212.09	1203.75	1269.09	1101.06	1386.41	714.339	2353.74	NaN	NaN	NaN	NaN	NaN	NaN	NaN	NaN	NaN	NaN	NaN	NaN	NaN	1070.82	NaN	1368.35	189.997	593.229	NaN	1349.27	525.099	828.733	511.578	1622.36	NaN	NaN
25190	25623.7	11248.5	9232.76	NaN	NaN	NaN	38217.3	NaN	NaN	NaN	NaN	NaN	18530.9	NaN	5855.62	NaN	7412.95	NaN	NaN	NaN	22003.6	NaN	NaN	44226.8	18513.1	NaN	NaN	NaN	NaN	NaN	NaN	NaN	NaN	NaN	NaN	NaN	NaN	NaN	NaN	NaN	NaN	NaN	NaN	NaN	NaN	NaN	NaN	NaN	NaN
NaN	NaN	NaN	NaN	NaN	2251.76	NaN	NaN	2148.8	NaN	31177.4	NaN	NaN	NaN	NaN	NaN	NaN	NaN	NaN	NaN	NaN	9720.52	6964.16	21270.6	NaN	NaN	NaN	NaN	NaN	NaN	NaN	NaN	NaN	NaN	NaN	NaN	NaN	8190	NaN	5826.25	6686.41	NaN	11965.2	19987.8	11577	20638.9	21807.9	32433.9	NaN	NaN
NaN	NaN	NaN	NaN	3010.84	6650.54	NaN	1869.69	2097.68	3616.83	4311.48	5651.63	NaN	NaN	NaN	NaN	NaN	NaN	NaN	NaN	2601.85	4772.32	10891.9	12885.3	NaN	NaN	NaN	NaN	13220.4	27333.1	8169.36	13746.9	10502.9	4595.7	4881.62	1839.48	NaN	NaN	1423.73	2431.95	1828.74	NaN	2005.83	4459.14	5037.62	3561.23	5922.49	15752.9	NaN	9193.3
NaN	NaN	NaN	NaN	NaN	15047.9	22333.4	14838.2	12569.6	3974.4	17831.1	17862	24803.8	11805.3	9923.81	7293.19	3203.5	50293.9	25741.6	8429.89	20173.9	21491.9	3110.81	19716.9	NaN	NaN	NaN	NaN	NaN	15386.4	10287.6	18356.8	20301.6	29335	39885.4	33995.4	28676.4	40668.5	31095.2	15059.1	11023	45877.6	34177.6	52107.9	51574.9	15628.9	15769.9	24487.2	NaN	NaN
NaN	NaN	NaN	NaN	18636.7	14671.2	59710.5	60610.3	31301.8	16354.2	16785.9	16033.4	61958.6	40675.5	27315.7	28459.7	23055.1	21373.8	17898.3	21293.3	22377	20714.4	18355.2	29571.2	NaN	NaN	NaN	NaN	8405.48	31403.7	20943.9	40704	31954.3	18865	21590.3	22114.5	31257.4	17944.4	14137.2	17313	19730	29649.2	36873.6	47236.9	24202.1	33866.6	25137.1	28152.9	NaN	NaN
NaN	6803.65	4003.86	10634.2	15127.3	23340.8	NaN	NaN	NaN	6462.45	10208.5	15729.6	NaN	NaN	NaN	NaN	NaN	6567.12	NaN	2702.72	NaN	NaN	NaN	NaN	NaN	NaN	NaN	NaN	NaN	6945.39	7875.39	3848.31	NaN	NaN	NaN	NaN	NaN	NaN	NaN	NaN	NaN	NaN	NaN	NaN	NaN	NaN	NaN	NaN	8531.78	NaN
NaN	NaN	NaN	NaN	NaN	NaN	NaN	NaN	NaN	8778.38	NaN	NaN	NaN	NaN	NaN	NaN	NaN	NaN	NaN	NaN	8310.63	5504.47	8996.89	4505.51	NaN	NaN	NaN	NaN	NaN	NaN	NaN	NaN	NaN	NaN	NaN	NaN	NaN	NaN	NaN	NaN	NaN	NaN	NaN	NaN	NaN	NaN	NaN	NaN	NaN	NaN
NaN	NaN	NaN	NaN	NaN	NaN	5742.39	4777.03	4207.05	3499.05	NaN	NaN	NaN	3263.07	3529.7	3456.85	3626.11	NaN	NaN	NaN	NaN	NaN	NaN	NaN	NaN	NaN	NaN	NaN	NaN	NaN	NaN	NaN	NaN	NaN	NaN	NaN	NaN	NaN	NaN	NaN	NaN	NaN	NaN	NaN	NaN	NaN	NaN	NaN	NaN	NaN
NaN	NaN	NaN	NaN	NaN	4551.48	NaN	NaN	NaN	2526.43	3510.12	3700.58	NaN	NaN	NaN	NaN	NaN	NaN	NaN	NaN	1871.77	2247.47	1783.58	4390.56	NaN	NaN	NaN	NaN	NaN	3781.61	2435.26	NaN	NaN	NaN	NaN	NaN	NaN	NaN	NaN	NaN	NaN	NaN	NaN	NaN	NaN	NaN	NaN	NaN	NaN	NaN
277159	67831.6	60319.2	57970.4	41047.7	29826.4	44415.1	27926.7	41426.9	50552.6	48148.3	35859.6	43913.3	43558.9	41080.9	32171.9	38663.1	51227.3	35015.9	18720.5	31189.7	26125.3	19235.9	20447.6	87952	94272.5	75652	28236.6	94691.8	57922.9	33682.4	44119.6	42398.7	31070.5	43731.5	31939.8	45082.3	43279.3	40438.2	45188	20049.6	35070.5	40259.1	28037.2	28008.7	23965.7	37244.2	17066.3	268908	64680.2
1930.92	1122.44	NaN	3393.09	3334.73	8998.29	15094.5	24103.4	18017.7	15220.3	10797.2	9515.19	26605.8	13573.3	18658.8	16603.9	17096.2	11741.8	8682.36	7267.89	5508.43	5795.02	5033.39	7595.44	2006.85	NaN	NaN	NaN	NaN	4951.92	6694.01	6610.12	7069.66	14210.4	19005	16677.8	19706.4	21682	16227.9	14504.9	17066	10085.5	6959.52	3462.59	NaN	NaN	15679.8	3890.11	45725.8	5400.78
NaN	NaN	NaN	NaN	NaN	NaN	9104.66	9285.87	8427.55	7438.24	4342.02	4371.44	6481.37	9987.49	10325.7	NaN	8478.42	NaN	108376	6632.44	NaN	NaN	6089.39	9485.75	NaN	NaN	NaN	NaN	NaN	NaN	NaN	NaN	NaN	NaN	NaN	NaN	NaN	NaN	5294.59	4395.71	NaN	NaN	NaN	NaN	NaN	NaN	NaN	NaN	NaN	NaN
48102	33020.5	26889.4	14176.5	15059.7	8110.13	NaN	NaN	NaN	NaN	NaN	NaN	NaN	NaN	NaN	NaN	NaN	NaN	NaN	NaN	NaN	NaN	NaN	NaN	41463.5	30335.4	28748.7	15834.3	9183.68	NaN	NaN	NaN	NaN	NaN	NaN	NaN	NaN	NaN	NaN	NaN	NaN	NaN	NaN	NaN	NaN	NaN	NaN	NaN	60450	NaN
120265	15338	21623.2	12188	19519.7	22436.1	10281.2	4971.03	60903.7	43004.7	160683	15558.4	60379.2	10127.6	54933.6	129004	135910	170754	190722	203632	175149	158880	150975	246772	113999	70107.9	32022.5	NaN	NaN	NaN	NaN	NaN	NaN	NaN	NaN	NaN	20265.8	33879.6	31923.1	40460.4	48663.9	59261.8	49699.7	52275.7	56085.3	50773.2	42139.2	51993.9	NaN	84614.5
1536.42	1941.93	1781.79	4691.34	5489.77	11146.1	12228.1	6332.69	7609.07	6425.06	8605.95	6590.53	7142.44	5270.23	8958.54	9039.12	4765.67	4498.09	3741.76	3404.3	2813.35	2547.75	2792.54	3374.73	NaN	NaN	NaN	NaN	NaN	NaN	2279.66	NaN	NaN	2120.83	NaN	NaN	NaN	NaN	NaN	NaN	NaN	NaN	NaN	NaN	NaN	NaN	NaN	NaN	7045.49	9388.65
NaN	11469.2	NaN	12526	NaN	NaN	48062.4	NaN	NaN	NaN	10470.2	7584.14	NaN	24348.9	24723.5	24051.9	23066.5	15989.6	28016.3	29501.2	NaN	17966.7	15834.3	30501.9	75470.7	67731.5	70322.4	NaN	60817.1	NaN	NaN	NaN	48933.8	NaN	NaN	NaN	NaN	60000.3	67994.8	NaN	NaN	57678.4	59476.5	72730.5	7483.23	NaN	12658.4	94944.2	NaN	NaN
NaN	NaN	NaN	NaN	NaN	NaN	27842.1	3642.62	3603.38	NaN	NaN	NaN	10158.8	31939.8	10506.9	31082.5	29537.1	30800.7	31125.2	3405.91	32349.5	28974.3	28317.1	40358.5	NaN	NaN	NaN	NaN	NaN	NaN	NaN	NaN	NaN	NaN	14086.5	NaN	5623.25	NaN	NaN	NaN	NaN	NaN	NaN	NaN	NaN	NaN	NaN	NaN	18649.2	30978.6
NaN	NaN	NaN	NaN	NaN	5614.67	NaN	NaN	NaN	NaN	NaN	NaN	2591.06	NaN	NaN	NaN	NaN	NaN	NaN	NaN	4030.95	NaN	NaN	NaN	NaN	NaN	NaN	NaN	NaN	NaN	9639.89	NaN	NaN	NaN	NaN	NaN	NaN	NaN	NaN	NaN	NaN	NaN	NaN	NaN	NaN	NaN	NaN	NaN	NaN	NaN
NaN	NaN	NaN	NaN	NaN	NaN	8909.89	4422.93	5202.13	2528.23	NaN	NaN	9175.77	9136.47	6202.66	5041.66	5493.17	NaN	11897.9	NaN	4195.58	NaN	NaN	5070.35	7590.93	NaN	NaN	NaN	NaN	NaN	NaN	NaN	NaN	NaN	NaN	6243.85	NaN	NaN	NaN	NaN	NaN	NaN	NaN	NaN	NaN	NaN	NaN	NaN	9264.66	6803.59
18914.5	1394.99	3552.85	7098.66	NaN	NaN	NaN	NaN	NaN	NaN	NaN	NaN	NaN	NaN	NaN	8467.12	NaN	NaN	NaN	NaN	NaN	3600.42	583.491	NaN	3943.08	34510.7	6494.68	23024.2	15497.6	9556.25	11060.9	22340.7	17881.8	4595.81	NaN	NaN	3352.43	NaN	NaN	19171.6	30089.4	NaN	NaN	2054.82	5732.27	9210.85	10799.5	NaN	NaN	2384.2
259146	72846	47495.8	40405.4	34103.9	9454.4	14606.4	10493.8	11591.3	3792.41	13070.4	19468	9026.85	16036.6	30187.4	30542.2	29145.2	24756.8	23038.5	18033.1	18613.7	22464.6	29680.3	NaN	202697	130831	131528	96820.7	65353.1	60108.3	38603.2	28084	18967.2	21308.1	31831.8	26433	29352.9	28041.2	31386.5	NaN	35017.9	12833.9	NaN	9879.82	NaN	NaN	NaN	12976.7	99377.1	43051.8
9597.27	5968.74	NaN	2010.43	NaN	NaN	NaN	NaN	NaN	NaN	NaN	NaN	NaN	NaN	NaN	NaN	NaN	NaN	NaN	NaN	NaN	NaN	NaN	NaN	7520.89	27083.1	17759.3	20322.1	5468.65	11789.7	1847.71	NaN	NaN	NaN	3114.52	NaN	NaN	NaN	NaN	NaN	NaN	NaN	NaN	NaN	NaN	NaN	NaN	NaN	NaN	NaN
NaN	NaN	NaN	NaN	NaN	9811.83	34835.3	31100.8	9768.72	29491.3	26302	37291.3	38843.7	10279.3	7622.31	50601.9	3798.48	3988.96	5928.12	8918.21	8861.54	38111.9	1267.17	11466.5	NaN	NaN	NaN	NaN	NaN	4990.67	53193.5	59627.4	34668.1	36279.6	26067.4	40874.9	54260.4	46549.9	53469.7	51782	30571.9	33978.3	29950	27724.3	31880.9	38133.7	27276.2	35654.8	NaN	NaN
NaN	NaN	NaN	NaN	NaN	NaN	17864.9	4263.18	8071.38	5216.66	NaN	NaN	7214.28	16446.7	NaN	9621.37	9876.76	24315.7	19075.1	9348.1	7747.85	8659.85	7651.9	17660.3	NaN	NaN	NaN	NaN	NaN	11300.4	6381.13	14531.2	15421.7	21462.1	34104	25857.8	18424.8	20877.9	19212.2	20598.3	19424.8	42394.5	19921.4	33711.9	24168.2	15450	21059.1	46549.9	NaN	NaN
NaN	NaN	NaN	NaN	2153.66	2206.02	869.323	1608.91	NaN	1666.53	1229.12	2140.33	NaN	NaN	NaN	NaN	NaN	NaN	NaN	NaN	NaN	NaN	NaN	NaN	NaN	NaN	NaN	NaN	NaN	NaN	2615.97	2254.36	1913.95	10823	NaN	20266.1	NaN	NaN	NaN	NaN	NaN	NaN	NaN	NaN	NaN	NaN	NaN	NaN	NaN	NaN
3624.35	NaN	5647.36	5257.87	3724.46	9846.02	23857.7	28744.5	37580.4	20181.8	16320	9956.48	30269.8	26560.6	21154	20320.8	22698.1	17465.7	10672	11887.6	8612.61	8853.17	8545.92	12232.9	NaN	7596.77	11139.3	NaN	30474	17480.7	7639.62	18625.2	30937.1	23422.7	29998.1	36027.6	27436.6	28960	25997.4	55145.7	26229.1	72573	49268.8	42695	21576.6	33991.4	13556.2	31791.4	34005.2	21779.7
34591.7	18859.5	4185.72	8876.16	4819.67	9814.56	NaN	NaN	NaN	2085.04	NaN	3827.19	2057.6	NaN	2630.56	2538.53	NaN	4571.81	2672.76	NaN	2940.84	3361.11	3351.38	NaN	29397.2	NaN	4615.37	4039.76	2393.19	NaN	2940.71	NaN	NaN	NaN	NaN	NaN	3318.05	NaN	NaN	NaN	NaN	NaN	NaN	NaN	NaN	NaN	NaN	NaN	35496.5	13171.1
NaN	NaN	NaN	NaN	NaN	NaN	NaN	NaN	NaN	NaN	NaN	NaN	NaN	NaN	NaN	NaN	NaN	NaN	NaN	NaN	NaN	NaN	NaN	NaN	NaN	NaN	NaN	18586.6	NaN	NaN	NaN	NaN	NaN	NaN	NaN	NaN	NaN	NaN	NaN	NaN	NaN	NaN	NaN	NaN	NaN	NaN	NaN	NaN	NaN	NaN
NaN	NaN	NaN	NaN	NaN	2001.99	NaN	923.414	1857.45	713.314	NaN	NaN	1334.61	1234.37	1287.84	1184.38	594.255	NaN	NaN	NaN	NaN	NaN	NaN	NaN	NaN	NaN	NaN	NaN	NaN	NaN	NaN	NaN	NaN	NaN	NaN	NaN	NaN	NaN	NaN	NaN	NaN	NaN	NaN	NaN	NaN	NaN	NaN	NaN	NaN	NaN
14916	22132.6	7516.22	5799.76	13152.7	8189.82	11685.9	10409.3	8698.68	6901.23	16251.1	10747.9	11643.1	11181.6	17384.3	12361.8	10215.4	9157.01	12166.7	10993.8	10786.2	10298.8	9056.03	12536	14485.5	37847.9	30159	29962.7	22026.8	17080.7	14623.3	15549.8	19736.1	27959.9	32478.6	21965.5	19546.4	19931.5	19171.6	20615.3	19198.4	25236.2	32303.9	31182.7	22566.6	22807.7	20674.2	33801.4	192250	97591.4
NaN	NaN	NaN	NaN	NaN	NaN	16647.8	23339.6	24157.1	17616	16416.1	NaN	39693.9	35047.8	NaN	NaN	NaN	NaN	NaN	NaN	NaN	NaN	NaN	NaN	NaN	NaN	NaN	NaN	NaN	NaN	NaN	NaN	NaN	NaN	NaN	NaN	NaN	NaN	NaN	NaN	NaN	NaN	NaN	NaN	NaN	NaN	NaN	NaN	NaN	NaN
31284.3	38174.1	NaN	NaN	NaN	NaN	7810.31	NaN	8863.09	NaN	NaN	NaN	NaN	NaN	NaN	8513.82	NaN	NaN	10571.2	22395.4	3941.96	16304.7	18758.7	8870.21	40957.6	33978.4	26100.4	23755.7	28976.7	NaN	NaN	NaN	NaN	NaN	NaN	NaN	NaN	NaN	NaN	NaN	NaN	5006.25	11149.6	10499.4	10158.8	13292	13899	22204.1	37277.1	NaN
135790	95158.5	107708	110533	141895	84085	222062	287480	309586	210437	147573	79763.4	311038	286293	239626	222176	218711	258631	97253.8	74198.4	53996.3	89900.1	60225.1	155346	138607	375993	334757	147440	123877	147853	143617	1366780	1717170	2056420	2566220	2346520	1865880	2201850	2869940	2398270	2113880	1676900	1540860	1145040	820738	753880	774701	1172540	151053	165685
24703.6	16522.3	9844.82	7558.7	NaN	NaN	NaN	NaN	NaN	NaN	NaN	2927.63	NaN	NaN	NaN	NaN	NaN	NaN	NaN	NaN	NaN	NaN	NaN	NaN	20143.3	NaN	NaN	NaN	NaN	NaN	NaN	NaN	NaN	NaN	NaN	NaN	NaN	NaN	NaN	NaN	NaN	NaN	NaN	NaN	NaN	NaN	NaN	NaN	31133.1	NaN
54563.7	33615.5	18032.5	13020.7	9438.79	NaN	NaN	NaN	NaN	NaN	11235.3	6583.61	NaN	12363.9	NaN	NaN	NaN	NaN	NaN	16944.2	17735.8	42412.1	83120.1	22525.1	45943.8	34640.3	26633.7	14272.4	NaN	NaN	NaN	NaN	NaN	NaN	NaN	NaN	NaN	NaN	NaN	NaN	NaN	NaN	NaN	NaN	93591.6	24906.4	24259.9	15853.6	NaN	NaN
NaN	NaN	NaN	NaN	NaN	NaN	NaN	NaN	NaN	NaN	NaN	NaN	NaN	NaN	NaN	NaN	NaN	NaN	NaN	NaN	NaN	NaN	NaN	29389	NaN	NaN	NaN	NaN	NaN	NaN	NaN	NaN	NaN	NaN	NaN	NaN	NaN	NaN	NaN	NaN	NaN	NaN	NaN	NaN	NaN	NaN	NaN	NaN	NaN	NaN
158006	86076.6	63927.6	56196.8	45602.4	24635.5	27133.2	36341.3	38002.1	33304.6	36268.1	43628.6	49366.9	21545.2	16267.3	42203.9	1412.76	26273.6	1366270	33551.6	3439.97	59308.6	17290.6	1370390	71366	145215	97482.2	72966.1	89774	79530.7	35822	60669.4	34800.1	44584	45694.5	39506.3	74025.2	29494.4	45663.2	107714	779051	39425.1	46966.8	47823.5	44836.8	48688.8	47789.8	36660	451724	48806.7
NaN	NaN	NaN	NaN	NaN	14322.1	27250.6	29726.5	53308.9	16918	31978.4	16303.4	41935.1	41995.5	8724.29	19422.9	49367.5	38294.3	14665.3	25988.6	14973.6	53307.6	48059.4	40791.5	NaN	NaN	NaN	NaN	17367.9	26378.1	NaN	33659.8	37823.8	28111.4	48966.1	42214.2	30427.3	42205.7	47463.4	58270.8	68328.3	59629.7	74279.6	91894.4	80097	88237.3	60636.8	112871	NaN	NaN
NaN	NaN	NaN	NaN	NaN	NaN	NaN	NaN	NaN	NaN	2919.42	NaN	NaN	NaN	NaN	NaN	NaN	NaN	NaN	NaN	NaN	NaN	NaN	NaN	NaN	NaN	NaN	NaN	NaN	NaN	NaN	NaN	NaN	NaN	NaN	NaN	NaN	NaN	NaN	NaN	2813.84	NaN	NaN	NaN	NaN	NaN	NaN	3610.13	NaN	NaN
NaN	NaN	NaN	NaN	NaN	NaN	NaN	14145.7	NaN	4500.95	NaN	2499.24	NaN	12266.6	7787	4749.68	4409.31	3113.1	NaN	9706.96	7569.3	NaN	7085.29	10755.1	NaN	NaN	NaN	NaN	NaN	54080.4	NaN	NaN	NaN	28316.1	NaN	NaN	4490.11	11645.1	3460.37	27365	5975.37	NaN	5322	21491.5	18252.6	2062.92	33054.5	27563.6	NaN	NaN
52447.3	20167.7	12636.4	9358.09	5982.7	10177.9	NaN	1420.2	NaN	NaN	2924.92	8969.12	NaN	NaN	2232.66	NaN	NaN	NaN	NaN	NaN	NaN	NaN	NaN	NaN	26252.5	113303	71038.4	58235.6	38984.6	23681.4	11941.1	14405.7	13399.7	17303.4	25361.3	23068.9	9262.63	35013.1	26290.8	NaN	15671.6	18638.5	NaN	10241.6	9430.18	12113.4	NaN	NaN	38073.2	NaN
NaN	NaN	NaN	NaN	NaN	NaN	NaN	NaN	NaN	NaN	NaN	NaN	NaN	NaN	NaN	NaN	NaN	NaN	NaN	NaN	1071.42	NaN	1200.81	1503.38	NaN	NaN	NaN	NaN	NaN	NaN	NaN	NaN	NaN	NaN	NaN	NaN	NaN	NaN	NaN	NaN	NaN	NaN	NaN	NaN	NaN	NaN	NaN	NaN	NaN	NaN
NaN	NaN	NaN	10720.3	31619.3	42562.3	10301.8	10455.4	13321.3	21448.1	39103.2	36210.4	9604.6	5552.23	NaN	NaN	20064	NaN	NaN	15444.7	13674.2	12624.3	13794.6	25193.4	NaN	NaN	NaN	NaN	15992.9	39791.1	21682.7	32886.1	24212.3	32410.3	22431.9	30660.6	19889.2	15312.3	NaN	NaN	11463.5	NaN	NaN	NaN	25410.9	16923.6	NaN	22681.1	NaN	8333.99
NaN	NaN	NaN	13073.9	19306.4	30822.1	6195.38	16805.5	13991.5	12473.5	15584	25395	5990.91	4358.93	4062.03	2722.73	3668.82	4221.64	3222.78	6393.89	6535.32	7262.68	8070.1	8411.83	NaN	NaN	NaN	41988.7	24103.6	56149.3	56717	29904.1	12881.3	8584.44	NaN	NaN	3516.16	NaN	NaN	NaN	NaN	NaN	NaN	NaN	NaN	NaN	NaN	NaN	NaN	28980.3
NaN	NaN	NaN	NaN	NaN	NaN	12977.1	32898.4	25523	NaN	NaN	NaN	38122.3	29353.2	35356.4	32276.6	10169.4	12214.6	54306.5	8007.91	8112.77	59120.4	41169.4	14563.8	NaN	NaN	NaN	NaN	40743.6	NaN	NaN	NaN	NaN	NaN	NaN	NaN	28220.1	37415.9	37925.5	32869.9	46555	53994.9	14567.2	57155.3	53944.7	59565.1	3533.98	49621	NaN	NaN
67617.4	56614.1	31494.6	27453.5	20316.4	8797	NaN	NaN	NaN	7406.95	16192.1	14669	6416.87	6978.72	NaN	7603.02	7630.95	NaN	NaN	NaN	NaN	28352.5	17677.7	NaN	82379.5	NaN	NaN	NaN	NaN	NaN	NaN	NaN	NaN	NaN	NaN	NaN	NaN	NaN	NaN	NaN	NaN	NaN	NaN	NaN	NaN	NaN	NaN	NaN	131348	15706.2
169355	85089.5	14608.1	52111.3	35361.2	23591.1	20424.6	NaN	NaN	21285.2	22691.7	22882	10975.1	14513.1	12002	15833.8	12297.9	22924.9	11454.9	9857.4	21880.9	24872.2	22007.1	5326.03	123277	182698	225649	159342	120735	70354.6	69274.2	69613.3	72488.7	44814.2	44876.3	43530.1	52553.3	45980.6	29775.5	41998.1	37790.5	35592.6	29215.2	41272.9	43708.5	58048.2	65054.2	34033.2	42445.4	61481.6
121125	87867	19448.9	17996.6	13254.8	8715.7	7416.5	8100.73	9833.31	15615.7	21856.1	24339.7	10387.1	5274.1	NaN	NaN	NaN	NaN	7756.61	10949	25722.5	31361.6	24263	5659.98	43299.7	47861.9	34514.4	46919	34160.8	26222.7	10063.7	8705.35	32051.4	38555.2	29069.6	21510.7	15004.5	7589.85	6132.93	122762	NaN	10903.3	14073.4	35352.5	30974.2	24584.2	48720.9	25532.3	31616.3	9494.31
NaN	NaN	NaN	1549.03	1636.14	5618.21	713.199	954.743	NaN	2290.84	1979.93	3564.53	NaN	NaN	NaN	NaN	NaN	NaN	NaN	NaN	969.15	NaN	693.958	NaN	NaN	NaN	NaN	NaN	5089.23	6756.47	1961.19	3160.81	NaN	NaN	NaN	NaN	NaN	NaN	NaN	NaN	NaN	NaN	NaN	NaN	NaN	NaN	NaN	NaN	NaN	NaN
NaN	NaN	NaN	NaN	NaN	18032.2	63327.6	55214.7	3535.12	48003.9	30729	22025.1	49141.2	34032.3	38984.1	40338.9	36394.5	45886.7	41039.3	30431.4	22470.1	7143.95	NaN	32178.4	9020.44	NaN	NaN	NaN	NaN	NaN	NaN	NaN	NaN	23986.8	NaN	75160.3	29064.2	10069	13072.6	NaN	25603.7	53454.8	16133.9	NaN	NaN	NaN	28371.7	16147.2	NaN	NaN
69601.7	19477.4	9617.38	29975.4	17212.1	NaN	NaN	NaN	NaN	8432.92	14188.1	14491.2	NaN	NaN	NaN	NaN	NaN	NaN	NaN	NaN	NaN	NaN	NaN	NaN	23491.4	15344.8	49514.3	NaN	NaN	NaN	NaN	NaN	NaN	NaN	NaN	NaN	NaN	NaN	NaN	NaN	NaN	NaN	NaN	NaN	NaN	NaN	NaN	NaN	NaN	NaN
NaN	12969	NaN	NaN	NaN	NaN	NaN	NaN	NaN	NaN	NaN	NaN	NaN	NaN	NaN	NaN	NaN	NaN	NaN	NaN	NaN	NaN	NaN	NaN	10900.2	NaN	NaN	NaN	NaN	NaN	NaN	NaN	NaN	NaN	NaN	49109.8	85815.6	NaN	54079.9	31184.4	61370.9	61214.4	NaN	39173.7	35424.7	53628.1	69643.2	30125.3	NaN	NaN
NaN	NaN	NaN	NaN	NaN	NaN	2909.72	NaN	11007.8	NaN	NaN	NaN	NaN	NaN	NaN	NaN	NaN	NaN	NaN	NaN	NaN	NaN	NaN	10209	NaN	NaN	NaN	NaN	NaN	NaN	NaN	NaN	NaN	NaN	NaN	NaN	NaN	NaN	NaN	NaN	NaN	NaN	NaN	NaN	NaN	11931.4	NaN	24563.4	NaN	NaN
NaN	NaN	NaN	NaN	NaN	NaN	NaN	NaN	NaN	NaN	NaN	NaN	NaN	NaN	NaN	NaN	NaN	23312.9	NaN	NaN	NaN	NaN	NaN	4532.54	NaN	NaN	NaN	NaN	NaN	NaN	20113.5	25637	NaN	NaN	NaN	NaN	NaN	5497.49	NaN	NaN	NaN	NaN	NaN	NaN	NaN	NaN	NaN	NaN	NaN	NaN
462515	157070	89221.8	68420.9	97920.1	31210.3	39533	88649.5	33949.4	35850.1	38248.3	32828.1	40983.6	44302.2	48855.8	42909.8	46704.2	35548.2	16933.4	22342.5	22915.6	22307.1	27781.3	13699.1	362998	326764	222468	248440	141867	98023.2	90901.2	115078	114135	141087	137864	148168	134696	143423	128845	133025	119430	119808	103605	101910	79509.5	73849.9	73828.7	75200.9	145243	20695.3
426311	106113	59694.5	59071	62747.8	35636.9	45267.5	18290.2	262966	39971.1	18262.4	32032.2	16780.7	17937.5	23119.9	19503.4	17296.4	313300	11669.4	345519	16218.4	437460	67552.9	378566	117296	143359	87610.2	81008.7	251086	162547	165738	153031	190114	191176	255485	233864	193439	249744	308375	252369	232578	229169	189855	83439.7	73402.1	105711	98366.6	102866	754012	34999.4
NaN	NaN	NaN	NaN	NaN	14003.8	12739.5	13932.7	14232.3	12333	8755.46	11871.4	11897	26555.5	10980.8	21463.9	11340.7	9316.32	9619.42	11426.5	NaN	NaN	NaN	8359.02	NaN	NaN	NaN	NaN	NaN	NaN	NaN	23126.2	17005.6	30574.6	36501.5	35943.6	30104.5	20751.8	26017	29425.9	26798.1	24302	NaN	NaN	NaN	NaN	NaN	NaN	NaN	NaN
31760.8	29633.7	22456	28834.8	38006.9	62957	79835.7	97315.9	88652.9	183531	122804	91811.9	200973	159994	157246	153976	125688	137642	77765.2	57135.6	47951	39704.7	39251.7	57511.5	31261.7	59539.8	44318.7	72367.5	169445	86417.9	81480.8	112875	148995	151570	143395	148379	135418	129124	141831	102851	124433	98561.6	105091	78407.7	67991.1	103345	92022.8	88208.7	NaN	34395.4
1406910	1395580	872244	595390	477283	315665	577940	480055	480016	380557	340393	239594	612724	737283	907829	958045	1077840	1409200	1373420	1384850	1143490	1345470	1183360	1716680	2211730	662333	376168	353232	247190	168580	315831	234531	261734	350494	346828	413245	439870	508083	557535	554007	638122	584654	606411	573288	554816	508453	494032	720627	154333	116753
14925.6	14979.7	13900.7	NaN	NaN	NaN	NaN	NaN	NaN	NaN	NaN	NaN	NaN	NaN	NaN	NaN	NaN	NaN	NaN	NaN	NaN	11811.9	14847.7	NaN	15643.5	19261.9	NaN	NaN	NaN	NaN	NaN	10003.2	13294.6	NaN	14707.3	NaN	NaN	NaN	NaN	NaN	NaN	NaN	NaN	NaN	NaN	22155.6	18905.4	NaN	NaN	NaN
314984	245761	191535	125559	115261	68444.8	56099.2	57681.9	60705.5	63890.8	85341.7	88153.8	55819.9	50054.9	52878.9	56898.2	60257.6	88382.5	86024.8	81667.4	99730.5	100902	78974.2	49036.1	358383	205950	146628	111723	98881.5	93176.4	70940.9	70757.5	57134.3	57437	51402.2	54102.8	52975.4	45184.7	43299.8	57804.9	68335.2	52614	67519.4	81069.4	81313.9	101685	62775.8	27984.7	266242	107833
51498.7	130453	446310	573035	243644	170228	34144.2	36097	32562.8	51324	66546	118111	46593	37538.1	42244.8	42224.4	40525.8	52552	36276.4	30884.9	32847.7	34207.4	40459.8	35669.6	49011.1	233233	776710	708028	409631	216508	138042	113302	104192	66005.8	68011.2	62727.7	65511.7	59590.1	57365.3	63074.1	82748.8	80465.3	81242.4	73094.3	68472.9	61049.7	74574	84232.2	46976.2	503571
NaN	NaN	NaN	NaN	5491.83	8316.67	52335.9	48938.5	47260.5	38508.5	25930.1	18461.9	35010.1	33799.7	24772.1	26566.1	20947.1	NaN	11111.2	9965.98	NaN	4179.45	5323.35	11782.2	NaN	NaN	NaN	NaN	NaN	NaN	NaN	NaN	NaN	3798.4	NaN	NaN	4077.88	NaN	NaN	NaN	NaN	NaN	NaN	NaN	NaN	NaN	NaN	NaN	NaN	NaN
NaN	NaN	NaN	NaN	NaN	148629	NaN	NaN	14956.1	NaN	NaN	NaN	NaN	11209.1	11268.9	NaN	NaN	NaN	NaN	NaN	NaN	NaN	NaN	NaN	NaN	NaN	NaN	NaN	NaN	NaN	NaN	NaN	NaN	NaN	NaN	NaN	NaN	NaN	NaN	NaN	NaN	NaN	NaN	NaN	NaN	NaN	NaN	NaN	NaN	NaN
15457.5	19651.3	5523.79	4642.36	6556.78	2495.56	NaN	NaN	NaN	NaN	NaN	NaN	3510.01	1077.84	1787.58	NaN	NaN	NaN	NaN	17178	NaN	NaN	NaN	24072.4	11235.9	19534.2	8041.37	4373.53	6040.2	29923.4	NaN	2332.15	86811.1	1925.23	NaN	NaN	3827.61	2261.43	NaN	1111.72	NaN	NaN	NaN	NaN	NaN	NaN	588.862	NaN	27237.5	NaN
142010	144700	109581	73011.6	45004.4	43727.8	81350.7	63097.6	70042	62743.1	47024.4	56697.6	59304.5	79121.5	49250.1	57957.3	68725.2	59339.3	49219.5	60672.9	50302.3	49027	43360.6	81486.1	195018	329893	234064	223251	106438	130015	80229.5	116634	132767	162066	232758	207250	119424	140812	140053	119149	128585	102030	85074.6	113069	107025	74787.9	115887	224985	82260.3	65759.1
50575	28003.1	27898.5	13930.5	13886.3	15096.5	20539.2	17040.9	21102.5	22306.3	17208.5	12776.6	20282.4	15180.4	11946	13864.7	12287.1	9636.13	12980.1	11378.6	10005.5	11467.2	15442.7	7234.49	41075	150847	108931	95992.6	79986.2	76715.6	10725.2	52728.9	10438	15452.1	71616.7	7149.95	9828.27	38477.5	31159.2	35549.6	22908.1	34960.6	32620.5	31755.1	31243.9	46505.9	41636.2	25908.5	14908.8	35372.8
NaN	NaN	NaN	NaN	NaN	NaN	NaN	NaN	NaN	NaN	NaN	NaN	NaN	NaN	NaN	NaN	NaN	33121.1	NaN	NaN	NaN	NaN	NaN	NaN	NaN	NaN	NaN	NaN	NaN	NaN	NaN	NaN	NaN	NaN	NaN	NaN	NaN	NaN	NaN	NaN	NaN	NaN	NaN	NaN	NaN	NaN	NaN	NaN	NaN	NaN
172841	303723	361310	12466.3	846469	968752	249124	244471	329990	405812	499190	637952	112509	102102	118800	76862.2	116890	7009.76	135772	266714	466203	349715	185469	480721	131539	176073	209248	514852	1209270	1059950	633855	532184	394860	303948	263720	271659	216126	218234	208898	197806	254116	321422	359883	375447	396272	313068	334420	433594	930057	137551
NaN	17091.8	NaN	20176.5	25538.8	63567.2	13552.8	13946.7	14173.5	20061.9	14490.8	11111.5	NaN	NaN	NaN	NaN	NaN	NaN	6296.4	6636.23	5772.11	7373.25	2587.74	9349.64	NaN	NaN	9939.42	24799.8	39286.1	50267.5	21149.9	29268.4	20067.3	15584.6	19022.8	17627.1	13382.9	13937.2	13554.1	16306	14683.8	21155	16235.2	17207.8	27845.5	16434.4	16388	18780.7	22891.1	15101.5
207988	214145	256380	577164	1095800	1027940	369919	370919	523653	506409	632038	690089	312073	260942	264323	224100	321849	343797	441906	472027	439694	467659	381706	550510	250008	91440	129032	305863	508086	543794	491562	361534	318729	265714	240557	195274	184009	159160	167222	182578	208754	237007	249589	249578	303051	216093	257438	280614	1492660	429775
NaN	NaN	NaN	NaN	NaN	4553.44	10317	11892.4	13619.1	8759.04	4343.69	4459.11	12020.8	9373.35	11336.1	10986.7	5839.71	6048.87	5008.07	8849.33	3750.95	6716.8	4378.66	5373.31	NaN	NaN	NaN	NaN	NaN	6275.03	10012.9	14525.9	15107.1	30498.6	19531.2	24695.4	30260.9	31708.7	34369.6	32425.2	39610.5	20916.1	15457.5	29389.6	14659.6	10844.4	9117.42	34096.8	NaN	NaN
NaN	NaN	NaN	11767.3	6320.03	26172.9	42836.4	39296.6	66755.7	27589.2	38761.1	29205.1	55481.2	44533.1	36730.3	30029.3	33273.3	42363.4	30618.1	38380.1	31477.2	25799.2	25834.3	42054.6	NaN	NaN	NaN	NaN	78259.6	41248.7	16949.9	87258.2	10545	152945	183032	24131.3	32130.8	35671.4	29332.5	63461.9	65071.8	13301.2	67744.7	48875.6	23069.8	28934.6	26298.5	53520.7	NaN	NaN
2652570	2489990	2396020	2228190	1851030	1406150	2837660	2548620	3160970	2306680	2599080	1935090	3168720	2720760	2404050	2451120	1862840	678104	1438060	1311220	1149800	1389510	1253890	907203	3519770	701871	592437	489601	341259	304222	394122	561879	637045	600336	782457	799615	680330	575943	583668	490327	537236	511127	460833	321400	311905	255026	336734	168963	2133260	494946
NaN	NaN	NaN	NaN	NaN	NaN	NaN	NaN	NaN	NaN	NaN	NaN	NaN	NaN	NaN	NaN	NaN	NaN	9904.6	NaN	NaN	10599.8	NaN	NaN	NaN	NaN	NaN	NaN	NaN	NaN	NaN	NaN	NaN	NaN	NaN	NaN	NaN	NaN	NaN	NaN	NaN	NaN	NaN	NaN	NaN	NaN	NaN	NaN	NaN	NaN
3565670	2554490	1973580	1552790	1103690	759812	1602820	1267780	1313760	1305630	1177140	1078290	1677580	1560080	1870710	1607490	1843470	1910340	2861390	2652640	2449860	2414490	2511290	2782990	4332280	739308	754033	985177	754619	412727	443724	400552	523778	643100	648042	623179	624286	515517	629772	640088	817338	883141	918471	878245	810179	833082	763052	996270	328616	108398
7591430	6151440	4140420	3223130	2374840	1505740	2821320	2438450	2237500	2139350	2089290	2042890	2471160	2298290	2702750	2881420	2916040	1864050	5389440	4914530	3965620	3954640	3632980	5543800	9874210	3983950	3682320	2198260	1499240	1150830	1388530	1582820	1784700	1753850	1908450	2009780	2396950	2308660	2163460	2704620	3165310	3445640	3474710	3057490	2776550	3105390	2403820	3168650	621696	266696
985110	34111.2	505211	421810	333762	182564	394681	284029	287653	208036	265191	138573	433371	416929	464785	455411	628073	41373.7	784161	856974	644795	620676	613223	721925	1391080	111419	56738.1	49563.1	38231.7	26937.7	47488.5	30916.9	31538	37130.5	37600.1	40730.1	50267.5	41789.1	56997.4	48486.6	77789.7	113772	116747	107914	117826	100469	102561	113739	71644.2	NaN
165272	27281.4	15345.6	15896.2	38660.7	3484.78	14466.1	12559.2	1385.82	2992.84	5347.04	4897.1	18223	5123.14	15931.5	15161.6	13874.1	12264	11770.8	8750.77	7036.21	11800.9	11371.6	7431.71	128616	242291	154603	67848.3	85793.1	20183.2	19143.9	34117.7	16187	15994.9	22700.3	NaN	39811.6	20518.8	22288.8	17178.4	23668.5	30923.8	9819.28	25526.6	10009.4	NaN	23641.6	NaN	32444.6	18788.1
40709.7	45517	85093	77478.1	90354.1	77598	149996	134201	154885	100552	91310.5	70154.5	151925	129119	140372	129062	127841	164719	114918	139105	163297	280141	244724	88545.5	40654.2	99798.2	145411	169938	170179	182558	73452.8	134146	178045	206217	261216	190739	137139	79865.2	171519	150623	214399	225288	223205	211863	175440	382097	240426	141782	150818	313694
NaN	16959.9	NaN	19841.3	14247.7	12164.7	25802.3	24148.7	27398.9	28391.5	20242.8	31566	49737	26256.6	31809.4	34012.7	26243.8	5852.42	35354.7	29889.1	33865	25536.4	41832.4	29324.8	NaN	40236.3	85188.4	72597.6	84731.9	116144	28598.5	21576.8	96044.9	47212.1	78067.3	77196.5	54584.8	31884	21262.7	81213.7	53850.4	89738.2	104941	83074.4	103615	101647	96242	58226.8	56046.7	10207.2
24039.5	11957.4	10298.5	3672.85	2032.61	1725.84	NaN	NaN	NaN	NaN	17025.3	19944	11977	13413.9	10484.5	11504	NaN	NaN	NaN	NaN	NaN	11103.7	13324.1	NaN	6247.04	34275	20306.3	17238.8	15505.2	13087	NaN	2610.66	15808.5	NaN	NaN	NaN	1797.82	NaN	6469.38	NaN	NaN	1428.53	6494.68	NaN	NaN	NaN	NaN	NaN	52570.2	2123.44
61617	60803.2	35529.5	30513.6	12819.8	16167.9	8944.01	7344.6	14369.8	11686	18635.5	21604.9	17071.1	15144.3	15330.2	12754.1	13019.2	27440.3	7601.15	4780.77	10484.1	7167.29	8518.62	NaN	63766.5	27026.6	17231.3	10587.9	7910.12	3404.79	NaN	8868.71	NaN	NaN	NaN	NaN	NaN	1702.6	NaN	NaN	NaN	2004.73	42749.9	NaN	NaN	2974.94	NaN	NaN	88329.5	34338.6
24432200	NaN	NaN	NaN	10405.4	14910.1	29426.6	22535.1	32414.2	22513.4	24323.9	84886.2	29673.8	46064	37330.7	17841	187789	30793.4	27806.7	19632.2	24401.9	20134.7	16844.8	39409.5	6090.23	NaN	NaN	23993.2	38233.5	57194	61449.2	89327.6	97003.9	92006.5	68872.7	107910	63353.4	103168	83866.2	101466	60429.4	91280.6	96331.3	104473	116796	99383.6	58462.5	116377	NaN	NaN
27137.9	17775.2	9649.83	8121.85	14044.2	15032	8749.57	7054.24	7225.39	11603.4	9530.77	9706.05	3756.54	10361.9	3134.44	19583.9	7681.01	8604.1	12863.8	8814.47	1913.51	16241.5	13432.2	18638.7	18786.9	114191	65922.6	75826.9	95268.2	84060.6	26297	33521.5	11321.8	9700.85	24123.3	83446.4	9963.37	5184.82	6310.76	16214.2	11551.1	9845.79	10605.4	11511.7	24509.5	25349.9	32081.4	19246.4	25220.7	13311.6
46341.5	10596.4	7706.01	10212.8	18684.5	25325.1	7362	8106.44	13686.4	19206.9	12715.6	19223.2	19057.7	8985.49	8284.84	15253.4	9200.87	6192.41	5646.96	5983.77	3905.71	11519.9	5350.25	2289.97	20250.7	19741.3	27470.5	42914.3	69871.2	119345	38428	60981.9	39639.6	34207	28701.1	23552.6	20242	20179.1	19366.6	17678.2	19109.5	21494.1	22114.1	20506.6	18431.3	21755.7	28468.3	13747.7	31036.8	21424.6
NaN	NaN	NaN	NaN	NaN	NaN	NaN	NaN	NaN	NaN	NaN	NaN	NaN	NaN	NaN	NaN	NaN	NaN	NaN	NaN	NaN	NaN	NaN	NaN	NaN	NaN	NaN	3956.43	7941.46	9768.14	NaN	NaN	NaN	NaN	NaN	NaN	NaN	NaN	NaN	NaN	NaN	NaN	NaN	NaN	NaN	NaN	NaN	NaN	NaN	NaN
411472	398567	419125	248890	195528	131629	99196.3	84285.5	133435	106984	113440	135001	108587	108379	90300	89808.1	99512.7	94972.5	80190	101120	146035	149167	187743	75185.8	373081	316745	243878	173589	136913	99207.5	107706	93930.2	95220.2	87067.9	104852	95269.8	90883.9	95911	89511.7	84760.9	80793.4	98434.2	81179.6	74874.6	113605	132471	173806	64477.8	320253	343840
1156590	1396300	1183930	702940	450379	324595	198695	202575	208969	196030	245151	292003	213719	248958	192831	178411	250952	124185	166052	53393.6	287404	476462	435599	179813	611453	307012	149782	151737	85519.2	78393.8	115829	75465.1	67650.9	82324.9	78916.4	77923.9	112706	99667.4	69306.9	75363.5	93119.1	61852.5	42858	44029.3	66819.8	89936.6	104908	37780.5	881496	852894
NaN	NaN	NaN	NaN	NaN	9918.25	67072.7	59772.2	36975.9	11972.3	7518.92	4750.06	57718.9	39432.4	19828.1	25034.7	24013.6	36532.4	3858.33	13766.3	10433.5	45999.2	29377.6	21629.7	NaN	NaN	NaN	NaN	NaN	2881.98	30474.4	NaN	6181.96	23954.4	39743.2	63330.7	47193.2	43218.8	35357.9	21053.1	23564.7	9254.49	8467.55	9615.51	11877.1	7459.99	8686.64	19228.3	NaN	NaN
65131.5	62650.8	109681	182032	299267	534495	1464300	1440910	1719920	1342430	929843	659957	1255070	1248520	1259850	1263070	1270470	1026060	1335760	1340140	1099620	987294	847398	1383510	86516.5	99317.1	85280.2	201755	204000	317438	442834	515810	592954	693210	682558	666398	570899	627974	697231	558160	799671	613200	565280	600893	720934	548651	484709	695287	277564	87406
335718	450409	803633	530653	265942	187342	69152.1	59238.8	76025.2	78436.7	115265	164356	90472.4	86717.2	75482.3	85947.7	84412.5	88753.8	67540.5	55320.9	55200.9	46972.9	52826.1	32255.6	325989	661238	876049	627568	403852	215540	123081	122267	95637.7	79797	73170.4	73237.1	87444.4	71192	81296.8	85463.6	85711.2	85592.9	79957.9	64373.3	35077.6	53556.6	56715.7	32623.9	221026	538378
NaN	NaN	4497.2	NaN	NaN	NaN	NaN	NaN	NaN	NaN	NaN	NaN	NaN	NaN	NaN	NaN	NaN	NaN	NaN	NaN	NaN	6565.46	NaN	NaN	NaN	NaN	6836.6	NaN	NaN	NaN	NaN	NaN	NaN	NaN	NaN	NaN	NaN	NaN	NaN	NaN	NaN	NaN	NaN	NaN	NaN	NaN	NaN	NaN	NaN	NaN
98117.7	64104.4	113770	56737.6	42360	26312.4	19544.5	15069.2	13642.4	31058.8	16403.5	23949.7	12485.7	20689.5	28030.1	24574.5	29354.6	38249.2	27490.6	25177.7	26673.6	24270.2	28860.7	18663.7	58945.4	197500	386954	228167	162360	96407.5	40851.4	53936.5	46099.8	31918.5	35660.5	42503.8	38463.8	31907.6	37269.5	37963	35291.1	38512.9	34679.9	25488.3	20458.9	24149.8	28670.6	19892.6	147438	204027
810630	618116	423990	308090	190376	91471	46451	42906.1	49176.8	70206.2	142992	128773	76050.2	71816.4	55875	52310.9	56604.7	64612	51604	55522.1	73399.2	84638.5	96627.5	26811.3	737137	229951	218899	165362	102038	70244.2	85953.8	43531.3	43120.7	33874.8	35623.3	36480	68094.5	43762.8	64762.1	44350.3	41161.7	37995.1	35124.6	31115.5	38129.7	42596.7	42117.9	20455.6	856237	192293
1184300	904338	585215	400788	319390	163790	106564	109753	135075	130014	186999	193729	122515	135644	122448	119735	118718	120894	81613.4	84101.3	67157.4	73713.5	72345.1	49690.7	1227360	455218	338857	276305	189538	128573	163171	95146.9	87897	87024.6	72952.9	80027.4	106264	81465.5	70093	67410.3	77942.8	57066	60641.3	44650	45657.8	39128.3	65017.3	29476.3	766433	412370
NaN	NaN	7122.84	6076.56	2410.38	NaN	NaN	2272.88	NaN	NaN	2308.16	NaN	NaN	NaN	NaN	NaN	NaN	3799.87	NaN	NaN	NaN	NaN	NaN	NaN	NaN	NaN	NaN	10685.9	3358.23	NaN	NaN	NaN	5247.18	NaN	NaN	NaN	NaN	NaN	NaN	NaN	NaN	NaN	3647.82	NaN	NaN	NaN	NaN	NaN	NaN	NaN
1472970	1235640	988069	622010	431843	208352	117307	102765	112910	125865	176536	222494	165352	158137	139947	144643	155984	152962	105662	102630	102566	90850.2	108923	74006.6	1431670	724294	498456	392743	317298	203745	180574	202648	181762	155793	152643	130603	148954	124915	152269	158021	185277	138709	150701	140661	159862	184211	168009	124811	571762	360920
NaN	NaN	NaN	5367.26	15944.7	13307.5	26189	33991	26136.5	31957	21645.5	23285.2	33922.3	28368.6	26610.5	30368.6	33030.7	35017	23056.6	18688.6	13590.1	12853.2	12320.4	20506.9	NaN	5796.63	10845.8	23174.7	39005.2	64050.5	37309	73553.6	99345.4	79888.5	89977.8	68741.9	39518.4	43283.9	63637.3	67133.9	59652	82341.7	73394.5	37703.2	55632.6	40680.9	50583.3	49720.8	NaN	4538.84
50376.5	23041.9	7236.04	8621.71	7310.57	4984.54	10573.8	8195.21	8935.24	10176	7323.37	4805.13	2913.02	10920.5	7464.47	5111.53	6366.45	4754.18	9038.45	6414.16	5654.87	4653.46	NaN	1989.84	18713.9	65934.6	57301.8	25280.9	29584.4	7235.86	2620.23	2711.24	6921.26	10192.5	15308.7	4828.36	10835.3	126919	12281.3	15678.5	9379.88	7664.82	10958.2	NaN	NaN	NaN	11829	10402.5	18006.6	8936.56
1856330	1692010	1178810	666032	468478	323982	161027	139798	143880	159194	267005	328367	162604	185102	192274	171610	173916	206037	123729	103279	114421	71522.1	108555	74829.3	1752690	861527	650692	446831	238945	231507	177246	130596	108962	112663	120613	125757	184183	138386	116204	125815	109177	109009	116674	89360.6	64055.3	93955.8	103380	106155	1086130	947547
62918.3	97091.5	45151	40176.6	31419.7	19112.8	7919.37	5704.11	NaN	14477	12696.3	25662.8	NaN	7625.24	8307.56	19077	9649.03	17276.3	5574.35	3912.32	4333.44	NaN	7703.27	NaN	123724	38618.6	27796.8	25104.4	10778.7	9521.97	5264.81	1557.21	NaN	26567.8	NaN	NaN	16165.2	NaN	NaN	NaN	NaN	NaN	NaN	NaN	NaN	NaN	NaN	NaN	NaN	42261.4
48918.7	17311	19040.4	32868.8	46223	71567.6	221328	167883	218397	125476	108323	65790.5	210782	212716	194544	226265	214950	218676	236737	241280	240746	272408	192181	177593	31285.5	47767.9	29897.5	60426.8	44789.4	52215.9	63307.6	87461.9	77902.8	96187	114189	140168	115412	119772	137363	135449	98525.6	97688	105603	104620	128378	125257	98376.4	103909	51337.4	73170.4
NaN	NaN	NaN	NaN	NaN	NaN	11199	2343.97	NaN	NaN	NaN	NaN	13592.5	2330.13	2816.98	2634.42	3010.91	NaN	NaN	NaN	NaN	NaN	NaN	NaN	NaN	NaN	NaN	NaN	NaN	NaN	14543.7	NaN	NaN	NaN	NaN	10500.9	NaN	NaN	NaN	NaN	NaN	NaN	NaN	NaN	NaN	NaN	NaN	NaN	NaN	NaN
515346	736548	681868	586659	424018	370424	333328	329087	264043	256299	273613	315330	215559	276679	298128	324408	270255	333004	296479	281940	322404	443167	377469	244023	499437	537807	641756	518185	282345	210077	228742	206521	155631	181566	138311	189579	187117	153075	193145	205065	204290	193035	195298	172440	242520	249485	496934	185494	729332	636530
2257700	2761230	4097310	3129910	2340680	1736240	1469630	1320340	1452670	1334590	1236510	1426660	1449640	1465530	1580950	1743530	1668600	1650710	1732230	1525150	1629550	2276670	2042830	1315280	1873350	3668180	3727420	4486410	1963610	2720730	1512670	2209990	2189400	2096080	1753400	2383260	1295090	1919580	1712940	1661360	1473060	1427250	1939450	2107070	1327540	1606590	2418750	985671	2473390	2040590
NaN	NaN	NaN	NaN	NaN	NaN	9993.55	NaN	NaN	NaN	NaN	NaN	NaN	NaN	NaN	NaN	NaN	29652.3	NaN	NaN	3832.42	NaN	NaN	NaN	10665.4	NaN	NaN	23399.6	2863.8	NaN	NaN	NaN	NaN	NaN	NaN	NaN	NaN	NaN	NaN	NaN	NaN	NaN	NaN	NaN	NaN	NaN	NaN	NaN	NaN	NaN
363642	329934	322197	280563	192032	153479	146084	132144	154539	138344	148433	135242	157520	160110	154582	155315	149051	150951	168505	180181	166180	223409	195055	154141	366703	137659	159698	109064	94768.9	91815.3	74894.5	63362	64996.8	67725.1	67469	72580.4	73489.2	94744	81173	64477.4	89652.5	86422.2	82573	85959.3	63756.5	85436.9	111706	76942.9	560496	369089
15008.9	15165.4	16796	9084.74	7583.74	5285.29	4834.5	5175.77	4405.64	5108.93	3741.99	3507.31	4998.62	3020.6	2560.64	NaN	NaN	NaN	3612.09	NaN	2396.23	NaN	NaN	NaN	12611.4	103406	32569.9	19966.7	61022.8	NaN	NaN	NaN	11133.2	NaN	NaN	8539.44	NaN	NaN	9930.51	10611	NaN	9570.25	7183.56	NaN	NaN	NaN	NaN	NaN	NaN	NaN
20431.8	54522.1	15188.1	NaN	NaN	NaN	NaN	NaN	NaN	NaN	NaN	NaN	NaN	NaN	NaN	NaN	NaN	NaN	NaN	NaN	NaN	NaN	NaN	NaN	38365.6	34326.3	35762.2	22515.3	16896.8	NaN	NaN	NaN	NaN	NaN	NaN	NaN	NaN	NaN	NaN	NaN	NaN	NaN	NaN	NaN	NaN	NaN	NaN	NaN	22131.4	NaN
NaN	NaN	NaN	NaN	NaN	NaN	13948.7	8850.03	5776.76	3464.76	NaN	NaN	13602.7	5504.35	10177.6	17964.2	12120.7	19950.6	18053.8	25280	26029.4	22081.8	47115.9	35907.8	NaN	NaN	NaN	NaN	NaN	NaN	NaN	13018.6	15840.2	NaN	27367.7	41517.5	3810.74	62430.1	51646.1	68688.4	78356.1	101848	67707.5	72304.7	74759.3	81958.6	87425.1	90815.5	NaN	NaN
NaN	NaN	7889.86	NaN	10796.3	7279.59	1993.15	12666.4	15264.1	16224.8	9025.09	4224.91	16278	8536.74	7999.16	10817.9	29330	NaN	24769.9	9321.64	NaN	4776.95	NaN	10121.6	NaN	NaN	12712.5	13425.5	11482.6	29944.3	7792.85	19122	12698.6	NaN	30441.4	NaN	22068.8	35479.5	25118.5	22154.2	18717.1	21716.5	11574.5	NaN	8401.79	NaN	6547.25	6901.52	NaN	NaN
1930010	1566220	795364	575856	425557	156944	54532.6	48596.4	51282.2	76230.2	201741	189034	75858.2	77724.9	56883.2	56363.5	58900.8	77790.2	57962.9	70687.1	111166	124943	161057	35921.7	1906930	2810710	1652990	1258640	688585	447391	277437	201767	142271	105047	87938.2	86191.7	286828	156846	97469.4	127690	119398	128389	161495	138130	116820	150386	217701	60629.9	1863680	378020
285025	172140	101240	35733.3	32064.8	26433.1	25239.1	16910.9	14935	33183.3	37902.5	34755	29784.8	36170.4	16309.7	19365.1	37917	29406.4	22927.7	29898	42750.8	45246.9	58033.6	39846	284946	264515	239946	157739	92339.5	76489.2	38711.4	34905.6	33825.4	35596.4	25226.8	33738	33388.3	34504.1	28375.1	29928.1	24380.1	30270.8	30018.2	23808.5	29984.2	39435.7	58773.4	35422.8	217826	184066
38740.9	23670.6	25790.1	13552.4	16242.6	3625.48	15493.6	16055.3	6925.58	3549.94	6360.86	12676.9	12827.7	13812.5	7717.3	12515.9	11172.9	7728.55	3784.06	7530.13	7351.98	103210	201973	NaN	10762.5	50877	47893.3	28993.3	43864.1	28781.1	18943.4	28611.4	37152.8	37259.5	35179.8	42073.8	32980.6	41087.9	30191	38392.4	32290.1	22390.4	18569.3	31581.7	16571.1	24952.9	15009.5	26020.3	52498.5	27947.5
42660.2	3490.7	41858.6	41010.9	33710.3	31958.4	NaN	NaN	NaN	NaN	NaN	24537.5	NaN	NaN	NaN	NaN	NaN	NaN	NaN	NaN	32480.4	1310.61	3470.24	NaN	3339.12	86025	76662.4	69545.2	NaN	NaN	NaN	NaN	NaN	NaN	NaN	NaN	NaN	NaN	NaN	NaN	NaN	NaN	NaN	NaN	NaN	NaN	152726	NaN	3427.19	44172.8
377845	359999	402019	220520	170477	126165	57361.3	59770.1	58684.7	68123	76057.3	108121	59615.2	63531.1	57287.1	60472.6	53618.9	58931.1	51192	50320.7	45915.4	47967.8	45708.6	49854.2	316990	333671	273216	247609	175582	133774	87655.3	105524	85230.3	84826.9	79071.6	73914.2	64927.4	68175.5	72738.1	68952.5	65893.8	88477.1	75334.6	64673.6	75410.5	71967.2	71419.8	84537.1	202493	249905
NaN	NaN	6965.18	NaN	NaN	NaN	NaN	NaN	3491.53	NaN	NaN	NaN	3002.67	19713	26724	28896.7	27182.6	11260.6	23222.4	22428.9	19912.3	31489.7	26754.3	43091.4	NaN	9067.39	8028.52	NaN	NaN	NaN	NaN	NaN	NaN	NaN	NaN	NaN	17744.1	8939.46	9400.73	22899.9	33337.8	43690.9	36353.9	64209	50646.7	44571.4	28597.6	66312.6	11696.4	NaN
33242.5	NaN	1729.68	2558.6	2197.93	13074.2	22111.9	8307.11	25170.2	17461.7	17806.2	10100.4	11560.7	16648.8	12037.9	20461.6	23533.9	26226.5	19914.4	16657.6	16987.8	10984.3	12476	11507.9	32437.8	34405.4	30848	32520	42718.8	57176.1	41265.4	54452.5	40683.4	38724.6	27611.5	30491.3	30591.5	16709.2	21882.1	16908.3	39152.3	16900.4	29934.8	26649.6	31982.5	20079.6	26438.2	15241.4	14253.7	13699.5
19129	13592.8	17547.1	14534.8	14053	23803.3	69501.3	75824.9	71540.7	59116.7	31698.2	31464.5	59387.1	70598.3	62765.4	63304.1	61504.6	67564.7	43061.5	37735.3	35561.5	38117.7	31418.8	39170.6	23059	29203.2	24846.7	37046.6	37642.2	35601.5	33915.8	52526.8	77449.1	88738.1	108144	95768.7	73119	103227	80918.5	95583.6	73272.3	84911.9	83338.3	59928.1	53991.5	47567.1	46986.6	73111.4	NaN	51169.2
102287	96485.4	NaN	55585	49155.7	41956.8	33581.8	31726.1	25558.9	33675.7	48834.1	41080.7	26877.6	35793.6	33626.3	39428.9	30565.3	37771.1	24387.5	18805.4	NaN	NaN	NaN	16164.7	146590	NaN	NaN	NaN	NaN	NaN	43289.4	NaN	NaN	NaN	8313.95	NaN	NaN	NaN	7878.08	NaN	NaN	NaN	NaN	NaN	NaN	NaN	NaN	NaN	NaN	NaN
101869	48291.3	41152.7	41781.6	24151.1	16287.8	NaN	NaN	NaN	NaN	16083.4	17093.9	NaN	NaN	NaN	NaN	NaN	13833.7	NaN	NaN	182608	16369.9	8758.58	NaN	56448.1	22138	31890.6	27237.5	32395.1	NaN	NaN	NaN	NaN	NaN	NaN	NaN	NaN	NaN	NaN	NaN	NaN	NaN	NaN	18431	NaN	23760.6	27658.2	NaN	61752	29809.1
17793.8	7021.73	6493.57	NaN	NaN	NaN	NaN	NaN	NaN	NaN	NaN	NaN	NaN	3799.05	NaN	NaN	NaN	NaN	NaN	NaN	NaN	NaN	NaN	NaN	6677.11	20286.3	12578.4	9748.37	5645.57	2592.12	NaN	NaN	NaN	NaN	NaN	NaN	NaN	NaN	NaN	13570.3	NaN	NaN	NaN	NaN	NaN	NaN	NaN	NaN	NaN	NaN
NaN	NaN	NaN	NaN	NaN	NaN	NaN	NaN	25598.8	2815.73	2998.59	NaN	9765.49	4013.43	2607.32	7062.6	7162.61	1448.74	NaN	1242.6	2617.78	NaN	NaN	NaN	NaN	NaN	NaN	NaN	105876	695799	NaN	NaN	189255	140375	NaN	NaN	106534	NaN	NaN	75428.9	NaN	NaN	41921.1	NaN	56946.9	57047	42731.8	NaN	NaN	NaN
8808.52	2039.62	NaN	1236.37	NaN	NaN	NaN	NaN	NaN	NaN	NaN	NaN	NaN	NaN	NaN	NaN	NaN	NaN	NaN	NaN	NaN	NaN	1516.37	NaN	3278.71	4067.54	NaN	NaN	NaN	NaN	NaN	NaN	NaN	NaN	NaN	NaN	NaN	NaN	NaN	NaN	NaN	NaN	NaN	NaN	NaN	NaN	NaN	NaN	2823.45	NaN
123333	63744.8	39929.6	28019	19246.8	12782	4387.17	3030.17	7242.75	10387.2	9126.04	10058.4	10835	10016.1	2469.1	20057.5	2966.03	9879.58	6036.37	4221.03	6141.91	6967.33	9061.36	NaN	48481.6	186654	64612.8	88476	73251.9	38861.2	15647.4	37474.1	26778.6	17834.9	15854.8	44053.6	37372	17174.4	16776.8	15251.8	10809.6	12198.2	8107.93	7872.02	50610.5	10458.9	18220.9	41327.7	124404	50644
151380	62359.7	43976.7	25907.2	22032.8	13295.9	6692.11	7262	10652	10511.9	12189.4	14995.4	12840.6	13890.8	8933.56	7359.34	11201.7	4361.34	18427.9	15118.4	10859.2	8495.25	16115.1	4814.41	43815	40335.6	38495.3	38371.1	22633.2	17017.8	13245.6	24405.8	15768.1	9928.35	15441	13019.9	22178.9	14970.5	8195.56	12571.6	5476.85	20130.2	19568.3	16590.6	17441.9	15232.5	13337.8	9663.4	65411.9	53485.9
95738	40577.4	33078.7	28432.2	16058.8	11452.4	4010.33	2663.94	5447.72	3343.03	11560	9489.31	5350.16	10363.9	NaN	3562.22	5261.35	4836.68	3643.29	5004.98	9463.23	9026.22	10355.7	3607.52	54979.6	114301	73746	67308.3	47966.8	24802	17951	42849.9	32610.9	21927.8	28422.5	26124.3	36009.9	27766.5	26029.8	32902.8	27073.7	28224.1	30245.6	26384.4	31537.9	30808	28459	23989	45653.8	38400
180065	55400.3	36611.7	40785.5	30305.4	12593.4	4693.19	6108.92	2884.57	4762.55	20854.8	26266.5	14648.3	14669.2	18318.8	19940.7	17038	25153.8	16462.3	17817.5	27513.5	29186.8	24972.7	10955.9	161817	303409	226290	125406	116277	89111.6	33392.5	38854.4	60968.9	34156.1	45357.4	54412.5	59634.2	38508.3	44303.9	50476.9	50485.6	49555.6	33646.2	33330.1	55753.5	56807	77872.9	27410.3	58662.7	50995.2
115727	65372.3	38991	28721.5	21293	10557.3	11017	13147.5	14990	16833.1	16252.7	15338.4	14706.2	22169	NaN	34015.2	32635.3	NaN	NaN	25278.7	27535	31249.2	29392.5	24230.6	70524.3	44009.2	35844.9	32839.2	33688.7	22105.7	48369.2	NaN	NaN	NaN	NaN	NaN	NaN	NaN	NaN	NaN	NaN	NaN	NaN	NaN	NaN	NaN	NaN	NaN	71444.4	79271.9
50126.6	43260.3	23777.1	19528.7	15071.8	NaN	NaN	NaN	NaN	11414.5	8254.74	8694.3	NaN	NaN	NaN	NaN	NaN	NaN	NaN	4734.52	NaN	NaN	8516.51	NaN	31403	NaN	NaN	NaN	NaN	NaN	NaN	NaN	NaN	NaN	NaN	NaN	NaN	NaN	NaN	NaN	NaN	NaN	NaN	NaN	NaN	NaN	NaN	NaN	52546.1	15192.3
114916	125053	96156	105254	200676	292367	55660.6	51842.3	154474	108842	166273	161628	NaN	9545.74	12735	11098	10139.1	8982.29	11870.1	14516	33803.5	37464.1	19896.5	13391.9	118403	54894.5	37653.3	49244.5	99964.9	137153	226744	107136	74760.3	61377.3	34419.2	34087.1	38208.8	22745.5	23129.7	21284.1	18087.3	14752.3	14858.1	NaN	NaN	NaN	13396.9	12734.9	858034	113626
397181	289922	197120	179916	225913	208884	83296	63425.3	102641	110526	172191	181375	73817.2	68964.4	72872	45556.8	52356.9	35582.2	58598.9	74419.8	75670.8	96340.3	75532.6	61664.7	428318	235670	172054	164943	189659	242919	202011	148766	108798	89825.1	76502.9	78297.3	84262.7	64148.7	38396.5	63041.7	50321.1	42791.2	53674.4	59684.2	59548	55629.9	53055.8	38970.4	665957	149241
197485	14630	9735.25	9611.02	8085.14	2233.29	8702.11	10589.3	10591.5	7441.99	1425.62	5755.47	8859.26	6656.68	5574.97	6314.41	7092.39	NaN	4696.96	19033.9	1504.28	2398.44	2042.17	4212.66	25788.9	46894.4	33638.8	28877.1	10499.1	3878.16	64035.2	NaN	211239	218519	232947	237942	197886	220886	NaN	47665.6	36009.4	53331.6	NaN	NaN	NaN	NaN	23522.3	21101.2	108795	34272.3
23991.4	25204	29153	25702.5	21067.9	19104	79433.4	60611.6	59718.6	44185.1	26212.8	21613.2	70852.3	74256.4	76295.6	73857.5	71690.2	61766.1	67114	66474.2	64827.6	57994.9	60426.2	80119.9	13431.7	33100.2	30344.2	17391.2	48962.7	15061.3	13251.1	30945.3	35127.3	39401	52397.5	52943	55629.9	53051.4	66487.6	57840.4	59416.8	63940.8	58030.4	64493.1	75255.1	60948.9	44747.6	54760.7	18155.4	12975.4
NaN	NaN	NaN	NaN	NaN	NaN	NaN	NaN	NaN	5276.55	NaN	NaN	NaN	NaN	NaN	NaN	NaN	NaN	NaN	NaN	NaN	NaN	NaN	NaN	NaN	NaN	NaN	NaN	NaN	NaN	NaN	NaN	NaN	NaN	NaN	NaN	NaN	NaN	NaN	NaN	NaN	NaN	NaN	NaN	NaN	NaN	NaN	NaN	NaN	NaN
24505.9	114254	83283.6	75310.5	144717	320021	1803330	1823380	1675530	1315670	641703	439474	1590170	1567980	1256750	930531	1025120	931269	880063	704800	572856	538611	561848	961026	25178.3	NaN	5285.32	12731.1	28752.4	47157.9	156125	178360	361703	431766	439523	383506	399922	400673	329411	259921	293282	203863	208297	181068	155709	117125	145897	345404	NaN	50263.3
NaN	NaN	NaN	10199	28778.1	17846.9	43381.2	43352.3	65159.4	30550.9	21274.9	22702.2	62729.3	42960.4	37462.3	216197	252729	163625	176224	209754	159757	139164	128983	209712	NaN	NaN	NaN	NaN	NaN	NaN	17182.9	19412	32300.4	43898	65827.3	20377.3	71588.5	44121.9	62020	32284.4	42390.7	26046.4	18308	10858.8	10514.1	23808.3	17082.6	24696.7	NaN	5276.01
117521	134813	157851	281520	818273	1884820	1760340	1897530	1939990	1634680	1267360	1298620	1649350	1466950	1254080	1063360	954517	816262	873913	693364	649793	579340	678240	1185200	143782	123782	193008	303987	853602	1585870	1635470	1417460	1219690	1383380	1473600	1438230	1159230	1255970	1085150	898239	932285	765532	685886	606992	545922	549879	599230	855433	21435.4	336717
NaN	NaN	NaN	4769.61	11323	23534.7	10975	10305	25262	16216.9	13063	20910.7	12939.3	10556.6	9999.2	9043.18	9200.69	12237.6	5304.27	7239.12	9863.83	7665.19	7243.39	8347.89	NaN	NaN	NaN	15265.9	18244.1	41094.4	20869.2	32423.1	25307.7	26758	19940.5	22858.8	14673.9	22203.1	20277.9	15841.7	20010.2	16577.7	19464.5	18884.2	22805.5	16544.4	16063.7	19824.8	NaN	11260.6
50760.6	154570	69832.8	130083	367420	1028680	1106830	1047450	1127550	1049930	778158	777361	925025	804664	654937	592643	594540	520738	469646	443494	462830	415457	448542	835275	43421.4	111152	115180	282139	666495	1302830	897316	1263780	1227590	1257350	1202220	1870100	990048	1037460	1175460	891470	1037280	968642	749403	831244	730124	775950	585174	1084020	NaN	116655
NaN	NaN	NaN	NaN	4737.43	4556.86	14778	15174.5	14870.7	11571.4	4462.85	5387.48	10488.3	5697.46	7440.52	7877.46	10133.8	7478.68	5245.54	2171.99	4250.45	1388.82	NaN	3898.03	NaN	NaN	NaN	NaN	1794.12	5490.72	7388.47	13707.5	15516	35837	20804.9	34767.8	19703.8	26536.5	19215	26006	13668.8	2008.43	1476.71	4845.82	NaN	NaN	NaN	4026.85	NaN	NaN
556693	46778	59461.5	20494.2	15366.8	8005.77	30907.5	28977.4	25393.6	45740.9	13914.5	14381.6	9036.66	12071.5	11938.8	30965	32593.8	67401.4	9851.69	15116.2	42502.3	16965.7	27872	7193.29	63156.1	167401	120572	146102	51923.8	27364.2	24017.3	11223	19357.7	20369	27624.5	32401.6	34741.3	139181	17849.7	12182.5	20210.8	16584.6	23294.6	27801.2	28866.3	26691.7	37452.9	41747.8	258557	39822.7
106040	24104.6	28731.2	10948.8	14001.6	12981.6	5296.01	5082.96	2990.97	2430.49	9149.81	12272.3	7344.88	11843	5213.72	8108.27	18620.8	10427.4	3612.91	NaN	NaN	13513.6	NaN	8381.78	38297.6	73233.3	75665.5	53819.5	43688.1	29589	24677.1	19049.3	21734.4	25758.1	11742.3	9227.27	15156.6	9319.36	9071.98	12504.9	13623.2	12270.9	14380.3	9893.04	18759.8	15938.2	6292.35	7492.09	31973	21782.6
107148	36306.5	21572.4	16850.3	23990.2	19351.5	71165.8	8087.96	12123.8	12272.1	8560.4	11643.8	10228.7	14024.1	9263.01	15508.5	22812.6	16466.8	11221.7	13187.4	65936.7	7653.91	9422.46	NaN	87245.5	245950	34168.8	72685.5	74324.9	130701	23706.8	130355	102349	140141	170463	88685	12382.3	17115.9	24481.3	18813.6	23108.8	95262	96669.4	72467.5	15917.1	105464	15196.2	76049.1	91778.3	50199.2
90695	123810	571.43	40880.5	29803.4	20736	9537.82	9036.11	5310.87	12845.4	14846.2	20114	8773.46	11266	9595.95	3657.54	14931.2	18014.2	6684.39	7895.83	6601.23	6125.13	3482.97	10772	164618	14954.2	65564.6	55578.7	33992.2	18100.8	18387.5	15467.5	NaN	NaN	NaN	NaN	22389.5	NaN	NaN	NaN	NaN	NaN	9273.77	11829.4	17883.3	11003.6	19469.6	16564.2	19599	126286
873670	717369	474590	352092	253664	114400	56121.6	54796.5	47391.6	75861.4	147626	158363	66859.6	71481.4	66433.3	49460.8	65110.2	106239	51848.4	73704.9	81329.5	98146.6	110086	45502.3	964140	493321	354169	308755	196343	128342	133353	75341.6	98255.9	71070.5	50638.8	57710.8	99905.6	60740.6	63295.6	62069.3	65837.7	61803	65819.1	64438.4	66124.3	76639.9	94322.1	32716.4	1044890	253779
310618	113234	67511.9	79327.2	35657.8	24264.6	8428.72	16086.9	14882.3	14939.6	27723.2	45015.8	15167.3	16495.4	15035.7	20286.1	13858.8	13727.5	9340.14	11742.7	17627.9	18266.3	39771.8	11628.4	155655	163636	147888	118865	77194.8	91053.9	66987.5	44641.5	56704.1	27954.9	38111.8	29105.4	47911.9	29427.5	22329.6	28217.2	24986	26620.3	17704.8	28124.7	30746	40543.2	33041.1	NaN	156624	37758.5
NaN	NaN	NaN	NaN	NaN	NaN	NaN	NaN	NaN	NaN	NaN	NaN	NaN	NaN	NaN	7434.82	NaN	NaN	NaN	NaN	NaN	NaN	NaN	NaN	NaN	NaN	NaN	NaN	NaN	NaN	NaN	NaN	NaN	NaN	NaN	NaN	NaN	NaN	NaN	NaN	NaN	NaN	NaN	NaN	NaN	NaN	NaN	NaN	NaN	NaN
316779	99809.7	58020.7	33755.6	26285.9	20216.5	6039.57	10697.3	9291.69	13096.8	22849.9	15506	14356.6	17280.6	16418.7	14743.5	13183.6	25458.2	16425.1	14300.4	15737.7	15241	18468.6	9991.33	128054	65172	61908.6	47477.8	33214.4	43671.9	18632.5	15812.4	19043.9	12241	10250.4	11116.6	18594.7	16627.1	11377.2	11745.6	11468.3	8660.24	8174.45	11434	7640.94	11070.5	14584.4	6895.09	93956.6	50886.8
131250	41253.6	29652.6	27385.3	19173.1	12247.9	9395.15	11924.9	10940.7	19667.6	9918.34	9469.98	23316.5	23976.2	22180.7	23408.9	NaN	NaN	18564.7	16678.5	23721.3	19464.7	21216.7	14141.4	39019.2	37260.8	30439.8	43435.2	16914	50995.6	27512.3	25295.3	31916.2	23291.4	21465	20779.4	34188.8	26058.6	29461.2	33585.1	35336.7	9536.87	9718.88	26770.6	30340	11667.4	7968.84	17142.2	65884.2	41561.3
28249.8	118810	NaN	41962.3	NaN	NaN	NaN	NaN	NaN	NaN	NaN	NaN	NaN	NaN	NaN	14508	NaN	14280.4	6203.35	9559.15	12260.8	14704.7	13880.7	23589.3	22096.5	22241.7	19897.7	5491.94	5363.55	3629.34	4015.46	NaN	NaN	NaN	NaN	NaN	NaN	NaN	NaN	NaN	NaN	NaN	NaN	11593.7	53624.4	20214.3	13852.1	35384.2	NaN	NaN
274452	16088.1	9378.63	8409.42	9781.32	7465.81	4507.79	51760.1	63441.5	57354.7	9916.95	11510.5	67849.1	76356.1	105960	48421.5	NaN	87143.2	5208.4	16720.7	21766.4	29737.9	22763	43935.9	27948.2	359687	172159	20854.2	115646	83867.9	145483	20651.9	40869.6	NaN	NaN	12838.3	15697.3	NaN	NaN	NaN	15972.2	14287.4	31627.5	45993.7	136542	83580.4	117403	77865.6	115681	55024.7
NaN	NaN	NaN	NaN	NaN	NaN	NaN	NaN	NaN	NaN	NaN	NaN	NaN	NaN	NaN	NaN	NaN	NaN	NaN	NaN	NaN	8232.58	NaN	11287.7	NaN	NaN	NaN	38485.8	31711.9	26860.4	NaN	12418.5	NaN	NaN	NaN	NaN	NaN	NaN	NaN	NaN	NaN	NaN	NaN	NaN	NaN	NaN	9952.17	NaN	NaN	NaN
12446	NaN	NaN	3987.02	NaN	NaN	NaN	NaN	NaN	NaN	NaN	NaN	NaN	NaN	NaN	NaN	NaN	4158.16	NaN	NaN	14256.7	2982.07	4046.22	1746.77	8739	NaN	NaN	NaN	NaN	NaN	NaN	NaN	NaN	NaN	NaN	NaN	NaN	NaN	NaN	NaN	NaN	NaN	NaN	NaN	NaN	NaN	NaN	7943.98	NaN	NaN
NaN	NaN	NaN	NaN	NaN	1333350	NaN	NaN	NaN	NaN	NaN	NaN	NaN	99480.8	NaN	NaN	NaN	NaN	NaN	NaN	NaN	NaN	NaN	NaN	NaN	NaN	NaN	NaN	NaN	NaN	9669.06	NaN	7908.31	17597.6	29317.1	40300.6	39048.6	29329.8	13908.4	9977.88	9930.77	NaN	NaN	NaN	22487.5	NaN	4658.16	43393.4	NaN	NaN
161197	55287.2	35233	30769.8	32764.8	37223	38147.6	27578.2	35230.4	26381.3	32294.6	30121.7	22741.8	25772.2	51613.4	25565.6	35260.5	23735.5	37118	40971.2	9906.05	12102.3	12994.5	62928	82697.8	37495.4	15753.9	18370.1	21360.5	26267.2	11650.6	62281.2	56707.4	51502	41854.9	49460.7	59111.5	47810.9	37854.1	32029.6	42353	33687.8	26089.6	24736.8	28669.7	30882.7	21507.6	30275.9	199165	103943
124083	34086.3	27186	35810.1	20094.7	13374.7	6251.99	17964.5	15065.2	11877.8	13822.3	12573.3	14176.4	13471.5	11084.2	16020.7	12071.2	14228.4	29044.4	24877.6	28904.6	22841.7	22118.5	17943.4	101820	188550	208647	107151	148712	140214	90260.5	44541.6	80924.3	23001	30343.4	93892.8	28588.5	71071.2	76904.4	50491.4	28244.8	15009.4	60648.3	59436.8	32037.4	35116.7	37481.3	NaN	82036.6	77405.6
NaN	NaN	NaN	NaN	NaN	NaN	NaN	NaN	NaN	NaN	NaN	NaN	NaN	NaN	NaN	NaN	NaN	NaN	19605	11568.6	14939.9	13419.2	13227.1	23818.5	NaN	NaN	NaN	NaN	NaN	NaN	NaN	NaN	NaN	NaN	NaN	NaN	NaN	NaN	NaN	NaN	NaN	NaN	NaN	26007.1	14200.7	27538.5	39668.2	37674.5	NaN	7591.34
18656.1	14834.2	21500.5	20378.8	12729.4	16158.3	6797.23	6018.54	10541.3	11237.3	9570.57	6199.45	9823.65	6310.97	6186.01	7471.73	10755.5	7573.64	20024.4	33168.8	45485.4	41652.1	40417.6	91161.9	22872.9	28294.1	44075.1	42087.1	36713.6	27488.5	22557	25932.5	26728.8	11979.1	40209.7	23437.7	9295.81	26161	21846.2	27831.3	27397.8	18438.6	29609.1	47631.2	63367.9	45859	65835.3	100849	25745.2	23166.4
NaN	NaN	NaN	NaN	NaN	NaN	NaN	NaN	9831.2	NaN	NaN	NaN	NaN	NaN	NaN	NaN	NaN	NaN	NaN	5302.34	NaN	NaN	21398.8	NaN	NaN	NaN	NaN	NaN	NaN	NaN	NaN	NaN	NaN	NaN	NaN	NaN	NaN	NaN	NaN	NaN	NaN	20931.6	13030.2	9217.6	NaN	NaN	NaN	NaN	NaN	29325
9139.75	13262	NaN	NaN	NaN	24922.5	11613.4	14981.6	20284.9	12032.6	12695.7	9457.09	10787.8	10538.4	11808.2	10181.9	11769.7	16006.6	29511.5	14726.7	16086.7	20064.6	22222.3	25087	15630.2	NaN	NaN	NaN	NaN	NaN	7342.11	30497.3	NaN	6785.93	38895.4	6166.05	11650.6	9779.52	27119	24607.7	31314.5	26850.1	25397.2	28995.9	23970.4	21277	24205.4	33485.8	NaN	NaN
NaN	NaN	NaN	1079690	1076690	NaN	NaN	NaN	NaN	NaN	NaN	NaN	NaN	NaN	NaN	270757	NaN	NaN	NaN	NaN	6610.59	8056.23	11211.7	5734.55	NaN	76328.3	76722.8	36096.7	25230.6	277506	NaN	NaN	9136.2	8667.86	NaN	6147.09	9380.44	NaN	NaN	9377.96	NaN	NaN	NaN	13451.1	22391	37094.1	57862.8	17543.9	NaN	NaN
23771.8	29570.8	14655.7	16945.1	44983.4	228402	133762	168075	216283	383757	726689	436720	68580.6	51810.1	39626.8	28958.9	30968.3	38932.6	39548	46103	59460	53674.5	40107.4	59583.1	29558.7	59539.8	54585.2	48081.6	166897	537552	657136	807923	742031	340784	202629	179956	146301	113017	120061	130598	110134	126138	140670	114954	105057	106538	112437	87293.6	58112.5	65129.3
NaN	NaN	NaN	NaN	NaN	NaN	13087.2	9483.9	5380.15	3539.48	NaN	NaN	5498.08	5586.32	4435.84	3854.32	NaN	NaN	3146.91	NaN	NaN	NaN	NaN	3047.81	NaN	NaN	NaN	NaN	NaN	NaN	NaN	NaN	NaN	11213.2	33497.2	40009.4	25295.1	19383.6	16086.6	10417.8	9579.5	NaN	9792.18	NaN	NaN	6095.74	NaN	12060	NaN	NaN
NaN	NaN	NaN	NaN	NaN	NaN	3363.43	NaN	2623.01	NaN	NaN	NaN	NaN	3572.47	4212.97	2655.47	24881.8	NaN	4685.9	NaN	126712	NaN	NaN	NaN	NaN	NaN	NaN	NaN	NaN	NaN	NaN	NaN	NaN	3331.36	NaN	NaN	NaN	4770.67	5461.7	6815.87	6442.45	11574.2	12801.1	13449.6	15966.5	8366.71	11777	16168.1	NaN	32824.1
NaN	8989.65	27381.3	NaN	NaN	27022.8	NaN	48081.7	25791.6	24147.5	20330.5	NaN	37814.1	29373.9	66179.6	NaN	12473.4	7828.43	8409.91	1177.55	25314.6	12199.4	47731.2	8743.71	NaN	16514.3	NaN	NaN	NaN	NaN	20152.7	NaN	NaN	NaN	NaN	NaN	NaN	NaN	NaN	NaN	51551.7	88637.1	91698.9	NaN	NaN	NaN	NaN	NaN	NaN	NaN
NaN	NaN	NaN	NaN	NaN	NaN	NaN	NaN	NaN	NaN	NaN	NaN	NaN	NaN	NaN	NaN	NaN	NaN	NaN	NaN	NaN	NaN	NaN	NaN	NaN	NaN	NaN	NaN	NaN	NaN	NaN	NaN	NaN	NaN	NaN	NaN	NaN	NaN	NaN	NaN	NaN	NaN	NaN	NaN	NaN	NaN	NaN	NaN	NaN	NaN
192600	NaN	NaN	NaN	22164.8	18935.6	23517.2	25748.1	28214.1	18309.8	12690.7	581718	37402	1596210	13961.6	NaN	NaN	NaN	934201	707543	714185	616637	605481	809161	NaN	105025	NaN	562426	36838.3	59492.9	18244.3	49247.6	56692	43752.2	56012.3	1926810	1238950	3304260	30598.5	3283080	23638	30794.5	19161.4	34383.7	24311	11986.5	17661.9	26320.1	142758	NaN
5317.72	4870.26	3373.61	NaN	2213.27	2183.9	5978.07	1932.97	5463.94	1760.47	7609.72	5274.02	5390.47	5297.1	6240.48	4560.62	1006.02	NaN	6980.87	5149.74	937.27	9758.28	1706.12	4267.62	7751.33	39112.6	61232.8	48979.3	49581.1	55898.6	55377.3	13153	29589.4	45805.3	63384.9	62768.9	5648.65	23574.9	49003.9	42823.9	48144.2	57598.1	53662.3	46944.4	54319.6	NaN	2922.63	31533.4	10473.2	4068.31
29173.4	26566.9	39122.8	27621.9	13801.7	16470	32138.2	30730.9	24483.2	20945.6	15297.2	11459	27557.8	44500.9	46697	44332.6	36716.1	46090.8	29310.6	30540.4	32701.9	25801.6	27849.1	31726.4	25257.6	88342.2	134093	89153.6	66938.4	51080.7	29331.7	66885.4	78308.3	87544.1	103022	110472	91433.7	97838.5	97483.4	83334.7	75039.4	74576.1	63877.7	66834.3	61636	71881.9	69219.5	63167.7	44765.4	64839.7
244735	100664	54785.5	58740	19602.4	73063.4	10764.1	11548	11209.1	19313.1	23274.7	75932.3	14176.6	12485	10533	9888.04	22250.8	13314.3	9809.25	14798.7	20258.6	8885.02	20959.1	4405.63	136986	364939	302651	232329	189315	185053	108214	124317	110120	72624.7	71029	60177.4	66867.2	42637.9	40486	62237.2	55614.5	67067.7	81706.9	66768.5	58044.6	68174.2	74343.9	19476.3	180092	74003.9
NaN	70782.2	55180.4	27465	NaN	NaN	24735.6	NaN	17070.6	19023.7	NaN	17120.4	22667.1	20003.2	18095.4	18303.2	18738.2	NaN	12505.1	20420.2	NaN	NaN	27128.8	NaN	78603.9	NaN	NaN	NaN	NaN	NaN	NaN	NaN	NaN	NaN	NaN	NaN	NaN	NaN	NaN	NaN	NaN	NaN	NaN	NaN	NaN	NaN	NaN	NaN	59351	31985.1
71898.6	34019.1	20114.2	16879.8	11494.8	10582.2	3363.56	3288.4	2330.17	4149.28	8554.22	9134.57	2664.64	3743.66	2249.12	2913.02	3038.16	2809.73	4099.13	3894.04	3522.49	6905.03	4182.12	2591.65	27351.1	12574.4	6853.41	6722.97	4619.32	3732.29	5867.93	4078.83	4523.77	6260.04	NaN	NaN	6257.03	NaN	NaN	NaN	NaN	NaN	NaN	NaN	NaN	NaN	NaN	NaN	42428.3	19776.3
NaN	NaN	NaN	2940.06	11946.1	1420.57	28340.6	29862	13355.5	15783.7	11406.7	18553.4	14532.1	18361.6	26361.8	29192.1	25315	42635.2	25993.3	51326.8	36803.1	35835.1	19939.6	42162.4	NaN	NaN	NaN	NaN	8739.25	12374.3	15754.1	23390.2	41720	51811.4	47351.1	49716.4	39841.1	51136.4	72591.8	54084.4	76230.4	73488.9	71672.4	68225.3	72396.3	64835.9	60351.5	92484.1	NaN	NaN
190488	141032	89185	68623.1	49147.6	46978.2	45440.2	36654.1	46785.7	41822.9	49161.2	48082.3	35845.8	34181.4	34282.4	25496.3	28454.5	55858.8	33826.1	36911.3	60332	65442.5	57562	20503.4	199774	120348	88523.2	89697.4	58482.5	49595.1	56973.5	55197.9	43387.3	74428.5	48613.3	31030.6	58396.8	53207.8	53765.9	63138.2	54303.9	65314.7	68754.6	64361.6	55649.5	55541.2	63514.3	31137.5	199129	71963.5
NaN	NaN	NaN	NaN	NaN	NaN	4859.72	13012.4	60180.3	NaN	NaN	NaN	1035.5	2088.25	5125.9	8249.08	7719.52	8737.67	7057.1	7373.09	6865.06	6916.22	6044.44	9030.09	NaN	NaN	NaN	51004.5	39611	NaN	NaN	NaN	NaN	NaN	NaN	41157	NaN	4548.59	3928.26	8266.54	11077.6	9647.99	13285.6	8804.43	15346.3	12041.2	9354.6	14412.4	NaN	NaN
NaN	NaN	NaN	NaN	NaN	NaN	NaN	NaN	NaN	NaN	NaN	NaN	NaN	NaN	NaN	NaN	NaN	2416.35	16229.8	14728	NaN	NaN	3102.16	NaN	NaN	34961.4	NaN	NaN	18555	NaN	NaN	NaN	NaN	NaN	NaN	NaN	11480.1	16934.6	NaN	27790.1	51457.2	41598.1	64531.1	61265.1	82995.8	33754.6	38654.5	55556.7	NaN	NaN
NaN	5027.41	NaN	NaN	15527.6	37433.8	NaN	NaN	NaN	11783.3	11888.5	21971.4	NaN	NaN	NaN	NaN	NaN	NaN	NaN	NaN	22586.5	NaN	20992.2	NaN	NaN	NaN	NaN	8219.31	32201.7	56702.7	43097	20197.2	18016.5	NaN	NaN	NaN	NaN	NaN	NaN	NaN	NaN	NaN	NaN	21007.3	30108.6	30979.3	30881.3	63873.5	NaN	NaN
84633.2	43042.4	36453.9	23291.8	19946.8	10884.3	11043.9	9576.38	10849.2	8296.61	19786.5	18154.1	13222.6	11229.5	11537.1	13382.1	10146.4	12284.5	10233.2	10733.7	6650.01	16102.4	19560.2	5721.7	52176.1	56768.4	46123.1	31987.8	22819.1	17665.5	13639.9	11033.5	9586.99	11178.7	9442.7	NaN	10694.6	10436.1	8476.91	7448.75	7547.44	4900.92	NaN	22344.4	NaN	NaN	NaN	6605.44	127420	59208.4
NaN	NaN	NaN	NaN	NaN	6360.95	9191.61	10510.4	12410	12072.7	12373.7	8069.49	7851.71	NaN	NaN	NaN	NaN	NaN	NaN	NaN	NaN	NaN	1840.73	4924.53	NaN	NaN	NaN	NaN	NaN	NaN	NaN	NaN	NaN	11374.8	NaN	NaN	NaN	NaN	NaN	NaN	NaN	NaN	NaN	NaN	NaN	NaN	NaN	NaN	NaN	NaN
NaN	NaN	NaN	NaN	113039	2305.28	NaN	NaN	29756.9	951.371	NaN	1379.57	NaN	NaN	NaN	NaN	NaN	NaN	11871.5	NaN	NaN	NaN	NaN	NaN	NaN	NaN	NaN	NaN	NaN	NaN	NaN	NaN	NaN	NaN	NaN	NaN	NaN	NaN	NaN	NaN	NaN	NaN	NaN	NaN	110317	NaN	NaN	NaN	329747	206004
NaN	7234.56	998.522	1132.13	6404.27	2648.71	4967.24	1140.06	2926.26	4079.29	1104.25	4373.92	1727.61	2195.41	2850.08	2107.18	2873.75	NaN	2041.04	2340.96	3146.95	2347.58	NaN	1601.21	NaN	NaN	NaN	NaN	NaN	NaN	NaN	NaN	NaN	NaN	NaN	NaN	NaN	NaN	NaN	NaN	NaN	NaN	NaN	NaN	NaN	NaN	NaN	NaN	NaN	NaN
11955.8	6369	6640.39	9032.26	28631	11988.7	38516.4	14408.8	51323.7	61868.1	47820.2	54811.6	46570.9	52002.1	44916.7	49847.2	46979.1	40321	31704.7	27387.4	27778.1	23349	22443.1	45515.7	8048.38	NaN	NaN	6918.57	16987	29057.7	34085.2	28035.6	26206.3	33117.2	37497.9	40252.5	37602.7	36932.1	29153	24762.8	26762.7	22772.4	20476.3	19819	20815.4	13461.1	15844.2	28079.1	55731	124868
NaN	NaN	NaN	NaN	NaN	NaN	NaN	NaN	NaN	NaN	NaN	NaN	NaN	NaN	NaN	NaN	NaN	NaN	NaN	2198.95	2839.01	5512.5	5246.54	2377.46	6148.39	NaN	NaN	NaN	NaN	NaN	NaN	NaN	NaN	NaN	NaN	NaN	NaN	NaN	NaN	NaN	NaN	NaN	NaN	NaN	NaN	NaN	NaN	NaN	NaN	NaN
26181.3	15577	19483.2	13671.7	5927.84	6644.35	4749.57	4189.8	3607.18	4566.24	7411.94	9549.36	2430.31	3299.45	2288.01	65285.6	80476.9	1678.35	2346.37	2803.47	9954.17	3669.2	5912.41	16455.9	15606.2	127078	82043.8	43045.7	66931	46136.3	8205.65	18949.6	7066.34	NaN	NaN	NaN	NaN	NaN	7838.36	51051	11718	NaN	NaN	NaN	23797.2	24506.8	16593.2	NaN	13290.3	7683.89
NaN	NaN	NaN	NaN	8392.29	7054.19	NaN	NaN	NaN	NaN	NaN	NaN	NaN	NaN	NaN	NaN	NaN	NaN	NaN	NaN	NaN	NaN	NaN	NaN	NaN	NaN	45503.6	NaN	NaN	NaN	NaN	NaN	NaN	NaN	NaN	NaN	NaN	NaN	22966.9	26202.6	NaN	26946.3	NaN	24038.8	24610.2	39174.4	NaN	26474.5	NaN	NaN
NaN	NaN	NaN	NaN	NaN	NaN	NaN	NaN	NaN	NaN	NaN	NaN	NaN	NaN	NaN	NaN	NaN	NaN	NaN	NaN	NaN	NaN	NaN	NaN	NaN	17187.9	NaN	NaN	NaN	NaN	NaN	NaN	NaN	NaN	NaN	NaN	NaN	NaN	NaN	NaN	NaN	NaN	NaN	NaN	NaN	NaN	NaN	NaN	NaN	36225.3
NaN	NaN	NaN	NaN	6917.08	12862.2	NaN	NaN	NaN	3209.4	5303.29	8963.99	NaN	NaN	NaN	NaN	72982.3	NaN	4029.69	6896.65	19629.4	8120.46	9510	41522.4	NaN	NaN	NaN	NaN	NaN	NaN	NaN	NaN	NaN	NaN	NaN	NaN	NaN	NaN	NaN	NaN	NaN	NaN	NaN	NaN	NaN	NaN	NaN	3840.44	NaN	NaN
35323.8	25956.6	25035.7	22382.1	20320.1	16680.7	12985.9	15488.1	14142.1	17301	11881.1	17925.9	13056.3	13068.4	16561.4	17460.4	16228.6	14762.6	11996.5	11668.4	10063.1	10813.5	12601.3	8496.71	38333.5	47486.1	45823.2	43669.9	37644.5	38047.6	21705.7	26256.8	29584.9	25244.4	24907.5	25712.9	23188.6	31556.8	26764	28946	31583.7	29905.9	23494.3	21107.8	17550.6	16612.1	16635.3	21447	41047.9	52673
58783.4	29742.5	29476.5	19281.7	14897.7	15377.3	17415.4	17692.5	19791.2	18801.3	25402.2	14479.9	14241.8	10916	8490.65	7592.78	11256.9	13941.8	8169.79	17540.4	16253.7	12454.9	15332.7	12265.8	50319.3	33305.7	25851.9	30450.9	20458.3	22513.4	29463.5	28716.3	21644.4	26507.4	24584.4	20995	13213.2	16325.5	12950.4	26553	11417.1	8916.38	6939.81	20759.9	16471.1	6348.46	5982.83	3177.84	26078.9	25900.5
NaN	NaN	NaN	NaN	NaN	NaN	6804.47	6859.76	NaN	NaN	NaN	NaN	NaN	15729	11428.7	13498.7	26466	17825.4	10389.2	25204.9	20833.3	11683.8	9770.5	20455.2	NaN	NaN	NaN	NaN	NaN	NaN	NaN	NaN	NaN	NaN	NaN	5486.48	2564.26	2569.93	8858.11	4212.07	3292.07	4404.95	13734.1	9836.24	7035.57	9027.7	8002.7	27530.9	NaN	NaN
72621.6	39165.5	37859.6	16897.8	16264	11504.3	NaN	NaN	4746.88	7369.6	10399.1	10184.1	17948.3	11331	9325.81	NaN	NaN	NaN	NaN	NaN	NaN	19141.8	NaN	NaN	36940	92824.8	54494.7	18601.2	28657.7	46039.5	27710.4	NaN	31261.9	NaN	NaN	NaN	30173.3	NaN	NaN	NaN	NaN	NaN	NaN	NaN	NaN	NaN	NaN	NaN	89655.8	20240.4
NaN	19170.6	13032	21584.1	22734.7	26321.6	11517.2	7957.5	5145.42	15025.5	12671.7	29985.1	16936.9	3716.28	2508.7	4117.41	9472.31	12814	6841.08	4786.76	4262.63	1423.82	7094.85	6478.24	12823.6	37908.9	77178.3	11755.9	42082	72295.1	62148.6	53306.3	22496.4	26982.5	32577.6	48384.7	24242.6	85760.8	18153.8	22126.4	NaN	16719.9	15822.5	15037.7	16088.6	18250.1	16900.4	17803.5	NaN	23276.6
17325.7	37988.1	44751.1	34812.1	28190.9	20408.9	48861.3	48065.3	39912.1	36232	26686.4	32290.2	44066.9	46551.1	45251.7	43902.2	37091	39437.4	26676.4	32162.2	26861.3	29700.1	23209	30612.4	22270.9	51158.9	75333.6	88746.2	112900	150292	74027.9	122001	126047	61139.7	125930	75973.8	52469.2	73374.6	61599.5	82990.4	68342.4	65060.2	59264	53096.8	53541.8	45538.6	53201.9	71028.6	49855.5	97129.5
23389.1	18348	12020.3	10500.7	6628.98	3983.34	NaN	NaN	NaN	NaN	3173.29	4449.82	NaN	NaN	NaN	NaN	2551.73	NaN	2783.83	3544.79	3581.54	4275.42	5379.67	5122.69	20776.9	29410.6	34294.8	28458.8	19392.8	13061.6	5575.5	8992.63	7363.97	8440.95	NaN	NaN	NaN	NaN	NaN	7935.6	NaN	7181.54	8518.22	10053.3	13324.4	10543.2	15544	21556.3	11063.3	6289.3
NaN	NaN	7197.86	14151.8	4711.58	6750.53	15876.7	5076.42	8182.03	8241.51	10804	8237.72	9122.2	6014.29	6980.13	1379.79	5448.87	1860.25	5811.31	5998.38	5287.43	5147	8712.5	9437.78	9132.76	NaN	NaN	8728.63	8877.09	18320	10958.6	7655.51	12470.5	7269.6	9766.38	12395.9	3595.12	13158.3	6736.22	NaN	6633.28	7647.35	3958.61	4391.12	4254.57	5645.37	3432.86	7749.33	12030.5	2162.1
12468.4	9654.08	10873.1	9954.92	7677.53	15697.2	36260.5	36763.7	33549.3	26270.1	18127.7	15321.8	21772.5	27717.7	20091	26438.8	29631.6	19881.3	8287.46	8839.69	10406.6	6957.7	6401.3	7610.67	8521.17	19219.7	19482.8	20939.3	30438.8	39531.6	18429.1	45739.2	60456.6	51461.1	62323.4	74716.9	45514	47107.1	55620.3	54046	45903.2	47535.9	41547.3	28592.5	26795.5	20942.3	20730.9	25188.4	NaN	NaN
48388.5	67965.5	26391.1	55250	98488.9	169622	238144	294404	224128	190773	188793	143492	257290	199584	253019	232858	200120	263037	143071	103182	98602.2	88363.8	72106.3	137960	152334	244271	291061	123236	180193	177519	248048	290111	307710	276703	354625	298632	244986	292071	254510	285453	247718	232413	142034	158543	107399	132773	128489	191564	97657.5	136153
89137.1	96951.7	42691	74800.4	90694.8	138284	587479	495288	593506	296698	216805	129683	341090	280403	337443	363228	373271	218319	187472	189532	108617	130556	103058	106560	132392	60294.3	78525.6	110973	125177	95937.8	131392	133199	205334	268984	177821	437326	297586	273339	207615	277272	251660	190957	141522	112112	104583	83491.7	72934.9	136096	5892.36	29341
79588.5	19773.4	11175.3	25011.4	9571.49	10133.3	24257.9	22642.3	20971.8	23554.6	8841.33	17834.8	21784.1	30532.3	46949.4	22292.5	26754.4	17716.8	8844.4	8512.65	19727.6	15980.2	46296.1	35636.2	47818.4	60982.4	40385.9	34987.8	17967.2	9691.26	9097.13	29286.9	30866.4	35555.7	17030.9	8794.24	12933.5	38543.7	13666	27495.7	15319	23323.6	36114.6	32450.1	20679.9	69656.7	49710.4	24353.4	119669	NaN
35424.1	36089.3	14245.9	7394.86	8864.12	1184.93	4388.34	3688.93	3381.11	3596.22	4170.54	4130.57	4524.18	4604.67	3831.16	4177.87	3472.3	5811.38	1489.48	4045.72	25394.1	4737.86	3021.32	NaN	17497.4	46845.1	30344.5	29144.6	26468	18123.4	12383.9	12843.7	15180.9	11790.4	57219.7	NaN	71559.2	51691.5	NaN	NaN	NaN	28127.7	18632.2	4019.58	4996.61	6492.16	8869.09	NaN	48061.4	14626.8
NaN	NaN	NaN	NaN	NaN	NaN	NaN	NaN	NaN	NaN	NaN	NaN	NaN	NaN	NaN	NaN	NaN	NaN	4779.47	7231.32	10859.2	17865.9	14274.8	10006.9	NaN	NaN	NaN	NaN	NaN	NaN	NaN	NaN	NaN	NaN	NaN	NaN	NaN	NaN	NaN	NaN	NaN	NaN	NaN	30633.3	52105.4	64111.3	69070	39136.9	NaN	NaN
NaN	NaN	NaN	4009.99	6197.73	8671.2	NaN	NaN	NaN	6822.39	4021.5	1377.2	NaN	NaN	NaN	NaN	NaN	NaN	NaN	24474.6	6188.19	44294.8	26980.9	36963.3	NaN	18946.8	15057.3	20528	15600.4	22500.2	28105.1	9150.64	22242.8	13394	19960.3	NaN	7356.23	NaN	15564.4	13364.3	10729.5	10879.6	8724.94	16726.3	30108	13624.3	34548.4	57171.3	NaN	NaN
NaN	NaN	NaN	NaN	NaN	NaN	NaN	NaN	NaN	NaN	1798.17	NaN	NaN	NaN	NaN	NaN	NaN	NaN	3532	4868.16	3359.91	944.372	7564.14	2849.65	NaN	NaN	NaN	NaN	NaN	NaN	NaN	NaN	NaN	NaN	NaN	NaN	NaN	NaN	NaN	NaN	NaN	NaN	NaN	24265.4	6020.42	26983.8	7831.96	28987.5	NaN	NaN
NaN	NaN	NaN	NaN	NaN	NaN	NaN	NaN	NaN	NaN	NaN	NaN	NaN	NaN	NaN	NaN	NaN	NaN	5639.91	6483.66	7324.76	2590.84	8148.28	18067.2	NaN	NaN	NaN	5533.41	7514.98	10887.3	NaN	NaN	19749.9	NaN	NaN	NaN	NaN	NaN	NaN	NaN	NaN	NaN	NaN	72780.5	13525.7	58069.4	13347.7	28238.7	NaN	3604.83
NaN	NaN	NaN	NaN	NaN	NaN	NaN	NaN	NaN	NaN	NaN	NaN	NaN	NaN	NaN	NaN	NaN	NaN	8095.17	NaN	18170.7	10886.4	25088.1	17308.1	NaN	NaN	NaN	6398.97	34004.2	9507.25	9906.57	41473.3	NaN	NaN	NaN	NaN	NaN	NaN	NaN	NaN	NaN	NaN	NaN	11381.9	15405.3	10719.4	7684.95	16542.1	NaN	NaN
NaN	NaN	19001.7	6718.65	11837.2	17243.7	45044.2	41878.3	30314.8	40363.4	25522.2	19582.1	21288.8	23052.1	27285.5	32775.9	30879.5	26900.1	23743.2	30585.5	17376.3	14785	16465.6	24414.3	NaN	22048	20952.2	20022.6	39407.4	83970.8	36992.9	71218.9	78520.9	47747.6	77259.2	66753.8	49754.5	45506.8	56476.9	96907.4	52341.2	82087.6	36819.7	114231	48791.5	31898	80695.7	114391	NaN	NaN
NaN	NaN	5049.27	11143.2	20980.6	28918.1	67099.2	82752.6	63434.5	49487.6	45221.8	31156.7	31753.2	22605.2	48098.6	58254.6	49711.4	53797.8	31137.1	37861.2	18867	16823.1	19872.2	26975.9	NaN	NaN	NaN	NaN	23243	37753.9	NaN	NaN	10423	2035.38	5577.37	16680.4	17734.5	16754.5	NaN	16728	NaN	NaN	NaN	NaN	NaN	NaN	NaN	NaN	NaN	NaN
21548	NaN	3778.88	4075.92	2221.88	5053.23	9634.03	4653.67	1524.97	3184.03	3283.22	4538.27	10468.9	7497.3	13133.9	9393.69	12869.2	10205.5	NaN	6962.9	16729.1	NaN	NaN	NaN	9701.04	29152.5	29909.2	NaN	2170.65	17680.7	27984.3	41630	34462.3	1425.47	19399	41636.1	19517.5	62576	16398.1	83679.3	13995.3	41479.7	NaN	NaN	NaN	NaN	7106.12	NaN	NaN	5532.82
NaN	NaN	NaN	NaN	455734	2475.18	9193.51	9312.49	17014.2	16184.9	8602.01	18209.3	18915	20601.6	18593.3	25335.3	14744.9	24897.7	14857.6	21343.8	22753.4	16603.5	14052.6	19062.5	NaN	NaN	NaN	NaN	16017.1	22715.2	19910.5	40529	53026.2	56754.2	61440.5	59471.1	119793	43948	43143.4	53684.8	55872.9	53419.2	53527.6	49787.9	59915.3	51109.6	51230.1	91131.9	NaN	NaN
273177	187408	121923	84965.9	62967.7	18236.4	15999.5	13338.3	7458.61	18758.8	33267.8	36362.5	20869	23428.6	19155.9	19813.6	17526.4	26237.8	27371.5	25257.4	34055.6	40122.3	44660.4	17119.7	260111	155965	76191.6	70149.7	52546.5	NaN	26733	13733.5	11962.6	13888.7	11515.8	NaN	25923.7	15794.2	14578	NaN	14522.1	12762.7	NaN	9676.11	15654.2	11870.4	NaN	NaN	399810	59233.9
NaN	NaN	NaN	NaN	6731.15	7019.51	NaN	1205.35	NaN	682.019	1759.48	3848.31	NaN	NaN	NaN	NaN	NaN	NaN	NaN	NaN	NaN	NaN	NaN	NaN	NaN	NaN	NaN	NaN	NaN	33185.9	21851.4	28292.9	30749	NaN	NaN	NaN	NaN	NaN	NaN	NaN	NaN	NaN	NaN	NaN	NaN	NaN	NaN	NaN	NaN	NaN
NaN	NaN	NaN	NaN	NaN	NaN	NaN	NaN	NaN	NaN	NaN	NaN	NaN	3231.11	7082.49	7557.18	7266.21	13436	13126.4	15699.8	16808	12953.9	11279.7	20958.2	NaN	NaN	NaN	NaN	NaN	NaN	NaN	NaN	NaN	NaN	NaN	NaN	NaN	NaN	NaN	NaN	NaN	12252.9	13973.2	15584.7	15255.2	13143.8	12704.9	29348.9	NaN	NaN
34973.2	61091.9	181728	240797	231139	264399	318983	341763	393071	344352	308532	267739	331341	303390	296850	305390	276093	237252	161875	150527	192269	259196	323578	163813	34984.1	138337	146850	152039	162851	216337	270921	220575	254751	212681	227248	246384	204435	232310	228914	168104	177731	180557	166807	139505	157809	195550	231520	150406	113787	306044
63160.2	129925	336698	497404	477251	613206	681020	726561	759608	691539	644685	505011	604538	604200	614381	618142	542173	518959	333604	308345	240958	295345	274264	364159	70404.5	64423.8	148656	207282	191791	238531	357230	283845	274639	338758	285944	291259	301076	302833	299442	259963	252556	189486	141769	122650	118362	116035	120730	139283	118888	968723
65488	160777	514918	773098	644642	871776	990607	1045960	968201	961322	936034	785140	1013040	883847	779989	864722	869587	693258	483826	433908	447799	570543	564908	540742	72114.1	383932	1133470	1002820	1188540	1308190	813050	1225680	1282120	1198420	1265920	1157360	847287	971997	1005570	993841	1134800	974488	793905	691260	672975	793346	856537	810796	145718	1043590
39254.5	58767.5	126204	162690	158428	198455	219315	238521	301850	245857	220098	191617	259264	218258	208526	205458	183205	112324	127081	120230	137146	166470	197162	118847	40274.5	53325.8	84040	117440	112012	126632	148981	136286	136328	126868	129840	151162	113140	127734	124162	100603	105087	105205	96060.5	79056.6	83310.5	102004	123372	81126.2	68019.4	379263
58593	153664	413237	613685	520405	739834	776128	816886	834120	775722	802715	578243	751002	713041	563452	722004	645355	546541	416530	300652	311626	299394	349777	363068	74946.7	145559	277836	389436	331189	363216	546545	591360	501871	548530	541635	549000	391017	506129	470260	476921	476171	339799	340564	239770	233348	194482	257329	279740	148274	847075
NaN	45417.5	139961	302029	438772	468143	104412	60358.2	97075.7	50236.4	131962	545413	183975	158441	86366.1	423611	190628	415587	343785	339395	127185	251424	162378	444572	NaN	33586.2	NaN	168974	110414	NaN	114559	324029	86269.5	95326.4	99827	80302.9	45163.6	73401.3	55161.1	43354.6	87940.5	64608.2	57412.6	46856.3	24826.3	41056.8	23928.2	56242.7	55927	434387
42568.9	121006	391468	522620	479259	603272	694763	734499	719415	653038	654056	565218	666602	606176	560108	541916	540752	517345	308981	274730	285903	264257	259504	344488	53898.1	81139	238542	311909	316404	380957	491839	507284	512512	527055	488368	533616	444418	469359	462235	374459	378611	309805	274882	202008	186684	184747	189769	244328	189029	764069
99568.6	173988	385992	662947	639312	765597	920999	949364	1139750	958699	951383	778565	1001290	949689	832194	881085	767239	619176	452978	426608	356637	476660	549652	454664	123167	158582	282752	292477	287455	330172	427013	397946	458898	399395	442040	393300	368141	370883	338912	318039	322950	228292	250382	215372	199669	217645	235551	250415	241110	1367430
95096.8	73493.6	62980.4	43761.1	42852.8	33279.9	40031.3	47039.5	42776	39049.4	31494.8	34971.9	44263.7	42486.3	53555.8	52776.3	64868.8	48209.5	59316.4	61618.5	61256	67339.9	45348.1	47066.6	95710.5	126983	105403	81318.7	97270.4	92712.9	66092.5	105889	106851	108938	128672	109253	78700.6	101421	104394	96469.9	96040.7	96578.6	94792.6	89203.3	109710	114365	90418.7	72447.6	68810.8	72248.3
71245.5	32909.3	30404.9	33734.6	38851.7	48777.6	93034.6	83567.3	83608.5	91462.5	56278.2	41768.1	60164.4	60064.4	201808	197520	191685	110154	120689	74333.3	53974.5	51759.6	50175.7	63171.5	61057.9	112863	96952.1	124099	139836	176232	192466	341128	369098	462996	492640	449779	368226	351350	321084	335108	328010	244610	191103	137419	108382	115503	92813.3	131952	23429.3	47511.2
94080.1	NaN	NaN	11187.1	NaN	NaN	35313.3	33243.7	NaN	NaN	NaN	NaN	18325.5	17227.6	25351.7	NaN	25535.2	35916.8	1966.79	NaN	143167	NaN	NaN	61397.8	NaN	NaN	NaN	NaN	NaN	NaN	NaN	NaN	NaN	NaN	NaN	NaN	NaN	NaN	NaN	NaN	NaN	NaN	NaN	NaN	NaN	NaN	NaN	NaN	NaN	NaN
25868.2	90566	16893.5	28341.1	65010.7	117962	129883	155018	206515	179166	144476	88002	133544	148618	160580	143059	102095	552172	42272.9	464953	357008	314647	279782	516457	51531.6	106791	150844	289759	573246	1169110	1460030	2660610	3567690	3736780	4204720	4095880	2832170	3302820	3234910	2721740	2558930	2146260	1808090	1266370	931661	868298	780861	1228350	NaN	42613.8
NaN	NaN	NaN	NaN	NaN	NaN	50113.9	22557.3	39803	17797.3	19487.4	40248.5	33335.2	25235.2	15085.7	19032.2	14654.5	13846.5	46541.4	74740.8	58565	NaN	NaN	26095.4	NaN	NaN	NaN	NaN	NaN	NaN	76484.4	39541.1	100811	11399.7	NaN	8135.27	13938.5	13998.1	16212.2	67010.3	NaN	NaN	NaN	NaN	NaN	NaN	NaN	NaN	NaN	NaN
609615	522799	349404	345962	438908	650340	2050480	2065770	2003330	1643590	1087940	846062	1491570	1352780	1494420	1277780	1027440	1173190	571758	550968	342474	350069	345542	506523	592576	558448	349391	411765	561842	642369	909189	959102	1419960	1697110	1705820	2135770	1437730	1383870	1272280	1273330	975169	943035	843271	811148	505266	517822	465153	646990	149216	160611
NaN	NaN	NaN	NaN	NaN	11584.2	26051.8	27029.4	27065.9	24715.9	19681	12673.9	20071.3	23409.8	22705.6	22217.7	22038.2	28000.2	18846	20754.7	NaN	NaN	NaN	NaN	NaN	NaN	NaN	NaN	NaN	NaN	NaN	NaN	NaN	NaN	NaN	NaN	NaN	NaN	NaN	NaN	NaN	NaN	NaN	NaN	NaN	NaN	NaN	NaN	NaN	NaN
9508.34	22811.2	39451.4	58009.2	81197.7	65157.8	224106	73297.7	401380	390081	224390	140415	333578	282099	231887	227700	201062	153159	117988	83736.1	59956.9	51327.1	52321.9	71130.4	9540.22	29222.4	50960	108934	221886	232352	234071	454659	491949	618862	704673	718082	420997	521299	508893	520775	452987	422560	475105	230662	139181	128804	144997	164638	NaN	19671.8
212868	108385	44137.3	59696.4	47452.6	25322.7	58202	36255.2	57596.3	30817.7	26560.2	24718.7	42543.5	31054.5	39159.3	31591.2	27698.9	33470.8	16068.3	25589.4	36906.1	33795	45238.3	10519	110207	88953.9	49642.9	46052.7	108905	177605	57857.6	36183.8	84382.3	84925.5	89837.8	100917	60443.5	61886.4	53205.3	77146.8	72315.8	60089.8	59417	82318.1	86820.2	94619.1	104355	45222.3	155785	132407
63645.5	36981.4	18968.1	13845.5	11890.7	8534.16	10128.4	NaN	8961.94	5583.72	8068.31	8415.85	NaN	NaN	NaN	NaN	NaN	NaN	4937.02	6842.94	12073.3	14717.7	8890.27	7405.55	20820.6	26357	3958.68	11077	NaN	6468.8	9169.05	NaN	NaN	5604.71	NaN	NaN	NaN	NaN	NaN	NaN	NaN	NaN	NaN	NaN	7389.38	7679.65	10029.6	22830.4	39045.8	19405
NaN	NaN	NaN	NaN	8516.89	6058.14	32008.6	31170.6	37928.6	29378.7	23706.4	16490.9	25156.2	28323.8	27517.2	27024	22195.5	17740.4	12906.6	12445.1	7196.24	29104.8	17421.6	23883.2	22550.3	NaN	NaN	NaN	97667.1	NaN	24024.4	33000	31491.3	24528.1	47110.2	38298	14902	27695.1	14792.5	NaN	33620.6	NaN	NaN	NaN	NaN	17342.7	NaN	NaN	NaN	NaN
NaN	NaN	NaN	21967	18521.4	31006.5	49083.2	42928.4	29078.6	20733.3	22088.1	32694.4	21020.8	33656.8	36062.5	31231.6	18787.8	20405.2	40066.6	14411.4	13193.7	9332.93	NaN	16793.4	NaN	NaN	NaN	NaN	NaN	9766.69	13373.5	20984.3	24836	39855.6	39293.9	42594.8	41971.1	34955.8	40003.2	39015.6	31019.9	22562.8	12551.5	15507.2	NaN	8945.2	34538.5	12459	NaN	NaN
329055	459421	495929	790737	1577880	2631350	8944490	10483200	8549600	8864380	5967650	3302540	7947590	6566510	7165510	6444890	4785850	4471950	2692250	2511550	1379210	2068410	1701740	2118640	468605	464736	579139	897758	1644610	2934080	3923510	5383220	6065230	7092740	8878590	9292450	7348500	6437910	7740170	6125600	6132470	5026850	4281640	3164810	2543800	2318780	2121290	2805240	168950	848500
NaN	NaN	NaN	1075.53	NaN	1554.76	3944.26	4061.15	3071.9	3110.08	1929.37	1559.42	1583.61	2309.01	3557.34	3426.06	2703.74	3070.58	850.921	2184.68	3023	NaN	1302.82	2256.72	NaN	NaN	NaN	NaN	3289.51	7511.95	1591.61	NaN	5834.33	8300.2	9908.36	10829.7	6803.66	4523.61	13213.6	4900.2	5417.6	6375.82	5536.69	3520.15	NaN	2485.43	2002.66	3673.85	NaN	2047.14
NaN	NaN	NaN	NaN	12591.1	16001.3	52267.3	47180.6	30356.2	49652.9	33269.5	22947.1	43886	33666.3	41055.1	46615.1	37146	45022.5	14598.7	17171.4	5628.31	10295.3	9062.15	11810.7	NaN	NaN	NaN	NaN	13460.8	38823	7906.39	20400.5	18446.7	32443.6	22638.7	28527.3	26775.8	25969.4	26138.6	14035.2	9172.31	8261.86	7512.46	2612.23	16836	NaN	7652.8	36593.4	NaN	NaN
NaN	NaN	NaN	NaN	NaN	NaN	24730.2	12818.5	18518.7	11385.3	8614.69	6278.47	17027.6	16826.4	16986.7	14747.5	14739.9	15597	8833	8162.41	4752.14	4233.77	NaN	6074.67	NaN	NaN	NaN	NaN	NaN	NaN	7148.36	NaN	NaN	8628.89	NaN	13852.5	NaN	9413.95	NaN	NaN	NaN	NaN	NaN	NaN	NaN	NaN	NaN	NaN	NaN	NaN
34816.9	31655.1	39320.6	48891.7	67281.1	76317.5	184451	167304	214301	136533	83450	72643.7	185497	69422.4	93283.1	89733	94621.9	88426.2	41499.7	48579.8	51020.9	40696.5	45423.7	64102.2	22459.5	48107.2	74402.5	57681.9	74862.3	52818.3	65406.4	70098	104200	112242	106451	117166	105471	84830.8	121716	90508.2	95038.9	95891.4	67719.6	47693.7	41676.1	28449.7	42181.6	48823.4	NaN	37012.9
4803.62	NaN	8007.64	10504.7	5795.06	7937.54	17957.9	14628.3	5857.21	14546.3	11551.1	10348.8	76341.2	9801.92	11979.2	13207.6	11204.1	33779.7	6758.38	8960.97	8501.93	21382.3	22298.2	29109.1	6009.6	NaN	NaN	NaN	NaN	9190.88	22592.6	23254.7	22093	27241.8	28654.5	28203.9	30523.2	25638.1	25892.5	22902.8	22878.7	19247.7	16840.8	22435	NaN	NaN	NaN	6847.27	NaN	NaN
1006490	994642	1373580	2069930	2791460	8129170	15642900	17817500	14712200	16797300	11259000	8412650	11934800	11005900	12492500	11186200	8828100	8734360	4738280	3804340	2570730	2482610	2831690	3621100	1039170	1139750	1794900	2958340	3475060	5608740	9434520	13770700	16414000	21766800	18940400	22132500	18486700	16444300	16903900	13498100	11869800	8216530	6572940	4553880	3462480	3045060	2398070	4059970	15800	759253
9743.82	224999	17027.7	50840.3	52567.7	103922	233681	1303320	1441440	998536	767684	553134	1469610	1902350	1718280	1710990	1606920	1056410	916091	668179	508282	384853	379838	537524	9176.62	7335.12	40372.1	62953.9	93937.2	327798	455454	553160	727240	870901	856038	927610	953917	1291020	1110140	1077680	966607	599940	461796	369615	291479	231630	216427	317163	NaN	395799
NaN	NaN	NaN	13800.5	23982.9	20203.5	55038.9	44869.4	33548.1	41706.5	19124.2	23918.2	38141.4	49753.8	76457.6	66301	58260.8	60956	24061.5	24351.3	25590.7	16741.6	18638	29043.5	NaN	24989.2	23469.9	33483	42512.2	64425.5	64415.9	83004.1	95304.2	131761	141043	138464	74777	106812	243508	148303	85764.1	101313	168136	175600	60425.3	50091.4	50029.9	61998.6	NaN	15057.9
NaN	31383.9	455193	39894.7	61111.4	99663.9	88589.1	101422	64093.9	113126	71007.9	97541.6	286077	87797.9	70672.5	67301.5	67163.9	39544.4	101167	93207.8	114708	131373	103478	418302	191581	NaN	169194	470340	929293	94938	111127	103239	99598.1	148087	87080.4	142567	97737.6	87016.4	70776.3	114355	95443.8	73521.7	31772.1	75752	859050	1004990	228141	420338	NaN	67062
NaN	NaN	NaN	NaN	10176.6	10095.2	28861.3	47339.2	28710.9	31334.9	24356.2	13687.8	29542.1	39090.8	48562.3	59986.7	41522.3	9902.59	15722.6	14673.2	6676.16	NaN	2754.14	10946.9	NaN	NaN	NaN	NaN	NaN	NaN	4603.13	NaN	NaN	26205.2	6383.3	6468.95	46845.2	46438.2	7020.37	3438.24	24458.4	NaN	NaN	NaN	NaN	NaN	NaN	NaN	NaN	NaN
NaN	NaN	116570	33759.8	35238.5	58992.5	65010	287507	218753	215401	160802	268140	195242	234671	217812	192961	193404	40200.9	94979.1	67316.2	54444.4	113893	36296.8	25519.8	NaN	64337.3	85715.8	153143	46719.8	65887.6	93887.7	154618	203432	247110	243894	254074	185879	328784	182887	161871	159733	149960	123872	77453.7	57969.3	50731.5	42115.6	64120.6	NaN	NaN
16070.5	9469.72	4984.66	6014.07	7776.72	15237.5	56898.5	49901.1	25774.6	43805.9	30598	19909.4	95173.7	26059.8	32841.1	33325.3	28500.7	21379.5	22182	17305.2	15720.2	15364.2	10836.8	18169.1	11374.2	NaN	NaN	NaN	NaN	NaN	NaN	NaN	NaN	NaN	NaN	NaN	8444.06	NaN	NaN	NaN	NaN	NaN	NaN	NaN	NaN	NaN	NaN	NaN	16906.1	6644.03
173188	176383	93169.2	83793.4	133709	267479	972402	886144	1185390	800173	571193	361137	479088	310330	342627	267076	198029	42433.8	125903	162195	171166	132099	162485	185387	163567	30405.8	19654.7	27157.6	46572.6	71790.8	153568	198685	160567	224890	210983	268484	296934	244104	133541	168665	167811	113378	86830	84697.8	73808.3	75426	63209.8	68698.5	175073	87197.1
44890	21449.9	20224.3	21928.4	16482.4	26210.8	143199	108007	130625	106998	149372	82909.4	185738	164291	146698	135969	127994	66223	81802.6	79600.1	75396	63591	59321.3	67300.9	38762.8	NaN	NaN	78174.2	NaN	40275.7	62606.2	121097	147908	132729	114278	229744	216257	126301	110461	155557	153697	103562	75332.2	62416.5	30875.7	24904.3	NaN	38346.9	NaN	NaN
17455.9	4153.25	6160	3898.62	NaN	NaN	NaN	NaN	NaN	1853.15	NaN	NaN	NaN	NaN	5462.15	NaN	NaN	NaN	NaN	NaN	NaN	NaN	NaN	NaN	5584.19	19035.6	28106.7	28252.1	16112.2	10194.5	NaN	NaN	NaN	NaN	NaN	NaN	NaN	NaN	NaN	NaN	NaN	NaN	NaN	NaN	NaN	NaN	NaN	NaN	NaN	2036.14
117425	53634	44876.6	62928.1	64363.3	40347.6	45672.1	13626.9	25885.1	28196.4	34881.4	13378.4	19931.8	44610.4	14597.5	16401.8	17239.9	25502.9	49599.1	17402.1	30141.7	27324	22632.4	15624.3	59906.2	56214.8	44894.4	67845.4	65102.4	59601.2	54408.5	40053.6	30563.4	25862.3	30975	33775.7	24445.7	22935.2	20777.5	28059	16940.6	28830.2	22918.4	111193	21501.8	27525	29167.5	21509.1	122523	53829.2
54145.9	18028.6	33127.5	43824.6	40146.1	50392.1	23745.3	22081.3	20738.3	22069.5	34448.6	47415.8	17597.3	23301.2	10426.9	21188.1	21983	31971.5	21560.8	12654.1	20148.7	19298.5	23815.1	21726.9	33795.4	NaN	107671	123508	22404.5	36020.3	51124	30767.5	59364.2	50670.5	58785.8	27904.4	NaN	34125.7	76314.7	NaN	33967.8	NaN	25765.8	69537.1	69304.8	28662.6	41355.9	40702.5	95685.6	96828.1
NaN	NaN	NaN	3691.15	3855.14	11010.7	2129.26	2429.68	2791.12	4227.52	3628.38	5722.14	NaN	NaN	1607.68	NaN	1253.83	NaN	869.024	NaN	NaN	NaN	NaN	2568.93	NaN	16494.5	11628.5	19472.8	47719	65290.1	17419.7	31604.6	25134.1	12203.3	12780.5	9371.75	7217.53	8700.51	9323.86	9988.6	11369.3	8914.57	9590.14	8334.5	7794.13	6262.8	NaN	13978	NaN	NaN
10575.2	25047.3	23997.9	39559.8	25613.1	21754.3	3636.57	5677	5319.47	7829.21	16002.7	19831.6	30734	3798.86	2908.95	18921.7	3620.85	105149	2906.33	28410	2867.95	39447.1	28306.6	4175.27	20603	71237.4	37316.4	39984.9	32422.8	46547.1	31597.9	43146.8	38499.6	30028.7	10703.2	10207	9147.13	13792.7	11897.6	9623.82	11728.6	19192.9	30601.1	27071.8	37358.4	28587.1	52264.2	39214.5	26737.3	22475.3
38502.2	33714.2	31688.2	18877.1	62221.8	91409.4	5360.4	5072.55	13559.4	12185.6	62725.7	30646.6	NaN	NaN	5339.78	NaN	NaN	NaN	9363	NaN	14328.8	16299.3	17661.8	27616.6	44219.4	NaN	5437.38	NaN	5497.79	9413.12	30331.9	NaN	NaN	NaN	NaN	NaN	NaN	NaN	NaN	NaN	NaN	NaN	NaN	NaN	NaN	NaN	NaN	NaN	35014.9	NaN
NaN	NaN	NaN	6502.67	12045.4	22539.3	3320.58	3111.57	NaN	7045.03	9482.98	13056.7	NaN	NaN	2690.47	NaN	NaN	NaN	NaN	4315.98	NaN	3025.25	2859.95	NaN	NaN	NaN	NaN	8047.74	35444.8	42367.6	27472.5	26240.2	12930.9	12492	NaN	5064.56	NaN	NaN	NaN	NaN	NaN	NaN	NaN	NaN	NaN	NaN	5924.03	10770.4	NaN	NaN
NaN	NaN	19318.7	18740.8	25816.6	39261.4	8601.19	8189.48	8459.67	13324.8	23445.3	45509.1	9752.18	5209.28	7745.07	8320.04	16317.4	14925.4	16566.7	6960.85	5632.76	5668.73	6589.24	12929.7	NaN	NaN	78835.2	38878.2	26821.4	40493	27854.2	31059.7	10706.1	5291.44	26084.4	43421	40249.2	5832.42	24074.9	NaN	28996.8	4777.62	NaN	3154.14	64655.5	47352.5	39279.2	5491.21	NaN	10448
316651	56589.5	35865.9	27313.1	23654.9	14285.6	39678.3	31800.3	25196.3	36619.2	18953.1	16296.4	46125.7	17529.8	11320.5	16358.5	12669.6	10774.9	13145.5	9132.9	9986.52	14494.3	26117.9	6057.16	77033	42671	28195.3	27337.5	12673.2	51521.6	55271.5	38956.1	40042.3	32017.2	31306.4	33701.8	49661	33881.9	38385.8	40782.3	41914.6	37272.4	36679.2	29785.5	36939.2	55090.1	57748.2	17433.2	201343	57360.4
483167	472041	317761	208068	156226	79447.1	49336.1	45218.5	55028.2	55489.1	81406.9	81587.5	63668.5	73095.4	61948	52766	59150.9	58383.6	60587.9	55399.2	66998.7	92214	83622.6	39066.5	509652	156113	173497	134600	95526.2	92749.1	65042.5	72860	64513.6	62010.7	60126.4	64703.9	75862.9	58764.3	49371.8	67568.5	58302.6	62117.7	54243.5	49855.1	53113.5	73461	76370.2	33428.6	249748	105886
142595	82966.2	76553.3	53384.1	22946.8	24649.5	2856.43	5893.51	3954.56	5732.1	11734.4	14243.6	4894.13	5782.37	6262.35	7851.17	9748.24	11901.3	5905.82	6676.01	7231.73	3661.02	10046.5	2597.75	111675	50860.2	45227.3	37515.2	25864.4	34617.6	16953.9	14282.6	15249.8	11952.1	13848.7	8931.56	6704.76	13515.8	13924.7	23447.3	17143.5	21884.8	43312.1	32336.1	22751.1	27083.3	24357.9	36321.6	104072	70820.5
898187	806440	669273	441744	407358	352792	471380	456013	628080	372999	521379	354844	378548	419643	426449	484314	393803	474674	316272	293633	194748	222474	204603	179540	1064850	1031010	1037280	819991	670444	569461	487521	552120	440030	418200	366925	452030	463382	405128	466756	307541	369235	369588	573210	301660	204540	236587	308353	343442	733395	305905
24580.4	31261.2	13353.3	24425.3	69780.9	157677	84254.2	97530.8	87334.5	92142.1	91710	109199	75163.9	66842.8	67022.3	71136.6	66513.6	64152.1	49396.4	41157.5	36976.3	35343.6	31423	45495.7	17603.1	43336.1	47655.6	73516	155877	233881	151385	185729	150532	128551	140399	118976	82510.3	105402	90591.1	99928	87594	95502.9	81958.3	84317.7	80238.4	83787	82349.7	82419.2	31674.8	55546.3
NaN	NaN	NaN	NaN	7338.64	13026.6	8623.98	9361.64	8730.46	8831.05	7704.24	8811.47	7040.17	NaN	9085.47	7467.3	7563.75	NaN	4858.76	NaN	NaN	NaN	NaN	NaN	NaN	NaN	NaN	NaN	NaN	NaN	7166.14	NaN	NaN	NaN	NaN	NaN	NaN	NaN	NaN	NaN	NaN	NaN	NaN	NaN	NaN	NaN	NaN	NaN	NaN	NaN
18087.8	19304.5	24103.5	26964.1	34647.5	72410.2	64466	71538.6	68385.8	57544.9	45190.1	46609.1	52229.2	53394.4	56642.5	49690	51265.1	47626.3	31186.3	31791.1	24198.6	26573.4	26134.8	29201.9	17623.1	43092.9	28379.2	36593.3	50664	57706.7	67052.7	47564.8	47643.9	58827	56676.1	58422	51526.9	55243.8	52332.1	45433.1	47354.3	41899.5	34217.7	32715.4	26422.4	31564.7	33849.8	32315.9	38731	43676.5
111827	45529.2	37810	22190.4	26756.2	32832.5	95863	91077.2	107804	91433.2	53704.5	54853.7	88784.9	71005.6	71536.6	67621.7	63081.6	72584.2	33448	30626.1	49177.1	46234.8	38674.4	34966.7	46105.2	25886.7	22728.4	33446.2	45687.3	49547.4	37227.9	38165.5	53359.1	55603.8	61688.9	70891.6	59506.7	42878.6	83188.9	94828.6	78450.3	76302.7	74799.3	71727.1	63643.7	83003.2	149778	105148	NaN	50881.6
103672	103339	119562	13819.8	9935.83	77217.4	125285	167887	45252.6	94993.8	54694.8	77897	31205.6	48368.5	57292.2	50562.3	93812.9	131512	89257.8	93198.9	90001.4	76819.5	55890	80699.5	37025.2	117904	38067.5	70619.8	60386	74388.7	89974.1	46071.3	70104.9	24340.3	61386	88912.8	86234.9	84085.2	56788	70128	56395.5	29723.6	69020.9	62278.3	79243.3	39012.3	54086.6	42768.1	138655	183164
174901	77342.7	45675.6	51700.6	44854.8	51013.3	79309.7	109844	95500.4	98718.6	64663.3	55847.7	127695	65617.5	64772.6	61247.3	126322	56728.9	33550.7	35834	64761.4	37630.4	90982.1	15545.2	70382.1	30178.3	22529.9	24931.5	15199.5	18897.6	32005.6	27839.6	33603.4	48657	41575.6	47834.6	52925	60491.4	50418.5	39858.2	47224.4	29987.4	22913.2	21200.9	20699.7	38275.2	28507.6	NaN	169253	56487.9
42124	102572	62277.2	62648.7	51394	52948.2	18747.8	15941.8	24941.8	7895.17	15757.6	2671.57	178027	12330.5	4419.01	2717.64	81838.6	NaN	80269.1	81649.9	2340.64	3506.27	57727.3	NaN	142766	NaN	NaN	NaN	NaN	NaN	37034.8	NaN	40302.9	84034.2	NaN	NaN	NaN	60313.3	NaN	NaN	NaN	NaN	NaN	NaN	NaN	NaN	NaN	NaN	275206	11939.1
NaN	NaN	NaN	NaN	NaN	NaN	NaN	NaN	NaN	NaN	NaN	NaN	NaN	NaN	NaN	NaN	NaN	NaN	NaN	NaN	NaN	NaN	NaN	24932.2	NaN	NaN	NaN	NaN	NaN	NaN	NaN	NaN	NaN	NaN	NaN	NaN	NaN	NaN	NaN	NaN	NaN	NaN	NaN	NaN	NaN	NaN	NaN	NaN	146668	NaN
NaN	NaN	NaN	19045.7	NaN	16777.9	19406.8	19920.6	17276.3	18354	15930.4	16890.9	31288.7	16451.9	15037.4	12197.2	13209	19264.7	39536.2	37252.4	NaN	NaN	NaN	13853.2	NaN	NaN	NaN	23056.6	22897.4	30108	27680.6	23729.2	27360.7	28691.5	33855.1	30067.8	22579.1	26128.7	28545	23585.1	23325	24552.7	24955.1	22333.5	17720.4	18442.3	29970.7	23207.4	NaN	NaN
1057210	NaN	5498.18	NaN	NaN	33926.2	48290.4	41835	11592.4	17690.4	29678.7	32506.1	30724	91522.1	5782.4	26649.9	30753.4	42208.7	36441.4	59311.7	53133	75542.5	48232.5	107706	NaN	NaN	NaN	NaN	NaN	116977	69430.8	267591	55477.3	92517	20994.1	24738.7	22792.2	42331.9	60561.4	98174.7	98077.7	150270	156408	263756	388417	292576	309199	583853	NaN	113333
NaN	NaN	NaN	NaN	NaN	NaN	NaN	NaN	NaN	NaN	NaN	NaN	NaN	NaN	NaN	NaN	NaN	NaN	NaN	21469	24421.6	21137.7	8559.91	38051.5	NaN	NaN	NaN	NaN	NaN	NaN	NaN	NaN	NaN	NaN	NaN	NaN	NaN	NaN	NaN	35628.2	NaN	NaN	61678.6	60566.8	72014.5	75657.4	70569.9	18387.6	NaN	7138.88
NaN	NaN	NaN	NaN	9932.87	32871.6	70613.4	57615.3	74744.7	36700.6	46063.5	32925.8	48832.9	53399.9	54265.7	40545.8	41222.1	32536.5	15237.4	33484.8	18449	19782.6	15854.4	21377.6	NaN	NaN	NaN	39004.2	24882	18057.6	42611.4	40933.7	50560.9	60950.8	74517.4	62220.7	57061.5	48126.6	45269.8	37000.9	46156.5	29992.5	26425.6	16254.8	14183.5	18814.2	11984.5	21320.1	NaN	NaN
221621	71476.8	47024.4	47530.5	26757.3	58539.4	100262	108732	59294.8	88059.6	73056	171051	328835	336518	308152	281916	271854	237768	182439	139623	136364	109303	90525.8	154706	218200	36108.2	27342.2	30387.7	29916.1	47024	144943	93970	112782	187524	154838	178333	220356	206785	165835	151625	136198	77814.3	63226.1	42686.7	35021.4	38561.7	31152.5	47618	52767.7	53020.4
162065	174380	151319	190239	370076	569401	1652500	1634770	1944080	1248940	1030910	646771	1204710	919183	845513	697540	580279	521025	424153	440855	267621	251336	291660	350864	243432	91303.4	94608.8	101430	101786	265081	453470	525135	494621	750450	868864	824526	777594	685564	555069	476008	398580	301280	222024	205086	165916	152082	143040	136360	215563	520831
55776.6	21870.4	47158.1	48877.2	74681.2	145197	133070	137115	134137	127210	109117	89111.2	184338	152460	93319	85431.6	104194	154955	111921	110675	138330	85040.8	227564	363991	44395.7	54711.8	95025.1	84621.7	178402	313131	397135	466248	583112	777260	742745	793439	680215	678568	639607	551858	630798	456730	370551	311687	258308	221657	198395	254575	NaN	30067.3
NaN	NaN	NaN	NaN	NaN	10256.7	7242.43	7183.97	25609.1	6516.84	12473.9	9678.48	17786.3	19703.6	18465.4	15955.9	16020.3	22224.7	10710.3	5207.51	13413.9	6804.9	9173.69	13411.3	NaN	NaN	NaN	NaN	NaN	NaN	4483.95	6356.86	9359.46	8027.38	13710.1	12870.1	7528.04	7573.18	9541.55	NaN	6289.16	NaN	5153.94	NaN	NaN	NaN	9668.4	NaN	NaN	NaN
28074.6	18984.3	10346.6	12240.7	12127.7	17032.4	73387.2	70504.1	75105.4	56734.8	44123.2	23432.5	59692	58603.7	51954.8	58834.7	58263.1	36991.2	43759.5	39029	19684.9	19551.3	20137.9	32346.4	22256.8	26075.1	NaN	41518.9	62226.7	85532.3	11344.7	58397.9	34811.4	64853.1	70575.2	27020	21226.3	28477.2	25651.3	62329.7	10739.1	7923.44	31534.4	125291	111529	99838.6	89601.7	123505	32109.2	23424.9
NaN	NaN	NaN	13155.6	30708.4	50457.1	35236.4	19615.3	41299.9	46359	41634.5	9451.9	13401.5	33681.3	49997.7	35856.1	17652	54145.8	37242.3	21341	19289.2	22556.8	28191.8	87295	47899.7	8796.94	10295.6	23604.7	18344.7	24985.1	19877.5	30274.6	35113.7	20406.3	34735.9	21621.4	26896.2	35837.5	28282.5	43318.3	66927.5	93073.5	104648	104247	134077	153149	155113	220661	NaN	NaN
20190.6	9015.61	10628.4	5485.86	5861.59	4509.12	1548.74	NaN	NaN	3116.17	3109.15	4646.84	NaN	NaN	6620.59	NaN	NaN	9688.62	NaN	NaN	11470.6	5841.81	3752.1	NaN	12430.2	33455.2	16232.4	24105.2	12347.3	13898.7	20982.8	NaN	NaN	NaN	NaN	NaN	10646.2	NaN	16202.6	NaN	NaN	NaN	NaN	12758.7	NaN	17166.7	NaN	NaN	17468.4	NaN
66221.1	49809.4	25450.5	40031.4	24059.7	29007.6	40571.2	15983.1	11221.9	12719.3	74358.1	17418	12514.5	31197.3	63596.5	9803.38	36490.1	30621.8	15977.4	17694.8	31674.7	22826.9	27568.7	25335.6	29155.4	34505.5	34558.4	51338.3	12582.4	16870.2	24207.3	21235.7	12900.1	14021.7	17756.8	16113.1	9604.08	7694.91	5760.16	14650.1	12766.4	4908.35	5585.23	36007.4	58221.7	36288.5	54689.5	109437	NaN	25369.5
NaN	NaN	NaN	NaN	NaN	7270	NaN	NaN	NaN	NaN	NaN	NaN	NaN	NaN	NaN	NaN	NaN	NaN	NaN	16192	21702.4	14702.7	17473.7	44181.7	NaN	NaN	NaN	NaN	NaN	NaN	NaN	NaN	NaN	NaN	NaN	NaN	14601.8	NaN	NaN	NaN	NaN	NaN	NaN	NaN	15618.8	NaN	40485.8	27297.2	NaN	NaN
NaN	NaN	NaN	NaN	NaN	20379.3	NaN	NaN	NaN	1831.14	NaN	7136.07	NaN	NaN	NaN	NaN	NaN	NaN	5683.04	37470.7	16728.1	14245	17441.6	29464.5	NaN	NaN	NaN	NaN	NaN	NaN	2393.35	NaN	NaN	NaN	NaN	NaN	NaN	NaN	NaN	NaN	NaN	NaN	NaN	NaN	165057	170612	105961	318551	NaN	NaN
19776.3	6093.7	1265.51	3442.12	1866.22	2646.56	2577.59	3843.82	2428.62	2942.71	1753.77	2122.84	NaN	2633.02	2588.69	1667.54	1791.96	NaN	NaN	NaN	NaN	1258.33	NaN	NaN	5315.41	34095	18949.4	17037.5	11033.9	23025.1	NaN	17282.2	19117	12438.8	NaN	NaN	NaN	9600.22	NaN	12929.8	12613.9	NaN	12416.5	NaN	7972.9	NaN	8490.92	NaN	2257.81	2351.98
197996	48905.6	64635.4	81242.7	35306.5	66052.4	47310.5	35942.4	48331.3	31705.1	41098.2	37941.6	35671.1	45716.2	21503.9	40941.3	45853.6	13389.9	35360.5	21556.7	13196.5	27900	55268.6	19438.7	45141.7	282495	240501	159066	149191	302046	82318.2	127227	117482	144052	292788	122882	92645.6	156847	148960	108591	80942	203552	137614	101693	168473	76710.3	206425	87928	63925.8	61909.2
38618.4	22419.5	10198.6	12706.2	14766.1	12396.6	17758.1	17902	13309.2	17605.2	10077.8	19547.6	19750.6	24700	25631.9	17609.5	27231	30370.8	21678.1	19007.8	6410.52	20611	19584.7	1965.4	9917.39	65515.6	33435.7	27382.1	44927.1	22600.4	7167.05	44436.1	37594.3	57236.5	47850.4	30525.9	12804.1	2042.48	18359.7	26066.9	15353.9	22207.3	26425.8	32741.6	31027.8	20472.1	17839.9	40625.1	7810.27	2700.26
NaN	9753.7	NaN	7792.28	6147.33	5809.85	NaN	3997.31	NaN	6077.22	NaN	7978.28	NaN	NaN	NaN	NaN	NaN	4616.8	NaN	9629.77	3569	3271.19	NaN	3739.42	21918.1	15648.1	NaN	NaN	NaN	NaN	NaN	NaN	NaN	NaN	NaN	NaN	NaN	NaN	NaN	NaN	NaN	NaN	NaN	NaN	13527.4	NaN	NaN	11112.7	NaN	NaN
37324.8	25033	22878.5	14750.7	10954.4	13769.3	NaN	NaN	14924.7	7559.29	9487.15	10828.7	NaN	9564.24	NaN	NaN	8968.84	NaN	NaN	NaN	15643.9	13968.5	16932	4065.64	22001.5	36589.4	22889	19295.2	23249.2	16173.7	9390.72	NaN	13041.2	NaN	NaN	NaN	NaN	NaN	NaN	13313.7	NaN	NaN	NaN	NaN	NaN	38416.7	52216.4	NaN	35819.5	9454.94
82513.6	25679.1	13914.1	3623.09	9029.65	4517.65	6651.86	2308.26	5758.55	3280.89	4218.71	4536.47	4497.32	2234.49	2043.73	2619.95	5012.37	10412.6	2520.68	10630.7	4396.1	10158.2	11351	4756.51	39545.2	40999.1	52238.7	55624.2	39845.2	20979.8	4002.27	7816.17	7701.24	24640.7	20295.9	5048.28	13351.4	15145.5	6559.51	7446	10930.7	14429.1	27604.8	10650.4	17563.1	24323.8	65156.5	21336.9	46827.6	23267.6
168804	52492.1	69864.4	67243.7	48559.6	33078.7	23515.1	21882.1	21221.2	24651.1	31245	40169.1	29087.6	18826.4	24919.2	25300.9	19607.2	13231.2	14213.2	17921.2	28083.9	34532.3	26994.5	16476.4	115100	238553	167020	134530	89946.5	76692.9	21347.4	61945.5	48586.5	21825.4	152955	59705.9	38708.5	27305.4	27856.8	50922.3	25240.2	57137.8	58430.8	34773.5	48525.5	79976.2	68860.4	34436.6	93381.8	40362.5
NaN	NaN	NaN	NaN	NaN	NaN	2817.14	1833.1	NaN	NaN	NaN	NaN	1964.61	4835.54	4357.56	1510.59	7620.26	2999.74	6880.1	5492.12	5119.93	3690.3	7130.9	6055.24	NaN	NaN	NaN	NaN	NaN	NaN	NaN	NaN	NaN	NaN	NaN	NaN	NaN	8415.78	9204.75	13011.8	12757.1	19652.3	11995.2	28822.9	20653.2	21254.6	19544.8	36478.7	NaN	NaN
NaN	NaN	28714.8	23494.3	9509.29	10008.2	6602.05	NaN	NaN	5892.97	NaN	NaN	NaN	6641.78	4991.02	NaN	NaN	NaN	5919.05	5129.2	3034.55	5531.4	NaN	NaN	NaN	NaN	NaN	5149.83	4485.1	NaN	2815.36	NaN	NaN	NaN	4934.01	4768.89	3652.39	2209.48	NaN	NaN	NaN	NaN	NaN	NaN	NaN	NaN	4682.14	8328.42	NaN	4704.98
15547.3	33763.3	12144	70030.5	22145.4	21595.9	32717.2	18855.1	60648.6	50758.4	44178.8	32360.5	61293.9	66741.1	66859.1	70240.8	75978.8	92886.9	89816.1	93147.9	91862.8	86563.9	61019	111239	17969.9	5698.06	44528.6	16298.1	14124.4	25385.8	32962.2	35841.8	37780.9	58490.7	49012.3	56697.4	53680.9	68161.9	70843.2	66372.7	71201	82193.8	82564.9	91011.6	86766.8	81477.7	63530	106865	NaN	NaN
197359	108189	89311.9	57278.6	47682	9393.75	3631.69	3543.46	13899.8	4581.99	25308.6	34025.4	25078.8	23846.6	24270.1	26537	6016.71	36100.8	20615.4	20422	24628.9	44785.9	46635	14914	206766	86425.6	42975.3	24698.2	50830.7	32919.3	19439.2	42000.6	33010.2	31159.7	26625.3	33781.9	10034.3	16266.7	33067.7	26919.3	34204.8	21595.8	18093.9	22690.1	33473.6	40975.7	18982.1	27169.7	36282.2	16884.1
20888.8	6810.41	1252.35	10372	NaN	10961.4	NaN	NaN	NaN	NaN	7048.41	NaN	NaN	123396	NaN	5331.45	NaN	55484.4	7401.09	9694.87	27629.7	11786.2	28727.9	18889.9	8688.46	16302	7446.33	NaN	3078.84	4066.74	NaN	NaN	NaN	NaN	NaN	NaN	NaN	NaN	NaN	NaN	NaN	NaN	20630.1	15180.5	40705.7	46024.9	58124.6	21506.6	24385.3	7036.8
23505.4	27379.4	6112.44	6047.55	25395	21196.2	NaN	NaN	NaN	1718.92	2170.53	21502.6	NaN	NaN	NaN	NaN	NaN	NaN	24709.4	32985.4	25929.9	8287.94	26469.1	39558.9	26671.9	14252.4	21079.2	24552	21560.3	30890.1	2977.78	34656.3	33698.7	25370.5	32135.3	NaN	NaN	NaN	NaN	NaN	NaN	NaN	39543.2	31212.5	27851.3	25285.1	29930.6	54209.4	5894.25	8125.53
NaN	NaN	NaN	NaN	NaN	NaN	8937.77	6568.52	NaN	NaN	NaN	NaN	NaN	8230.02	22102.3	NaN	NaN	NaN	18585.8	NaN	9730.64	NaN	NaN	43791.8	NaN	NaN	NaN	NaN	NaN	NaN	450788	NaN	NaN	NaN	NaN	NaN	NaN	NaN	5776.16	NaN	NaN	NaN	NaN	NaN	6889.68	NaN	NaN	NaN	NaN	NaN
NaN	NaN	NaN	NaN	11434.6	9505.39	8683.25	9446.57	337.528	5170.1	1796.03	6683.52	9132.95	10597.1	8985.15	8203.35	6499.36	2011.44	6394.04	6579.15	6480.6	NaN	643.239	8627.5	NaN	NaN	NaN	27976.4	73164.4	106126	31440.7	35098.2	22589.4	NaN	17280.5	NaN	NaN	NaN	11665.5	NaN	18270.6	NaN	NaN	16572.2	NaN	20550.1	24636	20012.7	NaN	10349.3
137518	149982	130103	85611.6	92217.6	NaN	NaN	178284	NaN	NaN	NaN	NaN	NaN	NaN	NaN	NaN	NaN	NaN	174962	199363	367622	4633.38	5800.94	183206	202868	30764.7	21168.7	22590	13115.7	NaN	NaN	NaN	NaN	NaN	NaN	NaN	NaN	NaN	NaN	NaN	NaN	NaN	NaN	NaN	27979.2	36966.9	37576.5	NaN	NaN	NaN
9365.66	12910.6	NaN	NaN	NaN	NaN	NaN	NaN	NaN	NaN	NaN	NaN	NaN	NaN	NaN	NaN	NaN	NaN	NaN	NaN	28323.9	NaN	4317.92	NaN	24059.2	19100.1	NaN	NaN	NaN	NaN	NaN	NaN	NaN	NaN	NaN	NaN	NaN	NaN	NaN	NaN	NaN	NaN	NaN	NaN	144706	NaN	NaN	NaN	NaN	NaN
346373	138343	97239.4	45913.8	55907.3	27014.7	13251.9	12865	11908.8	14795.4	10005	29719.8	10431.9	20018	13906.3	15384.1	23666.1	25540.3	20057.6	19813.7	26275.2	28602.6	30920.3	11872.1	166718	143008	80276.8	64122.7	30479.4	17165	29753	20028.3	15448.9	20289.5	28511.9	12568.3	25594.8	21151.7	21420	17613.3	29517.6	65480.6	24494.3	23241	18830.6	26507.3	29502.1	15765.4	20916.9	NaN
NaN	NaN	NaN	NaN	NaN	2064.57	NaN	NaN	NaN	NaN	645.915	NaN	NaN	NaN	NaN	NaN	NaN	NaN	NaN	489.036	1299.09	1192.45	3124.47	2626.94	NaN	NaN	NaN	NaN	NaN	NaN	1202.67	NaN	NaN	NaN	NaN	NaN	NaN	NaN	NaN	NaN	NaN	NaN	NaN	NaN	NaN	NaN	11425.1	2664.02	NaN	NaN
NaN	NaN	NaN	NaN	NaN	NaN	NaN	NaN	NaN	NaN	NaN	NaN	NaN	NaN	NaN	NaN	NaN	NaN	NaN	NaN	NaN	NaN	NaN	NaN	NaN	NaN	NaN	NaN	NaN	NaN	NaN	NaN	NaN	NaN	NaN	NaN	NaN	NaN	NaN	NaN	NaN	NaN	NaN	NaN	NaN	NaN	NaN	NaN	51376.6	NaN
41156.8	7949.23	4062.47	2571.45	NaN	10579.7	26613.4	1227.44	18211.4	30959.3	22874.6	NaN	NaN	20292.8	NaN	29049.3	25024.6	7444.05	NaN	12215.7	43877.8	51395.5	NaN	37758.3	40900.9	NaN	NaN	NaN	NaN	NaN	NaN	NaN	NaN	NaN	NaN	NaN	NaN	NaN	NaN	NaN	NaN	NaN	NaN	NaN	NaN	NaN	NaN	NaN	NaN	NaN
85800.3	38700.4	26596.1	20718.9	18661.8	14159.9	7148.52	7964.42	7059.31	10176.1	9591.54	12755.4	7221.01	9534.7	6741.26	6382.97	6336.58	7537.18	8995.29	7628.18	11111.2	12328.7	10111.1	10072.7	36705.7	83264.1	44289.9	53819.5	23092.4	13659.1	21995.2	29490.1	26652.2	17869.8	16919	20068.9	11497	15794.4	11300.5	9914.72	19615.4	26540.8	33470	37479.4	36146.6	48080.2	39730.1	33888.3	57929.7	44995.3
NaN	NaN	NaN	NaN	NaN	6184.59	7785.74	6983.06	10006.1	5571.18	5686.96	NaN	9489.97	8802.92	7230.83	6181.03	6833.56	NaN	6176.88	5929.89	4456.42	4174.77	48563.7	8294.22	NaN	NaN	NaN	NaN	NaN	NaN	NaN	NaN	80911.5	75384.6	83565.1	NaN	NaN	74846.6	NaN	84661.3	NaN	NaN	122094	113937	NaN	NaN	NaN	123785	NaN	NaN
101681	80528.1	33579.1	27407.8	29917.8	59825	22895	22750.9	14661.7	32941	40565.5	45768.6	22271.1	17844.2	9709	8228.1	8949.5	6090.96	11931.1	10372.8	16509.4	15388.1	9754.69	6886.73	48367.8	80860.9	94582.3	72306.5	67795.9	24906.9	66027.5	55069.2	48673.1	40653.3	39827.1	28433.7	43619.1	24201.7	25960	14604.2	8847.12	7864.21	15820.3	15723.9	8094.58	8154.32	13368.1	NaN	272197	44702.4
NaN	NaN	NaN	NaN	NaN	NaN	NaN	NaN	NaN	NaN	NaN	NaN	NaN	NaN	NaN	NaN	NaN	NaN	NaN	NaN	11788	14147.6	NaN	3617.36	NaN	NaN	NaN	NaN	NaN	NaN	NaN	NaN	NaN	NaN	NaN	NaN	NaN	NaN	NaN	NaN	NaN	NaN	NaN	NaN	19280.4	NaN	18415.4	32683.6	NaN	NaN
NaN	NaN	NaN	29961.9	4633.36	NaN	NaN	NaN	14083.2	9202.37	5638.25	5836.03	NaN	NaN	NaN	NaN	NaN	NaN	NaN	NaN	NaN	NaN	5509.78	NaN	NaN	NaN	NaN	11678.6	NaN	NaN	4788.68	NaN	NaN	NaN	NaN	NaN	NaN	NaN	NaN	NaN	NaN	NaN	NaN	NaN	NaN	NaN	NaN	NaN	NaN	NaN
NaN	NaN	NaN	NaN	NaN	NaN	NaN	NaN	NaN	NaN	NaN	NaN	NaN	NaN	NaN	NaN	NaN	NaN	NaN	18659.9	12475.5	36268.3	35090.4	34837.8	NaN	NaN	13874.2	NaN	10355.2	NaN	NaN	NaN	NaN	NaN	6388.79	NaN	NaN	NaN	NaN	NaN	NaN	NaN	NaN	28542.9	19629.5	27413.1	121126	23681.8	NaN	NaN
NaN	NaN	NaN	NaN	NaN	NaN	NaN	NaN	NaN	NaN	NaN	NaN	NaN	NaN	NaN	NaN	NaN	NaN	NaN	NaN	NaN	NaN	NaN	5693.95	NaN	NaN	NaN	29135.9	NaN	NaN	NaN	NaN	NaN	NaN	NaN	NaN	NaN	NaN	NaN	NaN	NaN	NaN	NaN	NaN	NaN	NaN	NaN	NaN	NaN	NaN
NaN	NaN	NaN	NaN	NaN	NaN	NaN	NaN	NaN	NaN	NaN	NaN	8951.52	NaN	NaN	NaN	NaN	NaN	7266.97	8037.52	17506.8	13335	14473.4	31919.7	NaN	14694.6	NaN	NaN	NaN	6899.6	3094.39	NaN	NaN	NaN	NaN	NaN	NaN	5860.31	NaN	NaN	6479.39	6707.3	9638.96	32198	45286.4	32789.4	45040.4	71734.1	NaN	NaN
NaN	NaN	NaN	NaN	NaN	NaN	NaN	NaN	NaN	NaN	NaN	NaN	NaN	NaN	NaN	NaN	NaN	NaN	NaN	NaN	NaN	NaN	NaN	NaN	NaN	NaN	NaN	NaN	NaN	NaN	NaN	NaN	NaN	NaN	NaN	NaN	NaN	NaN	NaN	NaN	NaN	NaN	NaN	NaN	NaN	NaN	NaN	56481.2	NaN	NaN
NaN	NaN	5620.39	16217.7	19021.2	32642.4	33952.7	27952.2	113286	45830.8	32576.4	34668.8	47061.5	58843.2	44510.6	37014.4	31672.6	21949.1	50260.6	47542.8	52153	45451.2	41224.5	77258.4	13494.8	13699	18323.5	34702.4	81199.6	144639	124475	163151	363324	208285	350592	282984	159103	193730	209474	232300	111132	168927	191088	138605	232333	126661	140608	342111	45327.3	34588.5
NaN	NaN	NaN	NaN	NaN	NaN	14603.3	16401.9	6348.44	5259.88	5425.68	7760.15	16265.7	3033.36	7841.62	2521	NaN	NaN	8103.24	1737.85	NaN	12378.1	9286.67	3377	NaN	NaN	NaN	NaN	NaN	NaN	24532.2	NaN	17072.4	23323.6	NaN	17909.8	14761.1	NaN	NaN	NaN	NaN	NaN	NaN	NaN	NaN	11376.9	16794.4	24035.6	NaN	NaN
121399	19041.4	29839.9	23442.5	42698.3	60817	86152.6	95696.1	87981.1	73782.4	52800.1	52708.9	101431	94655.1	107822	107319	99134.5	82617.5	72287.6	76271	63665.6	58049.5	51011.1	72916.3	36294	41817.7	48614.1	41331.4	54661.2	93771	62020.4	92537.2	97534.5	87742.9	128771	104895	101429	116105	124206	111568	89944	101258	92656.3	83848	59441.3	61227.8	68711.4	251408	408187	43357.6
NaN	NaN	12690.8	6959.32	14571	24573.6	48226.4	53317.4	57511.8	45453.8	27917.6	24579.3	54225	42282.5	46618.2	55993.8	53979	48340.8	33776.8	31649.3	32262.4	23930.1	20868.9	61466.5	NaN	19586	39512.7	64431.3	114376	110480	66068.4	133548	217300	167817	218285	198623	161515	165771	156040	173740	136877	157643	150119	229568	134135	93099	93632.6	129878	NaN	22279.4
NaN	NaN	NaN	NaN	NaN	NaN	NaN	NaN	NaN	NaN	NaN	NaN	NaN	NaN	NaN	NaN	NaN	NaN	NaN	6592.15	NaN	7785.18	8851.33	16891.1	NaN	8620.85	NaN	NaN	NaN	8655.42	NaN	6724.04	NaN	NaN	9423.62	NaN	NaN	NaN	8143.27	NaN	NaN	NaN	12904.2	23321.6	31929.7	23678.8	27711	46999.6	NaN	NaN
NaN	NaN	NaN	NaN	NaN	NaN	NaN	NaN	NaN	NaN	NaN	NaN	NaN	NaN	NaN	NaN	NaN	NaN	NaN	NaN	NaN	NaN	NaN	10218.3	NaN	NaN	NaN	NaN	NaN	NaN	NaN	NaN	NaN	NaN	NaN	NaN	NaN	NaN	NaN	NaN	NaN	NaN	NaN	NaN	NaN	NaN	NaN	NaN	NaN	NaN
1518040	1673270	1993670	1656220	1595550	968751	259989	298897	658624	521103	503731	649002	611813	360991	537278	340833	362448	202401	327246	291791	200557	207437	234042	201363	1717810	1417490	1478100	1748020	850584	755489	659806	398817	651565	308786	294722	318827	433929	283877	254489	282998	346647	244840	208654	204278	124458	109132	108581	162278	1072230	1451370
NaN	NaN	NaN	NaN	NaN	NaN	NaN	NaN	NaN	NaN	NaN	NaN	NaN	NaN	NaN	NaN	NaN	NaN	NaN	27123	16755.9	11016.4	9664.8	23791.9	NaN	NaN	NaN	NaN	NaN	NaN	NaN	NaN	NaN	NaN	NaN	NaN	NaN	NaN	NaN	NaN	NaN	NaN	NaN	73349.7	18616.3	78980.8	16388.1	34089	NaN	NaN
2670.07	5243.34	6936.09	5477.57	3103.79	4627.26	4595.28	2657.99	2139.68	1402.9	4006.78	4747.45	5237.23	1293.1	1899.99	1704.59	2081.57	1378.12	1715.77	2095.6	1382.56	3979.9	1861.82	3953.45	6012.57	5308.26	4244.67	3214.82	5758.39	11287.8	5355.96	3710.33	4802.91	NaN	NaN	1534.32	NaN	NaN	2057.83	3915.04	2593.7	3658.26	3200.1	2761.65	3816.08	3869.65	4318.61	5142.87	NaN	NaN
NaN	NaN	NaN	NaN	NaN	NaN	NaN	NaN	NaN	NaN	NaN	NaN	NaN	NaN	2201.79	2651.72	NaN	3822.47	NaN	NaN	NaN	NaN	NaN	NaN	NaN	NaN	NaN	NaN	NaN	NaN	1977.95	NaN	NaN	NaN	NaN	NaN	3850.04	6131.45	23566.7	4633.69	6422.18	9325.29	6735.43	7355.7	7003.39	5466.87	NaN	12317.3	NaN	NaN
NaN	NaN	NaN	NaN	5669.42	9812.63	9067.1	9258.27	11700.6	12578	8775.45	7217.89	5772.67	5128.98	6683.08	3272.11	4056.05	6916.01	NaN	3875.44	3015.62	NaN	2701.89	5351.91	NaN	NaN	NaN	8227.35	17659.9	22313.2	11257.4	23992.6	26846.7	13042.3	21069.5	16090.2	9710.93	8966.84	6884.74	8482.87	8077.34	9077.5	5232.45	3899.71	2517.36	5927.36	NaN	5125.64	NaN	NaN
NaN	NaN	NaN	19297.2	19517.2	35081.2	19255.4	NaN	NaN	NaN	16508.3	19893.5	NaN	NaN	NaN	NaN	NaN	NaN	NaN	NaN	NaN	NaN	NaN	NaN	NaN	19836.9	21348.9	16869.4	25588.1	29156.6	14968.7	21788.7	30944.9	10280.7	8047.4	NaN	NaN	NaN	NaN	NaN	NaN	NaN	NaN	NaN	NaN	NaN	NaN	NaN	NaN	NaN
75658.5	66376.2	74119.1	191241	431497	593552	75067.2	83900.1	87165.3	150544	204865	330936	61619.7	43650.7	45729.7	38866	40791	45880.4	36502.1	36344.2	40728.4	34757.2	44183.9	37681.6	74333.2	91509.7	83296.6	210775	423806	517588	411449	283208	217555	149494	95901.9	85688.6	77282.8	66559.8	67556.2	65979.2	62832.3	60814.2	58308.7	53482.4	46458.9	50438.3	55430.6	53271.5	80371.1	144318
23545.5	48267.6	65516.4	7879.33	15267.1	28985.6	2997.51	3998.23	4254.34	5800.59	8022.16	13633.5	12823	2942.08	3286.1	2267.94	2451.02	1605.29	1557.65	20890.9	519.584	13989.1	2170.19	658.765	42352.3	NaN	2564.63	11514.5	45637.2	46111	13028.8	20982.8	12094.9	5594.8	5134.53	2444.73	2638.38	1829.99	NaN	NaN	2265.3	NaN	1252.08	NaN	NaN	NaN	NaN	2532.57	13961.5	11499.8
11323.5	5755.66	4039.28	8549.67	16023.6	21002.7	5587.36	8917.87	10178.7	9821.41	8858.58	12236.4	2621.46	3187.88	2822.87	3662.54	3115.19	1205.25	12935.5	2796.54	3365.59	6135.31	2269.64	8131.21	16836.4	8047.19	3379.75	10463	23949.8	30164.1	19620.4	16505.9	12660.3	10362.6	9986.68	9347.57	7984.93	9666.46	6738.39	7411.96	7326.56	7165.86	4443.73	6636.24	7000.09	8755.53	6428.86	7716.88	23245.3	11987.1
NaN	NaN	NaN	NaN	7693.87	6670.25	4711.23	3451.51	4042.8	8694.93	9884.17	5790.99	2179.68	5492.34	1765.57	1823.29	3817.89	NaN	5495.91	3307.08	3107.11	4373.75	7642.1	3454.31	NaN	NaN	NaN	NaN	7788.33	14944.2	12401.7	11204.9	10315	7515.82	6230.61	3896.83	1888.07	NaN	NaN	NaN	2847.39	NaN	5036.53	NaN	NaN	NaN	NaN	6565.29	NaN	NaN
116852	NaN	NaN	98263.7	24187.9	35529.4	12080.4	13613.6	12733.2	12484.8	20736.7	42296.5	5935.18	172461	43440	15557.8	5080.69	29071.5	5849.39	NaN	NaN	NaN	NaN	24676.3	NaN	NaN	NaN	252619	73170.6	127503	26589.5	121428	54652.9	65049.2	91726.4	13029.6	39473.9	26562.7	34924.6	20575.2	NaN	36753.1	NaN	NaN	NaN	NaN	NaN	NaN	74761.6	17239
33473.5	16335.4	10268.5	8255.09	7399.67	8237.52	NaN	NaN	NaN	5517.98	4638.26	6550.05	3654.32	5292.73	4060.4	4867.21	4756.49	NaN	4724.29	8325.71	NaN	3270.24	NaN	16313	18326.6	18155.3	8500.79	9587.85	4060.96	8810.02	8387.67	8207.33	6889.35	6679.12	7125.55	6879.75	9926	6474.65	7910.1	9017.57	8221.3	7224.19	6359.93	17067.7	15846.8	16281.6	17637.3	NaN	56526.2	25677.8
75154.4	36864	39408.9	38257.4	NaN	NaN	NaN	20932.4	NaN	13152.4	17043	36309	NaN	NaN	NaN	6587.82	NaN	8506.47	NaN	NaN	NaN	NaN	NaN	NaN	44570.9	122605	84494.2	84258	143189	205230	120412	89017	85790.7	39405	36432.8	32501.5	26917.6	24652.2	23339.2	32707.9	35202.8	NaN	NaN	45426.3	67844.5	NaN	49771.1	75018.3	89656.7	12004.5
NaN	5641.38	NaN	NaN	NaN	NaN	14837.6	11969	NaN	6097.46	8123.64	NaN	6395.94	13342.8	12076.1	12611.1	7853.29	17871.8	11799.2	13868.2	17250.1	8558.61	6544.31	19906.6	4847.12	7781.94	NaN	3789.52	NaN	NaN	5320.62	4483.57	7494.59	11764.3	15275.1	22615.9	15733.4	23622.3	21441.1	20489.4	21963.3	20725	21564.1	25054.6	22804.8	31446.2	19168.5	27774.3	NaN	NaN
NaN	NaN	NaN	1578.08	NaN	NaN	NaN	NaN	NaN	NaN	NaN	NaN	NaN	NaN	NaN	NaN	NaN	NaN	752.538	545.308	NaN	NaN	NaN	636.189	NaN	NaN	12353.6	NaN	NaN	NaN	NaN	NaN	NaN	NaN	NaN	NaN	NaN	NaN	NaN	NaN	NaN	5044.99	NaN	NaN	4503.39	5110.88	NaN	NaN	NaN	NaN
NaN	NaN	NaN	NaN	1711.18	4058.03	1365.19	NaN	NaN	1064.2	1399.15	3030.99	NaN	NaN	NaN	NaN	NaN	NaN	NaN	NaN	NaN	NaN	NaN	NaN	NaN	NaN	NaN	NaN	NaN	NaN	1224.13	NaN	NaN	NaN	NaN	NaN	NaN	NaN	NaN	NaN	NaN	NaN	NaN	NaN	NaN	NaN	NaN	NaN	NaN	NaN
NaN	NaN	NaN	687739	NaN	NaN	NaN	NaN	NaN	NaN	NaN	NaN	43027	42161.8	35013.2	41158.5	51819.3	60975.7	87237.9	44046	55140.9	NaN	82611.8	10170.7	NaN	NaN	NaN	NaN	NaN	NaN	NaN	NaN	NaN	NaN	NaN	NaN	NaN	39902.3	54838.9	108401	NaN	132093	78903.4	95103.8	208087	147328	76396.2	175225	NaN	NaN
NaN	NaN	NaN	NaN	1210.37	4893.7	9547.62	8699.79	3594	5007.93	4610.49	3254.49	2672.14	5123.6	4286.82	3311.78	3345.52	5486.63	1377.78	921.1	NaN	4323.43	NaN	4081.54	NaN	NaN	NaN	NaN	NaN	NaN	1835.02	NaN	NaN	NaN	58968.5	64279.3	34858.9	3720.47	67617.6	22120.8	61360.6	59872.5	69853.3	53288.1	NaN	NaN	89393.9	24866	NaN	NaN
35326.6	34091.3	8164.63	23150.4	16362.2	21403.9	1328.41	1362.44	8512.33	9755.01	11191	20392.6	13510.1	1052.27	6066.58	6930.38	9485.22	10176.5	13378.7	6634.63	5387.13	4851.33	5154.03	5009.85	23549.9	194810	150552	110050	100336	96378	50101	63991.4	63327.5	29925.6	34940.7	31399.8	27890.5	20146.6	25354.7	39354.2	31762.7	32665.8	34939.5	21373.5	17620.9	16860.3	12320.4	23242.6	10367.2	8349.2
NaN	NaN	NaN	NaN	NaN	2219.51	NaN	619.468	772.052	NaN	8347.91	11657.1	11874.5	NaN	1111.57	1297.77	1001.75	NaN	1262.34	1013.25	1009.24	1245.14	1265.76	1639.79	NaN	NaN	NaN	NaN	NaN	NaN	NaN	16077.6	22707.4	25771	8906.27	32174	23697.8	26224.6	5685.89	32348.8	9060.44	11324.7	16315.8	14934	18090.7	17630.9	18439.8	16136.7	NaN	NaN
173593	65180	43747.7	40901.8	28741.2	38670.4	30276.4	29681.5	48560.3	31357.2	26642.4	23554.6	53122.6	41294.1	26148.8	24733.7	30430.1	46056.6	46597.6	50906.9	34976.4	35166.1	33804.8	42379	207749	164579	162208	111160	89866.3	48398	43526.9	44207.7	37310.9	57964.7	66812.4	63869.6	54031.9	55359.4	64187.6	72792.5	95713	151278	156310	187721	144557	115792	178535	141584	28786.7	18226.5
[truncated: 7,032 more rows]
[truncated: 23 more columns]

## Sheet: original data SGBS adipocytes
FR01_ReplicateA	FR02_ReplicateA	FR03_ReplicateA	FR04_ReplicateA	FR05_ReplicateA	FR06_ReplicateA	FR07_ReplicateA	FR08_ReplicateA	FR09_ReplicateA	FR10_ReplicateA	FR11_ReplicateA	FR12_ReplicateA	FR13_ReplicateA	FR14_ReplicateA	FR15_ReplicateA	FR16_ReplicateA	FR17_ReplicateA	FR18_ReplicateA	FR19_ReplicateA	FR20_ReplicateA	FR21_ReplicateA	FR22_ReplicateA	FR23_ReplicateA	FR24_ReplicateA	FR01_ReplicateB	FR02_ReplicateB	FR03_ReplicateB	FR04_ReplicateB	FR05_ReplicateB	FR06_ReplicateB	FR07_ReplicateB	FR08_ReplicateB	FR09_ReplicateB	FR10_ReplicateB	FR11_ReplicateB	FR12_ReplicateB	FR13_ReplicateB	FR14_ReplicateB	FR15_ReplicateB	FR16_ReplicateB	FR17_ReplicateB	FR18_ReplicateB	FR19_ReplicateB	FR20_ReplicateB	FR21_ReplicateB	FR22_ReplicateB	FR23_ReplicateB	FR24_ReplicateB	FR01_ReplicateC	FR02_ReplicateC
[truncated: 8,250 more rows]
[truncated: 23 more columns]

[truncated: 7 more sheets: Original data hAPC adipocytes, Norm.Profiles SGBSpreadipocytes, Norm.Profiles SGBSadipocytes, Norm.Profiles hAPC adipocyte, assignments SGBS adipocytes,  assignments SGBS preadipocytes, assignments hAPC adipocytes]
