# Supplementary material for: A spatiotemporal proteomic map of human adipogenesis
Source: Nat Metab. 2024 Apr 2;6(5):861–79. doi: 10.1038/s42255-024-01025-8 (PMC11132986; doi:10.1038/s42255-024-01025-8)
Supplement: Supplementary file 7 — Statistical Source Data Fig. 1. [file 42255_2024_1025_MOESM7_ESM.xlsx]

## Sheet: 1B Dynamic range
Genes	ProteinGroups	ProteinDescriptions	Uniprot function	SVF_1_median	pAC_1_median	D00_1_median	D14_1_median	SVF_rank	pAC_rank	D00_rank	D14_rank	FastaFiles	Keywords
ACTB;ACTG1	P60709;P63261	Actin, cytoplasmic 1;Actin, cytoplasmic 2	Actin is a highly conserved protein that polymerizes toproduce filaments that form cross-linked networks in the cytoplasmof cells (PubMed:29581253). Actin exists in both monomeric (G-actin) and polymeric (F-actin) forms, both forms playing keyfunctions, such as cell motility and contraction(PubMed:29581253). In addition to their role in the cytoplasmiccytoskeleton, G- and F-actin also localize in…	7.51	6.96	7.67	7.11	3	7	1	1	UP000005640_9606_2020	3D-structure;Acetylation;ATP-binding;Complete proteome;Cytoplasm;Cytoskeleton;Deafness;Direct protein sequencing;Disease mutation;Dystonia;Isopeptide bond;Mental retardation;Methylation;Non-syndromic deafness;Nucleotide-binding;Nucleus;Oxidation;Polymorphism;Reference proteome;Ubl conjugation
FABP4	P15090	Fatty acid-binding protein, adipocyte	Lipid transport protein in adipocytes. Binds both longchain fatty acids and retinoic acid. Delivers long-chain fattyacids and retinoic acid to their cognate receptors in the nucleus	6.92	6.88	4.31	7.08	13	9	4534	2	UP000005640_9606_2020	3D-structure;Acetylation;Complete proteome;Cytoplasm;Direct protein sequencing;Lipid-binding;Nucleus;Phosphoprotein;Polymorphism;Reference proteome;Transport
PRDX6	P30041	Peroxiredoxin-6	Thiol-specific peroxidase that catalyzes the reductionof hydrogen peroxide and organic hydroperoxides to water andalcohols, respectively. Can reduce H(2)O(2) and short chainorganic, fatty acid, and phospholipid hydroperoxides. Also hasphospholipase activity, and can therefore either reduce theoxidized sn-2 fatty acyl grup of phospholipids (peroxidaseactivity) or hydrolyze the sn-2 ester bond of p…	6.58	6.82	6.79	7.04	29	11	20	3	UP000005640_9606_2020	3D-structure;Acetylation;Antioxidant;Complete proteome;Cytoplasm;Direct protein sequencing;Hydrolase;Lipid degradation;Lipid metabolism;Lysosome;Multifunctional enzyme;Oxidoreductase;Peroxidase;Phosphoprotein;Redox-active center;Reference proteome
ALDOA	P04075	Fructose-bisphosphate aldolase A	Plays a key role in glycolysis and gluconeogenesis. Inaddition, may also function as scaffolding protein (Bysimilarity).	6.12	6.42	6.81	6.94	114	42	18	4	UP000005640_9606_2020	3D-structure;Acetylation;Alternative splicing;Complete proteome;Cytoplasm;Direct protein sequencing;Disease mutation;Glycogen storage disease;Glycolysis;Hereditary hemolytic anemia;Isopeptide bond;Lyase;Phosphoprotein;Polymorphism;Reference proteome;Schiff base;Ubl conjugation
TUBB	P07437;Q5JP53	Tubulin beta chain;Isoform of P07437, Tubulin beta chain	Tubulin is the major constituent of microtubules. Itbinds two moles of GTP, one at an exchangeable site on the betachain and one at a non-exchangeable site on the alpha chain;Tubulin is the major constituent of microtubules. Itbinds two moles of GTP, one at an exchangeable site on the betachain and one at a non-exchangeable site on the alpha chain.	6.87	6.67	7.47	6.93	15	19	2	5	UP000005640_9606_2020;UP000005640_9606_additional_2020	3D-structure;Acetylation;Coiled coil {ECO:0000256|SAM:Coils};Complete proteome;Complete proteome {ECO:0000313|Proteomes:UP000005640};Cytoplasm;Cytoskeleton;Direct protein sequencing;Disease mutation;ECO:0000213|MaxQB:Q5JP53, ECO:0000213|PeptideAtlas:Q5JP53};ECO:0000256|SAAS:SAAS00576796};ECO:0000256|SAAS:SAAS00977278};ECO:0000256|SAAS:SAAS00977287};GTP-binding;Isopeptide bond;Methylation;Microtub…
ATP5F1A	P25705	ATP synthase subunit alpha, mitochondrial	Mitochondrial membrane ATP synthase (F(1)F(0) ATPsynthase or Complex V) produces ATP from ADP in the presence of aproton gradient across the membrane which is generated by electrontransport complexes of the respiratory chain. F-type ATPasesconsist of two structural domains, F(1) - containing theextramembraneous catalytic core, and F(0) - containing themembrane proton channel, linked together by a…	6.94	6.91	6.64	6.92	12	8	35	6	UP000005640_9606_2020	Acetylation;Alternative splicing;ATP synthesis;ATP-binding;Cell membrane;CF(1);Complete proteome;Direct protein sequencing;Disease mutation;Glycoprotein;Hydrogen ion transport;Ion transport;Membrane;Methylation;Mitochondrion;Mitochondrion inner membrane;Nucleotide-binding;Phosphoprotein;Polymorphism;Primary mitochondrial disease;Reference proteome;Transit peptide;Transport
FASN	P49327	Fatty acid synthase	Fatty acid synthetase catalyzes the formation of long-chain fatty acids from acetyl-CoA, malonyl-CoA and NADPH. Thismultifunctional protein has 7 catalytic activities as an acylcarrier protein.	5.25	6.48	5.82	6.87	747	34	287	7	UP000005640_9606_2020	3D-structure;Acetylation;Complete proteome;Cytoplasm;Direct protein sequencing;Fatty acid biosynthesis;Fatty acid metabolism;Hydrolase;Isopeptide bond;Lipid biosynthesis;Lipid metabolism;Lyase;Multifunctional enzyme;NAD;NADP;Oxidoreductase;Phosphopantetheine;Phosphoprotein;Polymorphism;Pyridoxal phosphate;Reference proteome;Transferase;Ubl conjugation
ATP5F1B	P06576	ATP synthase subunit beta, mitochondrial	Mitochondrial membrane ATP synthase (F(1)F(0) ATPsynthase or Complex V) produces ATP from ADP in the presence of aproton gradient across the membrane which is generated by electrontransport complexes of the respiratory chain. F-type ATPasesconsist of two structural domains, F(1) - containing theextramembraneous catalytic core, and F(0) - containing themembrane proton channel, linked together by a…	6.81	6.97	6.68	6.84	17	6	28	8	UP000005640_9606_2020	Acetylation;ATP synthesis;ATP-binding;CF(1);Complete proteome;Direct protein sequencing;Glycoprotein;Hydrogen ion transport;Ion transport;Membrane;Mitochondrion;Mitochondrion inner membrane;Nucleotide-binding;Phosphoprotein;Polymorphism;Reference proteome;Transit peptide;Translocase;Transport
PGD	P52209;P52209-2	6-phosphogluconate dehydrogenase, decarboxylating;Isoform of P52209, Isoform 2 of 6-phosphogluconate dehydrogenase, decarboxylating	Catalyzes the oxidative decarboxylation of 6-phosphogluconate to ribulose 5-phosphate and CO(2), withconcomitant reduction of NADP to NADPH.	6.05	6.4	6.38	6.84	131	44	63	9	UP000005640_9606_2020;UP000005640_9606_additional_2020	3D-structure;Acetylation;Alternative splicing;Complete proteome;Cytoplasm;Gluconate utilization;NADP;Oxidoreductase;Pentose shunt;Phosphoprotein;Polymorphism;Reference proteome
GAPDH	P04406	Glyceraldehyde-3-phosphate dehydrogenase	Has both glyceraldehyde-3-phosphate dehydrogenase andnitrosylase activities, thereby playing a role in glycolysis andnuclear functions, respectively. Participates in nuclear eventsincluding transcription, RNA transport, DNA replication andapoptosis. Nuclear functions are probably due to the nitrosylaseactivity that mediates cysteine S-nitrosylation of nuclear targetproteins such as SIRT1, HDAC2 a…	6.76	6.46	7.36	6.84	18	37	4	10	UP000005640_9606_2020	3D-structure;Acetylation;ADP-ribosylation;Alternative splicing;Apoptosis;Complete proteome;Cytoplasm;Cytoskeleton;Direct protein sequencing;Glycolysis;Isopeptide bond;Membrane;Methylation;NAD;Nucleus;Oxidation;Oxidoreductase;Phosphoprotein;Polymorphism;Reference proteome;S-nitrosylation;Transferase;Translation regulation;Ubl conjugation
VIM	P08670	Vimentin	Vimentins are class-III intermediate filaments found invarious non-epithelial cells, especially mesenchymal cells.Vimentin is attached to the nucleus, endoplasmic reticulum, andmitochondria, either laterally or terminally	6.75	6.82	7.09	6.82	21	10	9	11	UP000005640_9606_2020	3D-structure;Acetylation;Cataract;Coiled coil;Complete proteome;Cytoplasm;Cytoskeleton;Direct protein sequencing;Disease mutation;Glycoprotein;Host-virus interaction;Intermediate filament;Isopeptide bond;Nucleus;Phosphoprotein;Reference proteome;S-nitrosylation;Ubl conjugation
ANXA2	P07355	Annexin A2	Calcium-regulated membrane-binding protein whoseaffinity for calcium is greatly enhanced by anionic phospholipids.It binds two calcium ions with high affinity. May be involved inheat-stress response. Inhibits PCSK9-enhanced LDLR degradation,probably reduces PCSK9 protein levels via a translationalmechanism but also competes with LDLR for binding with PCSK9(PubMed:18799458, PubMed:24808179, PubMed…	7.36	7.11	7.21	6.74	5	2	6	12	UP000005640_9606_2020	3D-structure;Acetylation;Alternative splicing;Annexin;Basement membrane;Calcium;Calcium/phospholipid-binding;Complete proteome;Direct protein sequencing;Extracellular matrix;Isopeptide bond;Phosphoprotein;Polymorphism;Reference proteome;Repeat;RNA-binding;Secreted;Ubl conjugation
CPT2	P23786	Carnitine O-palmitoyltransferase 2, mitochondrial		6.28	6.36	5.99	6.72	79	48	186	13	UP000005640_9606_2020	Acetylation;Acyltransferase;Complete proteome;Direct protein sequencing;Disease mutation;Fatty acid metabolism;Lipid metabolism;Membrane;Mitochondrion;Mitochondrion inner membrane;Polymorphism;Reference proteome;Transferase;Transit peptide;Transport
LDHA	P00338;P00338-3	L-lactate dehydrogenase A chain;Isoform of P00338, Isoform 3 of L-lactate dehydrogenase A chain		6.2	6.45	6.84	6.71	100	38	15	14	UP000005640_9606_2020;UP000005640_9606_additional_2020	3D-structure;Acetylation;Alternative splicing;Complete proteome;Cytoplasm;Direct protein sequencing;Disease mutation;Glycogen storage disease;Isopeptide bond;NAD;Oxidoreductase;Phosphoprotein;Polymorphism;Reference proteome;Ubl conjugation
MIF	P14174	Macrophage migration inhibitory factor	Pro-inflammatory cytokine. Involved in the innate immuneresponse to bacterial pathogens. The expression of MIF at sites ofinflammation suggests a role as mediator in regulating thefunction of macrophages in host defense. Counteracts the anti-inflammatory activity of glucocorticoids. Has phenylpyruvatetautomerase and dopachrome tautomerase activity (in vitro), butthe physiological substrate is not…	6.45	6.16	7.07	6.71	46	86	10	15	UP000005640_9606_2020	3D-structure;Acetylation;Complete proteome;Cytokine;Cytoplasm;Direct protein sequencing;Immunity;Inflammatory response;Innate immunity;Isomerase;Reference proteome;Secreted
TUBA1A	Q71U36	Tubulin alpha-1A chain	Tubulin is the major constituent of microtubules. Itbinds two moles of GTP, one at an exchangeable site on the betachain and one at a non-exchangeable site on the alpha chain.	6.75	6.6	7.27	6.7	20	26	5	16	UP000005640_9606_2020	3D-structure;Acetylation;Alternative splicing;Complete proteome;Cytoplasm;Cytoskeleton;Direct protein sequencing;Disease mutation;GTP-binding;Isopeptide bond;Lissencephaly;Methylation;Microtubule;Nitration;Nucleotide-binding;Phosphoprotein;Polymorphism;Reference proteome
HSP90B1	P14625	Endoplasmin	Molecular chaperone that functions in the processing andtransport of secreted proteins. When associated with CNPY3,required for proper folding of Toll-like receptors (Bysimilarity). Functions in endoplasmic reticulum associateddegradation (ERAD). Has ATPase activity.	6.69	6.31	6.96	6.7	24	59	12	17	UP000005640_9606_2020	3D-structure;Acetylation;ATP-binding;Calcium;Chaperone;Complete proteome;Direct protein sequencing;Disulfide bond;Endoplasmic reticulum;Glycoprotein;Nucleotide-binding;Phosphoprotein;Reference proteome;Signal
PLIN4	A0A0J9YXN7	Isoform of Q96Q06, Perilipin-4		5.56	7.05	4.36	6.69	419	4	4221	18	UP000005640_9606_additional_2020	Complete proteome {ECO:0000313|Proteomes:UP000005640};ECO:0000213|MaxQB:A0A0J9YXN7, ECO:0000213|PeptideAtlas:A0A0J9YXN7};Reference proteome {ECO:0000313|Proteomes:UP000005640}
AOC3	Q16853	Membrane primary amine oxidase	Cell adhesion protein that participates in lymphocyteextravasation and recirculation by mediating the binding oflymphocytes to peripheral lymph node vascular endothelial cells inan L-selectin-independent fashion. Has semicarbazide-sensitive(SSAO) monoamine oxidase activity. May play a role inadipogenesis.	7.11	7.23	4.71	6.68	7	1	2405	19	UP000005640_9606_2020	3D-structure;Alternative splicing;Calcium;Cell adhesion;Cell membrane;Complete proteome;Copper;Direct protein sequencing;Disulfide bond;Glycoprotein;Membrane;Metal-binding;Oxidoreductase;Polymorphism;Reference proteome;Signal-anchor;TPQ;Transmembrane;Transmembrane helix
H4C2	P62805	Histone H4	Core component of nucleosome. Nucleosomes wrap andcompact DNA into chromatin, limiting DNA accessibility to thecellular machineries which require DNA as a template. Histonesthereby play a central role in transcription regulation, DNArepair, DNA replication and chromosomal stability. DNAaccessibility is regulated via a complex set of post-translationalmodifications of histones, also called histone…	8	6.65	7.11	6.68	1	20	8	20	UP000005640_9606_2020	3D-structure;Acetylation;Chromosomal rearrangement;Chromosome;Citrullination;Complete proteome;Direct protein sequencing;DNA-binding;Hydroxylation;Isopeptide bond;Methylation;Nucleosome core;Nucleus;Phosphoprotein;Polymorphism;Reference proteome;Ubl conjugation
ACTN1	P12814	Alpha-actinin-1	F-actin cross-linking protein which is thought to anchoractin to a variety of intracellular structures. This is a bundlingprotein.	6.47	6.38	6.78	6.67	42	45	21	21	UP000005640_9606_2020	3D-structure;Acetylation;Actin-binding;Alternative splicing;Calcium;Cell junction;Cell membrane;Cell projection;Complete proteome;Cytoplasm;Cytoskeleton;Direct protein sequencing;Disease mutation;Membrane;Metal-binding;Phosphoprotein;Polymorphism;Reference proteome;Repeat
LMNA	A0A6Q8PFJ0;P02545	Isoform of P02545, Prelamin-A/C;Prelamin-A/C	Lamins are components of the nuclear lamina, a fibrouslayer on the nucleoplasmic side of the inner nuclear membrane,which is thought to provide a framework for the nuclear envelopeand may also interact with chromatin. Lamin A and C are present inequal amounts in the lamina of mammals. Plays an important role innuclear assembly, chromatin organization, nuclear membrane andtelomere dynamics. Requir…	7.1	6.23	7.12	6.64	8	74	7	22	UP000005640_9606_2020;UP000005640_9606_additional_2020	3D-structure;Acetylation;Alternative splicing;Cardiomyopathy;Charcot-Marie-Tooth disease;Coiled coil;Complete proteome;Congenital muscular dystrophy;Direct protein sequencing;Disease mutation;Emery-Dreifuss muscular dystrophy;Intermediate filament;Isopeptide bond;Limb-girdle muscular dystrophy;Lipoprotein;Methylation;Neurodegeneration;Neuropathy;Nucleus;Phosphoprotein;Polymorphism;Prenylation;Ref…
GPD1	P21695	Glycerol-3-phosphate dehydrogenase [NAD(+)], cytoplasmic		4.96	6.56	4.37	6.6	1310	28	4204	23	UP000005640_9606_2020	3D-structure;Alternative splicing;Complete proteome;Cytoplasm;Disease mutation;NAD;Oxidoreductase;Phosphoprotein;Polymorphism;Reference proteome
S100A10	P60903	Protein S100-A10	Because S100A10 induces the dimerization of ANXA2/p36,it may function as a regulator of protein phosphorylation in thatthe ANXA2 monomer is the preferred target (in vitro) of tyrosine-specific kinase.	7.08	7.07	6.9	6.59	10	3	13	24	UP000005640_9606_2020	3D-structure;Acetylation;Complete proteome;Isopeptide bond;Reference proteome;Ubl conjugation
ANXA5	P08758	Annexin A5	This protein is an anticoagulant protein that acts as anindirect inhibitor of the thromboplastin-specific complex, whichis involved in the blood coagulation cascade.	6.48	6.63	6.8	6.59	41	25	19	25	UP000005640_9606_2020	3D-structure;Acetylation;Annexin;Blood coagulation;Calcium;Calcium/phospholipid-binding;Complete proteome;Direct protein sequencing;Hemostasis;Isopeptide bond;Phosphoprotein;Reference proteome;Repeat;S-nitrosylation;Ubl conjugation
HSP90AA1	P07900;P07900-2	Heat shock protein HSP 90-alpha;Isoform of P07900, Isoform 2 of Heat shock protein HSP 90-alpha	Molecular chaperone that promotes the maturation,structural maintenance and proper regulation of specific targetproteins involved for instance in cell cycle control and signaltransduction. Undergoes a functional cycle that is linked to itsATPase activity which is essential for its chaperone activity.This cycle probably induces conformational changes in the clientproteins, thereby causing their ac…	6.41	6.18	6.76	6.55	51	80	22	26	UP000005640_9606_2020;UP000005640_9606_additional_2020	3D-structure;Acetylation;Alternative splicing;ATP-binding;Cell membrane;Chaperone;Complete proteome;Cytoplasm;Direct protein sequencing;Membrane;Nucleotide-binding;Nucleus;Phosphoprotein;Reference proteome;S-nitrosylation;Stress response;Ubl conjugation
HSPA8	P11142	Heat shock cognate 71 kDa protein	Molecular chaperone implicated in a wide variety ofcellular processes, including protection of the proteome fromstress, folding and transport of newly synthesized polypeptides,activation of proteolysis of misfolded proteins and the formationand dissociation of protein complexes. Plays a pivotal role in theprotein quality control system, ensuring the correct folding ofproteins, the re-folding of m…	6.26	6.26	6.71	6.55	84	70	25	27	UP000005640_9606_2020	3D-structure;Acetylation;Alternative splicing;ATP-binding;Cell membrane;Chaperone;Complete proteome;Cytoplasm;Direct protein sequencing;Host-virus interaction;Isopeptide bond;Membrane;Methylation;mRNA processing;mRNA splicing;Nucleotide-binding;Nucleus;Phosphoprotein;Polymorphism;Reference proteome;Repressor;Spliceosome;Stress response;Transcription;Transcription regulation;Ubl conjugation
ENO1	P06733	Alpha-enolase	Multifunctional enzyme that, as well as its role inglycolysis, plays a part in various processes such as growthcontrol, hypoxia tolerance and allergic responses. May alsofunction in the intravascular and pericellular fibrinolytic systemdue to its ability to serve as a receptor and activator ofplasminogen on the cell surface of several cell-types such asleukocytes and neurons. Stimulates immunoglo…	6.18	6.2	6.81	6.54	102	77	17	28	UP000005640_9606_2020	3D-structure;Acetylation;Alternative initiation;Cell membrane;Complete proteome;Cytoplasm;Direct protein sequencing;DNA-binding;Glycolysis;Isopeptide bond;Lyase;Magnesium;Membrane;Metal-binding;Nucleus;Phosphoprotein;Plasminogen activation;Polymorphism;Reference proteome;Repressor;Transcription;Transcription regulation;Ubl conjugation
MDH2	P40926	Malate dehydrogenase, mitochondrial		6.31	6.28	6.23	6.53	72	66	97	29	UP000005640_9606_2020	3D-structure;Acetylation;Alternative splicing;Complete proteome;Disease mutation;Epilepsy;Glycoprotein;Mitochondrion;NAD;Oxidoreductase;Phosphoprotein;Polymorphism;Reference proteome;Transit peptide;Tricarboxylic acid cycle
YWHAZ	P63104	14-3-3 protein zeta/delta	Adapter protein implicated in the regulation of a largespectrum of both general and specialized signaling pathways. Bindsto a large number of partners, usually by recognition of aphosphoserine or phosphothreonine motif. Binding generally resultsin the modulation of the activity of the binding partner	6.47	6.49	6.81	6.52	44	32	16	30	UP000005640_9606_2020	3D-structure;Acetylation;Alternative splicing;Complete proteome;Cytoplasm;Direct protein sequencing;Phosphoprotein;Reference proteome
TPM4	P67936	Tropomyosin alpha-4 chain	Binds to actin filaments in muscle and non-muscle cells.Plays a central role, in association with the troponin complex, inthe calcium dependent regulation of vertebrate striated musclecontraction. Smooth muscle contraction is regulated by interactionwith caldesmon. In non-muscle cells is implicated in stabilizingcytoskeleton actin filaments (By similarity). Binds calcium(PubMed:1836432).	6.98	5.91	7.37	6.51	11	153	3	31	UP000005640_9606_2020	Acetylation;Actin-binding;Alternative splicing;Calcium;Coiled coil;Complete proteome;Cytoplasm;Cytoskeleton;Direct protein sequencing;Metal-binding;Muscle protein;Phosphoprotein;Polymorphism;Reference proteome
P4HB	P07237	Protein disulfide-isomerase	theinteraction retains P4HB at the cell surface of Th2 T helpercells, increasing disulfide reductase activity at the plasmamembrane, altering the plasma membrane redox state and enhancingcell migration (PubMed:21670307).;This multifunctional protein catalyzes the formation,breakage and rearrangement of disulfide bonds. At the cellsurface, seems to act as a reductase that cleaves disulfide bondsof…	6.24	6.35	6.72	6.51	92	50	24	32	UP000005640_9606_2020	3D-structure;Acetylation;Cell membrane;Chaperone;Complete proteome;Craniosynostosis;Direct protein sequencing;Disease mutation;Disulfide bond;Endoplasmic reticulum;Isomerase;Membrane;Osteogenesis imperfecta;Phosphoprotein;Redox-active center;Reference proteome;Repeat;Signal
ASB6	Q9NWX5	Ankyrin repeat and SOCS box protein 6	Probable substrate-recognition component of a SCF-likeECS (Elongin-Cullin-SOCS-box protein) E3 ubiquitin-protein ligasecomplex which mediates the ubiquitination and subsequentproteasomal degradation of target proteins	5.82	6.72	5.4	6.51	245	15	679	33	UP000005640_9606_2020	Alternative splicing;ANK repeat;Complete proteome;Cytoplasm;Reference proteome;Repeat;Ubl conjugation pathway
EEF1A1	P68104	Elongation factor 1-alpha 1	This protein promotes the GTP-dependent binding ofaminoacyl-tRNA to the A-site of ribosomes during proteinbiosynthesis. With PARP1 and TXK, forms a complex that acts as a Thelper 1 (Th1) cell-specific transcription factor and binds thepromoter of IFN-gamma to directly regulate its transcription, andis thus involved importantly in Th1 cytokine production	6.33	6.44	7	6.5	66	40	11	34	UP000005640_9606_2020	3D-structure;Acetylation;Alternative splicing;Cell membrane;Complete proteome;Cytoplasm;Direct protein sequencing;Elongation factor;GTP-binding;Membrane;Methylation;Nucleotide-binding;Nucleus;Phosphoprotein;Protein biosynthesis;Reference proteome;Transcription;Transcription regulation;Ubl conjugation
HSPB1	P04792	Heat shock protein beta-1	Small heat shock protein which functions as a molecularchaperone probably maintaining denatured proteins in a folding-competent state (PubMed:10383393, PubMed:20178975). Plays a rolein stress resistance and actin organization (PubMed:19166925).Through its molecular chaperone activity may regulate numerousbiological processes including the phosphorylation and the axonaltransport of neurofilament p…	6.4	6.33	6.59	6.5	53	54	41	35	UP000005640_9606_2020	3D-structure;Acetylation;Chaperone;Charcot-Marie-Tooth disease;Complete proteome;Cytoplasm;Cytoskeleton;Direct protein sequencing;Disease mutation;Methylation;Neurodegeneration;Neuropathy;Nucleus;Phosphoprotein;Reference proteome;Stress response
PPIA	P62937	Peptidyl-prolyl cis-trans isomerase A	PPIases accelerate the folding of proteins. It catalyzesthe cis-trans isomerization of proline imidic peptide bonds inoligopeptides.	6.31	6.21	6.68	6.5	70	76	29	36	UP000005640_9606_2020	3D-structure;Acetylation;Alternative splicing;Complete proteome;Cytoplasm;Direct protein sequencing;Glycoprotein;Host-virus interaction;Isomerase;Isopeptide bond;Phosphoprotein;Reference proteome;Rotamase;Secreted;Ubl conjugation
ACAA2	P42765	3-ketoacyl-CoA thiolase, mitochondrial	Abolishes BNIP3-mediated apoptosis and mitochondrialdamage.	5.8	6	5.27	6.48	255	125	867	37	UP000005640_9606_2020	3D-structure;Acetylation;Acyltransferase;Complete proteome;Direct protein sequencing;Fatty acid metabolism;Lipid metabolism;Mitochondrion;Phosphoprotein;Polymorphism;Reference proteome;Transferase;Transit peptide
HADHA	H0YFD6;P40939	Isoform of P40939, Enoyl-CoA hydratase;Trifunctional enzyme subunit alpha, mitochondrial	Bifunctional subunit.	6.06	6.13	5.71	6.47	129	92	363	38	UP000005640_9606_2020;UP000005640_9606_additional_2020	3D-structure;Acetylation;Alternative splicing;Coiled coil {ECO:0000256|SAM:Coils};Complete proteome;Complete proteome {ECO:0000313|Proteomes:UP000005640};Disease mutation;ECO:0000213|MaxQB:H0YFD6, ECO:0000213|PeptideAtlas:H0YFD6};Fatty acid metabolism;Lipid metabolism;Lyase;Methylation;Mitochondrion;Multifunctional enzyme;NAD;Oxidoreductase;Phosphoprotein;Polymorphism;Reference proteome;Reference…
TPI1	P60174;P60174-3	Triosephosphate isomerase;Isoform of P60174, Isoform 2 of Triosephosphate isomerase	Triosephosphate isomerase is an extremely efficientmetabolic enzyme that catalyzes the interconversion betweendihydroxyacetone phosphate (DHAP) and D-glyceraldehyde-3-phosphate(G3P) in glycolysis and gluconeogenesis	6.35	6.01	6.71	6.46	60	121	26	39	UP000005640_9606_2020;UP000005640_9606_additional_2020	3D-structure;Acetylation;Alternative promoter usage;Alternative splicing;Complete proteome;Cytoplasm;Direct protein sequencing;Disease mutation;Gluconeogenesis;Glycolysis;Hereditary hemolytic anemia;Isomerase;Isopeptide bond;Lyase;Methylation;Nitration;Phosphoprotein;Polymorphism;Reference proteome;Ubl conjugation
CFL1	E9PK25;G3V1A4;P23528	Isoform of P23528, Cofilin, non-muscle isoform;Isoform of P23528, Cofilin, non-muscle isoform;Cofilin-1	Binds to F-actin and exhibits pH-sensitive F-actindepolymerizing activity. Regulates actin cytoskeleton dynamics.Important for normal progress through mitosis and normalcytokinesis. Plays a role in the regulation of cell morphology andcytoskeletal organization. Required for the up-regulation ofatypical chemokine receptor ACKR2 from endosomal compartment tocell membrane, increasing its efficiency …	6.38	5.96	6.89	6.46	58	141	14	40	UP000005640_9606_2020;UP000005640_9606_additional_2020	3D-structure;Acetylation;Actin-binding;Actin-binding {ECO:0000256|SAAS:SAAS00501205};Cell membrane;Cell projection;Complete proteome;Complete proteome {ECO:0000313|Proteomes:UP000005640};Cytoplasm;Cytoskeleton;Direct protein sequencing;ECO:0000213|MaxQB:E9PK25, ECO:0000213|PeptideAtlas:E9PK25};ECO:0000213|MaxQB:G3V1A4, ECO:0000213|PeptideAtlas:G3V1A4};Isopeptide bond;Membrane;Nucleus;Phosphoprote…
HNRNPA2B1	P22626;P22626-2	Heterogeneous nuclear ribonucleoproteins A2/B1;Isoform of P22626, Isoform A2 of Heterogeneous nuclear ribonucleoproteins A2/B1	Heterogeneous nuclear ribonucleoprotein (hnRNP) thatassociates with nascent pre-mRNAs, packaging them into hnRNPparticles. The hnRNP particle arrangement on nascent hnRNA is non-random and sequence-dependent and serves to condense and stabilizethe transcripts and minimize tangling and knotting. Packagingplays a role in various processes such as transcription, pre-mRNAprocessing, RNA nuclear expor…	6.53	5.89	6.63	6.46	38	162	36	41	UP000005640_9606_2020;UP000005640_9606_additional_2020	3D-structure;Acetylation;Alternative splicing;Complete proteome;Cytoplasm;Direct protein sequencing;Disease mutation;Isopeptide bond;Methylation;mRNA processing;mRNA splicing;mRNA transport;Nucleus;Phosphoprotein;Reference proteome;Repeat;Ribonucleoprotein;RNA-binding;Secreted;Spliceosome;Transport;Ubl conjugation
HADH	E9PF18;Q16836;Q16836-2;Q16836-3	Isoform of Q16836, Hydroxyacyl-coenzyme A dehydrogenase, mitochondrial;Hydroxyacyl-coenzyme A dehydrogenase, mitochondrial;Isoform of Q16836, Isoform 2 of Hydroxyacyl-coenzyme A dehydrogenase, mitochondrial;Isoform of Q16836, Isoform 3 of Hydroxyacyl-coenzyme A dehydrogenase, mitochondrial	Plays an essential role in the mitochondrial beta-oxidation of short chain fatty acids. Exerts it highest activitytoward 3-hydroxybutyryl-CoA.	5.95	6.5	5.35	6.46	171	31	744	42	UP000005640_9606_2020;UP000005640_9606_additional_2020	3D-structure;Acetylation;Alternative splicing;Complete proteome;Complete proteome {ECO:0000313|Proteomes:UP000005640};Disease mutation;Fatty acid metabolism;Lipid metabolism;Mitochondrion;NAD;Oxidoreductase;Polymorphism;Reference proteome;Reference proteome {ECO:0000313|Proteomes:UP000005640};Transit peptide
EPHX1	P07099	Epoxide hydrolase 1	Biotransformation enzyme that catalyzes the hydrolysisof arene and aliphatic epoxides to less reactive and more watersoluble dihydrodiols by the trans addition of water (Bysimilarity). May play a role in the metabolism of endogenouslipids such as epoxide-containing fatty acids (PubMed:22798687)	6.59	6.64	5.44	6.45	28	22	625	43	UP000005640_9606_2020	Aromatic hydrocarbons catabolism;Complete proteome;Detoxification;Direct protein sequencing;Endoplasmic reticulum;Hydrolase;Membrane;Methylation;Microsome;Polymorphism;Reference proteome;Transmembrane;Transmembrane helix
IDH1	O75874	Isocitrate dehydrogenase [NADP] cytoplasmic		5.46	6.28	5.99	6.44	513	67	188	44	UP000005640_9606_2020	3D-structure;Acetylation;Complete proteome;Cytoplasm;Direct protein sequencing;Glyoxylate bypass;Magnesium;Manganese;Metal-binding;NADP;Oxidoreductase;Peroxisome;Phosphoprotein;Polymorphism;Reference proteome;Tricarboxylic acid cycle
RPS27A	P62979	Ubiquitin-40S ribosomal protein S27a	Lys-11-linked is involved in ERAD(endoplasmic reticulum-associated degradation) and in cell-cycleregulation; Lys-29-linked is involved in lysosomal degradation; Lys-48-linked isinvolved in protein degradation via the proteasome; Lys-63-linkedis involved in endocytosis, DNA-damage responses as well as insignaling processes leading to activation of the transcriptionfactor NF-kappa-B. Linear polymer…	6.91	6.49	6.66	6.44	14	33	31	45	UP000005640_9606_2020	3D-structure;Acetylation;ADP-ribosylation;Complete proteome;Cytoplasm;Direct protein sequencing;Isopeptide bond;Metal-binding;Nucleus;Phosphoprotein;Reference proteome;Ribonucleoprotein;Ribosomal protein;Ubl conjugation;Zinc;Zinc-finger
ACSL1	P33121	Long-chain-fatty-acid--CoA ligase 1	Activation of long-chain fatty acids for both synthesisof cellular lipids, and degradation via beta-oxidation.Preferentially uses palmitoleate, oleate and linoleate.	5.43	6.35	4.47	6.43	539	51	3576	46	UP000005640_9606_2020	Acetylation;Alternative splicing;ATP-binding;Complete proteome;Direct protein sequencing;Endoplasmic reticulum;Fatty acid metabolism;Glycoprotein;Ligase;Lipid metabolism;Magnesium;Membrane;Microsome;Mitochondrion;Mitochondrion outer membrane;Nitration;Nucleotide-binding;Peroxisome;Phosphoprotein;Reference proteome;Signal-anchor;Transmembrane;Transmembrane helix
PDIA6	Q15084;Q15084-2;Q15084-3;Q15084-4;Q15084-5	Protein disulfide-isomerase A6;Isoform of Q15084, Isoform 2 of Protein disulfide-isomerase A6;Isoform of Q15084, Isoform 3 of Protein disulfide-isomerase A6;Isoform of Q15084, Isoform 4 of Protein disulfide-isomerase A6;Isoform of Q15084, Isoform 5 of Protein disulfide-isomerase A6	May function as a chaperone that inhibits aggregation ofmisfolded proteins (PubMed:12204115). Negatively regulates theunfolded protein response (UPR) through binding to UPR sensorssuch as ERN1, which in turn inactivates ERN1 signaling(PubMed:24508390). May also regulate the UPR via the EIF2AK3 UPRsensor (PubMed:24508390). Plays a role in platelet aggregation andactivation by agonists such as conv…	6.09	5.61	6.59	6.43	117	299	42	47	UP000005640_9606_2020;UP000005640_9606_additional_2020	3D-structure;Alternative splicing;Cell membrane;Chaperone;Complete proteome;Direct protein sequencing;Disulfide bond;Endoplasmic reticulum;Isomerase;Membrane;Phosphoprotein;Polymorphism;Redox-active center;Reference proteome;Repeat;Signal
ME1	P48163	NADP-dependent malic enzyme		4.95	5.69	5.19	6.43	1334	244	1006	48	UP000005640_9606_2020	3D-structure;Acetylation;Alternative splicing;Complete proteome;Cytoplasm;Metal-binding;NADP;Oxidoreductase;Phosphoprotein;Reference proteome
ANXA6	P08133	Annexin A6	May associate with CD21. May regulate the release ofCa(2+) from intracellular stores.	6.65	6.73	6.41	6.42	25	14	59	49	UP000005640_9606_2020	3D-structure;Acetylation;Alternative splicing;Annexin;Calcium;Calcium/phospholipid-binding;Complete proteome;Cytoplasm;Direct protein sequencing;Phosphoprotein;Reference proteome;Repeat
PRDX1	Q06830	Peroxiredoxin-1	Thiol-specific peroxidase that catalyzes the reductionof hydrogen peroxide and organic hydroperoxides to water andalcohols, respectively. Plays a role in cell protection againstoxidative stress by detoxifying peroxides and as sensor ofhydrogen peroxide-mediated signaling events. Might participate inthe signaling cascades of growth factors and tumor necrosisfactor-alpha by regulating the intracell…	6.31	6.3	6.6	6.42	71	62	40	50	UP000005640_9606_2020	3D-structure;Acetylation;Antioxidant;Complete proteome;Cytoplasm;Direct protein sequencing;Disulfide bond;Isopeptide bond;Oxidoreductase;Peroxidase;Phosphoprotein;Polymorphism;Redox-active center;Reference proteome;Ubl conjugation
SOD1	P00441	Superoxide dismutase [Cu-Zn]	Destroys radicals which are normally produced within thecells and which are toxic to biological systems.	6.07	6.07	6.31	6.41	125	107	76	51	UP000005640_9606_2020	3D-structure;Acetylation;Amyotrophic lateral sclerosis;Antioxidant;Complete proteome;Copper;Cytoplasm;Direct protein sequencing;Disease mutation;Disulfide bond;Lipoprotein;Metal-binding;Mitochondrion;Neurodegeneration;Nucleus;Oxidoreductase;Palmitate;Phosphoprotein;Reference proteome;Ubl conjugation;Zinc
ANXA1	P04083	Annexin A1	Plays important roles in the innate immune response aseffector of glucocorticoid-mediated responses and regulator of theinflammatory process. Has anti-inflammatory activity(PubMed:8425544). Plays a role in glucocorticoid-mediated down-regulation of the early phase of the inflammatory response (Bysimilarity). Promotes resolution of inflammation and wound healing(PubMed:25664854). Functions at leas…	6.55	6.65	6.65	6.41	35	21	34	52	UP000005640_9606_2020	3D-structure;Acetylation;Adaptive immunity;Annexin;Calcium;Calcium/phospholipid-binding;Cell membrane;Cell projection;Cilium;Complete proteome;Cytoplasm;Cytoplasmic vesicle;Direct protein sequencing;Disulfide bond;Endosome;Immunity;Inflammatory response;Innate immunity;Isopeptide bond;Membrane;Metal-binding;Nucleus;Pharmaceutical;Phospholipase A2 inhibitor;Phosphoprotein;Reference proteome;Repeat…
RPS9	P46781	40S ribosomal protein S9		6.3	5.91	6.67	6.4	74	150	30	53	UP000005640_9606_2020	3D-structure;Acetylation;Complete proteome;Cytoplasm;Direct protein sequencing;Isopeptide bond;Phosphoprotein;Polymorphism;Reference proteome;Ribonucleoprotein;Ribosomal protein;RNA-binding;rRNA-binding;Ubl conjugation
CALR	P27797	Calreticulin	Calcium-binding chaperone that promotes folding,oligomeric assembly and quality control in the endoplasmicreticulum (ER) via the calreticulin/calnexin cycle. This lectininteracts transiently with almost all of the monoglucosylatedglycoproteins that are synthesized in the ER. Interacts with theDNA-binding domain of NR3C1 and mediates its nuclear export.Involved in maternal gene expression regulati…	6.29	5.99	6.69	6.39	77	131	27	54	UP000005640_9606_2020	3D-structure;Acetylation;Calcium;Chaperone;Complete proteome;Cytoplasm;Direct protein sequencing;Disulfide bond;Endoplasmic reticulum;Extracellular matrix;Glycoprotein;Lectin;Metal-binding;Reference proteome;Repeat;Sarcoplasmic reticulum;Secreted;Signal;Zinc
LGALS1	P09382	Galectin-1	Lectin that binds beta-galactoside and a wide array ofcomplex carbohydrates. Plays a role in regulating apoptosis, cellproliferation and cell differentiation. Inhibits CD45 proteinphosphatase activity and therefore the dephosphorylation of Lynkinase. Strong inducer of T-cell apoptosis	5.92	6.17	6.46	6.37	181	83	53	55	UP000005640_9606_2020	3D-structure;Acetylation;Apoptosis;Complete proteome;Direct protein sequencing;Extracellular matrix;Lectin;Phosphoprotein;Reference proteome;Secreted
HSPE1	P61604	10 kDa heat shock protein, mitochondrial	Co-chaperonin implicated in mitochondrial protein importand macromolecular assembly. Together with Hsp60, facilitates thecorrect folding of imported proteins. May also prevent misfoldingand promote the refolding and proper assembly of unfoldedpolypeptides generated under stress conditions in themitochondrial matrix (PubMed:7912672, PubMed:1346131,PubMed:11422376). The functional units of these ch…	6.16	6.1	6.26	6.36	108	100	88	56	UP000005640_9606_2020	3D-structure;Acetylation;Chaperone;Complete proteome;Direct protein sequencing;Mitochondrion;Phosphoprotein;Reference proteome;Stress response
FABP5	Q01469	Fatty acid-binding protein 5	Intracellular carrier for long-chain fatty acids andrelated active lipids, such as the endocannabinoid, that regulatesthe metabolism and actions of the ligands they bind. In additionto the cytosolic transport, selectively delivers specific fattyacids from the cytosol to the nucleus, wherein they activatenuclear receptors (PubMed:22170058). Delivers retinoic acid to thenuclear receptor peroxisome …	5.6	5.37	5.05	6.35	391	497	1287	57	UP000005640_9606_2020	3D-structure;Acetylation;Cell junction;Cell membrane;Complete proteome;Cytoplasm;Direct protein sequencing;Disulfide bond;Lipid-binding;Membrane;Nucleus;Phosphoprotein;Postsynaptic cell membrane;Reference proteome;Secreted;Synapse;Transport
CYB5R3	P00387;P00387-2;P00387-3	NADH-cytochrome b5 reductase 3;Isoform of P00387, Isoform 2 of NADH-cytochrome b5 reductase 3;Isoform of P00387, Isoform 3 of NADH-cytochrome b5 reductase 3	Desaturation and elongation of fatty acids, cholesterolbiosynthesis, drug metabolism, and, in erythrocyte, methemoglobinreduction.	6.6	6.68	6.19	6.33	27	18	117	58	UP000005640_9606_2020;UP000005640_9606_additional_2020	3D-structure;Acetylation;Alternative promoter usage;Alternative splicing;Cholesterol biosynthesis;Cholesterol metabolism;Complete proteome;Cytoplasm;Direct protein sequencing;Disease mutation;Endoplasmic reticulum;FAD;Flavoprotein;Lipid biosynthesis;Lipid metabolism;Lipoprotein;Membrane;Mitochondrion;Mitochondrion outer membrane;Myristate;NAD;Oxidoreductase;Phosphoprotein;Polymorphism;Reference p…
EEF2	P13639	Elongation factor 2	Catalyzes the GTP-dependent ribosomal translocation stepduring translation elongation. During this step, the ribosomechanges from the pre-translocational (PRE) to the post-translocational (POST) state as the newly formed A-site-boundpeptidyl-tRNA and P-site-bound deacylated tRNA move to the P and Esites, respectively. Catalyzes the coordinated movement of the twotRNA molecules, the mRNA and confo…	6.02	5.88	6.73	6.32	141	173	23	59	UP000005640_9606_2020	3D-structure;Acetylation;Complete proteome;Cytoplasm;Direct protein sequencing;Disease mutation;Elongation factor;GTP-binding;Isopeptide bond;Methylation;Neurodegeneration;Nucleotide-binding;Nucleus;Phosphoprotein;Protein biosynthesis;Reference proteome;Spinocerebellar ataxia;Ubl conjugation
APMAP	Q9HDC9	Adipocyte plasma membrane-associated protein	Exhibits strong arylesterase activity with beta-naphthylacetate and phenyl acetate. May play a role in adipocytedifferentiation.	6.23	6.29	5.75	6.32	95	64	334	60	UP000005640_9606_2020	Acetylation;Alternative splicing;Complete proteome;Glycoprotein;Membrane;Phosphoprotein;Polymorphism;Reference proteome;Signal-anchor;Transmembrane;Transmembrane helix
HSPA9	P38646	Stress-70 protein, mitochondrial	Chaperone protein which plays an important role inmitochondrial iron-sulfur cluster (ISC) biogenesis. Interacts withand stabilizes ISC cluster assembly proteins FXN, NFU1, NFS1 andISCU (PubMed:26702583). Regulates erythropoiesis via stabilizationof ISC assembly (PubMed:21123823, PubMed:26702583). May play arole in the control of cell proliferation and cellular aging (Bysimilarity).	6	5.99	6.14	6.31	152	134	133	61	UP000005640_9606_2020	3D-structure;Acetylation;ATP-binding;Chaperone;Complete proteome;Direct protein sequencing;Disease mutation;Dwarfism;Methylation;Mitochondrion;Nucleotide-binding;Nucleus;Phosphoprotein;Polymorphism;Reference proteome;Transit peptide
HSPA1B;HSPA1A;HSPA1B	A0A0G2JIW1;P0DMV8;P0DMV9	Isoform of P0DMV9, Heat shock 70 kDa protein 1B;Heat shock 70 kDa protein 1A;Heat shock 70 kDa protein 1B	Molecular chaperone implicated in a wide variety ofcellular processes, including protection of the proteome fromstress, folding and transport of newly synthesized polypeptides,activation of proteolysis of misfolded proteins and the formationand dissociation of protein complexes. Plays a pivotal role in theprotein quality control system, ensuring the correct folding ofproteins, the re-folding of m…	6.32	5.99	6.21	6.3	67	132	106	62	UP000005640_9606_2020;UP000005640_9606_additional_2020	3D-structure;Acetylation;Alternative splicing;ATP-binding;ATP-binding {ECO:0000256|RuleBase:RU003322};Chaperone;Coiled coil {ECO:0000256|SAM:Coils};Complete proteome;Complete proteome {ECO:0000313|Proteomes:UP000005640};Cytoplasm;Cytoskeleton;Direct protein sequencing;Host cell receptor for virus entry;Methylation;Nucleotide-binding;Nucleotide-binding {ECO:0000256|RuleBase:RU003322};Nucleus;Phosp…
SLC25A4	P12235	ADP/ATP translocase 1	Involved in mitochondrial ADP/ATP transport. Catalyzesthe exchange of cytoplasmic ADP with mitochondrial ATP across themitochondrial inner membrane.	6.4	6.3	5.97	6.3	54	60	196	63	UP000005640_9606_2020	Acetylation;Cardiomyopathy;Complete proteome;Direct protein sequencing;Disease mutation;Host-virus interaction;Membrane;Mitochondrion;Mitochondrion inner membrane;Phosphoprotein;Primary mitochondrial disease;Progressive external ophthalmoplegia;Reference proteome;Repeat;S-nitrosylation;Transmembrane;Transmembrane helix;Transport
TALDO1	P37837	Transaldolase	Transaldolase is important for the balance ofmetabolites in the pentose-phosphate pathway.	5.81	5.54	5.8	6.3	248	349	300	64	UP000005640_9606_2020	3D-structure;Acetylation;Complete proteome;Cytoplasm;Disease mutation;Pentose shunt;Phosphoprotein;Reference proteome;Schiff base;Transferase
SLC25A1	P53007	Tricarboxylate transport protein, mitochondrial	Involved in citrate-H(+)/malate exchange. Important forthe bioenergetics of hepatic cells as it provides a carbon sourcefor fatty acid and sterol biosyntheses, and NAD(+) for theglycolytic pathway.	5.71	6.08	5.11	6.28	302	105	1166	65	UP000005640_9606_2020	Complete proteome;Disease mutation;Membrane;Mitochondrion;Mitochondrion inner membrane;Phosphoprotein;Reference proteome;Repeat;Transit peptide;Transmembrane;Transmembrane helix;Transport
GBE1	Q04446	1,4-alpha-glucan-branching enzyme	Required for normal glycogen accumulation(PubMed:8463281, PubMed:26199317, PubMed:8613547). The alpha 1-6branches of glycogen play an important role in increasing thesolubility of the molecule (Probable)	5.45	5.91	5.93	6.28	525	152	220	66	UP000005640_9606_2020	3D-structure;Acetylation;Complete proteome;Disease mutation;Glycogen biosynthesis;Glycogen storage disease;Glycosyltransferase;Neuropathy;Phosphoprotein;Polymorphism;Reference proteome;Transferase
SPTAN1	A0A0D9SGF6	Isoform of Q13813, Spectrin alpha chain, non-erythrocytic 1		6.55	6.53	6.27	6.27	36	29	86	67	UP000005640_9606_additional_2020	Calcium {ECO:0000256|PROSITE-ProRule:PRU00448};Coiled coil {ECO:0000256|SAM:Coils};Complete proteome {ECO:0000313|Proteomes:UP000005640};ECO:0000213|MaxQB:A0A0D9SGF6, ECO:0000213|PeptideAtlas:A0A0D9SGF6};Reference proteome {ECO:0000313|Proteomes:UP000005640};Repeat {ECO:0000256|SAAS:SAAS00834035};SH3 domain {ECO:0000256|PROSITE-ProRule:PRU00192}
MDH1	A0A5K1VW95;P40925;P40925-3	Isoform of P40925, Malate dehydrogenase;Malate dehydrogenase, cytoplasmic;Isoform of P40925, Isoform 3 of Malate dehydrogenase, cytoplasmic		5.66	6.27	5.98	6.27	338	68	194	68	UP000005640_9606_2020;UP000005640_9606_additional_2020	Acetylation;Alternative splicing;Complete proteome;Cytoplasm;Direct protein sequencing;Methylation;NAD;Oxidoreductase;Phosphoprotein;Reference proteome;Tricarboxylic acid cycle;Ubl conjugation
HSPA5	P11021	Endoplasmic reticulum chaperone BiP	Endoplasmic reticulum chaperone that plays a key role inprotein folding and quality control in the endoplasmic reticulumlumen (PubMed:2294010, PubMed:23769672, PubMed:23990668,PubMed:28332555). Involved in the correct folding of proteins anddegradation of misfolded proteins via its interaction withDNAJC10/ERdj5, probably to facilitate the release of DNAJC10/ERdj5from its substrate (By similarity)…	5.87	5.75	6.42	6.27	212	218	58	69	UP000005640_9606_2020	3D-structure;Acetylation;ATP-binding;Chaperone;Complete proteome;Cytoplasm;Direct protein sequencing;Endoplasmic reticulum;Hydrolase;Isopeptide bond;Methylation;Nitration;Nucleotide-binding;Phosphoprotein;Polymorphism;Reference proteome;Signal;Ubl conjugation
NDUFC2	O95298	NADH dehydrogenase [ubiquinone] 1 subunit C2	Accessory subunit of the mitochondrial membranerespiratory chain NADH dehydrogenase (Complex I), that is believednot to be involved in catalysis. Complex I functions in thetransfer of electrons from NADH to the respiratory chain. Theimmediate electron acceptor for the enzyme is believed to beubiquinone.	6.27	6.31	6	6.27	80	55	183	70	UP000005640_9606_2020	3D-structure;Alternative splicing;Complete proteome;Electron transport;Membrane;Mitochondrion;Mitochondrion inner membrane;Polymorphism;Reference proteome;Respiratory chain;Transmembrane;Transmembrane helix;Transport
ACLY	P53396	ATP-citrate synthase	ATP-citrate synthase is the primary enzyme responsiblefor the synthesis of cytosolic acetyl-CoA in many tissues. Has acentral role in de novo lipid synthesis. In nervous tissue it maybe involved in the biosynthesis of acetylcholine	4.95	4.36	5.58	6.27	1336	2918	474	71	UP000005640_9606_2020	3D-structure;Acetylation;Alternative splicing;ATP-binding;Complete proteome;Cytoplasm;Isopeptide bond;Lipid biosynthesis;Lipid metabolism;Magnesium;Metal-binding;Nucleotide-binding;Phosphoprotein;Polymorphism;Reference proteome;Transferase;Ubl conjugation
ETFB	P38117;P38117-2	Electron transfer flavoprotein subunit beta;Isoform of P38117, Isoform 2 of Electron transfer flavoprotein subunit beta	Heterodimeric electron transfer flavoprotein thataccepts electrons from several mitochondrial dehydrogenases,including acyl-CoA dehydrogenases, glutaryl-CoA and sarcosinedehydrogenase (PubMed:25416781, PubMed:15159392, PubMed:15975918).It transfers the electrons to the main mitochondrial respiratorychain via ETF-ubiquinone oxidoreductase (Probable). Required fornormal mitochondrial fatty acid oxi…	5.77	5.97	5.56	6.26	275	135	496	72	UP000005640_9606_2020;UP000005640_9606_additional_2020	3D-structure;Acetylation;Alternative splicing;Complete proteome;Disease mutation;Electron transport;Glutaricaciduria;Methylation;Mitochondrion;Phosphoprotein;Polymorphism;Reference proteome;Transport
RPS25	P62851	40S ribosomal protein S25		6	5.7	6.46	6.25	150	240	52	73	UP000005640_9606_2020	3D-structure;Acetylation;Complete proteome;Direct protein sequencing;Reference proteome;Ribonucleoprotein;Ribosomal protein
ASAH1	A0A1B0GTM3;A0A1B0GUA4;A0A1B0GUH5;A0A1B0GW68;Q13510;Q13510-2	Isoform of Q13510, Acid ceramidase;Isoform of Q13510, Acid ceramidase;Isoform of Q13510, Acid ceramidase;Isoform of Q13510, Acid ceramidase;Acid ceramidase;Isoform of Q13510, Isoform 2 of Acid ceramidase	Hydrolyzes the sphingolipid ceramide into sphingosineand free fatty acid.	6.22	6	5.36	6.25	96	126	727	74	UP000005640_9606_2020;UP000005640_9606_additional_2020	Alternative splicing;Complete proteome;Complete proteome {ECO:0000313|Proteomes:UP000005640};Direct protein sequencing;Disease mutation;ECO:0000213|MaxQB:A0A1B0GTM3, ECO:0000213|PeptideAtlas:A0A1B0GTM3};ECO:0000213|MaxQB:A0A1B0GUA4, ECO:0000213|PeptideAtlas:A0A1B0GUA4};ECO:0000213|MaxQB:A0A1B0GUH5, ECO:0000213|PeptideAtlas:A0A1B0GUH5};ECO:0000213|MaxQB:A0A1B0GW68, ECO:0000213|PeptideAtlas:A0A1B0G…
RDX	P35241	Radixin	Probably plays a crucial role in the binding of thebarbed end of actin filaments to the plasma membrane.	6.53	6.28	6.65	6.25	39	65	32	75	UP000005640_9606_2020	Actin capping;Actin-binding;Alternative splicing;Cell membrane;Cell projection;Complete proteome;Cytoplasm;Cytoskeleton;Deafness;Disease mutation;Membrane;Non-syndromic deafness;Phosphoprotein;Polymorphism;Reference proteome
CLTC	A0A087WVQ6;Q00610;Q00610-2	Isoform of Q00610, Clathrin heavy chain;Clathrin heavy chain 1;Isoform of Q00610, Isoform 2 of Clathrin heavy chain 1	Clathrin is the major protein of the polyhedral coat ofcoated pits and vesicles.;Clathrin is the major protein of the polyhedral coat ofcoated pits and vesicles. Two different adapter protein complexeslink the clathrin lattice either to the plasma membrane or to thetrans-Golgi network. Acts as component of the TACC3/ch-TOG/clathrin complex proposed to contribute to stabilization ofkinetochore fib…	6.41	6.13	6.52	6.25	52	93	46	76	UP000005640_9606_2020;UP000005640_9606_additional_2020	3D-structure;Acetylation;Alternative splicing;Autophagy;Cell cycle;Cell division;Coated pit;Coated pit {ECO:0000256|PIRNR:PIRNR002290};Complete proteome;Complete proteome {ECO:0000313|Proteomes:UP000005640};Cytoplasm;Cytoplasmic vesicle;Cytoplasmic vesicle {ECO:0000256|PIRNR:PIRNR002290};Cytoskeleton;Direct protein sequencing;Disease mutation;ECO:0000213|MaxQB:A0A087WVQ6, ECO:0000213|PeptideAtlas…
LDHB	A0A5F9ZHM4;P07195	Isoform of P07195, L-lactate dehydrogenase;L-lactate dehydrogenase B chain		5.86	6.63	6.28	6.25	216	24	84	77	UP000005640_9606_2020;UP000005640_9606_additional_2020	3D-structure;Acetylation;Complete proteome;Cytoplasm;Direct protein sequencing;Disease mutation;NAD;Oxidoreductase;Phosphoprotein;Polymorphism;Reference proteome
MGST1	P10620	Microsomal glutathione S-transferase 1	Conjugation of reduced glutathione to a wide number ofexogenous and endogenous hydrophobic electrophiles. Has a widesubstrate specificity.	6.34	7.03	5.6	6.25	64	5	456	78	UP000005640_9606_2020	Acetylation;Alternative splicing;Complete proteome;Endoplasmic reticulum;Membrane;Microsome;Mitochondrion;Mitochondrion outer membrane;Nitration;Reference proteome;Transferase;Transmembrane;Transmembrane helix
DLST	P36957	Dihydrolipoyllysine-residue succinyltransferase component of 2-oxoglutarate dehydrogenase complex, mitochondrial	Dihydrolipoamide succinyltransferase (E2) component ofthe 2-oxoglutarate dehydrogenase complex (By similarity). The 2-oxoglutarate dehydrogenase complex catalyzes the overallconversion of 2-oxoglutarate to succinyl-CoA and CO(2) (Bysimilarity). The 2-oxoglutarate dehydrogenase complex is mainlyactive in the mitochondrion (PubMed:29211711). A fraction of the2-oxoglutarate dehydrogenase complex als…	6.03	5.97	5.8	6.25	137	138	303	79	UP000005640_9606_2020	Acetylation;Acyltransferase;Alternative splicing;Complete proteome;Direct protein sequencing;Lipoyl;Mitochondrion;Nucleus;Phosphoprotein;Polymorphism;Reference proteome;Transferase;Transit peptide;Tricarboxylic acid cycle
RPL12	P30050	60S ribosomal protein L12	Binds directly to 26S ribosomal RNA.	5.9	5.58	6.42	6.23	187	317	57	80	UP000005640_9606_2020	3D-structure;Acetylation;Alternative splicing;Complete proteome;Isopeptide bond;Phosphoprotein;Reference proteome;Ribonucleoprotein;Ribosomal protein;RNA-binding;Ubl conjugation
CS	B4DJV2;O75390	Isoform of O75390, Citrate synthase;Citrate synthase, mitochondrial		5.76	6.14	5.49	6.23	280	89	578	81	UP000005640_9606_2020;UP000005640_9606_additional_2020	3D-structure;Acetylation;Complete proteome;Complete proteome {ECO:0000313|Proteomes:UP000005640};Direct protein sequencing;ECO:0000213|MaxQB:B4DJV2, ECO:0000213|PeptideAtlas:B4DJV2};Methylation;Mitochondrion;Reference proteome;Reference proteome {ECO:0000313|Proteomes:UP000005640};Transferase;Transferase {ECO:0000256|RuleBase:RU000441};Transit peptide;Tricarboxylic acid cycle
PDIA3	P30101	Protein disulfide-isomerase A3		6.21	5.9	6.49	6.23	97	156	50	82	UP000005640_9606_2020	3D-structure;Acetylation;Complete proteome;Direct protein sequencing;Disulfide bond;Endoplasmic reticulum;Isomerase;Methylation;Phosphoprotein;Polymorphism;Redox-active center;Reference proteome;Repeat;Signal
PPIB	P23284	Peptidyl-prolyl cis-trans isomerase B	PPIase that catalyzes the cis-trans isomerization ofproline imidic peptide bonds in oligopeptides and may thereforeassist protein folding.	6.31	6.11	6.47	6.23	73	96	51	83	UP000005640_9606_2020	3D-structure;Acetylation;Complete proteome;Direct protein sequencing;Disease mutation;Dwarfism;Endoplasmic reticulum;Glycoprotein;Isomerase;Osteogenesis imperfecta;Polymorphism;Reference proteome;Rotamase;Signal;S-nitrosylation
H2BC12;H2BS1;H2BC5;H2BC7;H2BC18;H2BC18;H2BC9;H2BC15;H2BC14;H2BC15	O60814;P57053;P58876;P62807;Q5QNW6;Q5QNW6-2;Q93079;Q99877;Q99879;U3KQK0	Histone H2B type 1-K;Histone H2B type F-S;Histone H2B type 1-D;Histone H2B type 1-C/E/F/G/I;Histone H2B type 2-F;Isoform of Q5QNW6, Isoform 2 of Histone H2B type 2-F;Histone H2B type 1-H;Histone H2B type 1-N;Histone H2B type 1-M;Isoform of Q99877, Histone H2B	Core component of nucleosome. Nucleosomes wrap andcompact DNA into chromatin, limiting DNA accessibility to thecellular machineries which require DNA as a template. Histonesthereby play a central role in transcription regulation, DNArepair, DNA replication and chromosomal stability. DNAaccessibility is regulated via a complex set of post-translationalmodifications of histones, also called histone…	7.44	6.14	6.5	6.22	4	90	48	84	UP000005640_9606_2020;UP000005640_9606_additional_2020	3D-structure;Acetylation;ADP-ribosylation;Alternative splicing;Antibiotic;Antimicrobial;Chromosome;Complete proteome;Complete proteome {ECO:0000313|Proteomes:UP000005640};Direct protein sequencing;DNA-binding;ECO:0000256|SAAS:SAAS00454759};ECO:0000256|SAAS:SAAS00486863};ECO:0000256|SAAS:SAAS00486865};ECO:0000256|SAAS:SAAS00486878};Glycoprotein;Hydroxylation;Isopeptide bond;Methylation;Nucleosome …
CSTB	P04080	Cystatin-B	This is an intracellular thiol proteinase inhibitor.Tightly binding reversible inhibitor of cathepsins L, H and B.	5.59	5.83	6.14	6.22	397	193	134	85	UP000005640_9606_2020	3D-structure;Acetylation;Complete proteome;Cytoplasm;Direct protein sequencing;Disease mutation;Epilepsy;Nucleus;Protease inhibitor;Reference proteome;Thiol protease inhibitor
RTN4	Q9NQC3	Reticulon-4	Developmental neurite growth regulatory factor with arole as a negative regulator of axon-axon adhesion and growth, andas a facilitator of neurite branching. Regulates neuritefasciculation, branching and extension in the developing nervoussystem. Involved in down-regulation of growth, stabilization ofwiring and restriction of plasticity in the adult CNS. Regulatesthe radial migration of cortical …	6.26	6.34	6.2	6.22	86	52	108	86	UP000005640_9606_2020	3D-structure;Acetylation;Alternative splicing;Complete proteome;Direct protein sequencing;Endoplasmic reticulum;Membrane;Neurogenesis;Phosphoprotein;Polymorphism;Reference proteome;Transmembrane;Transmembrane helix
RAB1B	Q9H0U4	Ras-related protein Rab-1B	The small GTPases Rab are key regulators ofintracellular membrane trafficking, from the formation oftransport vesicles to their fusion with membranes. Rabs cyclebetween an inactive GDP-bound form and an active GTP-bound formthat is able to recruit to membranes different set of downstreameffectors directly responsible for vesicle formation, movement,tethering and fusion. RAB1B regulates vesicular …	6.31	6.27	6.34	6.21	69	69	70	87	UP000005640_9606_2020	3D-structure;Acetylation;Autophagy;Complete proteome;Cytoplasm;Direct protein sequencing;GTP-binding;Lipoprotein;Membrane;Methylation;Nucleotide-binding;Phosphoprotein;Prenylation;Protein transport;Reference proteome;Transport
CAV1	Q03135	Caveolin-1	May act as a scaffolding protein within caveolarmembranes (PubMed:11751885). Forms a stable heterooligomericcomplex with CAV2 that targets to lipid rafts and drives caveolaeformation. Mediates the recruitment of CAVIN proteins(CAVIN1/2/3/4) to the caveolae (PubMed:19262564). Interactsdirectly with G-protein alpha subunits and can functionallyregulate their activity (By similarity). Involved in th…	6.74	6.77	6.05	6.21	23	12	162	88	UP000005640_9606_2020	Acetylation;Alternative initiation;Cell membrane;Complete proteome;Congenital generalized lipodystrophy;Diabetes mellitus;Direct protein sequencing;Disease mutation;Golgi apparatus;Host-virus interaction;Isopeptide bond;Lipoprotein;Membrane;Palmitate;Phosphoprotein;Reference proteome;Ubl conjugation
DBI	P07108-3	Isoform of P07108, Isoform 3 of Acyl-CoA-binding protein	Binds medium- and long-chain acyl-CoA esters with veryhigh affinity and may function as an intracellular carrier ofacyl-CoA esters. It is also able to displace diazepam from thebenzodiazepine (BZD) recognition site located on the GABA type Areceptor. It is therefore possible that this protein also acts asa neuropeptide to modulate the action of the GABA receptor.	5.22	5.89	5.53	6.21	803	167	534	89	UP000005640_9606_additional_2020	3D-structure;Acetylation;Alternative promoter usage;Alternative splicing;Complete proteome;Direct protein sequencing;Endoplasmic reticulum;Golgi apparatus;Lipid-binding;Phosphoprotein;Polymorphism;Reference proteome;Transport
ACO2	A2A274;Q99798	Isoform of Q99798, Aconitate hydratase, mitochondrial;Aconitate hydratase, mitochondrial	Catalyzes the isomerization of citrate to isocitrate viacis-aconitate.	5.87	5.9	5.48	6.2	207	159	595	90	UP000005640_9606_2020;UP000005640_9606_additional_2020	4Fe-4S;Acetylation;Complete proteome;Complete proteome {ECO:0000313|Proteomes:UP000005640};Direct protein sequencing;Disease mutation;ECO:0000213|MaxQB:A2A274, ECO:0000213|PeptideAtlas:A2A274};Iron;Iron-sulfur;Lyase;Metal-binding;Mitochondrion;Neurodegeneration;Phosphoprotein;Polymorphism;Reference proteome;Reference proteome {ECO:0000313|Proteomes:UP000005640};Transit peptide;Tricarboxylic acid …
SERPINH1	P50454	Serpin H1	Binds specifically to collagen. Could be involved as achaperone in the biosynthetic pathway of collagen.	5.52	5.55	6.06	6.2	460	340	159	91	UP000005640_9606_2020	Acetylation;Chaperone;Complete proteome;Endoplasmic reticulum;Glycoprotein;Osteogenesis imperfecta;Phosphoprotein;Polymorphism;Reference proteome;Signal;Stress response
AK1	P00568;Q5T9B7	Adenylate kinase isoenzyme 1;Isoform of P00568, Adenylate kinase isoenzyme 1	Catalyzes the reversible transfer of the terminalphosphate group between ATP and AMP. Also displays broadnucleoside diphosphate kinase activity. Plays an important role incellular energy homeostasis and in adenine nucleotide metabolism	5.67	5.68	6.19	6.2	331	249	120	92	UP000005640_9606_2020;UP000005640_9606_additional_2020	3D-structure;Acetylation;ATP-binding;ATP-binding {ECO:0000256|HAMAP-Rule:MF_03171};Complete proteome;Complete proteome {ECO:0000313|Proteomes:UP000005640};Cytoplasm;Cytoplasm {ECO:0000256|HAMAP-Rule:MF_03171};Direct protein sequencing;Disease mutation;ECO:0000213|MaxQB:Q5T9B7, ECO:0000213|PeptideAtlas:Q5T9B7};ECO:0000256|RuleBase:RU003330};Hereditary hemolytic anemia;Kinase;Nucleotide-binding;Nuc…
ECHDC1	Q9NTX5;Q9NTX5-2	Ethylmalonyl-CoA decarboxylase;Isoform of Q9NTX5, Isoform 2 of Ethylmalonyl-CoA decarboxylase	Decarboxylases ethylmalonyl-CoA decarboxylase, apotentially toxic metabolite, to form butyryl-CoA, suggesting itmight be involved in metabolite proofreading. Also hasmethylmalonyl-CoA decarboxylase activity at lower level	4.66	5.45	4.74	6.18	2293	414	2292	93	UP000005640_9606_2020;UP000005640_9606_additional_2020	Acetylation;Alternative splicing;Complete proteome;Cytoplasm;Lyase;Reference proteome;Translocase
HSPD1	P10809	60 kDa heat shock protein, mitochondrial	Chaperonin implicated in mitochondrial protein importand macromolecular assembly. Together with Hsp10, facilitates thecorrect folding of imported proteins. May also prevent misfoldingand promote the refolding and proper assembly of unfoldedpolypeptides generated under stress conditions in themitochondrial matrix (PubMed:1346131, PubMed:11422376). Thefunctional units of these chaperonins consist o…	5.78	5.77	5.98	6.18	264	213	193	94	UP000005640_9606_2020	3D-structure;Acetylation;Alternative splicing;ATP-binding;Chaperone;Complete proteome;Direct protein sequencing;Disease mutation;Hereditary spastic paraplegia;Host-virus interaction;Hydrolase;Isopeptide bond;Leukodystrophy;Mitochondrion;Neurodegeneration;Nucleotide-binding;Phosphoprotein;Reference proteome;Transit peptide;Ubl conjugation
CAVIN1	Q6NZI2	Caveolae-associated protein 1	Plays an important role in caveolae formation andorganization. Essential for the formation of caveolae in alltissues (PubMed:18056712, PubMed:18191225, PubMed:19726876). Corecomponent of the CAVIN complex which is essential for recruitmentof the complex to the caveolae in presence of calveolin-1 (CAV1).Essential for normal oligomerization of CAV1. Promotes ribosomaltranscriptional activity in res…	6.34	6.72	5.95	6.18	63	16	209	95	UP000005640_9606_2020	Acetylation;Alternative splicing;Cell membrane;Coiled coil;Complete proteome;Congenital generalized lipodystrophy;Cytoplasm;Diabetes mellitus;Direct protein sequencing;Endoplasmic reticulum;Isopeptide bond;Membrane;Microsome;Mitochondrion;Nucleus;Phosphoprotein;Polymorphism;Reference proteome;Repeat;RNA-binding;rRNA-binding;Transcription;Transcription regulation;Transcription termination;Ubl conj…
PGK1	P00558	Phosphoglycerate kinase 1	In addition to its role as a glycolytic enzyme, it seemsthat PGK-1 acts as a polymerase alpha cofactor protein (primerrecognition protein) (PubMed:2324090). May play a role in spermmotility (PubMed:26677959).	6.04	6	6.2	6.15	133	129	115	96	UP000005640_9606_2020	3D-structure;Acetylation;Alternative splicing;ATP-binding;Complete proteome;Cytoplasm;Direct protein sequencing;Disease mutation;Glycolysis;Hereditary hemolytic anemia;Kinase;Nucleotide-binding;Phosphoprotein;Polymorphism;Reference proteome;Transferase
YWHAE	P62258	14-3-3 protein epsilon	Adapter protein implicated in the regulation of a largespectrum of both general and specialized signaling pathways. Bindsto a large number of partners, usually by recognition of aphosphoserine or phosphothreonine motif. Binding generally resultsin the modulation of the activity of the binding partner (Bysimilarity). Positively regulates phosphorylated protein HSF1nuclear export to the cytoplasm (…	6.13	6.26	6.44	6.15	111	72	55	97	UP000005640_9606_2020	3D-structure;Acetylation;Alternative splicing;Complete proteome;Cytoplasm;Direct protein sequencing;Host-virus interaction;Isopeptide bond;Nucleus;Phosphoprotein;Reference proteome;Ubl conjugation
ETFA	P13804	Electron transfer flavoprotein subunit alpha, mitochondrial	Heterodimeric electron transfer flavoprotein thataccepts electrons from several mitochondrial dehydrogenases,including acyl-CoA dehydrogenases, glutaryl-CoA and sarcosinedehydrogenase (PubMed:27499296, PubMed:15159392, PubMed:15975918,PubMed:9334218, PubMed:10356313). It transfers the electrons tothe main mitochondrial respiratory chain via ETF-ubiquinoneoxidoreductase (ETF dehydrogenase) (PubMed…	5.45	5.81	5.24	6.15	522	204	906	98	UP000005640_9606_2020	3D-structure;Acetylation;Alternative splicing;Complete proteome;Direct protein sequencing;Disease mutation;Electron transport;FAD;Flavoprotein;Glutaricaciduria;Mitochondrion;Phosphoprotein;Polymorphism;Reference proteome;Transit peptide;Transport
VCL	P18206;P18206-2	Vinculin;Isoform of P18206, Isoform 1 of Vinculin	Actin filament (F-actin)-binding protein involved incell-matrix adhesion and cell-cell adhesion. Regulates cell-surface E-cadherin expression and potentiates mechanosensing bythe E-cadherin complex. May also play important roles in cellmorphology and locomotion.	6.38	6.48	6.41	6.15	55	35	60	99	UP000005640_9606_2020;UP000005640_9606_additional_2020	3D-structure;Acetylation;Actin-binding;Alternative splicing;Cardiomyopathy;Cell adhesion;Cell junction;Cell membrane;Complete proteome;Cytoplasm;Cytoskeleton;Direct protein sequencing;Disease mutation;Lipoprotein;Membrane;Palmitate;Phosphoprotein;Polymorphism;Reference proteome;Repeat
TSPO	B1AH87;P30536	Isoform of P30536, Peripheral-type benzodiazepine receptor (Fragment);Translocator protein	can also bindisoquinoline carboxamides (PubMed:1847678).;Can bind protoporphyrin IX and may play a role in thetransport of porphyrins and heme (By similarity). Promotes thetransport of cholesterol across mitochondrial membranes and mayplay a role in lipid metabolism (PubMed:24814875), but its precisephysiological role is controversial. It is apparently not requiredfor steroid hormone biosynthesis…	5.77	5.39	5.63	6.14	269	466	427	100	UP000005640_9606_2020;UP000005640_9606_additional_2020	Alternative splicing;Complete proteome;Complete proteome {ECO:0000313|Proteomes:UP000005640};ECO:0000213|MaxQB:B1AH87, ECO:0000213|PeptideAtlas:B1AH87};Lipid transport;Membrane;Membrane {ECO:0000256|SAM:Phobius};Mitochondrion;Polymorphism;Receptor;Reference proteome;Reference proteome {ECO:0000313|Proteomes:UP000005640};Transmembrane;Transmembrane {ECO:0000256|SAM:Phobius};Transmembrane helix;Tra…
ACOT1	Q86TX2	Acyl-coenzyme A thioesterase 1	Acyl-CoA thioesterases are a group of enzymes thatcatalyze the hydrolysis of acyl-CoAs to the free fatty acid andcoenzyme A (CoASH), providing the potential to regulateintracellular levels of acyl-CoAs, free fatty acids and CoASH.Active towards fatty acyl-CoA with chain-lengths of C12-C16 (Bysimilarity).	5.42	5.88	4.85	6.14	547	169	1887	101	UP000005640_9606_2020	Complete proteome;Cytoplasm;Direct protein sequencing;Hydrolase;Polymorphism;Reference proteome;Serine esterase
ECHS1	P30084	Enoyl-CoA hydratase, mitochondrial	Straight-chain enoyl-CoA thioesters from C4 up to atleast C16 are processed, although with decreasing catalytic rate.Has high substrate specificity for crotonyl-CoA and moderatespecificity for acryloyl-CoA, 3-methylcrotonyl-CoA andmethacrylyl-CoA. It is noteworthy that binds tiglyl-CoA, buthydrates only a small amount of this substrate	5.41	5.85	5.35	6.13	558	184	746	102	UP000005640_9606_2020	3D-structure;Acetylation;Complete proteome;Direct protein sequencing;Disease mutation;Fatty acid metabolism;Lipid metabolism;Lyase;Mitochondrion;Neurodegeneration;Phosphoprotein;Polymorphism;Reference proteome;Transit peptide
PHB	P35232	Prohibitin	Prohibitin inhibits DNA synthesis. It has a role inregulating proliferation. As yet it is unclear if the protein orthe mRNA exhibits this effect. May play a role in regulatingmitochondrial respiration activity and in aging	5.95	5.79	5.9	6.13	170	209	237	103	UP000005640_9606_2020	3D-structure;Acetylation;Alternative splicing;Coiled coil;Complete proteome;Direct protein sequencing;DNA synthesis;Membrane;Mitochondrion;Mitochondrion inner membrane;Phosphoprotein;Polymorphism;Proto-oncogene;Reference proteome
SCD	O00767	Acyl-CoA desaturase	Stearyl-CoA desaturase that utilizes O(2) and electronsfrom reduced cytochrome b5 to introduce the first double bond intosaturated fatty acyl-CoA substrates (PubMed:15907797,PubMed:18765284). Catalyzes the insertion of a cis double bond atthe delta-9 position into fatty acyl-CoA substrates includingpalmitoyl-CoA and stearoyl-CoA (PubMed:15907797, PubMed:18765284).Gives rise to a mixture of 16:1 a…	4.68	5.16	4.72	6.12	2233	731	2345	104	UP000005640_9606_2020	3D-structure;Complete proteome;Direct protein sequencing;Endoplasmic reticulum;Fatty acid biosynthesis;Fatty acid metabolism;Iron;Lipid biosynthesis;Lipid metabolism;Membrane;Metal-binding;Oxidoreductase;Phosphoprotein;Polymorphism;Reference proteome;Transmembrane;Transmembrane helix
ALDH9A1	P49189-3	Isoform of P49189, Isoform 3 of 4-trimethylaminobutyraldehyde dehydrogenase	Converts gamma-trimethylaminobutyraldehyde into gamma-butyrobetaine. Catalyzes the irreversible oxidation of a broadrange of aldehydes to the corresponding acids in an NAD-dependentreaction.	5.68	6.01	5.48	6.11	322	120	589	105	UP000005640_9606_additional_2020	Acetylation;Alternative splicing;Complete proteome;Cytoplasm;Direct protein sequencing;NAD;Oxidoreductase;Polymorphism;Reference proteome
PRDX3	P30048;P30048-2	Thioredoxin-dependent peroxide reductase, mitochondrial;Isoform of P30048, Isoform 2 of Thioredoxin-dependent peroxide reductase, mitochondrial	Thiol-specific peroxidase that catalyzes the reductionof hydrogen peroxide and organic hydroperoxides to water andalcohols, respectively. Plays a role in cell protection againstoxidative stress by detoxifying peroxides (PubMed:7733872,PubMed:17707404). Acts synergistically with MAP3K13 to regulatethe activation of NF-kappa-B in the cytosol (PubMed:12492477)	6.04	6.02	5.87	6.11	135	119	257	106	UP000005640_9606_2020;UP000005640_9606_additional_2020	3D-structure;Acetylation;Alternative splicing;Antioxidant;Complete proteome;Cytoplasm;Direct protein sequencing;Disulfide bond;Endosome;Mitochondrion;Oxidoreductase;Peroxidase;Phosphoprotein;Polymorphism;Redox-active center;Reference proteome;Transit peptide
DDT	P30046	D-dopachrome decarboxylase	Tautomerization of D-dopachrome with decarboxylation togive 5,6-dihydroxyindole (DHI).	5.56	5.95	5.79	6.1	422	143	310	107	UP000005640_9606_2020	3D-structure;Acetylation;Alternative splicing;Complete proteome;Cytoplasm;Direct protein sequencing;Lyase;Melanin biosynthesis;Reference proteome
RPL6	Q02878	60S ribosomal protein L6	Component of the large ribosomal subunit	5.97	5.56	6.38	6.1	161	329	64	108	UP000005640_9606_2020	3D-structure;Acetylation;Complete proteome;Cytoplasm;Direct protein sequencing;Endoplasmic reticulum;Isopeptide bond;Phosphoprotein;Polymorphism;Reference proteome;Ribonucleoprotein;Ribosomal protein;Ubl conjugation
PLIN4	Q96Q06-2	Isoform of Q96Q06, Isoform 2 of Perilipin-4	May play a role in triacylglycerol packaging intoadipocytes. May function as a coat protein involved in thebiogenesis of lipid droplets (By similarity).	4.43	6.33		6.09	3411	53		109	UP000005640_9606_additional_2020	Alternative splicing;Cell membrane;Complete proteome;Cytoplasm;Lipid droplet;Membrane;Phosphoprotein;Polymorphism;Reference proteome;Repeat
COX7A2	D6R9C3;H0UI06;P14406	Isoform of P14406, Cytochrome c oxidase subunit 7A2, mitochondrial;Isoform of P14406, Cytochrome c oxidase subunit 7A2, mitochondrial;Cytochrome c oxidase subunit 7A2, mitochondrial	This protein is one of the nuclear-coded polypeptidechains of cytochrome c oxidase, the terminal oxidase inmitochondrial electron transport.	5.87	5.84	5.86	6.09	210	188	265	110	UP000005640_9606_2020;UP000005640_9606_additional_2020	Acetylation;Complete proteome;Complete proteome {ECO:0000313|Proteomes:UP000005640};Direct protein sequencing;ECO:0000213|MaxQB:D6R9C3, ECO:0000213|PeptideAtlas:D6R9C3};ECO:0000213|MaxQB:H0UI06, ECO:0000213|PeptideAtlas:H0UI06};Membrane;Membrane {ECO:0000256|SAM:Phobius};Mitochondrion;Mitochondrion inner membrane;Polymorphism;Reference proteome;Reference proteome {ECO:0000313|Proteomes:UP00000564…
ACSS2	Q9NR19;Q9NR19-2	Acetyl-coenzyme A synthetase, cytoplasmic;Isoform of Q9NR19, Isoform 2 of Acetyl-coenzyme A synthetase, cytoplasmic	Activates acetate so that it can be used for lipidsynthesis or for energy generation.	4.27	5.26	4.62	6.09	4227	611	2778	111	UP000005640_9606_2020;UP000005640_9606_additional_2020	Acetylation;Alternative splicing;ATP-binding;Complete proteome;Cytoplasm;Ligase;Nucleotide-binding;Phosphoprotein;Reference proteome
RAP1B	P61224;P61224-3	Ras-related protein Rap-1b;Isoform of P61224, Isoform 3 of Ras-related protein Rap-1b	GTP-binding protein that possesses intrinsic GTPaseactivity. Contributes to the polarizing activity of KRIT1 and CDH5in the establishment and maintenance of correct endothelial cellpolarity and vascular lumen. Required for the localization ofphosphorylated PRKCZ, PARD3 and TIAM1 to the cell junction. Playsa role in the establishment of basal endothelial barrier function	6.37	6.35	6.19	6.09	59	49	118	112	UP000005640_9606_2020;UP000005640_9606_additional_2020	3D-structure;ADP-ribosylation;Alternative splicing;Cell junction;Cell membrane;Complete proteome;Cytoplasm;Direct protein sequencing;GTP-binding;Lipoprotein;Membrane;Methylation;Nucleotide-binding;Phosphoprotein;Prenylation;Reference proteome
CAPZA2	P47755	F-actin-capping protein subunit alpha-2	F-actin-capping proteins bind in a Ca(2+)-independentmanner to the fast growing ends of actin filaments (barbed end)thereby blocking the exchange of subunits at these ends. Unlikeother capping proteins (such as gelsolin and severin), theseproteins do not sever actin filaments.	6.17	5.84	6.35	6.09	103	187	68	113	UP000005640_9606_2020	Acetylation;Actin capping;Actin-binding;Alternative splicing;Complete proteome;Direct protein sequencing;Phosphoprotein;Reference proteome
ARL6IP5	O75915	PRA1 family protein 3	Regulates intracellular concentrations of taurine andglutamate. Negatively modulates SLC1A1/EAAC1 glutamate transportactivity by decreasing its affinity for glutamate in a PKCactivity-dependent manner. May be involved in membrane traffic	5.93	6.01	5.79	6.08	173	122	311	114	UP000005640_9606_2020	Acetylation;Cell membrane;Complete proteome;Cytoplasm;Cytoskeleton;Direct protein sequencing;Endoplasmic reticulum;Membrane;Reference proteome;Transmembrane;Transmembrane helix
RAB7A	A0A6Q8PG52;A0A6Q8PH84;P51149	Isoform of P51149, Ras-related protein Rab-7a;Isoform of P51149, Ras-related protein Rab-7a;Ras-related protein Rab-7a	Key regulator in endo-lysosomal trafficking. Governsearly-to-late endosomal maturation, microtubule minus-end as wellas plus-end directed endosomal migration and positioning, andendosome-lysosome transport through different protein-proteininteraction cascades. Plays a central role, not only in endosomaltraffic, but also in many other cellular and physiological events,such as growth-factor-mediate…	6.07	6.1	6.17	6.07	127	101	124	115	UP000005640_9606_2020;UP000005640_9606_additional_2020	3D-structure;Acetylation;Autophagy;Charcot-Marie-Tooth disease;Complete proteome;Cytoplasmic vesicle;Disease mutation;Endosome;GTP-binding;Lipid degradation;Lipid droplet;Lipid metabolism;Lipoprotein;Lysosome;Membrane;Methylation;Neurodegeneration;Neuropathy;Nucleotide-binding;Phosphoprotein;Prenylation;Protein transport;Reference proteome;Transport
EEF1D	P29692;P29692-3	Elongation factor 1-delta;Isoform of P29692, Isoform 3 of Elongation factor 1-delta	Isoform 1: EF-1-beta and EF-1-delta stimulate theexchange of GDP bound to EF-1-alpha to GTP, regenerating EF-1-alpha for another round of transfer of aminoacyl-tRNAs to theribosome.Isoform 2: Regulates induction of heat-shock-responsivegenes through association with heat shock transcription factorsand direct DNA-binding at heat shock promoter elements (HSE).	5.67	5.49	6.36	6.07	335	384	67	116	UP000005640_9606_2020;UP000005640_9606_additional_2020	3D-structure;Acetylation;Alternative splicing;Complete proteome;Direct protein sequencing;DNA-binding;Elongation factor;Nucleus;Phosphoprotein;Protein biosynthesis;Reference proteome;Transcription;Transcription regulation
PFN1	P07737	Profilin-1	Binds to actin and affects the structure of thecytoskeleton. At high concentrations, profilin prevents thepolymerization of actin, whereas it enhances it at lowconcentrations. By binding to PIP2, it inhibits the formation ofIP3 and DG. Inhibits androgen receptor (AR) and HTT aggregationand binding of G-actin is essential for its inhibition of AR	6.1	5.8	6.54	6.06	115	207	44	117	UP000005640_9606_2020	3D-structure;Acetylation;Actin-binding;Amyotrophic lateral sclerosis;Complete proteome;Cytoplasm;Cytoskeleton;Direct protein sequencing;Disease mutation;Isopeptide bond;Neurodegeneration;Phosphoprotein;Reference proteome;Ubl conjugation
PRXL2A	Q9BRX8;Q9BRX8-2	Peroxiredoxin-like 2A;Isoform of Q9BRX8, Isoform 2 of Peroxiredoxin-like 2A	Involved in redox regulation of the cell(PubMed:26438880, PubMed:19951071). Acts as an antioxidant(PubMed:19951071, PubMed:26438880). Inhibits TNFSF11-induced NFKB1and JUN activation and osteoclast differentiation(PubMed:19951071). May affect bone resorption and help to maintainbone mass (PubMed:19951071). Acts as a negative regulator ofmacrophage-mediated inflammation by inhibiting macrophagepro…	6.25	6.47		6.06	90	36		118	UP000005640_9606_2020;UP000005640_9606_additional_2020	Alternative splicing;Antioxidant;Complete proteome;Cytoplasm;Direct protein sequencing;Redox-active center;Reference proteome;Secreted
HSP90AB1	P08238	Heat shock protein HSP 90-beta	Molecular chaperone that promotes the maturation,structural maintenance and proper regulation of specific targetproteins involved for instance in cell cycle control and signaltransduction. Undergoes a functional cycle that is linked to itsATPase activity. This cycle probably induces conformationalchanges in the client proteins, thereby causing their activation.Interacts dynamically with various c…	5.81	5.53	6.29	6.06	250	353	80	119	UP000005640_9606_2020	3D-structure;Acetylation;ATP-binding;Cell membrane;Chaperone;Complete proteome;Cytoplasm;Direct protein sequencing;Glycoprotein;Membrane;Methylation;Nucleotide-binding;Nucleus;Phosphoprotein;Polymorphism;Reference proteome;Secreted;S-nitrosylation;Stress response;Ubl conjugation
RPS19	P39019	40S ribosomal protein S19	Required for pre-rRNA processing and maturation of 40Sribosomal subunits.	5.87	5.62	6.3	6.06	209	288	79	120	UP000005640_9606_2020	3D-structure;Acetylation;Complete proteome;Diamond-Blackfan anemia;Direct protein sequencing;Disease mutation;Methylation;Nucleus;Reference proteome;Ribonucleoprotein;Ribosomal protein
RPS20	P60866;P60866-2	40S ribosomal protein S20;Isoform of P60866, Isoform 2 of 40S ribosomal protein S20		5.89	5.65	6.37	6.06	193	266	65	121	UP000005640_9606_2020;UP000005640_9606_additional_2020	3D-structure;Acetylation;Alternative splicing;Complete proteome;Cytoplasm;Direct protein sequencing;Isopeptide bond;Phosphoprotein;Reference proteome;Ribonucleoprotein;Ribosomal protein;Ubl conjugation
EIF5A	P63241;P63241-2	Eukaryotic translation initiation factor 5A-1;Isoform of P63241, Isoform 2 of Eukaryotic translation initiation factor 5A-1	mRNA-binding protein involved in translation elongation.Has an important function at the level of mRNA turnover, probablyacting downstream of decapping. Involved in actin dynamics andcell cycle progression, mRNA decay and probably in a pathwayinvolved in stress response and maintenance of cell wallintegrity. With syntenin SDCBP, functions as a regulator ofp53/TP53 and p53/TP53-dependent apoptosis…	5.64	5.65	6.34	6.06	361	268	71	122	UP000005640_9606_2020;UP000005640_9606_additional_2020	3D-structure;Acetylation;Alternative splicing;Complete proteome;Cytoplasm;Direct protein sequencing;Elongation factor;Endoplasmic reticulum;Hypusine;Membrane;mRNA transport;Nuclear pore complex;Nucleus;Protein biosynthesis;Protein transport;Reference proteome;RNA-binding;Translocation;Transport
HSD17B4	P51659	Peroxisomal multifunctional enzyme type 2	Bifunctional enzyme acting on the peroxisomal beta-oxidation pathway for fatty acids. Catalyzes the formation of 3-ketoacyl-CoA intermediates from both straight-chain and 2-methyl-branched-chain fatty acids.	5.53	5.45	5.52	6.05	447	418	546	123	UP000005640_9606_2020	3D-structure;Acetylation;Alternative splicing;Complete proteome;Deafness;Direct protein sequencing;Disease mutation;Fatty acid metabolism;Isomerase;Lipid metabolism;Lyase;NAD;Oxidoreductase;Peroxisome;Phosphoprotein;Polymorphism;Reference proteome
DHX57	Q6P158	Putative ATP-dependent RNA helicase DHX57	Probable ATP-binding RNA helicase.	5.73	5.71	6.06	6.05	293	236	161	124	UP000005640_9606_2020	Alternative splicing;ATP-binding;Coiled coil;Complete proteome;Helicase;Hydrolase;Metal-binding;Nucleotide-binding;Phosphoprotein;Polymorphism;Reference proteome;Zinc;Zinc-finger
ACADVL	P49748;P49748-3	Very long-chain specific acyl-CoA dehydrogenase, mitochondrial;Isoform of P49748, Isoform 3 of Very long-chain specific acyl-CoA dehydrogenase, mitochondrial	Active toward esters of long-chain and very long chainfatty acids such as palmitoyl-CoA, myristoyl-CoA and stearoyl-CoA.Can accommodate substrate acyl chain lengths as long as 24carbons, but shows little activity for substrates of less than 12carbons.	5.92	5.99	5.36	6.05	176	133	728	125	UP000005640_9606_2020;UP000005640_9606_additional_2020	3D-structure;Acetylation;Alternative splicing;Cardiomyopathy;Complete proteome;Disease mutation;FAD;Fatty acid metabolism;Flavoprotein;Lipid metabolism;Membrane;Mitochondrion;Mitochondrion inner membrane;Oxidoreductase;Phosphoprotein;Polymorphism;Reference proteome;S-nitrosylation;Transit peptide
TPM3	P06753-2	Isoform of P06753, Isoform 2 of Tropomyosin alpha-3 chain	Binds to actin filaments in muscle and non-muscle cells.Plays a central role, in association with the troponin complex, inthe calcium dependent regulation of vertebrate striated musclecontraction. Smooth muscle contraction is regulated by interactionwith caldesmon. In non-muscle cells is implicated in stabilizingcytoskeleton actin filaments.	6.55	5.14	6.63	6.04	34	762	37	126	UP000005640_9606_additional_2020	Acetylation;Actin-binding;Alternative splicing;Chromosomal rearrangement;Coiled coil;Complete proteome;Cytoplasm;Cytoskeleton;Direct protein sequencing;Disease mutation;Muscle protein;Nemaline myopathy;Phosphoprotein;Proto-oncogene;Reference proteome
SPTBN1	Q01082	Spectrin beta chain, non-erythrocytic 1	Fodrin, which seems to be involved in secretion,interacts with calmodulin in a calcium-dependent manner and isthus candidate for the calcium-dependent movement of thecytoskeleton at the membrane.	6.25	6.29	5.99	6.04	91	63	184	127	UP000005640_9606_2020	3D-structure;Acetylation;Actin capping;Actin-binding;Alternative splicing;Calmodulin-binding;Cell membrane;Complete proteome;Cytoplasm;Cytoskeleton;Glycoprotein;Membrane;Phosphoprotein;Polymorphism;Reference proteome;Repeat
EEF1G	P26641;P26641-2	Elongation factor 1-gamma;Isoform of P26641, Isoform 2 of Elongation factor 1-gamma	Probably plays a role in anchoring the complex to othercellular components.	5.77	5.58	6.31	6.04	272	320	77	128	UP000005640_9606_2020;UP000005640_9606_additional_2020	3D-structure;Acetylation;Alternative splicing;Complete proteome;Direct protein sequencing;Elongation factor;Isopeptide bond;Protein biosynthesis;Reference proteome;Ubl conjugation
DLAT	P10515	Dihydrolipoyllysine-residue acetyltransferase component of pyruvate dehydrogenase complex, mitochondrial	The pyruvate dehydrogenase complex catalyzes the overallconversion of pyruvate to acetyl-CoA and CO(2), and thereby linksthe glycolytic pathway to the tricarboxylic cycle.	5.5	5.67	5.27	6.04	476	257	865	129	UP000005640_9606_2020	3D-structure;Acetylation;Acyltransferase;Carbohydrate metabolism;Complete proteome;Glucose metabolism;Lipoyl;Mitochondrion;Phosphoprotein;Polymorphism;Reference proteome;Repeat;Transferase;Transit peptide;Tricarboxylic acid cycle
DPYSL2	A0A1C7CYX9	Isoform of Q16555, Dihydropyrimidinase-related protein 2		6.01	5.14	6.1	6.03	144	768	147	130	UP000005640_9606_additional_2020	Complete proteome {ECO:0000313|Proteomes:UP000005640};ECO:0000213|MaxQB:A0A1C7CYX9, ECO:0000213|PeptideAtlas:A0A1C7CYX9};Reference proteome {ECO:0000313|Proteomes:UP000005640}
ACAT1	P24752	Acetyl-CoA acetyltransferase, mitochondrial	Plays a major role in ketone body metabolism.	5.97	5.96	5.54	6.03	164	140	525	131	UP000005640_9606_2020	3D-structure;Acetylation;Acyltransferase;Alternative splicing;Complete proteome;Direct protein sequencing;Disease mutation;Metal-binding;Mitochondrion;Polymorphism;Potassium;Reference proteome;Transferase;Transit peptide
SELENBP1	Q13228;Q13228-4	Methanethiol oxidase;Isoform of Q13228, Isoform 4 of Methanethiol oxidase	Catalyzes the oxidation of methanethiol, an organosulfurcompound known to be produced in substantial amounts by gutbacteria (PubMed:29255262). Selenium-binding protein which may beinvolved in the sensing of reactive xenobiotics in the cytoplasm.May be involved in intra-Golgi protein transport (By similarity)	5.81	6	5.03	6.02	246	124	1350	132	UP000005640_9606_2020;UP000005640_9606_additional_2020	Acetylation;Alternative splicing;Complete proteome;Cytoplasm;Direct protein sequencing;Disease mutation;Membrane;Nucleus;Oxidoreductase;Phosphoprotein;Protein transport;Reference proteome;Selenium;Transport
PGRMC1	O00264	Membrane-associated progesterone receptor component 1	Component of a progesterone-binding protein complex(PubMed:28396637). Binds progesterone (PubMed:25675345). Has manyreported cellular functions (heme homeostasis, interaction withCYPs).	5.65	6.03	5.81	6.02	351	118	296	133	UP000005640_9606_2020	3D-structure;Alternative splicing;Complete proteome;Direct protein sequencing;Endoplasmic reticulum;Lipid-binding;Membrane;Microsome;Phosphoprotein;Receptor;Reference proteome;Steroid-binding;Transmembrane;Transmembrane helix
PGM1	P36871	Phosphoglucomutase-1	This enzyme participates in both the breakdown andsynthesis of glucose.	4.94	5.85	5.35	6.02	1362	186	742	134	UP000005640_9606_2020	3D-structure;Acetylation;Alternative splicing;Carbohydrate metabolism;Complete proteome;Congenital disorder of glycosylation;Cytoplasm;Disease mutation;Glucose metabolism;Glycogen storage disease;Isomerase;Magnesium;Metal-binding;Phosphoprotein;Polymorphism;Reference proteome
PGAM1	P18669	Phosphoglycerate mutase 1	Interconversion of 3- and 2-phosphoglycerate with 2,3-bisphosphoglycerate as the primer of the reaction. Can alsocatalyze the reaction of EC 5.4.2.4 (synthase), but with a reducedactivity.	5.69	5.75	6.21	6.02	316	217	105	135	UP000005640_9606_2020	3D-structure;Acetylation;Complete proteome;Direct protein sequencing;Glycolysis;Hydrolase;Isomerase;Phosphoprotein;Reference proteome
VCP	P55072	Transitional endoplasmic reticulum ATPase	Necessary for the fragmentation of Golgi stacks duringmitosis and for their reassembly after mitosis. Involved in theformation of the transitional endoplasmic reticulum (tER). Thetransfer of membranes from the endoplasmic reticulum to the Golgiapparatus occurs via 50-70 nm transition vesicles which derivefrom part-rough, part-smooth transitional elements of theendoplasmic reticulum (tER). Vesicle…	5.85	5.83	6.06	6.01	229	191	160	136	UP000005640_9606_2020	3D-structure;Acetylation;Amyotrophic lateral sclerosis;ATP-binding;Autophagy;Charcot-Marie-Tooth disease;Complete proteome;Cytoplasm;Direct protein sequencing;Disease mutation;DNA damage;DNA repair;Endoplasmic reticulum;Hydrolase;Isopeptide bond;Lipid-binding;Methylation;Neurodegeneration;Neuropathy;Nucleotide-binding;Nucleus;Phosphoprotein;Reference proteome;Transport;Ubl conjugation;Ubl conjuga…
WDR1	O75083	WD repeat-containing protein 1	the functionseems to implicate cooperation with CFL1 and/or DSTN/ADF. Involvedin the generation/maintenance of cortical tension (By similarity).Involved in assembly and maintenance of epithelial apical celljunctions and plays a role in the organization of theperijunctional actomyosin belt (PubMed:25792565);Induces disassembly of actin filaments in conjunctionwith ADF/cofilin family proteins (PubM…	6.17	5.5	6.57	6.01	106	366	43	137	UP000005640_9606_2020	Acetylation;Actin-binding;Alternative splicing;Cell junction;Cell projection;Complete proteome;Cytoplasm;Cytoskeleton;Direct protein sequencing;Phosphoprotein;Polymorphism;Reference proteome;Repeat;WD repeat
RPLP0	F8VWS0;P05388;P05388-2	Isoform of P05388, 60S acidic ribosomal protein P0;60S acidic ribosomal protein P0;Isoform of P05388, Isoform 2 of 60S acidic ribosomal protein P0	Ribosomal protein P0 is the functional equivalent ofE.coli protein L10.	5.97	5.6	6.24	6.01	160	303	95	138	UP000005640_9606_2020;UP000005640_9606_additional_2020	3D-structure;Alternative splicing;Complete proteome;Complete proteome {ECO:0000313|Proteomes:UP000005640};Cytoplasm;Direct protein sequencing;ECO:0000213|MaxQB:F8VWS0, ECO:0000213|PeptideAtlas:F8VWS0};Isopeptide bond;Nucleus;Phosphoprotein;Reference proteome;Reference proteome {ECO:0000313|Proteomes:UP000005640};Ribonucleoprotein;Ribonucleoprotein {ECO:0000256|PIRNR:PIRNR039087};Ribosomal protein…
HNRNPK	P61978-3	Isoform of P61978, Isoform 3 of Heterogeneous nuclear ribonucleoprotein K	One of the major pre-mRNA-binding proteins. Bindstenaciously to poly(C) sequences. Likely to play a role in thenuclear metabolism of hnRNAs, particularly for pre-mRNAs thatcontain cytidine-rich sequences. Can also bind poly(C) single-stranded DNA. Plays an important role in p53/TP53 response to DNAdamage, acting at the level of both transcription activation andrepression. When sumoylated, acts as…	6.26	5.69	6.39	6.01	83	245	61	139	UP000005640_9606_additional_2020	3D-structure;Acetylation;Activator;Alternative splicing;Cell junction;Cell projection;Complete proteome;Cytoplasm;Direct protein sequencing;DNA-binding;Glycoprotein;Host-virus interaction;Isopeptide bond;Mental retardation;Methylation;mRNA processing;mRNA splicing;Nucleus;Phosphoprotein;Reference proteome;Repeat;Repressor;Ribonucleoprotein;RNA-binding;Spliceosome;Transcription;Transcription regul…
PLIN1	O60240	Perilipin-1	Modulator of adipocyte lipid metabolism. Coats lipidstorage droplets to protect them from breakdown by hormone-sensitive lipase (HSL). Its absence may result in leanness. Playsa role in unilocular lipid droplet formation by activating CIDEC.Their interaction promotes lipid droplet enlargement anddirectional net neutral lipid transfer. May modulate lipolysis andtriglyceride levels.	5.2	6.64	5.6	6	828	23	462	140	UP000005640_9606_2020	Complete proteome;Endoplasmic reticulum;Lipid droplet;Lipid metabolism;Phosphoprotein;Polymorphism;Reference proteome
RPL26	P61254	60S ribosomal protein L26	Component of the large ribosomal subunit	5.62	5.45	6.31	6	373	416	78	141	UP000005640_9606_2020	3D-structure;Complete proteome;Diamond-Blackfan anemia;Isopeptide bond;Phosphoprotein;Reference proteome;Ribonucleoprotein;Ribosomal protein;Ubl conjugation
RPL27A	E9PLL6;P46776	Isoform of P46776, Ribosomal_L18e/L15P domain-containing protein;60S ribosomal protein L27a		5.85	5.25	6.2	6	228	618	111	142	UP000005640_9606_2020;UP000005640_9606_additional_2020	3D-structure;Acetylation;Complete proteome;Complete proteome {ECO:0000313|Proteomes:UP000005640};ECO:0000213|MaxQB:E9PLL6, ECO:0000213|PeptideAtlas:E9PLL6};Hydroxylation;Phosphoprotein;Reference proteome;Reference proteome {ECO:0000313|Proteomes:UP000005640};Ribonucleoprotein;Ribosomal protein
TXNDC5	Q8NBS9	Thioredoxin domain-containing protein 5	Possesses thioredoxin activity. Has been shown to reduceinsulin disulfide bonds. Also complements protein disulfide-isomerase deficiency in yeast (By similarity).	5.83	5.59	6.25	6	238	314	89	143	UP000005640_9606_2020	3D-structure;Alternative splicing;Complete proteome;Disulfide bond;Endoplasmic reticulum;Redox-active center;Reference proteome;Repeat;Signal
SPTBN2	O15020;O15020-2	Spectrin beta chain, non-erythrocytic 2;Isoform of O15020, Isoform 2 of Spectrin beta chain, non-erythrocytic 2	Probably plays an important role in neuronal membraneskeleton.	5.71	5.36	6.16	5.99	303	507	128	144	UP000005640_9606_2020;UP000005640_9606_additional_2020	3D-structure;Acetylation;Actin capping;Actin-binding;Alternative splicing;Complete proteome;Cytoplasm;Cytoskeleton;Disease mutation;Neurodegeneration;Phosphoprotein;Polymorphism;Reference proteome;Repeat;Spinocerebellar ataxia
RPL18	G3V203;H0YHA7;J3QQ67;Q07020;Q07020-2	Isoform of Q07020, Ribosomal_L18e/L15P domain-containing protein;Isoform of Q07020, Ribosomal_L18e/L15P domain-containing protein (Fragment);Isoform of Q07020, Ribosomal_L18e/L15P domain-containing protein (Fragment);60S ribosomal protein L18;Isoform of Q07020, Isoform 2 of 60S ribosomal protein L18	Component of the large ribosomal subunit	5.66	5.41	6.22	5.99	342	455	102	145	UP000005640_9606_2020;UP000005640_9606_additional_2020	3D-structure;Alternative splicing;Complete proteome;Complete proteome {ECO:0000313|Proteomes:UP000005640};Cytoplasm;Direct protein sequencing;ECO:0000213|MaxQB:G3V203, ECO:0000213|PeptideAtlas:G3V203};ECO:0000213|MaxQB:H0YHA7, ECO:0000213|PeptideAtlas:H0YHA7};ECO:0000213|MaxQB:J3QQ67, ECO:0000213|PeptideAtlas:J3QQ67};Endoplasmic reticulum;Isopeptide bond;Phosphoprotein;Reference proteome;Referenc…
PHB2	J3KPX7;Q99623	Isoform of Q99623, Prohibitin;Prohibitin-2	Acts as a mediator of transcriptional repression bynuclear hormone receptors via recruitment of histone deacetylases(By similarity). Functions as an estrogen receptor (ER)-selectivecoregulator that potentiates the inhibitory activities ofantiestrogens and represses the activity of estrogens. Competeswith NCOA1 for modulation of ER transcriptional activity. Probablyinvolved in regulating mitochond…	5.97	5.8	5.73	5.99	162	206	349	146	UP000005640_9606_2020;UP000005640_9606_additional_2020	Acetylation;Alternative splicing;Coiled coil;Coiled coil {ECO:0000256|SAM:Coils};Complete proteome;Complete proteome {ECO:0000313|Proteomes:UP000005640};Cytoplasm;Direct protein sequencing;ECO:0000213|MaxQB:J3KPX7, ECO:0000213|PeptideAtlas:J3KPX7};Membrane;Mitochondrion;Mitochondrion inner membrane;Nucleus;Phosphoprotein;Receptor;Reference proteome;Reference proteome {ECO:0000313|Proteomes:UP0000…
SAR1B	Q9Y6B6	GTP-binding protein SAR1b	Involved in transport from the endoplasmic reticulum tothe Golgi apparatus. Activated by the guanine nucleotide exchangefactor PREB. Involved in the selection of the protein cargo andthe assembly of the COPII coat complex.	5.5	6.17	5.84	5.99	478	84	272	147	UP000005640_9606_2020	Complete proteome;Disease mutation;Endoplasmic reticulum;ER-Golgi transport;Golgi apparatus;GTP-binding;Magnesium;Membrane;Metal-binding;Nucleotide-binding;Phosphoprotein;Protein transport;Reference proteome;Transport
TUBB2A	Q13885	Tubulin beta-2A chain	Tubulin is the major constituent of microtubules. Itbinds two moles of GTP, one at an exchangeable site on the betachain and one at a non-exchangeable site on the alpha chain (Bysimilarity).	5.45	5.35	6.17	5.99	524	518	123	148	UP000005640_9606_2020	Acetylation;Complete proteome;Cytoplasm;Cytoskeleton;Direct protein sequencing;Disease mutation;GTP-binding;Isopeptide bond;Methylation;Microtubule;Nucleotide-binding;Phosphoprotein;Polymorphism;Reference proteome;Ubl conjugation
PYGB	P11216	Glycogen phosphorylase, brain form	Glycogen phosphorylase that regulates glycogenmobilization (PubMed:27402852). Phosphorylase is an importantallosteric enzyme in carbohydrate metabolism (PubMed:3346228).Enzymes from different sources differ in their regulatorymechanisms and in their natural substrates (PubMed:3346228).However, all known phosphorylases share catalytic and structuralproperties (PubMed:3346228).	5.5	5.92	5.9	5.99	481	149	238	149	UP000005640_9606_2020	3D-structure;Acetylation;Allosteric enzyme;Carbohydrate metabolism;Complete proteome;Direct protein sequencing;Glycogen metabolism;Glycosyltransferase;Phosphoprotein;Polymorphism;Pyridoxal phosphate;Reference proteome;Transferase
ARF4	P18085	ADP-ribosylation factor 4	may modulatevesicle budding and uncoating within the Golgi apparatus.;GTP-binding protein that functions as an allostericactivator of the cholera toxin catalytic subunit, an ADP-ribosyltransferase. Involved in protein trafficking	6.01	6.03	6.21	5.99	146	117	104	150	UP000005640_9606_2020	3D-structure;Complete proteome;ER-Golgi transport;Golgi apparatus;GTP-binding;Lipoprotein;Membrane;Myristate;Nucleotide-binding;Phosphoprotein;Polymorphism;Protein transport;Reference proteome;Transport
RPL14	E7EPB3;P50914	Isoform of P50914, 60S ribosomal protein L14;60S ribosomal protein L14	Component of the large ribosomal subunit	5.97	5.34	6.28	5.99	159	531	83	151	UP000005640_9606_2020;UP000005640_9606_additional_2020	3D-structure;Acetylation;Complete proteome;Complete proteome {ECO:0000313|Proteomes:UP000005640};Direct protein sequencing;ECO:0000213|MaxQB:E7EPB3, ECO:0000213|PeptideAtlas:E7EPB3};Isopeptide bond;Phosphoprotein;Polymorphism;Reference proteome;Reference proteome {ECO:0000313|Proteomes:UP000005640};Repeat;Ribonucleoprotein;Ribosomal protein;Triplet repeat expansion;Ubl conjugation
S100A4	P26447	Protein S100-A4		6.32	5.87	6.6	5.98	68	179	39	152	UP000005640_9606_2020	3D-structure;Acetylation;Calcium;Complete proteome;Direct protein sequencing;Metal-binding;Reference proteome;Repeat
RAB17	C9J0T6;H7C1P7;Q9H0T7	Isoform of Q9H0T7, Ras-related protein Rab-17 (Fragment);Isoform of Q9H0T7, Ras-related protein Rab-17 (Fragment);Ras-related protein Rab-17	The small GTPases Rab are key regulators ofintracellular membrane trafficking, from the formation oftransport vesicles to their fusion with membranes. Rabs cyclebetween an inactive GDP-bound form and an active GTP-bound formthat is able to recruit to membranes different set of downstreameffectors directly responsible for vesicle formation, movement,tethering and fusion. That Rab is involved in tr…	6.03	5.35	6.37	5.98	139	519	66	153	UP000005640_9606_2020;UP000005640_9606_additional_2020	Alternative splicing;Cell projection;Complete proteome;Complete proteome {ECO:0000313|Proteomes:UP000005640};ECO:0000213|PeptideAtlas:C9J0T6};ECO:0000213|PeptideAtlas:H7C1P7};Endosome;GTP-binding;Lipoprotein;Membrane;Nucleotide-binding;Phosphoprotein;Polymorphism;Prenylation;Protein transport;Reference proteome;Reference proteome {ECO:0000313|Proteomes:UP000005640};Transport
RTN3	O95197;O95197-2	Reticulon-3;Isoform of O95197, Isoform 2 of Reticulon-3	May be involved in membrane trafficking in the earlysecretory pathway. Inhibits BACE1 activity and amyloid precursorprotein processing. May induce caspase-8 cascade and apoptosis.May favor BCL2 translocation to the mitochondria upon endoplasmicreticulum stress. In case of enteroviruses infection, RTN3 may beinvolved in the viral replication or pathogenesis. Induces theformation of endoplasmic ret…	5.86	6.13	5.31	5.98	220	95	808	154	UP000005640_9606_2020;UP000005640_9606_additional_2020	Acetylation;Alternative splicing;Apoptosis;Complete proteome;Endoplasmic reticulum;ER-Golgi transport;Golgi apparatus;Host-virus interaction;Membrane;Phosphoprotein;Polymorphism;Reference proteome;Stress response;Transmembrane;Transmembrane helix;Transport
RPS3	P23396	40S ribosomal protein S3	Involved in translation as a component of the 40S smallribosomal subunit (PubMed:8706699). Has endonuclease activity andplays a role in repair of damaged DNA (PubMed:7775413). Cleavesphosphodiester bonds of DNAs containing altered bases with broadspecificity and cleaves supercoiled DNA more efficiently thanrelaxed DNA (PubMed:15707971). Displays high binding affinity for7,8-dihydro-8-oxoguanine (…	5.86	5.42	6.22	5.97	219	435	99	155	UP000005640_9606_2020	3D-structure;Acetylation;Alternative splicing;Apoptosis;Cell cycle;Cell division;Complete proteome;Cytoplasm;Cytoskeleton;Direct protein sequencing;DNA damage;DNA repair;DNA-binding;Isopeptide bond;Lyase;Membrane;Methylation;Mitochondrion;Mitochondrion inner membrane;Mitosis;Nucleus;Phosphoprotein;Reference proteome;Ribonucleoprotein;Ribosomal protein;RNA-binding;Transcription;Transcription regul…
ACADM	B7Z9I1;P11310;P11310-2;Q5T4U5	Isoform of P11310, Medium-chain specific acyl-CoA dehydrogenase, mitochondrial;Medium-chain specific acyl-CoA dehydrogenase, mitochondrial;Isoform of P11310, Isoform 2 of Medium-chain specific acyl-CoA dehydrogenase, mitochondrial;Isoform of P11310, Medium-chain specific acyl-CoA dehydrogenase, mitochondrial	Acyl-CoA dehydrogenase specific for acyl chain lengthsof 4 to 16 that catalyzes the initial step of fatty acid beta-oxidation. Utilizes the electron transfer flavoprotein (ETF) as anelectron acceptor to transfer electrons to the main mitochondrialrespiratory chain via ETF-ubiquinone oxidoreductase (ETFdehydrogenase).	5.36	5.6	4.92	5.97	614	301	1639	156	UP000005640_9606_2020;UP000005640_9606_additional_2020	3D-structure;Acetylation;Alternative splicing;Complete proteome;Complete proteome {ECO:0000313|Proteomes:UP000005640};Direct protein sequencing;Disease mutation;ECO:0000213|MaxQB:B7Z9I1, ECO:0000213|PeptideAtlas:B7Z9I1};ECO:0000213|MaxQB:Q5T4U5, ECO:0000213|PeptideAtlas:Q5T4U5};FAD;FAD {ECO:0000256|RuleBase:RU362125};Fatty acid metabolism;Flavoprotein;Flavoprotein {ECO:0000256|RuleBase:RU362125};…
TUBB4B	P68371	Tubulin beta-4B chain	Tubulin is the major constituent of microtubules. Itbinds two moles of GTP, one at an exchangeable site on the betachain and one at a non-exchangeable site on the alpha chain.	5.35	5.38	6.2	5.97	624	482	109	157	UP000005640_9606_2020	Acetylation;Complete proteome;Cytoplasm;Cytoskeleton;Deafness;Disease mutation;GTP-binding;Isopeptide bond;Leber congenital amaurosis;Microtubule;Nucleotide-binding;Phosphoprotein;Reference proteome
PRDX5	P30044;P30044-2	Peroxiredoxin-5, mitochondrial;Isoform of P30044, Isoform Cytoplasmic+peroxisomal of Peroxiredoxin-5, mitochondrial	Thiol-specific peroxidase that catalyzes the reductionof hydrogen peroxide and organic hydroperoxides to water andalcohols, respectively. Plays a role in cell protection againstoxidative stress by detoxifying peroxides and as sensor ofhydrogen peroxide-mediated signaling events	5.75	5.78	5.96	5.97	287	210	204	158	UP000005640_9606_2020;UP000005640_9606_additional_2020	3D-structure;Acetylation;Alternative initiation;Alternative splicing;Antioxidant;Complete proteome;Cytoplasm;Direct protein sequencing;Disulfide bond;Mitochondrion;Oxidoreductase;Peroxidase;Peroxisome;Phosphoprotein;Polymorphism;Redox-active center;Reference proteome;Transit peptide
RPL10A	P62906	60S ribosomal protein L10a	Component of the large ribosomal subunit	5.76	5.59	6.24	5.97	276	312	93	159	UP000005640_9606_2020	3D-structure;Acetylation;Complete proteome;Isopeptide bond;Phosphoprotein;Polymorphism;Reference proteome;Ribonucleoprotein;Ribosomal protein;Ubl conjugation
SYNGAP1	Q96PV0;Q96PV0-3	Ras/Rap GTPase-activating protein SynGAP;Isoform of Q96PV0, Isoform 3 of Ras/Rap GTPase-activating protein SynGAP	Major constituent of the PSD essential for postsynapticsignaling. Inhibitory regulator of the Ras-cAMP pathway. Member ofthe NMDAR signaling complex in excitatory synapses, it may play arole in NMDAR-dependent control of AMPAR potentiation, AMPARmembrane trafficking and synaptic plasticity. Regulates AMPAR-mediated miniature excitatory postsynaptic currents. Exhibits dualGTPase-activating specifi…	6.09	6.13	5.87	5.97	119	94	259	160	UP000005640_9606_2020;UP000005640_9606_additional_2020	Alternative splicing;Autism;Autism spectrum disorder;Complete proteome;Disease mutation;GTPase activation;Mental retardation;Phosphoprotein;Polymorphism;Reference proteome;SH3-binding
DECR1	Q16698;Q16698-2	2,4-dienoyl-CoA reductase, mitochondrial;Isoform of Q16698, Isoform 2 of 2,4-dienoyl-CoA reductase, mitochondrial	Auxiliary enzyme of beta-oxidation. It participates inthe metabolism of unsaturated fatty enoyl-CoA esters having doublebonds in both even- and odd-numbered positions. Catalyzes theNADP-dependent reduction of 2,4-dienoyl-CoA to yield trans-3-enoyl-CoA.	5.18	5.32	4.74	5.96	861	552	2291	161	UP000005640_9606_2020;UP000005640_9606_additional_2020	3D-structure;Acetylation;Alternative splicing;Complete proteome;Fatty acid metabolism;Lipid metabolism;Mitochondrion;NADP;Oxidoreductase;Phosphoprotein;Polymorphism;Reference proteome;Transit peptide
TUFM	P49411	Elongation factor Tu, mitochondrial	Promotes the GTP-dependent binding of aminoacyl-tRNA tothe A-site of ribosomes during protein biosynthesis. Plays also arole in the regulation of autophagy and innate immunity. RecruitsATG5-ATG12 and NLRX1 at mitochondria and serves as a checkpoint ofthe RIG-I/DDX58-MAVS pathway. In turn, inhibits RLR-mediated typeI interferon while promoting autophagy	5.81	5.66	5.75	5.96	252	262	333	162	UP000005640_9606_2020	Acetylation;Complete proteome;Direct protein sequencing;Disease mutation;Elongation factor;GTP-binding;Mitochondrion;Nucleotide-binding;Phosphoprotein;Primary mitochondrial disease;Protein biosynthesis;Reference proteome;Transit peptide
FBN1	P35555	Fibrillin-1	Fibrillin-1: Structural component of the 10-12 nmdiameter microfibrils of the extracellular matrix, which conveysboth structural and regulatory properties to load-bearingconnective tissues (PubMed:1860873, PubMed:15062093). Fibrillin-1-containing microfibrils provide long-term force bearing structuralsupport. In tissues such as the lung, blood vessels and skin,microfibrils form the periphery of t…	6.42	5.16	5.54	5.96	50	732	529	163	UP000005640_9606_2020	3D-structure;Aortic aneurysm;Calcium;Complete proteome;Direct protein sequencing;Disease mutation;Disulfide bond;Dwarfism;EGF-like domain;Extracellular matrix;Glycoprotein;Heparin-binding;Hormone;Phosphoprotein;Polymorphism;Reference proteome;Repeat;Secreted;Signal
PKM	P14618	Pyruvate kinase PKM	Glycolytic enzyme that catalyzes the transfer of aphosphoryl group from phosphoenolpyruvate (PEP) to ADP, generatingATP. Stimulates POU5F1-mediated transcriptional activation. Playsa general role in caspase independent cell death of tumor cells.The ratio between the highly active tetrameric form and nearlyinactive dimeric form determines whether glucose carbons arechanneled to biosynthetic proces…	5.7	5.4	6.5	5.96	311	462	47	164	UP000005640_9606_2020	3D-structure;Acetylation;Allosteric enzyme;Alternative splicing;ATP-binding;Complete proteome;Cytoplasm;Direct protein sequencing;Glycolysis;Hydroxylation;Isopeptide bond;Kinase;Magnesium;Metal-binding;Methylation;Nucleotide-binding;Nucleus;Phosphoprotein;Polymorphism;Potassium;Pyruvate;Reference proteome;Transferase;Ubl conjugation
VDAC1	P21796	Voltage-dependent anion-selective channel protein 1	in the plasma membrane it is involved in cell volumeregulation and apoptosis. It adopts an open conformation at low orzero membrane potential and a closed conformation at potentialsabove 30-40 mV. The open state has a weak anion selectivitywhereas the closed state is cation-selective (PubMed:11845315,PubMed:18755977, PubMed:20230784, PubMed:8420959). May participatein the formation of the permeab…	5.87	5.72	5.93	5.96	213	234	223	165	UP000005640_9606_2020	3D-structure;Acetylation;Apoptosis;Cell membrane;Complete proteome;Direct protein sequencing;Host-virus interaction;Ion transport;Isopeptide bond;Membrane;Mitochondrion;Mitochondrion outer membrane;Phosphoprotein;Porin;Reference proteome;Transmembrane;Transmembrane beta strand;Transport;Ubl conjugation
MVD	P53602	Diphosphomevalonate decarboxylase	Performs the first committed step in the biosynthesis ofisoprenes.	4.42	4.35	4.9	5.96	3473	2948	1717	166	UP000005640_9606_2020	3D-structure;Acetylation;ATP-binding;Cholesterol biosynthesis;Cholesterol metabolism;Complete proteome;Disease mutation;Lipid biosynthesis;Lipid metabolism;Lyase;Nucleotide-binding;Phosphoprotein;Polymorphism;Reference proteome;Steroid biosynthesis;Steroid metabolism;Sterol biosynthesis;Sterol metabolism
MTHFD1	P11586	C-1-tetrahydrofolate synthase, cytoplasmic		5.22	5.92	5.78	5.96	799	147	318	167	UP000005640_9606_2020	3D-structure;Acetylation;Amino-acid biosynthesis;ATP-binding;Complete proteome;Cytoplasm;Direct protein sequencing;Disease mutation;Histidine biosynthesis;Hydrolase;Ligase;Methionine biosynthesis;Multifunctional enzyme;NADP;Nucleotide-binding;One-carbon metabolism;Oxidoreductase;Phosphoprotein;Polymorphism;Purine biosynthesis;Reference proteome
STIP1	P31948;P31948-2	Stress-induced-phosphoprotein 1;Isoform of P31948, Isoform 2 of Stress-induced-phosphoprotein 1	Acts as a co-chaperone for HSP90AA1 (PubMed:27353360).Mediates the association of the molecular chaperones HSPA8/HSC70and HSP90 (By similarity).	5.77	5.61	6.17	5.96	274	298	125	168	UP000005640_9606_2020;UP000005640_9606_additional_2020	3D-structure;Acetylation;Alternative splicing;Complete proteome;Cytoplasm;Direct protein sequencing;Isopeptide bond;Nucleus;Phosphoprotein;Reference proteome;Repeat;TPR repeat;Ubl conjugation
CALU	O43852;O43852-3	Calumenin;Isoform of O43852, Isoform 3 of Calumenin	Involved in regulation of vitamin K-dependentcarboxylation of multiple N-terminal glutamate residues. Seems toinhibit gamma-carboxylase GGCX. Binds 7 calcium ions with a lowaffinity (By similarity).	5.77	5.73	6.53	5.96	271	228	45	169	UP000005640_9606_2020;UP000005640_9606_additional_2020	Acetylation;Alternative splicing;Calcium;Complete proteome;Direct protein sequencing;Endoplasmic reticulum;Glycoprotein;Golgi apparatus;Membrane;Metal-binding;Phosphoprotein;Polymorphism;Reference proteome;Repeat;Sarcoplasmic reticulum;Secreted;Signal
RPL13	P26373	60S ribosomal protein L13		5.79	5.55	6.21	5.95	261	342	107	170	UP000005640_9606_2020	3D-structure;Acetylation;Alternative splicing;Complete proteome;Isopeptide bond;Phosphoprotein;Polymorphism;Reference proteome;Ribonucleoprotein;Ribosomal protein;Ubl conjugation
MME	P08473	Neprilysin	Thermolysin-like specificity, but is almost confined onacting on polypeptides of up to 30 amino acids (PubMed:15283675,PubMed:8168535). Biologically important in the destruction ofopioid peptides such as Met- and Leu-enkephalins by cleavage of aGly-Phe bond (PubMed:17101991). Able to cleave angiotensin-1,angiotensin-2 and angiotensin 1-9 (PubMed:15283675). Involved inthe degradation of atrial nat…	4.84	5.03	4.95	5.95	1692	927	1539	171	UP000005640_9606_2020	3D-structure;Cell membrane;Charcot-Marie-Tooth disease;Complete proteome;Disease mutation;Disulfide bond;Glycoprotein;Hydrolase;Lipoprotein;Membrane;Metal-binding;Metalloprotease;Myristate;Neurodegeneration;Neuropathy;Phosphoprotein;Protease;Reference proteome;Signal-anchor;Spinocerebellar ataxia;Transmembrane;Transmembrane helix;Zinc
GDI2	P50395	Rab GDP dissociation inhibitor beta	Regulates the GDP/GTP exchange reaction of most Rabproteins by inhibiting the dissociation of GDP from them, and thesubsequent binding of GTP to them.	5.99	5.91	6.19	5.95	154	154	119	172	UP000005640_9606_2020	Acetylation;Alternative splicing;Complete proteome;Cytoplasm;GTPase activation;Membrane;Phosphoprotein;Reference proteome
AK5	Q9Y6K8;Q9Y6K8-3	Adenylate kinase isoenzyme 5;Isoform of Q9Y6K8, Isoform 3 of Adenylate kinase isoenzyme 5	Nucleoside monophosphate (NMP) kinase that catalyzes thereversible transfer of the terminal phosphate group betweennucleoside triphosphates and monophosphates. Active on AMP anddAMP with ATP as a donor. When GTP is used as phosphate donor, theenzyme phosphorylates AMP, CMP, and to a small extent dCMP. Alsodisplays broad nucleoside diphosphate kinase activity	5.38	5.53	6.05	5.95	589	354	164	173	UP000005640_9606_2020;UP000005640_9606_additional_2020	3D-structure;Alternative splicing;ATP-binding;Complete proteome;Cytoplasm;Kinase;Nucleotide-binding;Polymorphism;Reference proteome;Transferase
HSPB6	O14558	Heat shock protein beta-6	Small heat shock protein which functions as a molecularchaperone probably maintaining denatured proteins in a folding-competent state. Seems to have versatile functions in variousbiological processes. Plays a role in regulating muscle functionsuch as smooth muscle vasorelaxation and cardiac myocytecontractility. May regulate myocardial angiogenesis implicatingKDR. Overexpression mediates cardiopr…	5.1	5.97	5.79	5.94	1021	139	315	174	UP000005640_9606_2020	3D-structure;Chaperone;Complete proteome;Cytoplasm;Direct protein sequencing;Nucleus;Phosphoprotein;Polymorphism;Reference proteome;Secreted;Stress response
PCBP1	Q15365	Poly(rC)-binding protein 1	Single-stranded nucleic acid binding protein that bindspreferentially to oligo dC. In case of infection by poliovirus,plays a role in initiation of viral RNA replication in concertwith the viral protein 3CD (PubMed:12414943)	5.81	5.64	6.22	5.94	249	279	98	175	UP000005640_9606_2020	3D-structure;Acetylation;Complete proteome;Cytoplasm;Direct protein sequencing;DNA-binding;Isopeptide bond;Nucleus;Phosphoprotein;Reference proteome;Repeat;Ribonucleoprotein;RNA-binding;Ubl conjugation;Viral RNA replication
CYB5A	P00167;P00167-2	Cytochrome b5;Isoform of P00167, Isoform 2 of Cytochrome b5	Cytochrome b5 is a membrane bound hemoprotein whichfunction as an electron carrier for several membrane boundoxygenases.	5.38	6.18	4.91	5.94	593	81	1694	176	UP000005640_9606_2020;UP000005640_9606_additional_2020	3D-structure;Acetylation;Alternative splicing;Complete proteome;Cytoplasm;Direct protein sequencing;Disease mutation;Electron transport;Endoplasmic reticulum;Heme;Iron;Membrane;Metal-binding;Microsome;Reference proteome;Transmembrane;Transmembrane helix;Transport
TKT	P29401;P29401-2	Transketolase;Isoform of P29401, Isoform 2 of Transketolase	Catalyzes the transfer of a two-carbon ketol group froma ketose donor to an aldose acceptor, via a covalent intermediatewith the cofactor thiamine pyrophosphate	5.77	6	5.68	5.94	273	127	378	177	UP000005640_9606_2020;UP000005640_9606_additional_2020	3D-structure;Acetylation;Alternative splicing;Calcium;Complete proteome;Direct protein sequencing;Disease mutation;Dwarfism;Isopeptide bond;Magnesium;Metal-binding;Phosphoprotein;Polymorphism;Reference proteome;Thiamine pyrophosphate;Transferase;Ubl conjugation
NDUFA4	O00483	Cytochrome c oxidase subunit NDUFA4	Cytochrome c oxidase (COX, complex IV) is the terminalcomponent of the mitochondrial respiratory chain that catalyzesthe reduction of oxygen to water. Required for complex IVmaintenance.	5.57	5.62	5.55	5.94	413	293	517	178	UP000005640_9606_2020	Acetylation;Complete proteome;Electron transport;Leigh syndrome;Membrane;Mitochondrion;Mitochondrion inner membrane;Phosphoprotein;Primary mitochondrial disease;Reference proteome;Respiratory chain;Transport
PEDS1-UBE2V1;UBE2V1	I3L0A0;Q13404-1	PEDS1-UBE2V1 readthrough, UBC core domain-containing protein;Isoform of Q13404, Isoform 1 of Ubiquitin-conjugating enzyme E2 variant 1	Has no ubiquitin ligase activity on its own. The UBE2V1-UBE2N heterodimer catalyzes the synthesis of non-canonical poly-ubiquitin chains that are linked through Lys-63. This type ofpoly-ubiquitination activates IKK and does not seem to involveprotein degradation by the proteasome. Plays a role in theactivation of NF-kappa-B mediated by IL1B, TNF, TRAF6 and TRAF2.Mediates transcriptional activatio…	5.62	5.64	6.04	5.94	377	274	166	179	UP000005640_9606_additional_2020	3D-structure;Acetylation;Alternative splicing;Complete proteome;Complete proteome {ECO:0000313|Proteomes:UP000005640};Direct protein sequencing;Membrane {ECO:0000256|SAM:Phobius};Nucleus;Reference proteome;Reference proteome {ECO:0000313|Proteomes:UP000005640};Transmembrane {ECO:0000256|SAM:Phobius};Transmembrane helix {ECO:0000256|SAM:Phobius};Ubl conjugation pathway
ATP5PO	P48047	ATP synthase subunit O, mitochondrial	Mitochondrial membrane ATP synthase (F(1)F(0) ATPsynthase or Complex V) produces ATP from ADP in the presence of aproton gradient across the membrane which is generated by electrontransport complexes of the respiratory chain. F-type ATPasesconsist of two structural domains, F(1) - containing theextramembraneous catalytic core and F(0) - containing the membraneproton channel, linked together by a …	5.91	6	5.61	5.93	183	130	449	180	UP000005640_9606_2020	Acetylation;ATP synthesis;Complete proteome;Direct protein sequencing;Hydrogen ion transport;Ion transport;Membrane;Mitochondrion;Mitochondrion inner membrane;Polymorphism;Reference proteome;Transit peptide;Transport
AKR1C2	P52895	Aldo-keto reductase family 1 member C2	Works in concert with the 5-alpha/5-beta-steroidreductases to convert steroid hormones into the 3-alpha/5-alphaand 3-alpha/5-beta-tetrahydrosteroids. Catalyzes the inactivationof the most potent androgen 5-alpha-dihydrotestosterone (5-alpha-DHT) to 5-alpha-androstane-3-alpha,17-beta-diol (3-alpha-diol).Has a high bile-binding ability.	5.1	5.88	5.19	5.93	1012	170	1013	181	UP000005640_9606_2020	3D-structure;Alternative splicing;Complete proteome;Cytoplasm;Direct protein sequencing;Disease mutation;Lipid metabolism;NADP;Oxidoreductase;Polymorphism;Reference proteome;Steroid metabolism
RETSAT	Q6NUM9	All-trans-retinol 13,14-reductase	Catalyzes the saturation of all-trans-retinol to all-trans-13,14-dihydroretinol. Does not exhibit any activity towardall-trans-retinoic acid, nor 9-cis, 11-cis or 13-cis-retinolisomers. May play a role in the metabolism of vitamin A.Independently of retinol conversion, may regulate liver metabolismupstream of MLXIPL/ChREBP. May play a role in adipocytedifferentiation.	5.38	5.87	4.75	5.93	591	174	2230	182	UP000005640_9606_2020	Alternative splicing;Complete proteome;Endoplasmic reticulum;FAD;Flavoprotein;Membrane;NAD;NADP;Oxidoreductase;Polymorphism;Reference proteome;Signal
RNH1	P13489	Ribonuclease inhibitor	Ribonuclease inhibitor which inhibits RNASE1, RNASE2 andANG. May play a role in redox homeostasis	5.96	5.62	6.45	5.92	166	290	54	183	UP000005640_9606_2020	3D-structure;Acetylation;Complete proteome;Cytoplasm;Direct protein sequencing;Leucine-rich repeat;Phosphoprotein;Polymorphism;Reference proteome;Repeat
PADI2	Q9Y2J8	Protein-arginine deiminase type-2	Catalyzes the deimination of arginine residues ofproteins.	4.5			5.92	2981			184	UP000005640_9606_2020	3D-structure;Alternative splicing;Calcium;Complete proteome;Cytoplasm;Hydrolase;Metal-binding;Reference proteome
APRT	P07741	Adenine phosphoribosyltransferase	Catalyzes a salvage reaction resulting in the formationof AMP, that is energically less costly than de novo synthesis.	5.33	5.25	5.87	5.92	649	619	262	185	UP000005640_9606_2020	3D-structure;Acetylation;Alternative splicing;Complete proteome;Cytoplasm;Direct protein sequencing;Disease mutation;Glycosyltransferase;Phosphoprotein;Polymorphism;Purine salvage;Reference proteome;Transferase
RAN	J3KQE5;P62826	Isoform of P62826, GTP-binding nuclear protein Ran (Fragment);GTP-binding nuclear protein Ran	GTPase involved in nucleocytoplasmic transport,participating both to the import and the export from the nucleusof proteins and RNAs (PubMed:10400640, PubMed:8276887,PubMed:8896452, PubMed:8636225, PubMed:8692944, PubMed:9351834,PubMed:9428644, PubMed:9822603, PubMed:26272610). Switches betweena cytoplasmic GDP- and a nuclear GTP-bound state by nucleotideexchange and GTP hydrolysis (PubMed:7819259…	6.07	5.38	6.32	5.92	121	487	75	186	UP000005640_9606_2020;UP000005640_9606_additional_2020	3D-structure;Acetylation;Cell cycle;Cell division;Complete proteome;Complete proteome {ECO:0000313|Proteomes:UP000005640};Cytoplasm;Direct protein sequencing;ECO:0000213|MaxQB:J3KQE5, ECO:0000213|PeptideAtlas:J3KQE5};GTP-binding;GTP-binding {ECO:0000256|RuleBase:RU363057};Host-virus interaction;Isopeptide bond;Magnesium;Metal-binding;Mitosis;Nucleotide-binding;Nucleotide-binding {ECO:0000256|Rule…
GPI	A0A2U3TZU2;P06744	Isoform of P06744, Glucose-6-phosphate isomerase;Glucose-6-phosphate isomerase	Besides it's role as a glycolytic enzyme, mammalian GPIcan function as a tumor-secreted cytokine and an angiogenic factor(AMF) that stimulates endothelial cell motility. GPI is also aneurotrophic factor (Neuroleukin) for spinal and sensory neurons	5.52	5.74	5.79	5.92	455	222	306	187	UP000005640_9606_2020;UP000005640_9606_additional_2020	3D-structure;Acetylation;Alternative splicing;Complete proteome;Complete proteome {ECO:0000313|Proteomes:UP000005640};Cytokine;Cytoplasm;Direct protein sequencing;Disease mutation;ECO:0000213|MaxQB:A0A2U3TZU2, ECO:0000213|PeptideAtlas:A0A2U3TZU2};Gluconeogenesis;Gluconeogenesis {ECO:0000256|RuleBase:RU000612};Glycolysis;Glycolysis {ECO:0000256|RuleBase:RU000612};Growth factor;Hereditary hemolytic…
ITGB1	P05556	Integrin beta-1	Integrins alpha-1/beta-1, alpha-2/beta-1, alpha-10/beta-1 and alpha-11/beta-1 are receptors for collagen. Integrins alpha-1/beta-1 and alpha-2/beta-2 recognize the proline-hydroxylatedsequence G-F-P-G-E-R in collagen. Integrins alpha-2/beta-1, alpha-3/beta-1, alpha-4/beta-1, alpha-5/beta-1, alpha-8/beta-1, alpha-10/beta-1, alpha-11/beta-1 and alpha-V/beta-1 are receptors forfibronectin. Alpha-4/b…	6.09	6.15	6.08	5.91	118	87	154	188	UP000005640_9606_2020	3D-structure;Acetylation;Alternative splicing;Calcium;Cell adhesion;Cell junction;Cell membrane;Cell projection;Complete proteome;Direct protein sequencing;Disulfide bond;Endosome;Glycoprotein;Host cell receptor for virus entry;Host-virus interaction;Integrin;Isopeptide bond;Magnesium;Membrane;Metal-binding;Phosphoprotein;Receptor;Reference proteome;Repeat;Signal;Transmembrane;Transmembrane helix…
FLNA	P21333-2	Isoform of P21333, Isoform 2 of Filamin-A	Promotes orthogonal branching of actin filaments andlinks actin filaments to membrane glycoproteins. Anchors varioustransmembrane proteins to the actin cytoskeleton and serves as ascaffold for a wide range of cytoplasmic signaling proteins.Interaction with FLNA may allow neuroblast migration from theventricular zone into the cortical plate. Tethers cell surface-localized furin, modulates its rate…	6.38	5.89	6.62	5.91	57	163	38	189	UP000005640_9606_additional_2020	3D-structure;Acetylation;Actin-binding;Alternative splicing;Cilium biogenesis/degradation;Complete proteome;Cytoplasm;Cytoskeleton;Deafness;Direct protein sequencing;Disease mutation;Isopeptide bond;Phosphoprotein;Polymorphism;Reference proteome;Repeat;Ubl conjugation
MSN	P26038	Moesin	Probably involved in connections of major cytoskeletalstructures to the plasma membrane. May inhibit herpes simplexvirus 1 infection at an early stage. Plays a role in regulatingthe proliferation, migration, and adhesion of human lymphoid cellsand participates in immunologic synapse formation(PubMed:27405666).	6.25	5.87	6.34	5.91	87	175	72	190	UP000005640_9606_2020	3D-structure;Acetylation;Cell membrane;Cell projection;Complete proteome;Cytoplasm;Cytoskeleton;Direct protein sequencing;Disease mutation;Membrane;Phosphoprotein;Reference proteome;S-nitrosylation
FKBP1A	P62942	Peptidyl-prolyl cis-trans isomerase FKBP1A	Keeps in an inactive conformation TGFBR1, the TGF-betatype I serine/threonine kinase receptor, preventing TGF-betareceptor activation in absence of ligand. Recruits SMAD7 to ACVR1Bwhich prevents the association of SMAD2 and SMAD3 with the activinreceptor complex, thereby blocking the activin signal. Maymodulate the RYR1 calcium channel activity. PPIases accelerate thefolding of proteins. It catal…	5.7	5.29	6.12	5.9	312	587	138	191	UP000005640_9606_2020	3D-structure;Acetylation;Complete proteome;Cytoplasm;Direct protein sequencing;Isomerase;Membrane;Reference proteome;Rotamase;Sarcoplasmic reticulum
TST	Q16762	Thiosulfate sulfurtransferase	Formation of iron-sulfur complexes, cyanidedetoxification or modification of sulfur-containing enzymes. Otherthiol compounds, besides cyanide, can act as sulfur ion acceptors.Also has weak mercaptopyruvate sulfurtransferase (MST) activity(By similarity). Together with MRPL18, acts as a mitochondrialimport factor for the cytosolic 5S rRNA. Only the nascent unfoldedcytoplasmic form is able to bind …	5.07	5.34	4.62	5.9	1081	529	2807	192	UP000005640_9606_2020	Acetylation;Complete proteome;Direct protein sequencing;Glycoprotein;Mitochondrion;Phosphoprotein;Polymorphism;Reference proteome;Repeat;RNA-binding;Transferase
CACNG6	Q9BXT2	Voltage-dependent calcium channel gamma-6 subunit	Regulates the activity of L-type calcium channels thatcontain CACNA1C as pore-forming subunit	6.04	5.89	6.03	5.9	134	164	170	193	UP000005640_9606_2020	Calcium;Calcium channel;Calcium transport;Cell membrane;Complete proteome;Ion channel;Ion transport;Membrane;Polymorphism;Reference proteome;Transmembrane;Transmembrane helix;Transport;Voltage-gated channel
LGALS3	P17931	Galectin-3	Galactose-specific lectin which binds IgE. May mediatewith the alpha-3, beta-1 integrin the stimulation by CSPG4 ofendothelial cells migration. Together with DMBT1, required forterminal differentiation of columnar epithelial cells during earlyembryogenesis (By similarity). In the nucleus: acts as a pre-mRNAsplicing factor. Involved in acute inflammatory responsesincluding neutrophil activation an…	5.95	5.77	6.2	5.9	169	212	110	194	UP000005640_9606_2020	3D-structure;Acetylation;Complete proteome;Cytoplasm;Differentiation;Disulfide bond;IgE-binding protein;Immunity;Innate immunity;Lectin;mRNA processing;mRNA splicing;Nucleus;Phosphoprotein;Polymorphism;Reference proteome;Repeat;Secreted;Spliceosome
FHL1	Q13642	Four and a half LIM domains protein 1	May have an involvement in muscle development orhypertrophy.	5.89	6.4	5.67	5.9	197	43	397	195	UP000005640_9606_2020	3D-structure;Acetylation;Alternative splicing;Complete proteome;Cytoplasm;Developmental protein;Differentiation;Direct protein sequencing;Disease mutation;Emery-Dreifuss muscular dystrophy;Isopeptide bond;LIM domain;Metal-binding;Nucleus;Polymorphism;Reference proteome;Repeat;Ubl conjugation;Zinc;Zinc-finger
IDH3A	H0YL72;P50213	Isoform of P50213, Iso_dh domain-containing protein;Isocitrate dehydrogenase [NAD] subunit alpha, mitochondrial	Catalytic subunit of the enzyme which catalyzes thedecarboxylation of isocitrate (ICT) into alpha-ketoglutarate. Theheterodimer composed of the alpha (IDH3A) and beta (IDH3B)subunits and the heterodimer composed of the alpha (IDH3A) andgamma (IDH3G) subunits, have considerable basal activity but thefull activity of the heterotetramer (containing two subunits ofIDH3A, one of IDH3B and one of IDH3G…	5.69	5.69	5.5	5.89	320	243	556	196	UP000005640_9606_2020;UP000005640_9606_additional_2020	3D-structure;Acetylation;Alternative splicing;Complete proteome;Complete proteome {ECO:0000313|Proteomes:UP000005640};Direct protein sequencing;ECO:0000213|MaxQB:H0YL72, ECO:0000213|PeptideAtlas:H0YL72};Magnesium;Manganese;Metal-binding;Mitochondrion;NAD;Oxidoreductase;Phosphoprotein;Reference proteome;Reference proteome {ECO:0000313|Proteomes:UP000005640};Transit peptide;Tricarboxylic acid cycle
ATP5PD	O75947	ATP synthase subunit d, mitochondrial	Mitochondrial membrane ATP synthase (F(1)F(0) ATPsynthase or Complex V) produces ATP from ADP in the presence of aproton gradient across the membrane which is generated by electrontransport complexes of the respiratory chain. F-type ATPasesconsist of two structural domains, F(1) - containing theextramembraneous catalytic core, and F(0) - containing themembrane proton channel, linked together by a…	5.84	5.89	5.64	5.89	232	166	411	197	UP000005640_9606_2020	Acetylation;Alternative splicing;CF(0);Complete proteome;Direct protein sequencing;Hydrogen ion transport;Ion transport;Membrane;Mitochondrion;Mitochondrion inner membrane;Reference proteome;Transport
IDH2	P48735	Isocitrate dehydrogenase [NADP], mitochondrial	Plays a role in intermediary metabolism and energyproduction. It may tightly associate or interact with the pyruvatedehydrogenase complex.	5.75	5.86	5.26	5.89	282	180	869	198	UP000005640_9606_2020	3D-structure;Acetylation;Alternative splicing;Complete proteome;Disease mutation;Glyoxylate bypass;Magnesium;Manganese;Metal-binding;Mitochondrion;NADP;Oxidoreductase;Reference proteome;Transit peptide;Tricarboxylic acid cycle
GANAB	Q14697-2	Isoform of Q14697, Isoform 2 of Neutral alpha-glucosidase AB	Catalytic subunit of glucosidase II that cleavessequentially the 2 innermost alpha-1,3-linked glucose residuesfrom the Glc(2)Man(9)GlcNAc(2) oligosaccharide precursor ofimmature glycoproteins (PubMed:10929008). Required forPKD1/Polycystin-1 and PKD2/Polycystin-2 maturation andlocalization to the cell surface and cilia (PubMed:27259053)	5.87	5.81	6	5.89	206	201	182	199	UP000005640_9606_additional_2020	Alternative splicing;Complete proteome;Direct protein sequencing;Disease mutation;Disulfide bond;Endoplasmic reticulum;Glycoprotein;Glycosidase;Golgi apparatus;Hydrolase;Phosphoprotein;Polymorphism;Reference proteome;Signal
RAB11B	Q15907	Ras-related protein Rab-11B	The small GTPases Rab are key regulators ofintracellular membrane trafficking, from the formation oftransport vesicles to their fusion with membranes. Rabs cyclebetween an inactive GDP-bound form and an active GTP-bound formthat is able to recruit to membranes different set of downstreameffectors directly responsible for vesicle formation, movement,tethering and fusion. That Rab plays a role in e…	6.12	6	6.02	5.89	112	128	175	200	UP000005640_9606_2020	3D-structure;Acetylation;Alternative splicing;Cell junction;Citrullination;Complete proteome;Cytoplasmic vesicle;Direct protein sequencing;Disease mutation;Endosome;GTP-binding;Lipoprotein;Membrane;Mental retardation;Methylation;Nucleotide-binding;Prenylation;Protein transport;Reference proteome;Synapse;Transport
VDAC2	P45880	Voltage-dependent anion-selective channel protein 2	Forms a channel through the mitochondrial outer membranethat allows diffusion of small hydrophilic molecules. The channeladopts an open conformation at low or zero membrane potential anda closed conformation at potentials above 30-40 mV. The open statehas a weak anion selectivity whereas the closed state is cation-selective.	5.84	5.54	5.62	5.89	233	348	441	201	UP000005640_9606_2020	Acetylation;Alternative splicing;Complete proteome;Direct protein sequencing;Ion transport;Isopeptide bond;Membrane;Mitochondrion;Mitochondrion outer membrane;NAD;Nucleotide-binding;Phosphoprotein;Polymorphism;Porin;Reference proteome;Transmembrane;Transmembrane beta strand;Transport;Ubl conjugation
ARHGDIA	P52565	Rho GDP-dissociation inhibitor 1	Controls Rho proteins homeostasis. Regulates the GDP/GTPexchange reaction of the Rho proteins by inhibiting thedissociation of GDP from them, and the subsequent binding of GTPto them. Retains Rho proteins such as CDC42, RAC1 and RHOA in aninactive cytosolic pool, regulating their stability and protectingthem from degradation. Actively involved in the recycling anddistribution of activated Rho GTP…	5.83	5.63	6.2	5.88	237	287	112	202	UP000005640_9606_2020	3D-structure;Acetylation;Alternative splicing;Complete proteome;Cytoplasm;Direct protein sequencing;Disease mutation;GTPase activation;Isopeptide bond;Phosphoprotein;Reference proteome;Ubl conjugation
COX5B	P10606	Cytochrome c oxidase subunit 5B, mitochondrial	This protein is one of the nuclear-coded polypeptidechains of cytochrome c oxidase, the terminal oxidase inmitochondrial electron transport.	5.57	5.67	5.61	5.88	414	256	451	203	UP000005640_9606_2020	Acetylation;Complete proteome;Direct protein sequencing;Membrane;Metal-binding;Mitochondrion;Mitochondrion inner membrane;Reference proteome;Transit peptide;Zinc
CD36	E7EU05;P16671;P16671-3	Isoform of P16671, Glycoprotein IIIb (Fragment);Platelet glycoprotein 4;Isoform of P16671, Isoform 3 of Platelet glycoprotein 4	Multifunctional glycoprotein that acts as receptor for abroad range of ligands. Ligands can be of proteinaceous naturelike thrombospondin, fibronectin, collagen or amyloid-beta as wellas of lipidic nature such as oxidized low-density lipoprotein(oxLDL), anionic phospholipids, long-chain fatty acids andbacterial diacylated lipopeptides. They are generally multivalentand can therefore engage multip…	6.87	6.51	5.72	5.88	16	30	355	204	UP000005640_9606_2020;UP000005640_9606_additional_2020	3D-structure;Alternative splicing;Cell adhesion;Cell membrane;Complete proteome;Complete proteome {ECO:0000313|Proteomes:UP000005640};Direct protein sequencing;Disease mutation;Disulfide bond;ECO:0000213|PeptideAtlas:E7EU05};ECO:0000256|SAM:Phobius};Glycoprotein;Golgi apparatus;Isopeptide bond;Lipoprotein;Membrane;Membrane {ECO:0000256|SAAS:SAAS00470695, ECO:0000256|SAM:Phobius};Palmitate;Polymor…
CALM2;CALM1;CALM2;CALM3	E7EMB3;P0DP23;P0DP24;P0DP25	Isoform of P0DP23, Calmodulin;Calmodulin-1;Calmodulin-2;Calmodulin-3	Calmodulin mediates the control of a large number ofenzymes, ion channels, aquaporins and other proteins throughcalcium-binding. Among the enzymes to be stimulated by thecalmodulin-calcium complex are a number of protein kinases andphosphatases. Together with CCP110 and centrin, is involved in agenetic pathway that regulates the centrosome cycle andprogression through cytokinesis (PubMed:16760425…	6.16	6.31	6.2	5.88	107	58	116	205	UP000005640_9606_2020;UP000005640_9606_additional_2020	3D-structure;Acetylation;Calcium;Calcium {ECO:0000256|PROSITE-ProRule:PRU00448};Complete proteome;Complete proteome {ECO:0000313|Proteomes:UP000005640};Cytoplasm;Cytoskeleton;Direct protein sequencing;Disease mutation;ECO:0000213|PeptideAtlas:E7EMB3};Isopeptide bond;Long QT syndrome;Metal-binding;Methylation;Phosphoprotein;Polymorphism;Reference proteome;Reference proteome {ECO:0000313|Proteomes:…
LMAN2	Q12907	Vesicular integral-membrane protein VIP36	Plays a role as an intracellular lectin in the earlysecretory pathway. Interacts with N-acetyl-D-galactosamine andhigh-mannose type glycans and may also bind to O-linked glycans.Involved in the transport and sorting of glycoproteins carryinghigh mannose-type glycans (By similarity).	5.9	5.65	5.97	5.88	189	267	195	206	UP000005640_9606_2020	Calcium;Complete proteome;Disulfide bond;Endoplasmic reticulum;Glycoprotein;Golgi apparatus;Lectin;Membrane;Metal-binding;Protein transport;Reference proteome;Signal;Transmembrane;Transmembrane helix;Transport
RPS4Y1	C9JEH7;P22090	Isoform of P22090, S4 RNA-binding domain-containing protein (Fragment);40S ribosomal protein S4, Y isoform 1		5.69	5.35	6.07	5.88	321	517	155	207	UP000005640_9606_2020;UP000005640_9606_additional_2020	3D-structure;Complete proteome;Complete proteome {ECO:0000313|Proteomes:UP000005640};ECO:0000213|MaxQB:C9JEH7, ECO:0000213|PeptideAtlas:C9JEH7};Reference proteome;Reference proteome {ECO:0000313|Proteomes:UP000005640};Ribonucleoprotein;Ribosomal protein;RNA-binding;RNA-binding {ECO:0000256|PROSITE-ProRule:PRU00182};rRNA-binding;rRNA-binding {ECO:0000256|PROSITE-ProRule:PRU00182}
TLN1	Q9Y490	Talin-1	Probably involved in connections of major cytoskeletalstructures to the plasma membrane. High molecular weightcytoskeletal protein concentrated at regions of cell-substratumcontact and, in lymphocytes, at cell-cell contacts (Bysimilarity).	6.29	6.16	6.29	5.88	76	85	82	208	UP000005640_9606_2020	3D-structure;Acetylation;Cell junction;Cell membrane;Cell projection;Complete proteome;Cytoplasm;Cytoskeleton;Direct protein sequencing;Host-virus interaction;Membrane;Phosphoprotein;Polymorphism;Reference proteome
RHOA	P61586	Transforming protein RhoA	promotes KCNA2 endocytosis (PubMed:9635436,PubMed:19403695).;Regulates a signal transduction pathway linking plasmamembrane receptors to the assembly of focal adhesions and actinstress fibers. Involved in a microtubule-dependent signal that isrequired for the myosin contractile ring formation during cellcycle cytokinesis. Plays an essential role in cleavage furrowformation. Required for the apica…	6	5.76	6.11	5.87	149	215	141	209	UP000005640_9606_2020	3D-structure;ADP-ribosylation;Cell cycle;Cell division;Cell membrane;Cell projection;Complete proteome;Cytoplasm;Cytoskeleton;Direct protein sequencing;Glycoprotein;GTP-binding;Host-virus interaction;Lipoprotein;Magnesium;Membrane;Methylation;Nucleotide-binding;Phosphoprotein;Prenylation;Proto-oncogene;Reference proteome;Ubl conjugation
RPS13	P62277	40S ribosomal protein S13		5.63	5.41	6.15	5.87	365	456	129	210	UP000005640_9606_2020	3D-structure;Acetylation;Complete proteome;Direct protein sequencing;Isopeptide bond;Phosphoprotein;Reference proteome;Ribonucleoprotein;Ribosomal protein;Ubl conjugation
THY1	E9PIM6;E9PNQ8;P04216	Isoform of P04216, Thy-1 antigen (Fragment);Isoform of P04216, Thy-1 antigen (Fragment);Thy-1 membrane glycoprotein	May play a role in cell-cell or cell-ligand interactionsduring synaptogenesis and other events in the brain.	5.8	4.57	6.12	5.87	256	2083	137	211	UP000005640_9606_2020;UP000005640_9606_additional_2020	Cell membrane;Complete proteome;Complete proteome {ECO:0000313|Proteomes:UP000005640};Disulfide bond;ECO:0000213|MaxQB:E9PIM6, ECO:0000213|PeptideAtlas:E9PIM6};ECO:0000213|MaxQB:E9PNQ8, ECO:0000213|PeptideAtlas:E9PNQ8};Glycoprotein;GPI-anchor;Immunoglobulin domain;Lipoprotein;Membrane;Phosphoprotein;Pyrrolidone carboxylic acid;Reference proteome;Reference proteome {ECO:0000313|Proteomes:UP0000056…
CTSD	A0A1B0GVD5;A0A1B0GW44;A0A1B0GWE8;P07339	Isoform of P07339, Cathepsin D;Isoform of P07339, Cathepsin D;Isoform of P07339, Cathepsin D;Cathepsin D	Acid protease active in intracellular protein breakdown.Plays a role in APP processing following cleavage and activationby ADAM30 which leads to APP degradation (PubMed:27333034).Involved in the pathogenesis of several diseases such as breastcancer and possibly Alzheimer disease	5.88	5.62	5.63	5.87	199	292	426	212	UP000005640_9606_2020;UP000005640_9606_additional_2020	3D-structure;Alzheimer disease;Aspartyl protease;Complete proteome;Complete proteome {ECO:0000313|Proteomes:UP000005640};Direct protein sequencing;Disease mutation;Disulfide bond;Disulfide bond {ECO:0000256|SAAS:SAAS00670207};ECO:0000213|MaxQB:A0A1B0GVD5, ECO:0000213|PeptideAtlas:A0A1B0GVD5};ECO:0000213|MaxQB:A0A1B0GW44, ECO:0000213|PeptideAtlas:A0A1B0GW44};ECO:0000213|MaxQB:A0A1B0GWE8, ECO:00002…
SH3BGRL3	Q5T123;Q9H299	Isoform of Q9H299, SH3 domain-binding glutamic acid-rich-like protein 3;SH3 domain-binding glutamic acid-rich-like protein 3	Could act as a modulator of glutaredoxin biologicalactivity.	5.61	5.06	6.65	5.86	386	890	33	213	UP000005640_9606_2020;UP000005640_9606_additional_2020	3D-structure;Acetylation;Complete proteome;Complete proteome {ECO:0000313|Proteomes:UP000005640};Cytoplasm;ECO:0000213|MaxQB:Q5T123, ECO:0000213|PeptideAtlas:Q5T123};Nucleus;Reference proteome;Reference proteome {ECO:0000313|Proteomes:UP000005640}
SUCLG2	Q96I99	Succinate--CoA ligase [GDP-forming] subunit beta, mitochondrial	GTP-specific succinyl-CoA synthetase functions in thecitric acid cycle (TCA), coupling the hydrolysis of succinyl-CoAto the synthesis of GTP and thus represents the only step ofsubstrate-level phosphorylation in the TCA. The beta subunitprovides nucleotide specificity of the enzyme and binds thesubstrate succinate, while the binding sites for coenzyme A andphosphate are found in the alpha subunit.	5.68	5.81	5.39	5.86	324	205	686	214	UP000005640_9606_2020	Acetylation;Alternative splicing;Complete proteome;GTP-binding;Ligase;Magnesium;Metal-binding;Mitochondrion;Nucleotide-binding;Phosphoprotein;Polymorphism;Reference proteome;Transit peptide;Tricarboxylic acid cycle
GSTP1	P09211	Glutathione S-transferase P	Conjugation of reduced glutathione to a wide number ofexogenous and endogenous hydrophobic electrophiles. Regulatesnegatively CDK5 activity via p25/p35 translocation to preventneurodegeneration.	5.53	5.58	5.92	5.86	452	316	226	215	UP000005640_9606_2020	3D-structure;Acetylation;Complete proteome;Cytoplasm;Direct protein sequencing;Mitochondrion;Nucleus;Phosphoprotein;Polymorphism;Reference proteome;Transferase
GLUD1	P00367	Glutamate dehydrogenase 1, mitochondrial	Mitochondrial glutamate dehydrogenase that converts L-glutamate into alpha-ketoglutarate. Plays a key role in glutamineanaplerosis by producing alpha-ketoglutarate, an importantintermediate in the tricarboxylic acid cycle. May be involved inlearning and memory reactions by increasing the turnover of theexcitatory neurotransmitter glutamate (By similarity)	5.83	5.65	5.58	5.86	234	269	478	216	UP000005640_9606_2020	3D-structure;Acetylation;ADP-ribosylation;Alternative splicing;ATP-binding;Complete proteome;Direct protein sequencing;Disease mutation;GTP-binding;Mitochondrion;NADP;Nucleotide-binding;Oxidoreductase;Phosphoprotein;Reference proteome;Transit peptide
UGP2	Q16851	UTP--glucose-1-phosphate uridylyltransferase	Plays a central role as a glucosyl donor in cellularmetabolic pathways.	5.36	6.07	5.68	5.86	613	109	384	217	UP000005640_9606_2020	3D-structure;Acetylation;Alternative splicing;Complete proteome;Cytoplasm;Magnesium;Metal-binding;Nucleotidyltransferase;Phosphoprotein;Polymorphism;Reference proteome;Transferase
MYL12A	J3QRS3;P19105	Isoform of P19105, Myosin regulatory light chain 12A;Myosin regulatory light chain 12A	Myosin regulatory subunit that plays an important rolein regulation of both smooth muscle and nonmuscle cell contractileactivity via its phosphorylation. Implicated in cytokinesis,receptor capping, and cell locomotion (By similarity)	6.42	5.66	6.49	5.86	49	264	49	218	UP000005640_9606_2020;UP000005640_9606_additional_2020	Calcium;Calcium {ECO:0000256|PROSITE-ProRule:PRU00448};Complete proteome;Complete proteome {ECO:0000313|Proteomes:UP000005640};ECO:0000213|MaxQB:J3QRS3, ECO:0000213|PeptideAtlas:J3QRS3};Metal-binding;Motor protein;Muscle protein;Myosin;Phosphoprotein;Reference proteome;Reference proteome {ECO:0000313|Proteomes:UP000005640};Repeat
PPP2CB;PPP2CA	P62714;P67775	Serine/threonine-protein phosphatase 2A catalytic subunit beta isoform;Serine/threonine-protein phosphatase 2A catalytic subunit alpha isoform	PP2A can modulate the activity of phosphorylase B kinasecasein kinase 2, mitogen-stimulated S6 kinase, and MAP-2 kinase;PP2A is the major phosphatase for microtubule-associatedproteins (MAPs). PP2A can modulate the activity of phosphorylase Bkinase casein kinase 2, mitogen-stimulated S6 kinase, and MAP-2kinase. Cooperates with SGO2 to protect centromeric cohesin fromseparase-mediated cleavage in …	5.55	5.45	5.83	5.86	428	421	280	219	UP000005640_9606_2020	3D-structure;Alternative splicing;Centromere;Chromosome;Complete proteome;Cytoplasm;Cytoskeleton;Direct protein sequencing;Hydrolase;Manganese;Meiosis;Metal-binding;Methylation;Nucleus;Phosphoprotein;Polymorphism;Protein phosphatase;Reference proteome;Ubl conjugation
COL6A3	P12111	Collagen alpha-3(VI) chain	Collagen VI acts as a cell-binding protein.	6.74	5.82	6.07	5.85	22	199	158	220	UP000005640_9606_2020	3D-structure;Alternative splicing;Cell adhesion;Collagen;Complete proteome;Congenital muscular dystrophy;Direct protein sequencing;Disease mutation;Disulfide bond;Dystonia;Extracellular matrix;Glycoprotein;Hydroxylation;Limb-girdle muscular dystrophy;Phosphoprotein;Polymorphism;Protease inhibitor;Reference proteome;Repeat;Secreted;Serine protease inhibitor;Signal
COX7C	P15954	Cytochrome c oxidase subunit 7C, mitochondrial	This protein is one of the nuclear-coded polypeptidechains of cytochrome c oxidase, the terminal oxidase inmitochondrial electron transport.	5.8	5.91	5.68	5.85	257	155	387	221	UP000005640_9606_2020	Acetylation;Complete proteome;Direct protein sequencing;Membrane;Mitochondrion;Mitochondrion inner membrane;Reference proteome;Transit peptide;Transmembrane;Transmembrane helix
SOD2	P04179	Superoxide dismutase [Mn], mitochondrial	Destroys superoxide anion radicals which are normallyproduced within the cells and which are toxic to biologicalsystems.	5.98	5.77	5.71	5.85	157	214	358	222	UP000005640_9606_2020	3D-structure;Acetylation;Alternative splicing;Complete proteome;Direct protein sequencing;Manganese;Metal-binding;Mitochondrion;Nitration;Oxidoreductase;Polymorphism;Reference proteome;Transit peptide;Ubl conjugation
ACSF2	Q96CM8;Q96CM8-2;Q96CM8-3	Medium-chain acyl-CoA ligase ACSF2, mitochondrial;Isoform of Q96CM8, Isoform 2 of Medium-chain acyl-CoA ligase ACSF2, mitochondrial;Isoform of Q96CM8, Isoform 3 of Medium-chain acyl-CoA ligase ACSF2, mitochondrial	Acyl-CoA synthases catalyze the initial reaction infatty acid metabolism, by forming a thioester with CoA. Has somepreference toward medium-chain substrates. Plays a role inadipocyte differentiation.	4.67	4.98	4.26	5.85	2277	1009	4860	223	UP000005640_9606_2020;UP000005640_9606_additional_2020	Acetylation;Alternative splicing;ATP-binding;Complete proteome;Fatty acid metabolism;Ligase;Lipid metabolism;Mitochondrion;Nucleotide-binding;Polymorphism;Reference proteome;Transit peptide
YWHAB	P31946;P31946-2	14-3-3 protein beta/alpha;Isoform of P31946, Isoform Short of 14-3-3 protein beta/alpha	Adapter protein implicated in the regulation of a largespectrum of both general and specialized signaling pathways. Bindsto a large number of partners, usually by recognition of aphosphoserine or phosphothreonine motif. Binding generally resultsin the modulation of the activity of the binding partner. Negativeregulator of osteogenesis. Blocks the nuclear translocation of thephosphorylated form (b…	5.74	5.52	5.96	5.85	289	359	201	224	UP000005640_9606_2020;UP000005640_9606_additional_2020	3D-structure;Acetylation;Alternative initiation;Complete proteome;Cytoplasm;Direct protein sequencing;Host-virus interaction;Isopeptide bond;Membrane;Nitration;Phosphoprotein;Polymorphism;Reference proteome;Ubl conjugation;Vacuole
AK4	P27144	Adenylate kinase 4, mitochondrial	Involved in maintaining the homeostasis of cellularnucleotides by catalyzing the interconversion of nucleosidephosphates. Efficiently phosphorylates AMP and dAMP using ATP asphosphate donor, but phosphorylates only AMP when using GTP asphosphate donor. Also displays broad nucleoside diphosphate kinaseactivity.	4.94	5.51	4.98	5.85	1370	365	1465	225	UP000005640_9606_2020	3D-structure;Acetylation;ATP-binding;Complete proteome;GTP-binding;Kinase;Mitochondrion;Nucleotide-binding;Reference proteome;Transferase
NME1	P15531;P15531-2	Nucleoside diphosphate kinase A;Isoform of P15531, Isoform 2 of Nucleoside diphosphate kinase A	Major role in the synthesis of nucleoside triphosphatesother than ATP. The ATP gamma phosphate is transferred to the NDPbeta phosphate via a ping-pong mechanism, using a phosphorylatedactive-site intermediate. Possesses nucleoside-diphosphate kinase,serine/threonine-specific protein kinase, geranyl and farnesylpyrophosphate kinase, histidine protein kinase and 3'-5'exonuclease activities. Involve…	5.22	5.48	6.2	5.85	801	389	114	226	UP000005640_9606_2020;UP000005640_9606_additional_2020	3D-structure;Alternative splicing;ATP-binding;Complete proteome;Cytoplasm;Differentiation;Direct protein sequencing;Endocytosis;Isopeptide bond;Kinase;Magnesium;Metal-binding;Neurogenesis;Nucleotide metabolism;Nucleotide-binding;Nucleus;Phosphoprotein;Polymorphism;Reference proteome;Transferase;Ubl conjugation
ADIRF	Q15847	Adipogenesis regulatory factor	promotesadipogenic differentiation and stimulates transcription initiationof master adipogenesis factors like PPARG and CEBPA at earlystages of preadipocyte differentiation. Its overexpression confersresistance to the anticancer chemotherapeutic drug cisplatin;Plays a role in fat cell development	5.37	6.42	5.19	5.85	605	41	1009	227	UP000005640_9606_2020	Complete proteome;Differentiation;Nucleus;Reference proteome;Transcription;Transcription regulation
H1-4	P10412	Histone H1.4	Histone H1 protein binds to linker DNA betweennucleosomes forming the macromolecular structure known as thechromatin fiber. Histones H1 are necessary for the condensation ofnucleosome chains into higher-order structured fibers. Acts alsoas a regulator of individual gene transcription through chromatinremodeling, nucleosome spacing and DNA methylation (Bysimilarity).	7.31	5.89	5.96	5.85	6	165	200	228	UP000005640_9606_2020	3D-structure;Acetylation;ADP-ribosylation;Chromosome;Citrullination;Complete proteome;Direct protein sequencing;DNA-binding;Hydroxylation;Mental retardation;Methylation;Nucleus;Phosphoprotein;Polymorphism;Reference proteome
EIF4A1	P60842	Eukaryotic initiation factor 4A-I	ATP-dependent RNA helicase which is a subunit of theeIF4F complex involved in cap recognition and is required for mRNAbinding to ribosome. In the current model of translationinitiation, eIF4A unwinds RNA secondary structures in the 5'-UTRof mRNAs which is necessary to allow efficient binding of thesmall ribosomal subunit, and subsequent scanning for the initiatorcodon.	5.63	5.42	6.11	5.84	366	437	140	229	UP000005640_9606_2020	3D-structure;Acetylation;Alternative splicing;ATP-binding;Complete proteome;Helicase;Host-virus interaction;Hydrolase;Initiation factor;Isopeptide bond;Nucleotide-binding;Phosphoprotein;Protein biosynthesis;Reference proteome;RNA-binding;Ubl conjugation
METAP1D	Q6UB28	Methionine aminopeptidase 1D, mitochondrial	Removes the N-terminal methionine from nascent proteins.The N-terminal methionine is often cleaved when the second residuein the primary sequence is small and uncharged (Met-Ala-, Cys,Gly, Pro, Ser, Thr, or Val). Requires deformylation of theN(alpha)-formylated initiator methionine before it can behydrolyzed (By similarity). May play a role in colontumorigenesis.	5.68	5.72	5.84	5.84	326	233	273	230	UP000005640_9606_2020	Aminopeptidase;Complete proteome;Hydrolase;Metal-binding;Mitochondrion;Polymorphism;Protease;Reference proteome;Transit peptide
BLVRB	P30043	Flavin reductase (NADPH)	Broad specificity oxidoreductase that catalyzes theNADPH-dependent reduction of a variety of flavins, such asriboflavin, FAD or FMN, biliverdins, methemoglobin and PQQ(pyrroloquinoline quinone). Contributes to heme catabolism andmetabolizes linear tetrapyrroles. Can also reduce the complexedFe(3+) iron to Fe(2+) in the presence of FMN and NADPH. In theliver, converts biliverdin to bilirubin	5.88	5.73	5.77	5.84	202	230	320	231	UP000005640_9606_2020	3D-structure;Complete proteome;Cytoplasm;Direct protein sequencing;NADP;Oxidoreductase;Phosphoprotein;Polymorphism;Reference proteome
RPSA	A0A0C4DG17;C9J9K3;P08865	Isoform of P08865, 40S ribosomal protein SA;Isoform of P08865, 40S_SA_C domain-containing protein (Fragment);40S ribosomal protein SA	Required for the assembly and/or stability of the 40Sribosomal subunit. Required for the processing of the 20S rRNA-precursor to mature 18S rRNA in a late step of the maturation of40S ribosomal subunits.;Required for the assembly and/or stability of the 40Sribosomal subunit. Required for the processing of the 20S rRNA-precursor to mature 18S rRNA in a late step of the maturation of40S ribosomal s…	5.65	5.55	6.13	5.84	352	341	135	232	UP000005640_9606_2020;UP000005640_9606_additional_2020	3D-structure;Acetylation;Acetylation {ECO:0000256|HAMAP-Rule:MF_03016};Cell membrane;Cell membrane {ECO:0000256|HAMAP-Rule:MF_03016};Complete proteome;Complete proteome {ECO:0000313|Proteomes:UP000005640};Cytoplasm;Cytoplasm {ECO:0000256|SAAS:SAAS01080640};Direct protein sequencing;Disease mutation;ECO:0000213|MaxQB:A0A0C4DG17, ECO:0000213|PeptideAtlas:A0A0C4DG17};ECO:0000213|MaxQB:C9J9K3, ECO:00…
COX4I1	P13073	Cytochrome c oxidase subunit 4 isoform 1, mitochondrial	This protein is one of the nuclear-coded polypeptidechains of cytochrome c oxidase, the terminal oxidase inmitochondrial electron transport.	5.64	5.78	5.49	5.84	358	211	570	233	UP000005640_9606_2020	Acetylation;Complete proteome;Direct protein sequencing;Membrane;Mitochondrion;Mitochondrion inner membrane;Phosphoprotein;Polymorphism;Reference proteome;Transit peptide
RPL7A	P62424	60S ribosomal protein L7a		5.63	5.27	6.02	5.83	369	593	176	234	UP000005640_9606_2020	3D-structure;Acetylation;Chromosomal rearrangement;Complete proteome;Isopeptide bond;Reference proteome;Ribonucleoprotein;Ribosomal protein;Ubl conjugation
PJA2	O43164;O43164-2	E3 ubiquitin-protein ligase Praja-2;Isoform of O43164, Isoform 2 of E3 ubiquitin-protein ligase Praja-2	Has E2-dependent E3 ubiquitin-protein ligase activity.Responsible for ubiquitination of cAMP-dependent protein kinasetype I and type II-alpha/beta regulatory subunits and fortargeting them for proteasomal degradation. Essential for PKA-mediated long-term memory processes. Through the ubiquitination ofMFHAS1, positively regulates the TLR2 signaling pathway that leadsto the activation of the downst…	5.47	5.61	4.9	5.83	500	296	1725	235	UP000005640_9606_2020;UP000005640_9606_additional_2020	Acetylation;Alternative splicing;Cell junction;Cell membrane;Complete proteome;Cytoplasm;Direct protein sequencing;Endoplasmic reticulum;Golgi apparatus;Membrane;Metal-binding;Phosphoprotein;Polymorphism;Postsynaptic cell membrane;Reference proteome;Synapse;Transferase;Ubl conjugation pathway;Zinc;Zinc-finger
RELA	Q2TAM5	Isoform of Q04206, RHD domain-containing protein		6.02	5.67	6.24	5.83	140	251	91	236	UP000005640_9606_additional_2020	Complete proteome {ECO:0000313|Proteomes:UP000005640};ECO:0000213|MaxQB:Q2TAM5, ECO:0000213|PeptideAtlas:Q2TAM5};Reference proteome {ECO:0000313|Proteomes:UP000005640}
PRKCSH	K7ELL7;P14314;P14314-2	Isoform of P14314, Glucosidase 2 subunit beta;Glucosidase 2 subunit beta;Isoform of P14314, Isoform 2 of Glucosidase 2 subunit beta	Regulatory subunit of glucosidase II that cleavessequentially the 2 innermost alpha-1,3-linked glucose residuesfrom the Glc(2)Man(9)GlcNAc(2) oligosaccharide precursor ofimmature glycoproteins (PubMed:10929008). Required for efficientPKD1/Polycystin-1 biogenesis and trafficking to the plasmamembrane of the primary cilia (By similarity)	5.75	5.65	5.9	5.83	283	270	239	237	UP000005640_9606_2020;UP000005640_9606_additional_2020	Alternative splicing;Calcium;Calcium {ECO:0000256|PROSITE-ProRule:PRU00448};Coiled coil {ECO:0000256|SAM:Coils};Complete proteome;Complete proteome {ECO:0000313|Proteomes:UP000005640};Direct protein sequencing;Disease mutation;Disulfide bond;Disulfide bond {ECO:0000256|SAAS:SAAS01050632};ECO:0000213|MaxQB:K7ELL7, ECO:0000213|PeptideAtlas:K7ELL7};Endoplasmic reticulum;Glycoprotein;Metal-binding;Ph…
MGST3	O14880	Microsomal glutathione S-transferase 3	Also functions as a glutathione peroxidase.	5.61	5.66	5.2	5.83	382	263	981	238	UP000005640_9606_2020	Complete proteome;Endoplasmic reticulum;Lipoprotein;Membrane;Microsome;Palmitate;Polymorphism;Reference proteome;Transferase;Transmembrane;Transmembrane helix
PABPC1	A0A087WTT1;P11940;P11940-2	Isoform of P11940, Polyadenylate-binding protein;Polyadenylate-binding protein 1;Isoform of P11940, Isoform 2 of Polyadenylate-binding protein 1	for the recognition of prematuretermination codons (PTC) and initiation of NMD a competitiveinteraction between UPF1 and PABPC1 with the ribosome-boundrelease factors is proposed. By binding to long poly(A) tails, mayprotect them from uridylation by ZCCHC6/ZCCHC11 and hencecontribute to mRNA stability (PubMed:25480299). Positivelyregulates the replication of dengue virus (DENV)(PubMed:26735137).;…	5.55	5.54	6.09	5.83	429	345	150	239	UP000005640_9606_2020;UP000005640_9606_additional_2020	3D-structure;Acetylation;Alternative splicing;Complete proteome;Complete proteome {ECO:0000313|Proteomes:UP000005640};Cytoplasm;Cytoplasm {ECO:0000256|RuleBase:RU362004};Direct protein sequencing;ECO:0000213|MaxQB:A0A087WTT1, ECO:0000213|PeptideAtlas:A0A087WTT1};ECO:0000256|RuleBase:RU362004, ECO:0000256|SAAS:SAAS00572889};Methylation;mRNA processing;mRNA splicing;Nonsense-mediated mRNA decay;Nuc…
RPS12	P25398	40S ribosomal protein S12		5.55	5.17	6.13	5.83	433	728	136	240	UP000005640_9606_2020	3D-structure;Acetylation;Complete proteome;Cytoplasm;Direct protein sequencing;Reference proteome;Ribonucleoprotein;Ribosomal protein
ALDH1B1	P30837	Aldehyde dehydrogenase X, mitochondrial	ALDHs play a major role in the detoxification ofalcohol-derived acetaldehyde. They are involved in the metabolismof corticosteroids, biogenic amines, neurotransmitters, and lipidperoxidation.	4.85	5.08	4.89	5.83	1645	858	1735	241	UP000005640_9606_2020	Acetylation;Complete proteome;Mitochondrion;NAD;Oxidoreductase;Polymorphism;Reference proteome;Transit peptide
CCT8	P50990	T-complex protein 1 subunit theta	Component of the chaperonin-containing T-complex (TRiC),a molecular chaperone complex that assists the folding of proteinsupon ATP hydrolysis (PubMed:25467444). The TRiC complex mediatesthe folding of WRAP53/TCAB1, thereby regulating telomeremaintenance (PubMed:25467444). As part of the TRiC complex mayplay a role in the assembly of BBSome, a complex involved inciliogenesis regulating transports …	5.73	5.61	6.03	5.83	295	300	171	242	UP000005640_9606_2020	Acetylation;Alternative splicing;ATP-binding;Cell projection;Chaperone;Cilium;Complete proteome;Cytoplasm;Cytoskeleton;Direct protein sequencing;Isopeptide bond;Nucleotide-binding;Phosphoprotein;Polymorphism;Reference proteome;Ubl conjugation
RAB5C	P51148;P51148-2	Ras-related protein Rab-5C;Isoform of P51148, Isoform 2 of Ras-related protein Rab-5C	Protein transport. Probably involved in vesiculartraffic (By similarity).	6.09	5.91	5.92	5.83	116	151	229	243	UP000005640_9606_2020;UP000005640_9606_additional_2020	3D-structure;Alternative splicing;Cell membrane;Complete proteome;Endosome;GTP-binding;Lipoprotein;Membrane;Nucleotide-binding;Polymorphism;Prenylation;Protein transport;Reference proteome;Transport
PEBP1	P30086	Phosphatidylethanolamine-binding protein 1	Binds ATP, opioids and phosphatidylethanolamine. Haslower affinity for phosphatidylinositol and phosphatidylcholine.Serine protease inhibitor which inhibits thrombin, neuropsin andchymotrypsin but not trypsin, tissue type plasminogen activatorand elastase (By similarity). Inhibits the kinase activity of RAF1by inhibiting its activation and by dissociating the RAF1/MEKcomplex and acting as a compe…	5.53	5.74	5.54	5.83	449	224	528	244	UP000005640_9606_2020	3D-structure;ATP-binding;Complete proteome;Cytoplasm;Direct protein sequencing;Disulfide bond;Lipid-binding;Nucleotide-binding;Phosphoprotein;Protease inhibitor;Reference proteome;Serine protease inhibitor
YWHAG	P61981	14-3-3 protein gamma	Adapter protein implicated in the regulation of a largespectrum of both general and specialized signaling pathways. Bindsto a large number of partners, usually by recognition of aphosphoserine or phosphothreonine motif. Binding generally resultsin the modulation of the activity of the binding partner	5.39	5.94	5.6	5.82	578	146	453	245	UP000005640_9606_2020	3D-structure;Acetylation;Complete proteome;Cytoplasm;Direct protein sequencing;Disease mutation;Epilepsy;Phosphoprotein;Reference proteome
RACK1	P63244	Receptor of activated protein C kinase 1	Scaffolding protein involved in the recruitment,assembly and/or regulation of a variety of signaling molecules.Interacts with a wide variety of proteins and plays a role in manycellular processes. Component of the 40S ribosomal subunitinvolved in translational repression (PubMed:23636399). Involvedin the initiation of the ribosome quality control (RQC), a pathwaythat takes place when a ribosome h…	5.73	5.37	6.02	5.82	294	488	174	246	UP000005640_9606_2020	3D-structure;Acetylation;Apoptosis;Biological rhythms;Cell cycle;Cell membrane;Cell projection;Complete proteome;Cytoplasm;Developmental protein;Direct protein sequencing;Gastrulation;Growth regulation;Host-virus interaction;Membrane;Nucleus;Phosphoprotein;Reference proteome;Repeat;Ribonucleoprotein;Ribosomal protein;Translation regulation;WD repeat
PDHA1	P08559;P08559-3;P08559-4	Pyruvate dehydrogenase E1 component subunit alpha, somatic form, mitochondrial;Isoform of P08559, Isoform 3 of Pyruvate dehydrogenase E1 component subunit alpha, somatic form, mitochondrial;Isoform of P08559, Isoform 4 of Pyruvate dehydrogenase E1 component subunit alpha, somatic form, mitochondrial	The pyruvate dehydrogenase complex catalyzes the overallconversion of pyruvate to acetyl-CoA and CO(2), and thereby linksthe glycolytic pathway to the tricarboxylic cycle	5.29	5.49	5	5.82	702	386	1422	247	UP000005640_9606_2020;UP000005640_9606_additional_2020	3D-structure;Acetylation;Alternative splicing;Carbohydrate metabolism;Complete proteome;Direct protein sequencing;Disease mutation;Glucose metabolism;Leigh syndrome;Mitochondrion;Oxidoreductase;Phosphoprotein;Polymorphism;Primary mitochondrial disease;Pyruvate;Reference proteome;Thiamine pyrophosphate;Transit peptide;Tricarboxylic acid cycle
SSR1	A0A3B3IRT8;C9IZQ1;C9J3L8;C9J5W0;E9PAL7;P43307	Isoform of P43307, Signal sequence receptor subunit alpha;Isoform of P43307, Signal sequence receptor subunit alpha;Isoform of P43307, Signal sequence receptor subunit alpha;Isoform of P43307, Signal sequence receptor subunit alpha;Isoform of P43307, Signal sequence receptor subunit alpha;Translocon-associated protein subunit alpha	TRAP proteins are part of a complex whose function is tobind calcium to the ER membrane and thereby regulate the retentionof ER resident proteins. May be involved in the recycling of thetranslocation apparatus after completion of the translocationprocess or may function as a membrane-bound chaperone facilitatingfolding of translocated proteins.	5.84	5.08	5.95	5.81	230	854	207	248	UP000005640_9606_2020;UP000005640_9606_additional_2020	Alternative splicing;Calcium;Complete proteome;Complete proteome {ECO:0000313|Proteomes:UP000005640};Direct protein sequencing;ECO:0000213|MaxQB:A0A3B3IRT8, ECO:0000213|PeptideAtlas:A0A3B3IRT8};ECO:0000213|MaxQB:C9IZQ1, ECO:0000213|PeptideAtlas:C9IZQ1};ECO:0000213|MaxQB:C9J3L8, ECO:0000213|PeptideAtlas:C9J3L8};ECO:0000213|MaxQB:C9J5W0, ECO:0000213|PeptideAtlas:C9J5W0};ECO:0000213|MaxQB:E9PAL7, EC…
CKB	P12277	Creatine kinase B-type	Reversibly catalyzes the transfer of phosphate betweenATP and various phosphogens (e.g. creatine phosphate). Creatinekinase isoenzymes play a central role in energy transduction intissues with large, fluctuating energy demands, such as skeletalmuscle, heart, brain and spermatozoa.	5.11	5.88	5.47	5.81	990	172	603	249	UP000005640_9606_2020	3D-structure;ATP-binding;Complete proteome;Cytoplasm;Direct protein sequencing;Kinase;Nitration;Nucleotide-binding;Phosphoprotein;Polymorphism;Reference proteome;Transferase
RPN1	P04843	Dolichyl-diphosphooligosaccharide--protein glycosyltransferase subunit 1	Subunit of the oligosaccharyl transferase (OST) complexthat catalyzes the initial transfer of a defined glycan(Glc(3)Man(9)GlcNAc(2) in eukaryotes) from the lipid carrierdolichol-pyrophosphate to an asparagine residue within an Asn-X-Ser/Thr consensus motif in nascent polypeptide chains, the firststep in protein N-glycosylation. N-glycosylation occurscotranslationally and the complex associates w…	5.86	5.53	5.88	5.81	217	352	255	250	UP000005640_9606_2020	Acetylation;Complete proteome;Endoplasmic reticulum;Glycoprotein;Isopeptide bond;Membrane;Reference proteome;Signal;Transmembrane;Transmembrane helix;Ubl conjugation
MYH9	P35579	Myosin-9	this function is mechanicallyantagonized by MYH10.;Cellular myosin that appears to play a role incytokinesis, cell shape, and specialized functions such assecretion and capping. During cell spreading, plays an importantrole in cytoskeleton reorganization, focal contacts formation (inthe margins but not the central part of spreading cells), andlamellipodial retraction	6.56	5.74	6.39	5.8	31	223	62	251	UP000005640_9606_2020	3D-structure;Acetylation;Actin-binding;Alport syndrome;Alternative splicing;ATP-binding;Calmodulin-binding;Cataract;Cell adhesion;Cell shape;Coiled coil;Complete proteome;Cytoplasm;Cytoskeleton;Deafness;Direct protein sequencing;Disease mutation;Methylation;Motor protein;Myosin;Non-syndromic deafness;Nucleotide-binding;Phosphoprotein;Polymorphism;Reference proteome;Ubl conjugation
FDPS	P14324;P14324-2	Farnesyl pyrophosphate synthase;Isoform of P14324, Isoform 2 of Farnesyl pyrophosphate synthase	Key enzyme in isoprenoid biosynthesis which catalyzesthe formation of farnesyl diphosphate (FPP), a precursor forseveral classes of essential metabolites including sterols,dolichols, carotenoids, and ubiquinones. FPP also serves assubstrate for protein farnesylation and geranylgeranylation.Catalyzes the sequential condensation of isopentenyl pyrophosphatewith the allylic pyrophosphates, dimethyla…	4.79	4.46	5.19	5.8	1816	2466	1008	252	UP000005640_9606_2020;UP000005640_9606_additional_2020	3D-structure;Acetylation;Alternative splicing;Cholesterol biosynthesis;Cholesterol metabolism;Complete proteome;Cytoplasm;Disease mutation;Host-virus interaction;Isoprene biosynthesis;Lipid biosynthesis;Lipid metabolism;Magnesium;Metal-binding;Polymorphism;Reference proteome;Steroid biosynthesis;Steroid metabolism;Sterol biosynthesis;Sterol metabolism;Transferase
ARPC3	O15145	Actin-related protein 2/3 complex subunit 3	Component of the Arp2/3 complex, a multiprotein complexthat mediates actin polymerization upon stimulation by nucleation-promoting factor (NPF) (PubMed:9230079). The Arp2/3 complexmediates the formation of branched actin networks in thecytoplasm, providing the force for cell motility (PubMed:9230079).In addition to its role in the cytoplasmic cytoskeleton, theArp2/3 complex also promotes actin po…	5.95	5.4	6.26	5.8	167	459	87	253	UP000005640_9606_2020	Acetylation;Actin-binding;Cell projection;Complete proteome;Cytoplasm;Cytoskeleton;Direct protein sequencing;Isopeptide bond;Nucleus;Phosphoprotein;Reference proteome;Ubl conjugation
ANPEP	P15144	Aminopeptidase N	Broad specificity aminopeptidase which plays a role inthe final digestion of peptides generated from hydrolysis ofproteins by gastric and pancreatic proteases. Also involved in theprocessing of various peptides including peptide hormones, such asangiotensin III and IV, neuropeptides, and chemokines. May also beinvolved the cleavage of peptides bound to majorhistocompatibility complex class II mol…	5.13	3.65	6.03	5.8	958	4910	169	254	UP000005640_9606_2020	3D-structure;Aminopeptidase;Angiogenesis;Cell membrane;Complete proteome;Developmental protein;Differentiation;Direct protein sequencing;Disulfide bond;Glycoprotein;Host cell receptor for virus entry;Host-virus interaction;Hydrolase;Membrane;Metal-binding;Metalloprotease;Polymorphism;Protease;Receptor;Reference proteome;Signal-anchor;Sulfation;Transmembrane;Transmembrane helix;Zinc
RPS4X	P62701	40S ribosomal protein S4, X isoform		5.66	5.22	5.98	5.8	343	659	190	255	UP000005640_9606_2020	3D-structure;Acetylation;Complete proteome;Cytoplasm;Direct protein sequencing;Isopeptide bond;Reference proteome;Ribonucleoprotein;Ribosomal protein;RNA-binding;rRNA-binding;Ubl conjugation
NPM1	P06748;P06748-2	Nucleophosmin;Isoform of P06748, Isoform 2 of Nucleophosmin	Involved in diverse cellular processes such as ribosomebiogenesis, centrosome duplication, protein chaperoning, histoneassembly, cell proliferation, and regulation of tumor suppressorsp53/TP53 and ARF. Binds ribosome presumably to drive ribosomenuclear export. Associated with nucleolar ribonucleoproteinstructures and bind single-stranded nucleic acids. Acts as achaperonin for the core histones H3…	5.6	5.3	6.15	5.8	394	574	130	256	UP000005640_9606_2020;UP000005640_9606_additional_2020	3D-structure;Acetylation;ADP-ribosylation;Alternative splicing;Chaperone;Chromosomal rearrangement;Complete proteome;Cytoplasm;Cytoskeleton;Direct protein sequencing;Disulfide bond;Host-virus interaction;Isopeptide bond;Nucleus;Phosphoprotein;Proto-oncogene;Reference proteome;RNA-binding;Ubl conjugation
IMMT	C9J406	Isoform of Q16891, MICOS complex subunit MIC60	Component of the MICOS complex, a large protein complexof the mitochondrial inner membrane that plays crucial roles inthe maintenance of crista junctions, inner membrane architecture,and formation of contact sites to the outer membrane	5.71	5.58	5.46	5.8	305	315	609	257	UP000005640_9606_additional_2020	Coiled coil {ECO:0000256|SAM:Coils};Complete proteome {ECO:0000313|Proteomes:UP000005640};ECO:0000213|MaxQB:C9J406, ECO:0000213|PeptideAtlas:C9J406};ECO:0000256|SAAS:SAAS00947310};ECO:0000256|SAAS:SAAS00947311};ECO:0000256|SAAS:SAAS00947316};Membrane {ECO:0000256|SAAS:SAAS00947305};Reference proteome {ECO:0000313|Proteomes:UP000005640};Transmembrane helix {ECO:0000256|SAAS:SAAS00947309}
RPL11	P62913;P62913-2;Q5VVC8	60S ribosomal protein L11;Isoform of P62913, Isoform 2 of 60S ribosomal protein L11;Isoform of P62913, 60S ribosomal protein L11	Component of the ribosome, a large ribonucleoproteincomplex responsible for the synthesis of proteins in the cell. Thesmall ribosomal subunit (SSU) binds messenger RNAs (mRNAs) andtranslates the encoded message by selecting cognate aminoacyl-transfer RNA (tRNA) molecules. The large subunit (LSU) containsthe ribosomal catalytic site termed the peptidyl transferasecenter (PTC), which catalyzes the …	5.36	5.09	6.01	5.8	616	840	178	258	UP000005640_9606_2020;UP000005640_9606_additional_2020	3D-structure;Acetylation;Alternative splicing;Complete proteome;Complete proteome {ECO:0000313|Proteomes:UP000005640};Cytoplasm;Diamond-Blackfan anemia;Direct protein sequencing;Disease mutation;ECO:0000213|MaxQB:Q5VVC8, ECO:0000213|PeptideAtlas:Q5VVC8};Isopeptide bond;Nucleus;Phosphoprotein;Reference proteome;Reference proteome {ECO:0000313|Proteomes:UP000005640};Ribonucleoprotein;Ribonucleoprot…
PSAT1	Q9Y617	Phosphoserine aminotransferase	Catalyzes the reversible conversion of 3-phosphohydroxypyruvate to phosphoserine and of 3-hydroxy-2-oxo-4-phosphonooxybutanoate to phosphohydroxythreonine	3.99	4.91	5.68	5.8	5521	1166	382	259	UP000005640_9606_2020	3D-structure;Acetylation;Alternative splicing;Amino-acid biosynthesis;Aminotransferase;Complete proteome;Disease mutation;Phosphoprotein;Polymorphism;Pyridoxal phosphate;Reference proteome;Serine biosynthesis;Transferase
COX6B1	P14854	Cytochrome c oxidase subunit 6B1	Connects the two COX monomers into the physiologicaldimeric form.	5.62	5.59	5.42	5.8	374	313	645	260	UP000005640_9606_2020	Acetylation;Complete proteome;Disease mutation;Disulfide bond;Mitochondrion;Primary mitochondrial disease;Reference proteome
SRSF3	P84103;P84103-2	Serine/arginine-rich splicing factor 3;Isoform of P84103, Isoform 2 of Serine/arginine-rich splicing factor 3	enhancesNXF1-NXT1 RNA-binding activity (PubMed:11336712, PubMed:18364396).Involved in nuclear export of m6A-containing mRNAs via interactionwith YTHDC1: interaction with YTHDC1 facilitates m6A-containingmRNA-binding to both SRSF3 and NXF1, promoting mRNA nuclear export(PubMed:28984244). RNA-binding is semi-sequence specific(PubMed:17036044).;Splicing factor that specifically promotes exon-inclusi…	5.74	5.05	6.14	5.79	291	908	132	261	UP000005640_9606_2020;UP000005640_9606_additional_2020	3D-structure;Acetylation;Alternative splicing;Complete proteome;Cytoplasm;Direct protein sequencing;mRNA processing;mRNA splicing;mRNA transport;Nucleus;Phosphoprotein;Reference proteome;Repeat;RNA-binding;Transport
MYO1C	O00159-3	Isoform of O00159, Isoform 3 of Unconventional myosin-Ic	Myosins are actin-based motor molecules with ATPaseactivity. Unconventional myosins serve in intracellular movements.Their highly divergent tails are presumed to bind to membranouscompartments, which would be moved relative to actin filaments.Involved in glucose transporter recycling in response to insulinby regulating movement of intracellular GLUT4-containing vesiclesto the plasma membrane. Com…	6.24	6.44	5.61	5.79	93	39	443	262	UP000005640_9606_additional_2020	3D-structure;Acetylation;Actin-binding;Alternative splicing;ATP-binding;Calmodulin-binding;Cell membrane;Cell projection;Complete proteome;Cytoplasm;Cytoplasmic vesicle;Direct protein sequencing;Membrane;Methylation;Motor protein;mRNA transport;Myosin;Nuclear pore complex;Nucleotide-binding;Nucleus;Phosphoprotein;Polymorphism;Protein transport;Reference proteome;Repeat;Translocation;Transport
GUCY1B1	A0A494C1B9;B7Z685;D6RC99;E9PCN2;Q02153;Q02153-2;Q02153-3	Isoform of Q02153, Guanylate cyclase;Isoform of Q02153, Guanylate cyclase;Isoform of Q02153, Guanylate cyclase;Isoform of Q02153, Guanylate cyclase;Guanylate cyclase soluble subunit beta-1;Isoform of Q02153, Isoform HSGC-2 of Guanylate cyclase soluble subunit beta-1;Isoform of Q02153, Isoform 3 of Guanylate cyclase soluble subunit beta-1	Mediates responses to nitric oxide (NO) by catalyzingthe biosynthesis of the signaling molecule cGMP	5.7		6.09	5.79	308		151	263	UP000005640_9606_2020;UP000005640_9606_additional_2020	3D-structure;Alternative splicing;cGMP biosynthesis;Coiled coil {ECO:0000256|SAM:Coils};Complete proteome;Complete proteome {ECO:0000313|Proteomes:UP000005640};Cytoplasm;Direct protein sequencing;ECO:0000213|PeptideAtlas:B7Z685};ECO:0000213|PeptideAtlas:D6RC99};ECO:0000213|PeptideAtlas:E9PCN2};GTP-binding;Heme;Iron;Lyase;Lyase {ECO:0000256|RuleBase:RU000405, ECO:0000256|SAAS:SAAS00029362};Metal-b…
CAT	P04040	Catalase	Occurs in almost all aerobically respiring organisms andserves to protect cells from the toxic effects of hydrogenperoxide. Promotes growth of cells including T-cells, B-cells,myeloid leukemia cells, melanoma cells, mastocytoma cells andnormal and transformed fibroblast cells	6.07	6.1	5.12	5.79	123	102	1149	264	UP000005640_9606_2020	3D-structure;Acetylation;Complete proteome;Direct protein sequencing;Heme;Hydrogen peroxide;Iron;Metal-binding;Mitogen;NADP;Oxidoreductase;Peroxidase;Peroxisome;Phosphoprotein;Reference proteome
CANX	P27824;P27824-2	Calnexin;Isoform of P27824, Isoform 2 of Calnexin	Calcium-binding protein that interacts with newlysynthesized glycoproteins in the endoplasmic reticulum. It may actin assisting protein assembly and/or in the retention within theER of unassembled protein subunits. It seems to play a major rolein the quality control apparatus of the ER by the retention ofincorrectly folded proteins. Associated with partial T-cellantigen receptor complexes that es…	5.92	5.7	5.89	5.79	180	239	246	265	UP000005640_9606_2020;UP000005640_9606_additional_2020	Acetylation;Alternative splicing;Calcium;Chaperone;Complete proteome;Direct protein sequencing;Disulfide bond;Endoplasmic reticulum;Lectin;Lipoprotein;Membrane;Metal-binding;Palmitate;Phosphoprotein;Reference proteome;Repeat;Signal;Transmembrane;Transmembrane helix;Ubl conjugation
SAR1A	Q9NR31	GTP-binding protein SAR1a	Involved in transport from the endoplasmic reticulum tothe Golgi apparatus (By similarity). Required to maintain SEC16Alocalization at discrete locations on the ER membrane perhaps bypreventing its dissociation. SAR1A-GTP-dependent assembly ofSEC16A on the ER membrane forms an organized scaffold definingendoplasmic reticulum exit sites (ERES).	5.15	5.87	5.62	5.79	927	177	430	266	UP000005640_9606_2020	3D-structure;Alternative splicing;Complete proteome;Endoplasmic reticulum;ER-Golgi transport;Golgi apparatus;GTP-binding;Nucleotide-binding;Phosphoprotein;Protein transport;Reference proteome;Transport
ADH1B	P00325	All-trans-retinol dehydrogenase [NAD(+)] ADH1B		5.92	6.17	4.14	5.79	179	82	5565	267	UP000005640_9606_2020	3D-structure;Acetylation;Alternative splicing;Complete proteome;Cytoplasm;Direct protein sequencing;Metal-binding;NAD;Oxidoreductase;Phosphoprotein;Polymorphism;Reference proteome;Zinc
RPL9;RPL9P8	A0A2R8Y5Y7;P32969	Isoform of P32969, 60S ribosomal protein L9;60S ribosomal protein L9		5.54	5.02	5.98	5.79	445	941	191	268	UP000005640_9606_2020;UP000005640_9606_additional_2020	3D-structure;Acetylation;Complete proteome;Complete proteome {ECO:0000313|Proteomes:UP000005640};Direct protein sequencing;ECO:0000213|MaxQB:A0A2R8Y5Y7, ECO:0000213|PeptideAtlas:A0A2R8Y5Y7};Membrane {ECO:0000256|SAM:Phobius};Reference proteome;Reference proteome {ECO:0000313|Proteomes:UP000005640};Ribonucleoprotein;Ribosomal protein;Transmembrane {ECO:0000256|SAM:Phobius};Transmembrane helix {ECO…
BLVRA	P53004	Biliverdin reductase A	Reduces the gamma-methene bridge of the opentetrapyrrole, biliverdin IX alpha, to bilirubin with theconcomitant oxidation of a NADH or NADPH cofactor.	5.45	5.38	5.61	5.79	521	481	447	269	UP000005640_9606_2020	3D-structure;Acetylation;Complete proteome;Cytoplasm;Direct protein sequencing;Metal-binding;NAD;NADP;Oxidoreductase;Phosphoprotein;Polymorphism;Reference proteome;Zinc
PARK7	Q99497	Parkinson disease protein 7	functions probably related to its primary function(PubMed:17015834, PubMed:20304780, PubMed:18711745,PubMed:12796482, PubMed:19229105, PubMed:25416785,PubMed:26995087). It is involved in neuroprotective mechanismslike the stabilization of NFE2L2 and PINK1 proteins, malefertility as a positive regulator of androgen signaling pathway aswell as cell growth and transformation through, for instance, t…	5.57	5.88	5.88	5.78	416	171	254	270	UP000005640_9606_2020	3D-structure;Acetylation;Autophagy;Cell membrane;Chaperone;Complete proteome;Copper;Cytoplasm;Direct protein sequencing;Disease mutation;DNA damage;DNA repair;Fertilization;Hydrolase;Inflammatory response;Isopeptide bond;Lipoprotein;Membrane;Mitochondrion;Neurodegeneration;Nucleus;Oxidation;Palmitate;Parkinson disease;Parkinsonism;Phosphoprotein;Polymorphism;Protease;Reference proteome;RNA-bindin…
UBE2N	P61088	Ubiquitin-conjugating enzyme E2 N	The UBE2V1-UBE2N and UBE2V2-UBE2N heterodimers catalyzethe synthesis of non-canonical 'Lys-63'-linked polyubiquitinchains. This type of polyubiquitination does not lead to proteindegradation by the proteasome. Mediates transcriptional activationof target genes. Plays a role in the control of progress throughthe cell cycle and differentiation. Plays a role in the error-freeDNA repair pathway and c…	5.72	5.55	5.91	5.78	298	335	236	271	UP000005640_9606_2020	3D-structure;Acetylation;ATP-binding;Complete proteome;Cytoplasm;Direct protein sequencing;Disulfide bond;DNA damage;DNA repair;Isopeptide bond;Nucleotide-binding;Nucleus;Reference proteome;Transferase;Ubl conjugation;Ubl conjugation pathway
PC	P11498	Pyruvate carboxylase, mitochondrial	Pyruvate carboxylase catalyzes a 2-step reaction,involving the ATP-dependent carboxylation of the covalentlyattached biotin in the first step and the transfer of the carboxylgroup to pyruvate in the second. Catalyzes in a tissue specificmanner, the initial reactions of glucose (liver, kidney) and lipid(adipose tissue, liver, brain) synthesis from pyruvate.	5.23	5.7	4.65	5.78	777	238	2663	272	UP000005640_9606_2020	3D-structure;Acetylation;Alternative splicing;ATP-binding;Biotin;Complete proteome;Disease mutation;Gluconeogenesis;Ligase;Lipid biosynthesis;Lipid metabolism;Manganese;Metal-binding;Mitochondrion;Multifunctional enzyme;Nucleotide-binding;Phosphoprotein;Polymorphism;Pyruvate;Reference proteome;Transit peptide
ARL6IP1	H3BPJ2;Q15041;Q15041-2	Isoform of Q15041, ADP-ribosylation factor-like protein 6-interacting protein 1 (Fragment);ADP-ribosylation factor-like protein 6-interacting protein 1;Isoform of Q15041, Isoform 2 of ADP-ribosylation factor-like protein 6-interacting protein 1	Positively regulates SLC1A1/EAAC1-mediated glutamatetransport by increasing its affinity for glutamate in a PKCactivity-dependent manner. Promotes the catalytic efficiency ofSLC1A1/EAAC1 probably by reducing its interaction with ARL6IP5, anegative regulator of SLC1A1/EAAC1-mediated glutamate transport(By similarity). Plays a role in the formation and stabilizationof endoplasmic reticulum tubules …	5.4	5.41	5.39	5.78	571	446	695	273	UP000005640_9606_2020;UP000005640_9606_additional_2020	Alternative splicing;Apoptosis;Complete proteome;Complete proteome {ECO:0000313|Proteomes:UP000005640};Endoplasmic reticulum;Hereditary spastic paraplegia;Membrane;Neurodegeneration;Reference proteome;Reference proteome {ECO:0000313|Proteomes:UP000005640};Transmembrane;Transmembrane helix
CREBZF	E9PIM0;J3KN20;Q9NS37	Isoform of Q9NS37, BZIP domain-containing protein;Isoform of Q9NS37, BZIP domain-containing protein (Fragment);CREB/ATF bZIP transcription factor	Strongly activates transcription when bound to HCFC1.Suppresses the expression of HSV proteins in cells infected withthe virus in a HCFC1-dependent manner. Also suppresses the HCFC1-dependent transcriptional activation by CREB3 and reduces theamount of CREB3 in the cell. Able to down-regulate expression ofsome cellular genes in CREBZF-expressing cells	5.13	5.95	5.72	5.78	966	144	354	274	UP000005640_9606_2020;UP000005640_9606_additional_2020	Coiled coil {ECO:0000256|SAM:Coils};Complete proteome;Complete proteome {ECO:0000313|Proteomes:UP000005640};ECO:0000213|PeptideAtlas:E9PIM0};ECO:0000213|PeptideAtlas:J3KN20};Nucleus;Phosphoprotein;Reference proteome;Reference proteome {ECO:0000313|Proteomes:UP000005640};Transcription;Transcription regulation
IQGAP1	P46940	Ras GTPase-activating-like protein IQGAP1	Plays a crucial role in regulating the dynamics andassembly of the actin cytoskeleton. Binds to activated CDC42 butdoes not stimulate its GTPase activity. It associates withcalmodulin. Could serve as an assembly scaffold for theorganization of a multimolecular complex that would interfaceincoming signals to the reorganization of the actin cytoskeletonat the plasma membrane. May promote neurite ou…	6.21	5.66	6.22	5.78	99	259	101	275	UP000005640_9606_2020	3D-structure;Acetylation;Calmodulin-binding;Cell membrane;Complete proteome;Cytoplasm;Direct protein sequencing;Host-virus interaction;Membrane;Nucleus;Phosphoprotein;Polymorphism;Reference proteome;Repeat
G6PD	P11413	Glucose-6-phosphate 1-dehydrogenase	Catalyzes the rate-limiting step of the oxidativepentose-phosphate pathway, which represents a route for thedissimilation of carbohydrates besides glycolysis. The mainfunction of this enzyme is to provide reducing power (NADPH) andpentose phosphates for fatty acid and nucleic acid synthesis	4.98	5.05	5.58	5.78	1280	900	472	276	UP000005640_9606_2020	3D-structure;Acetylation;Alternative splicing;Carbohydrate metabolism;Complete proteome;Direct protein sequencing;Disease mutation;Glucose metabolism;Hereditary hemolytic anemia;NADP;Oxidoreductase;Phosphoprotein;Polymorphism;Reference proteome
RPL35A	P18077	60S ribosomal protein L35a	Required for the proliferation and viability ofhematopoietic cells. Plays a role in 60S ribosomal subunitformation. The protein was found to bind to both initiator andelongator tRNAs and consequently was assigned to the P site or Pand A site.	5.31	5.3	5.96	5.78	670	566	198	277	UP000005640_9606_2020	3D-structure;Acetylation;Complete proteome;Diamond-Blackfan anemia;Disease mutation;Reference proteome;Ribonucleoprotein;Ribosomal protein;RNA-binding;tRNA-binding
RPL22	P35268	60S ribosomal protein L22		5.76	5.43	6.03	5.78	277	428	168	278	UP000005640_9606_2020	3D-structure;Complete proteome;Direct protein sequencing;Heparin-binding;Phosphoprotein;Reference proteome;Ribonucleoprotein;Ribosomal protein;RNA-binding
APOE	P02649	Apolipoprotein E	APOE is an apolipoprotein, a protein associating withlipid particles, that mainly functions in lipoprotein-mediatedlipid transport between organs via the plasma and interstitialfluids (PubMed:6860692, PubMed:1911868, PubMed:14754908). APOE isa core component of plasma lipoproteins and is involved in theirproduction, conversion and clearance (PubMed:6860692,PubMed:2762297, PubMed:1911868, PubMed:1…	5.14	4.85	4.81	5.78	932	1296	2032	279	UP000005640_9606_2020	3D-structure;Alzheimer disease;Amyloidosis;Cholesterol metabolism;Chylomicron;Complete proteome;Direct protein sequencing;Disease mutation;Extracellular matrix;Glycation;Glycoprotein;HDL;Heparin-binding;Hyperlipidemia;Lipid metabolism;Lipid transport;Lipid-binding;Neurodegeneration;Oxidation;Phosphoprotein;Polymorphism;Reference proteome;Repeat;Secreted;Signal;Steroid metabolism;Sterol metabolism…
GNS	P15586	N-acetylglucosamine-6-sulfatase		5.25	5.08	5.63	5.78	744	853	418	280	UP000005640_9606_2020	Alternative splicing;Calcium;Complete proteome;Direct protein sequencing;Disease mutation;Glycoprotein;Hydrolase;Lysosome;Metal-binding;Mucopolysaccharidosis;Phosphoprotein;Polymorphism;Reference proteome;Signal
DDX39B	Q13838;Q13838-2	Spliceosome RNA helicase DDX39B;Isoform of Q13838, Isoform 2 of Spliceosome RNA helicase DDX39B	itsATPase activity is cooperatively stimulated by RNA andALYREF/THOC4 and ATP hydrolysis is thought to trigger thedissociation from RNA to allow the association of ALYREF/THOC4 andthe NXF1-NXT1 heterodimer. Involved in transcription elongationand genome stability.Splice factor that is required for the first ATP-dependent step in spliceosome assembly and for the interaction ofU2 snRNP with the bra…	5.99	5.36	5.92	5.77	156	501	225	281	UP000005640_9606_2020;UP000005640_9606_additional_2020	3D-structure;Acetylation;Alternative splicing;ATP-binding;Complete proteome;Cytoplasm;Helicase;Hydrolase;Isopeptide bond;mRNA processing;mRNA splicing;mRNA transport;Nucleotide-binding;Nucleus;Phosphoprotein;Reference proteome;RNA-binding;Spliceosome;Transport;Ubl conjugation
ASPH	Q12797	Aspartyl/asparaginyl beta-hydroxylase	Isoform 1: specifically hydroxylates an Asp or Asnresidue in certain epidermal growth factor-like (EGF) domains of anumber of proteins.	5.82	6.03	5.48	5.77	244	115	592	282	UP000005640_9606_2020	3D-structure;Alternative splicing;Calcium;Complete proteome;Dioxygenase;Disease mutation;Disulfide bond;Endoplasmic reticulum;Glycoprotein;Iron;Membrane;Metal-binding;Oxidoreductase;Phosphoprotein;Polymorphism;Reference proteome;Repeat;Sarcoplasmic reticulum;Signal-anchor;TPR repeat;Transmembrane;Transmembrane helix
SLC25A5	P05141	ADP/ATP translocase 2	Catalyzes the exchange of cytoplasmic ADP withmitochondrial ATP across the mitochondrial inner membrane. As partof the mitotic spindle-associated MMXD complex it may play a rolein chromosome segregation.	5.78	5.57	5.66	5.77	265	323	404	283	UP000005640_9606_2020	Acetylation;Chromosome partition;Complete proteome;Direct protein sequencing;Host-virus interaction;Membrane;Methylation;Mitochondrion;Mitochondrion inner membrane;Phosphoprotein;Polymorphism;Reference proteome;Repeat;Transmembrane;Transmembrane helix;Transport
CBR1	P16152	Carbonyl reductase [NADPH] 1	NADPH-dependent reductase with broad substratespecificity. Catalyzes the reduction of a wide variety of carbonylcompounds including quinones, prostaglandins, menadione, plusvarious xenobiotics. Catalyzes the reduction of the antitumoranthracyclines doxorubicin and daunorubicin to the cardiotoxiccompounds doxorubicinol and daunorubicinol. Can convertprostaglandin E2 to prostaglandin F2-alpha. Can …	5.15	5.11	5.72	5.77	914	804	351	284	UP000005640_9606_2020	3D-structure;Acetylation;Alternative splicing;Complete proteome;Cytoplasm;Direct protein sequencing;NADP;Oxidoreductase;Phosphoprotein;Polymorphism;Reference proteome
MT-ATP8	P03928	ATP synthase protein 8	Mitochondrial membrane ATP synthase (F(1)F(0) ATPsynthase or Complex V) produces ATP from ADP in the presence of aproton gradient across the membrane which is generated by electrontransport complexes of the respiratory chain. F-type ATPasesconsist of two structural domains, F(1) - containing theextramembraneous catalytic core and F(0) - containing the membraneproton channel, linked together by a …	4.7		5	5.76	2137		1400	285	UP000005640_9606_2020	Acetylation;ATP synthesis;Cardiomyopathy;CF(0);Complete proteome;Disease mutation;Hydrogen ion transport;Ion transport;Membrane;Mitochondrion;Polymorphism;Primary mitochondrial disease;Reference proteome;Transmembrane;Transmembrane helix;Transport
TXN	P10599	Thioredoxin	Participates in various redox reactions through thereversible oxidation of its active center dithiol to a disulfideand catalyzes dithiol-disulfide exchange reactions. Plays a rolein the reversible S-nitrosylation of cysteine residues in targetproteins, and thereby contributes to the response to intracellularnitric oxide. Nitrosylates the active site Cys of CASP3 inresponse to nitric oxide (NO), a…	5.33	5.23	6.1	5.76	644	643	146	286	UP000005640_9606_2020	3D-structure;Acetylation;Activator;Alternative splicing;Complete proteome;Cytoplasm;Direct protein sequencing;Disulfide bond;Electron transport;Nucleus;Redox-active center;Reference proteome;Secreted;S-nitrosylation;Transcription;Transcription regulation;Transport;Ubl conjugation
CTSZ	Q9UBR2	Cathepsin Z	Exhibits carboxy-monopeptidase as well as carboxy-dipeptidase activity.	5.64	4.94	5.7	5.76	360	1088	366	287	UP000005640_9606_2020	3D-structure;Complete proteome;Disulfide bond;Glycoprotein;Hydrolase;Lysosome;Polymorphism;Protease;Reference proteome;Signal;Thiol protease;Zymogen
HNRNPD	Q14103;Q14103-3	Heterogeneous nuclear ribonucleoprotein D0;Isoform of Q14103, Isoform 3 of Heterogeneous nuclear ribonucleoprotein D0	Binds with high affinity to RNA molecules that containAU-rich elements (AREs) found within the 3'-UTR of many proto-oncogenes and cytokine mRNAs. Also binds to double- and single-stranded DNA sequences in a specific manner and functions atranscription factor. Each of the RNA-binding domains specificallycan bind solely to a single-stranded non-monotonous 5'-UUAG-3'sequence and also weaker to the s…	5.88	5.48	6.03	5.76	201	387	173	288	UP000005640_9606_2020;UP000005640_9606_additional_2020	3D-structure;Acetylation;Alternative splicing;Biological rhythms;Complete proteome;Cytoplasm;Direct protein sequencing;DNA-binding;Isopeptide bond;Methylation;Nucleus;Phosphoprotein;Reference proteome;Repeat;Ribonucleoprotein;RNA-binding;Transcription;Transcription regulation;Ubl conjugation
RPS16	P62249	40S ribosomal protein S16		5.71	5.61	5.94	5.76	306	295	217	289	UP000005640_9606_2020	3D-structure;Acetylation;Complete proteome;Direct protein sequencing;Phosphoprotein;Reference proteome;Ribonucleoprotein;Ribosomal protein
TECR	Q9NZ01	Very-long-chain enoyl-CoA reductase	Catalyzes the last of the four reactions of the long-chain fatty acids elongation cycle. This endoplasmic reticulum-bound enzymatic process, allows the addition of 2 carbons to thechain of long- and very long-chain fatty acids/VLCFAs per cycle.This enzyme reduces the trans-2,3-enoyl-CoA fatty acidintermediate to an acyl-CoA that can be further elongated byentering a new cycle of elongation. There…	5.31	5.65	4.96	5.76	677	273	1523	290	UP000005640_9606_2020	3D-structure;Acetylation;Alternative splicing;Complete proteome;Disease mutation;Endoplasmic reticulum;Fatty acid biosynthesis;Fatty acid metabolism;Glycoprotein;Lipid biosynthesis;Lipid metabolism;Membrane;Mental retardation;NADP;Oxidoreductase;Phosphoprotein;Reference proteome;Transmembrane;Transmembrane helix
PLEC	Q15149	Plectin	Interlinks intermediate filaments with microtubules andmicrofilaments and anchors intermediate filaments to desmosomes orhemidesmosomes. Could also bind muscle proteins such as actin tomembrane complexes in muscle. May be involved not only in thefilaments network, but also in the regulation of their dynamics.Structural component of muscle. Isoform 9 plays a major role inthe maintenance of myofibe…	6.04	5.43	6.29	5.76	136	427	81	291	UP000005640_9606_2020	3D-structure;Acetylation;Actin-binding;Alternative splicing;Cell junction;Coiled coil;Complete proteome;Cytoplasm;Cytoskeleton;Direct protein sequencing;Disease mutation;Epidermolysis bullosa;Limb-girdle muscular dystrophy;Methylation;Phosphoprotein;Polymorphism;Reference proteome;Repeat;SH3 domain
PPP2R1A	P30153	Serine/threonine-protein phosphatase 2A 65 kDa regulatory subunit A alpha isoform	The PR65 subunit of protein phosphatase 2A serves as ascaffolding molecule to coordinate the assembly of the catalyticsubunit and a variable regulatory B subunit. Upon interaction withGNA12 promotes dephosphorylation of microtubule associated proteinTAU/MAPT (PubMed:15525651). Required for proper chromosomesegregation and for centromeric localization of SGO1 in mitosis(PubMed:16580887).	5.35	5.33	5.74	5.75	620	534	341	292	UP000005640_9606_2020	3D-structure;Acetylation;Cell membrane;Cell projection;Centromere;Chromosome;Chromosome partition;Complete proteome;Cytoplasm;Direct protein sequencing;Disease mutation;Membrane;Mental retardation;Reference proteome;Repeat
PDHB	P11177;P11177-2	Pyruvate dehydrogenase E1 component subunit beta, mitochondrial;Isoform of P11177, Isoform 2 of Pyruvate dehydrogenase E1 component subunit beta, mitochondrial	The pyruvate dehydrogenase complex catalyzes the overallconversion of pyruvate to acetyl-CoA and CO(2), and thereby linksthe glycolytic pathway to the tricarboxylic cycle	5.34	5.49	5.13	5.75	630	383	1132	293	UP000005640_9606_2020;UP000005640_9606_additional_2020	3D-structure;Acetylation;Alternative splicing;Carbohydrate metabolism;Complete proteome;Direct protein sequencing;Disease mutation;Glucose metabolism;Mitochondrion;Oxidoreductase;Phosphoprotein;Polymorphism;Pyruvate;Reference proteome;Thiamine pyrophosphate;Transit peptide;Tricarboxylic acid cycle
CCT6A	P40227	T-complex protein 1 subunit zeta	Component of the chaperonin-containing T-complex (TRiC),a molecular chaperone complex that assists the folding of proteinsupon ATP hydrolysis (PubMed:25467444). The TRiC complex mediatesthe folding of WRAP53/TCAB1, thereby regulating telomeremaintenance (PubMed:25467444). The TRiC complex plays a role inthe folding of actin and tubulin (Probable)	5.58	5.39	5.91	5.75	409	471	235	294	UP000005640_9606_2020	Acetylation;Alternative splicing;ATP-binding;Chaperone;Complete proteome;Cytoplasm;Direct protein sequencing;Isopeptide bond;Nucleotide-binding;Phosphoprotein;Polymorphism;Reference proteome;Ubl conjugation
AK3	Q9UIJ7	GTP:AMP phosphotransferase AK3, mitochondrial	Involved in maintaining the homeostasis of cellularnucleotides by catalyzing the interconversion of nucleosidephosphates. Has GTP:AMP phosphotransferase and ITP:AMPphosphotransferase activities.	5.42	5.54	5.09	5.75	542	350	1205	295	UP000005640_9606_2020	3D-structure;Acetylation;Alternative splicing;Complete proteome;GTP-binding;Kinase;Mitochondrion;Nucleotide-binding;Phosphoprotein;Reference proteome;Transferase
EHD2	Q9NZN4	EH domain-containing protein 2	ATP- and membrane-binding protein that controls membranereorganization/tubulation upon ATP hydrolysis (By similarity).Plays a role in membrane trafficking between the plasma membraneand endosomes (PubMed:17233914). Important for the internalizationof GLUT4. Required for fusion of myoblasts to skeletal musclemyotubes. Required for normal translocation of FER1L5 to theplasma membrane (By similarity…	6.17	6.7	5.51	5.75	104	17	547	296	UP000005640_9606_2020	Alternative splicing;ATP-binding;Calcium;Cell membrane;Complete proteome;Cytoplasm;Direct protein sequencing;Endosome;Hydrolase;Membrane;Metal-binding;Nucleotide-binding;Phosphoprotein;Polymorphism;Reference proteome
ATP5MD	Q96IX5	ATP synthase membrane subunit DAPIT, mitochondrial	Plays a critical role in maintaining the ATP synthasepopulation in mitochondria.	5.61	5.53	5.48	5.75	384	351	581	297	UP000005640_9606_2020	Acetylation;Complete proteome;Membrane;Mitochondrion;Reference proteome;Transmembrane;Transmembrane helix
YWHAQ	P27348	14-3-3 protein theta	Adapter protein implicated in the regulation of a largespectrum of both general and specialized signaling pathways. Bindsto a large number of partners, usually by recognition of aphosphoserine or phosphothreonine motif. Binding generally resultsin the modulation of the activity of the binding partner.Negatively regulates the kinase activity of PDPK1	5.65	5.26	6.25	5.75	355	605	90	298	UP000005640_9606_2020	3D-structure;Acetylation;Complete proteome;Cytoplasm;Direct protein sequencing;Isopeptide bond;Nitration;Phosphoprotein;Reference proteome;Ubl conjugation
KPNB1	Q14974	Importin subunit beta-1	Functions in nuclear protein import, either inassociation with an adapter protein, like an importin-alphasubunit, which binds to nuclear localization signals (NLS) incargo substrates, or by acting as autonomous nuclear transportreceptor. Acting autonomously, serves itself as NLS receptor.Docking of the importin/substrate complex to the nuclear porecomplex (NPC) is mediated by KPNB1 through bindin…	5.55	5.6	6	5.75	430	307	181	299	UP000005640_9606_2020	3D-structure;Acetylation;ADP-ribosylation;Alternative splicing;Complete proteome;Cytoplasm;Direct protein sequencing;Host-virus interaction;Nucleus;Phosphoprotein;Protein transport;Reference proteome;Repeat;Transport
RAB10	P61026	Ras-related protein Rab-10	The small GTPases Rab are key regulators ofintracellular membrane trafficking, from the formation oftransport vesicles to their fusion with membranes. Rabs cyclebetween an inactive GDP-bound form and an active GTP-bound formthat is able to recruit to membranes different set of downstreameffectors directly responsible for vesicle formation, movement,tethering and fusion (By similarity). That Rab i…	5.9	5.74	5.71	5.74	186	225	362	300	UP000005640_9606_2020	3D-structure;Acetylation;Cell projection;Complete proteome;Cytoplasm;Cytoplasmic vesicle;Endoplasmic reticulum;Endosome;Golgi apparatus;GTP-binding;Lipoprotein;Membrane;Nucleotide-binding;Prenylation;Protein transport;Reference proteome;Transport
DYNC1H1	Q14204	Cytoplasmic dynein 1 heavy chain 1	the force-producingpower stroke is thought to occur on release of ADP. Plays a rolein mitotic spindle assembly and metaphase plate congression(PubMed:27462074).;Cytoplasmic dynein 1 acts as a motor for theintracellular retrograde motility of vesicles and organelles alongmicrotubules. Dynein has ATPase activity	5.74	5.68	5.99	5.74	290	250	185	301	UP000005640_9606_2020	3D-structure;Acetylation;ATP-binding;Cell cycle;Cell division;Charcot-Marie-Tooth disease;Coiled coil;Complete proteome;Cytoplasm;Cytoskeleton;Disease mutation;Dynein;Mental retardation;Microtubule;Mitosis;Motor protein;Neurodegeneration;Neuropathy;Nucleotide-binding;Phosphoprotein;Polymorphism;Reference proteome;Repeat;Transport
ALDH2	P05091	Aldehyde dehydrogenase, mitochondrial		6.15	6.56	5.04	5.74	109	27	1310	302	UP000005640_9606_2020	3D-structure;Acetylation;Alternative splicing;Complete proteome;Direct protein sequencing;Mitochondrion;NAD;Oxidoreductase;Polymorphism;Reference proteome;Transit peptide
SLC25A3	Q00325-2	Isoform of Q00325, Isoform B of Phosphate carrier protein, mitochondrial	Transport of phosphate groups from the cytosol to themitochondrial matrix. Phosphate is cotransported with H(+). Mayplay a role regulation of the mitochondrial permeabilitytransition pore (mPTP).	5.87	5.9	5.55	5.74	205	160	511	303	UP000005640_9606_additional_2020	Acetylation;Alternative splicing;Complete proteome;Disease mutation;Membrane;Methylation;Mitochondrion;Mitochondrion inner membrane;Phosphoprotein;Reference proteome;Repeat;Symport;Transit peptide;Transmembrane;Transmembrane helix;Transport
BCAP31	P51572;P51572-2	B-cell receptor-associated protein 31;Isoform of P51572, Isoform 2 of B-cell receptor-associated protein 31	Functions as a chaperone protein. Is one of the mostabundant endoplasmic reticulum (ER) proteins. Plays a role in theexport of secreted proteins in the ER, the recognition ofabnormally folded protein and their targeting to the ERassociated-degradation (ERAD). Also serves as a cargo receptor forthe export of transmembrane proteins. May be involved in CASP8-mediated apoptosis.	5.54	5.9	5.37	5.74	441	158	714	304	UP000005640_9606_2020;UP000005640_9606_additional_2020	3D-structure;Alternative splicing;Apoptosis;Coiled coil;Complete proteome;Deafness;Direct protein sequencing;Dystonia;Endoplasmic reticulum;ER-Golgi transport;Membrane;Mental retardation;Protein transport;Reference proteome;Transmembrane;Transmembrane helix;Transport
RPS18	P62269	40S ribosomal protein S18	Located at the top of the head of the 40S subunit, itcontacts several helices of the 18S rRNA.	5.44	5.42	5.96	5.74	531	432	205	305	UP000005640_9606_2020	3D-structure;Acetylation;Complete proteome;Cytoplasm;Direct protein sequencing;Isopeptide bond;Reference proteome;Ribonucleoprotein;Ribosomal protein;RNA-binding;rRNA-binding;Ubl conjugation
NDUFB4	O95168;O95168-2	NADH dehydrogenase [ubiquinone] 1 beta subcomplex subunit 4;Isoform of O95168, Isoform 2 of NADH dehydrogenase [ubiquinone] 1 beta subcomplex subunit 4	Accessory subunit of the mitochondrial membranerespiratory chain NADH dehydrogenase (Complex I), that is believednot to be involved in catalysis. Complex I functions in thetransfer of electrons from NADH to the respiratory chain. Theimmediate electron acceptor for the enzyme is believed to beubiquinone.	5.19	5.47	5.41	5.74	844	401	663	306	UP000005640_9606_2020;UP000005640_9606_additional_2020	3D-structure;Acetylation;Alternative splicing;Complete proteome;Electron transport;Membrane;Mitochondrion;Mitochondrion inner membrane;Phosphoprotein;Reference proteome;Respiratory chain;Transmembrane;Transmembrane helix;Transport
PSMC1	P62191	26S proteasome regulatory subunit 4	Component of the 26S proteasome, a multiprotein complexinvolved in the ATP-dependent degradation of ubiquitinatedproteins. This complex plays a key role in the maintenance ofprotein homeostasis by removing misfolded or damaged proteins,which could impair cellular functions, and by removing proteinswhose functions are no longer required. Therefore, the proteasomeparticipates in numerous cellular p…	5.39	5.48	5.9	5.74	581	396	245	307	UP000005640_9606_2020	3D-structure;Acetylation;Alternative splicing;ATP-binding;Complete proteome;Cytoplasm;Direct protein sequencing;Isopeptide bond;Lipoprotein;Membrane;Myristate;Nucleotide-binding;Nucleus;Phosphoprotein;Proteasome;Reference proteome;Ubl conjugation
SYNE1	F8WAI0;Q8NF91-9	Isoform of Q8NF91, KASH domain-containing protein;Isoform of Q8NF91, Isoform 9 of Nesprin-1	aprobable SUN3:SYNE1/KASH1 LINC complex may tether spermatid nucleito posterior cytoskeletal structures such as the manchette; SYNE1 and SYNE2 may actredundantly. Required for centrosome migration to the apical cellsurface during early ciliogenesis. May be involved in nuclearremodeling during sperm head formation in spermatogenenis;Multi-isomeric modular protein which forms a linkingnetwork betwe…	5.5		5.25	5.74	471		898	308	UP000005640_9606_additional_2020	3D-structure;Actin-binding;Alternative splicing;Coiled coil;Coiled coil {ECO:0000256|SAM:Coils};Complete proteome;Complete proteome {ECO:0000313|Proteomes:UP000005640};Cytoplasm;Cytoskeleton;Differentiation;Disease mutation;Disulfide bond;ECO:0000213|PeptideAtlas:F8WAI0};Emery-Dreifuss muscular dystrophy;Golgi apparatus;Membrane;Membrane {ECO:0000256|PROSITE-ProRule:PRU00385};Neurodegeneration;Nu…
CKAP4	Q07065	Cytoskeleton-associated protein 4	High-affinity epithelial cell surface receptor for APF.Mediates the anchoring of the endoplasmic reticulum tomicrotubules.	5.45	4.74	6.09	5.74	520	1594	149	309	UP000005640_9606_2020	Acetylation;Cell membrane;Coiled coil;Complete proteome;Cytoplasm;Cytoskeleton;Direct protein sequencing;Endoplasmic reticulum;Lipoprotein;Membrane;Palmitate;Phosphoprotein;Polymorphism;Reference proteome;Signal-anchor;Transmembrane;Transmembrane helix
PCYOX1	Q9UHG3	Prenylcysteine oxidase 1	Involved in the degradation of prenylated proteins.Cleaves the thioether bond of prenyl-L-cysteines, such asfarnesylcysteine and geranylgeranylcysteine.	5.78	5.82	5.19	5.73	266	200	1000	310	UP000005640_9606_2020	Alternative splicing;Complete proteome;Direct protein sequencing;FAD;Flavoprotein;Glycoprotein;Lysosome;Oxidoreductase;Polymorphism;Reference proteome;Signal
NUTF2	P61970	Nuclear transport factor 2	Mediates the import of GDP-bound RAN from the cytoplasminto the nucleus which is essential for the function of RAN incargo receptor-mediated nucleocytoplasmic transport. Thereby,plays indirectly a more general role in cargo receptor-mediatednucleocytoplasmic transport. Interacts with GDP-bound RAN in thecytosol, recruits it to the nuclear pore complex via itsinteraction with nucleoporins and prom…	5.46	5.26	5.82	5.73	507	601	290	311	UP000005640_9606_2020	3D-structure;Acetylation;Complete proteome;Cytoplasm;Direct protein sequencing;Membrane;mRNA transport;Nuclear pore complex;Nucleus;Protein transport;Reference proteome;Translocation;Transport
POR	P16435	NADPH--cytochrome P450 reductase	This enzyme is required for electron transfer from NADPto cytochrome P450 in microsomes. It can also provide electrontransfer to heme oxygenase and cytochrome B5.	4.95	5.39	5.24	5.73	1350	473	916	312	UP000005640_9606_2020	3D-structure;Acetylation;Complete proteome;Congenital adrenal hyperplasia;Craniosynostosis;Direct protein sequencing;Disease mutation;Endoplasmic reticulum;FAD;Flavoprotein;FMN;Membrane;NADP;Oxidoreductase;Phosphoprotein;Polymorphism;Reference proteome;Transmembrane;Transmembrane helix
NAMPT	P43490	Nicotinamide phosphoribosyltransferase	Catalyzes the condensation of nicotinamide with 5-phosphoribosyl-1-pyrophosphate to yield nicotinamidemononucleotide, an intermediate in the biosynthesis of NAD. It isthe rate limiting component in the mammalian NAD biosynthesispathway. The secreted form behaves both as a cytokine withimmunomodulating properties and an adipokine with anti-diabeticproperties, it has no enzymatic activity, partly b…	5.24	4.84	5.45	5.72	766	1330	622	313	UP000005640_9606_2020	3D-structure;Acetylation;Biological rhythms;Complete proteome;Cytokine;Cytoplasm;Glycosyltransferase;Nucleus;Phosphoprotein;Polymorphism;Pyridine nucleotide biosynthesis;Reference proteome;Secreted;Transferase
ATP5MG	O75964	ATP synthase subunit g, mitochondrial	Mitochondrial membrane ATP synthase (F(1)F(0) ATPsynthase or Complex V) produces ATP from ADP in the presence of aproton gradient across the membrane which is generated by electrontransport complexes of the respiratory chain. F-type ATPasesconsist of two structural domains, F(1) - containing theextramembraneous catalytic core, and F(0) - containing themembrane proton channel, linked together by a…	5.65	5.57	5.27	5.72	353	326	866	314	UP000005640_9606_2020	Acetylation;ATP synthesis;CF(0);Complete proteome;Hydrogen ion transport;Ion transport;Membrane;Mitochondrion;Mitochondrion inner membrane;Reference proteome;Transport
TMSB4X	P62328	Thymosin beta-4	Plays an important role in the organization of thecytoskeleton (By similarity). Binds to and sequesters actinmonomers (G actin) and therefore inhibits actin polymerization	5.92	5.75	6.22	5.72	177	219	103	315	UP000005640_9606_2020	3D-structure;Acetylation;Actin-binding;Complete proteome;Cytoplasm;Cytoskeleton;Direct protein sequencing;Isopeptide bond;Phosphoprotein;Reference proteome;Ubl conjugation
CD63	F8VV56;F8VWK8;F8W022;P08962;P08962-2;P08962-3	Isoform of P08962, CD63 antigen;Isoform of P08962, Tetraspanin (Fragment);Isoform of P08962, Tetraspanin (Fragment);CD63 antigen;Isoform of P08962, Isoform 2 of CD63 antigen;Isoform of P08962, Isoform 3 of CD63 antigen	Functions as cell surface receptor for TIMP1 and plays arole in the activation of cellular signaling cascades. Plays arole in the activation of ITGB1 and integrin signaling, leading tothe activation of AKT, FAK/PTK2 and MAP kinases. Promotes cellsurvival, reorganization of the actin cytoskeleton, cell adhesion,spreading and migration, via its role in the activation of AKT andFAK/PTK2. Plays a rol…	5.75	5.38	6.23	5.72	284	486	96	316	UP000005640_9606_2020;UP000005640_9606_additional_2020	Alternative splicing;Cell membrane;Complete proteome;Complete proteome {ECO:0000313|Proteomes:UP000005640};Direct protein sequencing;ECO:0000213|MaxQB:F8VV56, ECO:0000213|PeptideAtlas:F8VV56};ECO:0000213|MaxQB:F8VWK8, ECO:0000213|PeptideAtlas:F8VWK8};ECO:0000213|MaxQB:F8W022, ECO:0000213|PeptideAtlas:F8W022};ECO:0000256|SAAS:SAAS00027997};ECO:0000256|SAAS:SAAS00028005};ECO:0000256|SAAS:SAAS004297…
TMED9	Q9BVK6	Transmembrane emp24 domain-containing protein 9	Appears to be involved in vesicular protein trafficking,mainly in the early secretory pathway. In COPI vesicle-mediatedretrograde transport involved in the coatomer recruitment tomembranes of the early secretory pathway. Increases coatomer-dependent activity of ARFGAP2. Thought to play a crucial role inthe specific retention of p24 complexes in cis-Golgi membranes;specifically contributes to the …	5.65	5.29	5.89	5.72	354	586	250	317	UP000005640_9606_2020	Acetylation;Coiled coil;Complete proteome;Direct protein sequencing;Endoplasmic reticulum;Glycoprotein;Golgi apparatus;Membrane;Polymorphism;Protein transport;Reference proteome;Signal;Transmembrane;Transmembrane helix;Transport
PHGDH	A0A286YF22;O43175	Isoform of O43175, D-3-phosphoglycerate dehydrogenase;D-3-phosphoglycerate dehydrogenase	Catalyzes the reversible oxidation of 3-phospho-D-glycerate to 3-phosphonooxypyruvate, the first step of thephosphorylated L-serine biosynthesis pathway. Also catalyzes thereversible oxidation of 2-hydroxyglutarate to 2-oxoglutarate andthe reversible oxidation of (S)-malate to oxaloacetate	5.24	6.07	5.9	5.72	762	108	244	318	UP000005640_9606_2020;UP000005640_9606_additional_2020	3D-structure;Acetylation;Amino-acid biosynthesis;Amino-acid biosynthesis {ECO:0000256|RuleBase:RU363003};Complete proteome;Complete proteome {ECO:0000313|Proteomes:UP000005640};Direct protein sequencing;Disease mutation;ECO:0000213|MaxQB:A0A286YF22, ECO:0000213|PeptideAtlas:A0A286YF22};Isopeptide bond;NAD;NAD {ECO:0000256|RuleBase:RU363003};Oxidoreductase;Oxidoreductase {ECO:0000256|RuleBase:RU36…
ESRRB	A0A2R8Y491;E7EWD9;O95718;O95718-1;O95718-2	Isoform of O95718, Steroid hormone receptor ERR2;Isoform of O95718, Steroid hormone receptor ERR2;Steroid hormone receptor ERR2;Isoform of O95718, Isoform 1 of Steroid hormone receptor ERR2;Isoform of O95718, Isoform 2 of Steroid hormone receptor ERR2	Isoform 3: Transcription factor that binds a canonicalESRRB recognition (ERRE) sequence 5'TCAAGGTCA-3' localized onpromoter and enhancer of targets genes regulating their expressionor their transcription activity (PubMed:17920186,PubMed:19755138). Plays a role, in a LIF-independent manner, inmaintainance of self-renewal and pluripotency of embryonic andtrophoblast stem cells through different sig…	5.67	5.38	5.82	5.72	332	480	288	319	UP000005640_9606_2020;UP000005640_9606_additional_2020	3D-structure;Acetylation;Alternative splicing;Chromosome;Complete proteome;Complete proteome {ECO:0000313|Proteomes:UP000005640};Cytoplasm;Deafness;Disease mutation;DNA-binding;DNA-binding {ECO:0000256|SAAS:SAAS00517091};ECO:0000213|PeptideAtlas:A0A2R8Y491};ECO:0000213|PeptideAtlas:E7EWD9};ECO:0000256|SAAS:SAAS01037363};ECO:0000256|SAAS:SAAS01037386};ECO:0000256|SAAS:SAAS01037387};ECO:0000256|SAA…
GLO1	Q04760;Q04760-2	Lactoylglutathione lyase;Isoform of Q04760, Isoform 2 of Lactoylglutathione lyase	Catalyzes the conversion of hemimercaptal, formed frommethylglyoxal and glutathione, to S-lactoylglutathione. Involvedin the regulation of TNF-induced transcriptional activity of NF-kappa-B. Required for normal osteoclastogenesis	5.5	5.79	5.83	5.72	480	208	279	320	UP000005640_9606_2020;UP000005640_9606_additional_2020	3D-structure;Acetylation;Alternative splicing;Complete proteome;Direct protein sequencing;Disulfide bond;Glutathionylation;Lyase;Metal-binding;Phosphoprotein;Polymorphism;Reference proteome;Zinc
RTN4RL2	G3V1D7	Isoform of Q86UN3, Reticulon 4 receptor-like 2, isoform CRA_a		5.21		6.09	5.72	807		153	321	UP000005640_9606_additional_2020	Complete proteome {ECO:0000313|Proteomes:UP000005640};ECO:0000213|PeptideAtlas:G3V1D7};Receptor {ECO:0000313|EMBL:EAW73747.1};Reference proteome {ECO:0000313|Proteomes:UP000005640};Signal {ECO:0000256|SAM:SignalP}
ENO3	P13929;P13929-2;P13929-3	Beta-enolase;Isoform of P13929, Isoform 2 of Beta-enolase;Isoform of P13929, Isoform 3 of Beta-enolase	Appears to have a function in striated muscledevelopment and regeneration.	5.37	5.67	5.96	5.72	604	258	203	322	UP000005640_9606_2020;UP000005640_9606_additional_2020	3D-structure;Acetylation;Alternative splicing;Complete proteome;Cytoplasm;Disease mutation;Glycogen storage disease;Glycolysis;Lyase;Magnesium;Metal-binding;Phosphoprotein;Polymorphism;Reference proteome
CCT3	P49368	T-complex protein 1 subunit gamma	Component of the chaperonin-containing T-complex (TRiC),a molecular chaperone complex that assists the folding of proteinsupon ATP hydrolysis (PubMed:25467444). The TRiC complex mediatesthe folding of WRAP53/TCAB1, thereby regulating telomeremaintenance (PubMed:25467444). As part of the TRiC complex mayplay a role in the assembly of BBSome, a complex involved inciliogenesis regulating transports …	5.43	5.32	5.89	5.71	536	551	249	323	UP000005640_9606_2020	Acetylation;Alternative splicing;ATP-binding;Chaperone;Complete proteome;Cytoplasm;Direct protein sequencing;Disulfide bond;Isopeptide bond;Nucleotide-binding;Phosphoprotein;Polymorphism;Reference proteome;Ubl conjugation
CAPNS1	A0A0C4DGQ5;P04632	Isoform of P04632, Calcium-activated neutral proteinase small subunit;Calpain small subunit 1	Regulatory subunit of the calcium-regulated non-lysosomal thiol-protease which catalyzes limited proteolysis ofsubstrates involved in cytoskeletal remodeling and signaltransduction.	5.91	5.55	6.11	5.71	184	336	143	324	UP000005640_9606_2020;UP000005640_9606_additional_2020	3D-structure;Acetylation;Calcium;Calcium {ECO:0000256|PROSITE-ProRule:PRU00448};Cell membrane;Complete proteome;Complete proteome {ECO:0000313|Proteomes:UP000005640};Cytoplasm;Direct protein sequencing;ECO:0000213|MaxQB:A0A0C4DGQ5, ECO:0000213|PeptideAtlas:A0A0C4DGQ5};Membrane;Metal-binding;Phosphoprotein;Polymorphism;Reference proteome;Reference proteome {ECO:0000313|Proteomes:UP000005640};Repeat
CYP1B1	Q16678	Cytochrome P450 1B1	Cytochromes P450 are a group of heme-thiolatemonooxygenases. In liver microsomes, this enzyme is involved in anNADPH-dependent electron transport pathway. It oxidizes a varietyof structurally unrelated compounds, including steroids, fattyacids, retinoid and xenobiotics. Preferentially oxidizes 17beta-estradiol to the carcinogenic 4-hydroxy derivative, and a varietyof procarcinogenic compounds to …			5.62	5.71			433	325	UP000005640_9606_2020	3D-structure;Complete proteome;Disease mutation;Endoplasmic reticulum;Glaucoma;Heme;Iron;Membrane;Metal-binding;Microsome;Mitochondrion;Monooxygenase;Oxidoreductase;Peters anomaly;Polymorphism;Reference proteome
CCNYL2	Q5T2Q4	Cyclin-Y-like protein 2		5.29	4.96	5.94	5.71	695	1059	216	326	UP000005640_9606_2020	Complete proteome;Cyclin;Polymorphism;Reference proteome
HADHB	P55084;P55084-2	Trifunctional enzyme subunit beta, mitochondrial;Isoform of P55084, Isoform 2 of Trifunctional enzyme subunit beta, mitochondrial		5.2	5.51	4.99	5.71	833	363	1446	327	UP000005640_9606_2020;UP000005640_9606_additional_2020	3D-structure;Acetylation;Acyltransferase;Alternative splicing;Complete proteome;Direct protein sequencing;Disease mutation;Endoplasmic reticulum;Fatty acid metabolism;Lipid metabolism;Membrane;Mitochondrion;Mitochondrion inner membrane;Mitochondrion outer membrane;Polymorphism;Reference proteome;Transferase;Transit peptide
FH	P07954;P07954-2	Fumarate hydratase, mitochondrial;Isoform of P07954, Isoform Cytoplasmic of Fumarate hydratase, mitochondrial	Also acts as a tumor suppressor.	5.43	5.45	5.4	5.71	535	412	675	328	UP000005640_9606_2020;UP000005640_9606_additional_2020	3D-structure;Acetylation;Alternative initiation;Complete proteome;Cytoplasm;Direct protein sequencing;Disease mutation;Lyase;Mitochondrion;Phosphoprotein;Reference proteome;Transit peptide;Tricarboxylic acid cycle;Tumor suppressor
COX6C	P09669	Cytochrome c oxidase subunit 6C	This protein is one of the nuclear-coded polypeptidechains of cytochrome c oxidase, the terminal oxidase inmitochondrial electron transport.	5.47	5.52	5.57	5.71	501	357	484	329	UP000005640_9606_2020	Complete proteome;Direct protein sequencing;Membrane;Mitochondrion;Mitochondrion inner membrane;Reference proteome;Transmembrane;Transmembrane helix
PRDX4	Q13162	Peroxiredoxin-4	Thiol-specific peroxidase that catalyzes the reductionof hydrogen peroxide and organic hydroperoxides to water andalcohols, respectively. Plays a role in cell protection againstoxidative stress by detoxifying peroxides and as sensor ofhydrogen peroxide-mediated signaling events. Regulates theactivation of NF-kappa-B in the cytosol by a modulation of I-kappa-B-alpha phosphorylation.	5.55	5.48	5.75	5.71	437	393	331	330	UP000005640_9606_2020	3D-structure;Antioxidant;Complete proteome;Cytoplasm;Direct protein sequencing;Disulfide bond;Endoplasmic reticulum;Oxidoreductase;Peroxidase;Redox-active center;Reference proteome;Signal
ALDH6A1	Q02252;Q02252-2	Methylmalonate-semialdehyde dehydrogenase [acylating], mitochondrial;Isoform of Q02252, Isoform 2 of Methylmalonate-semialdehyde dehydrogenase [acylating], mitochondrial	Plays a role in valine and pyrimidine metabolism. Bindsfatty acyl-CoA.	5.65	5.86	4.95	5.7	350	183	1560	331	UP000005640_9606_2020;UP000005640_9606_additional_2020	Acetylation;Alternative splicing;Complete proteome;Disease mutation;Mitochondrion;NAD;Oxidoreductase;Phosphoprotein;Reference proteome;Transit peptide
COL6A1	P12109	Collagen alpha-1(VI) chain	Collagen VI acts as a cell-binding protein.	6.56	5.75	6.07	5.7	32	220	156	332	UP000005640_9606_2020	Cell adhesion;Collagen;Complete proteome;Congenital muscular dystrophy;Direct protein sequencing;Disease mutation;Extracellular matrix;Glycoprotein;Hydroxylation;Limb-girdle muscular dystrophy;Polymorphism;Reference proteome;Repeat;Secreted;Signal
PCYT2	Q99447-3	Isoform of Q99447, Isoform 3 of Ethanolamine-phosphate cytidylyltransferase	Plays an important role in the biosynthesis of thephospholipid phosphatidylethanolamine. Catalyzes the formation ofCDP-ethanolamine.	4.71	5.15	5.11	5.7	2089	753	1172	333	UP000005640_9606_additional_2020	3D-structure;Alternative splicing;Complete proteome;Lipid biosynthesis;Lipid metabolism;Nucleotidyltransferase;Phospholipid biosynthesis;Phospholipid metabolism;Phosphoprotein;Reference proteome;Transferase
GNB2	P62879	Guanine nucleotide-binding protein G(I)/G(S)/G(T) subunit beta-2	Guanine nucleotide-binding proteins (G proteins) areinvolved as a modulator or transducer in various transmembranesignaling systems. The beta and gamma chains are required for theGTPase activity, for replacement of GDP by GTP, and for G protein-effector interaction.	6.33	6.26	5.91	5.7	65	71	234	334	UP000005640_9606_2020	Acetylation;Alternative splicing;Complete proteome;Cytoplasm;Direct protein sequencing;Phosphoprotein;Reference proteome;Repeat;Transducer;WD repeat
NDUFV1	G3V0I5;P49821;P49821-2	Isoform of P49821, NADH dehydrogenase [ubiquinone] flavoprotein 1, mitochondrial;NADH dehydrogenase [ubiquinone] flavoprotein 1, mitochondrial;Isoform of P49821, Isoform 2 of NADH dehydrogenase [ubiquinone] flavoprotein 1, mitochondrial	Core subunit of the mitochondrial membrane respiratorychain NADH dehydrogenase (Complex I) that is believed to belong tothe minimal assembly required for catalysis. Complex I functionsin the transfer of electrons from NADH to the respiratory chain;Core subunit of the mitochondrial membrane respiratorychain NADH dehydrogenase (Complex I) that is believed to belong tothe minimal assembly required f…	5.58	5.56	5.3	5.7	407	334	811	335	UP000005640_9606_2020;UP000005640_9606_additional_2020	3D-structure;4Fe-4S;4Fe-4S {ECO:0000256|RuleBase:RU364066};Acetylation;Alternative splicing;Complete proteome;Complete proteome {ECO:0000313|Proteomes:UP000005640};Disease mutation;ECO:0000213|MaxQB:G3V0I5, ECO:0000213|PeptideAtlas:G3V0I5};Electron transport;Electron transport {ECO:0000256|RuleBase:RU364066};Flavoprotein;Flavoprotein {ECO:0000256|RuleBase:RU364066};FMN;FMN {ECO:0000256|RuleBase:R…
RPS27L	H0YMV8;Q71UM5	Isoform of Q71UM5, 40S ribosomal protein S27;40S ribosomal protein S27-like		5.46	5.23	5.94	5.7	509	649	214	336	UP000005640_9606_2020;UP000005640_9606_additional_2020	Complete proteome;Complete proteome {ECO:0000313|Proteomes:UP000005640};ECO:0000213|MaxQB:H0YMV8, ECO:0000213|PeptideAtlas:H0YMV8};Metal-binding;Metal-binding {ECO:0000256|RuleBase:RU000671};Reference proteome;Reference proteome {ECO:0000313|Proteomes:UP000005640};Ribonucleoprotein;Ribonucleoprotein {ECO:0000256|RuleBase:RU000671};Ribosomal protein;Ribosomal protein {ECO:0000256|RuleBase:RU000671…
CRYAB	P02511	Alpha-crystallin B chain	May contribute to the transparency and refractive indexof the lens. Has chaperone-like activity, preventing aggregationof various proteins under a wide range of stress conditions.	5.36	6.38	5.79	5.7	611	46	312	337	UP000005640_9606_2020	3D-structure;Acetylation;Cardiomyopathy;Cataract;Chaperone;Complete proteome;Cytoplasm;Direct protein sequencing;Disease mutation;Eye lens protein;Glycoprotein;Metal-binding;Myofibrillar myopathy;Nucleus;Oxidation;Phosphoprotein;Polymorphism;Reference proteome;Zinc
NDUFS1	P28331;P28331-2;P28331-4	NADH-ubiquinone oxidoreductase 75 kDa subunit, mitochondrial;Isoform of P28331, Isoform 2 of NADH-ubiquinone oxidoreductase 75 kDa subunit, mitochondrial;Isoform of P28331, Isoform 4 of NADH-ubiquinone oxidoreductase 75 kDa subunit, mitochondrial	Core subunit of the mitochondrial membrane respiratorychain NADH dehydrogenase (Complex I) that is believed to belong tothe minimal assembly required for catalysis. Complex I functionsin the transfer of electrons from NADH to the respiratory chain.The immediate electron acceptor for the enzyme is believed to beubiquinone (By similarity). This is the largest subunit of complexI and it is a compone…	5.53	5.66	5.28	5.69	453	265	842	338	UP000005640_9606_2020;UP000005640_9606_additional_2020	2Fe-2S;3D-structure;4Fe-4S;Acetylation;Alternative splicing;Complete proteome;Direct protein sequencing;Disease mutation;Electron transport;Iron;Iron-sulfur;Membrane;Metal-binding;Mitochondrion;Mitochondrion inner membrane;NAD;Oxidoreductase;Polymorphism;Primary mitochondrial disease;Reference proteome;Respiratory chain;Transit peptide;Translocase;Transport;Ubiquinone
CAVIN3	Q969G5	Caveolae-associated protein 3	Regulates the traffic and/or budding of caveolae(PubMed:19262564). Plays a role in caveola formation in a tissue-specific manner. Required for the formation of caveolae in smoothmuscle but not in the lung and heart endothelial cells. Regulatesthe equilibrium between cell surface-associated and cell surface-dissociated caveolae by promoting the rapid release of caveolaefrom the cell surface. Plays…	5.96	6.37	5.64	5.69	165	47	412	339	UP000005640_9606_2020	Biological rhythms;Complete proteome;Cytoplasm;Isopeptide bond;Membrane;Phosphoprotein;Polymorphism;Reference proteome;Tumor suppressor;Ubl conjugation
ACTN4	O43707	Alpha-actinin-4	F-actin cross-linking protein which is thought to anchoractin to a variety of intracellular structures. This is a bundlingprotein (Probable). Probably involved in vesicular trafficking viaits association with the CART complex. The CART complex isnecessary for efficient transferrin receptor recycling but not forEGFR degradation (PubMed:15772161). Involved in tight junctionassembly in epithelial ce…	5.88	5.39	6.17	5.69	198	474	122	340	UP000005640_9606_2020	3D-structure;Acetylation;Actin-binding;Alternative splicing;Calcium;Cell junction;Complete proteome;Cytoplasm;Cytoskeleton;Disease mutation;Metal-binding;Nucleus;Phosphoprotein;Protein transport;Reference proteome;Repeat;Transport
SDHA	P31040	Succinate dehydrogenase [ubiquinone] flavoprotein subunit, mitochondrial	Flavoprotein (FP) subunit of succinate dehydrogenase(SDH) that is involved in complex II of the mitochondrial electrontransport chain and is responsible for transferring electrons fromsuccinate to ubiquinone (coenzyme Q) (PubMed:24781757). Can act asa tumor suppressor (PubMed:20484225)	5.76	5.81	5.3	5.69	278	203	812	341	UP000005640_9606_2020	Acetylation;Alternative splicing;Cardiomyopathy;Complete proteome;Direct protein sequencing;Disease mutation;Electron transport;FAD;Flavoprotein;Leigh syndrome;Membrane;Mitochondrion;Mitochondrion inner membrane;Oxidoreductase;Phosphoprotein;Polymorphism;Primary mitochondrial disease;Reference proteome;Transit peptide;Transport;Tricarboxylic acid cycle;Tumor suppressor
FERMT2	Q96AC1;Q96AC1-3	Fermitin family homolog 2;Isoform of Q96AC1, Isoform 3 of Fermitin family homolog 2	this requires both its ability tointeract with integrins and with phospholipid membranes. Requiredfor the assembly of focal adhesions. Participates in theconnection between extracellular matrix adhesion sites and theactin cytoskeleton and also in the orchestration of actin assemblyand cell shape modulation. Recruits FBLIM1 to focal adhesions.Plays a role in the TGFB1 and integrin signaling pathwa…	5.64	6.05	5.55	5.69	357	113	507	342	UP000005640_9606_2020;UP000005640_9606_additional_2020	3D-structure;Alternative splicing;Cell adhesion;Cell junction;Cell membrane;Cell projection;Cell shape;Complete proteome;Cytoplasm;Cytoskeleton;Lipid-binding;Membrane;Nucleus;Phosphoprotein;Reference proteome;Wnt signaling pathway
CMPK1	P30085;P30085-3	UMP-CMP kinase;Isoform of P30085, Isoform 3 of UMP-CMP kinase	Catalyzes the phosphorylation of pyrimidine nucleosidemonophosphates at the expense of ATP. Plays an important role inde novo pyrimidine nucleotide biosynthesis. Has preference for UMPand CMP as phosphate acceptors. Also displays broad nucleosidediphosphate kinase activity.	5.22	5.4	5.71	5.69	798	463	359	343	UP000005640_9606_2020;UP000005640_9606_additional_2020	3D-structure;Acetylation;Alternative splicing;ATP-binding;Complete proteome;Cytoplasm;Direct protein sequencing;Isopeptide bond;Kinase;Nucleotide-binding;Nucleus;Phosphoprotein;Pyrimidine biosynthesis;Reference proteome;Transferase;Ubl conjugation
NARS1	O43776	Asparagine--tRNA ligase, cytoplasmic		5.33	5.26	5.76	5.69	643	607	325	344	UP000005640_9606_2020	3D-structure;Acetylation;Alternative splicing;Aminoacyl-tRNA synthetase;ATP-binding;Complete proteome;Cytoplasm;Direct protein sequencing;Ligase;Nucleotide-binding;Phosphoprotein;Protein biosynthesis;Reference proteome
PRKAR1A	P10644	cAMP-dependent protein kinase type I-alpha regulatory subunit	Regulatory subunit of the cAMP-dependent protein kinasesinvolved in cAMP signaling in cells.	5.29	4.88	5.65	5.69	699	1226	407	345	UP000005640_9606_2020	3D-structure;Acetylation;Alternative splicing;cAMP;cAMP-binding;Cell membrane;Complete proteome;Cushing syndrome;Direct protein sequencing;Disease mutation;Disulfide bond;Membrane;Nucleotide-binding;Phosphoprotein;Reference proteome;Repeat
AKR1B1	P15121	Aldo-keto reductase family 1 member B1	Catalyzes the NADPH-dependent reduction of a widevariety of carbonyl-containing compounds to their correspondingalcohols with a broad range of catalytic efficiencies.	5.41	4.68	5.71	5.69	561	1752	357	346	UP000005640_9606_2020	3D-structure;Acetylation;Complete proteome;Cytoplasm;Direct protein sequencing;NADP;Oxidoreductase;Phosphoprotein;Polymorphism;Reference proteome
HNRNPA1	P09651-2	Isoform of P09651, Isoform A1-A of Heterogeneous nuclear ribonucleoprotein A1	Involved in the packaging of pre-mRNA into hnRNPparticles, transport of poly(A) mRNA from the nucleus to thecytoplasm and may modulate splice site selection(PubMed:17371836). May bind to specific miRNA hairpins(PubMed:28431233).	5.7	4.98	6.11	5.68	310	1016	144	347	UP000005640_9606_additional_2020	3D-structure;Acetylation;Alternative splicing;Amyotrophic lateral sclerosis;Complete proteome;Cytoplasm;Direct protein sequencing;Disease mutation;Host-virus interaction;Isopeptide bond;Methylation;mRNA processing;mRNA splicing;mRNA transport;Neurodegeneration;Nucleus;Phosphoprotein;Polymorphism;Reference proteome;Repeat;Ribonucleoprotein;RNA-binding;Spliceosome;Transport;Ubl conjugation
CD44	P16070-12;P16070-13;P16070-14;P16070-8	Isoform of P16070, Isoform 12 of CD44 antigen;Isoform of P16070, Isoform 13 of CD44 antigen;Isoform of P16070, Isoform 14 of CD44 antigen;Isoform of P16070, Isoform 8 of CD44 antigen	the interaction enhances binding of SMAD3 tothe FOXP3 promoter, leading to up-regulation of FOXP3 expressionand increased induced regulatory T (iTreg) cell stability andsuppressive function (By similarity);Receptor for hyaluronic acid (HA). Mediates cell-celland cell-matrix interactions through its affinity for HA, andpossibly also through its affinity for other ligands such asosteopontin, collag…	5.74	4.68	6.33	5.68	288	1758	73	348	UP000005640_9606_additional_2020	3D-structure;Alternative splicing;Blood group antigen;Cell adhesion;Cell membrane;Cell projection;Complete proteome;Direct protein sequencing;Disulfide bond;Glycoprotein;Membrane;Phosphoprotein;Polymorphism;Proteoglycan;Receptor;Reference proteome;Signal;Transmembrane;Transmembrane helix
CCT7	Q99832	T-complex protein 1 subunit eta	Component of the chaperonin-containing T-complex (TRiC),a molecular chaperone complex that assists the folding of proteinsupon ATP hydrolysis (PubMed:25467444). The TRiC complex mediatesthe folding of WRAP53/TCAB1, thereby regulating telomeremaintenance (PubMed:25467444). The TRiC complex plays a role inthe folding of actin and tubulin (Probable)	5.4	5.32	5.79	5.68	568	541	309	349	UP000005640_9606_2020	Acetylation;Alternative splicing;ATP-binding;Chaperone;Complete proteome;Cytoplasm;Direct protein sequencing;Isopeptide bond;Methylation;Nucleotide-binding;Polymorphism;Reference proteome;Ubl conjugation
MYL6	J3KND3;P60660	Isoform of P60660, Myosin light polypeptide 6;Myosin light polypeptide 6	Regulatory light chain of myosin. Does not bind calcium.	5.9	5.5	6.09	5.68	190	368	152	350	UP000005640_9606_2020;UP000005640_9606_additional_2020	Acetylation;Alternative splicing;Complete proteome;Complete proteome {ECO:0000313|Proteomes:UP000005640};Direct protein sequencing;ECO:0000213|MaxQB:J3KND3, ECO:0000213|PeptideAtlas:J3KND3};Motor protein;Muscle protein;Myosin;Phosphoprotein;Polymorphism;Reference proteome;Reference proteome {ECO:0000313|Proteomes:UP000005640};Repeat
ACTR3B	Q9P1U1;Q9P1U1-2;Q9P1U1-3	Actin-related protein 3B;Isoform of Q9P1U1, Isoform 2 of Actin-related protein 3B;Isoform of Q9P1U1, Isoform 3 of Actin-related protein 3B	Plays a role in the organization of the actincytoskeleton. May function as ATP-binding component of the Arp2/3complex which is involved in regulation of actin polymerizationand together with an activating nucleation-promoting factor (NPF)mediates the formation of branched actin networks. May decreasethe metastatic potential of tumors.	6.27	5.68	6.03	5.68	81	247	172	351	UP000005640_9606_2020;UP000005640_9606_additional_2020	Actin-binding;Alternative splicing;ATP-binding;Cell projection;Complete proteome;Cytoplasm;Cytoskeleton;Nucleotide-binding;Polymorphism;Reference proteome
PSMA5	P28066	Proteasome subunit alpha type-5	Component of the 20S core proteasome complex involved inthe proteolytic degradation of most intracellular proteins. Thiscomplex plays numerous essential roles within the cell byassociating with different regulatory particles. Associated withtwo 19S regulatory particles, forms the 26S proteasome and thusparticipates in the ATP-dependent degradation of ubiquitinatedproteins. The 26S proteasome play…	5.45	5.41	5.77	5.67	519	454	323	352	UP000005640_9606_2020	3D-structure;Acetylation;Alternative splicing;Complete proteome;Cytoplasm;Direct protein sequencing;Glycoprotein;Hydrolase;Nucleus;Phosphoprotein;Protease;Proteasome;Reference proteome;Threonine protease
LIPE	Q05469	Hormone-sensitive lipase	In adipose tissue and heart, it primarily hydrolyzesstored triglycerides to free fatty acids, while in steroidogenictissues, it principally converts cholesteryl esters to freecholesterol for steroid hormone production.	5.12	6.1	5.01	5.67	976	99	1392	353	UP000005640_9606_2020	Alternative splicing;Cell membrane;Cholesterol metabolism;Complete proteome;Cytoplasm;Diabetes mellitus;Hydrolase;Lipid degradation;Lipid metabolism;Membrane;Obesity;Phosphoprotein;Polymorphism;Reference proteome;Steroid metabolism;Sterol metabolism
POTEF	A5A3E0	POTE ankyrin domain family member F		5.9		6.17	5.67	188		126	354	UP000005640_9606_2020	ANK repeat;Coiled coil;Complete proteome;Cytoplasm;Reference proteome;Repeat
CAPZA1	P52907	F-actin-capping protein subunit alpha-1	F-actin-capping proteins bind in a Ca(2+)-independentmanner to the fast growing ends of actin filaments (barbed end)thereby blocking the exchange of subunits at these ends. Unlikeother capping proteins (such as gelsolin and severin), theseproteins do not sever actin filaments. May play a role in theformation of epithelial cell junctions	5.47	5.23	5.94	5.67	502	639	212	355	UP000005640_9606_2020	3D-structure;Acetylation;Actin capping;Actin-binding;Complete proteome;Cytoplasm;Cytoskeleton;Direct protein sequencing;Phosphoprotein;Polymorphism;Reference proteome
LRP1	Q07954	Prolow-density lipoprotein receptor-related protein 1	Endocytic receptor involved in endocytosis and inphagocytosis of apoptotic cells. Required for early embryonicdevelopment. Involved in cellular lipid homeostasis. Involved inthe plasma clearance of chylomicron remnants and activated LRPAP1(alpha 2-macroglobulin), as well as the local metabolism ofcomplexes between plasminogen activators and their endogenousinhibitors. May modulate cellular events…	5.73	5.51	5.81	5.67	292	361	298	356	UP000005640_9606_2020	3D-structure;Acetylation;Alternative splicing;Calcium;Cell membrane;Coated pit;Complete proteome;Cytoplasm;Developmental protein;Direct protein sequencing;Disease mutation;Disulfide bond;EGF-like domain;Endocytosis;Glycoprotein;Membrane;Metal-binding;Nucleus;Phosphoprotein;Polymorphism;Receptor;Reference proteome;Repeat;Signal;Transmembrane;Transmembrane helix
PDCD6IP	Q8WUM4	Programmed cell death 6-interacting protein	Multifunctional protein involved in endocytosis,multivesicular body biogenesis, membrane repair, cytokinesis,apoptosis and maintenance of tight junction integrity. Class E VPSprotein involved in concentration and sorting of cargo proteins ofthe multivesicular body (MVB) for incorporation into intralumenalvesicles (ILVs) that are generated by invagination and scissionfrom the limiting membrane of …	5.52	5.44	5.81	5.67	458	424	294	357	UP000005640_9606_2020	3D-structure;Acetylation;Alternative splicing;Apoptosis;Cell cycle;Cell division;Cell junction;Complete proteome;Cytoplasm;Cytoskeleton;Direct protein sequencing;Host-virus interaction;Methylation;Phosphoprotein;Polymorphism;Protein transport;Reference proteome;Secreted;Tight junction;Transport
INS	A6XGL2;P01308	Isoform of P01308, Insulin;Insulin	Insulin decreases blood glucose concentration. Itincreases cell permeability to monosaccharides, amino acids andfatty acids. It accelerates glycolysis, the pentose phosphatecycle, and glycogen synthesis in liver;Insulin decreases blood glucose concentration. Itincreases cell permeability to monosaccharides, amino acids andfatty acids. It accelerates glycolysis, the pentose phosphatecycle, and gly…				5.67				358	UP000005640_9606_2020;UP000005640_9606_additional_2020	3D-structure;Alternative splicing;Carbohydrate metabolism;Cleavage on pair of basic residues;Complete proteome;Complete proteome {ECO:0000313|Proteomes:UP000005640};Diabetes mellitus;Direct protein sequencing;Disease mutation;Disulfide bond;Disulfide bond {ECO:0000256|SAAS:SAAS01052213};ECO:0000213|PeptideAtlas:A6XGL2};ECO:0000256|SAAS:SAAS00017990};ECO:0000256|SAAS:SAAS00018012};ECO:0000256|SAAS…
PSMD2	Q13200	26S proteasome non-ATPase regulatory subunit 2	Component of the 26S proteasome, a multiprotein complexinvolved in the ATP-dependent degradation of ubiquitinatedproteins. This complex plays a key role in the maintenance ofprotein homeostasis by removing misfolded or damaged proteins,which could impair cellular functions, and by removing proteinswhose functions are no longer required. Therefore, the proteasomeparticipates in numerous cellular p…	5.53	5.58	5.83	5.67	451	321	283	359	UP000005640_9606_2020	3D-structure;Acetylation;Alternative splicing;Complete proteome;Direct protein sequencing;Phosphoprotein;Polymorphism;Proteasome;Reference proteome;Repeat
ATIC	P31939	Bifunctional purine biosynthesis protein ATIC	Bifunctional enzyme that catalyzes 2 steps in purinebiosynthesis.	5.24	5.39	5.89	5.67	756	477	248	360	UP000005640_9606_2020	3D-structure;Acetylation;Alternative splicing;Complete proteome;Direct protein sequencing;Disease mutation;Epilepsy;Hydrolase;Multifunctional enzyme;Polymorphism;Purine biosynthesis;Reference proteome;Transferase
GSTO1	P78417	Glutathione S-transferase omega-1	Exhibits glutathione-dependent thiol transferase anddehydroascorbate reductase activities. Has S-(phenacyl)glutathionereductase activity. Has also glutathione S-transferase activity.Participates in the biotransformation of inorganic arsenic andreduces monomethylarsonic acid (MMA) and dimethylarsonic acid	5.59	5.13	6.2	5.67	395	778	113	361	UP000005640_9606_2020	3D-structure;Acetylation;Alternative splicing;Complete proteome;Cytoplasm;Direct protein sequencing;Oxidoreductase;Phosphoprotein;Polymorphism;Reference proteome;Transferase
COPA	P53621-2	Isoform of P53621, Isoform 2 of Coatomer subunit alpha	the complexalso influences the Golgi structural integrity, as well as theprocessing, activity, and endocytic recycling of LDL receptors (Bysimilarity).;The coatomer is a cytosolic protein complex that bindsto dilysine motifs and reversibly associates with Golgi non-clathrin-coated vesicles, which further mediate biosyntheticprotein transport from the ER, via the Golgi up to the trans Golginetwork…	5.55	5.44	5.9	5.66	432	426	241	362	UP000005640_9606_additional_2020	Alternative splicing;Complete proteome;Cytoplasm;Cytoplasmic vesicle;Direct protein sequencing;Disease mutation;ER-Golgi transport;Golgi apparatus;Hormone;Membrane;Methylation;Phosphoprotein;Polymorphism;Protein transport;Reference proteome;Repeat;RNA editing;Secreted;Transport;WD repeat
UQCRH	P07919	Cytochrome b-c1 complex subunit 6, mitochondrial	This is a component of the ubiquinol-cytochrome creductase complex (complex III or cytochrome b-c1 complex), whichis part of the mitochondrial respiratory chain. This protein maymediate formation of the complex between cytochromes c and c1.	5.19		5.04	5.66	846		1297	363	UP000005640_9606_2020	3D-structure;Acetylation;Complete proteome;Disulfide bond;Electron transport;Membrane;Mitochondrion;Mitochondrion inner membrane;Polymorphism;Reference proteome;Respiratory chain;Transit peptide;Transport
HSPA4	P34932	Heat shock 70 kDa protein 4		5.33	5.21	5.83	5.66	656	672	284	364	UP000005640_9606_2020	Acetylation;Alternative splicing;ATP-binding;Complete proteome;Cytoplasm;Direct protein sequencing;Methylation;Nucleotide-binding;Phosphoprotein;Reference proteome;Stress response
ACTR3	P61158	Actin-related protein 3	ATP-binding component of the Arp2/3 complex, amultiprotein complex that mediates actin polymerization uponstimulation by nucleation-promoting factor (NPF) (PubMed:9000076).The Arp2/3 complex mediates the formation of branched actinnetworks in the cytoplasm, providing the force for cell motility(PubMed:9000076). Seems to contact the pointed end of the daughteractin filament (PubMed:9000076). In ad…	5.89	5.6	6.12	5.66	192	309	139	365	UP000005640_9606_2020	Acetylation;Actin-binding;ATP-binding;Cell projection;Cilium biogenesis/degradation;Complete proteome;Cytoplasm;Cytoskeleton;Direct protein sequencing;Nucleotide-binding;Nucleus;Reference proteome
ERP29	P30040	Endoplasmic reticulum resident protein 29	Does not seem to be a disulfide isomerase. Plays animportant role in the processing of secretory proteins within theendoplasmic reticulum (ER), possibly by participating in thefolding of proteins in the ER.	5.27	5.22	5.69	5.66	725	657	375	366	UP000005640_9606_2020	3D-structure;Alternative splicing;Complete proteome;Direct protein sequencing;Endoplasmic reticulum;Phosphoprotein;Reference proteome;Signal
RPS10	P46783	40S ribosomal protein S10	Component of the 40S ribosomal subunit.	5.22	5.08	5.92	5.66	797	861	228	367	UP000005640_9606_2020	3D-structure;Complete proteome;Cytoplasm;Diamond-Blackfan anemia;Direct protein sequencing;Isopeptide bond;Methylation;Nucleus;Phosphoprotein;Reference proteome;Ribonucleoprotein;Ribosomal protein;Ubl conjugation
ANP32A	P39687	Acidic leucine-rich nuclear phosphoprotein 32 family member A	Implicated in a number of cellular processes, includingproliferation, differentiation, caspase-dependent and caspase-independent apoptosis, suppression of transformation (tumorsuppressor), inhibition of protein phosphatase 2A, regulation ofmRNA trafficking and stability in association with ELAVL1, andinhibition of acetyltransferases as part of the INHAT (inhibitorof histone acetyltransferases) co…	5.75	4.92	5.56	5.66	285	1133	494	368	UP000005640_9606_2020	3D-structure;Complete proteome;Cytoplasm;Direct protein sequencing;Endoplasmic reticulum;Leucine-rich repeat;Nucleus;Phosphoprotein;Reference proteome;Repeat;Repressor;Transcription;Transcription regulation
SSR4	P51571	Translocon-associated protein subunit delta	TRAP proteins are part of a complex whose function is tobind calcium to the ER membrane and thereby regulate the retentionof ER resident proteins.	5.5	5.21	5.92	5.66	472	677	227	369	UP000005640_9606_2020	Complete proteome;Congenital disorder of glycosylation;Disulfide bond;Endoplasmic reticulum;Isopeptide bond;Membrane;Polymorphism;Reference proteome;Signal;Transmembrane;Transmembrane helix;Ubl conjugation
ECH1	Q13011	Delta(3,5)-Delta(2,4)-dienoyl-CoA isomerase, mitochondrial	Isomerization of 3-trans,5-cis-dienoyl-CoA to 2-trans,4-trans-dienoyl-CoA.	5.28	5.49	4.62	5.66	711	376	2781	370	UP000005640_9606_2020	3D-structure;Acetylation;Complete proteome;Direct protein sequencing;Fatty acid metabolism;Isomerase;Lipid metabolism;Mitochondrion;Peroxisome;Phosphoprotein;Polymorphism;Reference proteome;Transit peptide
LAP3	P28838;P28838-2	Cytosol aminopeptidase;Isoform of P28838, Isoform 2 of Cytosol aminopeptidase	Presumably involved in the processing and regularturnover of intracellular proteins. Catalyzes the removal ofunsubstituted N-terminal amino acids from various peptides.	5.66	5.31	5.58	5.66	345	561	476	371	UP000005640_9606_2020;UP000005640_9606_additional_2020	Acetylation;Alternative initiation;Aminopeptidase;Complete proteome;Cytoplasm;Direct protein sequencing;Hydrolase;Magnesium;Manganese;Metal-binding;Phosphoprotein;Protease;Reference proteome;Zinc
CFL2	Q9Y281;Q9Y281-3	Cofilin-2;Isoform of Q9Y281, Isoform 3 of Cofilin-2	Controls reversibly actin polymerization anddepolymerization in a pH-sensitive manner. Its F-actindepolymerization activity is regulated by association with CSPR3(PubMed:19752190). It has the ability to bind G- and F-actin in a1:1 ratio of cofilin to actin. It is the major component ofintranuclear and cytoplasmic actin rods. Required for musclemaintenance. May play a role during the exchange of a…	5.25	5.6	6.07	5.66	745	306	157	372	UP000005640_9606_2020;UP000005640_9606_additional_2020	Acetylation;Actin-binding;Alternative splicing;Complete proteome;Cytoplasm;Cytoskeleton;Direct protein sequencing;Disease mutation;Nemaline myopathy;Nucleus;Phosphoprotein;Polymorphism;Reference proteome
PAFAH1B2	P68402	Platelet-activating factor acetylhydrolase IB subunit alpha2	Inactivates PAF by removing the acetyl group at the sn-2position. This is a catalytic subunit.	5.55	5.34	5.85	5.66	431	527	269	373	UP000005640_9606_2020	3D-structure;Acetylation;Alternative splicing;Complete proteome;Cytoplasm;Direct protein sequencing;Hydrolase;Lipid degradation;Lipid metabolism;Phosphoprotein;Reference proteome
SEPTIN7	Q16181-2	Isoform of Q16181, Isoform 2 of Septin-7	Filament-forming cytoskeletal GTPase. Required fornormal organization of the actin cytoskeleton. Required for normalprogress through mitosis. Involved in cytokinesis. Required fornormal association of CENPE with the kinetochore. Plays a role inciliogenesis and collective cell movements. Forms a filamentousstructure with SEPT12, SEPT6, SEPT2 and probably SEPT4 at thesperm annulus which is required…	5.89	5.54	5.83	5.66	194	344	281	374	UP000005640_9606_additional_2020	3D-structure;Acetylation;Alternative splicing;Cell cycle;Cell division;Cell projection;Centromere;Chromosome;Cilium;Coiled coil;Complete proteome;Cytoplasm;Cytoskeleton;Differentiation;Flagellum;GTP-binding;Kinetochore;Mitosis;Nucleotide-binding;Phosphoprotein;Reference proteome;Spermatogenesis
QDPR	P09417	Dihydropteridine reductase	The product of this enzyme, tetrahydrobiopterin (BH-4),is an essential cofactor for phenylalanine, tyrosine, andtryptophan hydroxylases.	5.01	5.73	5.34	5.65	1222	227	759	375	UP000005640_9606_2020	3D-structure;Acetylation;Alternative splicing;Complete proteome;Direct protein sequencing;Disease mutation;NADP;Oxidoreductase;Phenylketonuria;Polymorphism;Reference proteome;Tetrahydrobiopterin biosynthesis
RAB11FIP1	Q6WKZ4;Q6WKZ4-3	Rab11 family-interacting protein 1;Isoform of Q6WKZ4, Isoform 2 of Rab11 family-interacting protein 1	A Rab11 effector protein involved in the endosomalrecycling process. Also involved in controlling membranetrafficking along the phagocytic pathway and in phagocytosis	5.83	5.32	6	5.65	239	549	180	376	UP000005640_9606_2020;UP000005640_9606_additional_2020	3D-structure;Alternative splicing;Complete proteome;Cytoplasmic vesicle;Endosome;Membrane;Phosphoprotein;Polymorphism;Protein transport;Reference proteome;Transport
RPL15	P61313	60S ribosomal protein L15		5.51	5.21	5.83	5.65	469	670	282	377	UP000005640_9606_2020	3D-structure;Alternative splicing;Complete proteome;Diamond-Blackfan anemia;Isopeptide bond;Lipoprotein;Membrane;Myristate;Phosphoprotein;Reference proteome;Ribonucleoprotein;Ribosomal protein;Ubl conjugation
PCBP2	Q15366-2	Isoform of Q15366, Isoform 2 of Poly(rC)-binding protein 2	Single-stranded nucleic acid binding protein that bindspreferentially to oligo dC. Major cellular poly(rC)-bindingprotein. Binds also poly(rU). Negatively regulates cellularantiviral responses mediated by MAVS signaling (PubMed:19881509).It acts as an adapter between MAVS and the E3 ubiquitin ligaseITCH, therefore triggering MAVS ubiquitination and degradation(PubMed:19881509).	5.28	5.1	5.84	5.65	712	823	270	378	UP000005640_9606_additional_2020	3D-structure;Alternative splicing;Antiviral defense;Complete proteome;Cytoplasm;Direct protein sequencing;DNA-binding;Immunity;Innate immunity;Isopeptide bond;Nucleus;Phosphoprotein;Reference proteome;Repeat;Ribonucleoprotein;RNA-binding;Ubl conjugation;Viral RNA replication
ASS1	P00966	Argininosuccinate synthase	One of the enzymes of the urea cycle, the metabolicpathway transforming neurotoxic amonia produced by proteincatabolism into inocuous urea in the liver of ureotelic animals.Catalyzes the formation of arginosuccinate from aspartate,citrulline and ATP and together with ASL it is responsible for thebiosynthesis of arginine in most body tissues	4.82	5.48	4.76	5.65	1726	391	2224	379	UP000005640_9606_2020	3D-structure;Acetylation;Amino-acid biosynthesis;Arginine biosynthesis;ATP-binding;Complete proteome;Cytoplasm;Direct protein sequencing;Disease mutation;Ligase;Nucleotide-binding;Phosphoprotein;Polymorphism;Reference proteome;Urea cycle
MT-CO2	P00403	Cytochrome c oxidase subunit 2	Cytochrome c oxidase is the component of the respiratorychain that catalyzes the reduction of oxygen to water. Subunits 1-3 form the functional core of the enzyme complex. Subunit 2transfers the electrons from cytochrome c via its binuclear copperA center to the bimetallic center of the catalytic subunit 1.	5.56	5.75	5.42	5.65	423	221	653	380	UP000005640_9606_2020	3D-structure;Complete proteome;Copper;Disease mutation;Electron transport;Membrane;Metal-binding;Mitochondrion;Mitochondrion inner membrane;Polymorphism;Primary mitochondrial disease;Reference proteome;Respiratory chain;Transmembrane;Transmembrane helix;Transport
PRPF38A	Q8NAV1	Pre-mRNA-splicing factor 38A	Involved in pre-mRNA splicing as a component of thespliceosome.	5.55	5.39	5.73	5.65	434	476	347	381	UP000005640_9606_2020	3D-structure;Alternative splicing;Coiled coil;Complete proteome;mRNA processing;mRNA splicing;Nucleus;Phosphoprotein;Reference proteome;Spliceosome
SCP2	P22307;P22307-7	Non-specific lipid-transfer protein;Isoform of P22307, Isoform 7 of Non-specific lipid-transfer protein	Mediates in vitro the transfer of all commonphospholipids, cholesterol and gangliosides between membranes. Mayplay a role in regulating steroidogenesis	5.33	5.39	5.36	5.65	651	469	721	382	UP000005640_9606_2020;UP000005640_9606_additional_2020	3D-structure;Acetylation;Acyltransferase;Alternative promoter usage;Alternative splicing;Complete proteome;Cytoplasm;Direct protein sequencing;Lipid transport;Lipid-binding;Mitochondrion;Peroxisome;Phosphoprotein;Polymorphism;Reference proteome;Transferase;Transport
LANCL1	O43813	Glutathione S-transferase LANCL1	Functions as glutathione transferase. Catalyzesconjugation of the glutathione (GSH) to artificial substrates 1-chloro-2,4-dinitrobenzene (CDNB) and p-nitrophenyl acetate.Mitigates neuronal oxidative stress during normal postnataldevelopment and in response to oxidative stresses probably throughGSH antioxidant defense mechanism (By similarity). May play a rolein EPS8 signaling. Binds glutathione (…	5.42	5.61	5.48	5.64	552	297	594	383	UP000005640_9606_2020	3D-structure;Acetylation;Cell membrane;Complete proteome;Cytoplasm;Direct protein sequencing;Membrane;Metal-binding;Reference proteome;Transferase;Zinc
PPA1	Q15181	Inorganic pyrophosphatase		5.2	5.57	5.68	5.64	821	322	379	384	UP000005640_9606_2020	Acetylation;Complete proteome;Cytoplasm;Direct protein sequencing;Hydrolase;Magnesium;Metal-binding;Phosphoprotein;Polymorphism;Reference proteome
SSBP1	Q04837	Single-stranded DNA-binding protein, mitochondrial	This protein binds preferentially and cooperatively toss-DNA. Probably involved in mitochondrial DNA replication.Associates with mitochondrial DNA.	5.56	5.35	5.56	5.64	418	510	493	385	UP000005640_9606_2020	3D-structure;Acetylation;Complete proteome;Direct protein sequencing;DNA replication;DNA-binding;Mitochondrion;Mitochondrion nucleoid;Phosphoprotein;Reference proteome;Transit peptide
UQCRC2	H3BRG4;P22695	Isoform of P22695, Cytochrome b-c1 complex subunit 2, mitochondrial;Cytochrome b-c1 complex subunit 2, mitochondrial	This is a component of the ubiquinol-cytochrome creductase complex (complex III or cytochrome b-c1 complex), whichis part of the mitochondrial respiratory chain. The core protein 2is required for the assembly of the complex.	5.6	5.7	5.2	5.64	393	241	999	386	UP000005640_9606_2020;UP000005640_9606_additional_2020	3D-structure;Acetylation;Complete proteome;Complete proteome {ECO:0000313|Proteomes:UP000005640};Direct protein sequencing;Disease mutation;ECO:0000213|MaxQB:H3BRG4, ECO:0000213|PeptideAtlas:H3BRG4};Electron transport;Membrane;Mitochondrion;Mitochondrion inner membrane;Polymorphism;Primary mitochondrial disease;Reference proteome;Reference proteome {ECO:0000313|Proteomes:UP000005640};Respiratory …
HNRNPC	B4DY08	Isoform of P07910, RRM domain-containing protein		5.87	5.28	5.95	5.64	208	590	210	387	UP000005640_9606_additional_2020	Coiled coil {ECO:0000256|SAM:Coils};Complete proteome {ECO:0000313|Proteomes:UP000005640};ECO:0000213|MaxQB:B4DY08, ECO:0000213|PeptideAtlas:B4DY08};Reference proteome {ECO:0000313|Proteomes:UP000005640};Ribonucleoprotein {ECO:0000313|EMBL:BAG63570.1};RNA-binding {ECO:0000256|PROSITE-ProRule:PRU00176};Viral nucleoprotein {ECO:0000313|EMBL:BAG63570.1};Virion {ECO:0000313|EMBL:BAG63570.1}
PLIN3	O60664;O60664-4	Perilipin-3;Isoform of O60664, Isoform 4 of Perilipin-3	Required for the transport of mannose 6-phosphatereceptors (MPR) from endosomes to the trans-Golgi network	5.1	5.31	6.18	5.64	1033	562	121	388	UP000005640_9606_2020;UP000005640_9606_additional_2020	Acetylation;Alternative splicing;Coiled coil;Complete proteome;Cytoplasm;Endosome;Isopeptide bond;Lipid droplet;Membrane;Phosphoprotein;Polymorphism;Reference proteome;Transport;Ubl conjugation
HSDL2	Q6YN16	Hydroxysteroid dehydrogenase-like protein 2	Has apparently no steroid dehydrogenase activity	4.96	5.16	4.71	5.64	1316	733	2397	389	UP000005640_9606_2020	3D-structure;Acetylation;Alternative splicing;Complete proteome;NADP;Oxidoreductase;Peroxisome;Reference proteome
RPL4	P36578	60S ribosomal protein L4		5.31	5.1	5.8	5.64	673	831	304	390	UP000005640_9606_2020	3D-structure;Acetylation;Citrullination;Complete proteome;Direct protein sequencing;Isopeptide bond;Methylation;Phosphoprotein;Reference proteome;Ribonucleoprotein;Ribosomal protein;Ubl conjugation
EEF1B2	P24534	Elongation factor 1-beta	EF-1-beta and EF-1-delta stimulate the exchange of GDPbound to EF-1-alpha to GTP.	5.31	5.15	5.86	5.63	676	748	264	391	UP000005640_9606_2020	3D-structure;Acetylation;Complete proteome;Direct protein sequencing;Elongation factor;Isopeptide bond;Phosphoprotein;Protein biosynthesis;Reference proteome;Ubl conjugation
TPT1	A0A0B4J2C3;P13693;Q5W0H4	Isoform of P13693, TCTP domain-containing protein;Translationally-controlled tumor protein;Isoform of P13693, TCTP domain-containing protein	Involved in calcium binding and microtubulestabilization.	5.56	5.72	6.05	5.63	417	232	163	392	UP000005640_9606_2020;UP000005640_9606_additional_2020	3D-structure;Alternative splicing;Calcium;Complete proteome;Complete proteome {ECO:0000313|Proteomes:UP000005640};Cytoplasm;Direct protein sequencing;ECO:0000213|MaxQB:A0A0B4J2C3, ECO:0000213|PeptideAtlas:A0A0B4J2C3};ECO:0000213|MaxQB:Q5W0H4, ECO:0000213|PeptideAtlas:Q5W0H4};Phosphoprotein;Polymorphism;Reference proteome;Reference proteome {ECO:0000313|Proteomes:UP000005640}
PA2G4	Q9UQ80	Proliferation-associated protein 2G4	May play a role in a ERBB3-regulated signal transductionpathway. Seems be involved in growth regulation. Acts acorepressor of the androgen receptor (AR) and is regulated by theERBB3 ligand neuregulin-1/heregulin (HRG). Inhibits transcriptionof some E2F1-regulated promoters, probably by recruiting histoneacetylase (HAT) activity. Binds RNA. Associates with 28S, 18S and5.8S mature rRNAs, several rR…	5.68	5.32	5.83	5.63	325	546	277	393	UP000005640_9606_2020	3D-structure;Acetylation;Alternative splicing;Complete proteome;Cytoplasm;Direct protein sequencing;Isopeptide bond;Nucleus;Phosphoprotein;Reference proteome;Repressor;Ribonucleoprotein;RNA-binding;rRNA processing;Transcription;Transcription regulation;Translation regulation;Ubl conjugation
SEPTIN11	D6RER5;D6RGI3;Q9NVA2	Isoform of Q9NVA2, Septin-type G domain-containing protein;Isoform of Q9NVA2, Septin-type G domain-containing protein;Septin-11	Filament-forming cytoskeletal GTPase. May play a role incytokinesis (Potential). May play a role in the cytoarchitectureof neurons, including dendritic arborization and dendritic spines,and in GABAergic synaptic connectivity (By similarity). DuringListeria monocytogenes infection, not required for the bacterialentry process, but restricts its efficacy.	5.62	5.5	5.75	5.63	370	374	340	394	UP000005640_9606_2020;UP000005640_9606_additional_2020	Acetylation;Alternative splicing;Cell cycle;Cell division;Cell junction;Cell projection;Chromosomal rearrangement;Coiled coil;Coiled coil {ECO:0000256|SAM:Coils};Complete proteome;Complete proteome {ECO:0000313|Proteomes:UP000005640};Cytoplasm;Cytoskeleton;Direct protein sequencing;ECO:0000213|MaxQB:D6RER5, ECO:0000213|PeptideAtlas:D6RER5};ECO:0000213|MaxQB:D6RGI3, ECO:0000213|PeptideAtlas:D6RGI3…
AK2	F8W1A4;P54819;P54819-2	Isoform of P54819, Adenylate kinase 2, mitochondrial;Adenylate kinase 2, mitochondrial;Isoform of P54819, Isoform 2 of Adenylate kinase 2, mitochondrial	Catalyzes the reversible transfer of the terminalphosphate group between ATP and AMP. Plays an important role incellular energy homeostasis and in adenine nucleotide metabolism.Adenylate kinase activity is critical for regulation of thephosphate utilization and the AMP de novo biosynthesis pathways.Plays a key role in hematopoiesis.	5.66	5.75	5.42	5.63	346	216	643	395	UP000005640_9606_2020;UP000005640_9606_additional_2020	3D-structure;Acetylation;Alternative splicing;ATP-binding;Complete proteome;Complete proteome {ECO:0000313|Proteomes:UP000005640};Direct protein sequencing;Disease mutation;Disulfide bond;Disulfide bond {ECO:0000256|HAMAP-Rule:MF_03168};ECO:0000213|MaxQB:F8W1A4, ECO:0000213|PeptideAtlas:F8W1A4};ECO:0000256|RuleBase:RU003330, ECO:0000256|SAAS:SAAS00720758};ECO:0000256|RuleBase:RU003330, ECO:000025…
ARPC4-TTLL3;ARPC4;ARPC4	F8WCF6;P59998;P59998-3	ARPC4-TTLL3 readthrough, Actin-related protein 2/3 complex subunit 4;Actin-related protein 2/3 complex subunit 4;Isoform of P59998, Isoform 3 of Actin-related protein 2/3 complex subunit 4	Actin-binding component of the Arp2/3 complex, amultiprotein complex that mediates actin polymerization uponstimulation by nucleation-promoting factor (NPF) (PubMed:9230079).The Arp2/3 complex mediates the formation of branched actinnetworks in the cytoplasm, providing the force for cell motility(PubMed:9230079). In addition to its role in the cytoplasmiccytoskeleton, the Arp2/3 complex also prom…	5.88	5.23	5.99	5.63	203	640	187	396	UP000005640_9606_2020;UP000005640_9606_additional_2020	Acetylation;Actin-binding;Actin-binding {ECO:0000256|PIRNR:PIRNR039100};Alternative splicing;Cell projection;Complete proteome;Complete proteome {ECO:0000313|Proteomes:UP000005640};Cytoplasm;Cytoplasm {ECO:0000256|PIRNR:PIRNR039100};Cytoskeleton;Cytoskeleton {ECO:0000256|PIRNR:PIRNR039100};Direct protein sequencing;Nucleus;Reference proteome;Reference proteome {ECO:0000313|Proteomes:UP000005640}
NAGK	Q9UJ70;Q9UJ70-2	N-acetyl-D-glucosamine kinase;Isoform of Q9UJ70, Isoform 2 of N-acetyl-D-glucosamine kinase	Converts endogenous N-acetylglucosamine (GlcNAc), amajor component of complex carbohydrates, from lysosomaldegradation or nutritional sources into GlcNAc 6-phosphate.Involved in the N-glycolylneuraminic acid (Neu5Gc) degradationpathway: although human is not able to catalyze formation ofNeu5Gc due to the inactive CMAHP enzyme, Neu5Gc is present in foodand must be degraded. Also has ManNAc kinase …	5.62	5.34	5.92	5.63	375	523	224	397	UP000005640_9606_2020;UP000005640_9606_additional_2020	3D-structure;Acetylation;Alternative splicing;ATP-binding;Complete proteome;Direct protein sequencing;Kinase;Nucleotide-binding;Phosphoprotein;Polymorphism;Reference proteome;Transferase
SDHB	P21912	Succinate dehydrogenase [ubiquinone] iron-sulfur subunit, mitochondrial	Iron-sulfur protein (IP) subunit of succinatedehydrogenase (SDH) that is involved in complex II of themitochondrial electron transport chain and is responsible fortransferring electrons from succinate to ubiquinone (coenzyme Q).	5.54	5.49	5.3	5.62	443	382	810	398	UP000005640_9606_2020	2Fe-2S;3Fe-4S;4Fe-4S;Acetylation;Complete proteome;Disease mutation;Electron transport;Iron;Iron-sulfur;Membrane;Metal-binding;Mitochondrion;Mitochondrion inner membrane;Oxidoreductase;Polymorphism;Reference proteome;Transit peptide;Transport;Tricarboxylic acid cycle
TMEM43	Q9BTV4	Transmembrane protein 43	May have an important role in maintaining nuclearenvelope structure by organizing protein complexes at the innernuclear membrane. Required for retaining emerin at the innernuclear membrane (By similarity).	6.21	5.82	5.84	5.62	98	197	271	399	UP000005640_9606_2020	Acetylation;Cardiomyopathy;Complete proteome;Disease mutation;Emery-Dreifuss muscular dystrophy;Endoplasmic reticulum;Membrane;Nucleus;Polymorphism;Reference proteome;Transmembrane;Transmembrane helix
NQO1	P15559;P15559-2	NAD(P)H dehydrogenase [quinone] 1;Isoform of P15559, Isoform 2 of NAD(P)H dehydrogenase [quinone] 1	The enzyme apparently serves as a quinone reductase inconnection with conjugation reactions of hydroquinons involved indetoxification pathways as well as in biosynthetic processes suchas the vitamin K-dependent gamma-carboxylation of glutamateresidues in prothrombin synthesis.	4.9	5.57	5.8	5.62	1498	328	299	400	UP000005640_9606_2020;UP000005640_9606_additional_2020	3D-structure;Alternative splicing;Complete proteome;Cytoplasm;FAD;Flavoprotein;Isopeptide bond;NAD;NADP;Oxidoreductase;Phosphoprotein;Polymorphism;Reference proteome;Ubl conjugation
LMNA	P02545-2	Isoform of P02545, Isoform C of Prelamin-A/C	Lamins are components of the nuclear lamina, a fibrouslayer on the nucleoplasmic side of the inner nuclear membrane,which is thought to provide a framework for the nuclear envelopeand may also interact with chromatin. Lamin A and C are present inequal amounts in the lamina of mammals. Plays an important role innuclear assembly, chromatin organization, nuclear membrane andtelomere dynamics. Requir…	5.46	4.82	6.14	5.62	512	1350	131	401	UP000005640_9606_additional_2020	3D-structure;Acetylation;Alternative splicing;Cardiomyopathy;Charcot-Marie-Tooth disease;Coiled coil;Complete proteome;Congenital muscular dystrophy;Direct protein sequencing;Disease mutation;Emery-Dreifuss muscular dystrophy;Intermediate filament;Isopeptide bond;Limb-girdle muscular dystrophy;Lipoprotein;Methylation;Neurodegeneration;Neuropathy;Nucleus;Phosphoprotein;Polymorphism;Prenylation;Ref…
IARS2	Q9NSE4	Isoleucine--tRNA ligase, mitochondrial		5.51	5.42	5.35	5.62	463	440	743	402	UP000005640_9606_2020	Acetylation;Aminoacyl-tRNA synthetase;ATP-binding;Cataract;Complete proteome;Deafness;Disease mutation;Ligase;Mitochondrion;Neuropathy;Nucleotide-binding;Polymorphism;Protein biosynthesis;Reference proteome;Transit peptide
USP5	P45974-2	Isoform of P45974, Isoform Short of Ubiquitin carboxyl-terminal hydrolase 5	Cleaves linear and branched multiubiquitin polymers witha marked preference for branched polymers. Involved in unanchored'Lys-48'-linked polyubiquitin disassembly. Binds linear and 'Lys-63'-linked polyubiquitin with a lower affinity. Knock-down of USP5causes the accumulation of p53/TP53 and an increase in p53/TP53transcriptional activity because the unanchored polyubiquitin thataccumulates is abl…	5.3	5.36	5.68	5.62	691	505	376	403	UP000005640_9606_additional_2020	3D-structure;Acetylation;Alternative splicing;Complete proteome;Direct protein sequencing;Disulfide bond;Hydrolase;Metal-binding;Phosphoprotein;Protease;Reference proteome;Repeat;Thiol protease;Ubl conjugation pathway;Zinc;Zinc-finger
COPG1	Q9Y678	Coatomer subunit gamma-1	the complexalso influences the Golgi structural integrity, as well as theprocessing, activity, and endocytic recycling of LDL receptors.Required for limiting lipid storage in lipid droplets. Involved inlipid homeostasis by regulating the presence of perilipin familymembers PLIN2 and PLIN3 at the lipid droplet surface and promotingthe association of adipocyte triglyceride lipase (PNPLA2) with thel…	5.42	5.35	5.87	5.62	545	521	260	404	UP000005640_9606_2020	3D-structure;Complete proteome;Cytoplasm;Cytoplasmic vesicle;ER-Golgi transport;Golgi apparatus;Membrane;Phosphoprotein;Polymorphism;Protein transport;Reference proteome;Repeat;Transport
PSMD3	O43242	26S proteasome non-ATPase regulatory subunit 3	Component of the 26S proteasome, a multiprotein complexinvolved in the ATP-dependent degradation of ubiquitinatedproteins. This complex plays a key role in the maintenance ofprotein homeostasis by removing misfolded or damaged proteins,which could impair cellular functions, and by removing proteinswhose functions are no longer required. Therefore, the proteasomeparticipates in numerous cellular p…	5.43	5.49	5.67	5.62	538	381	394	405	UP000005640_9606_2020	3D-structure;Alternative splicing;Complete proteome;Isopeptide bond;Phosphoprotein;Proteasome;Reference proteome;Ubl conjugation
HEBP2	Q9Y5Z4	Heme-binding protein 2	Can promote mitochondrial permeability transition andfacilitate necrotic cell death under different types of stressconditions.	4.82	5.4	5.23	5.62	1720	465	923	406	UP000005640_9606_2020	3D-structure;Acetylation;Alternative splicing;Complete proteome;Cytoplasm;Direct protein sequencing;Mitochondrion;Phosphoprotein;Polymorphism;Reference proteome
RPL23A	A8MUS3;H7BY10;K7EJV9;K7ERT8;P62750	Isoform of P62750, Ribosomal_L23eN domain-containing protein;Isoform of P62750, Ribosomal_L23eN domain-containing protein (Fragment);Isoform of P62750, Ribosomal_L23eN domain-containing protein (Fragment);Isoform of P62750, Ribosomal_L23eN domain-containing protein (Fragment);60S ribosomal protein L23a	Component of the ribosome, a large ribonucleoproteincomplex responsible for the synthesis of proteins in the cell.Binds a specific region on the 26S rRNA. May promote p53/TP53degradation possibly through the stimulation of MDM2-mediated TP53polyubiquitination (PubMed:26203195).	5.25	5.01	5.9	5.62	741	956	240	407	UP000005640_9606_2020;UP000005640_9606_additional_2020	3D-structure;Acetylation;Citrullination;Complete proteome;Complete proteome {ECO:0000313|Proteomes:UP000005640};ECO:0000213|MaxQB:A8MUS3, ECO:0000213|PeptideAtlas:A8MUS3};ECO:0000213|MaxQB:H7BY10, ECO:0000213|PeptideAtlas:H7BY10};ECO:0000213|MaxQB:K7EJV9, ECO:0000213|PeptideAtlas:K7EJV9};ECO:0000213|MaxQB:K7ERT8, ECO:0000213|PeptideAtlas:K7ERT8};ECO:0000313|EMBL:EAW51131.1};Isopeptide bond;Methyl…
SND1	Q7KZF4	Staphylococcal nuclease domain-containing protein 1	Endonuclease that mediates miRNA decay of both protein-free and AGO2-loaded miRNAs (PubMed:28546213, PubMed:18453631). Aspart of its function in miRNA decay, regulates mRNAs involved inG1-to-S phase transition (PubMed:28546213). Functions as abridging factor between STAT6 and the basal transcription factor(PubMed:12234934). Plays a role in PIM1 regulation of MYB activity(PubMed:9809063). Function…	5.49	5.48	5.89	5.62	487	395	251	408	UP000005640_9606_2020	3D-structure;Acetylation;Complete proteome;Cytoplasm;Direct protein sequencing;Endonuclease;Host-virus interaction;Hydrolase;Isopeptide bond;Nuclease;Nucleus;Phosphoprotein;Reference proteome;Repeat;Transcription;Transcription regulation;Ubl conjugation
MMAB	Q96EY8	Corrinoid adenosyltransferase	Adenosyltransferase involved in intracellular vitaminB12 metabolism. Generates adenosylcobalamin (AdoCbl) and directlydelivers the cofactor to MUT in a transfer taht is stimulated byATP-binding to MMAB and gated by MMAA	4.71	5.11	4.59	5.62	2115	807	2938	409	UP000005640_9606_2020	3D-structure;Acetylation;ATP-binding;Complete proteome;Disease mutation;Mitochondrion;Nucleotide-binding;Phosphoprotein;Polymorphism;Reference proteome;Transferase;Transit peptide
ATP5PB	P24539;Q5QNZ2	ATP synthase F(0) complex subunit B1, mitochondrial;Isoform of P24539, ATP synthase F(0) complex subunit B1, mitochondrial	Mitochondrial membrane ATP synthase (F(1)F(0) ATPsynthase or Complex V) produces ATP from ADP in the presence of aproton gradient across the membrane which is generated by electrontransport complexes of the respiratory chain. F-type ATPasesconsist of two structural domains, F(1) - containing theextramembraneous catalytic core, and F(0) - containing themembrane proton channel, linked together by a…	5.62	5.73	5.23	5.61	379	229	921	410	UP000005640_9606_2020;UP000005640_9606_additional_2020	Acetylation;CF(0);Coiled coil {ECO:0000256|SAM:Coils};Complete proteome;Complete proteome {ECO:0000313|Proteomes:UP000005640};ECO:0000213|MaxQB:Q5QNZ2, ECO:0000213|PeptideAtlas:Q5QNZ2};Hydrogen ion transport;Ion transport;Membrane;Membrane {ECO:0000256|SAM:Phobius};Mitochondrion;Mitochondrion inner membrane;Polymorphism;Reference proteome;Reference proteome {ECO:0000313|Proteomes:UP000005640};Tra…
ADAM7	C9JK28;E5RK87;Q9H2U9	Isoform of Q9H2U9, Disintegrin and metalloproteinase domain-containing protein 7;Isoform of Q9H2U9, Disintegrin and metalloproteinase domain-containing protein 7;Disintegrin and metalloproteinase domain-containing protein 7	May play an important role in male reproductionincluding sperm maturation and gonadotrope function. This is a noncatalytic metalloprotease-like protein (By similarity)	5.27	5.35	5.37	5.61	726	522	711	411	UP000005640_9606_2020;UP000005640_9606_additional_2020	Alternative splicing;Complete proteome;Complete proteome {ECO:0000313|Proteomes:UP000005640};Disulfide bond;ECO:0000256|SAAS:SAAS00877335};ECO:0000256|SAM:Phobius};Glycoprotein;Membrane;Membrane {ECO:0000256|SAAS:SAAS01078504, ECO:0000256|SAM:Phobius};Membrane {ECO:0000256|SAM:Phobius};Polymorphism;Proteomics identification {ECO:0000213|PeptideAtlas:C9JK28};Proteomics identification {ECO:0000213|…
ENSG00000225528;TMA7	A0A024R1R8;Q9Y2S6	Coiled-coil domain-containing protein 72;Translation machinery-associated protein 7		5.67	5.32	5.86	5.61	336	548	266	412	UP000005640_9606_2020	ADP-ribosylation;Coiled coil;Coiled coil {ECO:0000256|SAM:Coils};Complete proteome;Complete proteome {ECO:0000313|Proteomes:UP000005640};Reference proteome;Reference proteome {ECO:0000313|Proteomes:UP000005640}
LPCAT3	F5H0M4;Q6P1A2	Isoform of Q6P1A2, Lysophospholipid acyltransferase 5;Lysophospholipid acyltransferase 5	Acyltransferase which mediates the conversion oflysophosphatidylcholine (1-acyl-sn-glycero-3-phosphocholine orLPC) into phosphatidylcholine (1,2-diacyl-sn-glycero-3-phosphocholine or PC) (LPCAT activity). Catalyzes also theconversion of lysophosphatidylserine (1-acyl-2-hydroxy-sn-glycero-3-phospho-L-serine or LPS) into phosphatidylserine (1,2-diacyl-sn-glycero-3-phospho-L-serine or PS) (LPSAT act…	5	4.95	4.57	5.61	1249	1083	3028	413	UP000005640_9606_2020;UP000005640_9606_additional_2020	Acetylation;Acyltransferase;Alternative splicing;Complete proteome;Complete proteome {ECO:0000313|Proteomes:UP000005640};ECO:0000213|MaxQB:F5H0M4, ECO:0000213|PeptideAtlas:F5H0M4};ECO:0000256|SAM:Phobius};Endoplasmic reticulum;Lipid biosynthesis;Lipid metabolism;Membrane;Membrane {ECO:0000256|SAAS:SAAS00091212, ECO:0000256|SAM:Phobius};Phospholipid biosynthesis;Phospholipid metabolism;Polymorphis…
PRDX2	P32119	Peroxiredoxin-2	Thiol-specific peroxidase that catalyzes the reductionof hydrogen peroxide and organic hydroperoxides to water andalcohols, respectively. Plays a role in cell protection againstoxidative stress by detoxifying peroxides and as sensor ofhydrogen peroxide-mediated signaling events. Might participate inthe signaling cascades of growth factors and tumor necrosisfactor-alpha by regulating the intracell…	5.48	5.14	5.18	5.61	493	766	1033	414	UP000005640_9606_2020	3D-structure;Acetylation;Alternative splicing;Antioxidant;Complete proteome;Cytoplasm;Direct protein sequencing;Disulfide bond;Oxidoreductase;Peroxidase;Phosphoprotein;Polymorphism;Redox-active center;Reference proteome
LETM1	O95202	Mitochondrial proton/calcium exchanger protein	Mitochondrial proton/calcium antiporter that mediatesproton-dependent calcium efflux from mitochondrion(PubMed:19797662). Crucial for the maintenance of mitochondrialtubular networks and for the assembly of the supercomplexes of therespiratory chain (PubMed:18628306). Required for the maintenanceof the tubular shape and cristae organization (PubMed:18628306).In contrast to SLC8B1/NCLX, does not c…	4.67	4.86	4.7	5.61	2249	1286	2429	415	UP000005640_9606_2020	Acetylation;Alternative splicing;Antiport;Calcium;Calcium transport;Coiled coil;Complete proteome;Ion transport;Membrane;Metal-binding;Mitochondrion;Mitochondrion inner membrane;Reference proteome;Transit peptide;Transmembrane;Transmembrane helix;Transport
GSTK1	Q9Y2Q3	Glutathione S-transferase kappa 1	Significant glutathione conjugating activity is foundonly with the model substrate, 1-chloro-2,4-dinitrobenzene (CDNB).	5.31	5.39	5.18	5.61	682	475	1030	416	UP000005640_9606_2020	3D-structure;Acetylation;Alternative splicing;Complete proteome;Peroxisome;Reference proteome;Transferase
TMED10	P49755	Transmembrane emp24 domain-containing protein 10	the function specifically implies SEC24C and SEC24D ofthe COPII vesicle coat and lipid raft-like microdomains of the ER.Recognizes GPI anchors structural remodeled in the ER by PGAP1 andMPPE1 (By similarity). In COPI vesicle-mediated retrogradetransport involved in the biogenesis of COPI vesicles and vesiclecoat recruitment. On Golgi membranes, acts as primary receptor forARF1-GDP which is involv…	5.5	5.15	5.74	5.61	474	738	345	417	UP000005640_9606_2020	Cell membrane;Complete proteome;Cytoplasmic vesicle;Direct protein sequencing;Endoplasmic reticulum;ER-Golgi transport;Glycoprotein;Golgi apparatus;Membrane;Methylation;Polymorphism;Protein transport;Reference proteome;Signal;Transmembrane;Transmembrane helix;Transport
FAH	P16930	Fumarylacetoacetase		4.85	6.04	5.1	5.61	1646	114	1176	418	UP000005640_9606_2020	Acetylation;Alternative splicing;Calcium;Complete proteome;Direct protein sequencing;Disease mutation;Hydrolase;Magnesium;Metal-binding;Phenylalanine catabolism;Phosphoprotein;Reference proteome;Tyrosine catabolism
ARF3;ARF1	P61204;P84077	ADP-ribosylation factor 3;ADP-ribosylation factor 1	may modulatevesicle budding and uncoating within the Golgi apparatus.; the function is linked toAMPA receptor (AMPAR) trafficking, regulation of synapticplasicity of excitatory synapses and spine shrinkage during long-term depression (LTD).(Microbial infection) Functions as an allostericactivator of the cholera toxin catalytic subunit, an ADP-ribosyltransferase.;GTP-binding protein involved in pr…	5.14	5.31	5.74	5.6	937	560	342	419	UP000005640_9606_2020	3D-structure;Acetylation;Alternative splicing;Cell junction;Cell membrane;Complete proteome;Cytoplasm;Direct protein sequencing;ER-Golgi transport;Golgi apparatus;GTP-binding;Lipoprotein;Membrane;Myristate;Nucleotide-binding;Postsynaptic cell membrane;Protein transport;Reference proteome;Synapse;Synaptosome;Transport
DDOST	A0A0C4DGS1;P39656	Isoform of P39656, Dolichyl-diphosphooligosaccharide--protein glycosyltransferase 48 kDa subunit;Dolichyl-diphosphooligosaccharide--protein glycosyltransferase 48 kDa subunit	Essential subunit of the N-oligosaccharyl transferase(OST) complex which catalyzes the transfer of a high mannoseoligosaccharide from a lipid-linked oligosaccharide donor to anasparagine residue within an Asn-X-Ser/Thr consensus motif innascent polypeptide chains. Required for the assembly of bothSST3A- and SS3B-containing OST complexes. Required for efficientN-glycosylation.;Subunit of the oligo…	5.79	5.32	5.65	5.6	263	553	405	420	UP000005640_9606_2020;UP000005640_9606_additional_2020	Alternative splicing;Complete proteome;Complete proteome {ECO:0000313|Proteomes:UP000005640};Congenital disorder of glycosylation;Disease mutation;ECO:0000213|MaxQB:A0A0C4DGS1, ECO:0000213|PeptideAtlas:A0A0C4DGS1};Endoplasmic reticulum;Endoplasmic reticulum {ECO:0000256|RuleBase:RU361142};Membrane;Membrane {ECO:0000256|RuleBase:RU361142};Polymorphism;Reference proteome;Reference proteome {ECO:000…
AGPAT2	O15120	1-acyl-sn-glycerol-3-phosphate acyltransferase beta	Converts lysophosphatidic acid (LPA) into phosphatidicacid by incorporating an acyl moiety at the sn-2 position of theglycerol backbone.	5.4	5.66	4.53	5.6	570	261	3255	421	UP000005640_9606_2020	Acyltransferase;Alternative splicing;Complete proteome;Congenital generalized lipodystrophy;Diabetes mellitus;Disease mutation;Endoplasmic reticulum;Lipid biosynthesis;Lipid metabolism;Membrane;Phospholipid biosynthesis;Phospholipid metabolism;Reference proteome;Signal;Transferase;Transmembrane;Transmembrane helix
H1-5	P16401	Histone H1.5	Histone H1 protein binds to linker DNA betweennucleosomes forming the macromolecular structure known as thechromatin fiber. Histones H1 are necessary for the condensation ofnucleosome chains into higher-order structured fibers. Acts alsoas a regulator of individual gene transcription through chromatinremodeling, nucleosome spacing and DNA methylation (Bysimilarity).	5.77	4.63	5.73	5.6	270	1893	350	422	UP000005640_9606_2020	3D-structure;Acetylation;Chromosome;Citrullination;Complete proteome;Direct protein sequencing;DNA-binding;Hydroxylation;Methylation;Nucleus;Phosphoprotein;Polymorphism;Reference proteome
GFPT1	Q06210;Q06210-2	Glutamine--fructose-6-phosphate aminotransferase [isomerizing] 1;Isoform of Q06210, Isoform 2 of Glutamine--fructose-6-phosphate aminotransferase [isomerizing] 1	Controls the flux of glucose into the hexosaminepathway. Most likely involved in regulating the availability ofprecursors for N- and O-linked glycosylation of proteins.Regulates the circadian expression of clock genes ARNTL/BMAL1 andCRY1.	4.62	5.1	5.59	5.6	2479	830	466	423	UP000005640_9606_2020;UP000005640_9606_additional_2020	3D-structure;Alternative splicing;Aminotransferase;Biological rhythms;Complete proteome;Congenital myasthenic syndrome;Disease mutation;Glutamine amidotransferase;Phosphoprotein;Reference proteome;Repeat;Transferase
UQCRC1	P31930	Cytochrome b-c1 complex subunit 1, mitochondrial	This is a component of the ubiquinol-cytochrome creductase complex (complex III or cytochrome b-c1 complex), whichis part of the mitochondrial respiratory chain. This protein maymediate formation of the complex between cytochromes c and c1.	5.52	5.43	5.16	5.6	456	430	1078	424	UP000005640_9606_2020	3D-structure;Acetylation;Complete proteome;Direct protein sequencing;Electron transport;Membrane;Mitochondrion;Mitochondrion inner membrane;Phosphoprotein;Polymorphism;Reference proteome;Respiratory chain;Transit peptide;Transport
STAT5A	K7EK35;P42229	Isoform of P42229, Signal transducer and activator of transcription;Signal transducer and activator of transcription 5A	Carries out a dual function: signal transduction andactivation of transcription. Mediates cellular responses to thecytokine KITLG/SCF and other growth factors. Mediates cellularresponses to ERBB4. May mediate cellular responses to activatedFGFR1, FGFR2, FGFR3 and FGFR4. Binds to the GAS element andactivates PRL-induced transcription. Regulates the expression ofmilk proteins during lactation.	5.11	5.39	4.85	5.6	1010	467	1862	425	UP000005640_9606_2020;UP000005640_9606_additional_2020	Activator;Activator {ECO:0000256|RuleBase:RU046415};Alternative splicing;Coiled coil {ECO:0000256|SAM:Coils};Complete proteome;Complete proteome {ECO:0000313|Proteomes:UP000005640};Cytoplasm;Cytoplasm {ECO:0000256|RuleBase:RU046415};DNA-binding;DNA-binding {ECO:0000256|RuleBase:RU046415};ECO:0000213|MaxQB:K7EK35, ECO:0000213|PeptideAtlas:K7EK35};ECO:0000256|RuleBase:RU046415};Lactation;Nucleus;Nu…
UGDH	O60701	UDP-glucose 6-dehydrogenase	hyaluronan, chondroitin sulfate, and heparan sulfate.;Involved in the biosynthesis of glycosaminoglycans	5.23	4.67	6.33	5.6	784	1771	74	426	UP000005640_9606_2020	3D-structure;Acetylation;Allosteric enzyme;Alternative splicing;Complete proteome;NAD;Oxidoreductase;Phosphoprotein;Reference proteome
TPM1	P09493-9	Isoform of P09493, Isoform 9 of Tropomyosin alpha-1 chain	Binds to actin filaments in muscle and non-muscle cells(PubMed:23170982). Plays a central role, in association with thetroponin complex, in the calcium dependent regulation ofvertebrate striated muscle contraction (PubMed:23170982). Smoothmuscle contraction is regulated by interaction with caldesmon. Innon-muscle cells is implicated in stabilizing cytoskeleton actinfilaments.	6.44	5.32	6.22	5.6	48	542	100	427	UP000005640_9606_additional_2020	3D-structure;Acetylation;Actin-binding;Alternative splicing;Cardiomyopathy;Coiled coil;Complete proteome;Cytoplasm;Cytoskeleton;Direct protein sequencing;Disease mutation;Muscle protein;Phosphoprotein;Reference proteome
PDXK	O00764	Pyridoxal kinase	Required for synthesis of pyridoxal-5-phosphate fromvitamin B6.	4.92	5.94	5.19	5.59	1437	145	1001	428	UP000005640_9606_2020	3D-structure;Acetylation;Alternative splicing;ATP-binding;Complete proteome;Cytoplasm;Kinase;Metal-binding;Nucleotide-binding;Phosphoprotein;Reference proteome;Transferase;Zinc
SUCLA2	A0A2R8Y6Y7;A0A2R8YDQ9;Q9P2R7;Q9P2R7-2	Isoform of Q9P2R7, Succinate--CoA ligase [ADP-forming] subunit beta, mitochondrial;Isoform of Q9P2R7, Succinate--CoA ligase [ADP-forming] subunit beta, mitochondrial;Succinate--CoA ligase [ADP-forming] subunit beta, mitochondrial;Isoform of Q9P2R7, Isoform 2 of Succinate--CoA ligase [ADP-forming] subunit beta, mitochondrial	ATP-specific succinyl-CoA synthetase functions in thecitric acid cycle (TCA), coupling the hydrolysis of succinyl-CoAto the synthesis of ATP and thus represents the only step ofsubstrate-level phosphorylation in the TCA (PubMed:15877282). Thebeta subunit provides nucleotide specificity of the enzyme andbinds the substrate succinate, while the binding sites forcoenzyme A and phosphate are found in…	5.39	5.64	5.03	5.59	580	277	1324	429	UP000005640_9606_2020;UP000005640_9606_additional_2020	3D-structure;Acetylation;Alternative splicing;ATP-binding;Complete proteome;Complete proteome {ECO:0000313|Proteomes:UP000005640};Disease mutation;ECO:0000213|MaxQB:A0A2R8Y6Y7, ECO:0000213|PeptideAtlas:A0A2R8Y6Y7};ECO:0000213|MaxQB:A0A2R8YDQ9, ECO:0000213|PeptideAtlas:A0A2R8YDQ9};ECO:0000256|PROSITE-ProRule:PRU00409, ECO:0000256|RuleBase:RU361258};ECO:0000256|PROSITE-ProRule:PRU00409};ECO:0000256…
EHD1	Q9H4M9	EH domain-containing protein 1	ATP- and membrane-binding protein that controls membranereorganization/tubulation upon ATP hydrolysis. In vitro causesvesiculation of endocytic membranes (PubMed:24019528). Acts inearly endocytic membrane fusion and membrane trafficking ofrecycling endosomes (PubMed:15020713, PubMed:17233914,PubMed:20801876). Recruited to endosomal membranes upon nervegrowth factor stimulation, indirectly regulat…	5.45	5.64	5.68	5.59	518	276	381	430	UP000005640_9606_2020	3D-structure;Acetylation;ATP-binding;Calcium;Cell membrane;Cell projection;Cilium;Cilium biogenesis/degradation;Coiled coil;Complete proteome;Direct protein sequencing;Endosome;Membrane;Metal-binding;Nucleotide-binding;Phosphoprotein;Protein transport;Reference proteome;Transport
ATP5F1C	P36542;P36542-2	ATP synthase subunit gamma, mitochondrial;Isoform of P36542, Isoform Heart of ATP synthase subunit gamma, mitochondrial	Mitochondrial membrane ATP synthase (F(1)F(0) ATPsynthase or Complex V) produces ATP from ADP in the presence of aproton gradient across the membrane which is generated by electrontransport complexes of the respiratory chain. F-type ATPasesconsist of two structural domains, F(1) - containing theextramembraneous catalytic core, and F(0) - containing themembrane proton channel, linked together by a…	5.7	5.67	5.27	5.59	309	255	863	431	UP000005640_9606_2020;UP000005640_9606_additional_2020	Acetylation;Alternative splicing;ATP synthesis;CF(1);Complete proteome;Direct protein sequencing;Hydrogen ion transport;Ion transport;Membrane;Mitochondrion;Mitochondrion inner membrane;Phosphoprotein;Reference proteome;Transit peptide;Transport
KIF5B	P33176	Kinesin-1 heavy chain	Microtubule-dependent motor required for normaldistribution of mitochondria and lysosomes. Can induce formationof neurite-like membrane protrusions in non-neuronal cells in aZFYVE27-dependent manner (By similarity). Regulates centrosome andnuclear positioning during mitotic entry. During the G2 phase ofthe cell cycle in a BICD2-dependent manner, antagonizes dyneinfunction and drives the separatio…	5.26	5.34	5.76	5.59	733	524	327	432	UP000005640_9606_2020	3D-structure;Acetylation;ATP-binding;Coiled coil;Complete proteome;Cytoplasm;Cytoskeleton;Isopeptide bond;Methylation;Microtubule;Motor protein;Nucleotide-binding;Phosphoprotein;Reference proteome;Ubl conjugation
OTUB1	F5GYN4;F5H6Q1;J3KR44;Q96FW1	Isoform of Q96FW1, Ubiquitinyl hydrolase 1;Isoform of Q96FW1, Ubiquitin thioesterase;Isoform of Q96FW1, Ubiquitin thioesterase;Ubiquitin thioesterase OTUB1	Hydrolase that can specifically remove 'Lys-48'-linkedconjugated ubiquitin from proteins and plays an importantregulatory role at the level of protein turnover by preventingdegradation. Regulator of T-cell anergy, a phenomenon that occurswhen T-cells are rendered unresponsive to antigen rechallenge andno longer respond to their cognate antigen. Acts via itsinteraction with RNF128/GRAIL, a crucial…	5.37	5.24	5.76	5.59	602	629	326	433	UP000005640_9606_2020;UP000005640_9606_additional_2020	3D-structure;Acetylation;Adaptive immunity;Alternative splicing;Coiled coil {ECO:0000256|SAM:Coils};Complete proteome;Complete proteome {ECO:0000313|Proteomes:UP000005640};Cytoplasm;Direct protein sequencing;DNA damage;DNA repair;ECO:0000213|MaxQB:F5GYN4, ECO:0000213|PeptideAtlas:F5GYN4};ECO:0000213|MaxQB:F5H6Q1, ECO:0000213|PeptideAtlas:F5H6Q1};ECO:0000213|MaxQB:J3KR44, ECO:0000213|PeptideAtlas:…
DHFR	P00374	Dihydrofolate reductase	Key enzyme in folate metabolism. Contributes to the denovo mitochondrial thymidylate biosynthesis pathway. Catalyzes anessential reaction for de novo glycine and purine synthesis, andfor DNA precursor synthesis. Binds its own mRNA and that of DHFR2	4.71		5.82	5.59	2106		291	434	UP000005640_9606_2020	3D-structure;Alternative splicing;Complete proteome;Cytoplasm;Disease mutation;Methotrexate resistance;Mitochondrion;NADP;One-carbon metabolism;Oxidoreductase;Reference proteome;RNA-binding
ATP2A2	P16615	Sarcoplasmic/endoplasmic reticulum calcium ATPase 2	This magnesium-dependent enzyme catalyzes the hydrolysisof ATP coupled with the translocation of calcium from the cytosolto the sarcoplasmic reticulum lumen. Isoform 2 is involved in theregulation of the contraction/relaxation cycle (PubMed:16402920).Acts as a regulator of TNFSF11-mediated Ca(2+) signaling pathwaysvia its interaction with TMEM64 which is critical for the TNFSF11-induced CREB1 act…	5.62	5.72	5.67	5.59	380	231	398	435	UP000005640_9606_2020	Alternative splicing;ATP-binding;Calcium;Calcium transport;Complete proteome;Disease mutation;Endoplasmic reticulum;Epilepsy;Hydrolase;Ion transport;Magnesium;Membrane;Metal-binding;Nitration;Nucleotide-binding;Phosphoprotein;Reference proteome;Sarcoplasmic reticulum;Transmembrane;Transmembrane helix;Transport
UQCRB	B7Z2R2;P14927;P14927-2	Isoform of P14927, Complex III subunit VII;Cytochrome b-c1 complex subunit 7;Isoform of P14927, Isoform 2 of Cytochrome b-c1 complex subunit 7	This is a component of the ubiquinol-cytochrome creductase complex (complex III or cytochrome b-c1 complex), whichis part of the mitochondrial respiratory chain. This component isinvolved in redox-linked proton pumping.	5.16	5.32	5.07	5.59	908	544	1225	436	UP000005640_9606_2020;UP000005640_9606_additional_2020	3D-structure;Acetylation;Alternative splicing;Complete proteome;Complete proteome {ECO:0000313|Proteomes:UP000005640};ECO:0000213|MaxQB:B7Z2R2, ECO:0000213|PeptideAtlas:B7Z2R2};Electron transport;Membrane;Mitochondrion;Mitochondrion inner membrane;Polymorphism;Primary mitochondrial disease;Reference proteome;Reference proteome {ECO:0000313|Proteomes:UP000005640};Respiratory chain;Transport
PSMB6	P28072	Proteasome subunit beta type-6	Component of the 20S core proteasome complex involved inthe proteolytic degradation of most intracellular proteins. Thiscomplex plays numerous essential roles within the cell byassociating with different regulatory particles. Associated withtwo 19S regulatory particles, forms the 26S proteasome and thusparticipates in the ATP-dependent degradation of ubiquitinatedproteins. The 26S proteasome play…	5.02	5.29	5.53	5.59	1199	580	539	437	UP000005640_9606_2020	3D-structure;Acetylation;Complete proteome;Cytoplasm;Direct protein sequencing;Host-virus interaction;Hydrolase;Nucleus;Phosphoprotein;Polymorphism;Protease;Proteasome;Reference proteome;Threonine protease;Zymogen
TP53I3	Q53FA7	Quinone oxidoreductase PIG3	May be involved in the generation of reactive oxygenspecies (ROS). Has low NADPH-dependent beta-naphthoquinonereductase activity, with a preference for 1,2-beta-naphthoquinoneover 1,4-beta-naphthoquinone. Has low NADPH-dependent diaminereductase activity (in vitro).	4.74	4.34	5.28	5.59	1990	2969	851	438	UP000005640_9606_2020	3D-structure;Acetylation;Alternative splicing;Complete proteome;Direct protein sequencing;NADP;Oxidoreductase;Polymorphism;Reference proteome
EPM2A	B3EWF7	Laforin, isoform 9				5	5.59			1408	439	UP000005640_9606_2020	Alternative initiation;Alternative splicing;Complete proteome;Nucleus;Reference proteome
CD248	Q9HCU0	Endosialin	May play a role in tumor angiogenesis	4.5	4.95	5.67	5.58	3003	1079	395	440	UP000005640_9606_2020	Alternative splicing;Calcium;Complete proteome;Disulfide bond;EGF-like domain;Glycoprotein;Lectin;Membrane;Phosphoprotein;Polymorphism;Reference proteome;Signal;Transmembrane;Transmembrane helix
TLN2	Q9Y4G6	Talin-2	As a major component of focal adhesion plaques thatlinks integrin to the actin cytoskeleton, may play an importantrole in cell adhesion. Recruits PIP5K1C to focal adhesion plaquesand strongly activates its kinase activity (By similarity)	5.48	6.08	5.2	5.58	499	106	998	441	UP000005640_9606_2020	Cell junction;Cell membrane;Complete proteome;Cytoplasm;Cytoskeleton;Disease mutation;Membrane;Phosphoprotein;Polymorphism;Reference proteome;Synapse
TPD52L2	O43399;O43399-5;O43399-7	Tumor protein D54;Isoform of O43399, Isoform 5 of Tumor protein D54;Isoform of O43399, Isoform 7 of Tumor protein D54		5.5	5.6	5.96	5.58	477	308	206	442	UP000005640_9606_2020;UP000005640_9606_additional_2020	Acetylation;Alternative splicing;Coiled coil;Complete proteome;Phosphoprotein;Reference proteome
SNX3	O60493	Sorting nexin-3	the function may involve the CSC retromersubcomplex (By similarity). In the case of Salmonella entericainfection plays arole in maturation of the Salmonella-containingvacuole (SCV) and promotes recruitment of LAMP1 to SCVs(PubMed:20482551).;Phosphoinositide-binding protein required formultivesicular body formation. Specifically bindsphosphatidylinositol 3-phosphate (PtdIns(P3)). Also can bindphos…	5.54	5.37	5.65	5.58	439	491	410	443	UP000005640_9606_2020	3D-structure;Acetylation;Alternative splicing;Chromosomal rearrangement;Complete proteome;Cytoplasmic vesicle;Direct protein sequencing;Endosome;Isopeptide bond;Lipid-binding;Methylation;Microphthalmia;Phosphoprotein;Protein transport;Reference proteome;Transport;Ubl conjugation
TXNDC17	Q9BRA2	Thioredoxin domain-containing protein 17	Disulfide reductase. May participate in various redoxreactions through the reversible oxidation of its active centerdithiol to a disulfide and catalyze dithiol-disulfide exchangereactions. Modulates TNF-alpha signaling and NF-kappa-Bactivation. Has peroxidase activity and may contribute to theelimination of cellular hydrogen peroxide	4.95	5.09	5.79	5.58	1343	838	313	444	UP000005640_9606_2020	3D-structure;Acetylation;Complete proteome;Cytoplasm;Direct protein sequencing;Disulfide bond;Redox-active center;Reference proteome
OLA1	J3KQ32;Q9NTK5	Isoform of Q9NTK5, Obg-like ATPase 1;Obg-like ATPase 1	Hydrolyzes ATP, and can also hydrolyze GTP with lowerefficiency. Has lower affinity for GTP.	5.15	5.3	5.62	5.58	928	567	440	445	UP000005640_9606_2020;UP000005640_9606_additional_2020	3D-structure;Acetylation;Alternative splicing;ATP-binding;ATP-binding {ECO:0000256|HAMAP-Rule:MF_03167};Complete proteome;Complete proteome {ECO:0000313|Proteomes:UP000005640};Cytoplasm;Cytoplasm {ECO:0000256|HAMAP-Rule:MF_03167};ECO:0000213|MaxQB:J3KQ32, ECO:0000213|PeptideAtlas:J3KQ32};Hydrolase;Hydrolase {ECO:0000256|HAMAP-Rule:MF_03167};Magnesium;Metal-binding;Nucleotide-binding;Nucleotide-bi…
NPEPPS	E9PLK3;P55786	Isoform of P55786, Aminopeptidase;Puromycin-sensitive aminopeptidase	Aminopeptidase with broad substrate specificity forseveral peptides. Involved in proteolytic events essential forcell growth and viability. May act as regulator of neuropeptideactivity. Plays a role in the antigen-processing pathway for MHCclass I molecules. Involved in the N-terminal trimming ofcytotoxic T-cell epitope precursors. Digests the poly-Q peptidesfound in many cellular proteins. Diges…	5.34	5.32	5.65	5.58	640	539	406	446	UP000005640_9606_2020;UP000005640_9606_additional_2020	Alternative splicing;Aminopeptidase;Aminopeptidase {ECO:0000256|RuleBase:RU364040};Complete proteome;Complete proteome {ECO:0000313|Proteomes:UP000005640};Cytoplasm;Direct protein sequencing;ECO:0000213|MaxQB:E9PLK3, ECO:0000213|PeptideAtlas:E9PLK3};Hydrolase;Hydrolase {ECO:0000256|RuleBase:RU364040};Metal-binding;Metal-binding {ECO:0000256|RuleBase:RU364040};Metalloprotease;Metalloprotease {ECO:…
RPS15A	P62244	40S ribosomal protein S15a		5.42	5.14	5.79	5.58	550	754	314	447	UP000005640_9606_2020	3D-structure;Complete proteome;Direct protein sequencing;Reference proteome;Ribonucleoprotein;Ribosomal protein
ETFDH	Q16134	Electron transfer flavoprotein-ubiquinone oxidoreductase, mitochondrial	Accepts electrons from ETF and reduces ubiquinone.	4.92	5.17	4.45	5.58	1434	722	3699	448	UP000005640_9606_2020	4Fe-4S;Acetylation;Alternative splicing;Complete proteome;Disease mutation;Electron transport;FAD;Flavoprotein;Glutaricaciduria;Iron;Iron-sulfur;Membrane;Metal-binding;Mitochondrion;Mitochondrion inner membrane;Oxidoreductase;Phosphoprotein;Polymorphism;Reference proteome;Transit peptide;Transport;Ubiquinone
PGLS	O95336	6-phosphogluconolactonase	Hydrolysis of 6-phosphogluconolactone to 6-phosphogluconate.	5.15	4.97	5.56	5.58	925	1040	497	449	UP000005640_9606_2020	Acetylation;Complete proteome;Cytoplasm;Direct protein sequencing;Hydrolase;Phosphoprotein;Reference proteome
ESYT1	Q9BSJ8	Extended synaptotagmin-1	Binds glycerophospholipids in a barrel-like domain andmay play a role in cellular lipid transport (By similarity). Bindscalcium (via the C2 domains) and translocates to sites of contactbetween the endoplasmic reticulum and the cell membrane inresponse to increased cytosolic calcium levels. Helps tether theendoplasmic reticulum to the cell membrane and promotes theformation of appositions between …	5.46	5.86	5.44	5.57	506	181	629	450	UP000005640_9606_2020	Acetylation;Alternative splicing;Calcium;Cell membrane;Coiled coil;Complete proteome;Direct protein sequencing;Endoplasmic reticulum;Lipid transport;Lipid-binding;Membrane;Metal-binding;Phosphoprotein;Polymorphism;Reference proteome;Repeat;Transmembrane;Transmembrane helix;Transport
PSMC2	P35998	26S proteasome regulatory subunit 7	Component of the 26S proteasome, a multiprotein complexinvolved in the ATP-dependent degradation of ubiquitinatedproteins. This complex plays a key role in the maintenance ofprotein homeostasis by removing misfolded or damaged proteins,which could impair cellular functions, and by removing proteinswhose functions are no longer required. Therefore, the proteasomeparticipates in numerous cellular p…	5.3	5.33	5.67	5.57	689	535	396	451	UP000005640_9606_2020	3D-structure;Acetylation;Alternative splicing;ATP-binding;Complete proteome;Cytoplasm;Direct protein sequencing;Nucleotide-binding;Proteasome;Reference proteome
NIT2	Q9NQR4	Omega-amidase NIT2	Has a omega-amidase activity. The role of omega-amidaseis to remove potentially toxic intermediates by converting alpha-ketoglutaramate and alpha-ketosuccinamate to biologically usefulalpha-ketoglutarate and oxaloacetate, respectively. Overexpressiondecreases the colony-forming capacity of cultured cells byarresting cells in the G2 phase of the cell cycle	5.05	5.46	5.31	5.57	1124	407	807	452	UP000005640_9606_2020	Acetylation;Complete proteome;Cytoplasm;Hydrolase;Phosphoprotein;Polymorphism;Reference proteome
MTCH2	Q9Y6C9	Mitochondrial carrier homolog 2	The substrate transported is not yet known. Inducesmitochondrial depolarization.	5.1	5.59	4.86	5.57	1022	310	1827	453	UP000005640_9606_2020	Acetylation;Complete proteome;Direct protein sequencing;Membrane;Mitochondrion;Mitochondrion inner membrane;Polymorphism;Reference proteome;Repeat;Transmembrane;Transmembrane helix;Transport
RPL13A	P40429	60S ribosomal protein L13a	Associated with ribosomes but is not required forcanonical ribosome function and has extra-ribosomal functions.Component of the GAIT (gamma interferon-activated inhibitor oftranslation) complex which mediates interferon-gamma-inducedtranscript-selective translation inhibition in inflammationprocesses. Upon interferon-gamma activation and subsequentphosphorylation dissociates from the ribosome and…	5.3	5.03	5.7	5.57	690	928	365	454	UP000005640_9606_2020	3D-structure;Acetylation;Citrullination;Complete proteome;Cytoplasm;Direct protein sequencing;Phosphoprotein;Reference proteome;Ribonucleoprotein;Ribosomal protein;Translation regulation
UBXN1	E9PRQ7;Q04323	Isoform of Q04323, UBX domain-containing protein 1;UBX domain-containing protein 1	Ubiquitin-binding protein that plays a role in themodulation of innate immune response. Blocks both the RIG-I-likereceptors (RLR) and NF-kappa-B pathways. Following viralinfection, UBXN1 is induced and recruited to the RLR componentMAVS. In turn, interferes with MAVS oligomerization, and disruptsthe MAVS/TRAF3/TRAF6 signalosome. This function probably serves asa brake to prevent excessive RLR sig…	4.94	4.99	5.52	5.57	1359	987	544	455	UP000005640_9606_2020;UP000005640_9606_additional_2020	Acetylation;Alternative splicing;Coiled coil;Coiled coil {ECO:0000256|SAM:Coils};Complete proteome;Complete proteome {ECO:0000313|Proteomes:UP000005640};Cytoplasm;Direct protein sequencing;ECO:0000213|MaxQB:E9PRQ7, ECO:0000213|PeptideAtlas:E9PRQ7};Host-virus interaction;Phosphoprotein;Polymorphism;Reference proteome;Reference proteome {ECO:0000313|Proteomes:UP000005640}
ADH5	P11766	Alcohol dehydrogenase class-3	Class-III ADH is remarkably ineffective in oxidizingethanol, but it readily catalyzes the oxidation of long-chainprimary alcohols and the oxidation of S-(hydroxymethyl)glutathione.	5.53	5.66	5.57	5.57	450	260	487	456	UP000005640_9606_2020	3D-structure;Acetylation;Complete proteome;Cytoplasm;Direct protein sequencing;Metal-binding;NAD;Oxidoreductase;Phosphoprotein;Polymorphism;Reference proteome;Zinc
HNRNPA3	P51991-2	Isoform of P51991, Isoform 2 of Heterogeneous nuclear ribonucleoprotein A3	Plays a role in cytoplasmic trafficking of RNA. Binds tothe cis-acting response element, A2RE. May be involved in pre-mRNAsplicing.	5.64	5.13	5.82	5.57	364	779	289	457	UP000005640_9606_additional_2020	Acetylation;Alternative splicing;Complete proteome;Direct protein sequencing;Isopeptide bond;Methylation;mRNA processing;mRNA splicing;Nucleus;Phosphoprotein;Reference proteome;Repeat;Ribonucleoprotein;RNA-binding;Spliceosome;Ubl conjugation
XRCC6	P12956	X-ray repair cross-complementing protein 6	Single-stranded DNA-dependent ATP-dependent helicase.Has a role in chromosome translocation. The DNA helicase IIcomplex binds preferentially to fork-like ends of double-strandedDNA in a cell cycle-dependent manner. It works in the 3'-5'direction. Binding to DNA may be mediated by XRCC6. Involved inDNA non-homologous end joining (NHEJ) required for double-strandbreak repair and V(D)J recombination…	5.83	5.15	5.8	5.57	241	737	301	458	UP000005640_9606_2020	3D-structure;Acetylation;Activator;ADP-ribosylation;Alternative splicing;ATP-binding;Chromosome;Complete proteome;Direct protein sequencing;DNA damage;DNA recombination;DNA repair;DNA-binding;Helicase;Hydrolase;Immunity;Innate immunity;Isopeptide bond;Lyase;Multifunctional enzyme;Nucleotide-binding;Nucleus;Phosphoprotein;Reference proteome;Systemic lupus erythematosus;Transcription;Transcription …
AP2M1	A0A087WY71;Q96CW1;Q96CW1-2	Isoform of Q96CW1, AP-2 complex subunit mu;AP-2 complex subunit mu;Isoform of Q96CW1, Isoform 2 of AP-2 complex subunit mu	it recognizes theY-X-X-Phi motifs. The surface region interacting with to the Y-X-X-Phi motif is inaccessible in cytosolic AP-2, but becomesaccessible through a conformational change followingphosphorylation of AP-2 mu subunit at 'Tyr-156' in membrane-associated AP-2. The membrane-specific phosphorylation eventappears to involve assembled clathrin which activates the AP-2 mukinase AAK1 (By simila…	5.7	5.25	5.61	5.57	314	614	444	459	UP000005640_9606_2020;UP000005640_9606_additional_2020	3D-structure;Alternative splicing;Cell membrane;Coated pit;Complete proteome;Complete proteome {ECO:0000313|Proteomes:UP000005640};ECO:0000213|MaxQB:A0A087WY71, ECO:0000213|PeptideAtlas:A0A087WY71};Endocytosis;Lipid-binding;Lipid-binding {ECO:0000256|PIRSR:PIRSR005992-1};Membrane;Membrane {ECO:0000256|SAAS:SAAS00424593};Phosphoprotein;Protein transport;Protein transport {ECO:0000256|SAAS:SAAS0111…
RCN1	Q15293	Reticulocalbin-1	May regulate calcium-dependent activities in theendoplasmic reticulum lumen or post-ER compartment.	5.01	5.03	5.67	5.57	1211	925	393	460	UP000005640_9606_2020	Alternative splicing;Calcium;Complete proteome;Endoplasmic reticulum;Glycoprotein;Metal-binding;Phosphoprotein;Polymorphism;Reference proteome;Repeat;Signal
HEXA	H3BP20;P06865	Isoform of P06865, Beta-hexosaminidase;Beta-hexosaminidase subunit alpha	Responsible for the degradation of GM2 gangliosides, anda variety of other molecules containing terminal N-acetylhexosamines, in the brain and other tissues. The form B is activeagainst certain oligosaccharides. The form S has no measurableactivity.	5.41	4.52	5.5	5.57	566	2271	557	461	UP000005640_9606_2020;UP000005640_9606_additional_2020	3D-structure;Alternative splicing;Complete proteome;Complete proteome {ECO:0000313|Proteomes:UP000005640};Direct protein sequencing;Disease mutation;Disulfide bond;Disulfide bond {ECO:0000256|PIRSR:PIRSR001093-2};ECO:0000213|MaxQB:H3BP20, ECO:0000213|PeptideAtlas:H3BP20};Gangliosidosis;Glycoprotein;Glycosidase;Glycosidase {ECO:0000256|PIRNR:PIRNR001093};Hydrolase;Hydrolase {ECO:0000256|PIRNR:PIRN…
VAPA	Q9P0L0	Vesicle-associated membrane protein-associated protein A	Binds to OSBPL3, which mediates recruitment of VAPA toplasma membrane sites (PubMed:25447204). The ORP3-VAPA complexstimulates RRAS signaling which in turn attenuates integrin beta-1(ITGB1) activation at the cell surface (PubMed:25447204). WithOSBPL3, may regulate ER morphology (PubMed:16143324). May play arole in vesicle trafficking (PubMed:11511104, PubMed:19289470)	5.25	5.45	5.75	5.56	743	417	337	462	UP000005640_9606_2020	3D-structure;Acetylation;Alternative splicing;Cell junction;Cell membrane;Coiled coil;Complete proteome;Endoplasmic reticulum;Membrane;Nucleus;Phosphoprotein;Polymorphism;Reference proteome;Tight junction;Transmembrane;Transmembrane helix
CTSB	P07858	Cathepsin B	Thiol protease which is believed to participate inintracellular degradation and turnover of proteins(PubMed:12220505). Cleaves matrix extracellularphosphoglycoprotein MEPE (PubMed:12220505). Has also beenimplicated in tumor invasion and metastasis (PubMed:3972105)	5.18	4.9	5.72	5.56	869	1192	352	463	UP000005640_9606_2020	3D-structure;Acetylation;Complete proteome;Direct protein sequencing;Disulfide bond;Glycoprotein;Hydrolase;Lysosome;Polymorphism;Protease;Reference proteome;Secreted;Signal;Thiol protease;Zymogen
SRM	P19623	Spermidine synthase	Catalyzes the production of spermidine from putrescineand decarboxylated S-adenosylmethionine (dcSAM). Has a strongpreference for putrescine as substrate, and has very low activitytowards 1,3-diaminopropane. Has extremely low activity towardsspermidine.	4.94	4.93	5.93	5.56	1369	1114	222	464	UP000005640_9606_2020	3D-structure;Acetylation;Complete proteome;Polyamine biosynthesis;Polymorphism;Reference proteome;Spermidine biosynthesis;Transferase
ACADS	P16219	Short-chain specific acyl-CoA dehydrogenase, mitochondrial	Introduces a double bond at position 2 in saturatedacyl-CoA's of short chain length, i.e. less than 6 carbon atoms	5.2	5.5	4.25	5.56	830	370	4898	465	UP000005640_9606_2020	3D-structure;Acetylation;Complete proteome;Direct protein sequencing;Disease mutation;FAD;Fatty acid metabolism;Flavoprotein;Lipid metabolism;Mitochondrion;Oxidoreductase;Phosphoprotein;Polymorphism;Reference proteome;Transit peptide
UQCRFS1	P47985	Cytochrome b-c1 complex subunit Rieske, mitochondrial	Cytochrome b-c1 complex subunit Rieske, mitochondrial:Component of the mitochondrial ubiquinol-cytochrome c reductasecomplex dimer (complex III dimer), which is a respiratory chainthat generates an electrochemical potential coupled to ATPsynthesis (PubMed:28673544). Incorporation of UQCRFS1 is thepenultimate step in complex III assembly (PubMed:28673544)	5.54	5.55	5.26	5.56	442	338	886	466	UP000005640_9606_2020	2Fe-2S;3D-structure;Complete proteome;Direct protein sequencing;Disulfide bond;Electron transport;Iron;Iron-sulfur;Membrane;Metal-binding;Mitochondrion;Mitochondrion inner membrane;Oxidoreductase;Polymorphism;Reference proteome;Respiratory chain;Transit peptide;Transmembrane;Transmembrane helix;Transport
SRSF1	J3KTL2;Q07955	Isoform of Q07955, Serine/arginine-rich splicing factor 1;Serine/arginine-rich splicing factor 1	Plays a role in preventing exon skipping, ensuring theaccuracy of splicing and regulating alternative splicing.Interacts with other spliceosomal components, via the RS domains,to form a bridge between the 5'- and 3'-splice site bindingcomponents, U1 snRNP and U2AF. Can stimulate binding of U1 snRNPto a 5'-splice site-containing pre-mRNA. Binds to purine-rich RNAsequences, either the octamer, 5'-R…	5.42	4.82	5.81	5.55	555	1356	295	467	UP000005640_9606_2020;UP000005640_9606_additional_2020	3D-structure;Acetylation;Alternative splicing;Complete proteome;Complete proteome {ECO:0000313|Proteomes:UP000005640};Cytoplasm;Direct protein sequencing;ECO:0000213|MaxQB:J3KTL2, ECO:0000213|PeptideAtlas:J3KTL2};Isopeptide bond;Methylation;mRNA processing;mRNA splicing;mRNA transport;Nucleus;Phosphoprotein;Polymorphism;Reference proteome;Reference proteome {ECO:0000313|Proteomes:UP000005640};Rep…
COL6A2	P12110	Collagen alpha-2(VI) chain	Collagen VI acts as a cell-binding protein.	6.47	5.64	5.8	5.55	43	278	305	468	UP000005640_9606_2020	Alternative splicing;Cell adhesion;Collagen;Complete proteome;Congenital muscular dystrophy;Direct protein sequencing;Disease mutation;Extracellular matrix;Glycoprotein;Hydroxylation;Limb-girdle muscular dystrophy;Membrane;Phosphoprotein;Polymorphism;Reference proteome;Repeat;Secreted;Signal
ATP5F1D	P30049	ATP synthase subunit delta, mitochondrial	Mitochondrial membrane ATP synthase (F(1)F(0) ATPsynthase or Complex V) produces ATP from ADP in the presence of aproton gradient across the membrane which is generated by electrontransport complexes of the respiratory chain. F-type ATPasesconsist of two structural domains, F(1) - containing theextramembraneous catalytic core, and F(0) - containing themembrane proton channel, linked together by a…	5.43	5.11	5.2	5.55	540	812	995	469	UP000005640_9606_2020	Acetylation;ATP synthesis;CF(1);Complete proteome;Direct protein sequencing;Hydrogen ion transport;Ion transport;Membrane;Mitochondrion;Mitochondrion inner membrane;Reference proteome;Transit peptide;Transport
RPS21	P63220;Q8WVC2	40S ribosomal protein S21;Isoform of P63220, 40S ribosomal protein S21		5.23	5.64	5.97	5.55	785	283	197	470	UP000005640_9606_2020;UP000005640_9606_additional_2020	3D-structure;Acetylation;Complete proteome;Complete proteome {ECO:0000313|Proteomes:UP000005640};Cytoplasm;Direct protein sequencing;ECO:0000213|MaxQB:Q8WVC2, ECO:0000213|PeptideAtlas:Q8WVC2};Endoplasmic reticulum;Isopeptide bond;Reference proteome;Reference proteome {ECO:0000313|Proteomes:UP000005640};Ribonucleoprotein;Ribonucleoprotein {ECO:0000256|PIRNR:PIRNR002148};Ribosomal protein;Ribosomal…
SNU13	A0A3B3IUA2	Isoform of P55769, Ribonucloprotein		5.36	4.71	5.71	5.55	615	1668	356	471	UP000005640_9606_additional_2020	Complete proteome {ECO:0000313|Proteomes:UP000005640};ECO:0000213|MaxQB:A0A3B3IUA2, ECO:0000213|PeptideAtlas:A0A3B3IUA2};Reference proteome {ECO:0000313|Proteomes:UP000005640}
RCN3	Q96D15	Reticulocalbin-3	Probable molecular chaperone assisting proteinbiosynthesis and transport in the endoplasmic reticulum(PubMed:16433634, PubMed:28939891). Required for the properbiosynthesis and transport of pulmonary surfactant-associatedprotein A/SP-A, pulmonary surfactant-associated protein D/SP-D andthe lipid transporter ABCA3 (By similarity). By regulating boththe proper expression and the degradation through…	5.35	4.9	6.11	5.55	623	1175	142	472	UP000005640_9606_2020	Calcium;Chaperone;Complete proteome;Endoplasmic reticulum;Glycoprotein;Metal-binding;Polymorphism;Protein transport;Reference proteome;Repeat;Signal;Transport
BSG	A0A087X2B5;P35613;P35613-2	Isoform of P35613, Basigin (Fragment);Basigin;Isoform of P35613, Isoform 2 of Basigin	Plays an important role in targeting the monocarboxylatetransporters SLC16A1, SLC16A3, SLC16A8, SLC16A11 and SLC16A12 tothe plasma membrane (PubMed:21778275). Plays pivotal roles inspermatogenesis, embryo implantation, neural network formation andtumor progression. Stimulates adjacent fibroblasts to producematrix metalloproteinases (MMPS). Seems to be a receptor foroligomannosidic glycans. In vit…	5.68	5.54	5.48	5.55	323	343	593	473	UP000005640_9606_2020;UP000005640_9606_additional_2020	3D-structure;Alternative promoter usage;Alternative splicing;Blood group antigen;Cell membrane;Complete proteome;Complete proteome {ECO:0000313|Proteomes:UP000005640};Direct protein sequencing;Disulfide bond;ECO:0000213|MaxQB:A0A087X2B5, ECO:0000213|PeptideAtlas:A0A087X2B5};Glycoprotein;Immunoglobulin domain;Lectin;Mannose-binding;Membrane;Phosphoprotein;Polymorphism;Reference proteome;Reference …
ATP5MF-PTCD1	G3V325	ATP5MF-PTCD1 readthrough, PPR_long domain-containing protein		5.19	5.83	5.27	5.55	841	192	862	474	UP000005640_9606_additional_2020	Complete proteome {ECO:0000313|Proteomes:UP000005640};Reference proteome {ECO:0000313|Proteomes:UP000005640}
OLFM4	Q6UX06	Olfactomedin-4	May promote proliferation of pancreatic cancer cells byfavoring the transition from the S to G2/M phase. In myeloidleukemic cell lines, inhibits cell growth and induces celldifferentiation and apoptosis. May play a role in the inhibitionof EIF4EBP1 phosphorylation/deactivation. Facilitates celladhesion, most probably through interaction with cell surfacelectins and cadherin.	4.78			5.55	1837			475	UP000005640_9606_2020	Cell adhesion;Coiled coil;Complete proteome;Disulfide bond;Glycoprotein;Mitochondrion;Polymorphism;Reference proteome;Secreted;Signal
MYH14	Q7Z406;Q7Z406-2;Q7Z406-6	Myosin-14;Isoform of Q7Z406, Isoform 2 of Myosin-14;Isoform of Q7Z406, Isoform 6 of Myosin-14	Cellular myosin that appears to play a role incytokinesis, cell shape, and specialized functions such assecretion and capping.	5.25	5.26	5.24	5.55	746	606	911	476	UP000005640_9606_2020;UP000005640_9606_additional_2020	3D-structure;Acetylation;Actin-binding;Alternative splicing;ATP-binding;Calmodulin-binding;Cell shape;Coiled coil;Complete proteome;Deafness;Direct protein sequencing;Disease mutation;Motor protein;Myosin;Neuropathy;Non-syndromic deafness;Nucleotide-binding;Phosphoprotein;Polymorphism;Reference proteome
GLUL	A0A2R8YDT1;P15104	Isoform of P15104, Glutamine synthetase;Glutamine synthetase	Glutamine synthetase that catalyzes the ATP-dependentconversion of glutamate and ammonia to glutamine (PubMed:30158707,PubMed:16267323). Its role depends on tissue localization: in thebrain, it regulates the levels of toxic ammonia and convertsneurotoxic glutamate to harmless glutamine, whereas in the liver,it is one of the enzymes responsible for the removal of ammonia(By similarity). Essential …	4.88	5.35	4.96	5.55	1536	512	1517	477	UP000005640_9606_2020;UP000005640_9606_additional_2020	3D-structure;Acetylation;Angiogenesis;ATP-binding;ATP-binding {ECO:0000256|RuleBase:RU004356};Cell membrane;Coiled coil {ECO:0000256|SAM:Coils};Complete proteome;Complete proteome {ECO:0000313|Proteomes:UP000005640};Cytoplasm;Disease mutation;ECO:0000213|MaxQB:A0A2R8YDT1, ECO:0000213|PeptideAtlas:A0A2R8YDT1};Endoplasmic reticulum;Ligase;Ligase {ECO:0000256|RuleBase:RU004356};Lipoprotein;Magnesium…
HYOU1	Q9Y4L1	Hypoxia up-regulated protein 1	Has a pivotal role in cytoprotective cellular mechanismstriggered by oxygen deprivation. May play a role as a molecularchaperone and participate in protein folding	5.34	5.19	5.57	5.54	628	698	482	478	UP000005640_9606_2020	Acetylation;Alternative splicing;ATP-binding;Chaperone;Complete proteome;Direct protein sequencing;Endoplasmic reticulum;Glycoprotein;Nucleotide-binding;Phosphoprotein;Reference proteome;Signal;Stress response
HK1	P19367	Hexokinase-1		5.39	5.18	5.5	5.54	582	714	562	479	UP000005640_9606_2020	3D-structure;Acetylation;Allosteric enzyme;Alternative splicing;ATP-binding;Charcot-Marie-Tooth disease;Complete proteome;Direct protein sequencing;Disease mutation;Glycolysis;Kinase;Membrane;Mitochondrion;Mitochondrion outer membrane;Neurodegeneration;Neuropathy;Nucleotide-binding;Phosphoprotein;Polymorphism;Reference proteome;Repeat;Retinitis pigmentosa;Transferase
ALDH4A1	P30038	Delta-1-pyrroline-5-carboxylate dehydrogenase, mitochondrial	Irreversible conversion of delta-1-pyrroline-5-carboxylate (P5C), derived either from proline or ornithine, toglutamate. This is a necessary step in the pathway interconnectingthe urea and tricarboxylic acid cycles. The preferred substrate isglutamic gamma-semialdehyde, other substrates include succinic,glutaric and adipic semialdehydes.	5.14	5.49	4.65	5.54	930	378	2693	480	UP000005640_9606_2020	3D-structure;Acetylation;Alternative splicing;Complete proteome;Direct protein sequencing;Disease mutation;Mitochondrion;NAD;Oxidoreductase;Phosphoprotein;Polymorphism;Proline metabolism;Reference proteome;Transit peptide
P4HA1	P13674-2	Isoform of P13674, Isoform 2 of Prolyl 4-hydroxylase subunit alpha-1	Catalyzes the post-translational formation of 4-hydroxyproline in -Xaa-Pro-Gly- sequences in collagens and otherproteins.	4.45	4.04	5.49	5.54	3255	4133	568	481	UP000005640_9606_additional_2020	3D-structure;Alternative splicing;Complete proteome;Dioxygenase;Endoplasmic reticulum;Glycoprotein;Iron;Metal-binding;Oxidoreductase;Reference proteome;Signal;TPR repeat;Vitamin C
TF	P02787	Serotransferrin	Transferrins are iron binding transport proteins whichcan bind two Fe(3+) ions in association with the binding of ananion, usually bicarbonate. It is responsible for the transport ofiron from sites of absorption and heme degradation to those ofstorage and utilization. Serum transferrin may also have a furtherrole in stimulating cell proliferation.	5.02	5.01	5.18	5.54	1192	954	1022	482	UP000005640_9606_2020	3D-structure;Complete proteome;Direct protein sequencing;Disease mutation;Disulfide bond;Glycoprotein;Ion transport;Iron;Iron transport;Metal-binding;Methylation;Phosphoprotein;Polymorphism;Reference proteome;Repeat;Secreted;Signal;Transport
TUBA8	C9J2C0;Q9NY65;Q9NY65-2	Isoform of Q9NY65, Tubulin alpha chain (Fragment);Tubulin alpha-8 chain;Isoform of Q9NY65, Isoform 2 of Tubulin alpha-8 chain	Tubulin is the major constituent of microtubules. Itbinds two moles of GTP, one at an exchangeable site on the betachain and one at a non-exchangeable site on the alpha chain;Tubulin is the major constituent of microtubules. Itbinds two moles of GTP, one at an exchangeable site on the betachain and one at a non-exchangeable site on the alpha chain.	5.4	5.26	5.95	5.54	575	608	211	483	UP000005640_9606_2020;UP000005640_9606_additional_2020	Alternative splicing;Coiled coil {ECO:0000256|SAM:Coils};Complete proteome;Complete proteome {ECO:0000313|Proteomes:UP000005640};Cytoplasm;Cytoskeleton;ECO:0000213|MaxQB:C9J2C0, ECO:0000213|PeptideAtlas:C9J2C0};ECO:0000256|SAAS:SAAS00576796};ECO:0000256|SAAS:SAAS00977278};ECO:0000256|SAAS:SAAS00977287};GTP-binding;Microtubule;Nucleotide-binding;Polymorphism;Reference proteome;Reference proteome {…
TUBB6	Q9BUF5	Tubulin beta-6 chain	Tubulin is the major constituent of microtubules. Itbinds two moles of GTP, one at an exchangeable site on the betachain and one at a non-exchangeable site on the alpha chain	4.74	5.22	5.81	5.54	1997	658	293	484	UP000005640_9606_2020	Complete proteome;Cytoplasm;Cytoskeleton;Disease mutation;GTP-binding;Isopeptide bond;Microtubule;Nucleotide-binding;Phosphoprotein;Reference proteome
S100A13	Q99584	Protein S100-A13	Plays a role in the export of proteins that lack asignal peptide and are secreted by an alternative pathway. Bindstwo calcium ions per subunit. Binds one copper ion. Binding of onecopper ion does not interfere with calcium binding. Required forthe copper-dependent stress-induced export of IL1A and FGF1. Thecalcium-free protein binds to lipid vesicles containingphosphatidylserine, but not to vesic…	5.78	5.64	5.85	5.54	267	280	268	485	UP000005640_9606_2020	3D-structure;Calcium;Complete proteome;Copper;Cytoplasm;Lipid-binding;Metal-binding;Phosphoprotein;Protein transport;Reference proteome;Repeat;Secreted;Transport
RPS27	P42677	40S ribosomal protein S27	Component of the small ribosomal subunit(PubMed:8706699). Required for proper rRNA processing andmaturation of 18S rRNAs (PubMed:25424902)	5.56	5.35	6.16	5.53	425	513	127	486	UP000005640_9606_2020	3D-structure;Complete proteome;Diamond-Blackfan anemia;Direct protein sequencing;Metal-binding;Phosphoprotein;Reference proteome;Ribonucleoprotein;Ribosomal protein;Zinc;Zinc-finger
CHCHD3	C9JRZ6;Q9NX63	Isoform of Q9NX63, MICOS complex subunit MIC19;MICOS complex subunit MIC19	Component of the MICOS complex, a large protein complexof the mitochondrial inner membrane that plays crucial roles inthe maintenance of crista junctions, inner membrane architecture,and formation of contact sites to the outer membrane;Component of the MICOS complex, a large protein complexof the mitochondrial inner membrane that plays crucial roles inthe maintenance of crista junctions, inner me…	5.23	5.32	5.11	5.53	773	543	1162	487	UP000005640_9606_2020;UP000005640_9606_additional_2020	Acetylation;Coiled coil {ECO:0000256|RuleBase:RU363001};Complete proteome;Complete proteome {ECO:0000313|Proteomes:UP000005640};Cytoplasm;Disulfide bond;ECO:0000213|MaxQB:C9JRZ6, ECO:0000213|PeptideAtlas:C9JRZ6};Lipoprotein;Lipoprotein {ECO:0000256|RuleBase:RU363001};Membrane;Membrane {ECO:0000256|RuleBase:RU363001};Mitochondrion;Mitochondrion {ECO:0000256|RuleBase:RU363001};Mitochondrion inner m…
UBE2L3	P68036;P68036-3	Ubiquitin-conjugating enzyme E2 L3;Isoform of P68036, Isoform 3 of Ubiquitin-conjugating enzyme E2 L3	Ubiquitin-conjugating enzyme E2 that specifically actswith HECT-type and RBR family E3 ubiquitin-protein ligases. Doesnot function with most RING-containing E3 ubiquitin-proteinligases because it lacks intrinsic E3-independent reactivity withlysine: in contrast, it has activity with the RBR family E3enzymes, such as PRKN and ARIH1, that function like function likeRING-HECT hybrids. Accepts ubiqui…	5.2	5.21	5.68	5.53	837	675	390	488	UP000005640_9606_2020;UP000005640_9606_additional_2020	3D-structure;Acetylation;Alternative splicing;ATP-binding;Complete proteome;Cytoplasm;Direct protein sequencing;Nucleotide-binding;Nucleus;Reference proteome;Transcription;Transcription regulation;Transferase;Ubl conjugation;Ubl conjugation pathway
AHCY	P23526	Adenosylhomocysteinase	Adenosylhomocysteine is a competitive inhibitor of S-adenosyl-L-methionine-dependent methyl transferase reactions;therefore adenosylhomocysteinase may play a key role in thecontrol of methylations via regulation of the intracellularconcentration of adenosylhomocysteine	5.3	5.14	5.55	5.53	686	764	505	489	UP000005640_9606_2020	3D-structure;Acetylation;Alternative splicing;Complete proteome;Cytoplasm;Direct protein sequencing;Disease mutation;Hydrolase;NAD;One-carbon metabolism;Phosphoprotein;Polymorphism;Reference proteome
EIF3C	Q99613;Q99613-2	Eukaryotic translation initiation factor 3 subunit C;Isoform of Q99613, Isoform 2 of Eukaryotic translation initiation factor 3 subunit C	Component of the eukaryotic translation initiationfactor 3 (eIF-3) complex, which is required for several steps inthe initiation of protein synthesis (PubMed:17581632,PubMed:25849773, PubMed:27462815). The eIF-3 complex associateswith the 40S ribosome and facilitates the recruitment of eIF-1,eIF-1A, eIF-2:GTP:methionyl-tRNAi and eIF-5 to form the 43S pre-initiation complex (43S PIC). The eIF-3 co…	5.28	5.2	5.63	5.53	716	684	425	490	UP000005640_9606_2020;UP000005640_9606_additional_2020	3D-structure;Acetylation;Alternative splicing;Complete proteome;Cytoplasm;Initiation factor;Phosphoprotein;Protein biosynthesis;Reference proteome
RPS6	P62753	40S ribosomal protein S6	May play an important role in controlling cell growthand proliferation through the selective translation of particularclasses of mRNA.	5.51	5.1	5.67	5.53	464	832	392	491	UP000005640_9606_2020	3D-structure;Acetylation;Complete proteome;Direct protein sequencing;Hydroxylation;Isopeptide bond;Phosphoprotein;Polymorphism;Reference proteome;Ribonucleoprotein;Ribosomal protein;Ubl conjugation
METTL7A	H0YI09;Q9H8H3	Isoform of Q9H8H3, Methyltransf_11 domain-containing protein (Fragment);Methyltransferase-like protein 7A	Probable methyltransferase.	5.71	5.63	4.59	5.53	304	284	2955	492	UP000005640_9606_2020;UP000005640_9606_additional_2020	Complete proteome;Complete proteome {ECO:0000313|Proteomes:UP000005640};ECO:0000213|MaxQB:H0YI09, ECO:0000213|PeptideAtlas:H0YI09};Endoplasmic reticulum;Lipid droplet;Membrane;Membrane {ECO:0000256|SAM:Phobius};Methyltransferase;Polymorphism;Reference proteome;Reference proteome {ECO:0000313|Proteomes:UP000005640};Signal;Transferase;Transmembrane {ECO:0000256|SAM:Phobius};Transmembrane helix {ECO…
RPL8	P62917	60S ribosomal protein L8	Component of the large ribosomal subunit	5.38	5.21	5.76	5.53	592	662	329	493	UP000005640_9606_2020	3D-structure;Complete proteome;Cytoplasm;Direct protein sequencing;Hydroxylation;Isopeptide bond;Polymorphism;Reference proteome;Ribonucleoprotein;Ribosomal protein;RNA-binding;rRNA-binding;Ubl conjugation
MMUT	P22033	Methylmalonyl-CoA mutase, mitochondrial	Involved in the degradation of several amino acids, odd-chain fatty acids and cholesterol via propionyl-CoA to thetricarboxylic acid cycle. MCM has different functions in otherspecies.	4.94	5.07	5.01	5.53	1381	868	1382	494	UP000005640_9606_2020	3D-structure;Acetylation;Cobalamin;Cobalt;Complete proteome;Direct protein sequencing;Disease mutation;Isomerase;Metal-binding;Mitochondrion;Phosphoprotein;Polymorphism;Reference proteome;Transit peptide
BIN1	O00499;O00499-2;O00499-6	Myc box-dependent-interacting protein 1;Isoform of O00499, Isoform IIB of Myc box-dependent-interacting protein 1;Isoform of O00499, Isoform II2 of Myc box-dependent-interacting protein 1	Is a key player in the control of plasma membranecurvature, membrane shaping and membrane remodeling. Required inmuscle cells for the formation of T-tubules, tubular invaginationsof the plasma membrane that function in depolarization-contractioncoupling (PubMed:24755653). Is a negative regulator of endocytosis(By similarity). Is also involved in the regulation ofintracellular vesicles sorting, mo…	5.17	5.4	5.28	5.53	885	461	844	495	UP000005640_9606_2020;UP000005640_9606_additional_2020	3D-structure;Acetylation;Alternative splicing;Cell membrane;Coiled coil;Complete proteome;Cytoplasm;Developmental protein;Differentiation;Disease mutation;Endocytosis;Endosome;Host-virus interaction;Membrane;Nucleus;Phosphoprotein;Reference proteome;SH3 domain
ATP6V0D1	F5GYQ1;P61421	Isoform of P61421, V-type proton ATPase subunit;V-type proton ATPase subunit d 1	Subunit of the integral membrane V0 complex of vacuolarATPase. Vacuolar ATPase is responsible for acidifying a variety ofintracellular compartments in eukaryotic cells, thus providingmost of the energy required for transport processes in thevacuolar system.;Subunit of the integral membrane V0 complex of vacuolarATPase. Vacuolar ATPase is responsible for acidifying a variety ofintracellular compar…	5.32	4.94	5.59	5.53	663	1093	464	496	UP000005640_9606_2020;UP000005640_9606_additional_2020	Cilium biogenesis/degradation;Complete proteome;Complete proteome {ECO:0000313|Proteomes:UP000005640};ECO:0000213|MaxQB:F5GYQ1, ECO:0000213|PeptideAtlas:F5GYQ1};Hydrogen ion transport;Hydrogen ion transport {ECO:0000256|PIRNR:PIRNR018497};Ion transport;Ion transport {ECO:0000256|PIRNR:PIRNR018497};Membrane;Phosphoprotein;Reference proteome;Reference proteome {ECO:0000313|Proteomes:UP000005640};Tr…
XRCC5	P13010	X-ray repair cross-complementing protein 5	Single-stranded DNA-dependent ATP-dependent helicase.Has a role in chromosome translocation. The DNA helicase IIcomplex binds preferentially to fork-like ends of double-strandedDNA in a cell cycle-dependent manner. It works in the 3'-5'direction. Binding to DNA may be mediated by XRCC6. Involved inDNA non-homologous end joining (NHEJ) required for double-strandbreak repair and V(D)J recombination…	5.81	5.11	5.69	5.53	247	802	373	497	UP000005640_9606_2020	3D-structure;Acetylation;Activator;ADP-ribosylation;ATP-binding;Chromosome;Complete proteome;Direct protein sequencing;DNA damage;DNA recombination;DNA repair;DNA-binding;Helicase;Hydrolase;Immunity;Innate immunity;Isopeptide bond;Nucleotide-binding;Nucleus;Phosphoprotein;Polymorphism;Reference proteome;Systemic lupus erythematosus;Transcription;Transcription regulation;Ubl conjugation
C1QBP	Q07021	Complement component 1 Q subcomponent-binding protein, mitochondrial	ligation by HCV core protein isresulting in suppression of interleukin-12 production in monocyte-derived dendritic cells. Involved in regulation of antiviralresponse by inhibiting DDX58- and IFIH1-mediated signalingpathways probably involving its association with MAVS after viralinfection.; may perform thereceptor function through a complex with C1qR/CD93. In complexwith cytokeratin-1/KRT1 is a h…	5.07	4.67	5.4	5.53	1086	1786	680	498	UP000005640_9606_2020	3D-structure;Acetylation;Adaptive immunity;Apoptosis;Cell membrane;Complement pathway;Complete proteome;Cytoplasm;Direct protein sequencing;Disease mutation;Host-virus interaction;Immunity;Innate immunity;Membrane;Mitochondrion;mRNA processing;mRNA splicing;Nucleus;Phosphoprotein;Primary mitochondrial disease;Reference proteome;Ribosome biogenesis;Secreted;Transcription;Transcription regulation;T…
CAPN1	P07384	Calpain-1 catalytic subunit	Calcium-regulated non-lysosomal thiol-protease whichcatalyzes limited proteolysis of substrates involved incytoskeletal remodeling and signal transduction	5.85	5.38	5.89	5.52	223	479	252	499	UP000005640_9606_2020	3D-structure;Acetylation;Autocatalytic cleavage;Calcium;Cell membrane;Complete proteome;Cytoplasm;Disease mutation;Hereditary spastic paraplegia;Hydrolase;Membrane;Metal-binding;Neurodegeneration;Phosphoprotein;Polymorphism;Protease;Reference proteome;Repeat;Thiol protease
CCT4	P50991	T-complex protein 1 subunit delta	Component of the chaperonin-containing T-complex (TRiC),a molecular chaperone complex that assists the folding of proteinsupon ATP hydrolysis (PubMed:25467444). The TRiC complex mediatesthe folding of WRAP53/TCAB1, thereby regulating telomeremaintenance (PubMed:25467444). As part of the TRiC complex mayplay a role in the assembly of BBSome, a complex involved inciliogenesis regulating transports …	5.35	5.34	5.6	5.52	619	525	461	500	UP000005640_9606_2020	Acetylation;Alternative splicing;ATP-binding;Cell projection;Chaperone;Complete proteome;Cytoplasm;Cytoskeleton;Direct protein sequencing;Methylation;Nucleotide-binding;Phosphoprotein;Polymorphism;Reference proteome
MMRN1	E7EPG1;Q13201	Isoform of Q13201, Multimerin-1;Multimerin-1	Carrier protein for platelet (but not plasma) factorV/Va. Plays a role in the storage and stabilization of factor V inplatelets. Upon release following platelet activation, may limitplatelet and plasma factor Va-dependent thrombin generation.Ligand for integrin alpha-IIb/beta-3 and integrin alpha-V/beta-3on activated platelets, and may function as an extracellularmatrix or adhesive protein.	4.61	6.3	4.84	5.52	2505	61	1920	501	UP000005640_9606_2020;UP000005640_9606_additional_2020	Alternative splicing;Coiled coil;Coiled coil {ECO:0000256|SAM:Coils};Complete proteome;Complete proteome {ECO:0000313|Proteomes:UP000005640};Direct protein sequencing;Disulfide bond;ECO:0000213|PeptideAtlas:E7EPG1};ECO:0000256|SAAS:SAAS00601599};ECO:0000256|SAAS:SAAS00602928};EGF-like domain;Glycoprotein;Polymorphism;Reference proteome;Reference proteome {ECO:0000313|Proteomes:UP000005640};Secret…
RPL5	A0A2R8Y6J3;P46777	Isoform of P46777, Ribosomal_L18_c domain-containing protein (Fragment);60S ribosomal protein L5	Component of the ribosome, a large ribonucleoproteincomplex responsible for the synthesis of proteins in the cell. Thesmall ribosomal subunit (SSU) binds messenger RNAs (mRNAs) andtranslates the encoded message by selecting cognate aminoacyl-transfer RNA (tRNA) molecules. The large subunit (LSU) containsthe ribosomal catalytic site termed the peptidyl transferasecenter (PTC), which catalyzes the …	5.15	5.19	5.74	5.52	922	697	344	502	UP000005640_9606_2020;UP000005640_9606_additional_2020	3D-structure;Acetylation;Complete proteome;Complete proteome {ECO:0000313|Proteomes:UP000005640};Cytoplasm;Diamond-Blackfan anemia;Direct protein sequencing;Disease mutation;ECO:0000213|MaxQB:A0A2R8Y6J3, ECO:0000213|PeptideAtlas:A0A2R8Y6J3};Isopeptide bond;Nucleus;Phosphoprotein;Polymorphism;Reference proteome;Reference proteome {ECO:0000313|Proteomes:UP000005640};Ribonucleoprotein;Ribosomal prot…
AP1M2	K7EJJ1	Isoform of Q9Y6Q5, MHD domain-containing protein (Fragment)		4.42	4.75	4.66	5.52	3441	1555	2656	503	UP000005640_9606_additional_2020	Complete proteome {ECO:0000313|Proteomes:UP000005640};ECO:0000213|PeptideAtlas:K7EJJ1};Membrane {ECO:0000256|SAAS:SAAS00002188};Protein transport {ECO:0000256|SAAS:SAAS00002220};Reference proteome {ECO:0000313|Proteomes:UP000005640};Transport {ECO:0000256|SAAS:SAAS00002153}
DDX5	P17844	Probable ATP-dependent RNA helicase DDX5	its RNA helicase activity is necessary for increasingtau exon 10 inclusion and occurs in a RBM4-dependent manner. Bindsto the tau pre-mRNA in the stem-loop region downstream of exon 10.The rate of ATP hydrolysis is highly stimulated by single-strandedRNA. Involved in transcriptional regulation; the function isindependent of the RNA helicase activity. Transcriptionalcoactivator for androgen recept…	5.49	4.85	5.67	5.52	488	1292	399	504	UP000005640_9606_2020	3D-structure;Acetylation;Alternative splicing;ATP-binding;Biological rhythms;Complete proteome;Helicase;Hydrolase;Isopeptide bond;mRNA processing;mRNA splicing;Nucleotide-binding;Nucleus;Phosphoprotein;Polymorphism;Reference proteome;RNA-binding;Spliceosome;Transcription;Transcription regulation;Ubl conjugation
NCL	P19338	Nucleolin	Nucleolin is the major nucleolar protein of growingeukaryotic cells. It is found associated with intranucleolarchromatin and pre-ribosomal particles. It induces chromatindecondensation by binding to histone H1. It is thought to play arole in pre-rRNA transcription and ribosome assembly. May play arole in the process of transcriptional elongation. Binds RNAoligonucleotides with 5'-UUAGGG-3' repeat…	5.56	4.98	5.79	5.52	426	1004	307	505	UP000005640_9606_2020	3D-structure;Acetylation;Complete proteome;Cytoplasm;Direct protein sequencing;DNA-binding;Isopeptide bond;Methylation;Nucleus;Phosphoprotein;Polymorphism;Reference proteome;Repeat;RNA-binding;Ubl conjugation
CALD1	Q05682-5	Isoform of Q05682, Isoform 5 of Caldesmon	Actin- and myosin-binding protein implicated in theregulation of actomyosin interactions in smooth muscle andnonmuscle cells (could act as a bridge between myosin and actinfilaments). Stimulates actin binding of tropomyosin whichincreases the stabilization of actin filament structure. In muscletissues, inhibits the actomyosin ATPase by binding to F-actin.This inhibition is attenuated by calcium-c…	5.48	4.84	5.81	5.52	496	1333	292	506	UP000005640_9606_additional_2020	Actin-binding;Alternative splicing;Calmodulin-binding;Complete proteome;Cytoplasm;Cytoskeleton;Isopeptide bond;Muscle protein;Phosphoprotein;Polymorphism;Reference proteome;Repeat;Ubl conjugation
LSS	P48449	Lanosterol synthase	Catalyzes the cyclization of (S)-2,3 oxidosqualene tolanosterol, a reaction that forms the sterol nucleus. Through theproduction of lanosterol may regulate lens protein aggregation andincrease transparency.	4.82	5.19	4.98	5.52	1734	701	1455	507	UP000005640_9606_2020	3D-structure;Acetylation;Alternative splicing;Cataract;Complete proteome;Direct protein sequencing;Disease mutation;Endoplasmic reticulum;Isomerase;Lipid biosynthesis;Lipid metabolism;Membrane;Polymorphism;Reference proteome;Repeat;Steroid biosynthesis
CALB2	P22676	Calretinin	Calretinin is a calcium-binding protein which isabundant in auditory neurons.	4.37	5.83	3.75	5.52	3746	190	6862	508	UP000005640_9606_2020	Calcium;Complete proteome;Metal-binding;Phosphoprotein;Reference proteome;Repeat
PDIA4	P13667	Protein disulfide-isomerase A4		5.46	5.01	5.74	5.52	510	955	343	509	UP000005640_9606_2020	3D-structure;Acetylation;Complete proteome;Direct protein sequencing;Disulfide bond;Endoplasmic reticulum;Isomerase;Polymorphism;Redox-active center;Reference proteome;Repeat;Signal
CYBRD1	Q53TN4;Q53TN4-3	Cytochrome b reductase 1;Isoform of Q53TN4, Isoform 3 of Cytochrome b reductase 1	Ferric-chelate reductase that reduces Fe(3+) to Fe(2+).Present at the brush border of duodenal enterocytes where itprobably reduces dietary Fe(3+) thereby facilitating its transportinto the mucosal cells. Uses ascorbate as electron donor. May beinvolved in extracellular ascorbate recycling in erythrocytemembranes. May also act as a ferrireductase in airway epithelialcells.	5.87	5.36	5.56	5.52	211	504	501	510	UP000005640_9606_2020;UP000005640_9606_additional_2020	3D-structure;Alternative splicing;Complete proteome;Electron transport;Glycoprotein;Heme;Iron;Membrane;Metal-binding;Oxidoreductase;Phosphoprotein;Polymorphism;Reference proteome;Transmembrane;Transmembrane helix;Transport
PECR	Q9BY49	Peroxisomal trans-2-enoyl-CoA reductase	Participates in chain elongation of fatty acids. Has no2,4-dienoyl-CoA reductase activity.	4.89	5.31	4.28	5.51	1520	563	4694	511	UP000005640_9606_2020	3D-structure;Alternative splicing;Complete proteome;Fatty acid biosynthesis;Fatty acid metabolism;Lipid biosynthesis;Lipid metabolism;NADP;Oxidoreductase;Peroxisome;Phosphoprotein;Polymorphism;Reference proteome
HSPG2	P98160	Basement membrane-specific heparan sulfate proteoglycan core protein	Integral component of basement membranes. Component ofthe glomerular basement membrane (GBM), responsible for the fixednegative electrostatic membrane charge, and which provides abarrier which is both size- and charge-selective. It serves as anattachment substrate for cells. Plays essential roles invascularization. Critical for normal heart development and forregulating the vascular response to i…	5	5.42	5.67	5.51	1246	432	391	512	UP000005640_9606_2020	3D-structure;Angiogenesis;Basement membrane;Calcium;Complete proteome;Direct protein sequencing;Disease mutation;Disulfide bond;EGF-like domain;Extracellular matrix;Glycoprotein;Heparan sulfate;Immunoglobulin domain;Laminin EGF-like domain;Metal-binding;Polymorphism;Proteoglycan;Reference proteome;Repeat;Secreted;Signal
APEX1	P27695	DNA-(apurinic or apyrimidinic site) endonuclease	Multifunctional protein that plays a central role in thecellular response to oxidative stress. The two major activities ofAPEX1 are DNA repair and redox regulation of transcriptionalfactors. Functions as a apurinic/apyrimidinic (AP)endodeoxyribonuclease in the DNA base excision repair (BER)pathway of DNA lesions induced by oxidative and alkylating agents.Initiates repair of AP sites in DNA by cat…	5.66	5.17	5.64	5.51	348	729	416	513	UP000005640_9606_2020	3D-structure;Acetylation;Activator;Cleavage on pair of basic residues;Complete proteome;Cytoplasm;Direct protein sequencing;Disulfide bond;DNA damage;DNA recombination;DNA repair;DNA-binding;Endonuclease;Endoplasmic reticulum;Exonuclease;Hydrolase;Lyase;Magnesium;Metal-binding;Mitochondrion;Nuclease;Nucleus;Phosphoprotein;Polymorphism;Reference proteome;Repressor;RNA-binding;S-nitrosylation;Trans…
UGGT1	Q9NYU2;Q9NYU2-2	UDP-glucose:glycoprotein glucosyltransferase 1;Isoform of Q9NYU2, Isoform 2 of UDP-glucose:glycoprotein glucosyltransferase 1	Recognizes glycoproteins with minor folding defects.Reglucosylates single N-glycans near the misfolded part of theprotein, thus providing quality control for protein folding in theendoplasmic reticulum. Reglucosylated proteins are recognized bycalreticulin for recycling to the endoplasmic reticulum andrefolding or degradation.	5.43	5.4	5.53	5.51	534	464	537	514	UP000005640_9606_2020;UP000005640_9606_additional_2020	Alternative splicing;Complete proteome;Endoplasmic reticulum;Glycoprotein;Glycosyltransferase;Phosphoprotein;Reference proteome;Signal;Transferase
HK2	E9PB90	Isoform of P52789, Hexokinase		4.36	5.04	4.57	5.51	3763	914	3037	515	UP000005640_9606_additional_2020	ATP-binding {ECO:0000256|SAAS:SAAS00672869};Complete proteome {ECO:0000313|Proteomes:UP000005640};ECO:0000213|MaxQB:E9PB90, ECO:0000213|PeptideAtlas:E9PB90};Glycolysis {ECO:0000256|SAAS:SAAS00672870};Kinase {ECO:0000256|SAAS:SAAS00672871};Nucleotide-binding {ECO:0000256|SAAS:SAAS00672883};Reference proteome {ECO:0000313|Proteomes:UP000005640};Transferase {ECO:0000256|SAAS:SAAS00672884}
PMVK	Q15126	Phosphomevalonate kinase		4.87	4.93	5.49	5.51	1593	1118	574	516	UP000005640_9606_2020	3D-structure;ATP-binding;Cholesterol biosynthesis;Cholesterol metabolism;Complete proteome;Cytoplasm;Disease mutation;Kinase;Lipid biosynthesis;Lipid metabolism;Nucleotide-binding;Polymorphism;Reference proteome;Steroid biosynthesis;Steroid metabolism;Sterol biosynthesis;Sterol metabolism;Transferase
EBP	Q15125	3-beta-hydroxysteroid-Delta(8),Delta(7)-isomerase	Catalyzes the conversion of Delta(8)-sterols to theircorresponding Delta(7)-isomers.	4.61	4.55	4.74	5.51	2497	2148	2296	517	UP000005640_9606_2020	Acetylation;Cataract;Cholesterol biosynthesis;Cholesterol metabolism;Complete proteome;Cytoplasmic vesicle;Disease mutation;Dwarfism;Endoplasmic reticulum;Ichthyosis;Isomerase;Lipid biosynthesis;Lipid metabolism;Membrane;Nucleus;Reference proteome;Steroid biosynthesis;Steroid metabolism;Sterol biosynthesis;Sterol metabolism;Transmembrane;Transmembrane helix
ENPEP	Q07075	Glutamyl aminopeptidase	Regulates central hypertension through its calcium-modulated preference to cleave N-terminal acidic residues frompeptides such as angiotensin II.	5.79	5.56	5.62	5.51	260	331	438	518	UP000005640_9606_2020	3D-structure;Aminopeptidase;Calcium;Cell membrane;Complete proteome;Direct protein sequencing;Disulfide bond;Glycoprotein;Hydrolase;Membrane;Metal-binding;Metalloprotease;Polymorphism;Protease;Reference proteome;Signal-anchor;Transmembrane;Transmembrane helix;Zinc
USO1	O60763	General vesicular transport factor p115	it is required fortranscytotic fusion and/or subsequent binding of the vesicles tothe target membrane. May well act as a vesicular anchor byinteracting with the target membrane and holding the vesicular andtarget membranes in proximity.;General vesicular transport factor required forintercisternal transport in the Golgi stack	5.21	5.24	5.58	5.51	812	637	480	519	UP000005640_9606_2020	3D-structure;Acetylation;Alternative splicing;Coiled coil;Complete proteome;Cytoplasm;ER-Golgi transport;Golgi apparatus;Membrane;Phosphoprotein;Protein transport;Reference proteome;Repeat;Transport
SCARB2	A0A1W2PS43;Q14108	Isoform of Q14108, Lysosome membrane protein 2;Lysosome membrane protein 2	Acts as a lysosomal receptor for glucosylceramidase(GBA) targeting.	5.03	5.02	5.24	5.51	1179	934	917	520	UP000005640_9606_2020;UP000005640_9606_additional_2020	3D-structure;Alternative splicing;Complete proteome;Complete proteome {ECO:0000313|Proteomes:UP000005640};Disease mutation;Disulfide bond;ECO:0000213|MaxQB:A0A1W2PS43, ECO:0000213|PeptideAtlas:A0A1W2PS43};ECO:0000256|SAM:Phobius};Epilepsy;Glycoprotein;Host cell receptor for virus entry;Host-virus interaction;Lysosome;Membrane;Membrane {ECO:0000256|SAAS:SAAS00470695, ECO:0000256|SAM:Phobius};Polym…
TBCA	E5RIW3;E5RJD8;O75347	Isoform of O75347, Tubulin-specific chaperone A;Isoform of O75347, Tubulin-specific chaperone A;Tubulin-specific chaperone A	involved in the early step ofthe tubulin folding pathway.;Tubulin-folding protein	5.01	4.97	5.57	5.51	1209	1025	485	521	UP000005640_9606_2020;UP000005640_9606_additional_2020	3D-structure;Acetylation;Alternative splicing;Chaperone;Chaperone {ECO:0000256|RuleBase:RU364030};Coiled coil {ECO:0000256|SAM:Coils};Complete proteome;Complete proteome {ECO:0000313|Proteomes:UP000005640};Cytoplasm;Cytoplasm {ECO:0000256|RuleBase:RU364030};Cytoskeleton;Cytoskeleton {ECO:0000256|RuleBase:RU364030};ECO:0000213|MaxQB:E5RIW3, ECO:0000213|PeptideAtlas:E5RIW3};ECO:0000213|MaxQB:E5RJD8…
STBD1	O95210	Starch-binding domain-containing protein 1	Acts as a cargo receptor for glycogen. Delivers itscargo to an autophagic pathway called glycophagy, resulting in thetransport of glycogen to lysosomes.	4.19	4.98	4.42	5.5	4664	1017	3885	522	UP000005640_9606_2020	Autophagy;Carbohydrate metabolism;Cell membrane;Complete proteome;Endoplasmic reticulum;Glycogen metabolism;Membrane;Phosphoprotein;Reference proteome;Signal-anchor;Transmembrane;Transmembrane helix;Ubl conjugation
ALDH3A2	A0A5F9ZHN9;P51648;P51648-2	Isoform of P51648, Aldehyde dehydrogenase;Aldehyde dehydrogenase family 3 member A2;Isoform of P51648, Isoform 2 of Aldehyde dehydrogenase family 3 member A2	Catalyzes the oxidation of long-chain aliphaticaldehydes to fatty acids. Active on a variety of saturated andunsaturated aliphatic aldehydes between 6 and 24 carbons in length(PubMed:9133646, PubMed:22633490, PubMed:25047030). Responsiblefor conversion of the sphingosine 1-phosphate (S1P) degradationproduct hexadecenal to hexadecenoic acid (PubMed:22633490)	5.19	5.82	4.78	5.5	843	198	2112	523	UP000005640_9606_2020;UP000005640_9606_additional_2020	3D-structure;Alternative splicing;Complete proteome;Direct protein sequencing;Disease mutation;Endoplasmic reticulum;Fatty acid metabolism;Ichthyosis;Lipid metabolism;Membrane;Mental retardation;Microsome;NAD;Oxidoreductase;Phosphoprotein;Reference proteome;Transmembrane;Transmembrane helix
FAM162A	F8W7Q4;Q96A26	Isoform of Q96A26, Protein FAM162A;Protein FAM162A	however, the involvement ofcaspases has been reported conflictingly; theexact mechanism may differ between cell types/tissues. May beinvolved in hypoxia-induced cell death of transformed cellsimplicating cytochrome C release and caspase activation (such asCASP9) and inducing mitochondrial permeability transition. May beinvolved in hypoxia-induced cell death of neuronal cells probablyby promoting …	5.13	5.25	5.03	5.5	963	622	1334	524	UP000005640_9606_2020;UP000005640_9606_additional_2020	Apoptosis;Complete proteome;Complete proteome {ECO:0000313|Proteomes:UP000005640};ECO:0000213|MaxQB:F8W7Q4, ECO:0000213|PeptideAtlas:F8W7Q4};Membrane;Membrane {ECO:0000256|SAM:Phobius};Mitochondrion;Polymorphism;Reference proteome;Reference proteome {ECO:0000313|Proteomes:UP000005640};Transmembrane;Transmembrane {ECO:0000256|SAM:Phobius};Transmembrane helix;Transmembrane helix {ECO:0000256|SAM:Ph…
ANXA7	P20073;P20073-2	Annexin A7;Isoform of P20073, Isoform 2 of Annexin A7	Calcium/phospholipid-binding protein which promotesmembrane fusion and is involved in exocytosis.	5.72	5.68	5.71	5.5	300	246	364	525	UP000005640_9606_2020;UP000005640_9606_additional_2020	Acetylation;Alternative splicing;Annexin;Calcium;Calcium/phospholipid-binding;Complete proteome;Direct protein sequencing;Polymorphism;Reference proteome;Repeat
ACTA2	P62736	Actin, aortic smooth muscle	Actins are highly conserved proteins that are involvedin various types of cell motility and are ubiquitously expressedin all eukaryotic cells.	6.26	5.12	5.86	5.5	85	792	263	526	UP000005640_9606_2020	Acetylation;Aortic aneurysm;ATP-binding;Complete proteome;Cytoplasm;Cytoskeleton;Disease mutation;Isopeptide bond;Methylation;Muscle protein;Nucleotide-binding;Oxidation;Polymorphism;Reference proteome
MYL9	P24844	Myosin regulatory light polypeptide 9	Myosin regulatory subunit that plays an important rolein regulation of both smooth muscle and nonmuscle cell contractileactivity via its phosphorylation. Implicated in cytokinesis,receptor capping, and cell locomotion	5.58	5.2	5.85	5.5	405	680	267	527	UP000005640_9606_2020	Acetylation;Alternative splicing;Calcium;Complete proteome;Metal-binding;Motor protein;Muscle protein;Myosin;Phosphoprotein;Reference proteome;Repeat
PSMD8	P48556;R4GMR5	26S proteasome non-ATPase regulatory subunit 8;Isoform of P48556, 26S proteasome non-ATPase regulatory subunit 8	Component of the 26S proteasome, a multiprotein complexinvolved in the ATP-dependent degradation of ubiquitinatedproteins. This complex plays a key role in the maintenance ofprotein homeostasis by removing misfolded or damaged proteins,which could impair cellular functions, and by removing proteinswhose functions are no longer required. Therefore, the proteasomeparticipates in numerous cellular p…	5.27	5.31	5.56	5.5	719	556	504	528	UP000005640_9606_2020;UP000005640_9606_additional_2020	3D-structure;Complete proteome;Complete proteome {ECO:0000313|Proteomes:UP000005640};ECO:0000213|MaxQB:R4GMR5, ECO:0000213|PeptideAtlas:R4GMR5};Isopeptide bond;Phosphoprotein;Proteasome;Reference proteome;Reference proteome {ECO:0000313|Proteomes:UP000005640};Ubl conjugation
ENTPD5	O75356	Ectonucleoside triphosphate diphosphohydrolase 5	Uridine diphosphatase (UDPase) that promotes protein N-glycosylation and ATP level regulation. UDP hydrolysis promotesprotein N-glycosylation and folding in the endoplasmic reticulum,as well as elevated ATP consumption in the cytosol via an ATPhydrolysis cycle. Together with CMPK1 and AK1, constitutes an ATPhydrolysis cycle that converts ATP to AMP and results in acompensatory increase in aerobic…	5.01	5.16	5.16	5.5	1220	730	1066	529	UP000005640_9606_2020	Calcium;Complete proteome;Disulfide bond;Endoplasmic reticulum;Glycoprotein;Hydrolase;Magnesium;Polymorphism;Proto-oncogene;Reference proteome;Secreted;Signal
ATG101	F8VQD9;Q9BSB4	Isoform of Q9BSB4, Autophagy-related protein 101 (Fragment);Autophagy-related protein 101	Autophagy factor required for autophagosome formation.Stabilizes ATG13, protecting it from proteasomal degradation	5.06	5.45	5.57	5.5	1097	415	489	530	UP000005640_9606_2020;UP000005640_9606_additional_2020	3D-structure;Autophagy;Complete proteome;Complete proteome {ECO:0000313|Proteomes:UP000005640};Cytoplasm;ECO:0000213|MaxQB:F8VQD9, ECO:0000213|PeptideAtlas:F8VQD9};Reference proteome;Reference proteome {ECO:0000313|Proteomes:UP000005640}
CCT2	P78371	T-complex protein 1 subunit beta	Component of the chaperonin-containing T-complex (TRiC),a molecular chaperone complex that assists the folding of proteinsupon ATP hydrolysis (PubMed:25467444). The TRiC complex mediatesthe folding of WRAP53/TCAB1, thereby regulating telomeremaintenance (PubMed:25467444). As part of the TRiC complex mayplay a role in the assembly of BBSome, a complex involved inciliogenesis regulating transports …	5.17	5.18	5.61	5.49	889	709	445	531	UP000005640_9606_2020	Acetylation;Alternative splicing;ATP-binding;Chaperone;Complete proteome;Cytoplasm;Direct protein sequencing;Isopeptide bond;Nucleotide-binding;Phosphoprotein;Reference proteome;Ubl conjugation
HSD17B12	Q53GQ0	Very-long-chain 3-oxoacyl-CoA reductase	Catalyzes the second of the four reactions of the long-chain fatty acids elongation cycle. This endoplasmic reticulum-bound enzymatic process, allows the addition of two carbons to thechain of long- and very long-chain fatty acids/VLCFAs per cycle.This enzyme has a 3-ketoacyl-CoA reductase activity, reducing 3-ketoacyl-CoA to 3-hydroxyacyl-CoA, within each cycle of fatty acidelongation. Thereby, …	4.88	5.03	4.73	5.49	1545	933	2301	532	UP000005640_9606_2020	Alternative splicing;Complete proteome;Direct protein sequencing;Endoplasmic reticulum;Lipid biosynthesis;Lipid metabolism;Membrane;NADP;Oxidoreductase;Polymorphism;Reference proteome;Steroid biosynthesis;Transmembrane;Transmembrane helix
TCP1	P17987	T-complex protein 1 subunit alpha	Component of the chaperonin-containing T-complex (TRiC),a molecular chaperone complex that assists the folding of proteinsupon ATP hydrolysis (PubMed:25467444). The TRiC complex mediatesthe folding of WRAP53/TCAB1, thereby regulating telomeremaintenance (PubMed:25467444). As part of the TRiC complex mayplay a role in the assembly of BBSome, a complex involved inciliogenesis regulating transports …	5.27	5.11	5.62	5.49	722	801	435	533	UP000005640_9606_2020	Acetylation;ATP-binding;Chaperone;Complete proteome;Cytoplasm;Cytoskeleton;Direct protein sequencing;Nucleotide-binding;Phosphoprotein;Polymorphism;Reference proteome
ANXA4	P09525	Annexin A4	Calcium/phospholipid-binding protein which promotesmembrane fusion and is involved in exocytosis.	5.85	5.12	5.9	5.49	224	786	243	534	UP000005640_9606_2020	3D-structure;Acetylation;Alternative splicing;Annexin;Calcium;Calcium/phospholipid-binding;Complete proteome;Direct protein sequencing;Phosphoprotein;Polymorphism;Reference proteome;Repeat
PSMA7	O14818	Proteasome subunit alpha type-7	Component of the 20S core proteasome complex involved inthe proteolytic degradation of most intracellular proteins. Thiscomplex plays numerous essential roles within the cell byassociating with different regulatory particles. Associated withtwo 19S regulatory particles, forms the 26S proteasome and thusparticipates in the ATP-dependent degradation of ubiquitinatedproteins. The 26S proteasome play…	5.49	5.34	5.6	5.49	490	526	454	535	UP000005640_9606_2020	3D-structure;Acetylation;Alternative splicing;Complete proteome;Cytoplasm;Direct protein sequencing;Glycoprotein;Host-virus interaction;Hydrolase;Nucleus;Phosphoprotein;Polymorphism;Protease;Proteasome;Reference proteome;Threonine protease
ALDH7A1	A0A1B0GTG2;A0A1B0GW77;P49419;P49419-2	Isoform of P49419, Aldedh domain-containing protein;Isoform of P49419, Aldedh domain-containing protein;Alpha-aminoadipic semialdehyde dehydrogenase;Isoform of P49419, Isoform 2 of Alpha-aminoadipic semialdehyde dehydrogenase	Multifunctional enzyme mediating important protectiveeffects. Metabolizes betaine aldehyde to betaine, an importantcellular osmolyte and methyl donor. Protects cells from oxidativestress by metabolizing a number of lipid peroxidation-derivedaldehydes. Involved in lysine catabolism	5.18	5.3	5.18	5.49	871	570	1040	536	UP000005640_9606_2020;UP000005640_9606_additional_2020	3D-structure;Acetylation;Alternative splicing;Complete proteome;Complete proteome {ECO:0000313|Proteomes:UP000005640};Cytoplasm;Disease mutation;ECO:0000213|MaxQB:A0A1B0GTG2, ECO:0000213|PeptideAtlas:A0A1B0GTG2};ECO:0000213|MaxQB:A0A1B0GW77, ECO:0000213|PeptideAtlas:A0A1B0GW77};Epilepsy;Mitochondrion;NAD;Nucleus;Oxidoreductase;Oxidoreductase {ECO:0000256|RuleBase:RU003345};Polymorphism;Reference …
PDAP1	Q13442	28 kDa heat- and acid-stable phosphoprotein	Enhances PDGFA-stimulated cell growth in fibroblasts,but inhibits the mitogenic effect of PDGFB.	5.23	5.12	5.77	5.49	774	797	321	537	UP000005640_9606_2020	Acetylation;Complete proteome;Isopeptide bond;Methylation;Phosphoprotein;Reference proteome;Ubl conjugation
UBA3	Q8TBC4	NEDD8-activating enzyme E1 catalytic subunit	Catalytic subunit of the dimeric UBA3-NAE1 E1 enzyme. E1activates NEDD8 by first adenylating its C-terminal glycineresidue with ATP, thereafter linking this residue to the sidechain of the catalytic cysteine, yielding a NEDD8-UBA3 thioesterand free AMP. E1 finally transfers NEDD8 to the catalytic cysteineof UBE2M. Down-regulates steroid receptor activity. Necessary forcell cycle progression.	5.58	5.47	5.7	5.49	402	402	371	538	UP000005640_9606_2020	3D-structure;Acetylation;Alternative splicing;ATP-binding;Cell cycle;Complete proteome;Ligase;Nucleotide-binding;Polymorphism;Reference proteome;Ubl conjugation pathway
DHCR7	Q9UBM7	7-dehydrocholesterol reductase	Production of cholesterol by reduction of C7-C8 doublebond of 7-dehydrocholesterol (7-DHC).	4.44	4.79	4.99	5.49	3337	1432	1430	539	UP000005640_9606_2020	Cholesterol biosynthesis;Cholesterol metabolism;Complete proteome;Disease mutation;Endoplasmic reticulum;Lipid biosynthesis;Lipid metabolism;Membrane;NADP;Oxidoreductase;Phosphoprotein;Polymorphism;Reference proteome;Steroid biosynthesis;Steroid metabolism;Sterol biosynthesis;Sterol metabolism;Transmembrane;Transmembrane helix
NAP1L4	C9JZI7;Q99733;Q99733-2	Isoform of Q99733, Nucleosome assembly protein 1-like 4 (Fragment);Nucleosome assembly protein 1-like 4;Isoform of Q99733, Isoform 2 of Nucleosome assembly protein 1-like 4	Acts as histone chaperone in nucleosome assembly	5.26	5.19	5.61	5.49	731	691	446	540	UP000005640_9606_2020;UP000005640_9606_additional_2020	Acetylation;Alternative splicing;Chaperone;Complete proteome;Complete proteome {ECO:0000313|Proteomes:UP000005640};Cytoplasm;ECO:0000213|MaxQB:C9JZI7, ECO:0000213|PeptideAtlas:C9JZI7};Nucleus;Phosphoprotein;Reference proteome;Reference proteome {ECO:0000313|Proteomes:UP000005640}
NSDHL	Q15738	Sterol-4-alpha-carboxylate 3-dehydrogenase, decarboxylating	Involved in the sequential removal of two C-4 methylgroups in post-squalene cholesterol biosynthesis	4.29	4.55	4.62	5.49	4142	2166	2809	541	UP000005640_9606_2020	Acetylation;Cholesterol biosynthesis;Cholesterol metabolism;Complete proteome;Disease mutation;Endoplasmic reticulum;Ichthyosis;Lipid biosynthesis;Lipid droplet;Lipid metabolism;Membrane;Mental retardation;NAD;Oxidoreductase;Phosphoprotein;Reference proteome;Steroid biosynthesis;Steroid metabolism;Sterol biosynthesis;Sterol metabolism;Transmembrane;Transmembrane helix
ST13	P50502	Hsc70-interacting protein	One HIP oligomer binds the ATPase domains of at leasttwo HSC70 molecules dependent on activation of the HSC70 ATPase byHSP40. Stabilizes the ADP state of HSC70 that has a high affinityfor substrate protein. Through its own chaperone activity, it maycontribute to the interaction of HSC70 with various targetproteins (By similarity).	5.53	5.5	5.58	5.49	448	367	473	542	UP000005640_9606_2020	3D-structure;Acetylation;Chaperone;Complete proteome;Cytoplasm;Direct protein sequencing;Phosphoprotein;Polymorphism;Reference proteome;Repeat;TPR repeat
SUB1	P53999	Activated RNA polymerase II transcriptional coactivator p15	General coactivator that functions cooperatively withTAFs and mediates functional interactions between upstreamactivators and the general transcriptional machinery. May beinvolved in stabilizing the multiprotein transcription complex.Binds single-stranded DNA. Also binds, in vitro, non-specificallyto double-stranded DNA (ds DNA).	5.43	4.97	5.59	5.49	533	1031	463	543	UP000005640_9606_2020	3D-structure;Acetylation;Activator;Complete proteome;Direct protein sequencing;DNA-binding;Isopeptide bond;Nucleus;Phosphoprotein;Polymorphism;Reference proteome;Transcription;Transcription regulation;Ubl conjugation
CAST	P20810-6	Isoform of P20810, Isoform 6 of Calpastatin	Specific inhibition of calpain (calcium-dependentcysteine protease). Plays a key role in postmortem tenderizationof meat and have been proposed to be involved in muscle proteindegradation in living tissue.	5.45	5.29	5.67	5.49	517	588	400	544	UP000005640_9606_additional_2020	Acetylation;Alternative splicing;Complete proteome;Isopeptide bond;Palmoplantar keratoderma;Phosphoprotein;Polymorphism;Protease inhibitor;Reference proteome;Repeat;Thiol protease inhibitor;Ubl conjugation
ERLIN2	E5RHW4;O94905	Isoform of O94905, PHB domain-containing protein (Fragment);Erlin-2	Component of the ERLIN1/ERLIN2 complex which mediatesthe endoplasmic reticulum-associated degradation (ERAD) ofinositol 1,4,5-trisphosphate receptors (IP3Rs) such as ITPR1(PubMed:19240031, PubMed:17502376). Promotes sterol-acceleratedERAD of HMGCR probably implicating an AMFR/gp78-containingubiquitin ligase complex (PubMed:21343306). Involved in regulationof cellular cholesterol homeostasis by re…	5.48	5.52	5.4	5.49	492	355	671	545	UP000005640_9606_2020;UP000005640_9606_additional_2020	Acetylation;Alternative splicing;Cholesterol metabolism;Complete proteome;Complete proteome {ECO:0000313|Proteomes:UP000005640};Direct protein sequencing;ECO:0000213|MaxQB:E5RHW4, ECO:0000213|PeptideAtlas:E5RHW4};Endoplasmic reticulum;Glycoprotein;Hereditary spastic paraplegia;Lipid metabolism;Membrane;Neurodegeneration;Polymorphism;Reference proteome;Reference proteome {ECO:0000313|Proteomes:UP0…
RPS14	A0A2R8Y811;P62263	Isoform of P62263, 40S ribosomal protein S14 (Fragment);40S ribosomal protein S14		5.2	5.34	5.84	5.48	818	528	274	546	UP000005640_9606_2020;UP000005640_9606_additional_2020	3D-structure;Complete proteome;Complete proteome {ECO:0000313|Proteomes:UP000005640};Direct protein sequencing;ECO:0000213|MaxQB:A0A2R8Y811, ECO:0000213|PeptideAtlas:A0A2R8Y811};Isopeptide bond;Phosphoprotein;Reference proteome;Reference proteome {ECO:0000313|Proteomes:UP000005640};Ribonucleoprotein;Ribonucleoprotein {ECO:0000256|RuleBase:RU003629};Ribosomal protein;Ribosomal protein {ECO:0000256…
RPS8	P62241	40S ribosomal protein S8		5.27	5.17	5.75	5.48	723	726	330	547	UP000005640_9606_2020	3D-structure;Acetylation;Complete proteome;Cytoplasm;Direct protein sequencing;Isopeptide bond;Lipoprotein;Membrane;Myristate;Phosphoprotein;Polymorphism;Reference proteome;Ribonucleoprotein;Ribosomal protein;Ubl conjugation
ATP5MPL	P56378;P56378-2	ATP synthase subunit ATP5MPL, mitochondrial;Isoform of P56378, Isoform 2 of ATP synthase subunit ATP5MPL, mitochondrial		5.37	5.38	5.25	5.48	601	478	894	548	UP000005640_9606_2020;UP000005640_9606_additional_2020	Alternative splicing;Complete proteome;Membrane;Mitochondrion;Polymorphism;Reference proteome;Transmembrane;Transmembrane helix
PSMA4	H0YKT8;H0YL69;H0YMA1;H0YMZ1;H0YN18;P25789	Isoform of P25789, Proteasome subunit beta (Fragment);Isoform of P25789, Proteasome subunit alpha type (Fragment);Isoform of P25789, Proteasome subunit alpha type (Fragment);Isoform of P25789, Proteasome subunit alpha type (Fragment);Isoform of P25789, Proteasome subunit alpha type-4;Proteasome subunit alpha type-4	Component of the 20S core proteasome complex involved inthe proteolytic degradation of most intracellular proteins. Thiscomplex plays numerous essential roles within the cell byassociating with different regulatory particles. Associated withtwo 19S regulatory particles, forms the 26S proteasome and thusparticipates in the ATP-dependent degradation of ubiquitinatedproteins. The 26S proteasome play…	5.37	5.27	5.66	5.48	599	599	402	549	UP000005640_9606_2020;UP000005640_9606_additional_2020	3D-structure;Acetylation;Alternative splicing;Coiled coil {ECO:0000256|SAM:Coils};Complete proteome;Complete proteome {ECO:0000313|Proteomes:UP000005640};Cytoplasm;Cytoplasm {ECO:0000256|PROSITE-ProRule:PRU00808};Direct protein sequencing;ECO:0000213|MaxQB:H0YKT8, ECO:0000213|PeptideAtlas:H0YKT8};ECO:0000213|MaxQB:H0YL69, ECO:0000213|PeptideAtlas:H0YL69};ECO:0000213|MaxQB:H0YMA1, ECO:0000213|Pept…
NNMT	P40261	Nicotinamide N-methyltransferase	Catalyzes the N-methylation of nicotinamide and otherpyridines to form pyridinium ions. This activity is important forbiotransformation of many drugs and xenobiotic compounds.	4.51	4.71	5.54	5.48	2975	1684	522	550	UP000005640_9606_2020	3D-structure;Acetylation;Complete proteome;Cytoplasm;Direct protein sequencing;Methyltransferase;Reference proteome;S-adenosyl-L-methionine;Transferase
AP2A2	O94973;O94973-2	AP-2 complex subunit alpha-2;Isoform of O94973, Isoform 2 of AP-2 complex subunit alpha-2	Component of the adaptor protein complex 2 (AP-2).Adaptor protein complexes function in protein transport viatransport vesicles in different membrane traffic pathways. Adaptorprotein complexes are vesicle coat components and appear to beinvolved in cargo selection and vesicle formation. AP-2 isinvolved in clathrin-dependent endocytosis in which cargo proteinsare incorporated into vesicles surroun…	5.83	5.13	5.62	5.48	236	782	429	551	UP000005640_9606_2020;UP000005640_9606_additional_2020	Alternative splicing;Cell membrane;Coated pit;Complete proteome;Endocytosis;Lipid-binding;Membrane;Protein transport;Reference proteome;Transport
SLC1A5	Q15758	Neutral amino acid transporter B(0)	Sodium-dependent amino acids transporter that has abroad substrate specificity, with a preference for zwitterionicamino acids. It accepts as substrates all neutral amino acids,including glutamine, asparagine, and branched-chain and aromaticamino acids, and excludes methylated, anionic, and cationic aminoacids (PubMed:8702519, PubMed:29872227). Through binding of thefusogenic protein syncytin-1/ER…	4.77	4.97	5.39	5.48	1891	1023	693	552	UP000005640_9606_2020	3D-structure;Acetylation;Alternative initiation;Alternative splicing;Amino-acid transport;Cell membrane;Complete proteome;Glycoprotein;Host cell receptor for virus entry;Host-virus interaction;Membrane;Metal-binding;Phosphoprotein;Polymorphism;Receptor;Reference proteome;Sodium;Symport;Transmembrane;Transmembrane helix;Transport
HLA-B	D5H3J5;Q2L6G2	Isoform of P01889, Ig-like domain-containing protein;Isoform of P01889, Ig-like domain-containing protein	Involved in the presentation of foreign antigens to theimmune system.	6.05	4.69	5.94	5.48	130	1727	213	553	UP000005640_9606_additional_2020	Disulfide bond {ECO:0000256|SAAS:SAAS00447792};ECO:0000256|SAM:Phobius};Immunity {ECO:0000256|SAAS:SAAS00447805};Membrane {ECO:0000256|SAAS:SAAS00446121, ECO:0000256|SAM:Phobius};MHC I {ECO:0000256|SAAS:SAAS00446101};Signal {ECO:0000256|SAM:SignalP}
GYS1	P13807	Glycogen [starch] synthase, muscle	Transfers the glycosyl residue from UDP-Glc to the non-reducing end of alpha-1,4-glucan.	4.93	5.23	4.95	5.48	1410	641	1553	554	UP000005640_9606_2020	Allosteric enzyme;Alternative splicing;Complete proteome;Diabetes mellitus;Disease mutation;Glycogen biosynthesis;Glycosyltransferase;Phosphoprotein;Polymorphism;Reference proteome;Transferase
PLS3	A0A0A0MSQ0;P13797;P13797-2	Isoform of P13797, Plastin-3;Plastin-3;Isoform of P13797, Isoform 2 of Plastin-3	Actin-bundling protein found in intestinal microvilli,hair cell stereocilia, and fibroblast filopodia. May play a rolein the regulation of bone development.	5.91	5.37	6.24	5.48	182	489	92	555	UP000005640_9606_2020;UP000005640_9606_additional_2020	3D-structure;Actin-binding;Actin-binding {ECO:0000256|SAAS:SAAS00782879};Alternative splicing;Calcium;Calcium {ECO:0000256|PROSITE-ProRule:PRU00448};Complete proteome;Complete proteome {ECO:0000313|Proteomes:UP000005640};Cytoplasm;Direct protein sequencing;Disease mutation;ECO:0000213|MaxQB:A0A0A0MSQ0, ECO:0000213|PeptideAtlas:A0A0A0MSQ0};Metal-binding;Phosphoprotein;Polymorphism;Reference proteo…
RPL10	P27635;X1WI28	60S ribosomal protein L10;Isoform of P27635, Ribosomal_L16 domain-containing protein (Fragment)	Component of the large ribosomal subunit(PubMed:26290468). Plays a role in the formation of activelytranslating ribosomes (PubMed:26290468). May play a role in theembryonic brain development (PubMed:25316788)	5.38	5.68	5.7	5.48	594	248	367	556	UP000005640_9606_2020;UP000005640_9606_additional_2020	3D-structure;Autism;Autism spectrum disorder;Citrullination;Complete proteome;Complete proteome {ECO:0000313|Proteomes:UP000005640};Developmental protein;Direct protein sequencing;Disease mutation;ECO:0000213|MaxQB:X1WI28, ECO:0000213|PeptideAtlas:X1WI28};Isopeptide bond;Mental retardation;Polymorphism;Reference proteome;Reference proteome {ECO:0000313|Proteomes:UP000005640};Ribonucleoprotein;Rib…
RAB18	Q9NP72	Ras-related protein Rab-18	Plays a role in apical endocytosis/recycling. May beimplicated in transport between the plasma membrane and earlyendosomes. Plays a key role in eye and brain development andneurodegeneration.	5.24	5.5	5.43	5.48	769	372	638	557	UP000005640_9606_2020	3D-structure;Acetylation;Alternative splicing;Cell membrane;Complete proteome;Developmental protein;Direct protein sequencing;GTP-binding;Lipoprotein;Membrane;Methylation;Nucleotide-binding;Palmitate;Phosphoprotein;Polymorphism;Prenylation;Protein transport;Reference proteome;Transport
FSCN1	Q16658	Fascin	Organizes filamentous actin into bundles with a minimumof 4.1:1 actin/fascin ratio. Plays a role in the organization ofactin filament bundles and the formation of microspikes, membraneruffles, and stress fibers. Important for the formation of adiverse set of cell protrusions, such as filopodia, and for cellmotility and migration.	5.71	4.26	6.1	5.48	307	3312	148	558	UP000005640_9606_2020	3D-structure;Acetylation;Actin-binding;Cell junction;Cell projection;Complete proteome;Cytoplasm;Cytoskeleton;Direct protein sequencing;Isopeptide bond;Phosphoprotein;Reference proteome;Ubl conjugation
ERAP1	Q9NZ08;Q9NZ08-2	Endoplasmic reticulum aminopeptidase 1;Isoform of Q9NZ08, Isoform 2 of Endoplasmic reticulum aminopeptidase 1	Aminopeptidase that plays a central role in peptidetrimming, a step required for the generation of most HLA class I-binding peptides. Peptide trimming is essential to customizelonger precursor peptides to fit them to the correct lengthrequired for presentation on MHC class I molecules. Stronglyprefers substrates 9-16 residues long. Rapidly degrades 13-mer toa 9-mer and then stops. Preferentially …	5.51	5.58	5.21	5.48	470	318	958	559	UP000005640_9606_2020;UP000005640_9606_additional_2020	3D-structure;Adaptive immunity;Alternative splicing;Aminopeptidase;Complete proteome;Direct protein sequencing;Disulfide bond;Endoplasmic reticulum;Glycoprotein;Hydrolase;Immunity;Membrane;Metal-binding;Metalloprotease;Polymorphism;Protease;Reference proteome;Signal-anchor;Transmembrane;Transmembrane helix;Zinc
PTGES3	A0A087WYT3;Q15185;Q15185-4	Isoform of Q15185, CS domain-containing protein;Prostaglandin E synthase 3;Isoform of Q15185, Isoform 4 of Prostaglandin E synthase 3	Cytosolic prostaglandin synthase that catalyzes theoxidoreduction of prostaglandin endoperoxide H2 (PGH2) toprostaglandin E2 (PGE2) (PubMed:10922363). Molecular chaperonethat localizes to genomic response elements in a hormone-dependentmanner and disrupts receptor-mediated transcriptional activation,by promoting disassembly of transcriptional regulatory complexes(PubMed:11274138, PubMed:12077419)…	5.42	4.93	5.7	5.48	556	1111	369	560	UP000005640_9606_2020;UP000005640_9606_additional_2020	3D-structure;Acetylation;Alternative splicing;Chaperone;Complete proteome;Complete proteome {ECO:0000313|Proteomes:UP000005640};Cytoplasm;Direct protein sequencing;ECO:0000213|MaxQB:A0A087WYT3, ECO:0000213|PeptideAtlas:A0A087WYT3};Fatty acid biosynthesis;Fatty acid metabolism;Isomerase;Isopeptide bond;Lipid biosynthesis;Lipid metabolism;Phosphoprotein;Prostaglandin biosynthesis;Prostaglandin meta…
AKR1C3	A0A0A0MSS8;P42330	Isoform of P42330, Aldo_ket_red domain-containing protein;Aldo-keto reductase family 1 member C3	Catalyzes the conversion of aldehydes and ketones toalcohols. Catalyzes the reduction of prostaglandin (PG) D2, PGH2and phenanthrenequinone (PQ) and the oxidation of 9-alpha,11-beta-PGF2 to PGD2. Functions as a bi-directional 3-alpha-, 17-beta- and20-alpha HSD. Can interconvert active androgens, estrogens andprogestins with their cognate inactive metabolites. Preferentiallytransforms androstenedi…	4.71	5.47	5.01	5.48	2101	403	1391	561	UP000005640_9606_2020;UP000005640_9606_additional_2020	3D-structure;Alternative splicing;Complete proteome;Complete proteome {ECO:0000313|Proteomes:UP000005640};Cytoplasm;ECO:0000213|MaxQB:A0A0A0MSS8, ECO:0000213|PeptideAtlas:A0A0A0MSS8};NAD;NADP;Oxidoreductase;Polymorphism;Reference proteome;Reference proteome {ECO:0000313|Proteomes:UP000005640}
SYPL1	Q16563-2	Isoform of Q16563, Isoform 2 of Synaptophysin-like protein 1		6.01	5.52	5.49	5.48	143	358	575	562	UP000005640_9606_additional_2020	Alternative splicing;Complete proteome;Cytoplasmic vesicle;Glycoprotein;Membrane;Reference proteome;Transmembrane;Transmembrane helix
ATAD3A	Q9NVI7-2	Isoform of Q9NVI7, Isoform 2 of ATPase family AAA domain-containing protein 3A	Essential for mitochondrial network organization,mitochondrial metabolism and cell growth at organism and cellularlevel. May play an important role in mitochondrial proteinsynthesis. May also participate in mitochondrial DNA replication.May bind to mitochondrial DNA D-loops and contribute to nucleoidstability. Required for enhanced channeling of cholesterol forhormone-dependent steroidogenesis.	5.12	5.08	5.46	5.47	971	850	616	563	UP000005640_9606_additional_2020	Acetylation;Alternative splicing;ATP-binding;Coiled coil;Complete proteome;Direct protein sequencing;Disease mutation;Membrane;Mitochondrion;Mitochondrion inner membrane;Mitochondrion nucleoid;Nucleotide-binding;Phosphoprotein;Polymorphism;Reference proteome;Transmembrane;Transmembrane helix
ECI1	P42126	Enoyl-CoA delta isomerase 1, mitochondrial	Able to isomerize both 3-cis and 3-trans double bondsinto the 2-trans form in a range of enoyl-CoA species.	5.34	5.37	5.03	5.47	638	490	1321	564	UP000005640_9606_2020	3D-structure;Acetylation;Alternative splicing;Complete proteome;Direct protein sequencing;Fatty acid metabolism;Isomerase;Lipid metabolism;Mitochondrion;Reference proteome;Transit peptide
CAND1	Q86VP6	Cullin-associated NEDD8-dissociated protein 1	Key assembly factor of SCF (SKP1-CUL1-F-box protein) E3ubiquitin ligase complexes that promotes the exchange of thesubstrate-recognition F-box subunit in SCF complexes, therebyplaying a key role in the cellular repertoire of SCF complexes.Acts as a F-box protein exchange factor. The exchange activity ofCAND1 is coupled with cycles of neddylation conjugation: in thedeneddylated state, cullin-bindi…	5.38	5.35	5.51	5.47	590	516	553	565	UP000005640_9606_2020	3D-structure;Acetylation;Alternative splicing;Complete proteome;Cytoplasm;Direct protein sequencing;Nucleus;Phosphoprotein;Polymorphism;Reference proteome;Repeat;Ubl conjugation pathway
RPL38	J3KT73;J3QL01;P63173	Isoform of P63173, 60S ribosomal protein L38;Isoform of P63173, 60S ribosomal protein L38;60S ribosomal protein L38		5.36	4.94	5.91	5.47	612	1099	231	566	UP000005640_9606_2020;UP000005640_9606_additional_2020	3D-structure;Acetylation;Complete proteome;Complete proteome {ECO:0000313|Proteomes:UP000005640};ECO:0000213|MaxQB:J3KT73, ECO:0000213|PeptideAtlas:J3KT73};ECO:0000213|MaxQB:J3QL01, ECO:0000213|PeptideAtlas:J3QL01};Isopeptide bond;Reference proteome;Reference proteome {ECO:0000313|Proteomes:UP000005640};Ribonucleoprotein;Ribonucleoprotein {ECO:0000256|RuleBase:RU003445};Ribosomal protein;Ribosoma…
SHMT2	P34897;P34897-3	Serine hydroxymethyltransferase, mitochondrial;Isoform of P34897, Isoform 3 of Serine hydroxymethyltransferase, mitochondrial	5,10-methylenetetrahydrofolateproviding methyl donors to produce the taurinomethyluridine baseat the wobble position of some mitochondrial tRNAs(PubMed:29452640, PubMed:29364879). Associates with mitochondrialDNA (PubMed:18063578). In addition to its role in mitochondria,also plays a role in the deubiquitination of target proteins ascomponent of the BRISC complex: required for IFNAR1deubiquitinat…	4.98	4.54	5.53	5.47	1277	2179	531	567	UP000005640_9606_2020;UP000005640_9606_additional_2020	3D-structure;Acetylation;Alternative splicing;Complete proteome;Cytoplasm;Membrane;Mitochondrion;Mitochondrion inner membrane;Mitochondrion nucleoid;Nucleus;One-carbon metabolism;Phosphoprotein;Pyridoxal phosphate;Reference proteome;Transferase;Transit peptide
GET3	O43681	ATPase GET3	ATPase required for the post-translational delivery oftail-anchored (TA) proteins to the endoplasmic reticulum.Recognizes and selectively binds the transmembrane domain of TAproteins in the cytosol. This complex then targets to theendoplasmic reticulum by membrane-bound receptors, where the tail-anchored protein is released for insertion. This process isregulated by ATP binding and hydrolysis. AT…	5.36	5.23	5.61	5.47	609	652	448	568	UP000005640_9606_2020	Acetylation;ATP-binding;Complete proteome;Cytoplasm;Endoplasmic reticulum;Hydrolase;Metal-binding;Nucleotide-binding;Nucleus;Polymorphism;Reference proteome;Transport;Zinc
GSTM3	P21266	Glutathione S-transferase Mu 3	Conjugation of reduced glutathione to a wide number ofexogenous and endogenous hydrophobic electrophiles. May governuptake and detoxification of both endogenous compounds andxenobiotics at the testis and brain blood barriers	5.09	5.35	5.26	5.47	1057	514	871	569	UP000005640_9606_2020	3D-structure;Complete proteome;Cytoplasm;Direct protein sequencing;Isopeptide bond;Polymorphism;Reference proteome;Transferase;Ubl conjugation
SNX11	J3KTN6;J3QLV8;J3QRB9;Q9Y5W9;Q9Y5W9-2	Isoform of Q9Y5W9, PX domain-containing protein (Fragment);Isoform of Q9Y5W9, PX domain-containing protein (Fragment);Isoform of Q9Y5W9, PX domain-containing protein (Fragment);Sorting nexin-11;Isoform of Q9Y5W9, Isoform 2 of Sorting nexin-11	Phosphoinositide-binding protein involved in proteinsorting and membrane trafficking in endosomes	5.08	5.21	5.58	5.47	1068	668	469	570	UP000005640_9606_2020;UP000005640_9606_additional_2020	3D-structure;Alternative splicing;Complete proteome;Complete proteome {ECO:0000313|Proteomes:UP000005640};ECO:0000213|MaxQB:J3KTN6, ECO:0000213|PeptideAtlas:J3KTN6};ECO:0000213|MaxQB:J3QLV8, ECO:0000213|PeptideAtlas:J3QLV8};ECO:0000213|MaxQB:J3QRB9, ECO:0000213|PeptideAtlas:J3QRB9};Endosome;Lipid-binding;Membrane;Protein transport;Reference proteome;Reference proteome {ECO:0000313|Proteomes:UP000…
HIBCH	Q6NVY1	3-hydroxyisobutyryl-CoA hydrolase, mitochondrial	Hydrolyzes 3-hydroxyisobutyryl-CoA (HIBYL-CoA), a salinecatabolite. Has high activity toward isobutyryl-CoA. Could be anisobutyryl-CoA dehydrogenase that functions in valine catabolism.Also hydrolyzes 3-hydroxypropanoyl-CoA	4.94	5.22	4.7	5.47	1375	653	2462	571	UP000005640_9606_2020	3D-structure;Acetylation;Alternative splicing;Branched-chain amino acid catabolism;Complete proteome;Disease mutation;Hydrolase;Mitochondrion;Phosphoprotein;Polymorphism;Reference proteome;Transit peptide
GATD3B;GATD3A	A0A0B4J2D5;P0DPI2	Glutamine amidotransferase-like class 1 domain-containing protein 3B, mitochondrial;Glutamine amidotransferase-like class 1 domain-containing protein 3A, mitochondrial		4.9	4.48	4.67	5.47	1493	2414	2578	572	UP000005640_9606_2020	Acetylation;Alternative splicing;Complete proteome;Direct protein sequencing;Mitochondrion;Polymorphism;Reference proteome;Transit peptide
UBA1	P22314;P22314-2	Ubiquitin-like modifier-activating enzyme 1;Isoform of P22314, Isoform 2 of Ubiquitin-like modifier-activating enzyme 1	Catalyzes the first step in ubiquitin conjugation tomark cellular proteins for degradation through the ubiquitin-proteasome system (PubMed:1606621, PubMed:1447181). Activatesubiquitin by first adenylating its C-terminal glycine residue withATP, and thereafter linking this residue to the side chain of acysteine residue in E1, yielding a ubiquitin-E1 thioester and freeAMP (PubMed:1447181). Essentia…	5.43	5.27	5.7	5.47	537	600	368	573	UP000005640_9606_2020;UP000005640_9606_additional_2020	3D-structure;Acetylation;Alternative initiation;ATP-binding;Complete proteome;Cytoplasm;Direct protein sequencing;Disease mutation;Ligase;Mitochondrion;Neurodegeneration;Nucleotide-binding;Nucleus;Phosphoprotein;Polymorphism;Reference proteome;Repeat;Ubl conjugation;Ubl conjugation pathway
EIF3F	O00303	Eukaryotic translation initiation factor 3 subunit F	Component of the eukaryotic translation initiationfactor 3 (eIF-3) complex, which is required for several steps inthe initiation of protein synthesis (PubMed:17581632,PubMed:25849773, PubMed:27462815). The eIF-3 complex associateswith the 40S ribosome and facilitates the recruitment of eIF-1,eIF-1A, eIF-2:GTP:methionyl-tRNAi and eIF-5 to form the 43S pre-initiation complex (43S PIC). The eIF-3 co…	5.15	5.17	5.64	5.46	924	721	413	574	UP000005640_9606_2020	3D-structure;Acetylation;Complete proteome;Cytoplasm;Hydrolase;Initiation factor;Phosphoprotein;Polymorphism;Protease;Protein biosynthesis;Reference proteome;Thiol protease;Ubl conjugation pathway
CLIC4	Q9Y696	Chloride intracellular channel protein 4	Can insert into membranes and form poorly selective ionchannels that may also transport chloride ions. Channel activitydepends on the pH. Membrane insertion seems to be redox-regulatedand may occur only under oxydizing conditions. Promotes cell-surface expression of HRH3. Has alternate cellular functions likea potential role in angiogenesis or in maintaining apical-basolateral membrane polarity d…	5.23	4.84	5.98	5.46	772	1323	192	575	UP000005640_9606_2020	3D-structure;Acetylation;Cell junction;Cell membrane;Chloride;Chloride channel;Complete proteome;Cytoplasm;Cytoplasmic vesicle;Cytoskeleton;Direct protein sequencing;Ion channel;Ion transport;Membrane;Mitochondrion;Nucleus;Phosphoprotein;Reference proteome;Transmembrane;Transmembrane helix;Transport;Voltage-gated channel
SUCLG1	P53597	Succinate--CoA ligase [ADP/GDP-forming] subunit alpha, mitochondrial	Succinyl-CoA synthetase functions in the citric acidcycle (TCA), coupling the hydrolysis of succinyl-CoA to thesynthesis of either ATP or GTP and thus represents the only stepof substrate-level phosphorylation in the TCA. The alpha subunitof the enzyme binds the substrates coenzyme A and phosphate, whilesuccinate binding and specificity for either ATP or GTP isprovided by different beta subunits.	5.13	5.51	4.88	5.46	951	364	1776	576	UP000005640_9606_2020	3D-structure;Acetylation;Complete proteome;Disease mutation;Ligase;Mitochondrion;Nucleotide-binding;Polymorphism;Primary mitochondrial disease;Reference proteome;Transit peptide;Tricarboxylic acid cycle
RAC3	P60763	Ras-related C3 botulinum toxin substrate 3	Plasma membrane-associated small GTPase which cyclesbetween an active GTP-bound and inactive GDP-bound state. Inactive state binds to a variety of effector proteins to regulatecellular responses, such as cell spreading and the formation ofactin-based protusions including lamellipodia and membraneruffles. Promotes cell adhesion and spreading on fibrinogen in aCIB1 and alpha-IIb/beta3 integrin-medi…	4.95		5.56	5.46	1347		503	577	UP000005640_9606_2020	3D-structure;Cell membrane;Cell projection;Complete proteome;Cytoplasm;Cytoskeleton;Glycoprotein;GTP-binding;Lipoprotein;Membrane;Methylation;Nucleotide-binding;Prenylation;Reference proteome
TAGLN2	P37802;P37802-2	Transgelin-2;Isoform of P37802, Isoform 2 of Transgelin-2		6.02	5.21	6.35	5.46	142	674	69	578	UP000005640_9606_2020;UP000005640_9606_additional_2020	3D-structure;Acetylation;Alternative splicing;Complete proteome;Direct protein sequencing;Isopeptide bond;Methylation;Phosphoprotein;Polymorphism;Reference proteome;Ubl conjugation
TPM3	P06753	Tropomyosin alpha-3 chain	Binds to actin filaments in muscle and non-muscle cells.Plays a central role, in association with the troponin complex, inthe calcium dependent regulation of vertebrate striated musclecontraction. Smooth muscle contraction is regulated by interactionwith caldesmon. In non-muscle cells is implicated in stabilizingcytoskeleton actin filaments.	6.14	5.19	5.91	5.46	110	707	230	579	UP000005640_9606_2020	Acetylation;Actin-binding;Alternative splicing;Chromosomal rearrangement;Coiled coil;Complete proteome;Cytoplasm;Cytoskeleton;Direct protein sequencing;Disease mutation;Muscle protein;Nemaline myopathy;Phosphoprotein;Proto-oncogene;Reference proteome
IVD	A0A0A0MT83;P26440	Isoform of P26440, Butyryl-CoA dehydrogenase;Isovaleryl-CoA dehydrogenase, mitochondrial		4.92	5.07	4.83	5.46	1422	873	1962	580	UP000005640_9606_2020;UP000005640_9606_additional_2020	3D-structure;Acetylation;Alternative splicing;Coiled coil {ECO:0000256|SAM:Coils};Complete proteome;Complete proteome {ECO:0000313|Proteomes:UP000005640};Direct protein sequencing;Disease mutation;ECO:0000213|MaxQB:A0A0A0MT83, ECO:0000213|PeptideAtlas:A0A0A0MT83};FAD;FAD {ECO:0000256|RuleBase:RU362125};Flavoprotein;Flavoprotein {ECO:0000256|RuleBase:RU362125};Mitochondrion;Oxidoreductase;Oxidored…
HMGB1	P09429;Q5T7C4	High mobility group protein B1;Isoform of P09429, High mobility group protein B1	Multifunctional redox sensitive protein with variousroles in different cellular compartments. In the nucleus is one ofthe major chromatin-associated non-histone proteins and acts as aDNA chaperone involved in replication, transcription, chromatinremodeling, V(D)J recombination, DNA repair and genome stability.Proposed to be an universal biosensor for nucleic acids. Promoteshost inflammatory respo…	5.91	5.31	5.93	5.46	185	555	221	581	UP000005640_9606_2020;UP000005640_9606_additional_2020	3D-structure;Acetylation;Adaptive immunity;ADP-ribosylation;Autophagy;Cell membrane;Chemotaxis;Chromosome;Complete proteome;Complete proteome {ECO:0000313|Proteomes:UP000005640};Cytoplasm;Direct protein sequencing;Disulfide bond;DNA damage;DNA recombination;DNA repair;DNA-binding;ECO:0000213|MaxQB:Q5T7C4, ECO:0000213|PeptideAtlas:Q5T7C4};ECO:0000256|SAAS:SAAS00879239};Endosome;Immunity;Inflammato…
ABHD14A-ACY1;ACY1	A0A1B0GW23;Q03154	ABHD14A-ACY1 readthrough, N-acyl-L-amino-acid amidohydrolase (Fragment);Aminoacylase-1	Involved in the hydrolysis of N-acylated or N-acetylatedamino acids (except L-aspartate).	4.12	4.87	4.69	5.46	5021	1241	2485	582	UP000005640_9606_2020;UP000005640_9606_additional_2020	3D-structure;Alternative splicing;Complete proteome;Complete proteome {ECO:0000313|Proteomes:UP000005640};Cytoplasm;Disease mutation;Hydrolase;Metal-binding;Polymorphism;Reference proteome;Reference proteome {ECO:0000313|Proteomes:UP000005640};Signal {ECO:0000256|SAM:SignalP};Zinc
EIF4G1	E7EUU4;Q04637-8	Isoform of Q04637, Eukaryotic translation initiation factor 4 gamma 1;Isoform of Q04637, Isoform 8 of Eukaryotic translation initiation factor 4 gamma 1	Component of the protein complex eIF4F, which isinvolved in the recognition of the mRNA cap, ATP-dependentunwinding of 5'-terminal secondary structure and recruitment ofmRNA to the ribosome.	4.93	4.98	5.48	5.46	1401	1010	587	583	UP000005640_9606_additional_2020	3D-structure;Acetylation;Alternative initiation;Alternative splicing;Coiled coil {ECO:0000256|SAM:Coils};Complete proteome;Complete proteome {ECO:0000313|Proteomes:UP000005640};Disease mutation;ECO:0000213|MaxQB:E7EUU4, ECO:0000213|PeptideAtlas:E7EUU4};Host-virus interaction;Initiation factor;Methylation;Neurodegeneration;Parkinson disease;Parkinsonism;Phosphoprotein;Polymorphism;Protein biosynth…
RTN4	Q9NQC3-3	Isoform of Q9NQC3, Isoform C of Reticulon-4	Developmental neurite growth regulatory factor with arole as a negative regulator of axon-axon adhesion and growth, andas a facilitator of neurite branching. Regulates neuritefasciculation, branching and extension in the developing nervoussystem. Involved in down-regulation of growth, stabilization ofwiring and restriction of plasticity in the adult CNS. Regulatesthe radial migration of cortical …	5.97	6.13		5.46	163	91		584	UP000005640_9606_additional_2020	3D-structure;Acetylation;Alternative splicing;Complete proteome;Direct protein sequencing;Endoplasmic reticulum;Membrane;Neurogenesis;Phosphoprotein;Polymorphism;Reference proteome;Transmembrane;Transmembrane helix
RPS7	P62081	40S ribosomal protein S7	Required for rRNA maturation	5.16	5.14	5.75	5.46	895	756	336	585	UP000005640_9606_2020	3D-structure;Acetylation;Complete proteome;Cytoplasm;Cytoskeleton;Diamond-Blackfan anemia;Direct protein sequencing;Isopeptide bond;Reference proteome;Ribonucleoprotein;Ribosomal protein;Ubl conjugation
SH3GLB1	Q9Y371	Endophilin-B1	involved in maintenance of mitochondrial morphology and promotesneuronal viability (By similarity).;May be required for normal outer mitochondrial membranedynamics (PubMed:15452144). Required for coatomer-mediatedretrograde transport in certain cells (By similarity). May recruitother proteins to membranes with high curvature. May promotemembrane fusion (PubMed:11604418). Involved in activation of…	5.23	5.37	5.32	5.46	771	493	792	586	UP000005640_9606_2020	Acetylation;Alternative splicing;Apoptosis;Autophagy;Coiled coil;Complete proteome;Cytoplasm;Cytoplasmic vesicle;Golgi apparatus;Lipid-binding;Membrane;Mitochondrion;Mitochondrion outer membrane;Phosphoprotein;Reference proteome;SH3 domain
ILVBL	A1L0T0	2-hydroxyacyl-CoA lyase 2		5.01	5.09	4.96	5.45	1226	839	1529	587	UP000005640_9606_2020	Complete proteome;Magnesium;Membrane;Metal-binding;Polymorphism;Reference proteome;Thiamine pyrophosphate;Transferase;Transmembrane;Transmembrane helix
TIMM8B	G3XAN8;Q9Y5J9	Isoform of Q9Y5J9, Mitochondrial import inner membrane translocase subunit;Mitochondrial import inner membrane translocase subunit Tim8 B	Probable mitochondrial intermembrane chaperone thatparticipates in the import and insertion of some multi-passtransmembrane proteins into the mitochondrial inner membrane. Alsorequired for the transfer of beta-barrel precursors from the TOMcomplex to the sorting and assembly machinery (SAM complex) of theouter membrane. Acts as a chaperone-like protein that protects thehydrophobic precursors from…	4.68	4.47	4.68	5.45	2214	2448	2530	588	UP000005640_9606_2020;UP000005640_9606_additional_2020	Acetylation;Chaperone;Chaperone {ECO:0000256|SAAS:SAAS01049364};Complete proteome;Complete proteome {ECO:0000313|Proteomes:UP000005640};Disulfide bond;Disulfide bond {ECO:0000256|SAAS:SAAS00090507};ECO:0000213|MaxQB:G3XAN8, ECO:0000213|PeptideAtlas:G3XAN8};Membrane;Metal-binding;Metal-binding {ECO:0000256|SAAS:SAAS00462630};Mitochondrion;Mitochondrion {ECO:0000256|SAAS:SAAS00090533};Mitochondrion…
LAMP1	P11279	Lysosome-associated membrane glycoprotein 1	Presents carbohydrate ligands to selectins. Alsoimplicated in tumor cell metastasis.Acts as a receptor for Lassa virus protein	5.64	5.2	5.8	5.45	362	681	302	589	UP000005640_9606_2020	Alternative splicing;Cell membrane;Complete proteome;Direct protein sequencing;Disulfide bond;Endosome;Glycoprotein;Host cell receptor for virus entry;Host-virus interaction;Lysosome;Membrane;Polymorphism;Receptor;Reference proteome;Signal;Transmembrane;Transmembrane helix
LIPA	A0A0A0MT32;P38571;P38571-2	Isoform of P38571, AB hydrolase-1 domain-containing protein;Lysosomal acid lipase/cholesteryl ester hydrolase;Isoform of P38571, Isoform 2 of Lysosomal acid lipase/cholesteryl ester hydrolase	Crucial for the intracellular hydrolysis of cholesterylesters and triglycerides that have been internalized via receptor-mediated endocytosis of lipoprotein particles. Important inmediating the effect of LDL (low density lipoprotein) uptake onsuppression of hydroxymethylglutaryl-CoA reductase and activationof endogenous cellular cholesteryl ester formation.	5.11	4.21	5.17	5.45	1009	3508	1056	590	UP000005640_9606_2020;UP000005640_9606_additional_2020	Alternative splicing;Complete proteome;Complete proteome {ECO:0000313|Proteomes:UP000005640};Direct protein sequencing;Disease mutation;ECO:0000213|MaxQB:A0A0A0MT32, ECO:0000213|PeptideAtlas:A0A0A0MT32};Glycoprotein;Hydrolase;Lipid degradation;Lipid metabolism;Lysosome;Polymorphism;Reference proteome;Reference proteome {ECO:0000313|Proteomes:UP000005640};Signal
SIGLEC1	Q9BZZ2;Q9BZZ2-2;Q9BZZ2-3	Sialoadhesin;Isoform of Q9BZZ2, Isoform 2 of Sialoadhesin;Isoform of Q9BZZ2, Isoform 3 of Sialoadhesin	Acts as an endocytic receptor mediating clathrindependent endocytosis. Macrophage-restricted adhesion moleculethat mediates sialic-acid dependent binding to lymphocytes,including granulocytes, monocytes, natural killer cells, B-cellsand CD8 T-cells. Preferentially binds to alpha-2,3-linked sialicacid (By similarity). Binds to SPN/CD43 on T-cells (Bysimilarity). May play a role in hemopoiesis.	4.9	5.36	5.43	5.45	1483	499	637	591	UP000005640_9606_2020;UP000005640_9606_additional_2020	Alternative splicing;Cell adhesion;Cell membrane;Complete proteome;Disulfide bond;Endocytosis;Glycoprotein;Immunoglobulin domain;Lectin;Membrane;Polymorphism;Reference proteome;Repeat;Secreted;Signal;Transmembrane;Transmembrane helix
DDX1	Q92499	ATP-dependent RNA helicase DDX1	Acts as an ATP-dependent RNA helicase, able to unwindboth RNA-RNA and RNA-DNA duplexes. Possesses 5' single-strandedRNA overhang nuclease activity. Possesses ATPase activity onvarious RNA, but not DNA polynucleotides. May play a role in RNAclearance at DNA double-strand breaks (DSBs), thereby facilitatingthe template-guided repair of transcriptionally active regions ofthe genome. Together with RE…	5.33	5.33	5.62	5.45	642	533	439	592	UP000005640_9606_2020	3D-structure;Acetylation;Activator;Alternative splicing;Antiviral defense;ATP-binding;Complete proteome;Cytoplasm;DNA-binding;Exonuclease;Helicase;Hydrolase;Immunity;Innate immunity;Isopeptide bond;Mitochondrion;mRNA processing;Nuclease;Nucleotide-binding;Nucleus;Phosphoprotein;Reference proteome;RNA-binding;Transcription;Transcription regulation;tRNA processing;Ubl conjugation
SLC25A24	Q6NUK1	Calcium-binding mitochondrial carrier protein SCaMC-1	Calcium-dependent mitochondrial solute carrier. Mediatesthe reversible, electroneutral exchange of Mg-ATP or Mg-ADPagainst phosphate ions, catalyzing the net uptake or efflux ofadenine nucleotides across the mitochondrial inner membrane.Nucleotide transport is inactive when cytosolic calcium levels arelow, and is activated by an increase in cytosolic calcium levels.May play a role in protecting c…	5.6	5.32	5.23	5.45	392	545	926	593	UP000005640_9606_2020	3D-structure;Acetylation;Alternative splicing;Calcium;Complete proteome;Disease mutation;Membrane;Metal-binding;Mitochondrion;Mitochondrion inner membrane;Reference proteome;Repeat;Transmembrane;Transmembrane helix;Transport
SERPINB6	A0A024QZX5;A0A087X1N8;P35237	Isoform of P35237, SERPIN domain-containing protein;Isoform of P35237, SERPIN domain-containing protein;Serpin B6	May be involved in the regulation of serine proteinasespresent in the brain or extravasated from the blood (Bysimilarity). Inhibitor of cathepsin G, kallikrein-8 and thrombin.May play an important role in the inner ear in the protectionagainst leakage of lysosomal content during stress and loss ofthis protection results in cell death and sensorineural hearingloss.	4.98	5.11	5.51	5.45	1283	805	549	594	UP000005640_9606_2020;UP000005640_9606_additional_2020	Acetylation;Complete proteome;Complete proteome {ECO:0000313|Proteomes:UP000005640};Cytoplasm;Deafness;Direct protein sequencing;ECO:0000213|MaxQB:A0A024QZX5, ECO:0000213|PeptideAtlas:A0A024QZX5};ECO:0000213|MaxQB:A0A087X1N8, ECO:0000213|PeptideAtlas:A0A087X1N8};Non-syndromic deafness;Phosphoprotein;Polymorphism;Protease inhibitor;Reference proteome;Reference proteome {ECO:0000313|Proteomes:UP000…
CLIC1	O00299	Chloride intracellular channel protein 1	Can insert into membranes and form chloride ionchannels. Channel activity depends on the pH. Membrane insertionseems to be redox-regulated and may occur only under oxydizingconditions. Involved in regulation of the cell cycle	5.8	5.24	6.28	5.45	259	633	85	595	UP000005640_9606_2020	3D-structure;Acetylation;Cell membrane;Chloride;Chloride channel;Complete proteome;Cytoplasm;Direct protein sequencing;Disulfide bond;Glutathionylation;Ion channel;Ion transport;Membrane;Nucleus;Phosphoprotein;Reference proteome;Transmembrane;Transmembrane helix;Transport;Voltage-gated channel
DHX9	Q08211	ATP-dependent RNA helicase A	Multifunctional ATP-dependent nucleic acid helicase thatunwinds DNA and RNA in a 3' to 5' direction and that playsimportant roles in many processes, such as DNA replication,transcriptional activation, post-transcriptional RNA regulation,mRNA translation and RNA-mediated gene silencing (PubMed:9111062,PubMed:11416126, PubMed:12711669, PubMed:15355351,PubMed:16680162, PubMed:17531811, PubMed:206699…	5.55	5	5.64	5.44	435	978	414	596	UP000005640_9606_2020	3D-structure;Acetylation;Activator;Alternative splicing;ATP-binding;Biological rhythms;Complete proteome;Cytoplasm;Cytoskeleton;Direct protein sequencing;DNA replication;DNA-binding;Helicase;Hydrolase;Immunity;Inflammatory response;Innate immunity;Isopeptide bond;Manganese;Metal-binding;Methylation;mRNA processing;mRNA splicing;mRNA transport;Nucleotide-binding;Nucleus;Phosphoprotein;Polymorphism…
LGALS3BP	Q08380	Galectin-3-binding protein	Promotes integrin-mediated cell adhesion. May stimulatehost defense against viruses and tumor cells	5.49	4.85	4.9	5.44	484	1289	1714	597	UP000005640_9606_2020	3D-structure;Cell adhesion;Complete proteome;Direct protein sequencing;Disulfide bond;Extracellular matrix;Glycoprotein;Reference proteome;Secreted;Signal
RANBP1	P43487;P43487-2	Ran-specific GTPase-activating protein;Isoform of P43487, Isoform 2 of Ran-specific GTPase-activating protein	Plays a role in RAN-dependent nucleocytoplasmictransport. Alleviates the TNPO1-dependent inhibition of RAN GTPaseactivity and mediates the dissociation of RAN from proteinsinvolved in transport into the nucleus (By similarity). Induces aconformation change in the complex formed by XPO1 and RAN thattriggers the release of the nuclear export signal of cargoproteins (PubMed:20485264). Promotes the d…	5.3	4.97	5.95	5.44	693	1033	208	598	UP000005640_9606_2020;UP000005640_9606_additional_2020	3D-structure;Acetylation;Alternative splicing;Complete proteome;Direct protein sequencing;GTPase activation;Isopeptide bond;Phosphoprotein;Polymorphism;Reference proteome;Ubl conjugation
HLA-A	A0A140T913;A0A140T9I0;A0A140T9X5;Q53Z42	Isoform of P04439, Ig-like domain-containing protein;Isoform of P04439, Ig-like domain-containing protein (Fragment);Isoform of P04439, Ig-like domain-containing protein (Fragment);Isoform of P04439, Ig-like domain-containing protein	Involved in the presentation of foreign antigens to theimmune system.	5.68	4.81	5.58	5.44	329	1373	470	599	UP000005640_9606_additional_2020	Complete proteome {ECO:0000313|Proteomes:UP000005640};Disulfide bond {ECO:0000256|SAAS:SAAS00447792};ECO:0000213|MaxQB:A0A140T913, ECO:0000213|PeptideAtlas:A0A140T913};ECO:0000213|MaxQB:A0A140T9I0, ECO:0000213|PeptideAtlas:A0A140T9I0};ECO:0000213|MaxQB:A0A140T9X5, ECO:0000213|PeptideAtlas:A0A140T9X5};ECO:0000256|SAM:Phobius};Immunity {ECO:0000256|SAAS:SAAS00447805};Membrane {ECO:0000256|SAAS:SAAS…
SLIRP	Q9GZT3;Q9GZT3-2	SRA stem-loop-interacting RNA-binding protein, mitochondrial;Isoform of Q9GZT3, Isoform 2 of SRA stem-loop-interacting RNA-binding protein, mitochondrial	RNA-binding protein that acts as a nuclear receptorcorepressor. Probably acts by binding the SRA RNA, and repressingthe SRA-mediated nuclear receptor coactivation. Binds the STR7loop of SRA RNA. Also able to repress glucocorticoid (GR),androgen (AR), thyroid (TR) and VDR-mediated transactivation	4.91	4.93	5.17	5.44	1443	1113	1054	600	UP000005640_9606_2020;UP000005640_9606_additional_2020	Alternative splicing;Complete proteome;Mitochondrion;Nucleus;Phosphoprotein;Reference proteome;Repressor;RNA-binding;Transcription;Transcription regulation;Transit peptide
RPL30	P62888	60S ribosomal protein L30		5.46		5.63	5.44	505		419	601	UP000005640_9606_2020	3D-structure;Acetylation;Complete proteome;Isopeptide bond;Phosphoprotein;Reference proteome;Ribonucleoprotein;Ribosomal protein;Ubl conjugation
STOM	P27105	Stomatin	Regulates ion channel activity and transmembrane iontransport. Regulates ASIC2 and ASIC3 channel activity.	5.85	5.41	4.95	5.44	225	449	1569	602	UP000005640_9606_2020	Alternative splicing;Cell membrane;Complete proteome;Cytoplasm;Cytoplasmic vesicle;Cytoskeleton;Direct protein sequencing;Lipoprotein;Membrane;Palmitate;Phosphoprotein;Reference proteome
ARHGAP1	Q07960	Rho GTPase-activating protein 1	GTPase activator for the Rho, Rac and Cdc42 proteins,converting them to the putatively inactive GDP-bound state. Cdc42seems to be the preferred substrate.	5.45	5.19	5.79	5.44	515	694	317	603	UP000005640_9606_2020	3D-structure;Acetylation;Complete proteome;Cytoplasm;Direct protein sequencing;GTPase activation;Phosphoprotein;Polymorphism;Reference proteome;SH3-binding
PSMD5	Q16401;Q16401-2	26S proteasome non-ATPase regulatory subunit 5;Isoform of Q16401, Isoform 2 of 26S proteasome non-ATPase regulatory subunit 5	Acts as a chaperone during the assembly of the 26Sproteasome, specifically of the base subcomplex of the PA700/19Sregulatory complex (RC). In the initial step of the basesubcomplex assembly is part of an intermediatePSMD5:PSMC2:PSMC1:PSMD2 module which probably assembles with aPSMD10:PSMC4:PSMC5:PAAF1 module followed by dissociation of PSMD5	5.35	5.24	5.57	5.44	621	635	486	604	UP000005640_9606_2020;UP000005640_9606_additional_2020	Acetylation;Alternative splicing;Chaperone;Complete proteome;Direct protein sequencing;Polymorphism;Reference proteome
EHBP1	Q8NDI1;Q8NDI1-2;Q8NDI1-3	EH domain-binding protein 1;Isoform of Q8NDI1, Isoform 2 of EH domain-binding protein 1;Isoform of Q8NDI1, Isoform 3 of EH domain-binding protein 1	May play a role in actin reorganization. Links clathrin-mediated endocytosis to the actin cytoskeleton. May act as Rabeffector protein and play a role in vesicle trafficking(PubMed:14676205, PubMed:27552051). Required for perinuclearsorting and insulin-regulated recycling of SLC2A4/GLUT4 inadipocytes (By similarity).	4.6	4.95	4.97	5.44	2547	1074	1493	605	UP000005640_9606_2020;UP000005640_9606_additional_2020	3D-structure;Alternative splicing;Coiled coil;Complete proteome;Cytoplasm;Endocytosis;Endosome;Lipoprotein;Membrane;Phosphoprotein;Polymorphism;Prenylation;Protein transport;Reference proteome;Transport
SEPTIN9	Q9UHD8	Septin-9	Filament-forming cytoskeletal GTPase (By similarity).May play a role in cytokinesis (Potential). May play a role in theinternalization of 2 intracellular microbial pathogens, Listeriamonocytogenes and Shigella flexneri.	5.22	4.53	5.54	5.44	794	2229	526	606	UP000005640_9606_2020	3D-structure;Acetylation;Alternative splicing;Cell cycle;Cell division;Chromosomal rearrangement;Complete proteome;Cytoplasm;Cytoskeleton;Disease mutation;GTP-binding;Nucleotide-binding;Phosphoprotein;Polymorphism;Reference proteome
SFXN1	Q9H9B4	Sideroflexin-1	Might be involved in the transport of a componentrequired for iron utilization into or out of the mitochondria.	4.94	5.07	5.26	5.44	1372	876	873	607	UP000005640_9606_2020	Acetylation;Complete proteome;Direct protein sequencing;Ion transport;Iron;Iron transport;Membrane;Mitochondrion;Polymorphism;Reference proteome;Transmembrane;Transmembrane helix;Transport
ACAT2	Q9BWD1;Q9BWD1-2	Acetyl-CoA acetyltransferase, cytosolic;Isoform of Q9BWD1, Isoform 2 of Acetyl-CoA acetyltransferase, cytosolic		4.54	4.42	4.99	5.43	2834	2674	1444	608	UP000005640_9606_2020;UP000005640_9606_additional_2020	3D-structure;Acetylation;Acyltransferase;Alternative splicing;Complete proteome;Cytoplasm;Direct protein sequencing;Polymorphism;Reference proteome;Transferase
ABHD14B	Q96IU4	Protein ABHD14B	Has hydrolase activity towards p-nitrophenyl butyrate(in vitro). May activate transcription	5.11	5.67	5.32	5.43	1003	253	795	609	UP000005640_9606_2020	3D-structure;Acetylation;Alternative splicing;Complete proteome;Cytoplasm;Hydrolase;Nucleus;Phosphoprotein;Reference proteome
[truncated: 7,659 more rows]

## Sheet: 1C,D PCA
SGBS_D00_A	SGBS_D00_B	SGBS_D00_C	SGBS_D02_A	SGBS_D02_B	SGBS_D02_C	SGBS_D04_A	SGBS_D04_B	SGBS_D04_C	SGBS_D06_A	SGBS_D06_B	SGBS_D06_C	SGBS_D10_A	SGBS_D10_B	SGBS_D10_C	SGBS_D12_A	SGBS_D12_B	SGBS_D12_C	SGBS_D14_A	SGBS_D14_B	SGBS_D14_C	SGBS_D20_A	SGBS_D20_B	SGBS_D20_C	hADC_2_D-02_A	hADC_2_D-02_B	hADC_2_D-02_C	hADC_2_D00_A	hADC_2_D00_B	hADC_2_D00_C	hADC_2_D01_A	hADC_2_D01_B	hADC_2_D01_C	hADC_2_D02_A	hADC_2_D02_B	hADC_2_D02_C	hADC_2_D04_A	hADC_2_D04_B	hADC_2_D04_C	hADC_2_D06_A	hADC_2_D06_B	hADC_2_D06_C	hADC_2_D08_A	hADC_2_D08_B	hADC_2_D08_C	hADC_2_D10_A	hADC_2_D10_B	hADC_2_D10_C	hADC_2_D12_A	hADC_2_D12_B
[truncated: 6,332 more rows]
[truncated: 86 more columns]

## Sheet: 1E Venn diagramm
Temporal conservation	Significant in # of cell lines	Significant in hWA	Significant in TERT-hAPC	Significant in hAPC	Significant in SGBS	ProteinGroups	Genes	ProteinDescriptions
[truncated: 6,569 more rows]

[truncated: 2 more sheets: 1F, G  Z-scored profiles, Figure1H Enrichments]
