# Supplementary material for: A spatiotemporal proteomic map of human adipogenesis
Source: Nat Metab. 2024 Apr 2;6(5):861–79. doi: 10.1038/s42255-024-01025-8 (PMC11132986; doi:10.1038/s42255-024-01025-8)
Supplement: Supplementary file 8 — Statistical Source Data Fig. 2. [file 42255_2024_1025_MOESM8_ESM.xlsx]

## Sheet: file description
Marker	Protein used as marker for SVM-training
First Organelle	First organelle assignment by SVMs
Second Organelle	Second organelle assignment by SVMs
correll	Pearson correlation coefficient between profiles of biological replicates
Alpha	Value for second organelle contribution
Corr	Pearson correlation coefficient between experimental profile and in silico generated and mapped profile

## Sheet: Norm.Profiles preadipocytes
FR01_ReplicateA	FR02_ReplicateA	FR03_ReplicateA	FR04_ReplicateA	FR05_ReplicateA	FR06_ReplicateA	FR07_ReplicateA	FR08_ReplicateA	FR09_ReplicateA	FR10_ReplicateA	FR11_ReplicateA	FR12_ReplicateA	FR13_ReplicateA	FR14_ReplicateA	FR15_ReplicateA	FR16_ReplicateA	FR17_ReplicateA	FR18_ReplicateA	FR19_ReplicateA	FR20_ReplicateA	FR21_ReplicateA	FR22_ReplicateA	FR23_ReplicateA	FR24_ReplicateA	FR01_ReplicateB	FR02_ReplicateB	FR03_ReplicateB	FR04_ReplicateB	FR05_ReplicateB	FR06_ReplicateB	FR07_ReplicateB	FR08_ReplicateB	FR09_ReplicateB	FR10_ReplicateB	FR11_ReplicateB	FR12_ReplicateB	FR13_ReplicateB	FR14_ReplicateB	FR15_ReplicateB	FR16_ReplicateB	FR17_ReplicateB	FR18_ReplicateB	FR19_ReplicateB	FR20_ReplicateB	FR21_ReplicateB	FR22_ReplicateB	FR23_ReplicateB	FR24_ReplicateB	FR01_ReplicateC	FR02_ReplicateC
0	0	0	0	0	0	0.912532	1	0.441433	0.139841	0	0	0.957572	0.369245	0.268144	0.169462	0.176124	0.0564928	0	0.073672	0.0767208	0	0.064615	0.177557	0	0	0	0	0	0	0	0	0	0	0	0	0	0	0	0	0	0	0	0	0	0	0	0	0	0
0.734678	1	0.957668	0.7323	0.522645	0.357673	0.163525	0.12195	0.0896133	0.194185	0.289574	0.345678	0.162943	0.213135	0.190473	0.21264	0.0974511	0.2765	0.148699	0.188127	0.171739	0.352053	0.49394	0	1	0.602381	0.625434	0.600554	0.514542	0.386725	0.302631	0.302584	0.15054	0.0364519	0.0955224	0.0941247	0.143272	0.0730714	0.106308	0.0284815	0.0332285	0.00881873	0.107312	0.122744	0.144013	0.118766	0.0999205	0	1	0.480802
0.410853	0.697937	0.535812	0.635261	0.728613	1	0.143859	0.17123	0.339856	0.444214	0.818655	0.671377	0.0812008	0.0352214	0.0292095	0.00479119	0.010205	0	0.0191637	0.0581859	0.211048	0.174752	0.115687	0.351555	1	0.995317	0.726098	0.696466	0.369314	0.120158	0.0429404	0	0	0	0	0	0	0	0	0	0	0	0	0	0	0.00116128	0	0	1	0.352967
0	0	0	0	0	0	0.615531	0.567455	1	0.206004	0	0	0.681021	0.668402	0.440898	0.266985	0.489745	0.135287	0.443232	0.303739	0.510515	0	0.244212	0.502117	0	0	0	0	0	0	0	0	0	0	0	0	1	0	0.648486	0	0	0.78836	0	0	0	0.190413	0	0	0	0
0	0.00307011	0.0463516	0.398203	0.725517	1	0.183426	0.208767	0.200534	0.298194	0.387926	0.510258	0.141008	0.159628	0.155568	0.152063	0.151617	0.128024	0.230998	0.272111	0.247651	0.233095	0.228543	0.37621	0	0.00143859	0.0309069	0.225885	0.443938	0.86214	1	0.47308	0.350054	0.239947	0.119715	0.124961	0.169685	0.127525	0.151713	0.112279	0.152741	0.148968	0.193072	0.240517	0.243279	0.190439	0.173391	0.268218	0	0.565658
1	0.251298	0.305788	0.273325	0.23418	0.334787	0.0360677	0	0.0890137	0.177849	0.163171	0.167141	0	0	0	0	0	0	0.0584212	0.10238	0.0361085	0.000316278	0.0290465	0	1	0.154506	0.00580862	0.161272	0.0586005	0.432623	0.366646	0.140487	0	0	0	0	0.683644	0	0	0	0	0	0	0	0.297023	0.239371	0.451364	0	0	0
0	1	0	0	0	0	0	0	0	0	0	0	0	0	0	0	0	0	0	0	0	0	0	0	0	0	0	0	0	0	0	0	0	0	0	0	0	0	0	0	0	0	0	0	0	0	0	0	0	0
0.0745184	0.0370988	0	0.222197	0.268067	0.461543	0.362354	0.387425	1	0.831883	0.664511	0.487993	0.388323	0.318923	0.301259	0.27127	0.223109	0.128457	0.300791	0.382131	0.524703	0.457103	0.398028	0.574761	0.361991	0	0	0	0.111488	0.508294	1	0.636981	0.525163	0.449226	0.44363	0.397416	0.440499	0.182414	0.23526	0.139924	0.17321	0.123486	0.149674	0.294999	0.288279	0.172826	0.171357	0.363932	0.188799	0.698883
0	0.104902	0.684232	1	0.591134	0.331653	0.0374693	0.0520324	0.0622915	0.108599	0.130423	0.194058	0.0685626	0.0533078	0.0489433	0.0609534	0.0431145	0.0474012	0.0545533	0.061179	0.0654333	0.0619352	0.0906937	0.0772923	0.0100667	0.108508	0.898956	1	0.538092	0.299996	0.176076	0.131022	0.101745	0.0488247	0.0166616	0.000719011	0.0454549	0.00898447	0.00998758	0.00513438	0.0116202	0.00697747	0	0.0191372	0.0315476	0.0407587	0.0651927	0.0497311	0.011338	1
0	0	0	0	0	0.119315	0	0	0	0	0	0	0	0	0	0	0	0	0	0	0	0.214998	0.207916	1	0	0	0	0	0	0.178958	0.0936971	0.166895	0	0	0	0	0	0	0	0	0	0	0	0.199691	0.235907	0.170809	0.307804	1	0	0
0.740995	1	0.832846	0.529308	0.507393	0.184405	0.0710049	0.0243452	0	0.0861451	0.184578	0.444553	0.072428	0.0721129	0.0449222	0.0505953	0.102405	0.305931	0.107428	0.106048	0.143028	0.0970354	0.219082	0	1	0.371367	0.824685	0.71913	0.461636	0.255626	0.220077	0.752116	0.13263	0	0.204116	0.232811	0.338185	0.0286609	0.463478	0.475387	0	0	0	0.90186	0	0.159975	0	0	1	0.5186
0	0	0	0	0	0	0.758116	0.203223	0.237016	0.025951	0.00580314	0.620911	0.530943	0.774382	0.51135	0.750241	0.579299	1	0.570208	0.409095	0	0	0.104314	0.0229588	0	0.0373781	0.026602	0.250388	0	0	0.0301152	0.0571584	0.107672	0.18238	0.277087	0.425561	0.435417	0.542953	0.624025	0.544997	0.992028	1	0.399452	0.28117	0.100028	0.0888696	0.0964994	0.0985524	0	0
0.144159	0.535432	1	0.469084	0.359818	0.233672	0.0904524	0.116248	0.0413104	0.19172	0.149554	0.156716	0.00857692	0.125125	0.0767153	0.101072	0.100607	0.0685623	0.0111695	0	0.00319921	0.0835976	0.0243393	0.0379399	0.499575	0.800923	1	0.584713	0.468613	0.28826	0.248983	0.166289	0.409466	0.324871	0.252194	0.198443	0.0669636	0.15574	0.0598288	0.231377	0.210095	0.165664	0.136858	0	0.00639477	0.075082	0.24829	0.20109	0.510136	1
0	0.213104	0	0	0	0.218126	0.68131	1	0.575761	0.809108	0.392587	0.385468	0.614082	0.644245	0.668724	0.58335	0.499931	0.40778	0.483816	0.393102	0.569571	0.523852	0.562388	0.885253	0	0	0	0	0.0749772	0.249748	0.296406	0.761326	0.796652	0.752326	1	0.654577	0.652669	0.795106	0.456895	0.535672	0.444461	0.456273	0.624277	0.399982	0.341165	0.447778	0.347927	0.429427	0.26131	0
0.999993	0.421389	1	0.649054	0.417819	0	0	0	0	0	0	0.276847	0	0	0	0	0	0	0	0	0.524497	0.594201	0.455908	0	0.130841	1	0.387837	0.545029	0.312754	0.276776	0	0	0	0	0	0	0	0	0	0	0	0	0.0190257	0.70005	0.344023	0.471168	0.731325	0.213525	0	0
0.728906	1	0.527825	0.485303	0.431911	0.559741	0.0807618	0	0.359387	0.481592	0.718173	0.44606	0	0.0974315	0	0.152154	0	0.0295722	0.132846	0.270079	0.442761	0.434847	0.318804	0.351944	1	0.353203	0.208697	0.0614922	0.45161	0.505969	0.695699	0.376889	0.200454	0.271071	0.0741424	0.0379153	0.0650076	0	0.0204957	0	0	0.0437822	0.0440783	0.118421	0.4092	0.278876	0.368744	0.282121	0.625675	0.704529
0.50619	0.0755837	0.305859	0.339873	0.428226	0.347601	0.0349801	1	0.0117626	0	0.213395	0.0926329	0.308507	0.0660161	0.0764819	0.0400228	0.00275667	0.375679	0.290556	0.151805	0.291724	0.21007	0.0301497	0.0886066	0.0166071	0.595389	0.488951	0.404098	0.404951	0.359592	0.00842631	0	0.052038	0.651941	0.713913	0.569266	0.509439	0.507321	0.668368	0.580556	0.623837	0.584032	0.841411	0.50862	1	0.774307	0.487105	0.825058	0.141092	0.00865986
0	0	0	0	0	0	0	0	0	0	0	0	0	0	0	0	0	0	0	1	0	0	0	0	0	0	0	0	0	0	0	0	0	0	0	0	0	0	0	0	0	0	0	0	0	0	0	0	0	0
0.529067	0.486696	0.547926	0.423313	0.0704941	0	0	0.10056	0	0	0	0	0	0	0	0	0	0	0	0	0.690857	1	0.799207	0	0.161989	0.472366	0	0.435819	0	0.0645184	0	0.00728854	0.337468	0.463707	0.795789	0.65231	1	0.997899	0	0.8016	0.74385	0	0.21467	0.223825	0.0431958	0.0785733	0.105142	0.0100148	0	0
1	0.224187	0.681526	0.37738	0.296628	0.226558	0.271128	0.348872	0.362631	0.202182	0.0965276	0.26001	0.346954	0.23784	0.889064	0.883858	0.363773	0.282242	0.0837087	0.320736	0.273771	0	0.297273	0.230142	0.181293	0.266294	0.479382	0.29914	0.811898	0.594992	0.270001	0.352887	0.195622	0.233772	0.261112	0.303019	0	0.0200625	1	0.194399	0.386097	0.249681	0.407764	0.424099	0.556927	0.154629	0.439787	0.026453	0.513106	0.71501
0.657651	0.511421	0.767232	1	0.652679	0.69335	0.24621	0.238173	0.227928	0.209071	0.412593	0.294222	0.336934	0.122256	0.271781	0.569039	0.308273	0.273042	0.395507	0.333478	0.346286	0.466216	0.529179	0	0.413034	0.218528	1	0.773066	0.456697	0.326613	0.352697	0.169405	0.141147	0.273089	0.183848	0.13587	0.328976	0.0889775	0.0521373	0.312719	0.0744184	0.155285	0.00647859	0.0311855	0.146858	0	0.065284	0.0781139	0.288467	0.916637
0.635044	1	0	0.288811	0.149839	0.117733	0.0676683	0.0900109	0	0	0.231228	0	0	0	0	0	0	0	0.000976959	0	0	0	0.0737626	0	0	1	0.708472	0.677468	0	0	0.793372	0	0	0	0	0	0.577924	0	0.364756	0	0.332267	0	0	0	0	0	0	0	0	0
0	0	0	0	0	0	0	0	0	0	0	0	0	0	0.621833	0.884253	0.615545	0	1	0.0325605	0.0167887	0.0536599	0	0.148051	0	0	0	0	0	0	0	0	0.015454	0.596098	0.0911481	0.32266	0	0.0446784	0.0152503	0.494839	0.608843	1	0.405399	0.501679	0.407522	0.498771	0.189825	0.869683	0	0
0	0.265346	0.502966	0	0.00693811	0.131989	0.210559	0.21149	0.150972	0.144358	0.108132	0.182345	0.246456	0.226546	0.314977	0.350156	0.350414	0.444979	0.69303	0.616411	0.821897	0.756806	1	0.601783	0	0.131003	0.183068	0.110374	0.0833286	0.0582019	0	0.0445945	0.0886131	0.0778426	0.212609	0.215438	0.149222	0.175117	0.213238	0.307952	0.435252	0.470998	0.593966	0.809424	1	0.941426	0.817445	0.447774	0	0
0.417668	0.836	1	0.586047	0	0	0	0.12742	0	0	0	0	0	0.113345	0	0	0	0	0	0	0	0	0	0	0.477903	1	0.534912	0.275652	0.226228	0.135755	0.0164773	0	0.146146	0.448521	0	0.106731	0.0783989	0.0901421	0	0.159489	0.200038	0.267226	0.328511	0	0	0.400534	0.492897	0.00330461	0	0
0	0.0166928	0	0.0516038	0.0390568	0.0312627	0.0672564	0.243682	0.0396964	0.199466	0.0780611	0.0678926	0.0358692	0	0.110585	0.147201	0.175905	0.171472	0.116849	0.100775	0.0448424	0.0533597	0	1	0.0913143	0	0	0	0	0	0.0441105	0.0190352	0.0496927	0	0	0	0	0	0	0.137668	0	0.247312	0.177004	0.375132	0.821791	1	0.715588	0.251996	0	0
0.42985	1	0.946729	0.646666	0.528943	0.281383	0.129517	0.12672	0.074364	0.11501	0.178833	0.208905	0.114794	0.165934	0.121672	0.13996	0.106163	0.0516512	0.0570912	0.0943836	0.12243	0.181304	0.203481	0	1	0.63265	0.493062	0.349568	0.297517	0.152385	0.231473	0.0949196	0.0761192	0.0917764	0.104348	0.0878463	0.197185	0.108003	0.14206	0.0998611	0.102648	0.097132	0.0578922	0.0450873	0.0614981	0.109712	0.126977	0	0.850047	0.967151
1	0.837074	0.821641	0.793899	0.418667	0.497745	0.433795	0.280795	0.112961	0.203595	0.338188	0.590394	0	0.166752	0.285892	0.443488	0.386409	0.391616	0.836216	0.267585	0.101089	0.260675	0.195659	0.0245362	0.365582	1	0.754938	0.391466	0.393783	0.213889	0.488388	0.156643	0.0754132	0.0382134	0.0888124	0.11264	0.172186	0.104829	0.0723583	0.273756	0.19726	0.113667	0.0152226	0	0.0123931	0.152081	0.00829735	0.00107177	0.148123	0.747465
0.487264	1	0.708356	0.519531	0	0.320817	0.370557	0.82869	0	0	0	0	0.344644	0.89657	0.490172	0.851996	0	0	0.367539	0.247833	0	0.471772	0	0.381183	1	0.156629	0.0686425	0.120155	0.212986	0.253112	0	0.137648	0	0.115426	0.221827	0	0	0	0	0.107714	0.0874702	0.0339601	0.0546139	0.0195964	0.0112417	0.00574043	0.104808	0	1	0.0381643
0.0071735	0.00481567	0.171857	0	0.387967	0.161559	0.0442868	0	0.14399	0.0799175	0.11007	0.140219	0	0	0	0	0	0	0.156555	0.180028	1	0.377239	0.531962	0.816548	0	0.000217987	0.0304752	0.0469993	0.109067	0.120467	0.0998559	0.0839991	0.0571034	0.0439538	0.016836	0	0.73358	1	0.460723	0.010246	0	0	0.0341717	0.0217856	0.215738	0.171613	0.257254	0.614211	0	0
0	0.0761326	0.0898943	0.137921	0.23413	0.465855	0.910821	1	0.989822	0.883761	0.535114	0.426294	0.635144	0.632389	0.72914	0.753267	0.674887	0.502196	0.723026	0.737281	0.691318	0.575861	0.584824	0.878941	0	0.0346533	0.0606186	0.132679	0.248707	0.344189	0.238502	0.511856	0.656368	0.713081	0.872289	0.508403	0.432182	0.472898	0.436702	0.470348	0.507805	0.642309	0.694115	0.804471	0.877957	0.815376	0.6358	1	0	0
0	0	0	0	0	0	0	0	0	0	0	0	0	0	0	0	0	0	0	0	1	0	0	0	0	0	0	0	0	0.663507	0	0.346335	0	0.390997	0.36302	0.615832	0.451508	0.310907	0.370572	0.926647	0.42361	0.335187	0.65497	0.556357	0.858877	0.0732432	0.410361	1	0	0
0.272123	0.387311	0.403775	0.585106	0.53641	0	0.206403	0.29997	0.533186	0.386385	1	0.658866	0.56629	0.466996	0.742647	0.768614	0.818375	0.41389	0.583306	0.544003	0.413485	0.368514	0.418537	0.2922	0.544406	0.370728	0.262231	0.242827	0.28715	0.603835	0.209612	0.301878	0.313882	0.603882	0.618718	0.98211	0.415933	0.411787	1	0.886112	0.155543	0.32909	0.272451	0.191002	0.173449	0.0340254	0	0.0912923	0	0.268943
0	0.104094	0	0	0	0	0	1	0	0	0	0	0	0	0.218238	0	0	0	0	0	0	0	0	0	0	0	0	0	0	0	0	0	0	0	0	0	0	0	0	0	0	0	0	0	0	0	0	1	0	0.0986535
0	0	0	0	0	0	0.0874096	0.401504	0.264505	0	0	0	0	0	0	0.541329	0.207909	0	1	0	0	0	0	0.820212	0	0	0	0	0	0	0	0	0	0	0	0	0	0	0	0	0	0	0	0	0	0	0	0	0	0
0	0	0	0.0568329	0.137449	0.0485989	0.15703	0.700694	0.209628	0.439886	0.294716	0.138999	0.720003	0.710915	0.80579	1	0.869077	0.711405	0.567358	0.477099	0.254986	0.162356	0.167498	0.205677	0	0	0	0	0.0324476	0.104419	0.30159	0.338997	0.481596	0.606601	0.482963	0.632159	0.69298	0.881784	0.78467	1	0.932743	0.55673	0.466278	0.439369	0.239164	0.127435	0.0653771	0.171773	0	0.0135189
0.0134246	0.00344431	0	7.04124e-05	0.00524667	0.00703336	0.0758057	0.0682402	0.0259759	0.0269953	0.0168167	0.0537224	0.218231	0.264117	0.35389	0.405872	0.41193	0.506176	0.59935	0.722459	0.627468	0.52421	0.424521	1	0.0158112	0.0147004	0	0.00123807	0.0106314	0.0188918	0.0398074	0.096777	0.0994193	0.12113	0.221686	0.274117	0.364775	0.369106	0.46305	0.339002	0.425247	0.581901	0.702065	0.81089	0.729754	0.561266	0.421295	1	0.0240613	0
0	0	0	0	0.841755	0.120207	0.315314	0.434683	1	0.392514	0.331322	0.0409212	0.646744	0.219455	0.366165	0.437344	0.26922	0.286408	0.0682923	0.192356	0.368959	0.16545	0.383673	0	0	0	0	0	0	0	0	0.337438	0.118138	0.609356	0.69135	1	0.212009	0.613414	0.134643	0.243547	0	0.162314	0	0	0	0	0	0	0	0
0.255687	0.141437	0.335044	0.274185	0.259239	0.210145	0.0511706	0.0481765	0.0922065	0.104124	0.169803	0.148808	0.055506	0.0413185	0.0317694	0.0163309	0.026963	0	0.174395	0.397657	0.535658	0.720783	0.680329	1	1	0.22147	0.272169	0.257088	0.220681	0.0798475	0.270824	0.16915	0.0821928	0.0895585	0.103234	0.0824085	0.112353	0.0375261	0	0.0154521	0.000640926	0.102717	0.112954	0.263116	0.559742	0.508985	0.6855	0.662571	0.185446	0.0860772
1	0.118512	0	0.0724188	0	0.105365	0.878914	0.109097	0.798853	0.754818	0.76567	0	0.67133	0.918567	0.696474	0.805266	0.682556	0.551727	0.868397	0.4413	0.0517022	0.674181	0.749456	0.372205	0.00692252	0.0216901	0	1	0.023576	0.0197171	0	0.0107708	0.00964333	0.0090007	0.00756829	0.00908868	0.0884635	0.0749135	0.310248	0	0.38877	0.235161	0.0534258	0.32276	0.247429	0	0.671528	0.21941	0	0
0.220118	0.158346	0.0877617	0.424744	0.372826	0.206709	0	0	0	0.24032	0	0	0	0	0	0	0	0	0	0.700581	0.248198	0.138636	0.412401	1	0	1	0.964351	0.771925	0.984308	0.259009	0.141784	0	0	0	0	0	0	0	0	0	0	0	0	0.106491	0.192106	0.24329	0.528337	0.454657	0	0
0	0	0	0	0	0.0727039	0	0	0	0	0	0	0	0	0	0	0.479821	0.490823	1	0	0.701626	0.025328	0.0186522	0.37669	0	0	0	0	0	0	0	0	0	0	0	0	0	0	0	0	0	0	0	0	0	0.264343	0	1	0	0
0.848517	0.0523132	0	0	0	0	0	0.196945	0	0	0	0	0	0	0.763592	0	0	0	0	0.609036	0	0.398933	0.0559835	1	1	0	0	0.481166	0	0	0	0	0	0	0.15133	0	0	0	0	0	0	0	0	0.216346	0	0.348493	0	0	0	0
0	0	0	0	0	0.308182	1	0.695133	0.680809	0.662978	0.577743	0.314309	0.810704	0.721498	0.504962	0.479504	0.408244	0.198987	0.421566	0.228275	0.340209	0.129678	0.132	0.473685	0	0	0	0	0.133915	0.463819	0.430186	0.720959	0.630229	0.615594	0.653725	0.911071	1	0.643709	0.499738	0.37973	0.367309	0.22205	0.251482	0.198796	0.350142	0.388374	0.29828	0.407535	0	0
0	0	0	0	0.111811	0.0687998	0.347567	0.403234	0.478412	0.325088	0.155982	0.0806612	0.436705	0.428039	0.521623	0.580537	0.527016	0.366097	0.552154	0.626182	0.380195	0.428724	0.443034	1	0	0	0	0	0	0.0649094	0.206679	0.217133	0.283941	0.459076	0.470948	0.489227	0.522729	0.615234	0.608028	0.607724	0.722125	0.681402	0.661946	0.809315	0.731724	0.634075	0.527435	1	0	0
0.0275525	0.167486	0	0	0.488815	0.121106	0	0	0	0	0.29655	0	0	0	0	0	0	0	0.155021	0.0310171	0	0.503117	0.537513	1	0.132096	0	0	0.157625	0.830571	0.211463	0	0.273678	0	0	0	0	0	0	0.113051	0	0.304031	0.191185	0.22218	0.287416	0.436074	0.873551	0.746867	1	0	0
0.0332832	0.069731	0	0.0620151	0.111074	0.169882	0.994049	1	0.818897	0.631088	0.301029	0.325411	0.727229	0.757283	0.490084	0.413999	0.174521	0.1689	0.242637	0.270561	0.194562	0.384617	0.26654	0.25494	0	0.045301	0.0846192	0.12142	0.120053	0.154812	0.263145	0.350144	0.486781	0.634961	1	0.888217	0.883876	0.78682	0.456138	0.346897	0.348469	0.461037	0.27634	0.235597	0.15431	0.418943	0.0719188	0.316612	0.303475	0.264729
0.691194	1	0.831042	0.471165	0.37777	0.141754	0	0.321671	0.461691	0.0914336	0.0757084	0.133064	0	0.0632526	0.0597594	0.467055	0.0979546	0.0305687	0.287568	0.324472	0.301349	0.00884463	0.0823855	0	0.150954	0.133847	0.0609025	0	0.335619	0	0	0	0	0.796285	0	0.714737	0.707188	1	0	0.998212	0.940796	0.35226	0	0	0.312221	0	0	0.40443	0	0.93404
0	0	0	0	0	0	0.753786	1	0.232973	0.291407	0.110643	0	0.286754	0.467012	0.472002	0.479315	0.552943	0.753835	0.802554	0.502304	0.291709	0.393075	0.379543	0	0	0	0	0	0	0.24325	0	0	1	0.265632	0	0.399053	0	0.0950464	0.208742	0	0	0	0	0	0	0	0	0	0	0
0	0.203129	0	0	0.0306378	0.0547708	0	0.0885699	0.0495317	0.013743	0.00547585	0.110935	0	0.0146102	0.0118145	0.156703	0.0496334	0.0682934	0.247949	0.463373	0.880378	0.938243	1	0.894931	0.307193	0.0200442	0	0.281265	0.157952	0.337691	0.101513	0	0.172668	0.120412	0.196903	0.0573646	0	0	0.0179136	0	0.0259638	0.0285314	0.0785441	0.265433	0.75418	0.920837	1	0.776393	0	0.0478146
0	0	0	0	0.0703061	0.21971	0.628395	0.638726	0.151813	0.436684	0.201172	0.230348	0.469067	0.497326	0.541693	0.557131	0.62404	0.271305	0.617091	1	0.428546	0.316171	0.414276	0.710217	0	0.069186	0.143803	0.185925	0	0.175489	0.232193	0.151787	0.355197	0.325053	0.451813	0.376026	0.381486	0.516345	0.689122	0.529026	1	0.933567	0.85797	0.753571	0.834822	0.710218	0.701165	0.95078	0	0
0	0	0	0	0	0	0.447301	0.56166	0.0081229	0.00617782	0.241946	0	0.283659	0.00436501	0.0168348	0	0.00312086	0.0200917	0.0446818	0.0368045	1	0.0294406	0.0329486	0.0888407	0	0	0	0	0	0	0	0	0	0.43154	0.279018	0.265197	0.313448	0.344796	0.293256	0.363504	0.818318	1	0.526764	0	0.010358	0.0122619	0.0254204	0.765692	0	0
0	0	0	0	0.00458157	1	0	0	0	0.433264	0	0.760243	0	0	0	0	0	0	0	0	0	0	0	0	0	0	0	0	0	0	0	0	0	0	0	0	0	0	0	0	0	0	0	0	0	0	0	0	0	0
0	1	0	0	0	0.502789	0.0342872	0.0436666	0.0163208	0.0966253	0.0715186	0.033247	0	0.00975522	0.383552	0.35111	0.4054	0.26579	0.218788	0.245066	0.317453	0	0	0.169641	0.165441	0	0	0	0	0	0	1	0	0.778634	0	0	0.755229	0.682082	0	0	0	0	0	0	0	0	0	0	0	0
0	0.0119805	0.0128267	0.0354096	0.0910774	0.440749	0.415031	0.504628	0.541721	0.374464	0.381502	0.218525	0.196693	0.190814	0.161593	0.123615	0.107884	0.0769294	0.293859	0.441647	0.303307	0.419304	0.519432	1	0	0	0	0.0209484	0.0893745	0.32244	0.852972	0.499617	0.311629	0.467167	0.198966	0.222087	0.178349	0.0804315	0.0636564	0.0213544	0.0595955	0.0158067	0.467652	0.292309	0.983654	0.864946	0.469258	1	0	0
1	0.284172	0.13566	0.180498	0.128205	0.0459237	0.47841	0.0750187	0.259166	0.0965073	0.11052	0.0884499	0.406386	0.572979	0.0688386	0.136863	0.154926	0	0.102896	0.0958124	0.190312	0.00872464	0.0558112	0.139415	0.706816	0	0.806853	0.750373	0.898436	0.540145	0.832717	0.550362	0.574836	0.605017	0.436816	0.498141	0.957253	0.684375	0.777252	0.663558	0.702481	0.564204	0.752235	0.456367	0.719223	0.558346	0.694009	1	1	0.284548
0	0.0445757	0.268157	0.21732	0.374383	0.728777	0.790947	0.897607	0.808997	1	0.675448	0.705732	0.590679	0.518349	0.484374	0.603321	0.479224	0.442669	0.396083	0.437011	0.436649	0.369196	0.303356	0.480902	0.0298918	0.0132418	0	0.0896002	0.214875	0.468896	0.697952	0.943593	1	0.986761	0.869028	0.603346	0.54021	0.499663	0.460429	0.269311	0.370748	0.182071	0.214406	0.25816	0.276609	0.375258	0.194492	0.345966	0.14164	0.309304
1	0.834839	0.865769	0.664549	0.481055	0.215919	0.155402	0.277778	0.0205693	0.0708565	0.259933	0.474561	0	0	0.0808073	0.102876	0.32815	0	0.0692307	0	0	0	0	0	1	0.610986	0.516599	0.399472	0.576261	0.0772639	0	0	0	0	0	0	0	0	0	0	0	0	0	0	0	0	0	0	1	0.168009
0	0	0.213778	1	0.948365	0.107809	0.347017	0.597196	0.675592	0.488858	0.217501	0.0489999	0.405403	0	0.589452	0.240898	0.40938	0.110561	0	0.223006	0.0281602	0.0247891	0	0.0920694	0.0113005	0	0.293683	0	1	0.00141165	0.0526226	0.0126111	0.0322873	0.556292	0.0702142	0.0530845	0.0466668	0.0512423	0.0283269	0.0301164	0.0294933	0.0130895	0.00605044	0.00330952	0.83136	0	0.181836	0	0	0
0	0	0	0.231233	0	0	0.236706	0.476622	0.353921	0.353555	0	0.315492	0.237337	0.475999	0	0	0.430457	0	0.496019	0.851358	1	0.176365	0.263052	0.397233	0	0	0	0	0	0	0	0	0.319195	0.356891	0.337187	0.137402	0	0.39273	0.373826	0.388723	0.113865	0.528308	0.546249	0.756066	0.553185	0.851841	0.933909	1	0	0
0	0	0	0	0	1	0	0	0	0	0	0.326843	0	0	0	0	0	0	0	0	0	0	0	0	0	0	0	0	0.253029	1	0.130411	0	0	0	0	0	0	0	0	0	0	0	0	0	0	0	0	0	0	0
0.419631	0.279847	0.212791	0.210861	0.388545	1	0	0.0581715	0.326732	0.281374	0.643862	0.591252	0.102197	0.133607	0.0725404	0.0185095	0.0566112	0.183555	0.16884	0.201423	0.320827	0.345786	0.404033	0.158069	0.15438	0.0396246	1	0	0.209755	0.331991	0.54945	0.0163403	0.785567	0.434962	0.456885	0.386874	0.401717	0.267873	0.336003	0.497692	0.705052	0.54814	0.682072	0.76536	0.442077	0.601301	0.512605	0.402078	1	0
0.67707	0.514806	0.702794	0.84098	0	0	0	0.48596	0	0.259522	0.396786	1	0	0	0	0	0	0.0151618	0	0	0	0	0	0	0.107775	0.332219	0.209686	0.258294	0.6125	1	0.713445	0.366319	0.349358	0.0862489	0.0482331	0.0374266	0.0266437	0.00463203	0	0.0397288	0.0620422	0	0	0.111636	0.246166	0	0.137806	0.277879	0.46407	0
1	0.798936	0.417732	0.380489	0.139007	0.0927509	0.106176	0.142656	0.0160564	0.124152	0.122359	0.161829	0	0.0170139	0.039858	0.0790064	0.0154146	0.149169	0.0144097	0.112111	0.075021	0.00729139	0.0737202	0.00934011	1	0.458082	0.328738	0.249674	0.260082	0	0	0	0	0.115905	0	0	0.52869	0	0	0	0	0	0	0	0.00675572	0.0299049	0.0352063	0	1	0.201631
0	0	0	0	0	0	0.66508	0.463515	0.890993	0	0.123407	0	0	0.309125	0.167343	0.14938	0.277569	0.16949	0.227878	0.751624	0.138893	0.0645025	0.917653	1	0	0	0	0	0	0.248927	0	0	0	0.61792	0.0663114	0.0613794	0.147195	0.049785	0.893957	0.0831237	0.256759	0	0.0111962	0.273675	0.115944	0.0453621	1	0.239506	0	0
0.401115	0.683402	0.086579	0.0184743	0.424881	0.962308	0.194577	1	0	0.621003	0.621745	0.376408	0.484807	0.490179	0.436437	0.343902	0.188144	0.38158	0.10286	0.491471	0.32963	0.376333	0.409205	0	0.456397	0.131694	0.205406	0.108213	0.179003	0.0873417	0.514307	0.181065	0.495796	0.93129	0.0662578	0.0158739	0.150818	0.031045	0.00210231	0	0	0.0620124	0.00229546	0.129941	0.555326	0.888	1	0.287621	0.247458	1
0	0.348765	0	0.356804	0.725882	1	0.0877407	0.467302	0.421175	0.144105	0.578425	0.718256	0.236529	0.382624	0.322021	0.00838266	0	0.16903	0.665106	0.833405	0.643062	0.626358	0.631038	0.837107	0.0356231	0.203841	0.302949	0.175254	0.492047	0.868222	0.328961	1	0.294685	0.450941	0.00733864	0.260701	0.128668	0.134038	0	0.172381	0.288516	0.00525944	0.0698894	0.0304003	0.210072	0.163247	0.166762	0.183229	0	0
0	0	0	0	0	0	0	0	0	0	0	0	0	0	0	0	0	0	0	0	0	0	0	0	0	0	0	0	0	0	0	0	1	0.190845	0	0.125523	0	0.459628	0.646964	0.363044	0.158662	0	0.193347	0	0	0	0	0.245347	0	0
0.604645	0.774052	1	0.500885	0.0171941	0	0	0	0	0	0	0	0	0	0	0	0	0	0	0	0	0	0	0	0	0	0	0	0	0	0	0	0	0	0	0	0	0	0	0	0	0	0	0	0	0	0	0	1	0.361399
0.219962	0.106362	0.113635	0	0.00520069	0.277197	0.597275	0.65365	0.619834	0.422858	0.234407	0.652176	0.669028	1	0.97002	0.924438	0.82412	0.690283	0.67834	0.571049	0.567527	0.432058	0.44837	0.689809	0.430721	1	0.504402	0.240162	0.362382	0.344056	0	0.181935	0.190204	0.26831	0.17567	0.40719	0.6445	0.816415	0.844783	0.648401	0.592869	0.754981	0.699881	0.617367	0.343791	0.261462	0.278243	0.546389	0	0.29918
1	0.242453	0.175943	0.205995	0.151283	0.0771263	0	0.0230681	0.0412196	0.0206172	0.191781	0.105357	0.052045	0.0542286	0.0361973	0.0366339	0.059645	0.188658	0.234796	0.253374	0.385405	0.49749	0.282869	0.083164	0.190184	0.833383	0.438165	0.524426	0.593746	0.299283	1	0.27365	0.234092	0.105527	0.0399391	0.0255319	0.0810425	0.038955	0.0223834	0	0.0540361	0.122693	0.147233	0.197794	0.136588	0.260832	0.145181	0.0640777	0.75403	0.280282
0	0	0	0	0	0	0	0.975943	0.17341	0.108769	0	0	1	0.273843	0	0	0	0	0	0	0	0	0	0.651328	0	0	0	0	0	0	0	0.000601037	0	0	0.51842	0.570023	0.277095	0	0.142166	0	0	0.234964	0	0.11415	1	0.0442169	0	0.268591	0	0
0	0.326085	0.426679	0.239418	0.16572	0.299187	1	0.988588	0.527509	0.505317	0.185976	0.190912	0.633039	0.686268	0.708054	0.591576	0.416977	0.472047	0.248717	0.274085	0.156608	0.158152	0.115363	0.29073	0	0.179516	0.207998	0.134119	0.061958	0.135002	0.157025	0.323551	0.564458	0.712397	0.975655	0.686578	1	0.877382	0.822923	0.591837	0.582003	0.544091	0.506078	0.397644	0.452051	0.502934	0.272153	0.337924	0.245135	1
0.8909	1	0.70629	0.646646	0.455627	0.132244	0	0.0090787	0	0.116764	0	0.24593	0.0128254	0	0.00744942	0.0226949	0.0867416	0	0	0	0.0600613	0	0.130142	0	1	0	0	0	0	0	0	0	0	0	0	0	0	0	0	0	0	0	0	0	0	0	0	0	0.379743	1
0	0.114098	0.167175	0.0682733	0	0	0	0	0	0	0	0	0	0	0	0	0	0	0.220815	0.526373	0.332117	0.055227	0.187788	1	0	0	0.289603	0.615853	0	0.0673157	0.64957	0.357929	0	0.404494	0	0	0	0	0	0	0	0	0	0.208331	0.840226	0	0.206974	1	0	0.102442
0.634689	1	0	0.210495	0	0	0	0	0	0	0	0	0	0	0	0	0	0	0	0	0	0	0	0	0.143354	1	0.58698	0.108954	0	0	0	0	0	0	0	0	0	0	0	0	0	0	0	0	0	0	0	0	0	0
0.905031	0.547112	1	0.425067	0.212758	0.368104	0	0.246075	0.244155	0.434293	0.0553147	0.514456	0.0971856	0.380147	0.159597	0.130439	0.378489	0.103169	0	0	0	0.0678715	0	0.070478	0.240622	0.827911	1	0.812101	0.843074	0.386455	0.0895432	0.0859572	0.0532545	0.383274	0.109038	0.0864376	0.277007	0.242132	0.113852	0.222064	0.236906	0.213947	0.228184	0.066894	0	0.0233041	0	0.0124455	0.740118	0.989788
0.29898	1	0.572547	0	0	0	0	0	0	0	0	0	0	0	0	0	0	0	0	0	0	0	0	0	0	0	0	0	0	0	0	0	0	0	0	0	0	0	0	0	0	0	0	0	0	0	0	0	1	0
0.0314072	0	0.104878	0.107017	0.435066	1	0.204735	0.230025	0.223795	0.376766	0.377316	0.758768	0.114184	0.0982335	0.0880847	0.0983937	0.076885	0.0445639	0.0589792	0.0972117	0.0593549	0.0650208	0.0487256	0.0226837	0.324683	0.547279	0.471063	0.350644	0.763633	0.903479	1	0.927241	0.483621	0.33007	0.310409	0.251009	0.0140822	0.0872045	0.106224	0	0.0789411	0.132679	0.156121	0.175228	0.144389	0.063627	0.0704539	0.0617151	0.185058	0.284271
0.487698	0.536305	0.315287	0.185886	0	0.498233	0	0	0	0	0.311972	0.765003	0	0	0	0	0	0	0	0	0.289425	0	0	1	0	0.392955	0.00363986	0.118318	0.612584	1	0	0.502773	0	0	0	0	0	0	0	0	0	0	0	0	0	0	0	0.246182	0	0
0.518668	0.0477168	0.05985	0.144279	0.0515537	0.12688	0.0255	0.0266639	0.164033	0.0484583	0.100761	0.123954	0	0.0509993	0.111178	0.0215628	0.49081	0.605648	0.774198	0.896549	1	0.597019	0.719305	0.837486	1	0.298266	0.120806	0.186386	0.092507	0.00763735	0.280552	0.0800497	0	0.0944285	0.0876139	0.12169	0.397788	0.367945	0.347009	0.184844	0.44132	0.363504	0.385639	0.376215	0.389578	0.360416	0.354964	0.506577	0.0702661	0
0	0	0	1	0	0	0	0	0.425144	0	0	0	0	0.393815	0	0	0	0	0	0.571627	0	0.460594	0	0.557324	0	0	0	0	0	0	1	0	0	0	0	0	0	0	0	0	0	0	0	0	0	0	0	0.940021	0	0
1	0.424665	0.304799	0.366948	0.250471	0.100706	0	0.0849177	0.0375713	0.312735	0.0412551	0.0165953	0.294308	0.378086	0.314678	0.355618	0	0	0.256533	0.215455	0.368855	0.239412	0.300623	0.0829591	0.793133	0.435625	0.365129	0.730858	0.187557	1	0.754409	0.435897	0.604909	0.407042	0.294868	0.307188	0.736128	0.46998	0.575794	0.621455	0.70786	0.0305501	0.0448127	0.449603	0.537538	0.0807261	0	0.187668	0.305985	0.313857
0	0	0	0	0	0	0	0	0	0	0	0	0	0	0	0	0	0	0	1	0.0831162	0	0	0.743429	0	0	0	0	0	0	0	0	0	0	0	0	0	0	0	0	0	0	0	0	0	0	0	0	0	0
0.476052	0.711296	1	0.965906	0.589116	0.705273	0	0.313384	0.365927	0.437106	0.613554	0.742253	0.290607	0.320207	0.28348	0.3036	0.225178	0.250889	0.259178	0.290436	0.321735	0.416801	0.432669	0.122875	0.59095	0.119064	0.113726	0.108619	0.0474933	0.0430371	0.20158	0.0585482	0.0141673	0.0163002	0.000173856	0	0.504689	0.271976	0.0201822	0.010015	0.00554146	0.00732419	0.156794	0	0	1	0.0423028	0	1	0.23757
0.210029	0.641203	1	0.639729	0.395518	0.180914	0.130779	0.115581	0.136854	0.135933	0.163428	0.19681	0.112691	0.128873	0.128715	0.158038	0.188729	0.195137	0.12296	0.154382	0.19836	0.119023	0.22602	0	0.572372	0.560928	1	0.444458	0.368824	0.170198	0.158717	0.0743591	0.18205	0.139747	0.162593	0.105646	0.126423	0.143258	0.122962	0.180356	0.148968	0.0888998	0.101829	0.0712202	0.325606	0.0444477	0.327571	0	0.358163	1
0	0.0568213	0	0	0.142452	0.0336153	0.222458	0.0738187	0	0	0	0.0138419	0	0.390115	1	0	0.112763	0	0.0356998	0.177759	0.436405	0.26357	0.105293	0.176492	0.0428366	0	0	0	0	0.649099	0	0	1	0	0	0	0	0	0	0	0	0	0	0.322728	0.665749	0.427375	0.460025	0.604054	0	0.0380821
0	0	0	0	0.118764	0.26559	0.423292	0.452025	0.385029	0.618136	0.476113	0.566863	0.349633	0.353137	0.310142	0	0.242687	0	0.62006	0.730428	0.695685	1	0.358092	0.774266	0	0	0	0.09655	0	0.615022	0.197528	0.137622	0.121298	0	0.00892174	0	0	0	0	0	0.000953846	0	0.043717	0.427554	0.488925	0.316292	0.603089	1	0.0571969	0.0867942
0	0	0	0	0.0326768	0.308862	0.786887	0	0.656914	0.63032	0	0	0.609067	0.175559	0.918881	1	0	0.987485	0.0151218	0.00206056	0.00378032	0.063054	0.00386092	0.00185387	0	0	0.0830965	0	0	0	0.00479664	0	0.344106	0.465201	0.527351	0.00227433	0.142023	0.00444701	0.0634957	0.708042	1	0	0	0	0.00530571	0.00175985	0.00774674	0.00984117	0	0.0479762
1	0.254121	0.216864	0.189398	0.147589	0.552888	0.312578	0.277502	0.337849	0.566547	0.943058	0	0.587172	0.693467	0.65116	0.558552	0.528003	0.44041	0.336654	0.421097	0.48397	0.420548	0.171685	0.189699	0.957117	0.190771	0	0	0	0	0.785464	0	0	0	0	0	1	0	0	0	0	0	0	0	0	0	0	0	1	0
0.708249	0.272142	0.207483	0.109421	1	0.105206	0	0	0	0.0723084	0	0.0653798	0	0	0.0298186	0.0338561	0	0	0	0.58186	0	0	0	0.513626	0	0.93319	1	0.708513	0.465136	0.277148	0.269898	0.264958	0	0	0.182367	0	0.181689	0.199999	0.184527	0	0	0	0	0	0	0	0	0	0	0
0.0978423	0	0	1	0	0	0	0	0	0	0	0	0	0	0	0	0	0	0	0	0	0	0	0	0	1	0.501324	0	0.0684744	0	0	0	0	0	0	0	0	0	0	0	0	0	0	0	0	0	0	0	0	0
0	0	0	0	0	0	0.235042	0.901383	0	0	0	0	0	0.0219792	0	1	0.316367	0.26911	0.462765	0.329713	0.228424	0.220746	0.197996	0.339368	0	0	0	0	0	0	0	0	0	0.0354277	0	0.00569091	0.0754035	0.21766	0.456189	0.319584	0.589756	0.692234	0.947479	0.81712	0.93379	0.588898	0.727241	1	0	0
1	0.49392	0.603827	0.569425	0.45994	0.49451	0.0798245	0.136467	0.189698	0.360363	0.335342	0.486289	0	0.0789779	0.0923801	0.0766872	0	0.0429586	0	0.462912	0	0.0748654	0	0	0.419857	0.952252	0.602377	0.589468	0.60758	0.726556	0.504081	0.681189	1	0.499294	0.605336	0.143655	0.289253	0.0752219	0.069385	0.0811407	0.0353471	0.114655	0.132291	0.0939533	0.179125	0	0	0.036797	0.0325315	0.109062
0	0	0	0	0	1	0	0	0	0.855714	0.803299	0.70431	0	0	0	0	0	0	0	0	0	0	0	0	0	0	0	0	0	0	0.671924	0	0	0	0	0	0	0.068382	0.873454	0	1	0.721306	0.238324	0.585252	0.367048	0	0.234087	0.523047	0	0
0	0	0	0.0424956	0.298385	1	0.119726	0.152716	0.21831	0.263279	0.119827	0.461939	0.0254337	0	0	0.0176606	0	0.0464306	0.019622	0.0099322	0.0499369	0.0302171	0.0137789	0.0844592	0	0	0.00703372	0.0882399	0.521555	1	0.255817	0.318822	0.30883	0.10927	0.0820442	0.0729515	0.032464	0.0373947	0.0351154	0.0506856	0.0552326	0.041711	0.0580777	0.0911367	0.0549267	0.0529136	0.0403338	0.0654937	0	0.614059
0	0	0	0	0	0.292196	0.107057	0.126384	1	0.10747	0.430329	0.256085	0.520887	0.709223	0.627033	0.518475	0.51379	0.647895	0.277041	0	0.404327	0.0501004	0.176182	0.334111	0	0	0	0	0	0	0.208991	0.107327	0.559691	0.449744	0.999863	1	0.417648	0.323081	0.617723	0	0.144905	0	0	0	0	0	0.574189	0	0	0
0	0.0325665	0.0595115	0.145304	0.227175	0.353146	0.534497	0.645147	0.616082	0.609539	0.383206	0.417489	0.831343	0.857756	1	0.937129	0.816057	0.515672	0.527055	0.431444	0.324681	0.307918	0.280132	0.424685	0	0	0.0866274	0.237221	0.344265	0.390436	0.51213	0.763051	0.471529	0.713423	0.768566	0.808469	1	0.941751	0.79657	0.566747	0.61549	0.351825	0.46626	0.407511	0.315034	0.281922	0.265901	0.447461	0	0.273247
0	0	0	0	0	0	0	0	0	0	0	0	0	0	0	0	0	0	0	0	0	0	0	0	0	0	0	0	0	0	0	0	0	0	0	0	0	0	0	0	0	0	0	0	0.190279	0	0.237032	1	0	0
0	0	0	0	0	0	0.561511	0	0.379679	0.234471	0	0	0.501857	0.667036	0.566322	0.850696	0.976229	0.731897	0.965456	1	0.928435	0.709465	0.629302	0.900819	0	0	1	0	0	0	0	0	0.189133	0	0	0	0.772291	0.142958	0.188982	0.172434	0.337836	0.252466	0.337068	0.339873	0.272963	0.307005	0.388264	0.534361	0	0
0	0	0	0	0	0.203709	0.743649	0.830212	0.983033	1	0.800706	0.493528	0.649755	0.533533	0.400871	0.572513	0.402701	0.373453	0.477345	0.302575	0.186164	0.128015	0.105716	0.177663	0	0	0	0	0.506145	0.00632549	0.262329	0.390493	0.151021	0.578249	0.0969992	0.189173	0.390446	0.260934	1	0.621301	0.659589	0.266464	0.209799	0.255124	0.0794452	0.134694	0.10347	0.142265	0	0
0.014848	0.0175544	0	0.0160261	0.0373388	0.11954	0.378468	0.257658	0.207475	0.139443	0.0898885	0.604481	0.28642	0.402815	0.572722	0.595159	0.525628	0.780073	0.617566	0.445556	1	0.314147	0.247826	0.377365	0.117175	0.0263857	0.109048	0.151649	0	0.197031	0	1	0.261131	0.202385	0	0.282673	0.0191164	0.54483	0.568094	0.0222028	0.00260721	0.0118821	0.122651	0.0346322	0.121529	0.250159	0.253074	0.102899	0	0
0	0	0	0	0	0	0	0	0	0	0	0	0	0	0	0	0	0	0	0	0	0	1	0	0	0	0	0	0	0	0	0	0	0	0	0	0	0	0	0	0	0	0	0	0	0	0	0	0	0
0	0	0	0	0.545239	0.702469	0.141246	0	0.250934	0.281832	0.396876	0.472751	0	0.0355574	0	0.31505	0.286452	0.346893	0.124476	0.430567	1	0.22736	0.408892	0.609634	0	0	0	0	0	0	0	0	0	0	0	0	0	0	0	0	0	0	0	0	0	0	0	0	0	0
0	0	0	0	0	0	1	0.310278	0.462758	0.275327	0	0	0.253827	0.339963	0.764277	0.576744	0.876287	0.022982	0.173477	0.0378521	0.0493407	0	0	0	0	0.255106	0.187717	0.117781	0	0.0506503	0.197341	0.374402	0.469671	0.162173	0.556798	0.666758	0.153731	0.789095	0.877407	1	0.240531	0.620351	0.161445	0.242219	0.149858	0.0875367	0.0628416	0.0881483	0	0
0	0.188965	0.620292	0.503654	0.393523	0.624537	0.929531	1	0.75486	0.70619	0.487148	0.418072	0.748742	0.838932	0.947554	0.980145	0.83862	0.578686	0.5279	0.593673	0.464743	0.59343	0.440536	0.363273	0	0.224844	0.707075	0.292008	0.256576	0.310298	0.570027	0.517332	0.726942	0.885752	1	0.82087	0.757097	0.951587	0.973157	0.716006	0.664095	0.353063	0.388898	0.364873	0.335969	0.322107	0.32665	0.214729	0.369812	1
0	0.0427309	0.0337923	0.128617	0.355313	0.169705	0.341736	0.341329	0.0878839	0.7137	1	0.855903	0.395453	0.503421	0.468291	0.520891	0.439873	0.485195	0.458406	0.420817	0.38399	0.395204	0.36794	0.574497	0.0163206	0	0.00890219	0.0518802	0.381258	0.90254	1	0.832055	0.564247	0.335059	0.216417	0.218911	0.161589	0.146214	0.195115	0.17375	0.169008	0.16945	0.191924	0.227748	0.22018	0.193446	0.201713	0.309368	0	0.166447
0	0	0	0	0	0	0	0	0	0	0	0	0	0	0	0	0	0	0	0	0	0	0	0	0	0	0	0	0	0	0	0	0	0	0	0	0	0	0	0	0	0	0	0	0.339833	0	0	1	0	0
0.386179	0	0.253912	0.315566	0	0.4193	0.792284	1	0.590575	0.595044	0.306519	0.333298	0.343742	0.438377	0.555872	0.363184	0.219642	0.258592	0.00439195	0.184135	0	0	0.0180461	0	1	0	0	0.39143	0	0	0.243911	0	0	0	0	0	0.0534666	0.382933	0.088312	0	0	0	0	0	0	0	0	0	0.511177	0.833773
0	0.00394191	0.0032483	0.0520706	0.12362	0.277102	0.635321	0.552493	0.681085	0.604303	0.379402	0.243954	0.725563	0.6957	0.860185	1	0.814827	0.765835	0.530278	0.569778	0.279616	0.404223	0.392613	0.634706	0	0.00330258	0.0140701	0.0456988	0.092783	0.229351	0.315323	0.517246	0.717535	0.938475	1	0.655836	0.798548	0.722167	0.860129	0.627848	0.601987	0.62125	0.50049	0.605539	0.359472	0.359013	0.257785	0.384973	0	0
0.670637	0.796914	1	0.703112	0.509116	0.643319	0	0	0.000352963	0.31648	0.293404	0.576026	0	0.173338	0.000415426	0.00769314	0.0536779	0.232094	0.0832366	0.161623	0.443226	0.89984	0.149301	0.277017	0.476739	0	1	0.425228	0.912458	0.766946	0.274634	0.315403	0.350878	0.161956	0.082894	0	0.0423212	0.028769	0.0195448	0.0538743	0.0454343	0.0564369	0.145665	0.245881	0.386011	0.424412	0.298603	0.28782	1	0.382888
0	0	0	0	0	0	0.416107	0	1	0.956763	0	0	0.750466	0.541015	0.573233	0.0845061	0.290787	0.219844	0.398083	0.593027	0.163697	0.290769	0.813855	0.20102	0	0	0	0	0	0	0	0	0	0.0138296	0.0553892	0.0314164	0	0.122916	0.10299	0.165747	0.304203	0.334173	0.42641	0.740637	0.843563	0.809734	0.690971	1	0	0
1	0	0	0	0	0	0	0	0	0	0	0	0	0	0	0	0	0	0	0	0	0	0.804841	0	1	0.302124	0.094494	0	0	0	0	0	0	0	0	0	0	0	0	0	0	0	0	0	0	0	0	0	0	0
0	0	0	0	0	0	0	0	0	0	0	0	0	0	0	0	0	0	0	0	0	0	0	0	0	0	0	0	0	0	0	0	0	0	0	0	0	0	0	0	0	0	0	0	0	0	1	0	0	0
0.131349	0.123339	0.0343768	0.21071	0.187337	0.219324	0.333209	0.43918	0.15163	0.466925	0.0888305	0.295672	0	0.202389	0.409848	0.469093	0.0155879	0.301588	0.409151	0.601273	0.309392	0.283772	0.167172	1	0.331166	0.619671	0.259216	1	0.614226	0.467691	0.214644	0.0946491	0	0.0486697	0.123735	0.161121	0.285446	0.147448	0.220384	0.0951838	0.725901	0.303352	0.653805	0.887564	0.785039	0.774392	0.802864	0.78781	0	0
0.889318	1	0.602677	0.750802	0.748592	0.232632	0.226073	0.187449	0.0781855	0.213857	0.250278	0.270086	0.114532	0.308113	0.15216	0.119766	0.141136	0.302831	0.0995312	0.155629	0.183547	0.241151	0.251465	0	1	0.498131	0.774323	0.702374	0.577596	0.288398	0.131743	0.136684	0.148424	0.112368	0.120588	0.0383012	0.138798	0.0806544	0.0763226	0.133916	0.142148	0.111223	0.163375	0.15999	0.0598369	0.094428	0.135822	0	1	0.24172
0	0.0599812	0.0778819	0.109384	0.255357	0.573693	0.883881	0.873846	0.557149	0.433586	0.304237	0.31436	0.729411	0.828485	0.850328	1	0.813908	0.622153	0.518005	0.429333	0.276793	0.252737	0.242983	0.44621	0	0.0321847	0.0410809	0.0465202	0.144606	0.362659	0.39602	0.44615	0.416306	0.500489	0.912941	0.705916	0.921976	0.939512	1	0.941135	0.83764	0.762717	0.572105	0.502762	0.392834	0.569263	0.246607	0.558904	0.0914442	0.274272
0	0	0	0	0	0	0	0	0	0	0	0	0	0	0	0	0	0	0	0	0	0	0	0	0	0	0	0	0	0	0	0	0	0	0	0	0	0	0	0	0	0	0	0	0	0	0	0	0	0
0	0	0	0.0960612	0	0.411881	0.610017	1	0.571722	0.535492	0.347973	0.352906	0.465036	0.547188	0.610836	0.531598	0.779507	0.304204	0.430387	0.340559	0.520386	0.35273	0.171181	0.504309	0	0	0.0420265	0.238328	0.349562	0.296014	0.28226	0.482478	0.535483	0.379159	0.700499	0.682444	0.347432	0.493998	0.605952	0.610975	0.457205	0.871845	0.768933	0.848966	0.693065	0.806176	0.620106	1	0	0
0	0	0	0	0	0	0.00307269	0.347589	0.313215	0	0	0	0.547617	0.0891034	0.228197	0.21413	0.502161	0.393889	0.543035	0.382595	0.796893	0.755706	0.200437	1	0	0	1	0	0	0	0	0	0	0	0	0	0	0.453272	0	0	0.0579119	0.234468	0.21128	0.870045	0.161968	0.594561	0.0312297	0.523121	0	0
1	0.712236	0.825167	0.674411	0	0	0	0	0	0	0	0	0	0	0	0	0	0	0	0	0	0	0	0	1	0	0	0	0	0	0	0	0	0	0	0	0.46784	0	0	0	0	0	0	0	0	0	0	0	0	1
0	0	0	0	0	0.477219	0.536472	1	0.650298	0.606447	0.152565	0.184639	0.414463	0.587844	0.529846	0.473849	0.642197	0.264751	0.140379	0.207018	0.356712	0	0.369757	0	0.128805	0	0.260962	0	0	0.10342	0.0500762	0.442384	0.82165	0.571413	0.910716	0.870812	0.473777	1	0.819389	0.827328	0.650685	0.545404	0.692974	0.887707	0.350508	0.676711	0.121404	0.783859	0	0
0	0	0	0.00346091	0	0.139361	0.538473	0.380166	1	0.709547	0.628802	0.424702	0.687081	0.787174	0.710005	0.769386	0.423447	0.383568	0.503694	0.581253	0.805303	0.500467	0.420923	0.599087	0	0	0	0	0.277493	0.381005	0.365404	0.758366	1	0.752313	0.974677	0.863128	0.913355	0.889181	0.721436	0.967388	0.821876	0.871403	0.814707	0.927689	0.513929	0.691756	0.688142	0.874071	0	0.162142
0.0229901	0.182059	0	0.308019	1	0.794781	0	0.565581	0.486563	0.608542	0.530362	0.2754	0.192011	0.118729	0.190709	0.0886845	0	0	0	0.132591	0.296437	0.412265	0.452026	0.181368	0	0	0	0	0	0	1	0	0.345571	0	0	0	0	0	0	0	0	0	0	0	0	0	0	0	0	0.537828
0.116322	0.320856	0.840453	0.690844	0.439478	0.447309	0.160044	0.165845	0.263038	0.407505	0.59242	0.440067	0	0.148685	0.102312	0.0230301	0.0174882	0.00470884	0.177152	0.366045	0.887022	1	0.645141	0.332936	1	0.0990821	0.291496	0.144101	0.060861	0.0724826	0.491817	0	0	0.146705	0	0.0710188	0.202458	0.0980741	0.167734	0	0.162173	0.179882	0.153433	0.43423	0.496038	0.494335	0.572111	0.225652	0.323835	1
0.0807893	0.395594	1	0.45922	0.260942	0.101805	0.0276554	0.0603434	0.0539665	0.0649508	0.0852951	0.121606	0.0471272	0.07197	0.0592409	0.0625084	0.0503867	0.0502731	0.0193641	0.0485751	0.030885	0.0487914	0.0294095	0	0.245744	0.523392	1	0.406246	0.22517	0.14011	0.156273	0.117421	0.102649	0.0588681	0.0444873	0.0348535	0.0718478	0.0448339	0.0547939	0.072644	0.0201284	0.0841413	0.0552929	0.0147528	0.0171516	0.00832272	0.0311842	0	0.176888	1
0.509775	1	0.908287	0.555734	0.495917	0.279605	0.0617246	0.0552181	0.0289233	0.0961692	0.177817	0.233419	0.054467	0.0753578	0.0564903	0.0749709	0.0880486	0.230472	0.198761	0.188913	0.276245	0.398575	0.362372	0	0.730833	1	0.767926	0.761743	0.439942	0.264091	0.212587	0.094234	0.119844	0.0769794	0.053172	0.0719246	0.236478	0.0922102	0.106639	0.0688818	0.117079	0.138916	0.188243	0.153343	0.15701	0.351764	0.315069	0	0.244455	0.554456
0	1	0	0	0	0	0	0	0	0	0	0	0	0	0	0	0	0	0	0	0	0	0	0	0.117014	1	0.600845	0.445742	0.676021	0	0.512016	0	0	0	0	0	0	0	0	0	0	0	0	0	0	0.0572887	0.201259	0	0	0
0.0831254	0.0833009	0.109096	0.124643	0	0.105368	0.105137	0.12668	0.124273	0.142512	0.106283	0.116028	0.105324	0.138417	0.22806	0.160618	0.217639	0.270247	0.403003	0.594907	0.816758	1	0.885272	0.609491	0.254884	0.0189292	0	0.144474	0.178029	0.191526	0.174297	0.166	0.209378	0.19767	0.187587	0.162336	0.0875939	0.120054	0.143716	0.149097	0.0473027	0.107672	0.224455	0.488247	0.815407	1	0.967958	0.709722	0.149918	0
0	0	0.0526241	0	0	0.214875	0.100635	0.124269	0.0358631	0.111996	0.0767798	0.274954	0	0.10351	0.110937	0.196918	0.103139	0.105268	0.133965	0.178537	0.429767	0.319474	0.361388	1	0	0	0	0	0	0.175058	0.0193387	0.270302	0.351191	0.175796	0.295384	0.177113	0.0345702	0.221031	0.245844	0.216334	0.234057	0.151544	0.192498	0.444976	0.776528	0.518934	0.697347	1	0.130191	0.203102
0	0	0	0	0	0	0	0	0	0	0	0	0	0	0	0	0	0	0	0	0	0	0	0	0	0	0	0	0	0	0	0	0	0	0	0	0	0	0	0	0	0	0	0	0	0	0	0	0	0
0	0	0	0	0	0.260714	1	0.974426	0.469294	0.925563	0.551722	0.308804	0.587272	0.41654	0.687568	0.515889	0.699048	0.186033	0.396091	0.650093	0.24396	0.383129	0.113412	0.489838	0	0	0	0	0.0412279	0.12271	0.28621	0.190862	0.483559	0.588541	0.883059	1	0.12637	0.944944	0	0.0767909	0.784625	0.502078	0.457257	0.262494	0.579199	0.1706	0.145869	0.289969	0	0
0	0	0	0	0	0	0.135874	0.575115	0.0198095	0.296385	0.324432	0.128327	0.00766056	0.0114405	0.0133563	0.0193383	0	0	1	0.00810588	0.029453	0.689675	0.618911	0.0128459	0	0	0	0	0	0	0	0.253964	0.490648	0.795678	0.775549	0.775155	0.714067	0.962946	0.885483	0.877729	0.0140154	1	0.0241969	0.0265269	0.994309	0.970128	0	0.0132278	0	0
0	0	0	0	0	0.203107	0.402956	0.367951	0.7933	0.0724033	0.0126308	0.406743	0.830088	0.22295	1	0.920939	0.872776	0.48644	0.826301	0.744159	0	0.71168	0.657105	0.62678	0	0	0	0	0	0.00291895	0.0820732	0.0347809	0.0608978	0.218264	0.483949	0.0456766	1	0.672486	0.322483	0.138924	0.143243	0.0474326	0.025569	0.0366631	0.0337996	0.0085818	0	0.0485548	0	0
0.00852066	0.0725813	0.0556103	0.0119948	0.373458	0.846708	0.259875	0	0.281104	0.339111	0.509067	0.513069	0.149659	0.110239	0.12001	0.129947	0.0677902	0.0174934	0.156934	0.233139	0.260974	0.168408	0.259249	1	0.0280474	0.00286649	0	0.0911704	0.353907	0.444795	0.542192	0.360467	0.175715	0.143764	0.121104	0.0861321	0.0754558	0.0796669	0.0466421	0.0609418	0.0385174	0.0297363	0.044357	0.170742	0.255044	0.185175	0.237482	1	0	0.0727918
0.0665289	0.0274049	0.0439762	0.0255858	0.0344493	0.0263434	0.0175986	0.0431954	0.000768476	0.0124728	0.0169579	0.043542	0	1	0.0166931	0.239644	0.223936	0.283662	0.305373	0.303659	0.250912	0.209872	0.196659	0.330403	0	0.129873	0.229109	0.15475	0.113057	0.0980161	0.068912	0.080094	0.107241	0.117163	0.143083	0.130963	0.116502	0.203763	0.337334	0.369355	0.362452	0.693578	0.866357	1	0.863533	0.761792	0.608557	0.841991	0	0.00920291
0	0.00951522	0	0	0	0.00916247	0	0	0.000285305	0.00343388	0	0	0	0	0	0.00392449	0.00366849	1	0.0139158	0	0	0	0	0	0.0735212	0.236545	0.594035	1	0	0.164333	0.00887758	0.0149541	0.0036298	0	0	0	0	0	0	0	0	0.058481	0.0398539	0.230738	0.0551919	0.0818524	0.0565228	0.091035	0	1
0	0.00640317	0.0185845	0.396129	0.798243	1	0.611931	0.714061	0.489912	0.829763	0.560997	0.587144	0.397101	0.411919	0.385931	0.357463	0.304368	0.260486	0.237258	0.2707	0.212727	0.192305	0.187814	0.224329	0	0.0399274	0.0866527	0.424069	0.855506	1	0.402415	0.617363	0.66502	0.516269	0.478734	0.317147	0.326487	0.273784	0.33184	0.337221	0.400664	0.380095	0.504705	0.401162	0.319679	0.282388	0.284426	0.346215	0.119958	0.679762
0.108134	0.151898	0.129406	0.0243379	0	0.00238617	0.241652	0.154887	0.129935	0.171994	0	0.0186804	0.354592	0.241356	0.500862	0.545953	0.508704	0.558255	0.76116	1	0.565848	0.663817	0.588011	0.80885	0	0.0577268	0.0417457	0.0067919	0.0665964	0.0106781	0	0.0461828	0.0500397	0.0787833	0.0675125	0.0731321	0.114333	0.257534	0.236779	0.349289	0.464335	0.589195	0.519679	0.640538	0.580569	0.504135	0.558388	1	0	0
0	0	0	0	0.218171	1	0.0560889	0.0815977	0.0448463	0.0998313	0.0119713	0	0	0.0289751	0	0.135379	0	0.0696874	0.0854886	0	0.0378337	0.0631734	0	0	0	0	0	0	0	0	0	0	0	0	0	0	0	0	0	0	0	0	0	0	0	0	0	0	0	0
0	0	0	0	0	0	0	0	0	0	0	0	0	0	0	0	0	0	0	0	0	0	0	0	0	0	0	0	0	1	0	0	0	0	0	0	0	0	0	0	0	0	0	0	0	0	0	0	0	0
1	0.968451	0.512969	0.387046	0.291457	0.105133	0.0222874	0.0160664	0	0.0305875	0.108233	0.156822	0.0104383	0.0377975	0.0367096	0.0507975	0.0724519	0.121328	0.0790096	0.115299	0	0.0484616	0.0920146	0	1	0.261636	0.187659	0.186297	0.115947	0.0396233	0.0207078	0	0	0	0	0	0	0	0	0	0	0.183723	0.00877694	0.156929	0	0	0	0.147859	0	0
0.925718	0.309339	0.600139	0.944223	0.383079	1	0.586927	0.429339	0.582312	0.370399	0.522105	0.45124	0.327478	0.552563	0.153938	0.474048	0.531915	0	0.402523	0.187087	0.0342183	0.24757	0.686857	0.104414	0	0.592667	0.543125	0.341815	0.361432	0.996438	0.231991	0.322328	0.290033	0.406706	1	0.278272	0.233282	0.477654	0.466789	0.251011	0.15348	0.658243	0.39057	0.245256	0.560017	0.132198	0.708128	0.167418	0.341916	0.854119
0	0	0.0549926	0.291033	0	0.288306	0.463454	0.634094	0.307895	0.27637	0.230683	0.142529	0.407501	0.504006	0.6759	0.736204	0.482161	0.293388	0.335631	0.346874	0.137747	1	0.0674164	0.226285	0	0	0	0	0.439967	0	0.363166	0.113121	0.502767	1	0.324565	0.558309	0.318626	0.581071	0.763354	0.386522	0.874764	0.397021	0.244978	0.141634	0.197119	0	0	0.0461143	0	0
0.622774	1	0.951038	0.770616	0.488166	0.188837	0	0.153219	0.145812	0.351687	0.277811	0.150692	0.0549829	0.13625	0.0566974	0.0838266	0.273056	0.0456751	0.123179	0.148195	0.274959	0.48444	0.504403	0.0713931	0.354722	0.907648	0.702778	0.729364	0.799024	1	0.513579	0.580365	0.472637	0.116273	0.0929834	0.258534	0.134487	0.173906	0.196437	0.172306	0.115213	0	0.178804	0.141299	0.175915	0.201587	0.13448	0.166065	0.0511265	0.0734963
0	0	0	0	0	0	0	0	0	0	0	0	0	0	0	0	0	0	0	0	0	0	0	0	0	0	0	0	0	0	0	0	0	0	0	0	0	0	0	0	0	0	0	0	1	0	0	0	0	0
0.673079	0.390583	0.595078	0.315658	0.408156	0.333213	0	0	0	0.213332	0.196055	0.349264	0	0	0.51062	0	0	0.65061	0	0	1	0.392775	0.193997	0	0.140009	0.636215	0.0555904	0.511464	0	0.123229	1	0	0	0	0	0	0.0326631	0	0.309922	0	0	0	0	0.0463581	0	0.290017	0	0	0	0
0.781207	1	0.853304	0.867202	0.613243	0.538079	0.234202	0.254873	0.430101	0.337688	0.418631	0.459932	0.563608	0.240666	0.162299	0.345769	0.316113	0.207274	0.109811	0.0825548	0	0	0.787211	0.0717898	0.295406	0.211886	0.434761	0.239494	0.103784	0.057066	0.185944	0.317913	0.0500342	0.204682	0.18498	0	0.142732	0.180936	0.119596	0.198295	0.0196441	0.00400231	0.182888	0.0637312	0.0629418	1	0.0785904	0.151451	0.431837	0.595448
0.13615	0.2795	0.269834	0.16967	0.141965	0.446678	0.142251	0.254936	0.270673	0.527156	1	0.597978	0.130707	0.112383	0.0805331	0.0803876	0.0651198	0.00880214	0.0810697	0.148767	0.125712	0.173273	0.0810675	0	0.470589	0.214206	0.1584	0.180495	0.169829	0.352758	1	0.771717	0.457922	0.250209	0.101622	0.0850388	0.14221	0.0732527	0.0532536	0.0739059	0.0586317	0.0445467	0.0512214	0.0601214	0.0749078	0.0986522	0.0764184	0	1	0.249135
0	0	0.00082655	0	0.0100205	0.0596305	0.0736911	0.0705528	0.0633549	0.105079	0.0717848	0.0560258	0.0651656	0.0940288	0.123592	0.167813	0.174701	0.307267	0.54387	0.739335	0.686995	0.770491	1	0.585632	0	0	0	0	0	0	0	0.0134604	0.0679663	0.0254317	0.0827611	0.0115719	0.078537	0.121126	0.137822	0.168673	0.17277	0.234893	0.435433	0.510235	1	0.857973	0.930677	0.529479	0	0.0439393
0.381103	0.912097	0.422426	0.720756	0.479852	0.499945	0.22102	0.621693	0	0.0129701	1	0.842305	0.103261	0.26752	0.208787	0.165997	0.118526	0.0658339	0.254664	0.199355	0.0981371	0.601227	0.18416	0	1	0.827754	0.785011	0.779486	0.506646	0.359004	0.147752	0.245574	0.352666	0.187189	0.184191	0.118719	0.159523	0.0809414	0.103668	0.208477	0.105383	0.146177	0.208701	0.106605	0.108928	0.196029	0.0712843	0	1	0
0	0	0	0	0	0.731099	0.752262	0.708082	0.928014	1	0.506057	0.30323	0.606832	0.792719	0.828179	0.743452	0.723036	0	0.377059	0.16602	0.572876	0	0	0.152403	0	0	0	0	0.423168	0.127066	0.699099	0.545696	0.822656	0.847371	0.808766	0.654285	0.573669	0.551238	1	0.576774	0.614062	0.386685	0.89675	0.352611	0.572435	0.817992	0.0809829	0.630731	0	0
0	0	0	1	0	0	0	0	0	0	0	0	0	0	0	0	0	0	0	0	0	0	0	0	0	0.311975	0	1	0	0	0	0	0	0	0	0	0	0	0	0	0	0	0	0	0	0	0	0	0	0
0.213241	0	0	0	0.668858	0.789444	0.123773	0	0	0	0.0398643	0.333169	0.01351	0	0	0	0.120898	0	0	0.262205	0.470776	0.953813	1	0.883113	0	0.174758	0	0	0	0.0455658	0	0	0	0	0	0	0.036287	0	0	0	0	0	0	0.718735	0.438697	0	0.474867	1	0	0
0	0	0	0	0	0	0	0	0	0.0667615	0	0	0	0	0	0	0	0	0.118518	0.149193	0.434555	0.16498	0.397603	1	0	0.246755	0	0	0.143778	0.686324	0.277934	0.377112	0.396372	0.255432	0.177765	0.118447	0	0.069894	0.00276564	0.147253	0.25033	0	0.155909	0.427889	0.81509	0.468568	0.973218	1	0	0.209702
0.00972934	0.044792	0.17874	0.171761	0.0392142	0.144875	0.111556	0.0951675	0.0530895	0.0317623	0	0.0587628	0.0985435	0.144981	0.196692	0.161374	0.31073	0.451949	1	0.769168	0.850068	0.713977	0.756058	0.833428	0.0506393	0.081489	0.127799	0.409558	0.143413	0.149905	0.0761985	0.0285481	0.131904	0.0740409	0	0.0430745	0.0548882	0.156551	0.158681	0.160838	0.165316	0.292341	0.529809	0.668398	1	0.640102	0.496076	0.692545	0	0
0	0	0	0	0	0	0.469586	0	0	0	0	0	0	0.424298	0	0	0.310818	0	0.681602	1	0.607347	0.670446	0.176192	0.00774896	0	0	0	0	0	0	0	0	0	0	0	0	0.21381	0	0.108588	0.134528	0.365802	1	0.547093	0.647655	0.884071	0	0.123677	0	0	0
0	0	0	0	0	0	0.0800915	0	0	0	0	0	0	0.288884	0.493845	0.569437	0.852845	0.420908	0.622779	0.73216	0.573917	0.526201	0.675419	1	0	0	0	0	0	0	0	0	0	0	0.162261	0.33048	0.160764	0.0684915	0.183907	0.40754	0.155523	0.463227	0.00609826	1	0	0.414978	0.73844	0.227077	0	0
0.409497	0.0603488	0	0.0914325	0	0.185704	0	0	0.103614	0.171846	0.153434	0.171825	0.150043	0.187535	0	0.46646	0.14126	0.105982	0.346295	0.487777	0.489441	0.681573	1	0.576626	0.413745	0.925188	0.54152	0.332502	0.388224	0.441539	0	0.0189861	0.443646	0.0466218	0	0	0.202408	0	0	0	0	0.179038	0.0700662	0.311658	0.38373	0.604802	1	0.446841	0	0
0	0	0	0	0	0.0327995	1	0.668711	0.683029	0.620691	0.451699	0.159959	0.571199	0.608926	0.816975	0	0.636507	0.46613	0.104903	0.212058	0.190352	0.0886316	0.043595	0.113677	0	0	0	0	0	0	0.530855	0.137941	0.482254	0.526104	0.600941	1	0.840097	0.796871	0.955971	0.24204	0	0	0.225434	0	0	0	0	0	0	0
0.163951	0.587231	1	0.726554	0.780269	0.536205	0.0568484	0.0891116	0.245005	0.213484	0.161971	0.221723	0.207159	0.105827	0.214888	0.100501	0.092893	0	0.0766211	0.0709709	0.00805418	0.008328	0.0255789	0.0102147	0.666189	0.674591	0.822248	1	0.486269	0.483012	0.461175	0.206812	0.427546	0.152321	0.133777	0.136495	0.314156	0.140696	0.125422	0.132554	0.199207	0.104727	0.082391	0.0857719	0.0148531	0.00280984	0	0.0417555	0.3182	1
0	0	0	1	0.799849	0	0	0	0	0	0.550356	0.445188	0	0.114877	0	0	0	0.0174196	0	0	0.193904	0.274057	0.37544	0	0	0	0	0	0	0	0	0	0	0	0	0	0	0	0	0	0	0	0	0	0	0	0	0	1	0.360034
1	0.560466	0.477388	0.346562	0.945832	0.195815	0.249011	0.146759	0.0551635	0.185769	0.378185	0.395336	0.0694042	0.264504	0.362775	0.28448	0.404877	0	0.554751	0.65865	0.781455	0.297385	0.226694	0.804468	1	0.776328	0.569933	0.517314	0.54739	0	0.0149803	0	0	0	0.405231	0	0.102085	0	0.326449	0.365726	0.308448	0	0.405131	0	0.0930538	0.26817	0.172587	0	0.509945	0.408114
1	0.402437	0.256698	0.206416	0.179384	0.05379	0.00283017	0.0201149	0.220166	0.298586	0.539659	0.448505	0.250981	0.344905	0.316563	0.39231	0.393199	0.279159	0.384912	0.360125	0.215632	0.405572	0.488667	0	0.485027	1	0.649974	0.56018	0.356031	0.207302	0.0476727	0.0762791	0.0620986	0.0427181	0.0377502	0.0154268	0.0969182	0.0770819	0.0665281	0.105182	0.111685	0.0492949	0.0425362	0.0672642	0.0876159	0.119754	0.131288	0	1	0.152656
0	0	0	0	0.0289582	0.107823	1	0.982079	0.866108	0.767543	0.49678	0.324855	0.552162	0.605664	0.40757	0.452692	0.336409	0	0.153656	0.136994	0	0	0.0251709	0.137583	0	0	0	0	0	0	0	0	0	0	0	0	1	0	0	0	0	0	0	0	0	0	0	0	0	0
0.983497	0.685241	0.503275	1	0.441307	0	0	0	0	0.145732	0.287136	0.375475	0.159705	0	0.0863914	0	0	0.032819	0.0466906	0	0	0.0831415	0.100009	0	0	0	0	0	0	0	0	0	0	0	0	0	0	0	0	0	0	0	0	0	0	0	0	0	0.610972	0.602013
0	0	0.182911	0.75835	0.380134	0.517156	0.425112	0.487284	0.640007	0.0118571	1	0.213185	0.317821	0.253414	0.358943	0.219529	0.373484	0.136027	0.249904	0.476561	0.316571	0.441966	0.499839	0.32035	0	0	0.121318	0.403123	0.687356	1	0.365163	0.463545	0.321053	0.179735	0.0946004	0.0768181	0.0691642	0.0614633	0.0916603	0.0710838	0.0765954	0.0719215	0.130783	0.111308	0.169179	0.198392	0.130004	0.0631222	0.133021	0.475127
0	0	0	0.0293861	0.134732	0.279996	0.072947	0.0662875	0.0870182	0.107546	0.141281	0.169872	0.0654529	0.0591855	0.0381536	0.035926	0.0565491	0.093803	0.297819	0.39283	0.473196	0.57581	0.648762	1	0.0782975	0	0	0.0442648	0.117711	0.21778	0.25689	0.172273	0.136812	0.0942733	0.0820485	0.0607944	0.035564	0.0294215	0.0425394	0.0313543	0.0345337	0.0495801	0.0860143	0.355533	0.515489	0.385672	0.46896	1	0	0.201474
0	0	0	0	0	0	0.82236	0.370834	0.532624	0.245794	0.123069	0	0.398306	0.568061	0.638584	0.538404	0.657903	0	0.560822	0.489631	0.383327	0	0.172125	1	0	0	0	0	0	0	0	0	0	0	0	0	0	0	0	0	0	0	0	0	0	0	0	0	0	0
0	0	0	0	0	0	0	0	0	0	0	0	0	0	0	0	0	0	0	0	0	0	0	0	0	0	0	0	0	0	0	0	0	0	0	0	0	0	0	0	0	0	0	0	0	0	0	0	0	0
0.890528	0.275416	1	0.802363	0.540607	0.232526	0.303993	0.270923	0.0823904	0.956207	0.5893	0	0.140742	0.269962	0.309829	0.311433	0.371095	0.237907	0	0.487972	0.692463	0.917942	0.844856	0.226621	0.322351	1	0.557769	0	0.106792	0.0408995	0.206441	0	0	0	0	0	0.20559	0	0	0	0	0.295067	0.318015	0.140458	0	0.312203	0.242486	0	0.566825	0
0	0	0	0	0.184857	0.193007	0.0741214	0	0.0919183	0	0.181542	0.210578	0.117619	0	1	0.00646091	0.0643062	0.737909	0.206091	0.222883	0.231938	0.250782	0.242235	0.720717	0	0	0	0.0259561	0.11214	0.225431	0.233984	0.106202	0.152171	0.0776361	0.0559138	0.0458012	0.0272396	0.035849	0.0229286	0.0270795	0.0384005	0.0351344	0.146418	0.342176	0.554563	0.392161	0.480463	1	0	0.240127
0.670692	0.619337	0.395999	0.498873	0.481699	0	0.258102	0.347042	0.188235	0.200709	0.174666	0.404752	0.173037	0.208667	0.131324	0.139165	0.271798	0.658502	0.490889	0.554213	0.894106	1	0.339186	0.0618265	0.441706	0.545739	0.750525	0.934265	1	0.649426	0.200773	0.382433	0.424365	0.347624	0.581986	0.499292	0.434416	0.392714	0.348099	0.327561	0.362935	0.341363	0.347216	0.397943	0	0.953121	0.662042	0.134181	1	0.193998
0	0.22729	0.090282	0	0	0	0.185767	0.0711836	0.0203205	0.0353716	0.16329	0	0	0.221594	0.190604	0.372173	0.456238	0.484023	0.920812	1	0.576245	0.597375	0.712119	0.867541	0	0	0	0	0	0	0	0	0	0	0	0	0	0	0	0	0	0	0	0	0	0	0	0	0	0
0.17699	0	0.491895	0	0	0	0	0	0	0	0	1	0	0	0	0	0.0336003	0	0	0	0	0	0	0	0	0	0	0	0	0	0	0	0	0	0	0	0	0	0	0	0	0	0	0	0	0	0	0	0.776747	1
0.408382	0	0	0	0.474107	0	0	1	0	0	0.0533962	0.0832121	0	0.359119	0	0	0	0	0	0.264532	0.286446	0.205058	0	0	0	1	0.575417	0.700743	0.47711	0.220028	0	0.0493444	0.15328	0.0673008	0	0	0	0.0544574	0	0.0147195	0.0107349	0	0.0528625	0.0745522	0	0.0415993	0.0273951	0.0246406	0	0
0	0	0	0	0	0	0.69857	0	0	0	0.750219	0	0	0	0	1	0.786339	0	0	0.648305	0	0	0.0521747	0.569031	0	0	0	0	0	0	0	0	0	0	0	0	0	0	0	0	0	0	0	0	0	0	0	0	0.339786	0.182496
0	0.0526764	0	0.426988	0.805256	0.600103	0.705545	0	0.052179	0.412329	0.562497	0.0039343	0.835926	0.95686	1	0.8792	0.913276	0.688691	0.531919	0.64815	0.222743	0.408304	0.276929	0.464363	0	0	0	0.235656	0.202662	0.317999	0.280711	0.117523	0.0865049	0.0711933	0.346217	0.0284669	0.0885263	0.32466	0.0376429	0.68342	0	0	0.250815	0.731695	0.391823	0.353713	0.510924	1	0	0
0.331694	0.779905	0.55971	0.50278	0.375399	0.0732329	0.707599	0.140149	0.730527	1	0.398325	0.25787	0.442017	0.519491	0.447801	0.639928	0.795341	0	0.609351	0.467862	0.606674	0.390018	0.855979	0.222215	0.755357	0	0	0.704115	0.828555	0	0.120311	0.575354	0.263925	0.443517	0.225852	1	0.758162	0.653575	0.584543	0.0788708	0.0419665	0.50132	0.618057	0.686121	0.996061	0.0683055	0.524838	0.63392	0	0.866713
0.157853	0.041933	0.119262	0.17238	0.182258	0.606746	0	0.300574	0.0890674	0.645313	1	0.292794	0.0916772	0.209303	0	0.290691	0.18857	0.0781329	0.112376	0.156221	0.131431	0	0	0.313789	0.290851	0	0.204067	0.553839	0.728527	1	0.702335	0.794766	0.509666	0.351858	0.148693	0.294523	0.188413	0.167674	0.108028	0.178125	0.18245	0.0912969	0.0459132	0	0	0.157304	0.110428	0.00480875	0	0.744434
0.664054	0.576051	0.392868	1	0.774434	0.370799	0.0659303	0.0142365	0	0.173468	0.200738	0.248246	0.000785363	0.110068	0.0914747	0.131525	0.0922526	0.082081	0.154651	0.195328	0.557723	0.674724	0.697223	0.0836367	0.199198	0.902538	1	0.448378	0.301845	0.349029	0.0981242	0.00215076	0.00678736	0	0.109212	0.0710844	0.0905694	0.0388072	0.072367	0.13955	0.0402035	0.155906	0.0243618	0.153181	0.243141	0.434362	0.644147	0.0730406	1	0.125665
0.01984	0.0403515	0.0275878	0	0.0296687	1	0.119902	0	0	0	0.0516673	0.0191928	4.90966e-05	0.23147	0.0196411	0.0266296	0.276776	0.0108435	0.00652559	0	0.762503	0	0	0	0.708814	1	0.214035	0.0648252	0.0125175	0	0	0	0	0	0	0	0	0	0	0	0	0.495471	0	0	0.198073	0	0.509405	0.623098	1	0
0.0255717	0.421518	1	0.541833	0.275732	0.100863	0.331599	0.426785	0.239977	0.134981	0.0889862	0.0236777	0.200749	0.287853	0.325381	0.281789	0.179734	0.0975337	0.0979707	0.118901	0	0.0951779	0.0960101	0.149831	0.174883	0.577786	1	0.537729	0.379484	0.175	0	0.232273	0.425094	0.463732	0.699138	0.744646	0.517987	0.90507	0.742516	0.706784	0.443894	0.515141	0.406299	0.36941	0.0490549	0.240903	0.234027	0.25067	0.325338	1
0	0	0	0	0	0	0.154328	0	0	0	0	0.932244	0	0	0.678732	1	0.862871	0	0	0.974344	0	0.879944	0	0	0	0	0	0	0	0	0	0	0	0	0	0	0	0	0	1	0.877803	0.795394	0	0	0.184066	0.85509	0	0.872513	0	0
0.504433	0.686382	0.731427	1	0.805989	0.172162	0.0925099	0.75577	0.588487	0.123218	0.159358	0.652417	0.42229	0.76347	0.760075	0.53322	0	0.371884	0.595876	0	0.472786	0.349862	0.0865065	0	0.106337	0.348542	1	0.696866	0.676419	0.497153	0.184989	0.322179	0.538058	0.272535	0.214133	0.140202	0	0.164933	0.0254977	0.417727	0.241751	0.193203	0.122527	0.0502766	0.0672024	0.229354	0.0636427	0.0035277	0.0788142	0.123545
0.289827	0.21177	0.370003	0.212854	0.151028	0.11812	0.0810258	0.137731	0.100633	0.107431	0.149137	0.188513	0.0755013	0.0976303	0.112981	0.101528	0.0353107	0.019711	0.200539	0.219467	1	0	0.0709576	0.131252	0.394653	0.929511	1	0.714881	0.614417	0.633421	0.427893	0.519471	0.282202	0.378064	0.137846	0.236476	0.241913	0.238451	0.135933	0	0.169072	0.0321524	0.723428	0.926299	0.610855	0.650866	0.672285	0.517166	0.353151	1
0	0.028923	0.0216985	0.0285966	0.0951293	0.145393	0.194806	0.158787	0.237651	0.200774	0.301657	0.16935	0.32781	0.474455	0.38303	0.423686	0.364246	0.323492	0.414602	0.446367	0.639796	0.635716	0.536903	1	0	0.00403382	0.00805767	0.0364957	0.120048	0.250754	0.236965	0.316466	0.423738	0.429326	0.449426	0.436432	0.375632	0.426831	0.472741	0.487708	0.48147	0.633139	0.815845	0.962624	0.939906	0.66354	0.618988	1	0	0
0.386713	0.360189	0.318428	0.225342	0.183805	0.0368963	0	0	0	0.0503584	0.111135	0.084843	0	0	0.0260453	0.0250335	0.0411438	0	0.618922	0.0999244	1	0	0	0	0.350997	1	0.721629	0.13356	0	0.446228	0	0	0	0	0	0.323411	0.501811	0	0.466823	0.0939542	0	0.425765	0.356908	0.405048	0	0.383329	0	0	0.00190825	0
0	0	0	0	0.0487173	0.404872	0.00332851	0.967699	0.805802	1	0.504129	0	0	0.0234655	0.0178465	0.0239134	0.0274964	0.0348518	0.0861127	0.0758416	0.0784291	0.0513611	0.0549576	0.117055	0	0	0	0	0.227617	0.303674	0	0.866315	0.658311	0.143953	0.15547	0.160881	0.239491	0.268948	0.184457	0.217276	0.306617	0.313261	0.610507	0.81279	1	0.818296	0.682285	0.832991	0	0
0	0.0880019	0.662183	1	0.663522	0.382385	0.0377483	0.0425654	0.0458155	0.0781339	0.119941	0.205115	0.0468868	0.0417786	0.0375252	0.041018	0.043359	0.0458956	0.0540865	0.061192	0.0761833	0.0816157	0.100779	0.0736472	0.0577743	0.130821	0.605047	1	0.679752	0.365901	0.365337	0.166753	0.116025	0.0479613	0.0117505	0	0.0643501	0.0279967	0.00467881	0.00835956	0.0018352	0.0112051	0.0135308	0.0461682	0.0584385	0.0794997	0.114965	0.0677903	0.0553871	1
0	0	0.0762255	0	0.287376	0.704768	0.912629	1	0.761251	0.738225	0.627948	0.833987	0.697373	0.69232	0.574204	0.686163	0.396361	0.404488	0.65517	0.698303	0	0.662319	0.0777403	0.19951	0	0	0	0.313064	0.365592	0.0989386	0.111334	0.0853104	0.0550126	0.0281101	1	0.0606595	0.457093	0.423611	0.333453	0.277934	0.354855	0.303981	0.347726	0.37372	0.339896	0.32778	0.209367	0	0	0.437684
0	0	0	0	0	0	0.552082	0.510779	1	0.389126	0.686458	0	0.654047	0.790838	0.231805	0.20481	0.212575	0	0	0	0	0	0	0	0	0	0	0	0	0.19686	0	0.593523	1	0.695614	0	0.781425	0.191838	0.247277	0.587895	0.761519	0.278701	0	0.534368	0.291663	0.165073	0	0	0.399561	0	0.583733
0.063712	0.15239	0.126842	0.0158558	0	1	0	0	0	0	0.157251	0	0	0	0	0	0	0	0	0.291285	0.23598	0.0106208	0	0	0	0	0	0	0	0	0	0	0	0	0	0	0	0	0	0	0.00493047	1	0	0	0	0	0	0	0	0
1	0.51226	0.294832	0.231535	0.377934	0	0.398908	0.479542	0.472634	0.517953	0.355727	0.57475	0.411202	0.515755	0.47217	0.569911	0.648224	0.723528	0.768335	0.608745	0.363691	0.874544	0.641017	0.156588	0.663155	1	0.719435	0.681952	0.428714	0.19529	0.199831	0.134797	0.187461	0.174684	0.267736	0.161239	0.261665	0.203067	0.224534	0.198015	0.37361	0.3853	0.445664	0.283606	0.60575	0.573981	0.2904	0	0.482727	0.884027
0	0	0	0	0	0.230405	0.118906	0.0435177	0.03629	1	0.162203	0.792536	0.119383	0.189501	0.217865	0.196671	0.206327	0.128017	0.118041	0.0927263	0.0379475	0.0189155	0	0.0687886	0	0	0	0	0.00799085	0	0	0	0.111878	0.192686	0.25447	0.963392	0	0.0242275	0.473437	0.0545149	1	0.676816	0.868798	0.733068	0.116246	0.0362223	0.439964	0.68236	0	0
0	0	0	0	1	0.92716	0.799644	0.916206	0	0.538956	0.171336	0.648463	0.728567	0.96122	0.799274	0.731781	0.570826	0.130895	0.569276	0.615019	0.589009	0	0.0240267	0.681376	0	0	0	0.126046	0.62849	1	0.336419	0.25571	0.113913	0	0.0412654	0	0	0	0	0	0.0689729	0	0	0.0392667	0	0.0824895	0.13176	0.0656545	0	0.215543
0.886635	1	0.642074	0.432717	0.443404	0.171204	0.0956182	0.0964604	0.0271341	0.0851901	0.159153	0.229315	0.293713	0.284728	0.0618215	0.0883985	0.0943916	0	0.262909	0.248927	0.348073	0.552152	0.518235	0	1	0.0892824	0.087735	0.668247	0	0.404615	0.122952	0.196433	0.168622	0.107533	0.103581	0	0	0.173516	0.136677	0.134372	0.107186	0.147573	0.240316	0.327229	0.364239	0.510964	0.556687	0.135681	0.420994	1
1	0.511793	0.381272	0.711	0.379732	0.276284	0	0	0	0	0.118056	0.466287	0	0.0170869	0	0	0	0	0	0	0	0	0	0	1	0.197949	0.224417	0.308698	0.020271	0	0.317727	0	0	0	0	0	0	0	0	0	0	0	0	0	0	0	0	0	1	0.356778
0.45287	0.434107	0.281906	0.764029	0.867967	1	0.587121	0.546063	0.344526	0.41984	0.547395	0.463801	0.260839	0.280601	0.325268	0.354127	0.44854	0.25524	0.157518	0.0431106	0.0597673	0.221691	0	0.12913	0.797321	0.450552	0.277004	0.324288	0.531571	0.720811	1	0.405295	0.368616	0.312294	0.130139	0.167664	0.139723	0.125419	0.02248	0.137696	0.158021	0	0	0	0.485741	0	0	0.0499058	0.317066	0.392676
0.041216	0.0291643	0	0.0220708	0.0518403	0.164248	0.672399	0.61531	0.274455	0.542251	0.366738	0.221455	1	0.277324	0.352651	0.365374	0.299608	0.176941	0.242232	0.185029	0.152728	0.139683	0.0892699	0.162125	1	0	0	0	0	0	0	0	0	0	0	0	0	0	0	0	0	0	0	0	0	0	0	0	0.0468023	0
0	0	0.651329	0	0	1	0.748063	0	0	0	0	0	0.239777	0	0	0.625941	0	0	0	0	0	0.341045	0	0	1	0	0	0	0	0	0	0	0	0	0.0836966	0.0973427	0	0	0	0	0	0	0	0	0	0	0	0	0.204583	1
0.252363	0.102821	0	0.00256849	1	0.77614	0.0834445	0.0584913	0.0843947	0.23222	0.212305	0.230366	0.120631	0.202355	0.192884	0.261228	0.261286	0.369207	0.291444	0.361342	0.296227	0.26032	0.298104	0.440633	1	0	0.337177	0	0.130482	0	0	0.351982	0	0	0	0.108752	0	0.113714	0.182795	0.159325	0.232421	0.21574	0.210594	0.221226	0.275434	0.233712	0.265594	0.232493	0.580736	0.963343
1	0.696721	0.479068	0.379313	0.215849	0.144781	0.0630052	0.163746	0.0820612	0.0885537	0.0647714	0.136236	0.112459	0.138288	0.253446	0.27955	0.409223	0.142028	0.117814	0.0475642	0.116781	0.200072	0.239356	0	0.0208016	0.235148	0.120896	0.165296	1	0.147515	0.0150135	0.145199	0.192708	0.0359474	0.176906	0.126759	0.120955	0.0852934	0.0594548	0.297259	0.261755	0.319902	0.0206832	0.0304411	0.0170792	0	0.0598884	0.0155419	0.349617	0.277984
0.795812	1	0.580896	0.55481	0.308795	0.296576	0.0947213	0.13144	0.168097	0.227807	0.257647	0.292186	0.125406	0.0552735	0.026815	0	0.0399376	0.0950228	0.0600404	0.242884	0.41804	0.448207	0.446521	0.110871	0.262731	1	0.591572	0.469161	0.453129	0.236624	0.00887745	0.145917	0	0.0843577	0.0624934	0.046172	0.0717027	0.0376493	0.0343952	0.0477147	0.0384006	0.0522301	0.0813161	0.136372	0.246768	0.302029	0.284635	0.125292	0.426912	0
0	0	0	0.546578	0.562731	1	0	0.203114	0.815775	0.537812	0.415898	0.76661	0.278502	0.393249	0	0.331918	0	0.250419	0.189338	0.452176	0.676411	0.525979	0.674037	0.335341	0	0	0	0	0	0	0.608691	0	1	0.878831	0	0	0	0	0.106849	0	0	0	0	0	0	0	0	0	0	0
0.582393	0.627324	1	0.89441	0.510193	0.318203	0.093658	0.107336	0.0454258	0.123684	0.0486032	0.226314	0.049037	0.0501076	0.0600337	0.0518812	0.0440891	0.127023	0.310604	0	0.104265	0.169065	0.204734	0.033005	0.544809	1	0.592026	0.840539	0.597244	0.303532	0.093538	0.238706	0.277546	0.0588721	0.0418178	0.0568729	0.025215	0.0394614	0.0579289	0.107985	0.0699505	0	0.046652	0.00566472	0.190004	0.0461581	0.153369	0.0601768	1	0.607961
0	0	0	0	0	0	0	0	0	0	0	0	0	0	0	0	0	0	0	0.168762	0.721464	0.898109	1	0.13448	0	0	0	0	0	0	0	0	0	0	0	0	0	0	0	0	0	0	0	0	0	0.625645	1	0	0	0
0	0	0	0	0.0771553	0.550906	0	0.0055153	0	0.237601	0.304463	0.434149	0	0	0	0	0	0	0	0	0.0613474	0.254365	0.900824	1	0	0	0	0	0.424433	1	0.424931	0.485014	0.366338	0.140445	0.122948	0.0177925	0	0	0	0.027546	0.0146742	0	0.0248553	0.102213	0.132484	0.0748581	0.173712	0.514055	0	0.383823
0	0.106005	0.219953	0.297084	0.287896	0.351813	0.480234	0.467001	0.445169	0.430657	0.346858	0.334304	0.398783	0.465723	0.461232	0.503929	0.490897	0.437148	0.601714	0.613307	0.472301	0.524509	0.444358	1	0	0.16999	0.271849	0.365127	0.455532	0.634555	0.452928	0.636066	0.541235	0.631487	0.598799	0.636467	0.52251	0.349169	0.72693	0.600587	0.754944	0.640953	0.733456	0.628626	0.597743	0.460652	0.708279	1	0	0.157388
1	0.749578	0.597767	0.857848	0.359284	0.292428	0	0	0	0.159415	0.387375	0.271448	0	0	0	0	0	0	0	0	0	0	0	0	0.57066	0.194434	1	0.922441	0.753685	0.0837191	0.166478	0	0.00393909	0	0	0	0.114847	0.00387604	0	0	0	0	0	0	0	0	0	0	1	0.39375
0.180697	0.53418	0.433108	0	0.2719	0	0.245556	0.0591296	0.080534	0.191393	0.192507	0.216109	0	0.320014	0.470385	0.492345	0.684365	1	0.229639	0.51721	0.574072	0.652572	0.825501	0.706166	0.261643	0.206696	0	0	0	0.237558	0.0946795	0.389446	0.644045	0	0	0	0	0	0.819465	0	0.890337	0	0.568891	0.0329893	0.159496	0.11793	1	0.281674	0.0385019	0.102934
0.837893	0.202364	1	0.191	0.201813	0.0284377	0.356637	0	0	0.00400752	0.023066	0	0	0	0	0	0	0	0.0488196	0.0455592	0.169404	0.280887	0.426456	0	0.636757	0.530411	0.408655	0.499125	0.678937	0.20461	0.0112916	0	0	0	0	0	0.00307231	0	0	0	0	0	0.300313	0.0218105	0.363002	0.997691	1	0.0562697	0	1
0	0	0	0	0	0	0	0	0	0	0	0	0.277761	0	1	0.742406	0	0	0	0.160523	0	0	0	0.836527	0	0.692807	0	0	0	0	0	0	0	0.871521	0	0.0643414	0.857682	0.24225	0	0	0	0.490845	1	0	0	0	0	0	0	0
0.00876812	0	0.0547941	0.120695	0.156103	0.318935	0.866313	1	0.761654	0.715878	0.580774	0.174037	0.427081	0.531825	0.586197	0.608086	0.548324	0.405009	0.389561	0.559866	0.343516	0.246585	0.292471	0.626976	0.0881497	0.0382893	0.0342443	0	0.18441	0.0319149	0.152068	0.0888556	0.107183	0.147531	0.120742	0.139045	0.147834	0.132831	0.156994	0.575432	0.520415	0.591598	0.541099	0.536443	0.601475	0.502144	0.583187	1	0	0.0182402
0	0.232402	0.279166	0.194964	0.225647	0.29442	0.517013	0.0623568	0.0403702	0.26061	1	0.162849	0.31478	0	0.147644	0.220277	0.263016	0	0.0962257	0	0.414558	0.163155	0	0	1	0	0	0.656979	0	0.0846825	0.394858	0.0869141	0.507145	0.263915	0	0	0	0	0.126434	0	0	0	0.158035	0	0	0	0	0	0.0186676	1
0.489229	0	0.558137	0.0447492	0.357616	0.112816	0.318898	0.686129	0.331055	0.342396	0.103893	0.175844	0.370843	0.260311	0.420263	0.431743	0.317783	0.0786316	0.907029	0.532655	0.545409	0.237401	1	0.200277	0.0110633	0.0116741	0.440742	0.604751	0.380609	0.484286	0	0.107499	0.237361	0.230674	0.254988	0.0579856	0.216259	0.198536	0.184413	0.213474	0.259615	0.389087	1	0.123004	0.485392	0.517626	0.820622	0.151966	1	0.374762
0.528856	1	0.605571	0.745233	0.64774	0.664001	0.193764	0.31841	0.337173	0.462631	0.579833	0.565739	0.203428	0.134284	0	0.100648	0.0916178	0.217221	0.40956	0.481026	0.706231	0.798004	0.700633	0.511308	0.800635	1	0.88003	0.783673	0.622956	0.109662	0.671909	0.396913	0.374352	0.638956	0.869732	0.242282	0.05191	0	0.189836	0.0341124	0.252963	0.102279	0.378738	0.396696	0.466385	0.726157	0.517307	0.691235	0.403086	0.40877
0	0	0	0	0	0.419268	0.29258	0.394324	0.367159	0.338906	0.13391	0.289469	0.172111	1	0.185794	0.71961	0.19972	0.0186706	0.126784	0.249288	0	0	0	0	0	0	0	0	0	0	0	0.340822	0	0.824461	0.932175	1	0.894992	0.233387	0.575966	0.648204	0.578656	0.329255	0	0	0	0	0	0	0	0
0.12237	0	0.0221432	0.0516817	0.193538	0.155645	0.110926	0.185989	0.296398	0.191054	0.230517	0.152599	0.0293951	0.42953	0.403507	0.330681	0.470629	0.361052	0.614425	0.774866	0.807504	1	0.652684	0.238581	0	0.163223	0.162134	0.285632	0.370297	0.5985	0.533441	0.751516	0.599891	0.549883	0.484436	0.33509	0.219318	0.308843	0.298765	0.330859	0.316672	0.335041	0.498536	0.387665	0.560975	1	0.658085	0.0805552	0.426778	0.790121
0	0	0	0	0	0	1	0.907332	0.688423	0.772313	0.7935	0.465118	0.54379	0.67747	0.316658	0.115804	0.284371	0.165531	0.279942	0.311279	0.0520793	0	0.123301	0.228314	0	0	0	0	0	0.0890593	0.305551	0.34707	0.0161357	1	0.610695	0.808864	0.999685	0	0	0.0841778	0.178341	0.0994727	0	0.0488722	0.0356484	0	0.0648726	0.0708304	0	0
0	0	0	1	0	0	0	0	0	0	0	0	0.291968	0.162462	0	0.176823	0	0	0	0.0884483	0.145846	0.0817058	0.148752	0.380717	0	0	0	0	0	0	0	0	0	0	0	0	0.066309	0.400047	0	0	0	0	0	1	0.00478427	0.489385	0.733446	0.187134	0	0
1	0.258214	0.125114	0	0	0	0.0146362	0	0	0.0988417	0.347302	0.17545	0	0.128505	0	0	0	0	0	0	0.0970998	0.133664	0.000998615	0	1	0.0310227	0.0921211	0.148513	0	0	0.182485	0	0	0	0	0	0	0	0	0	0	0	0	0	0	0	0	0	0	0
0	0	0	0	0	0.0901403	0.716488	0.518955	0.753325	0.623691	0	0	0	0.389427	0.334879	0.0724109	0	0.213326	0.687458	0.391458	0.822055	0.348741	0.438115	1	0	0	0	0	0	0	0.024134	0.517482	0.32501	0.313372	0.554731	0.573168	0.264619	0.204122	0.486991	0.32221	0.49735	0.764397	0.680216	0.109204	1	0.942585	0.263149	0.634506	0	0
0.198665	0.232787	0.208783	0.04859	1	0.602877	0	0	0.63043	0.510193	0.774206	0.265651	0.0246189	0.065592	0.785633	0.336528	0.0522839	0.0450191	0	0	0.160825	0.0788077	0.514015	0.153915	0.258877	0.174831	0.176392	0.412466	0.301602	0.231564	0.302566	0.266835	0.183736	0.371609	0.162793	1	0.377734	0.247681	0	0.781319	0	0	0.789857	0.800206	0.647176	0.383991	0.543338	0	1	0
1	0.604216	0.614752	0.420629	0.270601	0.27474	0.0962483	0.081577	0.0549914	0.113065	0.111084	0.260882	0.115921	0.198613	0.190819	0.175423	0.135618	0.109414	0.0539326	0.0577888	0.051843	0.110424	0.219081	0	0.341672	1	0.639204	0.61555	0.351012	0.248354	0.178917	0.132386	0.204893	0.176517	0.15638	0.113375	0.217989	0.187173	0.203141	0.224071	0.15836	0.140885	0.12968	0.0509747	0	0.0416446	0.148689	0.0245678	1	0.952093
0	0	0	0	0	0	0.974957	1	0.837438	0.603662	0	0	0.370053	0.783248	0.400471	0.437125	0.550997	0	0	0.0474351	0	0	0	0.419175	0	0	0	0	0	0	0	0	0	0	0	0	0.332524	0.64535	0	0.21173	0.635822	1	0.226708	0.45178	0	0	0	0	0	0
0	0	1	0.940997	0	0	0	0	0	0	0	0	0	0	0	0	0	0	0	0	0	0	0	0.705428	0.591558	0	0	0	0	0	0	0	0	0	0	0	0	0	0	0	0	0	0	0	0	0	0	1	0	0
0.149495	0.93615	0.964954	0.954667	0.896434	1	0.461695	0.715154	0.588435	0.772834	0.703557	0.696657	0.402098	0.769702	0.447355	0.504582	0.501964	0.273141	0.326523	0.0364027	0.177612	0.00889655	0	0.157323	0	0.455038	0.295604	0.16376	0.568183	0.752198	0.38516	0.50056	1	0.89677	0.611603	0.706625	0.661672	0.890846	0.635371	0.381996	0.868621	0.449277	0.325977	0.214255	0.265729	0.336523	0.216359	0.978722	0.532365	1
1	0.600069	0.6123	0.949303	0.837098	0.755293	0.883396	0.636571	0	0.839198	0.299646	0.339218	0.0412866	0.0484739	0.0746223	0.456005	0.101448	0.0438965	0.293799	0.188328	0.131128	0.199909	0.25184	0.107587	0.42722	0.802561	0.951788	0.935468	0.788269	0.606528	1	0.60761	0.551768	0.420304	0.218811	0.272129	0.119061	0.280906	0.258404	0.275402	0.405603	0.16585	0.101296	0.238628	0.146461	0.147891	0	0.0693303	0.0167369	1
0.205375	0	0.673207	0.868596	0	0.973319	0.00229084	0.0666955	0.549807	0.768975	0.856239	1	0	0	0	0.046698	0.0238241	0.193696	0.280407	0.151091	0.18274	0.0196458	0.222299	0.391956	1	0.203962	0.197194	0	0	0.0257249	0.634452	0	0.10962	0.0153056	0.0121059	0.0353184	0	0.237344	0.242015	0.247377	0.479708	0.332925	0.645242	0.7719	0.68384	0.254804	0.877229	0.948325	0	0
0	0	1	0.982473	0.36378	0.459945	0.224507	0	0	0.22212	0	0	0	0.221088	0.115502	0	0	0	0.165624	0.133336	0	0.123885	0	0	0	0	0	0.429774	0.335516	0	0.42792	0	0	0	0.475416	0.514278	0.373271	0	0	0	0	0	0	0	0	0	0.474452	1	0	0.152019
1	0.379357	0.100461	0.171267	0.731128	0	0	0	0	0.14705	0.310058	0.780489	0	0	0	0	0	0	0	0.204397	0.558954	0	0.416441	0.218319	1	0.269333	0.104033	0.11916	0.584286	0.227099	0	0	0	0	0	0	0	0	0	0	0	0	0	0	0	0	0	0	0.248131	0.0823838
0.813879	1	0.959877	0.802341	0.646083	0.787112	0.434656	0.904351	0.938421	0.873682	0.980606	0.821272	0.690067	0.739856	0.606133	0.729651	0.625856	0.929754	0.831157	0.615026	0.79738	0.909472	0.711993	0	1	0.65722	0.278018	0.248069	0.187471	0.116317	0.263662	0.250327	0.14617	0.21515	0.19216	0.133136	0.168628	0.0895993	0.0827463	0.0901646	0.200518	0.0702534	0.0832285	0.125733	0.0862534	0.0758716	0.0905608	0	1	0.516309
0.055176	0.116084	0.0598493	0.319646	0.372877	0.887734	0.781615	0.774581	1	0.691565	0.793544	0.897852	0.447452	0.590971	0.576588	0.33946	0.349235	0.0363103	0.0913641	0.174975	0.431597	0.239396	0	0.24563	0.781105	0.256955	0	0.20044	0.438075	0.581314	1	0.764064	0.749897	0.663303	0.385504	0.394191	0.558543	0.447009	0.542983	0.517178	0.458269	0.295355	0.31598	0.331866	0.231324	0.283298	0.0501814	0.0556674	0.496742	0.524658
0.640005	1	0.900744	0.646804	0.567643	0.325689	0.0379699	0.0246144	0.0990007	0.114435	0.21908	0.248562	0.0765521	0.0779526	0.0766185	0.0679741	0.0485883	0.0996454	0.0722506	0.0656316	0.0960373	0.100113	0.122332	0	1	0.116738	0.374175	0.0994549	0.0397435	0.13214	0.067874	0.0567323	0.0402084	0	0.0454757	0.0300636	0.000457926	0.0332925	0.0432296	0.105915	0.061097	0.0032288	0.184278	0.00858501	0.100073	0.0903425	0.014564	0.0536665	1	0.362713
0	0	0	0	0	0.411453	0	0	0	0	0	0	0	0	0	1	0	0	0	0	0	0	0	0	0	0	0	0	0	0	0	0	0	0	0	0	0	0	0	0	0	0	0	0	0	0	0	0	0	0
0.309906	0.957674	1	0.750313	0.58456	0.246829	0.174974	0.326492	0.187716	0.215198	0	0.137916	0.315376	0.71463	0.774293	0.720623	0.586786	0.461241	0.72757	0.441839	0.263342	0.188939	0.0782054	0.46882	0.151644	0.452562	0.815693	0.390765	0.188859	0.0778003	0	0.167488	0.335669	0.30223	0.36487	0.389766	0.154669	0.633084	0.610166	0.573409	0.694296	0.829353	1	0.780815	0.648658	0.604342	0.448547	0.514341	0.463819	1
0.10298	0.0162907	0.0443008	0	0.0523451	0.192289	0.0977592	0.0876515	0.112302	0.122428	0.117826	0.181009	0.530128	0.033561	0.749753	0	0.0245728	0.0347267	0.302137	0.500746	0.470315	0.608434	0.452588	1	0.180951	0	0	0	0	0	0.551815	0.257403	0.25957	0.255586	0	0	0	0	0	0.0357502	0	0	0	0.547671	1	0.356665	0.672046	0.534036	0	0
0	0	0	0	0.00222078	0.0163087	0	0	0	0	0	0.00343431	0	0	0	0	0	0	0.028464	0.1209	0.156276	0.220215	0.313318	1	0	0	0	0	0	0.0379493	0	0	0	0.213667	0	0	0	0	0	0	0	0	0	1	0.101152	0.00204871	0.45227	0.552876	0.226306	0
0.0424263	0.61013	1	0.597538	0.488353	0.502302	0.697947	0.795804	0.844903	0.563153	0.384474	0.440255	0.584684	0.669563	0.602342	0.537529	0.493389	0.372994	0.214717	0.11627	0.0845584	0	0.0564318	0.0662403	1	0.520801	0.60394	0.677389	0.611527	0.513625	0.946739	0.612293	0.613752	0.723192	0.525583	0.726392	0.901597	0.847829	0.851207	0.696179	0.900795	0.462494	0.393758	0.199755	0.138504	0.138504	0.295111	0	0.206454	1
0	0	0	0	0	0	0	0.00554226	0.00207652	0	0	0	0.00520089	0.0085551	0.0182241	0.00810361	0.00619544	0	0	0	0	0	0	1	0	0	0	0	0	0	1	0.350325	0.638025	0.862894	0.667517	0.901404	0.610424	0.699641	0.615004	0.723243	0.46303	0.166138	0.280504	0.274464	0	0	0	0	0	0
0	1	0	0	0.173661	0.864669	0	0	0.350594	0.22297	0.584705	0.720735	0.297194	0	0	0	0	0	0	0	0	0.132701	0	0	0	0.672256	0	0.480446	1	0.604965	0.351489	0.579702	0.724158	0.839364	0.697273	0.776746	0.473554	0.811293	0.173367	0.928848	0.543172	0.240687	0.187062	0.210311	0.0335144	0.033661	0.313517	0.329567	0	0
0	0	0	0	0.280859	0.214831	1	0.969849	0.691341	0.482529	0.380443	0.199884	0.52329	0.417716	0.223355	0.106623	0.499011	0.573909	0.175176	0.493627	0.568359	0.245629	0.669423	0.0648225	0.447665	0	0	0	0.0749668	0.0955749	1	0.750265	0.940561	0.0127905	0.0400311	0.12964	0.128066	0.0535555	0	0.536424	0.363159	0.333728	0.0493234	0.13192	0	0	0	0	0	0
0	0	0	0	0	0	0	0	0	0	0	0	0	0	0	0	1	0	0	0	0	0	0	0	0.190573	0	0	0	0	0	0	0	0	0.891315	0.0153391	0.929826	0	0	0	0	0	0	0	0	0	0	0	1	1	0
0	0	0	0	0	0.988	0.258084	0.0867115	0	0	0	0	0	0	0	1	0.613659	0	0	0	0	0	0	0	0.501741	0.689088	0.246956	0.385657	1	0	0	0	0.554414	0.352065	0.385602	0	0	0.376219	0	0.643258	0.761843	0.387211	0.610923	0.741804	0.768603	0	0.533563	0.848395	0	1
0	0	0.198826	0	0	0	0.0704226	0.828873	1	0	0	0	0	0	0	0.95312	0	0	0	0	0	0	0	0	0	0	0	0	0	0	0	0	0	0	0	0	0	0	0	0	0	0	0	0	0	0	0	0	0.784748	0.00485555
1	0.989702	0.556001	0.435471	0.324008	0.0101618	0	0.0923963	0.125938	0.236611	0.224951	0.173701	0.0615052	0.351546	0	0.738617	0.671423	0	0	0.511409	0.52353	0.610651	0.580448	0.356507	1	0.195907	0.119722	0.151885	0.232199	0	0.969052	0	0	0	0	0	0	0	0	0	0	0	0	0	0	0	0	0	0.44132	1
0	0	0	0	0	0	1	0.986185	0.478491	0.399541	0	0	0.681794	0.46149	0.124248	0.154933	0	0	0	0	0	0	0	0	0	0	0	0	0	0.0178536	0.0324501	0.220128	0.689538	0.578111	0.917019	1	0.806083	0.876609	0.697315	0.533045	0.467113	0.123545	0.199643	0.0925884	0.133839	0	0.0406875	0.0364358	0	0
0.27838	0.484675	1	0.595586	0.423	0.290644	0.470649	0.640482	0.309887	0.203339	0.106215	0.202563	0.172327	0.151522	0.177747	0	0.164879	0.0954086	0.216439	0.327267	0.377458	0.555068	0.566964	0.0409826	0.573165	0.282556	0.459962	0.295305	0.537542	0.499231	0.369398	0.204738	0.668905	0.214342	0.447926	0.575269	0.653188	0.36043	0	0.0473611	0.066998	0.490598	0.637708	0.59771	0.873048	0.761515	1	0.285865	0.202002	0.175034
0	0	0	0	0	0	0	0	0	0	0	0	0	0	0	0	0	0	0	0	0	0	0	1	0	0	0	0	0	0	0	0	0	0	0	0	0	0	0	0	0	0	0	0	0	0	0	0	0	0
0	0	0	0	0	0.316722	0	0	0	0	0	0	0	0	0	1	0	0.743553	0	0	0	0	0	0	0	0	0	0	0.599301	0.676606	0	0	0	1	0.807753	0.703586	0.156981	0.37438	0.701451	0	0	0	0	0.994291	0	0	0	0	0	0
0	0	0.324286	0	0	0.166588	0.45935	0.153382	1	0.115098	0.0651825	0.162134	0.046842	0.173795	0.130936	0.315005	0.36567	0.0179703	0.202604	0.191169	0.0572177	0.0770169	0	0.0945132	0	0.367792	0	0	0	0	0.202935	0.0286531	0.0158195	0.0384141	0.0155821	0.0486332	0.0401367	0.031947	0.0259895	0.389914	0.0181916	0	0.19324	0.183636	0.666882	0.0836787	1	0.148881	1	0
0	0	0.0538833	0.328567	0.219473	0.646558	0.270029	0.195369	0.237361	0.249798	0.396827	0.435359	0.977784	1	0.222084	0.223946	0.217099	0.668766	0.524805	0.311424	0.401473	0.299592	0.316578	0.280953	0	0	0	0.197032	0.979551	0.117189	0.206505	0.0493382	0.0252735	0.717228	1	0	0.860252	0.698553	0.654765	0.451296	0.554688	0.372094	0.306464	0.26466	0.0172406	0.130057	0.158488	0.314227	0	0.361226
0	0	0.321059	0	0	1	0	0.205344	0.0344856	0.959633	0.772577	0.0430509	0.477946	0.332442	0.0235478	0.0069905	0	0.020843	0.0441422	0.167197	0.230209	0.0612324	0.0393669	0.271973	0	0.54983	0.326849	0	0.66292	0.0955638	0.480601	0.800769	0.848668	0.114588	0.586355	0.111589	0.616373	0.788545	0.657541	0.623945	0.0494708	0	0	0.31716	0.378859	1	0.916982	0.836013	0.0525061	0
0	0.020066	0.0304149	0.0933642	0.0555392	0.161708	0.390652	0.475448	0.760272	0.700436	0.432559	0.341686	0.667744	0.776175	1	0.681747	0.826807	0.697853	0.451045	0.414437	0.400883	0.316457	0.322705	0.323696	0	0.105211	0.136202	0.184856	0.246345	0.323851	0.311853	0.805909	1	0.845746	0.808617	0.646029	0.839446	0.679123	0.697554	0.685712	0.821064	0.819108	0.56377	0.449091	0.346216	0.376747	0.463489	0.516222	0.253132	1
0.132143	0	0.0297012	0.144046	0.513735	0.850641	0.744832	0.897017	1	0.965056	0.835751	0.540295	0.6419	0.711919	0.50925	0.597438	0.489684	0.633758	0.722651	0.465686	0.316429	0.338761	0.396638	0.448787	0	0.230969	0.241556	0.374879	0.651189	1	0.51449	0.758736	0.955969	0.894099	0.783528	0.653274	0.478976	0.575173	0.596191	0.589012	0.502264	0.573131	0.485973	0.314123	0.293932	0.31318	0.316018	0.379224	0.317876	0.601489
0	0	0	0	0.220762	0.0870411	0.483491	1	0.396861	0.966548	0.943343	0.0832655	0.683164	0.637837	0.338087	0.550868	0.33063	0	0	0	0	0	0	0	0	0	0	0	0	0.802642	0.210709	0.920681	1	0.964669	0.892263	0.735235	0.73462	0.826373	0.641621	0.700158	0.237886	0.0759984	0.19106	0.245021	0.137522	0	0.227331	0	0	0
0	0	0	0	0	0	0.0338678	0.0393148	0.0261918	0.0229445	0.395665	0.0683503	0.284068	0.157394	0.215458	0.166629	1	0.553935	0.10818	0.275637	0.0567886	0.360058	0.13502	0.195284	0	0	0	0	0	0	0.577857	0.258287	0.450485	0.583845	0.639872	0.635705	0.909388	0.979447	1	0.744041	0.595674	0.608264	0.371676	0.194458	0.0511238	0.0422902	0.0897951	0.010809	0	0
0.141077	0.385594	0.3502	0.249206	0.198636	0.0872712	0.111949	0.0529768	0.0325251	0.046975	0.0504744	0.0341264	0.106073	0.142214	0.146512	0.277973	0.22196	0.180376	0.3779	0.506152	0.641976	1	0.876008	0	0.59114	0.419725	0.214745	0.180512	0.158411	0.0486541	0.112193	0.0382191	0.0930002	0.068415	0.0895865	0.0719805	0.278971	0.1984	0.22354	0.247896	0.317942	0.322026	0.408843	0.479398	0.728968	1	0.784919	0	1	0.644456
1	0.807352	0	0.540173	0.782906	0.669061	0.231846	0.31237	0	0	0	0	0.246759	0	0.212268	0	0	0	0	0.0243041	0	0.00167325	0.0191965	0	0.434024	1	0.411327	0.476601	0.27393	0.0925379	0.0706122	0.474708	0	0	0	0	0.0221598	0	0	0	0	0	0	0	0	0	0	0.103282	0	0
0	0	0	0	0	0	0	0	0	0	0	0	0	0	0	0	0	0	0	0	1	0.347397	0.259995	0.20436	0	0	0	0	0	0	0	0	0	0	0	0	0	0	0	0	0	0	0	0	0.165017	0	0.745332	1	0	0
0	0	0	0	0.127346	0	0.728069	0.611023	0.706621	0.489183	0.444262	0.237263	0.412181	0.936031	0.721619	0.661697	0.784742	1	0.456134	0.406323	0.41963	0.309402	0.334099	0.393216	0	0	0	0	0	0.138828	0.677704	0.292048	1	0.470901	0.470016	0.454639	0.421553	0.864132	0.418636	0.878285	0.79267	0.213899	0.209784	0.403284	0.307626	0.217222	0	0.356408	0	0
0	0	0.113061	0.0467108	0.0935784	0.156798	0.380769	0.351959	0.523252	0.284519	0.409323	0.29239	0.571515	0.626196	0.732063	0.78084	0.730024	0.768777	0.74924	0.776576	0.718559	0.361815	0.583776	1	0	0.0202261	0.039717	0.106553	0.216278	0.276957	0.164141	0.456259	0.595039	0.439463	0.59072	0.546846	0.403844	0.459764	0.467144	0.59091	0.60865	0.617542	1	0.715129	0.829487	0.721621	0.500641	0.741109	0	0
0	0	0	0	0	0	0	0.88534	1	0.607423	0	0	0	0.746538	0.458966	0	0	0	0	0	0	0	0	0	0	0	0	0	0	0	0	0	0	0	0	0	0	0	0	0	0	0	0	0	0	0	0	0	0	0
0	0	0	0	0	0	0.438325	0.467345	0.44294	0.290054	0	0	0.326515	1	0.747091	0.552753	0.532973	0	0	0.0692558	0	0	0	0	0	0	0	0	0	0	0	0	0	0	0	0	0	0	0	0	0	0	0	0	0	0	0	0	0	0
0.357291	0.0380832	0	0.0696111	0.222844	0.442584	0.162231	0.106421	0.153118	0.281621	0.400727	0.358692	0.0153915	0.0256194	0	0	0.386379	0	0.0934295	1	0.455654	0.473049	0.299647	0.725779	0	0	0	0.828665	1	0	0.742959	0.563774	0	0.912394	0	0	0	0	0	0	0	0.140435	0.284673	0.357274	0.465834	0.601117	0.47045	0.420582	0	0
0.0130016	0.0676047	0.0326262	0.0497951	0.0397759	0	0.234326	0.0938019	0.320721	0.240625	0.0882397	0.072548	0.494485	0.659721	0.918482	1	0.797016	0.40743	0.358151	0.430202	0.212615	0.184638	0.182377	0.215036	0.104687	0.0258113	0	0.00312881	0.0099259	0.016751	0.0689989	0.129816	0.178826	0.291234	0.35786	0.485436	0.656259	0.70998	1	0.87485	0.846003	0.608682	0.493305	0.279985	0.18549	0.188327	0.15598	0.146654	0	0
0.564031	0	0	0.0824958	0.125234	0.226906	0.458219	0.00305656	0	0.0130743	0.0284979	1	0.827693	0	0	0	0	0	0.32994	0.572028	0.388005	0.646472	0.577264	0.579957	0	0	0	0	0	0.157775	0.13367	0	0.0540031	0.0475534	0.0537461	0.0271047	0	0.00841307	0.0117365	0.0764726	0	0	0.218432	0.526189	0.489272	0.501667	0.562811	1	0	0.0463803
1	0.341838	0.128682	0.139884	0.00767186	0.320067	0.33162	0.262088	0.0455839	0.337354	0.162541	0.449409	0.309115	0.303003	0.22964	0.165095	0.459703	0.0851232	0.334034	0	0.122301	0.357915	0	0.26365	0.301547	0.299169	0.418613	1	0.920446	0	0.240005	0.19292	0.363692	0.124194	0.12416	0.161102	0.258677	0.240909	0.177507	0.321975	0.235802	0.34749	0.302818	0.25258	0	0.375621	0.0447599	0	1	0.320939
0	0	0	0	0	0	0	0	0	0	0	0	0	0	0	0	0	0	0	0	0	0	0	0	0	0	0	0	0	0	0	0	0	0	0	0	0	0	0	0	0	0	0	0	0	0	0	0	0	0
0	1	0	0	0	0	0	0	0	0	0	0	0	0	0	0	0	0	0	0	0	0	0	0	0	0	0	0	0	0	0	0	0	0	0	0	0	0	0	0	0	0	0	0	0	0	0	0	0	0
0	0.0171271	0.0719724	0.0995222	0.0653855	0.354465	0.922378	1	0.831871	0.688682	0.441718	0.335421	0.417825	0.662411	0.422934	0.616724	0.699007	0.334113	0.0930585	0.1215	0.157412	0.0384109	0.0261	0.0427485	0	0.052217	0.0753987	0.126132	0.294172	0.42713	0.254049	0.588929	0.826678	0.690264	0.774925	1	0.641149	0.622491	0.797316	0.701169	0.596133	0.555134	0.479304	0.283018	0.254058	0.163012	0.167793	0.211349	0	0
0.0378053	0.0686231	0.0617887	0.108396	0.0802034	0.0583026	0.165148	0.146094	0	0.127636	0.0833294	0	0.207704	0.435301	0.481791	0.54168	0.709421	0.543921	0.731509	0.814966	0.726035	0.840606	0.580234	1	0.0273002	0.0643807	0.0455564	0.0456742	0.00730249	0	0.380895	0.0474983	0.121706	0.0593439	0.0784863	0.10616	0.181756	0.289373	0.295825	0.449021	0.542402	0.924487	0.831359	0.959176	0.791704	0.766288	0.710924	1	0	0
0	0	0	0	0	0.526373	1	0	0	0	0	0.523166	0	0	0.496192	0.384678	0.673482	0.313112	0.761175	0.0559469	0.313762	0.160192	0	0.786813	0	0	0	0.240969	0.122865	0.17557	0.133432	1	0.111868	0.780888	0.735066	0.636489	0.633148	0	0	0.450843	0.0935671	0.0470121	0.0518574	0.120994	0.226917	0.170986	0.25791	0.527474	0	0.12843
0	0	0	0.0954126	0.324713	0	0.277212	0.329684	0.381698	0.25351	0.193638	0.00650193	0.236182	0.541228	0.590174	0.615873	0.565445	0.545472	0.727484	0.69589	0.669436	0.596481	0.534556	1	0	0	0	0	0	0.368788	0.737226	0	0.0313337	0.0376505	0.0323465	0.0979004	0.0228879	0.012327	0.0373772	0.0411214	0.723963	0.628796	0.736388	0.752551	0.767188	0.785485	0.626344	1	0	0.997275
0	0.65154	1	0.522157	0.324203	0.401645	0.487847	0.686504	0.586672	0.591534	0.278387	0.271981	0.363546	0.619439	0.650505	0.638945	0.505484	0.434277	0.441781	0.513169	0.555421	0.557959	0.319492	0.286606	0.230224	0.623836	1	0	0.203497	0.261864	0.385788	0.218574	0.318463	0.211687	0.050175	0.0934639	0.120367	0.263147	0.287358	0.203215	0.289494	0.113629	0.313495	0.314251	0.0621762	0.6649	0.266601	0.15848	0.825909	1
0.387359	0.303156	0.28426	0.500876	0.213545	0.0684418	0.251795	0	0	0	0	0	0	0	0	0.11169	0	0	0.294967	0.462771	0.711595	1	0.937871	0.818705	0.313267	0.365575	0.497155	0.417172	0.429465	0.250385	0.0653531	0.0702784	0.130316	0.138687	0.0371095	0.0496301	0.0682995	0	0	0.0663438	0.102229	0.123479	0.180795	0.421046	0.568882	0.719857	1	0.631303	0	1
0	0	0	0.0216702	0	0.0245319	0.543684	0.674362	1	0.506439	0.371382	0.222356	0.14943	0.175952	0.310473	0.338485	0.337771	0.558795	0.29587	0.259853	0.183743	0.0640214	0.0259372	0.291894	0	0	0	1	0	0.133143	0.00740254	0.0119274	0.0683997	0.0397382	0.0286382	0.0701279	0.0357	0.0303832	0.0371406	0.0362249	0.0303077	0.0228241	0.015485	0.00346273	0.00573106	0	0.0110175	0.0173306	0	0
0.241325	0.794101	1	0.73374	0.422046	0.274515	0.0642545	0.113686	0.0943046	0.120215	0.125684	0.225575	0.0811103	0.126881	0.0799166	0.119714	0.0799369	0.0564249	0.00953769	0.0848626	0.0144341	0	0.0520963	0.115737	0.314189	0.729723	1	0.690482	0.631059	0.205542	0.105049	0.11336	0.163956	0.0820422	0.04223	0.0412273	0	0.0149203	0.00990686	0.147794	0.0186641	0.0744964	0.122573	0.103459	0.16338	0.113841	0.217632	0.266113	0.918821	1
0	0.014347	0.102824	0.340348	0.597336	1	0.219345	0.290092	0.25918	0.438075	0.461013	0.563115	0.153171	0.171523	0.156426	0.172156	0.184044	0.18044	0.255239	0.27041	0.280402	0.284403	0.240882	0.107389	0	0.0499766	0.109739	0.290101	0.658693	1	0.876901	0.734195	0.601208	0.406728	0.272095	0.227033	0.214264	0.20429	0.220266	0.181272	0.193413	0.191952	0.240434	0.258681	0.306402	0.326593	0.287353	0.165986	0	0.173986
0.58344	1	0	0.0174389	0.0411108	0.112148	0.0983508	0.120521	0.124138	0.209137	0.256003	0.156138	0.152496	0.17465	0.149456	0.14003	0.13773	0.169483	0.124163	0.135137	0.166754	0.11237	0.166124	0.302933	0.429505	0.00657164	1	0.783678	0.404495	0.172786	0.0200769	0.0956879	0.0595351	0.00754643	0.010562	0	0	0.0345674	0.0831648	0.0824667	0.0796264	0.0983461	0.104585	0.0859547	0.111328	0.0905637	0.139952	0.265256	0	0
0	0	0	0	0	0.0788681	0.141453	0.145029	0.105055	0.30933	0.174961	0.495525	0	0.31855	0.21211	0.271636	0.223209	0.172678	0.0947595	0.215502	0.0460944	1	0.180267	0.263504	0	0	0	0	0.187494	0	0.678905	0.550868	0.771838	0.977645	0.673503	0.792576	0.732688	0.702601	1	0.810199	0.77033	0.714006	0.840057	0.801247	0.881437	0.624935	0.607171	0.236032	0	0
0.491935	0.0578342	0.365147	0.33416	1	0.80944	0.226137	0.502749	0.340814	0.414786	0.671938	0.722019	0.570664	0.323207	0	0.121954	0.125016	0.164849	0.0536439	0.223083	0.555699	0.694599	0.464031	0.385576	0.0699542	0.668372	0.690125	0.478074	0.623262	1	0.643616	0.613347	0.616286	0.403315	0.10673	0	0.0931673	0.0756813	0.16684	0.195125	0.146085	0.1419	0.151555	0.331297	0.605014	0.733245	0.839702	0.503902	0.341082	0.284906
0	1	0.270013	0.0986334	0.574601	0.513671	0.106412	0	0.0159444	0.143212	0.120915	0.444168	0	0	0	0	0	0	0	0.160895	0.271067	0.313421	0.192148	0.423183	0	0.0123494	0	0.15826	0.592086	1	0.260152	0.170094	0.0786563	0.0302036	0.0143457	0	0	0	0	0	0	0	0	0.122908	0.188765	0.183572	0.254901	0.443501	0	0.00200225
0	0.0946166	0	0	1	0	0.122045	0.0468146	0.0757606	0.0971097	0	0.00555372	0.056176	0.150616	0.172719	0.202069	0.130968	0.103545	0.0428516	0.05226	0.022656	0.0155231	0	0.0508003	0.0959078	0	0	0	0	0	0	0	0	0	0	0	0.0457851	0	0.117492	0.26384	1	0	0.593067	0	0	0	0	0	0	0.0667461
0.691543	0.522396	0.401615	1	0.192741	0.129977	0.042381	0.0402661	0.0679136	0.0924598	0.218319	0.172307	0.0496229	0.0713452	0.0979	0.0849054	0.073244	0.138922	0.0646382	0.111825	0.0459491	0.0839684	0.130468	0	1	0.844629	0.028531	0.784497	0.316687	0.818343	0.290888	0.442456	0.311859	0.022195	0.295778	0.122485	0.347219	0.344819	0	0.361264	0.248942	0.273913	0.417322	0.126266	0.00377994	0.123626	0.127033	0.0179802	0.810237	0.481305
0	0	0	0	0	0	0	0	0	0	0	0	0	0	0	0	0	0	0	0.305482	0	0	0.033257	1	0	0	0	0	0	0	0	0	0	0	0	0	0	0	0	0	0	0	0	0	0.131645	0.0784932	0.163508	1	0	0
0.28214	0	0.037091	0.264743	0.221696	0.777674	0.760038	0.501271	0.722961	0.31543	0.425746	0.457096	0.703489	0.535619	0.449248	0.404317	0.32972	0.233492	1	0.908638	0.745751	0.631641	0.604711	0.877214	0.093052	0	0.0953382	0.42215	0.599301	0.673129	0.739011	0.703285	0.78266	0.939692	0.965244	0.871145	1	0.871919	0.940964	0.808953	0.848308	0.78389	0.612738	0.5553	0.38703	0.342711	0.458552	0.548592	0	0.107681
0	0.101929	0.0626063	0.141861	0.149007	0.383621	0.149096	0.251386	0.271667	0.354682	0.25208	0.274811	0.0201948	0.0575441	0.0838738	0.107596	0.120306	0.184913	0.116133	0.404362	0.797627	0.998376	1	0.295407	0.0311104	0.185178	0.133916	0.192841	0.268066	0.600273	0.403733	0.485961	0.602104	0.481517	0.274999	0.106931	0.113998	0	0.0374241	0.0700817	0.0475401	0.0453758	0.0665121	0.157183	0.723583	0.977268	1	0.0962173	0.233287	0.235829
0.150579	0.00285866	0.0620482	0	0.0589922	0	0.714383	0.805232	0.791796	1	0.24517	0.294692	0.010892	0.148052	0.0296945	0.110986	0.0985529	0.032584	0.161642	0.160978	0.0219575	0.0667461	0.107714	0.149564	0.308603	0.156188	0.0904195	0.0787065	0.42875	0.177407	0	0.0840192	0.045962	0.0115107	0	0	0	0.0112417	0	0	0	0.0690506	0	0.334404	0.230411	1	0.0268194	0.416194	0.97828	0.859843
0	1	0	0	0.120345	0	0	0	0	0	0	0	0	0	0	0	0	0	0	0	0	0	0	0	0	0	0	0	0	0	0	0	0	0	0	0	1	0.877904	0	0.593043	0	0	0	0	0	0.903128	0	0	0	0
0	0	0	0	0	0	0	0	0	0	0	0	0	0	0	0	0	0	0	0	0	0	0	0	0	0	0	0	0	0	0	0	0	0	0	0	0	0	0	0	0	0	0	0	0	0	0	1	0	0
1	0.859258	0.74692	0.56043	0.4503	0.33388	0.131523	0.22903	0	0.261074	0.107838	0.415112	0.145911	0.198656	0.244639	0.238981	0.2579	0.254977	0.283903	0.188955	0.264077	0.252552	0.214369	0.0697739	0.439003	1	0.833768	0.552125	0.511739	0.283518	0.0853348	0.104125	0.144709	0.161526	0.194529	0.164812	0.168296	0.132415	0.0943179	0.126193	0.116934	0.158116	0.15469	0.112064	0.0993856	0.142158	0.14294	0	1	0.92572
0.334745	0.678495	0.922547	0.669874	0.515464	0.499286	0	0.142621	0	0	1	0.60221	0	0	0	0.264575	0.563805	0.294547	0.663016	0.596129	0.200135	0.403323	0.18118	0	1	0.594756	0.533663	0.531678	0.490739	0.431772	0.72483	0.171105	0.209838	0	0	0.0402105	0.214445	0.0748479	0.00194866	0.0546407	0	0.393598	0.292239	0	0	0.0109435	0.0815901	0	0	0.0477334
0	0.00548358	0.0219487	0.0301077	0.0654036	0.129707	0.0973246	0.0451765	0.0608674	0.0599243	0.0766267	0.0764731	0.0292527	0.0524779	0.0681594	0.0821532	0.0451214	0.0918633	0.344006	0.607914	0.770101	0.889799	0.862244	1	0.00531925	0.0263286	0	0.0208715	0.0596883	0.075642	0.0866354	0.0564922	0.0448637	0.0339628	0.0262569	0.0178319	0.00463645	0.0136429	0.01763	0.0209518	0.0233584	0.0412182	0.160001	0.522001	0.9305	0.986866	0.973798	1	0	0.00177467
0	0	0	0	0.0579534	0.230882	0.626667	1	0.591789	0.62833	0	0.0880603	0.393344	0.572498	0.484487	0.762845	0.653267	0.468822	0.362483	0.279163	0.25119	0.0940357	0.134366	0.0797729	0	0	0	0.273862	0.170425	0.185425	0	0.277663	0.577373	0.433742	0.87787	0.866504	0.554603	0.72033	0.702723	0.792892	1	0.987903	0.903083	0.8145	0.528587	0.451809	0.374979	0.605176	0	0
0.145627	0.598837	1	0.501067	0.382766	0.582217	0.118581	0.178425	0	0.215859	0.282721	0.0241809	0.16902	0	0.168183	0.154221	0.174698	0.0154118	0.0643524	0.207289	0.26397	0.174357	0.194898	0.0587733	1	0.144918	0.18434	0.167077	0.241708	0.154086	0.25634	0.061026	0	0.0328869	0	0	0	0	0.0254876	0	0.0526832	0.0224176	0.018513	0	0	0	0.0657507	0	0	1
0.117262	0.0399079	0.0916907	0.161189	0.433683	0.222189	0.0992903	0.121146	0.115352	0.255019	0.245263	0.216468	0.0594614	0.0790359	0.0369164	0.0366212	0.0380019	0	0.0943562	1	0.15837	0.193941	0.0705957	0.00190377	0	0.518522	0.327904	1	0.427856	0.36713	0.259527	0.670088	0.428471	0.35225	0.0359231	0.0679506	0.530883	0.502086	0.511309	0.505051	0.589404	0.071475	0.117136	0.11344	0.118703	0.153915	0.11423	0.0273989	0.0293177	0.014958
1	0.211218	0.108674	0.713937	0.0356255	0.351086	0	0	0	0.0432318	0	0.29462	0.273943	0	0	0.135822	0.104093	0.0465783	0	0	0	0.310898	0.282181	0	0.0945374	0.837675	0.866846	0.558658	1	0.188212	0.149658	0	0.059926	0	0	0	0.0279195	0	0	0	0	0.106571	0.00383609	0	0.0325512	0.083824	0.202657	0	0.188126	1
0.445273	0.940708	1	0.528148	0.943917	0.543971	0.0489995	0.11229	0	0.241571	0.380088	0.0630874	0	0.0856967	0.0773398	0.0894632	0	0.100805	0.061039	0.0681739	0.13646	0	0.0801871	0.0169183	0.747127	1	0.364354	0.45836	0.558726	0.233943	0.0822273	0.129707	0.36918	0.0415721	0.00136285	0.0297133	0.646543	0.0469539	0.0501606	0.0806997	0.0352308	0	0.0231729	0.0464341	0.115355	0.143702	0.0465536	0.0658665	0	1
0.337532	0.943251	1	0.594054	0.514038	0.49717	0.193424	0.207819	0.195474	0.301129	0.335058	0.363659	0.133209	0.185403	0.130703	0.149003	0.0737579	0.0294906	0.0806925	0.102921	0.0844314	0.0677521	0.0439466	0	0.984377	1	0.834042	0.600641	0.518827	0.454412	0.667205	0.409301	0.333752	0.40171	0.289682	0.206093	0.677806	0.323512	0.26985	0.177301	0.245955	0.139827	0.127821	0.108137	0.0667376	0.15087	0.0646945	0	0.7167	0.576599
0	0	0	0	0	0	0	0	0	0	0	0	0	0	0	0	0	0	0	0	0	0	1	0	0	0	0	0	0	0	0	0	0	0	0	0	0	0	0	0	0	0	0	0	0	0	0	0	0	0
0	0	0	0	0	0	0	0	0	0	0	0	0	0	0	0	0	0	0.206655	0	0.336999	0.156681	0.362972	1	0	0	0	0	0.0786296	0.376386	0.0646724	0.0445195	0.0122843	0	0	0	0	0	0	0	0	0	0.370743	0.311949	0.548858	0.283177	0.537017	1	0	0
0	0	0	0	0	0	0	0	0	0	0	0	0	0	0	0	0	0	0	0	0.256113	1	0	0.209309	0	0	0	0	0	0	0	0	0	0	0	0	0.0369106	0	0	0.0224245	0	0	0.0927739	0.282431	0.502195	0.300497	0.565973	1	0	0.211974
0.713019	0.713494	0.707123	0.727581	0.34872	0.321716	0.032713	0.100562	0	0.0500265	0.155044	0.278838	1	0.0176626	0.030222	0.035943	0.0567795	0.0423839	0	0.227671	0.209877	0.31977	0.324714	0.469702	0.414667	0.796728	1	0.477586	0.267147	0.000742018	0.612382	0	0.313349	0.433395	0	0	0.504562	0.434423	0.303391	0.202646	0.282122	0	0	0	0	0	0.0183076	0	0	0
0.103765	0	0.0383037	0.117944	0.14742	0.261463	0.43677	0.384953	0.363534	0.359178	0.2645	0.245757	0.297203	0.783949	0.730773	0.709038	0.653076	0.500566	0.656567	0.803215	0.610966	0.657111	0.564583	1	0.0260975	0	0.0572	0.161102	0.305261	0.513865	0.330597	0.467174	0.582385	0.783018	0.923897	0.840692	0.562767	0.638323	0.59122	0.418782	0.762446	0.571543	0.714049	0.993177	1	0.908995	0.497064	0.583712	0	0
0	0.0928212	0	0	0.17082	0	0	0	0	0	0	0	0	1	0	0	0	0	0	0	0	0	0	0.569772	0	0	0	0.0978991	0.353132	0.302039	0	0	0.368355	0	0	0	0	0	0	0	0	0	0	0.37894	0.731632	0.508917	0.749649	1	0	0
0.650123	0.517367	0.356859	0.536319	0.310825	0.129455	0	0.209083	0	0	0	0.323962	0	0.380054	0.542093	0.623933	0.730769	1	0.516922	0.00965688	0.706143	0.998086	0	0.772552	0.323441	0.210881	0.451888	0	0.531068	0.27447	0.186971	0	0.146713	0.0741938	0.075719	0.114755	0.214383	0.316309	0.293846	0.390483	0.432887	0.520786	1	0.35938	0.332231	0.322696	0.424116	0.443174	0	0
0	0	0	0	0.313864	0.147429	0.881153	0.259531	0.713223	0.419698	0.35117	0.292488	0.234954	0.948826	0.641839	0.439893	0.394114	0.274808	0.326551	0.39568	0.386007	0.508952	0.43464	1	0	0	0	0	0	0	0.137681	0.0588194	0.103083	0.252984	0.599949	0.973578	1	0.64107	0.291154	0.151756	0.123815	0.0283936	0.0247333	0.0900534	0.0452539	0.0696747	0.0658122	0.111528	0	0
0	0	0	0	1	0	0	0	0	0	0.00553871	0.524849	0	0	0	0	0	0	0	0	0	0	0	0.131365	0	0	0.0960643	0.284568	0.770175	1	0.290483	0.269194	0.0641495	0	0	0	0	0	0	0	0	0	0	0	0.270086	0.470467	0.479472	0.580168	0	0
0	0	0	0.621265	0.635449	0.910641	0	0	0.815858	1	0.31025	0.276904	0.125548	0	0.442226	0.138439	0	0	0	0	0	0	0	0	0	0	0.036321	0.0645216	0.285879	0.551307	0.284735	0.165707	0.219391	0.19946	0.128409	0.0939977	0	1	0	0.0914296	0.0382109	0.0817691	0.0208543	0	0.0619845	0.0517414	0.0857213	0.0722469	0	0
0.403911	0.623113	0.598407	0.520544	0.559346	0.483756	0.403158	0.547289	0.730178	0.531442	0.501034	0.465197	0.546664	0.446879	0.56452	0.578957	1	0.975272	0.904773	0.754442	0.707581	0.653735	0.580708	0	0.369592	0.732323	0.603059	0.600502	0.446005	0.39601	0.230807	0.401983	0.325838	0.416681	0.409141	0.305754	0.252311	0.295518	0.355804	0.653989	0.451605	1	0.819322	0.62126	0.369721	0.472434	0.340929	0	1	0.295915
0	0	0	0	0	0.610531	0.832083	1	0	0.813912	0.820436	0	0	0.682181	0.300205	0.42313	0.529085	0.586121	0.437298	0.298692	0.0738029	0	0	0.633958	0	0	0	0	0	0	0	0	0.665645	1	0.73993	0.428506	0	0.382143	0.231652	0	0	0.462833	0.369658	0	0	0	0.763164	0.438106	0	0
0	0	0	0	0.596635	1	0.448817	0	0.242789	0.36058	0.221362	0.547227	0	0	0	0.00870004	0.037912	0	0	0	0.741298	0.202477	0.204555	0.392075	0	0	0	0	1	0.553133	0.15483	0.958364	0.529825	0.375205	0	0.136478	0.10933	0	0	0	0	0	0.205905	0.147602	0.400417	0.303334	0.361818	0.943205	0	0
0	0	0	0.177694	0.450787	0.712564	0.0617503	0.00951366	0.167279	0.201801	0.0964345	0.198943	0.255935	0.382903	0.369305	0.35879	0.620356	0	0.53507	0.714425	0.847552	0.268044	0.564519	1	0	0	0	0	0	0.140907	0.216556	0.22918	0	0	0.0753083	0.0115106	0.113396	0.556991	0.222686	0.676518	0.304966	0.415578	1	0.412354	0.274941	0.759705	0.787609	0.642501	0	0
0	0	0	0	0	0.293165	0.819926	1	0.829421	0.978352	0.611261	0.402205	0.677358	0.660359	0.718032	0.500148	0.538327	0.276972	0.35018	0.2125	0	0.0152384	0.0658386	0.218263	0	0	0	0	0.223072	1	0.209367	0	0.12083	0.489018	0.283827	0.398083	0.182957	0.687161	0.612047	0.690675	0.432004	0.346186	0.27287	0.33086	0.639744	0.517555	0.490675	0.127999	0	0
0	0.145264	0.0643413	0.0654738	0.0718236	0.155915	0.946434	1	0.813488	0.686987	0.305738	0.18637	0.663731	0.82527	0.817224	0.809958	0.693383	0.561254	0.427162	0.407336	0.292454	0.270095	0.254372	0.411108	0.0481986	0.0357203	0.0110011	0	0.0133821	0.0892393	0.229164	0.46356	0.59512	0.842694	0.9469	0.862861	0.811928	1	0.916623	0.885553	0.778106	0.687392	0.613318	0.404078	0.55297	0.352798	0.320207	0.477324	0	0.0366648
1	0.941284	0.793255	0.491944	0.322211	0.0987874	0.177183	0.352897	0	0.339873	0.389114	0.321392	0.267018	0.316851	0.275597	0.575263	0.282048	0	0	0.406705	0.351338	0.49394	0.284899	0	0.988195	0.209064	1	0.109549	0	0	0.173767	0	0.079669	0	0	0	0	0.383397	0	0.80836	0	0	0	0	0	0	0	0	0	0
0	0	0	0	0	0	0	0	0	0	0	0	0	0	0	0	0	0	0	0.437425	0.0456942	0.221453	0	1	0	0	0	0	0	0.127195	0	0	0	0	0	0	0.156125	0	0	0	0	0	0.0529038	1	0.141261	0	0.268706	0.411724	0	0
0	0	0	0	0.258235	0.0781569	0.0509123	0.0703854	0.0461508	0.179339	0.146974	0.443485	0	0	0	0	0.0532411	0	0.294374	0.365308	0.523274	0.50107	0.650264	1	0	0.00147083	0.00873461	0.131332	0.481231	0.119529	0.0726888	0.394986	0.25861	0.164043	0.1449	0.0231773	0	0	0	0	0	0.0350559	0.130245	0.0164165	0.504034	0.0184067	0.0577068	1	0	0
0.526709	1	0.345971	0	0	0	0	0	0	0	0	0	0	0	0	0	0	0	0	0	0	0	0	0	0	0	0	0	0	0	0	0	0	0	0	0	0	0	0	0	0	0	0	0	0	0	0	0	0	0
0	0.0480451	0.0541474	0.0538337	0.0691397	0.0293042	0.512482	0.397778	0.237081	0.187022	0.0847993	0.0380219	0.373683	0.630112	0.889587	1	0.928502	0.978469	0.695441	0.539718	0.412785	0.226928	0.193964	0.265356	0	0.0596952	0.0436167	0.0520632	0.0329967	0.0429343	0.0361969	0.09641	0.158293	0.199407	0.338191	0.298597	0.438877	0.685076	0.927214	0.950924	0.957304	1	0.84952	0.587794	0.36493	0.350071	0.263003	0.243197	0	0.0565232
0	0	0	0.154134	1	0.215142	0.116047	0.18334	0.1259	0.223219	0.139271	0.122175	0.0643066	0.114787	0.0620302	0.0984312	0.0392354	0.00922211	0	0.134414	0.0290289	0.0164631	0.0146007	0.100909	0	0	0.240627	0.234919	0.541404	0.791156	0.503027	0.888128	1	0.778011	0.651696	0.608058	0.428982	0.114578	0.397626	0.332311	0.249128	0.363636	0.355064	0.341666	0.23963	0.287247	0.210805	0.408518	0	0
0	0.0037226	0.0508931	0.395301	0.703997	1	0.501154	0.491946	0.484318	0.701779	0.735516	0.624533	0.366393	0.4211	0.449127	0.406224	0.308351	0.454744	0.321607	0.3614	0.305313	0.311374	0.301033	0.371323	0.0212263	0	0.0589722	0.26362	0.428431	0.77951	1	0.764471	0.46685	0.370041	0.332577	0.295737	0.343577	0.299207	0.362387	0.286016	0.242873	0.221106	0.314748	0.27226	0.248692	0.260563	0.225065	0.2415	0	0.409383
0.272571	0.0135692	0.196432	0.252283	0.532309	0.836529	0.543337	0.494185	0.433211	0.493463	0.335764	0.437423	0.213826	0.225796	0.181958	1	0.0933819	0.0189188	0.17503	0.238538	0.422843	0.300575	0	0.644133	0.304855	0	0.240039	0.0978088	0.0866683	0.708204	0.594893	0.102918	0.606314	0.499086	0.20108	0.0686375	0.508873	0.40052	0.87821	0.797995	1	0.473381	0	0	0	0	0	0.483386	0.038088	0.803112
0.00295772	0.0184114	0.0397369	0.0212166	0	0.0421806	0.0146761	0.0718442	0	0.0398813	0	0	0	0	0.0207059	0	0.0198055	0	0.250004	0.285537	0	0.719781	1	0.50561	0	0	0	0	0	0	0	0	0	0	0	0	0	0	0	0	0	0	0	0	0	0	0	0	0	0
0	0.0865381	0.0889556	0.116339	0.175761	0.39818	0.39075	0.477915	0.196036	0.224606	0.337913	0.164204	0.241606	0.240981	1	0.0491517	0.178694	0.546037	0.194767	0.248347	0.163903	0.186052	0.129681	0.202887	0.197394	0	0.180129	0.00748088	0.106311	0	0.411193	0.224652	0.210299	0.395654	0.260671	0.237791	0.240443	0.148502	0.0571404	0.0723032	1	0.696079	0.592728	0.355935	0.283905	0.273443	0.271826	0.32057	0	0
0.222348	0.702763	0.612033	0.56381	0.859877	0	0.0286238	0.0357413	0.0216008	0.0122579	0	1	0.00969629	0.0317213	0.0349288	0.0464395	0.0562403	0.0533829	0.0813733	0.102154	0.0727224	0.0838527	0.0667881	0.130201	1	0	0	0	0	0	0	0	0.0123797	0.0168181	0.0283996	0.0220821	0.0135413	0.0210275	0.0318312	0.0260365	0.034629	0.049637	0.0684462	0.0823612	0.102378	0.0919778	0.0872323	0.14818	0	0
0.0863011	0.140133	0	0.260258	0.19664	0.435228	0.296236	0.416311	0.540444	0.558434	0.547433	0.373673	0.274063	0.224814	0.255386	0.257173	0.256671	0.397652	0.527629	0.0840816	0.127047	0.777539	0.479473	1	0.25819	0	0	0	0.0371617	0.162452	1	0.156966	0.138312	0.196561	0.12352	0.18572	0.196302	0.136807	0.101127	0.0895979	0.0829631	0.0267827	0	0.0209246	0.0382771	0.0289578	0	0.0707866	0.0687155	0.0630401
0.0458756	0	0.148538	0.0302181	0.0550501	0.130112	0.0855232	0.143858	0.175418	0.22817	0.160538	0.153233	0.110125	0.0801857	0.0882891	0.0803724	0.0873754	0.110221	0.323834	0.541179	0.770501	0.733813	0.656384	1	0.121115	0.254255	0.372628	0.202207	0.378338	0.297384	0.358793	0.499643	0.600824	0.594425	0.482027	0.325933	0.192311	0.109886	0.0900615	0.245488	0.031996	0	0.342028	0.324105	1	0.950574	0.699952	0.993917	0.129508	0.103294
0	0	0	0	0	0	0	0	0	0	1	0	0	0.248268	0.0709988	0.0277421	0.753532	0.157601	0.144285	0.24017	0.265575	0	0.0948596	0.447171	0	0	0	0	0	0	0	0	0	0	0	0	0.244447	0.344729	0.474264	0.671447	0.833208	0.776684	0.865145	0.535638	1	0.903409	0.872634	0	0	0
0	0.034474	0.0308662	0.0447676	0.0588665	0.136227	0.0633529	0.140826	0.0815001	0.137755	0.158105	0.0156788	0.0772276	0.106889	0.104054	0.0942428	0.100469	0.19022	0.546742	0.623159	0.759074	0.54575	0.473633	1	0	0	0	0	0	0.264052	0.0201824	0.0287831	0.0336738	0.156421	0.137198	0.136891	0.138277	0.397256	0.287404	0.354966	0.33838	0.447434	0.366773	0.589221	0.717197	0.869913	0.734178	1	0	0
0	0	0	0	0.118308	0.811572	0.0837241	0.340678	0	0.295512	0.258698	1	0	0	0	0	0	0	0.165388	0.0599158	0	0.257188	0.292334	0.698066	0	0	0	0.103585	0.554681	0.55429	0.540046	0.703577	0.486811	0.223875	0.126228	0.0977212	0.0103424	0.0588886	0.0212821	0.0998448	0.0414014	0.161503	0.20343	0.440288	0.260123	0.383114	0.412499	1	0	0.457269
0	0	0	0	0	0.230026	0	0	0	0	0	0.0663788	0	1	0.670228	0	0	0	0.0827868	0.187148	0.161922	0.109448	0.181186	0.306696	0	0	0	0	0	0	0	0	0	0	0	0	0	0	0	0	0	0	1	0	0	0	0	0.00250987	0	0
0.372054	1	0.599911	0.538891	0.267068	0.265185	0.0865157	0	0.0809842	0.143058	0	0.236615	0.0815993	0	0.0562006	0	0.164314	0.141993	0.13926	0.155097	0.153818	0.182173	0.107883	0.172854	1	0	0.799224	0.677904	0.437826	0.173044	0	0	0.136291	0.157963	0.114402	0.0660286	0.10978	0.0922461	0.145133	0.0417282	0	0	0.0931429	0.13157	0.00440495	0.0235256	0.00237492	0.0320085	0	0
0.531391	0.157444	0.0867992	1	0.0894594	0.0945613	0.105012	0.114707	0.0694591	0.171486	0.13213	0.0547055	0.0656446	0.145023	0.0874549	0.0868319	0.0588588	0.0255014	0.0441404	0.0376841	0.0272242	0.0143497	0.0754044	0	0.254637	0.0743097	0.111582	0.0676978	0.0262495	0.110382	0.202451	0.101986	0.11045	0.083809	0.0628872	0.0744468	0.173998	0.108534	0.0902505	0.0601335	0.0747247	0.0903974	0.16463	0.337038	0.285876	1	0.511863	0.251293	0	0.0646194
0.448896	0	0.466697	0	0	0	0.0368352	0.126948	0.0766361	0.106668	0.0868138	0	0.00489453	0.200847	0.199038	0.282448	0.287417	0.252753	0.340693	0.476361	0.409586	0.423411	0.387743	1	0.307579	0.0390515	0	0	0	0	0	0	0	0	0.11434	0.088834	0.0745017	0.289123	0.300351	0.485291	0.494941	0.670675	0.82172	0.765681	1	0.626527	0.767914	0.464934	0.271497	0.0347394
0	0	0	0	0	0	0	0.3843	0	0.577829	0.336887	0	1	0.383329	0.215171	0.774379	0.455054	0.0302986	0	0.108095	0	0	0	0	0	0	0	0	0	0	0	0	0	0	0	0	0	0	0	0	0	0	0	0	0	0	0	0	0	0
0	0.188907	0.124984	0.224083	0.340275	0.723914	1	0.991386	0.943482	0.997486	0.598442	0.668396	0.633279	0.69984	0.682713	0.746708	0.744866	0.747023	0.604282	0.488383	0.550784	0.305732	0.337297	0.496268	0	0.0407807	0.146394	0.264187	0.616077	0.999156	0.444047	0.811669	0.945072	0.805272	1	0.772349	0.646915	0.763478	0.666917	0.759206	0.559655	0.587064	0.986841	0.475704	0.638074	0.391398	0.438246	0.599588	0.131882	0
0	0.0244995	0.0599915	0.112531	0.187237	0.16806	0.574245	0.183975	0.903929	1	0.518431	0.319825	0.711278	0.684169	0.565486	0.564708	0.457249	0.320234	0.276073	0.206184	0.134341	0.109815	0.115611	0.155748	0	0.0107255	0.0317159	0.100006	0.247137	0.275824	0.347044	0.583661	0.673588	0.865613	1	0.899103	0.681566	0.75451	0.775371	0.731599	0.665634	0.602353	0.729879	0.330354	0.178734	0.164526	0.181607	0.208613	0	0
0.0568318	0	0.0629805	0.155469	0.349182	0.744043	0.493392	0.858644	0.795245	0.862444	0.88684	1	0.653128	0.758681	0.725112	0.740502	0.637252	0.417297	0.429222	0.36107	0.288038	0.232167	0.227666	0.31998	0.169511	0	0.004988	0.0924675	0.376405	0.645529	1	0.502329	0.510992	0.385316	0.27885	0.27533	0.414403	0.416115	0.377975	0.377502	0.327542	0.23279	0.311508	0.107701	0.103466	0.0899283	0.0721732	0.185843	0.451673	0
0	0.0472836	0.179704	0.19918	0.45337	1	0.236137	0.405651	0.35749	0.554168	0.41747	0.650745	0.162253	0.101836	0.176668	0.0372469	0	0.0425638	0.0700093	0.0931879	0.0849035	0	0	0.639751	0	0	0	0	0	0	0	0	0	0	0	0	0	0	0	0	0	0	0	0	0	0	0	0	0	1
0.501169	0.378596	0.273733	0.524963	0.423789	0	0.5253	0.376784	0.350394	0.330349	0.403627	0.755527	0	0	0.838784	1	0.664863	0.864338	0.377954	0.229145	0.698943	0.168239	0	0.0795341	0.433719	0.291459	0.313848	0.47377	0.511138	0.451709	0.42211	0.377965	0	0.379517	0.288863	0.339084	0.486729	0.249565	0.768752	0.576103	0.737333	0	0.370285	0	0.418984	0.244164	0.499945	1	0	0
0.276857	0.0744115	0.478515	0.912106	0.208577	0.544818	0.200804	0.449156	0.530696	0.197762	0	0.428097	0.576255	0.356579	0.683948	1	0.919815	0.723272	0.0551745	0.0483381	0.174938	0.118138	0.0391868	0.142914	0	0.671177	0.702624	0.724557	0.621181	0.293163	0.253899	0.198702	0.443924	0.573374	0.354042	0.490256	0.671066	1	0.6877	0.616138	0.867771	0.620523	0.590468	0.629258	0.313856	0.443674	0.336864	0.743985	0.153071	1
0.0969882	0.0743682	0.0503508	0.392913	0.0271447	0.0357406	0.0261492	0.0296233	0	0	0.0799887	0	0.0359599	0.0568464	1	0.0417693	0.105938	0	0	0	0	0	0.0558124	0.126876	1	0.0629313	0	0	0	0	0	0	0	0	0	0	0	0	0	0	0	0	0	0	0	0	0	0	0	0
0.430164	1	0.89524	0.446863	0.34016	0.262316	0.0892457	0.0749842	0.061283	0.089719	0.163021	0.20168	0.0668543	0.103515	0.110759	0.0947935	0.0854821	0.100884	0.0476479	0.0356472	0.0381704	0	0.0327449	0.00295607	1	0.560747	0.459838	0.308702	0.15405	0.15941	0.149489	0.0655186	0.0452778	0.0506866	0.0502667	0.0537703	0.152667	0.0810849	0.0612089	0.0621476	0.0501252	0.042812	0.0556775	0.0286727	0	0.0338859	0.0420451	0.0428406	0.559134	1
0	0	0	0.179451	0.159386	0.459348	0.690982	0.80496	1	0.59797	0.509832	0.296807	0.550478	0.698561	0.620314	0.717763	0.728619	0.478791	0.641339	0.827253	0.610338	0.731396	0.459767	0.976254	0	0.0289459	0.0691331	0.295577	0.417173	0.65865	0.29879	0.837693	1	0.352721	0.397077	0.499107	0.369809	0.449014	0.390186	0.571676	0.362403	0.586556	0.684163	0.608286	0.92952	0.414377	0.574212	0.368532	0	0
0	0	0.0701601	0.0594728	0.0590838	0.269603	0.203084	0.13019	0.0953076	0.15827	0.116501	0.0938265	0.183031	0.0911664	0.144213	0.0888251	0.505517	0.437767	0.518738	0.6804	0.422294	0.556859	0.455095	1	0	0	0	0.0126112	0.0270472	0.0499206	0.138177	0.168885	0.215296	0.233502	0.328953	0.269035	0.309586	0.367152	0.434662	0.433407	0.620556	0.590253	0.73658	0.72775	0.771154	0.663448	0.584701	1	0	0
0.510048	0.407966	0	0.187339	0.0393521	0.646653	0.0262788	0.0897822	0.163609	0.376139	0.195422	1	0.529892	0.748928	0.708277	0.869195	0.738282	0.476933	0.495769	0.354392	0.248745	0.0868828	0.0849943	0.0659904	0.567479	0.255024	0.0522486	0.188809	0.454621	0.716614	1	0.259657	0.210425	0.327574	0.46497	0.331985	0.118816	0.151408	0.108271	0.293167	0.104293	0.330341	0.391748	0.0734883	0.093663	0.0252626	0	0.238785	0.619872	0.78499
0.171605	1	0.479008	0	0	0.0155917	0.0667524	0.0897709	0	0.00193889	0.0707768	0.0279787	0.0547759	0.0731069	0.0324478	0.00722487	0.0552907	0.0046492	0.041459	0.0487486	0.0440976	0.00499192	0.0202435	0.0415022	1	0.207044	0	0	0	0	0	0.0145801	0	0.0286181	0.0127276	0.0101829	0.0169205	0.0226084	0	0.0163321	0.00309874	0.00187884	0.00772209	0.0319851	0.00670008	0.00520743	0.00472134	0.0114996	0	1
0	0	0	0	0	0	0	0	0	0	0	0	0	0	0	0	0	0	0	0	0	0	0	0	0	0	0.283252	0	0.518318	1	0	0	0	0	0	0	0	0	0	0	0	0	0	0	0	0	0	0	0	0
0.0174061	0.0504506	0	0.042433	0.0697724	0.185637	0.611405	0.723122	0.584207	0.34368	0.287382	0.211373	0.473522	0.695233	0.779122	0.869249	0.793895	1	0.591132	0.518794	0.343666	0.236017	0.300937	0.537078	0	0.100804	0.0311009	0.0718054	0.105039	0.121694	0.115207	0.393441	0.371269	0.378305	0.438079	0.492626	0.553694	0.733226	0.642204	0.836848	1	0.934334	0.718233	0.612317	0.320028	0.321939	0.262611	0.447346	0	0.112167
0.309423	0.0405123	0.0713199	0.179819	0	0.181557	0	0	0.30321	0.0311016	0.415477	0.260978	0.299346	0	0.342738	0.326574	0.24694	0.256586	0.2013	0.366111	0.908983	0.364451	1	0.71769	0.453945	0.17159	0.344469	0.331554	0.251368	0.223886	0	0.037337	0.0597383	0	0	0.0479168	0.0170109	0	0	0	0	0.0321023	0	0.199924	0.409885	0.281493	0.331432	1	0.338438	0.448949
0	0	0	0	0	0.23688	1	0.626017	0.612104	0.481282	0.172422	0.0851126	0.118919	0.988796	0.637557	0.46557	0.557145	0.314497	0.165163	0.164489	0.105045	0.0945835	0	0.167187	0	0	0	0	0	0	0.0348374	0.150953	0.209321	0.347643	0.886623	1	0.583164	0.633626	0.312726	0.230711	0.445042	0	0.286678	0	0	0	0	0	0	0
0.744314	1	0.373749	0	0	0.314883	0.431227	0.435243	0.2186	0.377285	0	0	0.756287	0	0.39129	0.391816	0.266842	0	0	0	0	0	0	0	1	0	0	0	0.387322	0	0.291793	0	0.118407	0	0	0.122102	0.141058	0	0	0	0	0	0	0	0	0	0	0	0	0
0	0	0	0	0	0	0	0	0	0	0	0	0	0	0	0	0	0	0	0	0	0	0	0	0	0	0	0	0.296017	1	0	0	0	0	0	0	0	0	0	0	0	0	0	0	0	0	0	0	0	0
0	0	0	0.0548381	0.102226	0.112733	0	0.346229	0	0	0	0.0994501	0	0	0	0	0	0	0	1	0.00386599	0	0	0.0547429	0	0	0	0.024859	0.109115	0	0	0.541168	0	0.421821	0.456145	0.382915	0	0.327457	0	0.634794	0	0	0	1	0.882671	0.792092	0.646673	0.0202501	0	0
0	0	0	0	0.00139298	0.10927	1	0.677547	0.476798	0.200491	0.182942	0	0.726	0.428171	0.283438	0.170585	0.110898	0.0640954	0.265021	0.0725709	0.166114	0.145827	0.228274	0.578525	0	0	0	0	0	0	0.144689	0	0	0.308569	0.413463	0.707576	1	0.485048	0.435036	0.235515	0.197162	0.0425416	0	0	0.107517	0.155155	0.0755929	0.268655	0	0
0	0	0	0	0	0	0	0	1	0.304248	0	0	0.41797	0	0.222239	0	0	0.112462	0	0.0105087	0	0	0	0	0	0	0	0	0	0	0	0	0	0	0	0	0	0	0	0	0	0	0	0	0	0	0	0	0	0
0.220951	0.318732	0.123924	0.367577	0.210832	0.330752	0.463971	0.106422	0.0234001	0.0661997	1	0.133724	0.0209779	0.318186	0.796189	0	0.383295	0.233405	0.100448	0.134412	0.321326	0.179416	0.259354	0.199993	0.223854	0.164288	0.182761	0.346823	0.0573361	0.099501	0.254838	0.143451	0.0712428	0.0871958	0.101216	0.0960651	0.0507716	0.0260682	0.0100379	0.0786572	0.070604	0	0.00776261	0.269962	0.4836	0.269592	0.451875	1	0	0.0617087
0.773454	0.599135	0.523182	0.629016	0.989683	1	0.0190659	0.572606	0.511198	0.30899	0.383614	0.618585	0.30121	0.273473	0.826848	0.392425	0	0.155591	0.676439	0.89574	0.608723	0.49359	0.624164	0.211567	0.130986	0.514197	0.0416268	0.161557	0.259166	0.267339	0.136603	0.20857	0.106203	0.105586	0.284373	0	0	0.322481	0.310936	0.436685	0.0291418	0.299706	0.568987	0.0443885	0.0957667	1	0.76662	0.313983	0.45593	0.40813
0.00490038	0	0.0113821	0.0376103	0.120116	0.28655	0.876071	1	0.767282	0.716913	0.373203	0.277291	0.66164	0.824144	0.778587	0.785668	0.629589	0.389771	0.362684	0.322828	0.194745	0.191962	0.190264	0.274023	0.0704827	0	0.00615016	0.0377306	0.0872175	0.159349	0.454375	0.425588	0.53037	0.713218	0.770677	0.702861	1	0.933991	0.832404	0.709505	0.685692	0.447994	0.312827	0.222182	0.144305	0.133774	0.135223	0.163282	0	0.0619062
0.791387	0.122894	0.205031	0.0812277	0.159712	0	0	0	0	1	0	0	0.495653	0.0541856	0	0.100867	0.87826	0	0.0501298	0.0796964	0.272102	0.163728	0.5154	0.179287	0.370687	0.0316423	0.0116703	0	0.0608546	0	0	0	0	0	0.530331	0	0	0.999985	0	0	0	0	0	0.939192	0.130388	1	0.239033	0.396274	0	0
0	0	0	0	0	0	0	0	0	0	0	0	0	0	0	0.992267	0	1	0.826707	0	0	0	0	0	0	0	0	0	0	0	0	0	0	0	0	0	0	0	0	0	0	0	0	0	0	0	0	0	0	0
0	0.17759	0.249266	0.293064	0.906639	0.792899	0.0672038	0.0337605	0.106483	0.0806295	0.0623964	0.106208	0.0200251	0.00379444	0.626279	0.760159	0.73748	0	1	0.0175215	0	0.470867	0.482229	0.309723	0	0	0.865991	0.639884	0.373696	0.176091	0.247572	1	0	0	0	0	0	0	0	0	0	0	0	0	0.405116	0	0	0	0	0.942907
0	0	0	0	0.00528973	1	0.943005	0.460796	0.507978	0.397908	0	0	0.500215	0	0	0.506484	0	0	0.395686	0	0	0	0	0	0	0	0	0	0	0	1	0	0	0	0	0.811981	0	0	0	0	0	0	0	0	0	0	0	0	0	0
0.878974	0	0	0.425796	0.53887	0.998932	0	1	0	0.344768	0.271108	0.615158	0	0	0	0	0.0798298	0	0	0.828431	0	0	0	0	0	0	0	0	0.274933	1	0.905406	0	0.174821	0	0	0.504294	0	0	0	0	0	0	0	0	0	0	0	0	0	0.307713
0	0.0178477	0.0343192	0.106406	0.434853	1	0.218261	0.292334	0.291832	0.431512	0.432293	0.506365	0.135758	0.12996	0.146439	0.130862	0.126944	0.115399	0.166013	0.214735	0.223364	0.190718	0.150838	0.138134	0	0.0300116	0.0304303	0.118166	0.374565	1	0.730924	0.647131	0.549575	0.42781	0.29545	0.153303	0.196412	0.141507	0.107841	0.108897	0.0904365	0.133203	0.16195	0.207095	0.242755	0.313804	0.180873	0.0999286	0	0.156408
0	0	0	0	0	0.25486	0.789623	0.714033	0.47082	0.399186	0.263686	0.302901	0.542094	0.677129	0.783026	0.751945	1	0.614485	0.620776	0.687833	0.357072	0.434774	0.811422	0.364062	0	0	0	0.0359055	0.103218	0.220846	0.189822	0.513341	0.0110152	0.0342007	0.0197422	0.0343116	0.0559699	0.00997386	0.0523835	0.0325166	0.0441444	0.048224	1	0.032384	0.560423	0.0220394	0.0239123	0.023871	0	0
0	0	0	0	0	0	0	0	0	0	0	0.327831	0	0	0.950531	1	0	0	0	0.521025	0	0	0	0	0.116809	0.597782	1	0.706996	0.293896	0.259738	0	0.169994	0.418787	0.217774	0.188455	0.134858	0.134446	0	0.147599	0.245438	0	0.0510994	0.185049	0.0960206	0.141108	0.18696	0	0	0	1
0.0163081	0.243913	0.892652	1	0.523291	0.268738	0.162791	0.399154	0	0.506476	0.214786	0.263123	0.214977	0.211693	0.447339	0.324081	0.678055	0.685525	0.575603	0.281968	0.553633	0.427822	0.354358	0.525279	1	0.413543	0.718981	0.408869	0.918936	0.856603	0.117823	0.391429	0	0.171591	0.178573	0.185208	0.0712044	0.316556	0.380546	0.473921	0.583288	0.215972	0.761711	0.711231	0.260932	0.172679	0.889286	0.523325	0.331499	0.904905
0	0	0	0	1	0	0.150606	0.0717903	0.0306048	0.0358201	0	0	0.287251	0.321629	0.511995	0.426761	0.313241	0.205685	0.05795	0.0692728	0	0	0	0	0	0	0	0.0319705	0.0788456	0.274456	0.0925481	0.307346	0.443647	0.853842	1	0.0660521	0.0430345	0.0401809	0.0453897	0.0311695	0.0382831	0.333168	0.277045	0.0978107	0.195915	0.10285	0.00544034	0.242102	0	0
0.791367	0.310214	0.732639	0.205719	0.310931	0.703405	0.313023	0.363584	0.805747	0.412205	0.0834776	0.691061	0.457093	0.766096	1	0	0.67032	0.0751868	0.261428	0.404484	0.305337	0.00995927	0.898305	0.189958	0.0687339	0.959184	0.813905	1	0.676787	0.375742	0.336117	0.388131	0.691823	0.378186	0.677097	0	0.0588283	0.39001	0.777789	0.860608	0.197793	0	0.147187	0.20333	0.471856	0.798576	0.125782	0.132833	0.463375	0.445253
0.39135	0.505075	1	0.820818	0.438345	0.452888	0.0184339	0.137729	0.182215	0.189996	0.157647	0.320907	0.0173612	0.0712664	0.21368	0	0.11163	0.210587	0.260599	0.213959	0.350147	0.309213	0.456814	0.427827	1	0.97906	0.327573	0.871653	0.705472	0.387316	0.624048	0.286566	0.419644	0.43241	0.565665	0	0.301659	0	0	0.0482128	0.318045	0	0.341199	0.463788	0.610967	0.250546	0.416673	0.202501	0.685788	0.336966
0.212104	0.123656	0.273105	0.678606	0.104855	0	0	0	0	0	0	0.0644929	0	0	0	0	1	0	0	0	0	0	0	0	1	0.425675	0.11428	0	0.177693	0.107785	0.331509	0	0.214733	0.322254	0.360946	0.205389	0	0	0	0	0.138465	0	0	0	0	0	0.178497	0	0	1
0	0	0	0	0	0	0	0	0	0	0	0	0	0	0	0	0	0	0	0.0205227	0.268273	0.181735	0.117401	1	0	0	0	0	0	0	0	0	0	0	0	0	0	0	0	0	0	0	0	0.125394	0.277127	0	0.698242	1	0	0
0	0.0737931	0.0348138	0.058961	0.368961	0.739254	0.348836	0.355426	0.238296	0.281995	0.637737	0.468524	0.312131	0.458948	0.763351	0.718318	0.676345	0.419047	0.62654	0.33573	0.724549	1	0.202308	0.285179	0.0851866	0	0.295006	0.0979371	0.155244	0.190726	0.764277	0.433127	0.460965	0.337801	0.423938	0.445152	0.350397	0.209005	0.255472	0.385525	0.159396	1	0.165067	0.0342003	0	0.07889	0.114899	0.438765	0.233487	0.168349
0.423773	1	0.597183	0.628641	0.480438	0.374344	0.102537	0.188429	0.213427	0.246339	0.100855	0.233497	0.153761	0.195349	0.297134	0.168258	0.251178	0.202918	0.124501	0.0250977	0.0523935	0.0404824	0.0431942	0	0.261759	1	0.913054	0.754308	0.315938	0.547672	0.0859122	0	0.20557	0.319585	0.213615	0.0560643	0.282278	0.0873968	0.140229	0.323752	0.128757	0.121588	0.0771738	0.428973	0.0276251	0.0330126	0.0375035	0.026813	0.674161	1
0.274753	0.0639605	0	0.0858547	0.0468182	0.141197	0.701063	0.545559	0.37532	0.108701	0.0649105	0.201132	0.161199	0.283664	0.352701	0.700771	0.756574	1	0.983905	0.876567	0.666642	0.514517	0.519602	0.841983	0.208382	0.953924	0.63243	0.263343	0	0.128207	0.224415	0.13753	0.294086	0.289724	0.331642	0.593317	0.822367	0.751437	1	0.627964	0.873262	0.889315	0.813435	0.680078	0.600292	0.533149	0.437696	0.694455	0	0.024418
0	0	0	0	0	0	0	0	0	0	0	0	0	0	0	0	0	0	0	0	0	0	0	0	0	0	0	0	0	0	0	0	0	0	0	0	0	0	0	0	0	0	0	0	0	0	0	0	0	0
0	0	0	0	0	0	0.0407978	0.163602	0.140031	0	0.0556799	0	0.325943	0.565678	0.704181	0.797257	0.822251	0.957751	1	0.0443966	0.000325886	0	0.801606	0.0367508	0.0160323	0	0.057356	0	0	0	0	0	0	0	0	0	0	0.762972	0	1	0.740424	0	0.0321116	0.0447129	0	0	0	0.053438	0	0
0	0	0	0	0	0	0	0	0	0	0	0	0	0	0	0	0	0	0	0	0.770734	1	0	0.895301	0	0	0	0	0	0	0	0	0	0	0	0	0	0	0	0	0	0	0	0	0	0.987992	1	0	0	0
0	0	0	0	0	0	0	0	0	0	0	0	0	0	0	0	0	0	0	0	0	0	0	0	0	0	0	0.347807	0.884463	0.583519	0	0	0	0	0	0	0	0	0.472481	0	0.326928	0	0	0.647955	1	0.636336	0.886189	0.512771	0	0
0.224497	0.747121	1	0.519465	0.326035	0.289417	0.0786809	0.0795282	0.0532191	0.104871	0.0940822	0.155818	0.0298525	0.08276	0.0309026	0.0808313	0.0359049	0.0342582	0	0.0174031	0.0514587	0.0659008	0.0776405	0.0415505	0.666991	1	0.894161	0.670719	0.518289	0.298418	0.161527	0.0788148	0.162572	0.0882624	0.0449309	0	0.157545	0.00825401	0.0808442	0.0451719	0.0210505	0.0336107	0.0732342	0.0392071	0.104759	0.240025	0.235247	0.0534533	0.514431	0.728619
0	0	0	0	0	0	0	0	0	0	0	0	0	0	0	0	0	0	0	0	0	0	0	0	0	0	0	0	0	0	0	0	0	0	0	0	0	0	0	0	0	0	0	0	0	0	0.587655	1	0	0
0	0	0	0.18409	0.267791	0.130921	0.450093	0.456524	0.443824	0.477661	0.281313	0.213761	0.338734	0.395057	0.362332	0.372623	0.451053	0.519194	0.45261	0.561339	0.64347	0.480153	0.519711	1	0	0	0	0.0327648	0.161004	0.272313	0.346923	0.403252	0.508085	0.648124	0.667327	0.525692	0.486505	0.482512	0.502784	0.48218	0.592053	0.92411	0.931232	0.952875	0.581638	0.62884	0.653843	1	0	0
0.100115	0.0820246	0.146207	0.128138	0.0650357	0.0530098	0.0132757	0.0295518	0.0343261	0.0656849	0.0587163	0.157692	0	0.109487	0.0408696	0	0.0470553	0.0715051	0.252883	0.376806	0.46124	0.504844	1	0.467793	0.0620794	0.193052	0.0708651	0.0665484	0.084454	0.063535	0.124203	0.165074	0	0.110717	0.119254	0.0272071	0.0468077	0.0782825	0	0.188413	0	0	0.231846	0.245806	0.994621	0.446525	1	0.555871	0	0
0	0	0	0	0	0	0.0680932	0	0.283645	0.267316	0	0	0	0	0	0	0	0	0	0	0	0	0.322563	1	1	0	0	0	0	0	0	0	0	0	0	0	0	0	0	0	0	0	0	0	0	0	0	0	0	0
0	0	0	0	0	0.277483	0.857211	1	0.577187	0.573064	0.130499	0	0.487907	0.585997	0.680033	0.552494	0.462928	0.43309	0.203526	0.298753	0.121625	0.389193	0.00207604	0.0421212	0	0	0	0	0	0	0.260863	0	0	0.436147	0.151904	0.31459	0.602394	0.781201	0.0869452	0	0	1	0	0	0	0	0	0.465342	0	0
0	0.0764966	0.0447119	0.0698026	0.0478886	0.121866	0.394538	1	0.829756	0.611341	0.54427	0.333055	0.582171	0.714323	0.821338	0.819853	0.676053	0.528371	0.615089	0.602125	0.525886	0.42124	0.329885	0.416116	0.0591464	0.148504	0.150962	0	0.070298	0.235498	0.16679	0.451063	0.561188	0.648803	0.529157	0.431754	0.766086	0.472772	0.436368	0.517928	0.543823	0.782362	0.950675	0.840962	0.619493	0.861126	0.70373	1	0	0.0151235
0	0	0	0	0	0	0	0	1	0	0	0	0	0	0	0	0	0	0	0	0	0	0	0.46392	0	0	0	0	0	0.0540182	0.151159	0.481909	0.704016	0.84645	0.76354	0.807359	0.826089	0.751613	0.351961	0.472293	0.399231	0.146425	0	0	0.901127	0	1	0	0	0
0	0.0468931	0.13178	0.173408	0.336285	0.167652	0.690008	1	0.887475	0.645887	0.357281	0.113155	0.831144	0.87857	0.714346	0.662695	0.583134	0.671429	0.177987	0.109639	0.017135	0.134731	0.0384089	0.377297	0.000350573	0.0387709	0.0377933	0.0021934	0	0.00687313	0.0160719	0.342502	0.490166	0.595781	0.813127	0.594837	0.688939	0.690518	1	0.747801	0.695918	0.547818	0.533102	0.399727	0.266474	0.247225	0.220142	0.380878	0	0.0572789
0	0	0	0	0	0	0.0386206	0	0.0195257	0	0	0	0.424395	0.542964	0.787888	1	0.847677	0.383199	0.373273	0.206657	0	0	0	0	0	0	0	0	0	0.0653468	0.291566	0.305052	0.645576	0.751649	0.884161	1	0.616111	0.641898	0.451306	0.332082	0.30802	0.27965	0.229361	0.12209	0	0	0	0.093354	0	0
0.780266	1	0.59437	0.532607	0.483433	0.423563	0.407511	0.554539	0.5929	0.578789	0.642319	0.422379	0.233604	0.437091	0.63621	0.392977	0.516061	0.562717	0.457789	0.0229267	0.0922892	0.127332	0.022022	0	0.6076	0.413605	0.38503	0.468796	0.297928	0.340564	0.589862	0.593728	0.114263	1	0.0955665	0.198872	0.519468	0.571241	0.167864	0.188207	0.157369	0.584692	0.154522	0.230432	0.481042	0.560517	0.387433	0	1	0.908483
0.673923	0.30454	1	0.75735	0.684	0.201543	0.322147	0.267104	0	0.269037	0	0.345603	0	0.15919	0.30097	0.49754	0.257265	0	0.244695	0.147897	0.101294	0.123483	0	0.237711	0	0	0.275621	0.215138	1	0	0.891855	0	0	0.43073	0	0	0.266169	0	0	0.155118	0	0.0183447	0	0	0	0	0	0	0	0
0	0	0	0	0	0	0	0	0	0	0	0	0	0	0	0	0	0	0	0	0	0	0	0	0	0	0	0	0	0	0	0	0	0	0	0	0	0	0	0	0	0	0	0	0	0	0	0	0	0
0.261192	0.0849235	0.11689	0.106944	0.117924	0.222995	0	0.00931088	0.0465121	0.13013	0.180469	0.24171	0.0811832	0.0892135	0.0768457	0.0811855	0.0950012	0.127227	0.312383	0.562553	0.667965	0.812373	0.828628	1	0.187136	0.26224	0.164434	0.164875	0.206361	0.189246	0.173202	0.093406	0.128209	0.0342466	0.00612003	0.0163653	0.0319254	0.0081913	0	0.00998007	0.0408724	0.0197787	0.170808	0.365169	0.734233	0.525977	0.7618	1	0.191624	0.121948
0	0.0841153	0.173607	0.289902	0	0.0389394	0.381489	0.541657	0.496975	0.250634	0.234476	0.135233	0.532285	0.556363	0.401901	1	0.457046	0.340175	0.359588	0.470028	0.254097	0.335354	0.25797	0.12527	0.0269226	0	0	0	0	0	0	0	0.89144	0.213786	1	0.351153	0.22754	0.242303	0.4648	0.0629004	0.00377055	0	0.511516	0.446717	0	0.117075	0	0.211215	0	0
0.464541	0.18393	0.463177	0	0.189014	0.399297	0	0	0	0.918879	0.526399	0	0.71188	0	0	0	0.300043	0.570483	0.670428	0.541992	0.841558	0.748394	1	0.287754	0.0416838	0.0183423	0.0385803	0.0805509	0.0556306	0.0187794	0.118079	0	0	0	0	0	0	0.89232	1	0	0.868668	0.0326697	0.0340002	0.0544645	0.0389177	0.119671	0.0956609	0.0467273	0	0
0	0	0	0	0	0	0	0	0	0	0	0	0	0	0	0	0	0	0	0	0.123526	0.0275851	0	1	0	0	0	0	0	0	0	0	0	0	0	0	0	0	0	0	0	0	0	0	0	0	0	1	0	0
0.0177599	0.027523	0	0.038965	0.0648806	0.223443	0.971735	0.712503	1	0.589881	0.497255	0.31453	0.627526	0.317485	0.328678	0.41043	0.236103	0.077472	0.055452	0.01082	0.0201954	0	0	0	0	0	0	0	0	0	0	0	0	0	0	0	0	0	0	0	0	0	0	0	0	0	0	0	0	0
0.278669	0.602136	0.978474	0.890427	0.328531	0.732989	0.0257584	0	0.0409785	0.254722	0.30135	0.430567	0.00348382	0.0394262	0.0339765	0	0	0	0.230782	0.300378	0.491567	0.731426	1	0.379811	0.302277	0.350324	0.70343	0.466176	0.478208	0.546193	0.386593	0.108781	0.338009	0.0637466	0	0	0	0	0	0.303766	0.251972	0	0.484744	0.570226	0.80678	0.614877	1	0.299212	0	0.325879
0.0369409	0.0090933	0.048527	0.124113	0.39327	0.364752	0.0610656	0.0857433	0.156317	0.15725	0.156478	0.325541	0.236601	0.0831868	0	0.47219	0	1	0.0354169	0.00905048	0.0321685	0.00596346	0.0155928	0	0	0.35149	0.533067	0.165416	0.455589	1	0.850828	0.692538	0.544642	0.313419	0.189427	0.13538	0.125017	0.278032	0.135605	0.108197	0.232542	0.108488	0.125317	0.139366	0.153698	0.0968767	0.151527	0.144645	0.0101471	0.00918927
0.250012	0.202807	0.18115	0.0571344	0.0735088	0.122142	1	0.175939	0	0.271052	0.235708	0.161404	0.397282	0.373447	0.254495	0.427341	0.40003	0.0479513	0.475738	0.649773	0.585643	0.616405	0.422202	0.745	0.365014	0.288433	0.244184	0.123123	0.0399259	0.307798	0.0694868	0.0272056	0	0	0.159755	0.160802	0.0179342	0	0.0608328	0.0134629	0.048048	0.292121	0.397285	0.708169	0.133071	0.124716	0.0828328	1	0.476537	0.610863
0	0	0	0	0	0	0.835183	1	0.310135	0.2915	0.293623	0.438314	0.822345	0.0955226	0.400685	0.0530596	0	0	0.421796	0	0	0.651468	0.475711	0.0752611	0	0	0	0	0	0	1	0	0.268274	0.575011	0	0.283724	0.228799	0	0	0	0	0	0	0	0	0	0.243135	0.48163	0	0
0	0	0	0.0925595	0.0937351	0.112483	0.303461	0.282479	0.424486	0.236272	0.233019	0.228573	0.380741	0.432345	0.536713	0.567255	0.48681	0.500743	0.538997	0.707711	0.581424	0.399859	0.436096	1	0.0487715	0	0.0200037	0.0690569	0.0573853	0.23257	0.198193	0.340771	0.437822	0.30017	0.435045	0.410318	0.314439	0.399206	0.442794	0.566839	0.591536	0.548876	0.585729	1	0.941536	0.701688	0.559845	0.864546	0	0
0	0.277865	0.687317	1	0.45903	0.464115	0.256957	0.487523	0.438978	0.31958	0.589929	0.403035	0.13098	0.57962	0.519722	0.39903	0.370682	0.281387	0.22736	0.121733	0.247794	0	0.179491	0.240712	0.00935029	0.269989	1	0.708526	0.324927	0.312687	0.17628	0.316805	0.46082	0.355657	0.226284	0.623377	0.171283	0.292039	0.429212	0.332849	0.210199	0.350131	0	0.0473767	0.15521	0.0563588	0.116926	0.194296	0	0.575383
0	0	0	0	0	0	0	1	0.103163	0.00196678	0	0.000940752	0.00452722	0	0.00101045	0.00115573	0.00102352	0.00271844	0	0.00423311	0	0.0229104	0	0.0855074	0	0	0	0	0	0	1	0.536168	0	0	0	0	0	0	0	0	0	0.79279	0	0	0	0	0.552808	0.0042962	0	0
0	0	0	0	1	0	0	0	0	0	0	0	0.104655	0	0	0	0	0	0	0	0	0	0	0	0	0	0	0	0	0	0	0	0	0	0	0	0	0	0	0	0	0	0	0	0	0	0	0	0	0
0	0	0	0	0	0	0.3836	0.609671	0.423934	0.593676	0.421206	0.266377	0.230133	0	0.771383	0.823911	1	0	0.478464	0	0	0	0.0439317	0.580169	0	0	0	0	0	0	0.187225	0.361082	0	0.164494	0.257697	0.187527	0	0.456754	0.690753	0.0751833	1	0	0.401672	0	0	0	0	0	0	0
0	0	0.0337715	0.268309	0.295803	0.381406	0.0251072	1	0.00950473	0.601004	0.4769	0.251859	0	0.608954	0.48135	0.499058	0.549882	0.146737	0.159559	0.195174	0.129301	0	0	0	0	0	1	0.175065	0.275268	0.36445	0.4077	0.673388	0.756443	0.2444	0.54413	0.652125	0.585883	0.764245	0.584122	0.224646	0.342916	0.468591	0.0964216	0.0182907	0.172127	0.0546743	0.10732	0	0	0.241478
0	0	0	0	0	0.109657	0.482637	0.670868	1	0.482928	0.121984	0	0.619732	0.595996	0.563046	0.529022	0.403484	0.0164167	0.502614	0.294572	0.144012	0.0323223	0	0.286126	0	0	0	0	0	0.146712	0.207096	0.54026	0.816799	0.861261	1	0.628308	0.411555	0.642295	0.61346	0.652052	0.511548	0.497257	0.424446	0.270719	0.663345	0.494993	0.154878	0.318049	0	0
0.339331	0.415073	0.368085	0.360946	0.573692	0.469702	0.437776	0.236649	1	0.562985	0.214308	0.731698	0.347718	0.342212	0.0157804	0.294027	0	0	0.419181	0.0711142	0.453642	0	0.188087	0.153942	0	0	0.292869	0.0630127	0.0765548	1	0.493459	0.304828	0.368686	0.224778	0.118966	0.0969181	0.0817772	0	0.0167694	0	0.109339	0	0.19685	0.198462	0	0	0	0	0.0652097	0.104049
0	0	0	0	0	0	0	1	0	0	0	0	0	0	0	0	0	0	0	0	0	0	0	0	0	0	0	0	0	0	0	0	0	0.115109	0.444239	1	0.614759	0.66048	0.227823	0.120634	0.0977311	0.0678097	0.0417891	0.0494021	0.0881734	0	0	0.262849	0	0
0.0337426	0	0	0	0.00518822	0.00434973	0.00586992	0.00827862	0.00899549	0.00391019	0.000317675	0.311898	0.012244	1	0	0	0	0	0.531358	0.447371	0.416243	0.348556	0.34992	0.509476	0	0.0132924	0	0.10754	0.00495998	0.00956791	0.00301883	0.00839172	0.00994817	0.00718931	0.00873428	0.455047	0.408628	1	0.00440367	0.980905	0.00266645	0.00372053	0.0015472	0.00472659	0.00255189	0	0.00125879	0.00273031	1	0
0.832474	0.453308	0.27418	0.203526	0	0.0258669	0.748043	0.512802	0.628914	0.693087	0.972728	0.835918	0.919603	1	0.890722	0.836893	0.803315	0.608732	0.680415	0.730689	0.568914	0.524868	0.544024	0.186071	1	0.171678	0.114436	0.173187	0.0708272	0.0990315	0.415659	0.398261	0.395945	0.219431	0.258956	0.286566	0.651349	0.587073	0.111928	0.356979	0.123322	0.0293719	0	0	0	0	0	0	1	0.523923
0.0401547	0.26869	0	0.34244	0.488011	0.455352	0.703743	0.722488	0.889337	0.980177	1	0.843128	0.313292	0.521018	0.480508	0.385467	0.344314	0.139713	0.467132	0.632423	0.497613	0.486437	0.314094	0.511306	0.442307	0.605037	0.0916565	0.441959	0.532618	0.386253	0.877907	0.667255	0.408718	0.324273	0.0959387	0.614884	0.322084	0.22847	0.00748568	0.137745	0.372019	0.0095964	0.263648	0.328046	1	0	0.301403	0.272551	0.463775	0.445869
0	0	0	0	0	0	0	0	0	0	0	0	0	0	0	0	0	0	0	0	0	0	0	0	0	0	0	0	0	0	0	0	0	0	0	0	0	0	0	0	0	0	0	0	0	0	0	0	0	0
0.615278	0.043004	0.517557	0.203202	0.303223	0	0.428299	0.509388	0.745909	0.458162	0.488139	0.432627	0.492255	0.484345	0.160347	0.22395	1	0.705921	0.647793	0.250751	0.437497	0.331633	0.407169	0.445233	0	0.251222	0.183917	0.1647	0.0323892	0.231462	0.521266	0.26338	0.46762	1	0.561236	0.800271	0.652931	0.574991	0.318107	0.445398	0.364786	0.100614	0.0805581	0.181132	0.123738	0.0165833	0.0991078	0.183034	1	0.698862
0	0	0	0	0	0	0	0	0	0	0	0	0	0	0	0	0	0	0	0	0	0	0	1	0	0	0	0	0	0	0	0	0	0	0	0	0	0	0	0	0	0	0	0	0.00871904	0	0.268031	1	0	0
0	0	0	0.113746	0	0.184415	0.698797	0.828215	0.935311	0.737531	0.509952	0	0.47417	1	0.581276	0.0383741	0.466011	0.768839	0.311195	0.560567	0.39429	0	0.442247	0.574657	0	0	0	0.0624948	0.205586	0.0447059	0.195239	0.295827	0.196186	1	0.279945	0.187481	0.146019	0.209415	0.336288	0.217633	0.265827	0.238203	0.921856	0.0163938	0	0.00145359	0.29291	0.0374443	0	0
0.0264711	0	0.00780754	0.0366639	0.0205751	0.10238	0.903273	0.688849	0.739104	0.669899	0.883481	0.454151	0.996676	1	0.884684	0.827891	0.71873	0.286369	0.45283	0.465674	0.399426	0.31107	0.295105	0.333722	0.0598842	0	0	0.170225	0	0.0529466	0.234735	0.406551	0.533811	0.47315	0.353971	0.822465	1	0.457435	0.400607	0.568061	0.594121	0.324562	0.210618	0.160287	0.023131	0	0	0.0480799	0	0
1	0.338493	0.494617	0.187493	0.310489	0.321694	0.077317	0.0804135	0.00276945	0	0.213038	0.295686	0.105685	0.260141	0.0682168	0.149699	0.432825	0.165535	0.0170351	0	0	0.284449	0	0.129848	0.645714	0.876929	1	0.789715	0.699313	0.425451	0.553672	0.247614	0.306093	0.403632	0.0903306	0.0570298	0.203765	0.0624103	0.060888	0.106841	0.1469	0.105798	0.155187	0.0584044	0.231849	0.176678	0	0.00504369	0.481862	0.556686
0.648476	1	0.68517	0.560385	0.461394	0.181548	0.16779	0.16065	0	0.1166	0.0692961	0.336552	0	0.0483844	0.783081	0.0767464	0.0424166	0.158287	0.255994	0.220355	0.158909	0.232593	0.11852	0.0814529	1	0.938236	0.219629	0.156357	0.227576	0.109492	0.165027	0.0823863	0.0998977	0.107053	0.0772937	0	0.114118	0.642133	0.468528	0	0.123613	0.10434	0.402239	0.518451	0.272895	0.324962	0.397462	0.244739	0.378939	1
0.159807	0.240091	0.232536	0.201276	0.456751	0.749633	0.242174	0.142381	0.154143	0.580423	0.429653	1	0.226599	0.191552	0.132562	0.166881	0.0313053	0	0.175898	0.190123	0.301263	0.283474	0.40962	0.0671131	0.593574	0.468702	0.354806	0.622968	0.850291	0.869285	0.378365	0.244638	0.0745037	0.533707	0.154996	0.241254	0.758853	0.384953	0.304135	0.144728	0.265868	0.698323	0.0890794	0	0.73974	0.60999	0.0610335	1	0.451001	0.553829
0.019064	0.381244	0	0	1	0	0	0.696658	0.16723	0.868501	0.450395	0	0	0.113016	0	0	0	0	0	0	0	0	0	0	0.133841	0	0	0.392217	0.222355	0.376921	0.194903	0.34821	1	0.295029	0	0	0	0	0	0	0	0	0	0	0	0	0	0	0	1
0	0.0174767	0.103537	0.115673	0.195215	0.290786	0.892778	1	0.816464	0.710861	0.401585	0.31134	0.562247	0.671783	0.67724	0.733599	0.684063	0.570037	0.378508	0.325321	0.292959	0.26463	0.197299	0.247537	0	0.146826	0.149995	0.227204	0.286322	0.410804	0.354257	0.543836	0.810796	0.796817	0.952572	1	0.832072	0.975171	0.983114	0.76601	0.918682	0.913371	0.870367	0.694114	0.41066	0.352482	0.60747	0.54476	0.256929	1
0.463343	0.179946	1	0.102377	0	0	0	0	0	0	0	0	0	0	0	0	0	0	0	0	0	0	0	0	0.588978	1	0.00713675	0.863527	0.694932	0	0	0	0	0	0	0	0	0	0	0	0	0	0	0	0	0	0	0	0	0
0	0	0	0	0	0	0	0	0	0	0	0	0	0	0	0	0	0	0.353268	0.0242962	0	0.0761054	0.0731871	1	0	0	0	0	0	0	0	0	0	1	0	0	0	0	0.790775	0	0	0	0	0.0380364	0.0784036	0.00796673	0.0772779	0.284958	0	0
0	0	0	1	0	0.0403265	0.0393998	0.903296	0	0.717038	0.289187	0	0.111822	0.22846	0.135846	0.273816	0.454122	0.170869	0.342051	0.328894	0.62647	0.50487	0.267656	0.59782	0	0	0	0	0	0	0.312067	0.258868	0	0.225165	0.291578	0.285285	0.328486	0.525824	0.592641	0.662996	0.738265	0.832511	0.900995	0.914976	1	0.656072	0.717998	0	0	0
0	0	0	0	0	0	0	0	0	0	0	0	0	0	0	0	0	0	0.601144	1	0	0.676943	0	0.227403	0	0	0	0	0	0	0	0	0	0	0	0	0	0	0	0	0	0	0	0	0	0	0	1	0	0
0.470559	0.457791	0.417238	0	0.195249	0	0.301564	0.38334	0	0.0781233	0	0.431179	0.21377	0.548092	0.712593	0.70575	0.747793	0.557086	0.86765	1	0.595435	0.838873	0.944232	0.917638	0.197534	0.203424	0.175043	0.114678	0.00600727	0.123875	0	0.0178987	0.0532596	0	0.0887525	0.462843	0.0973251	0.207804	0.224969	0.211974	0.335839	0.432245	0.42739	0.358601	0.341268	0.279006	0.667388	1	0.687305	0.569678
0	0	0	0	0	0	0	0	0	0	0	0	0	0	0	0	0	0	0	0.271021	0.281681	0.257363	0.572847	1	0	0	0	0	0	0	0	0	0	0	0	0	0	0	0	0	0	0	0	0.435673	0	0.646774	0.898669	1	0	0
0	0	0	0	0.230061	0.259538	0.919136	1	0.925768	0.795932	0.269526	0.321405	0.556714	0.322817	0.428643	0.45701	0.59642	0.344605	0.276038	0.0693003	0.218804	0	0	0.147822	0	0	0	0	0	0.107112	0.257014	0.32734	0.389129	1	0.490435	0.903235	0.55966	0.721206	0.515088	0.659358	0.338955	0.011751	0.000735867	0.0774646	0	0	0	0.0490232	0	0
0	0.0590534	0	0	0	0.0532415	0.0378649	0.0173351	0.0448111	0.0235485	0.0109672	0.0171342	0.369103	0.0294528	0.0132007	0.0137937	0.0502901	1	0	0.00876329	0.250734	0.350737	0.480369	0.0136512	0.0818869	0	0	0	0	0.0750059	0.0475906	0.0789765	0.0707516	0.0256209	0.0163952	0.00872717	0.525519	0	0.969979	0.00746662	1	0.00208794	0.699305	0.594203	0.520951	0.00293745	0.00728957	0.0151787	0	0
0	0.00079439	0.00837552	0.0535832	0.156652	0.302805	0.984807	1	0.821277	0.735058	0.46448	0.316789	0.605636	0.662006	0.645163	0.657127	0.541577	0.371894	0.322948	0.288793	0.182657	0.155193	0.13657	0.25628	0	0.020534	0.000739017	0.0213419	0.063394	0.201573	0.208205	0.223444	0.444718	0.458921	1	0.62285	0.595916	0.698721	0.78099	0.648825	0.553415	0.536753	0.48476	0.373466	0.25794	0.208427	0.180514	0.316311	0	0.039507
0	0.00338615	0.00440952	0.0486267	0.104308	0.232245	1	0.999542	0.83546	0.713786	0.44034	0.324793	0.583715	0.599068	0.582555	0.447313	0.493282	0.325058	0.375711	0.334377	0.157268	0.13742	0.0803302	0.280413	0.0292504	0	0.022163	0	0.0276342	0.120015	0.375096	0.49868	0.771287	0.861388	1	0.932035	0.778407	0.792957	0.822707	0.527695	0.613944	0.467048	0.326438	0.340671	0.209123	0.16397	0.111257	0.270318	0	0
0	0	0	0	0	0	0	0	0	0	0	0	0	0	0	0	0	0	0	0	0	0	0	0	0	0	0	0	0	0	0	0	0	0	0	0	0	0	0	0	0	0	0	0	0	0	0	1	0	0
0	0.0360397	0.0819585	0.14713	0.0555622	0.157878	0.338397	0.339084	0.236551	0.276047	0.126288	0.388335	0.845956	0.871641	0.994556	1	0.756146	0.756857	0.54481	0.542173	0.338319	0.268546	0.233005	0.492494	0.00279839	0	0.0181652	0.0511593	0.112133	0.195575	0.182727	0.413449	0.747634	0.562097	1	0.731492	0.552061	0.416635	0.684071	0.974994	0.732834	0.464722	0.501235	0.497763	0.537964	0.428742	0.530829	0.607248	0	0.0233333
0	0	0	0	0	0.203713	0.872015	1	0.978323	0.906252	0.737414	0.300169	0.554475	0.625934	0.718854	0.792638	0.57634	0	0.105032	0.256804	0.0209788	0	0	0.124143	0	0	0	0	0	0	0	0	0	0	0	0	0	0	0	0	0	0	0	0	0	0	0	0	0	0
0	0	0	0.0961362	0	0.326447	0.924753	0.413645	1	0.114249	0.216048	0.354021	0.629034	0.209595	0.146111	0.536501	0.664178	0.0293353	0.375604	0.504271	0.285237	0.14282	0.179342	0.965181	0	0	0	0	0.251886	0	0.553194	0.360607	0.475621	0.803601	0.636847	0.637819	0.627554	0.670465	0.643637	0.493001	1	0.628377	0.911262	0.854764	0.599131	0.366679	0.302077	0.809595	0	0
0.00389994	0.0101327	0.0398714	0	0.0109432	0.0187308	0.0508461	0.0291151	0.0411165	0.0144649	0.0283314	0.000705802	0.00633281	0.0634861	0.0729676	0.104975	0.117338	0.0528383	0.299613	0.490263	0.765593	1	0.721853	0.356569	0.254637	0.0743097	0.111582	0.0676978	0.0262495	0.110382	0.202451	0.101986	0.11045	0.083809	0.0628872	0.0744468	0.173998	0.108534	0.0902505	0.0601335	0.0747247	0.0903974	0.16463	0.337038	0.285876	1	0.511863	0.251293	0	0.0646194
0	0	0	0	0	1	0.62545	0.517362	0.521308	0.973482	0.659127	0.746998	0	0.109972	0	0.0716168	0.269399	0	0	0	0	0	0	0	0	0	0	0	0	0	1	0	0.225005	0.250123	0	0	0	0	0	0	0	0	0	0	0	0	0	0	0	0
0	0	0	0	0	0	0	0	0	0	0	0	0	0.168595	0	1	0.425498	0.533599	0.96077	0.731025	0	0.919352	0.708108	0.749418	0	0	0	0	0	0	0	0	0	0	0	0	0	0	0	0	0	0	0	0	0	0	0	0	0	0
0	0	0	0	0	0	0.446294	0.186068	0.0661745	0.0313014	0	0.541069	0	0.42928	0.610215	0.560935	0.710691	0.897154	1	0.817532	0.743124	0.456576	0.488918	0.587441	0	0.0256738	0	1	0	0	0	0	0.00997032	0.00813201	0.0271665	0.0433297	0.0609298	0.0854893	0.146192	0.212335	0.175231	0.146098	0.275729	0.281003	0.205996	0.201931	0.179971	0.287251	0	0
0	0	0	0	0	0	0.0610823	0	0.0467596	0	1	0	0	0.642058	0.596779	0.553843	0	0	0.820569	0.783731	0.484101	0	0	0.718441	0	0	0	0	0	0	0	0	0	0	0	0	0	0	0	0	0	0	0	0	0	0	0	0	0	0
1	0.685996	0.282801	0.406142	0.277916	0.154391	0.0170089	0.0225478	0	0.115025	0.202942	0.21562	0.0612452	0.0725068	0.0260874	0.0517775	0.0789213	0.0696801	0.239461	0.230881	0.555386	0.554724	0.450332	0.0201811	0.326652	0.631575	0.512732	0.54478	0.305599	0.312936	0.160463	0.258846	0.20061	0	0	0	0.142446	0	0	0.0517737	0.0947173	0.0416596	0.108249	0.147448	0.265723	0.553235	1	0.166303	0.32992	0.445968
0.227055	0.924669	1	0.657156	0.381702	0	0.0646894	0.0327349	0.0447833	0.0162187	0.0487989	0.157595	0.222385	0.31021	0.351652	0.535971	0.431141	0.555353	0.54825	0.560158	0.540198	0.724981	0.733033	0.753036	1	0.486094	0.40758	0.393224	0.172018	0.423965	0.186116	0	0.0611168	0.116056	0.0744109	0.191517	0.322115	0.194091	0.175837	0.143929	0.320419	0.386056	0.770442	0.492233	0.383475	0.85639	0.452448	0.536661	0.215725	0.420193
0.382012	0.1155	1	0.130234	0.358022	0.424644	0.0869198	0.0196367	0.0403958	0	0.153529	0.275934	0.0522437	0.132803	0.0135168	0.0431479	0.0713206	0.0341957	0.101126	0.031488	0.0460846	0.114451	0.139085	0.0554445	1	0.258398	0.840902	0.742785	0.947692	0.450434	0.315252	0.159726	0.0761949	0.0246089	0.115868	0.0371572	0.203651	0.175452	0.108893	0.0225919	0.214705	0	0.103411	0.0731716	0.159593	0.136499	0.307543	0.0533553	1	0.906031
0	0	0	0	0	0	0	0	0	0	0	0	0	0	0	0	0	0	0	0.157953	0	0.256992	0	1	0	0	0	0	0	0	0	0	0	0	0	0	0	0	0	0	0	0	0	0	0.30391	0.182453	0.389994	1	0	0
1	0.366226	0.261206	0.240833	0.155187	0.0420601	0.0391402	0	0	0.0918139	0.145376	0.172376	0.00856166	0.0694532	0.513564	0	0.627008	0.630938	0.449096	0.371503	0	0	0	0	0.653408	0	1	0	0	0	0	0	0	0	0	0	0	0	0	0	0	0	0	0	0	0	0	0	1	0.538679
0	0	0	0	1	0.544283	0.405967	0.374141	0.56018	0.459647	0.127189	0.0923258	0.200736	0.291912	0.181685	0.178477	0.189186	0	0	0.20418	0.17231	0.106854	0	0	0	0.169537	0	0.398966	0.391115	0.454043	0.0272618	0.571483	0.590976	0.0244701	0.0776352	1	0.05709	0.0227088	0.000311208	0	0.0392232	0.0310732	0.00302761	0.874359	0.669469	0	0.542437	0.697191	0	0
0	0.0439988	0.0450585	0.0266799	0.0424827	0.0665899	0.600805	0.446773	0.374024	0.280188	0.151838	0.0761921	0.531999	0.643294	0.963755	1	0.795448	0.987013	0.596291	0.516348	0.296443	0.207019	0.202332	0.203641	0.0164264	0.00183344	0.012222	0.0310724	0.0123169	0	0.0916201	0.144335	0.216521	0.255066	0.343837	0.386287	0.461991	0.75747	0.877662	0.820327	1	0.677299	0.538743	0.394199	0.275493	0.175301	0.115166	0.0892246	0	0.0302944
0.419902	0.566689	0.505512	1	0.416448	0.541673	0.129373	0.0379048	0.0430529	0.219421	0.0371842	0.475773	0.0891392	0.0992258	0.0812383	0.0547652	0.0757148	0.300436	0.238661	0.0865933	0	0.207377	0.158866	0.0370886	0.276128	1	0.857587	0.68701	0.957148	0.331564	0.302577	0.306642	0.189077	0.203759	0.0924145	0.218108	0.212335	0.0741743	0.168898	0	0.0494477	0.0230556	0	0.0189791	0.450034	0.316776	0	0.491384	0.395108	1
1	0.278569	0.287916	0.171621	0.425822	0.211736	0.110357	0.0632795	0	0.102541	0.135833	0.0361971	0.0175313	0.0637996	0.0809905	0.110325	0.136353	0.163466	0.098133	0.118696	0.355254	0.329101	0.384381	0.165418	0.878161	1	0.413073	0.428714	0.392776	0.153996	0.144239	0	0.0491797	0.0296329	0.0311352	0.00118459	0.114	0.0499765	0.0386734	0.0645984	0.0505473	0.0520178	0.151969	0.0872353	0.0837265	0.13458	0.101559	0.0204566	1	0.541587
0	0	0	0	0	0	0	0	0	0	0	0	0.458296	0	0	0	0	0	0.240614	0.510402	0.401403	0.570353	0.426102	1	0	0	0	0	0	0	0	0	0	0	0	0	0	0	0	0	0	0	0	0	0.451547	0	0.47337	1	0	0
0.23367	0.630685	0.778749	0.257394	0.577599	0	0.560769	0.638573	0.603909	0.63711	0.301679	0.330201	0.594561	0.680626	0.797819	0.886914	0.868979	1	0.805467	0.707979	0.768926	0.702148	0.495026	0.858381	0.132793	0.208359	0.138739	0	0.677618	0.580719	0	0	0.434346	0.0620835	0.317634	0.353056	0.0124492	0.432008	0.679738	0.320548	0.310858	0.425442	0.505428	0.850116	0.290924	0.653378	0.043957	1	0.346137	0.242962
0.0622954	0.157902	0.071794	0	0.0630721	0.189057	1	0.971317	0.931044	0.787261	0.483564	0.335722	0.631515	0.751267	0.654924	0.567424	0.723414	0.286219	0.32214	0.26741	0.125887	0.0969409	0.117454	0.100935	0.0940351	0.219807	0.448778	0	0.375967	0.113585	0.535213	0.320845	0.56769	0.674061	0.983598	0.506267	0.68425	0.543882	0.743394	0.769582	0.737124	1	0.458257	0.532733	0.51186	0.0563821	0.0993649	0.376365	0	0.116199
0	0	0	0	0	0	0	0	1	0	0	0	0	0	0	0	0	0	0	0	0	0	0	0	0	0	0	0	0	0	0	0	0	0	0	0	0	0	0	0	0	0	0	0	0	0	0	0	0	0
0	0	0	0	0	0	0	0	0	0	0	0	0	0	0	0	0	0	0	0	0.0841335	0	0	1	0	0	0	0	0	0	0	0	0	0	0	0	0	0	0	0	0	0	0	0	0.198121	0.0516523	0.205572	1	0	0
0	0	0	0	0.437946	0.366999	0.181755	0.33163	0.0441925	0.0954458	0.19637	0.195246	0.00683034	0.0150602	0	0.136155	0.276448	0.133744	0.1129	0.142871	0.274284	0.203895	0.207952	1	0	0	0	0	0.251863	0.418029	0.460635	0.297814	0.177539	0	0.0806161	0.0785427	0	0	0	0.0384093	0	0	0	0.115744	0.556939	0.36891	0.581879	1	0.00635807	0.0889235
1	0.803281	0.782641	0.692842	0.450587	0.285796	0.137765	0.184265	0.125878	0.16293	0.268632	0.244604	0.12334	0.156973	0.139847	0.119688	0.0976704	0.0978809	0.0911894	0.118025	0.125358	0.0876293	0.174422	0	0.993868	0.466139	0.595789	1	0.356785	0.645401	0.0426872	0.375086	0.248231	0.313766	0.245175	0.106258	0	0.249088	0.558966	0.258142	0.302686	0.321933	0.258277	0.367597	0.381432	0.373999	0.658559	0.106623	1	0.533188
0	0	0	0	0	1	0	0	0	0	0	0	0	0	0	0	0	0	0	0	0	0	0	0	0	0	0.245185	0.392906	1	0.872452	0.178185	0.133603	0	0	0	0	0	0	0	0	0.0723461	0	0	0	0	0	0	0	0	0.306468
0	0	0	0.294494	0.327858	0.663091	0.782484	0.933965	0.698237	0.830594	0.824962	1	0.518811	0.737839	0.573311	0.695586	0.565175	0.461429	0.387793	0	0.139733	0	0.510271	0.375833	0	0	0	0.198484	1	0.937716	0.809593	0.594101	0.575256	0.493644	0.525118	0.475906	0.249422	0.324198	0.300116	0.212554	0.117929	0.293966	0.316748	0.388724	0.151888	0	0.131096	0.30166	0.19436	0.669321
0	0	1	0.453907	0	0.000859097	0.00176209	0.00259569	0.00266337	0	0.433481	0.00079187	0.108525	0.000421506	0	0.000251083	0	0.420172	0.289789	0.284941	0.113345	0.197576	0	0.375759	0	0	0	0	0	0	0	0	0	0.532256	0	0	0.523093	0	0.755233	0	0	0	0	0	0	1	0.811722	0	0	0
0.552617	0.456077	0.584591	0.441338	0.283589	0.277253	0.49364	0.348196	0.450536	0.300014	0.364935	0.371974	0.238891	0.247519	1	0.860297	0.634388	0.141237	0.227971	0.242046	0.245116	0.176108	0	0.179609	0.566063	0	0.258822	0.0438	0.145248	0.167761	0.430069	0.273537	1	0.671113	0.525854	0.616391	0.694832	0.745863	0.730054	0.49188	0.455757	0.288163	0.162331	0.472009	0.327783	0.873428	0.132449	0.416255	0	0.47293
0	0.345537	0	0	0.103911	0.435143	0.84535	1	0.886255	0.809895	0.537402	0.420462	0.58806	0.814195	0.721325	0.746866	0.657906	0.513055	0.421897	0.405488	0.132095	0.187246	0.163894	0.338227	0	0.134868	1	0	0.00690134	0.0198861	0.0341182	0.0544062	0.0728104	0.102077	0.0903906	0.0742864	0.0740501	0.0806805	0.0791619	0.0553668	0.0677195	0.0371273	0.0368732	0.0175356	0.0136738	0.00559976	0.00785939	0.0194676	0	0.563861
0	0	0	0	0	0	0	0	0	0	0	0	0	0	0	0	0	0	0	0	0	0	0	0	0	0	0	0	0	0	0	0	0	0	0	0	0	0	0	0	0	0	0	0	0	0	0	0	0	0
0	0.117208	1	0.0139407	0	0	0	0	0	0	0	0	0	0	0	0	0	0	0	0	0	0	0	0	0.324173	0.730655	1	0.518117	0.454897	0.364134	0	0.313182	0.192231	0.329527	0.139059	0.19516	0.165617	0.17169	0.0914886	0.202086	0	0.155211	0.097906	0	0.0579237	0	0	0	0	0
0	0	0	0	0	0	0.296046	0.236629	0	0.204327	0	0	0.0980926	0.559581	1	0.976345	0	0	0	0	0	0	0	0	0	0	0	0	0	0	0	0	0	0	0	0	0	0	0	0	0	0	0	0	0	0	0	0	0	0
0.0742144	0.0886733	0.0930604	0.0596108	1	0.123738	0	0.142662	0.0196175	0.782224	0.66736	0.105899	0	0	0.00647355	0	0	0.00294725	0	0.0380149	0	0.261952	0	0	0.505525	1	0.325593	0.315091	0.35625	0.908701	0.559382	0.689502	0.27062	0.175205	0	0.540616	0.0797288	0	0	0	0	0	0	0	0	0	0	0	0	0
0	0	0	0.0368944	0.175939	0.296174	0.129343	0.118061	0.0748936	0.0715559	0	0.42573	0.0706093	0.126907	0.145877	0.188252	1	0.0685671	0.434393	0.0604203	0.0209326	0.0676244	0.239484	0.0991331	0	0	0	0.0630697	0.0201809	0.227613	0.0934713	0.0438096	0.143784	0.454203	0.173511	0.203959	0.172987	0.216249	0.206463	1	0.557982	0.148558	0.139956	0.0609259	0	0.0142463	0	0.0187534	0	0
0.00155515	0.0267386	0.0152107	0.0096587	0	0.0497924	0.641586	0.428551	0.276925	0.252358	0.109016	0.0281255	0.430056	0.663721	0.912604	1	0.779944	0.800518	0.514733	0.437506	0.191602	0.172485	0.135302	0.170902	0.0561625	0.0366375	0	0.00884164	0.0760647	0.0450017	0.0661996	0.143516	0.18614	0.262878	0.350571	0.335149	0.420882	0.530977	0.794009	0.920944	1	0.917613	0.566806	0.358809	0.172219	0.197034	0.1267	0.13061	0	0.0853576
0.533961	0.630747	0.691942	0.445415	0.254265	0.249686	0.0281555	0.0303699	0.428479	0.656869	0.233425	0.318654	0	0.0661407	0.258005	0.139434	0.116421	0	0.933105	0.136608	0.176057	0.00086796	0.560725	1	0.693203	0.180615	1	0.819974	0.444864	0.252493	0.295246	0.174295	0.390364	0.203506	0.140433	0.0878888	0	0	0.236142	0.306193	0.420068	0.129954	0.165962	0	0.594937	0	0.331316	0.291506	1	0
0.318663	0	0	0	0	0	0.200616	0	0	0.643655	0.343542	0.316187	0.421453	0	0.219872	1	0	0.20156	0.131775	0.193186	0.283116	0.498912	0.135361	0.158126	0	0.34038	0	0.168927	0.14383	0.358107	0.302336	0.300686	0.67236	0.532429	0.448073	0.355535	0	0.645865	0.592612	0.560645	1	0.262273	0.431218	0.845185	0.902514	0.837184	0.913672	0.553044	0	0
0	0	0	0	0	0	0.493244	0.378837	0.386858	0.0629934	0.195807	0.116366	0.348998	0.505278	0.560402	0.540964	0.618157	0.556768	0.885616	0.113099	0.0786981	1	0.808664	0.148069	0	0	0	0	0	0	0	0	0.280094	0.412233	0	0.0505567	0.0788785	0.0801287	0.0785968	0.102004	0.197287	0.181236	0.263284	0.287715	1	0.1772	0.163838	0.319852	0	0
0.764278	0.640107	0.23473	0.316536	0.237021	0.272773	0.236827	0.501527	1	0.0620809	0.353359	0.315251	0.47184	0.183028	0.170853	0	0.104635	0.0695264	0.185553	0.13871	0.495998	0.337046	0.31146	0	0.65616	1	0.65574	0.628689	0.499474	0.246926	0.117674	0.215108	0.187882	0.393324	0.0531407	0.307024	0.0689847	0.726968	0.617522	0.183726	0.219228	0.477474	0	0.0580765	0.0861167	0.312123	0.263377	0.0364865	0.630357	1
0.0487823	0.086504	0	0.119465	0.0893009	0.0701173	0.5317	0.492454	0.616128	0.27547	0.319325	0.0432495	0.200137	0.308277	1	0.455072	0.460124	0.975234	0.888318	0.675855	0.467818	0.254287	0.256365	0.386455	0.0220345	0.0854956	1	0.0225889	0	0.0308175	0.0764434	0.0494231	0.0605758	0.134124	0.123841	0.14148	0.173906	0.232468	0.273588	0.248537	0.31056	0.273828	0.170722	0.114148	0.153766	0.0930308	0.0443362	0.0904154	0.0950058	0
0	0	0.0197235	0	0	0.311502	0.301052	0.424641	0.299492	0.410144	0.220669	0.283239	0.300233	0.3624	0.454346	0.44201	0.51679	0.58034	0.460999	0.440026	0.501187	0.231164	0.269556	1	0	0	0	0	0	0	0	0	0	0	0	0	0	0	0	0	0	0	0	0	0	0	0	0	0	0
0	0	0	0	0	0	0	0	0	0	0	0	0	0	0	0	0	0	0	0	0	0	0	0	0	0	0	0.0850438	0.244601	0.336994	0.101783	0.456176	0.661288	0.866991	0.793346	0.946163	0.894591	1	0.305062	0.254103	0.841119	0.270771	0.266982	0.0756886	0	0	0	0.00636717	0	0
0.24324	0.66768	1	0.489397	0.347234	0.223342	0.0436075	0.0549631	0.0321614	0.0587392	0.0794105	0.144733	0.0498672	0.060674	0.0405293	0.0417067	0.0330971	0.0217567	0.0165764	0.0191722	0.00534997	0.00232811	0.0261554	0	0.909101	1	0.990432	0.766528	0.50158	0.319742	0.344781	0.135606	0.156765	0.116081	0.0592385	0.093039	0.230195	0.161092	0.132244	0.0915996	0.0940685	0.127818	0.087303	0.038989	0.0101878	0.0215571	0.0394891	0	0.454723	1
0.0164944	0.0506871	0.0630004	0.086293	0.262305	0.379444	0.0525908	0.0683611	0.0376648	0.107698	0.12915	0.27736	0.0364375	0.0280971	0.0119378	0.00390281	0	0.0162421	0.174948	0.343849	0.451182	0.235324	0.563254	1	0	0.0219746	0.0195705	0.0506186	0.18209	0.285891	0.0904722	0.167408	0.123901	0.0643741	0.0483774	0.0337336	0.0184732	0.019428	0.0109075	0.0147321	0.0109774	0.0220034	0.105261	0.314801	0.50897	0.370426	0.382119	1	0	0.03973
0	0	0	0	0	0	0.316605	0.238016	0.156218	0.105918	0.109264	0.0304792	0.117495	0.108709	0.208296	0.191579	0.254259	0.275121	0.436525	0.363158	0.230467	0.36739	0.213277	1	0	0	0	0	0	0	0.0477054	0.0597253	0.0894255	0.0526061	0.0592134	0.084943	0.144726	0.256528	0.378902	0.35172	0.619809	0.736776	0.77719	0.883745	0.897905	0.65354	0.797041	1	0	0
0	0	0	0	0	0	0.554849	0.789103	1	0.0445296	0	0.0562374	0.00999429	0.111032	0.412032	0.554887	0.559393	0.252294	0.46375	0.428408	0.40736	0.170315	0.811606	0.470609	0	0	0	0	0.0438129	0.345811	0.214589	0.58953	0.43605	0.427759	1	0.62236	0.320787	0.285311	0.275481	0.379956	0.374114	0.656505	0.682964	0.694165	0.586842	0.790411	0.585268	0.975539	0	0
0	0	0	0	0	0	0	0	0	0	0.068278	0	0	0.0698105	0	0	0	0.0658024	0.0365912	0	0	0.048794	0.103458	1	0	0	0	0	0	0	0	0	0	0	0	0	0	0	0	0	0	0.645334	0	0.692504	1	0.748961	0.83378	0	0	0
1	0.689969	0.497396	0.564773	0.281196	0.436187	0	0.835327	0	0.57672	0	0.354654	0	0.0863403	0	0	0.217247	0	0	0	0	0	0	0	0.267356	0.115569	1	0	0.0247611	0.203258	0	0.150671	0.216057	0.14857	0.327031	0.285851	0.295247	0.427987	0.312996	0.468385	0.461663	0.332475	0.37262	0.248454	0	0.132998	0.13892	0.127471	1	0.69865
0.241317	0.896068	1	0.646421	0.450118	0.217755	0.129698	0.116435	0.0635893	0.0827346	0.116445	0.144357	0.047543	0.134246	0.21775	0.259169	0.227238	0.276143	0.222667	0.217126	0.180607	0.166714	0.165336	0	0.996538	1	0.940361	0.975846	0.713539	0.27214	0.226383	0.0361083	0.0656848	0.0392332	0.0182979	0.0783415	0.254575	0.0946986	0.258075	0.136183	0.11712	0.264665	0.519393	0.231662	0.128607	0.287744	0.34844	0	0.33221	1
1	0.438294	0.310333	0.996477	0.790552	0.333359	0.157929	0.211083	0.0646493	0.226742	0.281613	0.411382	0.296569	0.285806	0.269804	0.341365	0.266765	0.216721	0.0565347	0.0982647	0.296339	0.419163	0.472745	0	0.755828	1	0.719118	0.660652	0.480213	0.259376	0.275722	0.225762	0.24253	0.274923	0.171548	0.189375	0.388309	0.370005	0.343615	0.370328	0.31354	0.252546	0.195029	0.0615303	0.182838	0.298601	0.429753	0	1	0.681183
0	0	0	0	0.244732	1	0.154063	0.23562	0.354414	0.502595	0.723112	0.609232	0.116969	0.431482	0.297858	0.324042	0.388662	0.0795134	0.472841	0.123958	0.363439	0.0731266	0.0183249	0.178582	1	0	0	0.358168	0.253552	0.210965	0.234332	0.219789	0.11393	0.10797	0.0169124	0.0669138	0.0179616	0.0741101	0.654122	0.337836	0.535722	0.52374	0.0124102	0	0.0494006	0.00964882	0.495126	0.0889131	0	0.316721
0.791199	0.554761	0.3853	1	0.452115	0.291008	0.125941	0.233424	0.305869	0.26183	0.286891	0.350232	0.259713	0.256478	0.134842	0.20713	0.201039	0.348684	0.173743	0.159476	0	0.0483366	0.117807	0.0391213	0.748306	1	0.492625	0.591998	0.214685	0.151597	0.195148	0.0668489	0.157347	0.36626	0.132291	0.238414	0.157445	0.111601	0.223472	0.229903	0.164766	0.320792	0.344662	0.367251	0	0.0507746	0.160448	0.130976	1	0.331643
0	0	0	0	0	0.232121	0.730631	0.744691	0.409057	0.559031	0.197413	0.0188692	0.391033	0.534179	0.741607	0.678036	0.53261	0.264656	0.30276	0.227839	0	1	0.0125036	0.017287	0	0	0	0	0.226696	0.330158	0	0.340207	0.732024	0.748849	0.798553	0.849602	0.542145	0.899858	0.702483	0.908225	0.805368	0.236284	0.565779	0.501345	1	0.338087	0.957225	0.415723	0	0
0	0	0	0	0	0.202473	0	0	0	0	0.17625	0.181725	0	0	0	0	0	0	0	0.138476	0	0.203481	0.267604	1	0	0	0	0	0	0.447608	0.221831	0	0	0	0	0	0	0	0	0	0	0	0	0	0.117909	0	0.374907	1	0	0
0.789578	0	0	0	0	0.00866694	0.631775	0.892491	1	0.566285	0.243543	0.160432	0.809818	0.51768	0.499062	0.560502	0.43444	0.405049	0.276016	0.234341	0.100638	0	0.0820794	0.13933	0.976415	0	0	0.0478223	0.120045	0.300498	0.306367	0.500631	0.621197	0.754756	1	0.871531	0.517639	0.71119	0.758378	0.93038	0.780553	0.579428	0.525563	0.381795	0.351042	0.234084	0.212726	0.410765	0	0
0	0	0	0	0	0	0	0	0	0	0	0	0	0	0	0.294592	0.446036	0.614256	0.801054	0.623247	0.897012	0.676737	0.443244	1	0	0	0	0	0	0	0	0	0	0	0	0	0	0.0476819	0.265713	0.264689	0.425815	0.484276	0.803971	1	0.995333	0.622181	0.829225	0	0	0
0	0	0	0	0.079197	0.193673	0.375799	0.364779	0.677424	0.399491	0.222473	0.102126	0.248844	0.201981	0.490394	0.846408	1	0.11232	0.596988	0.78315	0.711133	0.304939	0.293348	0.962044	0	0	0	0.0364389	0.0641094	0.0209667	0	0.00769257	0.0541383	0.174467	0.195644	0.194308	0.168694	0.295308	0.306232	0.218392	0.323326	0.278521	0.308682	0.558907	0.514677	0.267735	0.369981	1	0	0
0	0.0505161	0.0516929	0.113407	0.201925	0.536618	0.701633	0.908296	0.948418	0.492357	0.485697	0.298387	0.345099	0.310452	0.748552	0.857964	0.511249	0.649943	0.698054	0.85826	0.644465	0.489473	0.572778	1	0	0	0.0188625	0.059675	0.0931547	0.43119	0.674456	0.625216	0.581706	0.71817	0.686128	1	0.913542	0.738882	0.511305	0.415461	0.424078	0.306473	0.385226	0.417083	0.362171	0.290909	0.349204	0.539253	0	0
0	0.467284	0.100775	1	0	0.51864	0	0	0	0	0	0.264841	0	0	0	0	0	0	0	0	0	0	0	0	0	0.434307	0.75575	0.838926	0.550206	0.560897	0	0	0	0	0	0	0	0	0	0	0	0	0	0	0	1	0	0	0	0
0	0	0	0	0.821819	0.793065	0.855528	0	0.745768	0.084441	1	0	0	0.944244	0.137695	0.195921	0.0541063	0.183123	0	0	0	0	0	0	0	0	0	0	0	0	1	0	0	0	0	0	0	0	0	0	0	0	0	0	0	0	0	0	0	0
0	0	0	0	0	0	0	0	0	0	0	0	0	0	0	0	0	0	0	0	0	0	0	0	0	0	0	0	0.414937	0.767044	1	0	0	0.509263	0	0	0.349672	0	0	0	0	0	0	0	0	0	0.0744787	0.221919	0	0
1	0.626396	0.527574	0.630374	0.594204	0.353319	0.265156	0.182726	0.184446	0.418942	0.489131	0.624922	0.122469	0.134429	0	0.208889	0.126602	0.102003	0.101126	0.416492	0.669972	0.703826	0.237516	0.200221	1	0.0990291	0.0949115	0.26522	0	0.299772	0.250705	0.314981	0.61815	0.327644	0.258372	0.225336	0.376511	0.174976	0.21132	0.229677	0.194479	0.206537	0.184836	0.328344	0.512095	0.641203	0.516484	0.326967	0.389836	0.148044
0	0	0	0	0	0.215899	0.816286	0.681699	0.564709	0.921124	0.343464	0.250172	0.810339	0.818717	0.590836	0.53976	0.77096	0	0.738055	0.42696	0.265485	0	0.700578	1	0	0	0	0	0	0	0.599148	0.242789	0.528626	0.187892	0.281184	0.691701	1	0.762629	0.637412	0.117954	0.951591	0.582057	0.0523116	0.488346	0.405454	0.0702725	0.330034	0.996178	0	0
0	0.886997	0.694737	1	0.653628	0	0	0	0	0	0	0	0	0	0	0	0	0	0	0	0	0	0	0	0	0	0	0	1	0.37311	0	0.316142	0	0	0	0	0.375371	0	0	0	0	0	0	0	0	0	0	0	0	0
0	0	0	0	0	0	0.0457469	0.052908	0.0374968	0.037658	0.00205868	0	0.0103686	0.0536012	0.054322	0	0.0356705	0	1	0.0218962	0	0	0.0108878	0.0364352	0	0	0	0	0	0	0	0	0	0	0	0	0	0	1	0	0	0	0	0	0	0	0	0	0	0
0	0	0	0	0	0	0.737375	0.671265	0	0.491801	1	0	0	0	0.015718	0	0	0	0	0	0	0	0	0	0	0	0	0	0	0	0	0	0	0	0	0	0	0	0	0	0	0	0	0	0	0	0	0	0	0
0.606659	0.357316	0.0830518	0.380079	0.308812	0.256841	0.21407	0.229737	1	0.0906437	0.292445	0.40526	0.564021	0.208166	0.0432466	0.119196	0.207259	0.283581	0.17501	0.141375	0.384496	0.091573	0.0903926	0	0.126343	0.897475	0.854243	1	0.929823	0	0.544248	0	0.709989	0.549502	0.510423	0	0.579924	0.0282107	0.623881	0.462675	0.548944	0.573154	0.584759	0.579618	0	0.589518	0	0.482872	0.629074	0.273662
0.0521768	0.371734	0.260086	0.213383	0	0	0.0377263	0	0	0.171873	0.389869	0	0	0	0.105391	0	0	0	0	0.00765547	1	0.429326	0.346948	0	0.921929	1	0.201538	0	0	0	0	0	0	0	0	0	0	0	0	0	0	0	0	0	0.0308236	0.478462	0.0632644	0	0	0
0.650447	0.728052	0	0.458212	0.126652	0.644875	0.866452	0.888552	1	0.706638	0.514891	0.493498	0.47212	0.60755	0.547196	0.460705	0.440883	0.233921	0.207212	0	0	0	0	0	0	0	0	0	0	0	0	0	0	0	0	0	0	0	0	0	0	0	0	0	0	0	0	0	0.203934	0.0895349
0	0	0	0	0.214666	0	0	0	0	0	0	1	0	0	0	0	0	0	0	0	0	0	0.126063	0	0	0	0	0	0	0	1	0	0	0	0	0	0	0	0	0	0	0	0	0	0	0	0	0	0	0
0	0	0.0309881	0.0443225	0.716425	1	0.52059	0.425575	0	0.554503	0.769344	0.855325	0.275203	0.286153	0.423307	0.338888	0.293603	0.15848	0.29057	0.261861	0	0	0.0315782	0.136726	0	0	0	0.374816	0.280347	0.524295	1	0.0478372	0.194059	0.516724	0.447062	0.561359	0.355619	0.322908	0.491648	0.187379	0.191314	0.195242	0.179731	0	0	0.245198	0.045663	0.223861	0	0.426942
0.256121	0.264496	0.823242	0.503064	0.567463	0.506544	0.708556	1	0.418153	0.447278	0.32849	0.488444	0.150457	0.406865	0.522931	0.427035	0.829484	0.32579	0.0875516	0	0.36822	0.34166	0.101371	0.102418	0.299337	0.231732	0.36301	0.549236	0.568816	0.492047	0.223777	0.152685	1	0.191905	0.252085	0.210846	0.292277	0	0.273182	0.146496	0.457611	0.145129	0.172259	0.307117	0.17691	0.0770651	0.195511	0.198706	0.463768	0.77027
0.00166507	0	0	0.0892676	0.137822	0.163438	0.359638	0.584965	0.082039	0.640903	0.296233	0.456313	0.315851	0.328511	0.871191	0.297261	0.36226	0.442021	0.185369	0.0481151	0.0861339	0.185255	0.708177	1	0.013323	0	0	0.0245787	0.00418228	0.161928	0.0184727	0.0778726	0.261292	0.333267	1	0.916711	0.702225	0.533869	0.878178	0.454926	0.532212	0.58902	0.519342	0.39242	0.283847	0.329902	0.203463	0.291217	0	0.0563102
0	0.0286319	0.0524888	0.0242201	0.0557911	0.137949	0.796862	0.668975	0.671387	0.439829	0.240186	0.156474	0.711984	0.857134	0.902063	1	0.87245	0.802089	0.526491	0.485987	0.266803	0.237252	0.17011	0.253032	0.00436811	0.0881326	0	0	0.0378201	0.104316	0.279169	0.273855	0.343829	0.430392	0.461392	0.524063	0.784899	0.850241	1	0.757471	0.807596	0.539905	0.355972	0.319174	0.179497	0.169656	0.107231	0.122626	0	0
0	0	0	0	0	0	0	0	0	0	0	0	0	0	0	0	0	0	0	0.0669612	0.965894	0.244937	0.668911	1	0	0.378818	0.400468	0	0.196574	0.199235	0	0	0	0	0	0	0	0	0	0	0	0.0971626	0	0	0.744784	1	0.271537	0.31719	0	0
0	0.546588	0	0	0.880688	0	0	0.872296	0.503424	1	0.679527	0.710338	0	0.869813	0.0142191	0	0	0	0	0	0	0	0	0	0	0.378633	0	0	0	0.669125	0	0.550968	0	0.537341	0.661454	1	0.852114	0.859486	0.765655	0.764117	0	0.691169	0.778419	0.540422	0	0.33912	0	0.325528	0	0
0	0.553785	0.803636	0.567767	0.462051	0.469707	0	0.0399906	0.549482	0.411529	0.64402	0.90256	0	0	0	1	0	0	0	0	0.395684	0.0576076	0	0	0	0.411131	1	0.717493	0.47063	0.332294	0	0	0	0	0	0	0	0	0	0.392524	0	0	0	0	0	0	0	0	0	0
0	0	0	0	0	0	0.647153	0	0	0	0	0	0.405926	0	0.0508546	0	0.289821	0	1	0	0	0	0	0.27624	0	0	0	0	0	0	0	0	0	0	0	0	0	0	0	0	0	0	0	0	0	0	0	0	0	0
0	0	0	0	0	0	0	0	0	0	0	0	0	0	0	1	0.0718598	0	0	0	0	0.350767	0.421566	0.847697	0	0	0	0	0	0	0	0.334618	0.103878	0	0.413598	0.467209	0.682614	0.321284	0.275305	0.0417589	0.0772358	0.0416208	1	0.0900065	0.0113473	0	0.538669	0.170119	0	0
0	0.0334614	0.0152857	0.155281	0.350334	0.61654	0.102332	0.155515	0.15694	0.248564	0.325921	0.453952	0.0876708	0.0695455	0.0713318	0.0701605	0.0589642	0.0833469	0.250892	0.466547	0.545879	0.550393	0.523043	1	0.134793	0.0382542	0	0.239355	0.247815	0.465252	1	0.369181	0.309022	0.258433	0.239516	0.208755	0.259177	0.208825	0.179311	0.18094	0.167753	0.153862	0.130846	0.373335	0.474474	0.456876	0.478705	0.875377	0.0484577	0.108943
0.0110246	0.0397261	0.0394473	0	0	1	0	0	0.00473244	0	0.0118297	0	0	0	0.00947135	0.00221939	0.00819876	0	0.0233185	0.0763252	0.0684594	0.092599	0.162715	0.091362	0.0782461	0	0	0	0	0	0.0724688	0.0711248	0.079174	0.0693824	0.0208657	0	0.0723279	0.146879	0.133533	0.205235	0.207173	0.293181	0.327938	0.535126	0.619203	0.695006	1	0.759052	0	0
1	0.111838	0.97588	0.781955	0.646685	0.345238	0	0	0.129228	0.196462	0.333887	0.311882	0.215192	0.131165	0.149859	0.195606	0	0.251628	0	0.0725384	0.354093	0.281579	0.20477	0	1	0.282118	0.492793	0.532622	0.248983	0.192922	0.323945	0.250902	0.165975	0.108501	0.20071	0.19035	0.212118	0.17101	0.129515	0.0641478	0	0.0677167	0.17104	0.0450613	0.116259	0.150582	0.0398987	0	1	0
0.025905	0	0	0.177143	0.368503	0.22522	0.0914967	0.132714	0.156098	0.236743	0.346081	0.367505	0.0257012	0.0839055	0.0614262	0.0408924	0.0475531	0.0220505	0.206529	0.395296	0.427661	0.482059	0.533079	1	0.00502971	0	0	0.067845	0.491759	1	0.0118258	0.075788	0.0186419	0	0	0	0	0	0	0	0	0	0.0438422	0.278022	0.51515	0.548735	0.400349	0	0.10366	0.135006
0	0	0	0	0	0	0.151842	1	0.650097	0.0354814	0.444889	0	0	0.0363216	0	0	0.696694	0.0108259	0	0.00735038	0.00435204	0.00841022	0.0229494	0.10447	0	0	0	0	0.318677	0.196056	0.340554	0.483665	0.664093	0.694351	0.037712	0.034331	0.0194136	0.745836	1	0.0136196	0.0169794	0.0331268	0.040965	0.0419035	0.0256823	0.0412161	0.0821189	0.226591	0	0
0	0.68041	0	1	0	0	0	0	0	0	0	0	0	0	0	0	0	0	0	0	0	0	0	0	0	1	0.992694	0	0	0	0	0	0	0	0	0	0	0	0	0	0	0	0	0	0	0	0	0	0.667132	1
0.272676	0.836939	1	0.460145	0.289932	0.167774	0.0839541	0.0793394	0.0516663	0.0770368	0.103248	0.116445	0.0680763	0.094583	0.0960864	0.104521	0.0597518	0.0826262	0.0152395	0.0222911	0.0167143	0.0307428	0.0508671	0	0.594428	1	0.703236	0.396114	0.253235	0.144069	0.105628	0.0845569	0.0466839	0.0511898	0.0732214	0.0455551	0.196961	0.0839975	0.0849859	0.0756706	0.0916758	0.0737782	0.057437	0.0290572	0.015978	0.0645229	0.0702405	0	0.560106	1
1	0.587732	0.949307	0.842417	0.680027	0.307006	0	0	0	0	0.412213	0.240571	0	0	0	0	0	0	0.506048	0	0	0	0	0	1	0.212419	0.368882	0.0339942	0	0	0	0	0	0	0	0	0	0	0	0	0	0	0	0	0	0	0	0	1	0
0	0	0	0	0	0	0	0	0.603904	0.707179	0	0	1	0	0	0	0	0	0	0	0	0	0	0	0	0	0	0	0	0	0	0	0	0	0	0	0	0	0	0	0	0	0	0	0	0	0	0	0	0
0	0	0.0271179	0.052115	0.110163	0.16379	0.567964	0.509796	0.449732	0.338926	0.264726	0.137459	0.491563	0.932977	0.694794	1	0.818548	0.885818	0.574947	0.406907	0.320295	0.250567	0.212393	0.417928	0.003755	0	0.0786158	0.030147	0.0899626	0.0760998	0.108615	0.146562	0.273095	0.251285	0.437701	0.433139	0.456293	0.626082	0.65852	1	0.987742	0.687965	0.471504	0.330939	0.224148	0.120103	0.121593	0.0911716	0	0.0218526
0	0	0	0	0	1	0	0	0	0	0	0	0.141939	0	0	0.178816	0	0	0	0	0	0	0	0.0435885	0	0	0.507396	0.603995	0.482496	0.753234	0	0.67213	0	0.966339	0.928891	0.772728	0.585159	0.951513	0	0.708477	1	0.613923	0.431821	0	0.891053	0.286734	0.404114	0.950904	0	0
1	0.929698	0.743915	0.397661	0.37655	0.279023	0.0599896	0.0944279	0.0354785	0.0725083	0.068473	0.200785	0.396088	0.0843635	0.134026	0.0412989	0.558268	0.134914	0.0372466	0.0200773	0.0234835	0.248164	0.0692433	0	0.474368	0.17007	0.127852	0.123866	0.0646819	1	0.0905065	0.0270493	0.0240259	0.0295369	0.0404544	0.0375168	0.0557697	0.648162	0.712752	0.0479559	0.05226	0.0278881	0.81248	0.582845	0	0.392867	0.437294	0.0111344	1	0.969438
0.406289	0.106692	0.0349034	0.609675	0.500524	0.330101	0.0978582	0.0906794	0.0639451	0.238595	0.335179	0.210777	0.187635	0.249306	0.26339	0.427808	0.799895	1	0.954123	0.668357	0.418457	0.57653	0.682653	0	1	0.356881	0.237922	0.254378	0.141803	0.100714	0.255634	0.106835	0.0804218	0.104516	0.0914387	0.0942902	0.220322	0.137682	0.158965	0.233258	0.385284	0.503984	0.289514	0.198673	0.133316	0.165475	0.121201	0	1	0.445464
0.174303	0.283191	0	0	0.509535	0	0	0	0	0	1	0	0	0	0	0.717824	0.201057	0	0.474273	0.399861	0.41767	0.793883	0.109414	0.763204	0.246172	0	0	0	0	0.0692216	0	0	0	0	0	0	0	0	0	0	0.317406	0	0	0.518632	0.902629	0	1	0	0	0
0	0	0	0	0	0	0	0	0	0	0	0	0	0	1	0.346591	0.363003	0.304658	0.544889	0.565593	0.333445	0.179974	0.046051	0.59881	0	0	0	0	0	0	0	0	0	0	0	0	0	0.0709028	0.26661	0	0.858272	0.474314	0.81281	0	0.806754	0.290345	0.83725	1	0	0
1	0.677369	0.629952	0.561497	0.362811	0.225287	0.0436867	0	0.0927093	0.233058	0.448375	0.628171	0.32429	0.146757	0.207803	0.238488	0.206775	0.300727	0.141317	0.0616238	0.143101	0.612865	0.725523	0.161271	1	0.611721	0.753485	0.48295	0.238733	0.0663322	0.452996	0.0271254	0.0481398	0.0737665	0.092096	0.111545	0.309452	0.180837	0.127762	0.08225	0.130752	0.0996569	0	0	0.0712186	0.220798	0.162517	0	0.420096	0.267653
0	0	0	0	0.0796139	1	0.0598287	0	0	0	0.0945865	0.646325	0	0	0	0	0	0	0	0	0	0	0	0	0	0	0	0	0	0	0	0	0	0	0	0	0	0	0	0	0	0	0	0	0	0	0	0	0	0
0	0	0	0	0	0	0	0	0	0	0	0	0	0	0	0	0	0	0	0	0.198293	0.188936	0.267468	1	0	0	0	0	0	0	0	0	0	0	0	0	0	0	0	0	0	0	0	0	0.69847	0.218025	0.249623	1	0	0.146832
0.161476	0.0967266	1	0.186193	0.0989587	0.0528204	0.202459	0.195698	0.168859	0	0.0164649	0.0597222	0.181956	0.273998	0.234692	0.217074	0.143234	0.00397954	0.119549	0.246239	0.0662869	0.139949	0.0187082	0.100807	0.575493	0.138104	0.164256	0.182625	0.114287	0.0362477	0.291813	0.0713456	1	0.36074	0.466907	0.420962	0.631511	0.718498	0.686425	0.318052	0.445173	0.191862	0.181739	0	0.057115	0.000512979	0.121259	0.128339	1	0.551592
0	0	0.230138	0.0186849	0.0393486	0.142438	0.145224	1	0.617746	0.693263	0.452522	0.750657	0.503036	0.714399	0.662919	0.588386	0.53895	0.0350036	0.239966	0.160573	0.101537	0.282995	0.0414607	0	0	0.00635023	0.0651858	0.264195	0.00752439	0.0595824	0.235087	0.349353	0.522004	0.676457	0.631977	0.621275	0.554503	1	0.502065	0.383758	0.402963	0.341555	0.269026	0.117227	0.0488189	0.025446	0	0.0635514	0	0
0.150235	0.319124	0.116374	0.313924	0.328162	0.688237	0.969085	0.835521	1	0.801947	0.52894	0.386839	0.882637	0.634298	0.509793	0.319078	0.48467	0	0.380196	0.318943	0	0.0208721	0.0452572	0.15072	0	0	0	0	0	0	0	0	0	0	0	0	0	0	0	0	0	0	0	0	0	0	0	0	1	0.339634
0	0	0	0	0	0	1	0.483819	0.718331	0.438397	0.289468	0.145228	0.553756	0.636819	0.623091	0.526914	0.5191	0.446156	0.249807	0.232508	0.0467592	0	0	0.0685448	0	0	0	0	0	0	0.303693	0	0	0	0	1	0	0.070081	0	0	0	0	0	0	0	0	0	0	0	0
0	0	0	0	0	0.145108	0.685088	0.423005	1	0.681189	0.466853	0.219174	0.755518	0.661564	0.583103	0.434836	0.263114	0.138232	0.383716	0.178648	0.0861242	0.0329166	0.108275	0.147901	0	0	0	0	0	0.140536	0.156458	0.568021	0.178821	0.614258	0.752587	0.917822	1	0.673239	0.879153	0.997801	0.605062	0.750112	0.476777	0.883756	0.373197	0.504537	0.363199	0.707432	0	0
0	0.107633	0.182434	0.0514888	0.0156604	0.0177452	0.647647	0.642502	0.822699	0.497549	0.30703	0.0450966	0.919873	0.84161	0.826462	0.863369	0.919808	0	0.618463	0.731006	0.57628	0.833018	1	0.454464	1	0.120251	0.135762	0.0499567	0	0.0502	0.486406	0.340292	0.456809	0.590868	0.588855	0.566327	0.523422	0.740528	0.759105	0.790724	0.946824	0.619342	0.412685	0.520506	0.765826	0.859787	0.759179	0.338177	0.600287	1
1	0.73459	0.52987	0.378011	0.412119	0.122849	0	0.74713	0.135564	0.0626718	0.152988	0.282418	0.0282096	0.0689587	0.010651	0	0	0.238298	0.0418235	0.0629613	0.254709	0.368091	0.388234	0	1	0.154259	0	0	0	0	0	0	0	0	0.811595	0	0	0	0	0.830823	0	0	0	0	0	0	0	0	1	0.478115
0	0	0	0	0	0	0	0	0	0	0	0	0	0	0	0	0	0	0	0.0834931	0.30038	1	0.951797	0	0	0	0	0	0	0	0	0	0	0	0	0	0	0	0	0	0	0	0	0	0	0	0	0	0	0
0.000378325	0.122246	0.181668	0.208251	0.0890647	0.0805973	0.108	0.0928306	0.0597322	0.0386514	0	0.0206399	0.083525	0.182939	0.282128	0.315369	0.344631	0.418041	0.484197	0.650052	0.785212	0.756164	0.599339	1	0.0225532	0.146779	0.146566	0.172645	0.107902	0.0201832	0	0.000793165	0.032058	0.0631175	0.0531308	0.0735534	0.0889298	0.116014	0.172249	0.268635	0.215241	0.395325	0.541174	0.598504	0.783037	0.872944	0.798086	1	0.530647	0.860681
0	0	0	0	0	0	0	0	0	0	0	0	0	0	0	0	0	0	0	0.230288	0.669225	1	0.919297	0.300626	0.0557419	0.025464	0	0	0	0	0	0	0	0	0	0	0	0	0	0	0	0	0	0	0.644621	0.931651	1	0.130749	0	0
0	0	0	0	0	0.329326	0.553627	0.535547	0.635323	0.524524	0.231789	0	0.332571	0.521433	0.480485	0.603619	0.434748	0.0577522	0.110183	0.222372	0.0396222	1	0.142971	0.00834288	0	0	0	0	0	0	1	0	0	0.169531	0	0.194773	0.160853	0	0.0122429	0	0.552272	0	0	0	0	0	0	0	0	0
0	0	0	0.037398	0.31394	0.883566	0	0.105719	0	1	0.587638	0.846492	0.221752	0.173252	0.139501	0.160575	0.205742	0.0494972	0.105541	0.0947113	0.17851	0	0.0266357	0.119283	0	0	0	0.0714136	1	0.799253	0.754781	0.700254	0	0.504643	0	0.384017	0.0271357	0.0330107	0.107493	0.165277	0.212062	0.0527883	0.0568779	0.0659344	0.229845	0.20948	0.0726746	0.163964	0	0
0	0	0	0	0	0.534825	0	0	0	0	0	0.151756	0	0	0	0	0	0	0.0946242	1	0.389282	0.306925	0.400905	0.665285	0	0	0	0	0	0	0	0	0	0	0	0	0	0	0	0	0	0	0	0	0.492856	0.520282	0.286338	1	0	0
0	0	0	0	0	0	0	1	0.732315	0.464693	0	0	0	0	0	0	0	0	0	0	0	0	0	0	0	0	0	0	0	0	0	0	0	0	0	0	0	0	0	0	0	0	0	0	0	0	0	0	0	0
0.711679	0.530055	0.660201	0.444064	0.353972	0.457995	0.4844	0.545298	0.604649	0.637822	1	0.399341	0.254775	0.175142	0.0442983	0	0.173509	0.199081	0.0326279	0.54654	0.42962	0.212849	0.370455	0.170257	1	0.420744	0.347041	0.490612	0.338782	0.392958	0.806108	0.556198	0.400872	0.52427	0.419458	0.373469	0.247753	0.292033	0.223839	0.484092	0.183782	0.120927	0.0888747	0.361577	0.275434	0.0692269	0.0665588	0	0.235772	0.428945
0	0	0.220747	0.0295769	0.0950894	0.0837848	0.0239587	0.0263803	0	0.0323913	0.0418679	0.121186	0.354296	0.338187	0.00349255	0.501523	0.0480209	0.0395372	0.148098	0.709348	0.493329	0.445592	0.522838	1	0	0	0.182651	0.061478	0.170812	0.302074	0.206086	1	0.40853	0.155461	0.110099	0.0691584	0.0369286	0.0860074	0.136472	0.115454	0.153647	0.193318	0.185314	0.175089	0.245032	0.140664	0.259355	0.460696	0	0.198011
0	0.0143132	0.0524963	0.0749044	0.109402	0.140103	0.443525	0.42254	0.167623	0.354414	0.258867	0.224639	0.166838	0.427905	0.347986	1	0.735886	0.704347	0.445259	0.35406	0.251854	0.177089	0.201553	0.335287	0	0.0294274	0.0305747	0.0913035	0.180229	0.299752	0.410338	0.604068	0.811886	0.905126	0.906238	0.957269	0.954973	1	0.910419	0.936218	0.866089	0.890013	0.652571	0.54721	0.341625	0.28671	0.287012	0.431046	0	0.094667
0.827849	0.953612	1	0.460172	0.285892	0.208888	0.311324	0.0241005	0.048086	0.117743	0.216519	0.202795	0	0.0698293	0.0295569	0.349912	0.417436	0.375702	0.24417	0.209481	0.16764	0.0967783	0.250426	0.0342303	0.515161	0.774398	1	0.684901	0.662004	0.407066	0.176128	0.0952813	0.0811424	0.0643114	0.115868	0.0749928	0.0792135	0.165501	0.070953	0.191205	0.177726	0.142725	0.0137842	0.0727314	0.0478304	0.0219321	0.232554	0	0.511311	1
0	0.37168	0.127961	0	0	0.238487	0	0	0	0	0	0.129532	0	0	0	0	0	0	0.0161546	0.284155	0.462964	0.0551768	0.0493748	1	0	0	0.0136609	0	0	0.0259783	0.454218	0.00247138	0.212307	0	0	0	0	0	0	0	0	0	0.315449	0.0509898	0.677534	1	0.677345	0.568918	0	1
0	0.190893	0.411322	0.489926	0.225049	0.229202	1	0.298166	0.929684	0.734489	0.202994	0.182619	0.985352	0.573927	0.484105	0.429485	0.548332	0.393794	0.548282	0.449711	0.530273	0.158773	0.35993	0.78677	0	0.939092	0.574687	0.363945	1	0.150601	0.119729	0.325051	0.256609	0.424396	0.657659	0.184069	0.335391	0.341885	0.334513	0.672953	0.548216	0.32668	0.0700816	0.504522	0.558295	0.721406	0.556064	0.351201	0.607515	0.766286
0.123148	0.544327	0.0402056	0.207756	0.292829	0.562858	0.70592	0.844823	1	0.81689	0.718081	0.342303	0.413981	0.155502	0	0.0776933	0.0944483	0.458164	0.342186	0.378663	0.459212	0.336965	0.436137	0.194011	0.562037	0	0.170975	0.0709886	0.0146085	0.33344	0.896577	0.948946	1	0.97981	0.800351	0.674957	0.465504	0.576443	0.409216	0.323922	0.326425	0.174091	0.0493523	0.131956	0.241415	0.257307	0.0551955	0.211423	0.198258	0.0416869
0	0	0	0	0	0	0.987584	0.962634	0.815944	1	0.484179	0.199446	0.291468	0.721635	0.607621	0.411519	0.305778	0	0	0	0	0	0	0	0	0	0	0	0	0	0	0	0	0	0	0	0	0	0	0	0	0	0	0	0	0	0	0	0	0
0.319015	0	0.940937	1	0.447805	0.830243	0.193426	0.408865	0	0.318007	0.279092	0	0.118716	0.136555	0	0	0.0145819	0	0.316332	0.307828	0.903872	0.91464	0.657718	0.537164	0.277346	0.255392	0.502797	0.234756	0.287221	0.219549	0	0.244335	0.18621	0.131683	0.0537851	0.11613	0	0.0192393	0.0445635	0.0632011	0.150452	0.287218	0.483019	0.495947	0.754636	0.657693	1	0.571783	0	0.44676
0	0	0	0.0862061	0.636839	1	0.584634	0.753149	0.822336	0.690042	0.988895	0.593224	0.325365	0	0.204169	0.213901	0.282881	0.16323	0	0.339218	0.19435	0.803136	0.846512	0	0	0	0	0	0.361414	0.700056	0.492835	0.546187	0.293248	0.407505	0.66021	0.49571	0	0.205114	0.333092	0	1	0.311671	0.243092	0	0.774341	0.601095	0.415554	0	0	0
0	0.849203	1	0	0.397633	0.403003	0.32135	0.156069	0	0.19248	0.430738	0.298153	0	0	0.241581	0	0	0.446572	0.196076	0.243723	0.118469	0.0574372	0.214843	0	0	0	0	0	0	0	0	0	0	0	0	0	0	0	0	0	0	0	0	0	0	0	0	0	0	0
0.529654	0.464444	1	0.999889	0.353896	0.388243	0.0912597	0.243314	0.0182695	0.601187	0.328642	0.308205	0.116067	0.0798385	0.173867	0.45487	0.4627	0.27957	0.30093	0.502184	0.0188114	0	0.334081	0.238629	0	0.833723	0.883321	0.501627	0.965734	1	0.104418	0.919276	0.621508	0.545895	0.588285	0.208887	0.269587	0.400121	0.644628	0.805621	0.361423	0.444903	0.686245	0.170695	0.054401	0.277345	0.212488	0.0535562	0.112771	1
0.0268538	0	0.00857924	0.471116	0.0526959	0.183055	0.218935	0.261735	0.347673	0.428935	0.668616	0.119199	0.119436	0.42371	0.470886	0.508221	0.358011	0.308153	0.665309	0.737168	0.348027	0.344032	0.709396	1	0.0926912	1	0	0.0784745	0.227403	0.175559	0.0645023	0.135441	0.120997	0.151514	0.3296	0.258447	0.127075	0.196851	0.262517	0.184498	0.454949	0.512778	0.674765	0.767712	0.635989	0.560893	0.529487	0.957144	0.339241	0
1	0.61529	0.416382	0.240385	0.407603	0.163574	0.0371953	0.0935934	0.0311187	0.150126	0.31342	0.182044	0.158561	0.207838	0.199769	0.25379	0.148152	0.165014	0.143808	0.028826	0.0720555	0.136109	0.175749	0	1	0.480026	0.460456	0.377472	0.221435	0.0780882	0.134518	0.10955	0.0946537	0.079239	0.126247	0.0749653	0.127008	0.0673722	0.0825795	0.065282	0.0303045	0.0682363	0.0874692	0.0343465	0.0585598	0.0655146	0	0	1	0.899986
0	0	0	0	0	0.263809	1	0.772835	0.605336	0.520892	0.62288	0.428544	0.576794	0.432257	0.529136	0.552731	0.567529	0.507838	0.236126	0.534084	0.143505	0.485664	0.529715	0.550102	0	0	0	0.0431316	0	0.164599	0.991294	0.681281	0.611277	0.789886	0.74111	0.641049	0.887073	0.904477	0.620557	0.59457	0.558909	0.415444	0.373425	1	0.198522	0.985047	0.722262	0.547526	0	0
0.394468	0.407097	0.334187	0.260572	0.383042	0.52501	0.100275	0.0750096	1	0.269948	0.162224	0.180788	0	0.039574	0	0.0695816	0.0493773	0	0	0	0	0.391741	0	0.923483	0.311173	0.236193	0.264982	0.536979	0.270324	0.217265	0.127715	0.501521	1	0.152271	0.399509	0.302147	0	0.101727	0	0	0.218394	0	0.278221	0	0	0.112944	0	0	0	0.00282891
0.654067	0.763104	0.867084	0.156211	0.39682	0.30224	0.579717	0.711767	0.589921	1	0.521849	0.255115	0.72847	0.588719	0.446105	0.379344	0.0141057	0.147181	0.086294	0.0322749	0	0	0	0.0372819	0.170962	1	0.636786	0.378635	0.577596	0.350449	0.878554	0.417229	0.667321	0.595077	0.679323	0.348741	0.257177	0.49985	0.171557	0.201939	0.54048	0.468679	0.191017	0.373535	0.427257	0	0	0.0192751	0	0
0.338552	0.289585	1	0.431153	0.347581	0.18936	0.314433	0.0802536	0.1654	0.313482	0.520469	0.179098	0.0853285	0.128336	0.12442	0.0282847	0.174356	0	0.231191	0.633547	0.148204	0.090869	0.569225	0.920878	1	0.640805	0.872706	0.695014	0.835255	0.923796	0.282207	0.219229	0.548303	0.750156	0.317796	0.219834	0.044924	0.041564	0	0.100346	0.302457	0.160886	0.23126	0.208463	0.244961	0.350916	0.226475	0.202508	0	0.481725
0	0	0	0	0	0	0	0	0	0	0	0	0	0	0	0	0	0	0	0	0.283692	0.158819	0	1	0	0	0	0	0	0	0	0.695017	1	0	0	0	0	0	0	0	0	0	0	0.0482804	0.216437	0.0281323	0	0.611082	0	0
0.0692003	0.181318	0.0239992	0.00285901	0.212168	0	0.151149	0.0919827	0.0803757	0.0489773	0	0.18487	0.107967	0.201079	0.496765	0.532365	0.638492	0.614186	0.708504	0.854703	0.612575	0.659201	0.607858	1	0.113025	0.0890252	0.0738227	0.0674119	0.0602614	0	0.06602	0.0148368	0.10124	0.18671	0.209424	0.315573	0.102005	0.24492	0.347953	0.328666	0.550053	0.873462	0.851416	0.763529	0.805767	0.775936	1	0.969968	0	0
0.348403	1	0.703113	0	0.412524	0	0.079142	0.0936879	0.00515585	0	0	0	0	0	0	0	0	0.337095	0.526447	0.447464	0.214026	0.343148	0.378201	0.127627	0.395518	1	0.658356	0.579663	0	0	0	0	0.0143468	0	0.0513347	0.111249	0.062873	0.0627978	0.0145102	0.0669174	0.00727866	0.0316135	0.000182581	0.00412468	0.0250518	0.0248765	0.0243348	0.0806167	0	0
0	0	0	0	0	0.0509085	0.669338	0	0	0	0	1	0	0	0	0	0	0	0.0213208	0.162954	0.145834	0	0.127145	0.099207	0	0	0	0	0.459299	0.371871	0	0.15122	0	0	0	0.133222	0	0	0.0149616	0	0	0.126386	0.336322	0.780538	0	1	0.161567	0.441486	0	0
0	0	0	0	0	0	0.654368	0.72252	1	0.119673	0.362987	0	0.671965	0.71602	0.120663	0.178917	0	0.14323	0.060591	0.172085	0	0	0	0.268063	0	0	0	0	0	0	0	0	0	0.828878	0	0.127452	0	0.75659	1	0	0	0	0	0	0	0	0	0	0	0
0.143938	0.568952	1	0.782135	0.383416	0.980093	0.279785	0.353909	0.625468	0.347392	0.895242	0.589459	0.00795658	0.634065	0.469307	0.205457	0.0836243	0.490435	0.0633733	0.0712798	0.0622859	0.0876097	0	0.018061	0.522294	0.436943	0.608726	0.428942	0.353281	0.143267	0.349862	0.38905	0.0192531	0.050479	0.265575	0.565409	0.718643	0.00135197	0.488379	0.144289	0.0660021	0	0.159615	0.377161	1	0.367473	0.36006	0.475888	0.56815	0.784324
1	0.775357	0.861867	0.507654	0.277643	0.161255	0.00502819	0.0386412	0.0115243	0.893686	0	0.139628	0.735751	0.268805	0.647424	0.180677	0.615507	0.0590534	0.552352	0.279493	0	0.210365	0.335107	0.384709	0.153553	0.157212	0.127923	0.099095	0	0.0176696	0.137768	0	0.0406962	0.0155689	0.0350697	0	0.150506	0.0849762	0	0.0468452	0	1	0	0	0	0	0	0	0.156986	0.305681
0	0.00302891	0.034712	0.352073	0.72628	1	0.467263	0.459873	0.364156	0.563769	0.688892	0.623287	0.308908	0.304362	0.345459	0.257366	0.271635	0.263564	0.344212	0.278068	0.216924	0.205922	0.198454	0.362835	0.00770556	0	0.0608428	0.196863	0.507035	0.804378	1	0.994149	0.916081	0.597928	0.371588	0.303159	0.327622	0.343367	0.413531	0.274528	0.340635	0.384471	0.268635	0.304105	0.232553	0.236866	0.384935	0.306546	0	0.461035
0	0	0.034178	0.0490467	0.195022	0.142978	0.108292	0.16248	0.192319	0.251053	0.124122	0.0933548	0.188364	0.0381366	0.250583	0.363825	0.138813	0.479055	0.0262216	0	0.0936231	0.159101	0.220971	1	0	0	0	0.109474	0.396805	0.157644	0.866572	1	0.467757	0.0898666	0	0.0597042	0.140386	0.0870736	0.107695	0.021734	0.0369434	0.0202471	0.0658935	0.0257086	0.0708706	0.095953	0.0141971	0.0923157	0	0.268131
0.81638	1	0.702158	0	0.378061	0	0.540885	0.430657	0.374949	0.144355	0.0511468	0.0296501	0.486934	0.295225	0.105282	0.0714738	0.0419605	0.0382848	0.123353	0.167458	0.108697	0.182455	0.204515	0.3709	1	0	0	0	0	0	0.0153954	0	0.0134454	0.170626	0.346888	0.665675	0.685159	0.443566	0.204127	0.118777	0.101308	0.0462202	0.0220878	0.0568045	0.090551	0.066539	0.0912523	0.150898	0	0
0	0	0	0	0	0	0	0	0	0	0	0	0	0	0	0	0	0	0	0.265331	0.557803	0.0285076	0.882611	1	0	0	0	0	0	0	0	0	0	0	0	0	0	0	0	0	0	0	0	0	0	0	0	0	0	1
1	0.968853	0.900586	0.762771	0.198093	0.211252	0	0.191561	0	0.0298577	0	0.129974	0	0.488114	0	0	0	0	0	0	0	0	0	0	1	0.0520684	0	0	0	0.0634522	0.00296612	0.116932	0	0	0	0	0.577566	0	0	0	0	0	0	0.0172687	0	0	0	0	0	1
0	0	0	0	0	0	0	1	0	0	0	0	0	0	0	0	0	0	0	0	0	0	0	0	0	0	0	0.229771	0.205562	0.0338692	0.0382957	0	0.0365605	0.276872	1	0	0.00243933	0.0195341	0	0.0125461	0.00375631	0.0214687	0.0332252	0.0378606	0.0363555	0.011186	0.0319971	0.0262725	0	0
0.0427763	0	0	0.00620975	0.0462653	0.475055	0.34661	0.295509	0.436057	0.439621	0.376734	0.510453	0	0.436716	0.391954	0.44482	0	1	0.17564	0.00703335	0.0724993	0.0842726	0.772613	0.518925	0.295221	0.852658	0	0.598396	0.209455	1	0.160787	0.93585	0.897476	0.700141	0.471357	0.657497	0.254068	0.460918	0.461161	0.565062	0.448436	0.663968	0.510263	0.652111	0.457641	0.802666	0.556979	0.598321	0.196151	0.586299
0	0.246353	0.333569	0.240165	0.261439	0.221908	0.0714614	0.0571253	0.0764343	0.0820661	0.141884	0.156569	0.043704	0.0788053	0.113848	0.1179	0.136336	0.0615144	0.274076	0.382047	0.704538	1	0.932949	0.300679	0.257949	0.805951	0.10479	0.329335	0.232102	0.0824165	0.0728037	0.123408	0.256043	0.143462	0.30858	0.275001	0.198349	0	0.169262	0.116944	0.0614361	0.382228	0.674846	0.562194	0.641769	1	0.98434	0.143336	0.0116004	0.0478121
0	0	0	0	0	0	0	0.510502	0	0	0	0	0	0	0	0	0	0	0	0	1	0	0	0	0	0	0	0	0	0	0	0	0	0	0	0	0	0	0	0	0	0	0	0	0	0	0	0	0	0
0.635853	1	0.339878	0.341453	0.568741	0.189116	0.0216493	0.195278	0.146238	0.321293	0.550269	0.0915459	0.37381	0.0861297	0.0997876	0.00286193	0	0.54745	0.614043	0.107746	0.231244	0.688707	0.463928	0.588112	0.915864	0.604352	0.643245	0.691399	0.738523	1	0.202533	0.0624406	0.722541	0.631933	0.373842	0.0938703	0.59159	0	0.024124	0.430192	0.519105	0.489814	0.542597	0.63135	0.141841	0.220954	0.250208	0	0.587975	0.603162
0	0	0	0	0.0929644	0.111239	1	0.940566	0.689678	0.674252	0.16223	0.379728	0.496352	0.577887	0.812636	0.662426	0.506974	0.476102	0.480098	0.419062	0.248124	0.215891	0.0672923	0.322578	0	0	0.487249	0.116157	0.0890019	0.380995	0.230657	0.342468	0.585542	0.763409	0.701347	0.727241	0.732207	0.827942	1	0.80554	0.7481	0.445687	0.272212	0.157429	0	0.322985	0.320336	0.572586	0	0
0	0	0	0	0	0	0	0	0	0	0	0	0	0.343283	0	0.561049	0	0	0.172379	0.294444	0.0327727	1	0.225286	0.157272	0	0	0	0	0	0	0.0896656	0.239578	0	0	0	0	0.0153214	0	0	0	0	0	0.00864647	0.450499	1	0.676382	0.0915297	0.214064	0	0
1	0.880171	0.850664	0.40151	0.626836	0.811947	0	0.343587	0.0732911	0.458473	0.480092	0.837928	0.517071	0.493075	0	0	0.369277	0.17865	0	0.298166	0.186635	0.351917	0.28505	0.537293	1	0.716061	0.637003	0.464009	0.316495	0.233622	0.388107	0.723191	0.15866	0.63781	0.611518	0.654818	0	0	0.484433	0.566295	0.602458	0.0446958	0.173492	0.454663	0	0.248334	0.368093	0.383635	0.180534	0.31556
0	0	0	0	0	0	1	0.294627	0.478	0.420234	0	0.409514	0.412957	0.640339	0.842934	0.0799227	0.790674	0.550143	0.0185433	0.075585	0.46593	0	0.0746875	0	0	0	0	0	0	0	0	0	0	0	0	0	0	0	0	0	0	0	0	0	0	0	0	0	0	0
0.738448	1	0.786168	0.656675	0.554847	0.407355	0.237195	0.216744	0.155966	0.174127	0.236035	0.229177	0.143678	0.0937598	0.223311	0.269109	0.229533	0.581145	0.210229	0.14674	0.226127	0.190423	0	0.0465381	0.477519	0.191908	0.306513	0.150805	0.306784	0.824392	1	0.0648808	0.0708614	0.195999	0.734154	0.6681	0.18012	0.876348	0.128133	0.788079	0.573266	0.614089	0.0988296	0.00104448	0.11473	0	0	0.17988	0.0481687	0.223223
0	0	0	0	0	0.855991	0.978131	0.752952	0.667969	0.22515	0	0.189756	0.642099	0.187867	1	0.859938	0.110029	0.293317	0.33283	0.363237	0.221305	0.105016	0.163706	0	0	0	0	0	0.101116	0.264454	0.410384	0.337059	0.54384	0.557559	0.45958	0.528517	0.601044	0.96905	1	0.44591	0.561647	0.428799	0.714545	0.491583	0.0691633	0	0.263987	0.127122	0	0
0.0102234	0	0.00365245	0.054594	0.0396382	0.0365678	0.0122101	0.0114045	0.0106623	0.0149959	0.0182519	0.0227934	0.0118261	0.00927828	0.00610462	0.00881238	0.00649575	0.0558517	0.00728718	0.0178516	0.0274355	0.450933	0	1	0.0346532	0.635657	0.0687183	0.0628825	0.0124868	0.0250588	0.025303	0.0290337	0.0262861	0.0220963	0.0265557	0.0213749	0.00456177	0.028183	0.0194636	0	0	0.231971	0.0305887	0.832802	0.0184759	1	0	0.0225315	0.231184	1
0	0.0985303	0.119541	0.302956	0.0878491	0.255816	0.626585	0.51232	0.360996	0.428995	0.241932	0.176105	0.736039	0.447686	0.541105	0.414497	1	0.365894	0.436323	0.638415	0.581471	0.763789	0.516226	0.423212	0	0.374094	0.35921	0.434659	0.517531	0.23785	0.0520379	0.234591	0.298186	0.231537	0.633677	0.293506	0.387508	0.609461	0.628585	0.590415	0.626368	0.461686	0.548974	0.63281	0.663956	1	0.683986	0.331189	1	0.430773
0	0.0058445	0.0620547	0.0628831	0.0811027	0.245145	0.855865	1	0.835544	0.755234	0.355981	0.338761	0.605975	0.849052	0.732239	0.753943	0.695329	0.674883	0.487566	0.433718	0.367147	0.384499	0.310689	0.385993	0.0607227	0.0144772	0	0.137622	0.179429	0.155727	0.294598	0.376331	0.6551	0.802936	0.93872	0.799757	0.696588	1	0.755395	0.857794	0.634015	0.706934	0.722773	0.458174	0.377876	0.301793	0.301936	0.588007	0	0.247915
0	0	0	0	1	0	0	0	0	0	0	0	0	0	0.049569	0.0244489	0	0.0527311	0	0.323339	0.193257	0.126637	0	0	0.125616	0	0.154233	0	0.00640594	0.0027038	0	0	0	0.0017943	0	0.208666	0	0.0826837	0.183323	0.391306	0.0729227	0.489972	0.165785	0.153167	0.294187	1	0.272929	0.0773367	0	0
0	0.043733	0.0779227	0.114076	0.0251732	0.160338	0.681438	0.486455	0.539565	0.322586	0.358815	0.185855	0.597969	0.526987	0.895396	0.729927	0.629657	0.579842	1	0.846863	0.480259	0.376287	0.325579	0.392042	0.0458022	0.0337892	0	0.0610336	0.046119	0.0516112	0.070109	0.224603	0.270826	0.355553	0.483643	0.522618	0.529396	0.851388	0.875771	1	0.668699	0.819039	0.6499	0.563322	0.182395	0.205777	0.194217	0.266185	0	0.0652871
1	0.504818	0.331055	0.320763	0.136152	0.0983719	0	0.0950151	0.10572	0.060609	0.268793	0.22911	0.0639339	0.062442	0.077702	0.135306	0.495083	0	0.0810391	0.492777	0	0	0.0714939	0	0.499212	0.38456	0.532339	0.648503	0.305701	1	0.412572	0	0	0.625068	0	0	0.206781	0.214169	0.0745809	0.429411	0	0	0.175748	0	0.0142533	0	0.224153	0	0.733723	0.625039
0	0	0	0	0	0	0	0	0	0	0	0	0	0	0	0	0	0	0	0.237406	0.510844	1	0.753929	0.344444	0	0	0	0	0	0	0	0	0	0	0	0	0	0	0	0	0	0	0	0	0.531161	0.868844	1	0.172507	0	0
0	0	0	0	0.163741	0.275233	0	0	0.000178703	0.00938926	0.0182143	0.0110587	0	0	0	0	0	0	0	0	0	0.884411	1	0	0	0	1	0.916747	0.594202	0.476642	0	0.552066	0.483795	0.414572	0	0	0	0	0	0	0	0	0	0	0	0	0	0	0	1
0	0	0	0.344016	0	0	0	0	0	0.475489	0.393693	0	0	0.402939	0	0	0	0	0.0223911	0.218991	0.258491	0.144645	0.924738	1	0.21091	0	0	0	0	0.140673	0	0	0	0	0	0	0	0	0	0	0	0	0.137975	0.277588	0.59277	0.432959	0.406288	1	0.156258	0.359427
0.236541	0.000956362	0.671693	0	0.808743	0.556225	0.376125	0.289043	0.343505	0.393963	0.700858	0.572914	0.417051	0.499366	0.640377	1	0.00126648	0.668153	0.00331166	0.00299291	0.0197478	0.00386263	0.00717369	0.122838	0.098964	0.518567	0.494611	0	0.532173	0.293551	0.618488	0.301829	0.261671	0.218118	0.208372	0.289259	0.440963	0.340787	0.557474	0.470741	0.92926	1	0.954131	0.614875	0.542788	0.594427	0.681006	0	0.509047	0.156737
1	0.663112	0.454334	0.493017	0.326737	0.154467	0.0276032	0.115424	0.0288497	0.164371	0.138779	0.129378	0	0.0958346	0.224271	0.193048	0.251713	0.303106	0.223994	0.186787	0.250436	0.219552	0.153563	0.147496	0.569896	1	0.783793	0.507264	0.262579	0.109461	0.137921	0.0922028	0.136828	0.0425877	0.01941	0.139394	0.0581321	0.107631	0.046479	0.0349649	0.0726725	0.0183458	0.00831739	0.00372364	0.0288874	0.0556135	0.0579785	0	0.611243	1
0	0	0	0	0	0	0	0	0	0	0	0	0	0	0	0	0	0	0	0	0	0	0	1	0	0.805999	0.485574	0.303408	0.0442114	0	0	0	0	0	0	0	0	0	0	0	0	0	0	0	0	0	0.568866	1	0	0
0	0.232426	0.164321	0.293143	0.548766	0.578589	0.352514	0.730571	0.243385	0.467495	0.342711	0.872764	0.508217	0.767794	0.758415	0.652653	1	0.494423	0.718317	0.624695	0.569282	0.301075	0.586152	0.65773	0	0.292383	0.183	0.264904	0.626363	0.959172	0.615994	1	0.858262	0.905052	0.588179	0.557984	0.496751	0.652929	0.681727	0.739319	0.733831	0.541624	0.473381	0.473513	0.391686	0.337057	0.363187	0.40354	0.47048	1
0	0.0955372	0.377883	0.531986	0.320169	0.571731	0.441766	0.795979	1	0.4192	0.334511	0.535064	0.420039	0.470017	0.759715	0.712893	0.61112	0.395515	0.420295	0.344297	0.321836	0.26472	0.318328	0.414188	0.309811	0.0913074	1	0.516396	0.329678	0.219887	0.328645	0.250056	0.135444	0.299593	0.0789272	0.194772	0.151113	0.149187	0.303035	0.161887	0.154304	0.0303059	0.161734	0	0.103376	0.167999	0.0321728	0.138397	0.182481	0.905394
0.177247	0	0.16785	0.154806	0.0518869	0.217914	0.496157	0.680339	0.419607	0.533585	0.0302874	0.290152	0.319841	0.261569	1	0.889135	0.742918	0.258917	0.333445	0.35999	0.281277	0.247031	0.307947	0.362297	0.130509	0	0.0922303	0.0715706	0.0879798	0.0683328	0.159246	0.118416	0.228907	0.508094	0.64752	0.717435	1	0.552967	0.628831	0.18315	0.143847	0.0537088	0.0580788	0.0320874	0.0357386	0.0343901	0.053831	0.0417115	1	0.291853
0	0	0	0	0	0	0	0	0	0	0	0	0	0	0	0	0.384357	0.49542	0.603982	0.660332	0.482338	1	0.521779	0	0	0	0	0	0	0	0	0	0	0	0	0	0	0	0	0	0	0	0	0	0	0	0	0	0	0
0.391882	0.796408	1	0.602798	0.613231	0.638978	0.454478	0.497617	0.689041	0.476477	0.470642	0.423804	0.343398	0.343944	0.286336	0.215438	0.229476	0	0.227894	0.169641	0.134588	0.139758	0.199319	0.176114	1	0.200983	0.302328	0.0750363	0.11551	0.188749	0.328475	0.194595	0.166432	0.1081	0.121249	0.0869245	0.111208	0.280413	0.311438	0.131925	0.0601847	0.0684369	0.0565397	0.0439644	0.0198693	0.040847	0	0.0250042	0.379636	1
0	0.017925	0.0453547	0.0693635	0.10974	0.427104	0.864237	1	0.559277	0.7742	0.378109	0.273551	0.465645	0.500286	0.61252	0.556531	0.350528	0.388836	0.176562	0.162651	0.0962245	0.0895516	0.106076	0.164125	0	0.00500521	0.0260862	0.0567775	0.078999	0.18055	0.276903	0.436269	0.629097	0.835732	0.84292	0.706419	1	0.682875	0.775278	0.548922	0.51515	0.367045	0.307796	0.214785	0.15517	0.138056	0.0785995	0.169239	0	0.0578453
0	0	0	0	0	0	0	0	0	0	0	0.215456	0	0	0.191733	0.964483	0.658409	0.429285	1	0.83258	0.211811	0.1712	0.367448	0	0	0.535766	0.0600309	0	0.640065	0	0	0	0	0	0	0	0	0	0	0.0896535	0.0971963	0.297131	0.353661	0.38003	0.880922	1	0.475494	0.487135	0	0
0.417154	0.947061	1	0.573499	0.451613	0.255772	0.0492636	0.0486137	0.0408633	0.0930913	0.128067	0.212108	0.0523596	0.0742988	0.0543061	0.0512201	0.0500815	0.0712879	0.0288853	0.0477831	0.100435	0.132449	0.144261	0	0.576345	1	0.688377	0.616796	0.461962	0.264435	0.144197	0.0966393	0.110184	0.0556022	0.0442546	0.0392143	0.127359	0.0472805	0.0464931	0.0548063	0.04789	0.0354242	0.0593353	0.0574367	0.0747231	0.114797	0.136723	0	1	0.989313
0	0	0	0	0	0	1	0.91336	0	0	0	0	0	0	2.94449e-05	0.00588836	0.00702201	0.00910962	0.0276626	0.0302428	0.017191	0.0273158	0.03322	0.0389505	1	0	0	0	0	0	0	0	0	0	0	0	0	0	0	0	0	0.00285193	0.00573081	0.00424	0.0066363	0	0	0.00545685	0	0
0	0	0	0	0.0984783	0.0436345	0.553323	0.492146	1	0.490957	0.38842	0.0497644	0.457286	0.335724	0.217611	0.380293	0	0.0497513	0.123351	0.145635	0.222124	0	0	0.272641	0	0	0	0	0	0.423217	0.214189	0.12147	0.207789	0.817307	0.384766	0.563494	1	0.724625	0.593651	0.536164	0.675974	0.767311	0.675078	0.443885	0.00407051	0.38671	0	0.194929	0	0
0	0	0	0	0	0	0	0	0	0	0	0	0	0	0	0.163216	0.298637	0.301889	0.477757	0.504647	0.508133	0.554184	0.529967	1	0	0	0	0.12953	0	0	0	0	0	0	0	0	0	0	0.408956	0	0	0.630417	0.425449	0.353559	1	0.295502	0.574093	0.542555	0	0
0.645927	1	0.551243	0.0717505	0.117775	0.195249	0.320216	0	0	0	0	0.541605	0	0	0	0.0525392	0	0.24234	0	0	0	0	0	0	0.477731	0	1	0.668077	0.536401	0	0.367416	0	0	0	0	0	0.393555	0	0.143461	0	0	0	0	0	0	0	0	0	0	0
0	0	0	0.0132851	0.192059	0.224747	0.316277	0.268983	0.16105	0.316234	0.106986	0	0.171868	0.363736	0.406849	0.313943	0.398995	0.564149	0.441846	0.235784	0.640025	0.701739	0.483739	1	0	0	0	0.0488818	0.161068	0.0106733	0.186399	0.212853	0.370146	0.479968	0.545693	0.460649	0.368263	0.47649	0.621155	0.682706	0.639784	0.697779	0.88645	0.716539	0.590525	0.508366	0.482422	1	0	0
0.0999536	0.350454	0.159975	0.25927	0.451391	1	0.146835	0.163147	0.272625	0.274452	0.658648	0.748416	0	0.318294	0.208342	0.28918	0.251998	0	0	0	0.0575327	0.249182	0.47524	0	0	0	0	0	0	0	0	0	0	0	0	0	0	0	0	0	0	0	0	0	0	0	0	0	0	0
0.169728	0.208731	0	0.159337	0	0.0665766	0.0748916	0.249067	0.54635	0.504087	0.170269	0	0	0.477809	0.284052	0.264241	0.0658819	0.423176	0.094064	0.340392	1	0.25957	0.564041	0.306338	0	0	0	0	0	0	0	0	0	0	0	0	0	0	0	0	0	0	0	0	0	0	0	0	0	0
0	1	0.888935	0	0	0	0	0	0	0	0	0	0	0	0	0	0	0	0	0	0	0	0	0	0	0	0	0	0	0	0	0	0	0	0	0	0	0	0	0	0	0	0	0	0	0	0	0	0	0
0.0681521	0.0478231	0.0415266	0	0.0828532	0.106419	0.504715	0.223212	0.456472	0.267162	0.137062	0.0788932	0.385907	0.551861	0.566369	0.79412	0.626277	1	0.626251	0.498051	0.257993	0.238554	0.219796	0.259068	0.0663381	0.0492061	0	0.0303626	0.0297162	0.00860101	0.059092	0.107599	0.265046	0.204536	0.252683	0.198587	0.260025	0.355706	0.542398	0.484884	0.55565	1	0.582725	0.305136	0.263558	0.120883	0.119559	0.151957	0	0.0676741
0.738716	1	0.881166	0.528459	0.335959	0	0	0	0	0	0	0.349604	0	0	0	0	0	0	0	0	0	0	0	0	1	0	0	0	0	0	0	0	0	0	0	0	0	0	0	0	0	0	0	0	0	0	0	0	0	0
0	0	0	0	0	0	0.00520985	0	0	0	0	0	0	0.0421872	0.0877102	0.0425097	0.0670965	0.223293	0.133235	0.200125	0.21856	0.327435	0.38929	1	0	0	0	0	0	0	0	0	0	0	0	0	0	0	0	0	0	0	0	0	0	0	1	0.550683	0	0
0	0	0	0	0	0	0	0	0	0	0	0	0	0	0	0	0	0	0	0	0	0	0	0	0	0	0	0	0	0	0	0	0	0	0	0	0	0	0	0	0	0	0	0	0.398495	0	0	1	0	0
1	0.296885	0.901038	0.559109	0.459229	0.252521	0.022625	0.00616173	0.0431474	0.08408	0.209671	0.242196	0.0732382	0.08564	0.0167787	0.00839368	0	0.0282726	0.0346292	0.0876955	0.26401	0.44134	0.41613	0.000947359	0.543788	1	0.776336	0.844312	0.595233	0.196942	0	0.0360374	0.0632166	0.0841544	0.0491275	0.0483738	0.197875	0.041944	0.0449017	0.0807281	0.119792	0.102838	0.15428	0.214008	0.336023	0.943541	0.84379	0.0123993	1	0.511117
0	0	0	0	0	0	0	0	0	0	0	0	0	0	0	0	0	0	0	0	0.481114	0	0.509384	1	0	0	0	0	0	0	0	0	0	0	0	0	0	0	0	0	0	0	0	0	0	0	0	0	0	0
0	1	0.57705	0.125107	0	0	0	0	0	0	0	0	0	0	0	0	0	0	0	0	0	0	0	0	0	1	0	0	0	0	0	0	0	0	0	0	0	0	0	0	0	0	0	0	0	0	0	0	0	0
0.359833	0.25974	0.609953	0.607668	1	0.544377	0.246656	0.350898	0.318362	0.555121	0.52793	0.729875	0	0.218123	0	0.399304	0	0	0.574838	0.239762	0.553815	0.0828608	0	0.0377835	0.653308	0.541936	0	0	0.284667	0.916789	0.292217	0.684462	0.346305	0.492152	0.356233	0.0344707	0	0	0	0	0	0	0.310274	0.10544	0.830602	0.197414	1	0.80878	0	0
0.270621	0	1	0.684321	0.0718043	0.0626502	0.0509835	0.0764757	0.00866441	0.0615829	0.0311427	0.0240722	0.0425917	0.0667372	0.0577657	0.0600592	0.0171125	0.0255856	0.0184887	0.0111498	0.311338	0	0.00726408	0.00183912	0.28485	1	0.199709	0.63786	0.416401	0.263222	0.0866869	0.363517	0.224687	0.158157	0.00949849	0.0137045	0.102071	0	0.258455	0.222305	0.195446	0	0.31598	0.274639	0.179788	0.317032	0.46503	0	1	0.81273
0	0	0	0.256724	0.801229	0.533664	0.221574	0.390714	0.523405	0.77589	0.813164	1	0.197226	0	0.0757205	0	0	0	0.147478	0.00893807	0.0735462	0	0	0.065829	0	0	0	0.393014	0.908536	1	0.992877	0.335889	0.223749	0.113743	0	0.141261	0	0	0	0	0	0	0	0.06536	0.00881096	0	0	0	0	0
0	0	0	0	0	0	0	0.319388	0	0	0.719258	0	0	0	0	0.343201	0	0.0710255	1	0	0	0	0	0.0116675	0	0	0	0	0	0	0	0	0	0	0	0	0	0	0	0	0	0	0	0	0	0	0	0	1	0
0	0.0157382	0.0498778	0.16645	0.181981	0.161342	0.335049	0.311344	1	0.743271	0.453881	0.32544	0.818625	0.806366	0.771931	0.736386	0.621569	0.538824	0.409404	0.390111	0.298106	0.256743	0.275663	0.42138	0	0.133671	0.0771274	0.0833117	0.164247	0.311974	0.475995	0.436749	0.641699	0.883238	0.917902	0.882286	0.979844	1	0.984178	0.642932	0.59038	0.426383	0.406427	0.357626	0.249701	0.262514	0.257827	0.337735	0.0584788	0
0.363938	0.328347	1	0.589827	0.410026	0.258949	0.0356272	0.0383709	0.0321776	0.0643693	0.122436	0.198407	0.0398193	0.0652724	0.0459752	0.0481362	0.0552548	0.0405723	0.0530191	0.0159079	0.0602089	0.0379084	0.0348621	0	0.871162	0.956889	1	0.766099	0.506595	0.388325	0.250141	0.165666	0.10424	0.0884128	0.0790365	0.0691191	0.144569	0.12396	0.0883187	0.0679213	0.0865675	0.0554925	0.0298191	0.00472723	0	0.00119458	0.159715	0.0403762	0.584901	1
0.647556	0.900761	1	0.430185	0.457221	0.4128	0	0.629454	0	0.793336	0.147675	0.406095	0	0.858039	0	0	0.532377	0	0	0	0.168154	0	0	0	0	0	0	0	0	0	0	0	0	0	0	0	0	0	0	0	0	0	0	0	0	0	0	0	0	1
0.227068	0	0.0781666	0.235164	0.141635	0.494712	0.790652	1	0.696972	0.632732	0.479766	0.156363	0.602497	0.709549	0.609575	0.519177	0.49759	0.461294	0.679364	0.561412	0.446383	0.528475	0.437223	0.978003	0.00148615	0.0234148	0.0348012	0.0246227	0.114407	0.124043	0.0138743	0.161413	0.154607	0.347816	0.195613	0.0234246	0.0253853	0.183111	0.0357243	0	0.190031	0.169871	0.188407	0.611026	0.407203	0.413026	0.233384	1	0	0
0.365624	0.194199	0	0.477599	0.463967	0.00391782	0.226381	0.390611	0.36575	0	0.15096	0	0	0	0	0.797748	0	1	0	0	0	0	0	0	0.0315195	0.023075	0.0243122	0.00920841	0	0	0.0591749	0	0	0	0	0.133735	0	0	0	0	0	0	0	1	0	0	0	0	0	1
0.900385	0.399621	0.286581	0.531228	0.3207	0	0	0.466023	0.606415	0.457496	0	0	0.301331	1	0.398356	0.243144	0.155258	0.0589111	0	0	0	0	0	0.726821	0.148866	0.434909	0.00904286	0.046675	0.107438	0	0.620726	0.0398568	0	0	0.185129	0.328455	1	0.27185	0.822303	0.392064	0.227894	0.25989	0.00100603	0	0.231558	0.447324	0	0	0.175376	0.354995
0.916624	0.783607	1	0.509308	0.549297	0.516806	0.284006	0.285587	0.320456	0.33604	0.270601	0.474	0.157868	0.239879	0.280823	0.296991	0.398674	0.309479	0.298501	0.328055	0.354418	0.280315	0.308268	0	0.397456	1	0.664618	0.547506	0.556443	0.374891	0.384379	0.259902	0.240257	0.292616	0.161094	0.229724	0.249711	0.206852	0.2214	0.280184	0.22691	0.296921	0.312427	0.143964	0.0828185	0.105363	0.138781	0	0.956815	0.521329
0	0	0	0	0	0	0.705227	0.0189067	0.00439248	0	0	0	0.166622	0.829818	0.206281	0.798461	0.738575	0.647069	0.837676	0	0.833434	0.708823	0.714608	1	0	0	0	0	0	0	0	0	0	0	1	0	0	0	0	0	0	0	0	0	0	0	0	0	0	0.385404
0	0	0	0	0	0.0864257	0.282326	0.0516814	0	0.0487087	0	0.292641	0.691811	1	0.272576	0.437577	0.136316	0.295534	0.617386	0.71312	0.274962	0.134837	0.379351	0.0960039	0	0	0	0	0.212363	0.227116	0.0431147	0.0590498	0.0655684	0.385758	0.195264	1	0.251351	0.305892	0.383951	0.39884	0.332205	0.230703	0.156715	0.0989709	0.0498255	0.0263958	0.0705421	0	0	0
0	0	0	0	0	0.119737	0.895015	0.903106	0.987906	0.0129354	0.553828	0.665005	0.848368	0	0.514701	1	0.0113417	0.0283434	0	0.00823444	0.00328122	0	0	0.000419215	0	0.103264	0	0	0	0	0.260722	0	0.412897	0.489604	0.791224	0.545837	0.267356	0.317207	1	0.419394	0.323707	0.415434	0	0.466143	0	0	0	0.912854	0	0
0	0	0.200454	0.174274	0.203155	0.685686	0.283842	0.796557	0.773016	0.760143	0.381716	0.657783	0.436625	0.643087	0.803073	0.772372	0.462199	0.758113	0.00518816	0.232773	0.240818	0	0.645425	1	0	0	0	0	0.0872356	0.36313	0.222314	0.300494	0.323524	0.350564	0.475498	0.292478	0.802265	0.345501	0.421026	0.0792882	0.596052	0.0935296	0.844353	1	0.345461	0.437949	0.48064	0.926068	0	0
0.254619	0	0.163438	0.126616	0.34538	0.301794	0.447161	0.459119	1	0.824845	0.804497	0.387543	0.374908	0.762011	0.751788	0.612894	0.336417	0.183255	0.424523	0.32274	0.0795477	0.145645	0.214968	0.303375	0.184508	0	0.450375	0	0.124192	0	0	0.752495	0.950952	0.970094	0.757297	1	0.868626	0.958365	0.991906	0.743414	0.840458	0.513598	0.465557	0.294277	0.108309	0.0953254	0	0	0	0
0	0	0.173876	0.35548	0.344171	0.417835	0.471658	0.559527	0.492771	0.249456	0	0.44247	0.675286	0.493257	0.587524	0.528757	1	0.863639	0.493491	0.781847	0.342819	0.592859	0.334728	0.8402	0.830592	0	0.0703226	0	0	0.224606	0.229641	0.0467063	0.0505587	0.119946	0.152951	0.00550019	0.136436	0.0902661	0.0545772	0.120344	0.164746	0.257099	0.668397	0.433582	0.431533	0.399591	0.390953	1	0	0.146769
0	0	0	0	0	0	0.695838	0.752879	0.681975	0.570608	0.163154	0.0441043	0.551938	0.591265	0.951245	0.98614	1	0.609126	0.36449	0.209088	0.0614296	0.0866407	0.0707057	0.104442	0	0	0	0	0.0569	0.213118	0.0303127	0.0391631	0.0467891	0.0463737	0.0542284	0.0591329	0.0447234	0.0812959	0.0626328	0.0659992	0.0909574	1	0.0245422	0	0.272797	0.190007	0.211339	0.211413	0	0
0	0	0	0.179954	0.349287	0.484776	0.427612	0.76819	0.760018	1	0.568218	0.236741	0.932187	0.563815	0.644585	0.563294	0.432951	0.239612	0.115357	0.00903452	0	0	0.0629896	0.113113	0	0	0.658166	0.763422	1	0.89752	0.389072	0.653594	0.63491	0.435906	0.370869	0.228994	0.410769	0.562357	0.231168	0.396256	0.656541	0.177142	0.394975	0.264251	0.0492066	0.256957	0.10634	0.195282	0.621099	0.0866316
0	0	0	0.277905	0.528332	1	0.12423	0.483021	0.36812	0.363299	0.47257	0.776019	0.0871327	0.0597985	0.0465212	0	0.0294398	0.025239	0.012873	0.131076	0.129898	0.136094	0.167098	0.155091	0	0	0	0.4378	0.250117	0.675254	1	0.359905	0.120969	0.0697439	0	0	0	0	0	0	0	0	0	0	0	0	0	0	0	0.180091
0	0	0	0	0	0	0	0	0	0	0	0	0	0	0	0	0	0	0	0	0	0	0	0	0	0	0	0	0	0.359365	0.122574	0.122925	0.263142	0.544708	0.522112	0.682258	0.759719	1	0.817835	0.498499	0.444425	0.130414	0	0.0815627	0	0	0.00862401	0.234151	0	0
0.447233	0.367353	0.798263	0.60384	0.441993	0.46644	0.124932	0.119695	0	0.079087	0.216224	0.41941	0	0.194144	0.040823	0.0836897	0.0062508	0.148291	0.472782	0.35007	0.590834	0.70294	1	0.640014	0.491308	0.450956	0.460664	0.778694	1	0.747104	0.266924	0.7346	0.713974	0.769519	0.360537	0.276755	0.683123	0.385979	0.169542	0.620562	0.639276	0.658018	0	0.9474	0.904578	0.814235	0.667112	0.221666	0.496129	1
0	0	0	0	0	0	0	0	0.257255	0	0	0	0	0.220282	0.3365	0.429149	0.405547	0	0.508558	0.628723	0.554775	0.214456	0.314634	1	0	0	0.00250609	0.0751719	0.134039	0.199675	0.131198	0.267381	0.422559	0.315104	0.358834	0.328765	0.224841	0.331629	0.311795	0.417291	0.471143	0.316674	0.902089	0.209347	1	0.173649	0.175003	0.161862	0	0
1	0.846457	0.521345	0.498202	0.401176	0.225838	0.00747164	0.039711	0.00828339	0.338383	0.219234	0.270275	0.15261	0.133994	0.0632827	0.0563095	0.0547239	0.0374364	0	0.0262453	0.0748961	0	0	0	0	0	0	0	0	0	0	0	0	0	0	0	0	0	0	0	0	0	0	0	0	0	0	0	1	0.719481
0.255725	0.163469	0.0957714	0.0608045	0.0645243	0.049796	1	0.0120499	0	0.0407162	0.0752563	0.0232422	0.00691166	0.020021	0.841766	0.0336246	0.0408042	0.0853398	0.0137484	0.00888645	0.0093133	0.00488331	0.838262	0.0086268	0	0.111593	0.125401	0.684704	0.11077	1	0.460468	0.457904	0.77951	0.456975	0.264801	0	0.248151	0	0.417202	0.274209	0.152174	0.178761	0.473563	0.197228	0.315998	0.292113	0.0822879	0.0997714	0.741397	0.589963
1	0.913748	0.832637	0.725689	0.648267	0.933325	0.497168	0.129275	0.128171	0.216845	0.888883	0.281815	0.379068	0.147775	0.293302	0.420764	0	0.55274	0.131299	0.329247	0.116446	0.483714	0.255996	0	0.980983	1	0.532718	0.482252	0.326321	0.176303	0.00791708	0	0.314049	0	0.57766	0.0295235	0.135416	0	0.316667	0	0.00902839	0	0.169036	0.0497543	0	0.0530769	0.119479	0	1	0.492921
0.112964	0	0.645365	0.944204	0.233558	1	0.685691	0.753257	0.470419	0.46647	0.56182	0.365398	0.67754	0.344403	0.740704	0.740676	0.55626	0.554699	0.388509	0.387433	0.292482	0.131567	0.11064	0.515137	0.17931	0.3464	0.26858	0.302043	0.47514	0.28764	0.309768	0	0.511891	0.181682	0.203734	0.28565	0.334779	0.331325	0.191716	0.0966076	0.142033	0.0537189	0.497824	0.000241342	1	0.251954	0.0823335	0.149401	0.14271	0.0281677
0.225231	0.408148	0	0.222312	0.182771	0.107863	0	0	0	0	0.0770205	0.0721778	0	0	0	0	0	0	0.13651	0.497912	0.0858204	1	0.748823	0.143464	1	0.152676	0.101761	0.274082	0.155623	0	0	0	0	0	0	0	0	0	0	0	0	0	0.0513567	0.162606	0.27568	0.628832	0.950643	0	0	0.0949597
0	0	0	0	0	0.110537	0.8123	1	0	0.521317	0	0	0.0295991	0.0086737	0	0	0	0	0	0	0	0	0	0	0	0	0	0	0	0	0	0	0	0.0971819	0.0560706	0.128554	0.185933	0.0906556	0	0.0182549	1	0	0	0	0	0	0	0	0	0
0	0	0	0	0	0	0	0	0	0	0	0	0	1	0	0	0.349342	0	0.00499963	0.245559	0.016734	0.245944	0	0.514635	0	0	0	0	0	0	0	0	0	0.127939	0.250624	0.0920651	0.0791458	0.316996	0.229747	0.199154	0.378663	0.214752	0.879229	0.91814	0.551354	0.0117533	0.387157	1	0	0
0	0	0	0	0.139124	0	0.363009	0.503246	0.627848	0.42634	0.395722	0.119014	0.770257	0.760689	0.89253	1	0.731294	0.32927	0.592573	0.465918	0.197653	0.223676	0.412899	0.243927	0	0	0	0	0.0905748	0.0120667	0.391391	0.285495	0.309613	0.576552	0.491277	0.639249	0.685648	0.971583	1	0.662906	0.951141	0.517063	0.409156	0.279144	0.155813	0.265752	0.0796251	0.186216	0	0
0	0	0	0	0	0	0	0	0	0	0	0.831907	0.1093	0.330402	0.437859	0.636742	0.549568	0	0.278608	1	0.806508	0.550321	0.569483	0.582594	0	0	0	0	0	0	1	0	0	0.0365445	0.137111	0.173635	0.140467	0.440037	0.664745	0.201071	0.342049	0.545918	0.611892	0.496312	0.420982	0.19496	0.190387	0	0	0
0	0.061976	0	0.162474	0.136151	0.447953	0.878723	1	0.886937	0.901682	0.379608	0.619649	0.860448	0.988085	0.852705	0.982636	0.66924	0.752072	0.50244	0.934782	0.446934	0.532429	0.653979	0.451915	0	0	0	0.539384	0.216912	0.325468	0.230553	0.529709	0.59881	0.64853	1	0.759463	0.482686	0.611652	0.69735	0.614713	0.665443	0.563008	0.295131	0.618688	0.246343	0.259173	0.210489	0.735131	0	0.019856
0	1	0.473496	0	0	0	0	0	0	0	0	0	0	0	0	0	0	0	0	0	0	0	0	0	0	0.842122	1	0.517658	0.354355	0.333017	0	0	0	0	0	0	0	0	0	0	0	0	0	0	0	0.130793	0.226226	0	0	0
0.113445	0	0.0309148	0.0755577	0.319188	0.376471	0.410001	0.859091	1	0.877913	0.644656	0.380408	0.707996	0.577094	0.562816	0.500395	0.540458	0.257897	0.435422	0.34209	0.219368	0.190256	0.151932	0.356487	0.185509	0.010721	0	0.177398	0.0184615	0.261718	0.550466	0.730204	0.74498	1	0.765236	0.68	0.494418	0.396636	0.562006	0.445241	0.6033	0.519434	0.499087	0.31369	0.0819414	0.143469	0.173586	0.366586	0.217522	0
0	0	0	0.00495121	0.318617	1	0.145022	0.128127	0.0870307	0.316444	0.383367	0.473069	0.0470861	0.039349	0.114475	0.115229	0.108123	0.0845409	0.0684839	0.0368794	0.122055	0	0.0379976	0.201708	0	0	0	0.227293	0.400088	1	0.554986	0.792258	0.572289	0.300504	0.192965	0.149818	0.148231	0.147982	0.212086	0.18236	0.193251	0.191753	0.174602	0.338779	0.388667	0.212155	0.235931	0.439583	0	0.391708
0.013298	0	0	0.100347	0.109898	0.386399	0.60052	1	0.716562	0.666252	0.480014	0.405956	0.936152	0.542329	0.72027	0.650315	0.662936	0.382927	0.343449	0.29656	0.214169	0.206371	0.179856	0.257823	0	0	0	0	0	0.118563	0.368045	0.183648	0.225896	0.626724	0.757777	0.696611	0.969225	1	0.724368	0.559478	0.74601	0.352177	0.219427	0.0266256	0	0	0.651758	0.032703	0.52769	0
0	0	0	0	0	0	0.828426	0.681708	0.913981	0.839907	0.608083	0.366706	0.622987	1	0.980825	0.391482	0.679407	0.959859	0.51175	0.485196	0.734425	0.521011	0.930017	0.599344	0	0	0	0	0	0.140601	0.112405	0.240735	0.332643	0.328527	0.356912	0.324875	0.26796	0.405936	0.39761	0.496335	0.550266	0.704395	0.72353	1	0.81399	0.758138	0.753265	0.851691	0	0
0.638303	1	0.517512	0.424693	0.336232	0	0	0	0	0	0.242652	0.172993	0	0	0	0	0	0	0	0	0	0	0	0	0	0	0	0	0	0	0	0	0	0	0	0	0	0	0	0	0	0	0	0	0	0	0	0	0	0
0	0	0	0.156446	0.475802	0.774023	0.787022	0.842004	0.836614	0.99574	1	0.55369	0.578492	0.564524	0.239615	0	0.261563	0.176659	0.181354	0.164007	0	0	0	0.0644614	0	0	0	0	0	0	0	0	0	0	0	0	0	0	0	0	0	0	0	0	0	0	0	0	0	1
0	0	0	0	0	0.5138	0.658922	0.700145	0.476233	1	0.705617	0.524544	0.512446	0.454247	0.421492	0.281683	0.164042	0.542474	0.24068	0	0	0	0	0.00938848	0	0	0	0	0	0	0.452454	0.32634	0	0.799479	0.389234	1	0.622754	0.425703	0.40021	0	0.201381	0	0	0	0	0	0	0	0	0
0.191719	0.271064	0.244152	0.19195	0.133323	0.186152	0.053913	0.0534899	0.0239171	0.0522322	0.0296076	0.0901884	0.0339763	1	0.0389633	0.0894784	0	0.082769	0.069216	0.10174	0.17472	0.15052	0.217756	0.0930582	0.174563	1	0.582224	0.308741	0.467291	0.334046	0.261417	0.206967	0.190722	0.0806119	0.114654	0.0108143	0.0356729	0.11031	0.0662415	0.0675946	0	0.29158	0.0568153	0.181227	0.117458	0.141764	0.464033	0.0502608	0.150817	0.33845
0.35934	0.823856	1	0.692062	0.525732	0.28354	0.0498663	0.0394417	0	0.147479	0.328131	0.228793	0.0541683	0.121272	0.061292	0.0355592	0.0646073	0.0173409	0.0365922	0.0665349	0.213069	0.341071	0.332036	0.249214	0.89971	0.422277	0.835566	0.658032	0.483057	0.238686	0.28402	0.150172	0.175179	0.0793812	0.0299482	0.024525	1	0.316753	0.279944	0.118306	0.216157	0.109606	0	0.0876988	0.185617	0.167303	0.357601	0.116629	0.372465	0.153738
0	0.0662949	0.229243	0.0669014	0.222064	0.33902	0.228516	0.266391	0.282086	0.699102	1	0.968898	0.238742	0.249504	0.230324	0.233914	0.224959	0.200645	0.191223	0.243286	0.411762	0.493486	0.423743	0.190786	0.0455065	0.0202965	0.133772	0.0955077	0.245945	0.70693	1	0.518372	0.40873	0.282806	0.128565	0.126799	0.0955794	0.227755	0.210811	0.170137	0.11674	0.020244	0.0937018	0.0852987	0.203428	0.218875	0.234201	0	0	0.430437
0.00505207	0	0.0152049	0.0333917	0.0811158	0.17369	0.533064	0.526546	0.509729	0.450467	0.330327	0.203728	0.494922	0.875306	0.933553	0.92753	0.89353	0.487097	0.723965	0.867798	0.628547	0.610129	0.534211	1	0	0.00487799	0.100099	0.220847	0.123186	0.199663	0.334905	0.391306	0.62916	0.801139	0.830663	0.654385	0.712366	0.754166	0.861215	0.668316	0.671904	0.858585	0.783313	0.881242	0.823474	0.655063	0.61844	1	0	0.00831786
0	0.238808	0.180574	0.171986	0.17152	0.216529	0.245142	1	0.742978	0.625696	0.343294	0.262286	0.405243	0.218222	0.309525	0.319799	0.356854	0.196498	0.0886329	0.16582	0.0595997	0.491063	0.171225	0.244038	0	0.0164643	0.0264717	0	0	0.0768426	0.0601724	0.0861857	0.0913732	0.187961	0.209833	0.300797	0.485377	0.592294	0.63233	0.833202	1	0.666206	0.436188	0.197018	0.102773	0.224284	0.0392474	0.0633393	0	0
0	0	0	0	0	0	0.352024	0.112591	0	0	0	0	0	0.289438	0.882134	1	0.893583	0.859052	0.879913	0.500345	0.135824	0	0	0.378929	0	0	0	0	0	0	0.159196	0	0.0870583	0.484927	0.134641	0.553417	0.444144	1	0	0.728885	0.942758	0.624274	0	0	0	0	0	0.632055	0	0
0	0	0	0	0.0902234	0.0419388	0.143997	0	0.0424154	0.018206	0.0643124	0.0424269	0.470143	0	1	0	0	0.000677187	0.067467	0.0809694	0.169936	0.117849	0.143016	0.300357	0	0	0	0.318495	0.0709982	0.0120763	0.0639728	0.0405978	0.0428754	0.0770072	0.0177747	0.281227	0.911859	0.874786	1	0.0045626	0.0293589	0	0.0394096	0.143639	0.167604	0.19705	0.252632	0.350519	0	0
0	0	0	0	0.0777154	0.768181	0.0885442	0.140345	0.328546	0.514676	1	0.770324	0.102767	0.0933728	0.022193	0	0	0	0.0779118	0.125596	0.264106	0.23752	0.250818	0.841578	0	0	0	0	0	0.0232685	1	0.748832	0.380031	0.322339	0.0486031	0.0835949	0.0870922	0.0369574	0.0457696	0.0381284	0	0	0	0.129469	0.288356	0.213393	0.332117	0.785202	0	0
1	0.985704	0.98526	0.678677	0	0	0	0	0	0	0.198353	0	0	0	0	0	0	0	0	0	0	0.104143	0	0	0	0	0	0	0	0	0	0	0	0	0	0	0	0	0	0	0	0	0	0	0	0	0	0	0	0
0	0	0	0	0	0	1	0.910961	0.518403	0.89798	0	0.207716	0.228106	0	0.395077	0.516734	0.368994	0.174615	0.00741003	0	0	0	0	0	0	0	0	0	0.054882	0.334832	0.388564	0.571191	0.779898	0.848587	0.835384	1	0.376888	0.664872	0.563103	0.598113	0.470158	0.25778	0.450003	0.160807	0.0289333	0	0	0.21152	0	0
0.0407174	0	0.0571959	0.113757	0.13098	0.265562	0.358758	0.455567	0.380249	0.337262	0.18787	0.201016	0.238669	0.315119	0.323227	0.332737	0.329852	0.420279	0.509853	0.570803	0.644525	0.640337	0.621368	1	0	0.12228	0.130703	0.221053	0.211112	0.16289	0.101625	0.0967939	0.181044	0.157524	0.152486	0.159816	0.177772	0.198784	0.230666	0.271241	0.253479	0.423235	0.639645	0.814419	0.959541	1	0.961767	0.941719	0	0.007947
0.0772147	0.0684434	0	0.109621	0.221847	0.141714	0.1251	0.0761438	0.0735136	0.0954722	0.169114	0.127264	0.118811	0.137472	0.202666	0.375572	0.745527	1	0.631353	0.701998	0.577848	0.61837	0.507106	0.0327308	1	0.0894571	0.0934135	0.161761	0.0468487	0.0760411	0.29135	0.0206488	0.0223371	0.00511197	0	0.022962	0.121041	0.104961	0.136263	0.247477	0.687546	0.656706	0.463003	0.332206	0.269215	0.272944	0.379755	0.221024	0.499733	0.482412
0	0	0.0245321	0.229432	0.448023	0.612117	0.914633	0.769387	0.369655	0.197506	0.155287	0.269375	1	0.404638	0.178679	0.299043	0.19143	0	0.111207	0.123144	0.0849465	0.118518	0.185408	0.202324	0	0	0.14775	0.267742	0.269458	0.311715	0.044159	0.383135	0.606944	0.572734	1	0.815668	0.168127	0.874037	0.523625	0.282079	0.308124	0.129564	0.092489	0.181451	0.286144	0	0.166061	0.384066	0	0.354504
0	0	0	0	0	0	0	0	0	0	0	0	0	0	0	0.820546	0	0	0.124333	0	1	0	0	0.551579	0	0	0	0	0	0	0	0	0	0	0	0	0	0	0	0.125602	0.120931	0.411277	0.849931	0.545606	0.881811	0.531154	0.396027	1	0	0
0.231364	0.172972	0.145099	0.303297	0.404585	0.862751	0.0856109	0.0927649	0.0210885	0.367927	0.746781	0.603334	0.0260409	0	0	0.00462752	0	0.0985144	0.598259	1	0.70102	0.556531	0.00721956	0.736607	0.0108254	0	0	0	0.0102167	0.0143918	0.0156955	0	0	0	0	0	0	0	0.550825	0	0	1	0	0.00488698	0.00903531	0.00817198	0.00476775	0.041096	0.0306927	0.0971269
0	0	0	0	0	0.44678	0	0	0	0	0.745492	0.890152	0	0	0	0	0	0	0	0	0.58143	0	0.125262	1	0	0	0	0	0	0	0	0	0	0	0	0	0	0	0	0	0	0	0	0	0	0	0	0	0	0
0.45602	0	0.715858	0.481527	0.157547	0.366271	0.576196	0	0	0.291863	0.53126	0	0.0584952	0.245363	0.12876	0.289671	0.297107	0.288318	0.341821	0.250154	1	0.0502343	0.257178	0	1	0	0	0	0	0	0	0	0	0.0614555	0	0.0662504	0	0.0992889	0.098127	0.144985	0.373713	0.399275	0.757753	0.923325	0.617866	0.162368	0.507135	0	0.348718	0.394586
1	0.529348	0.360565	0	0.291771	0.658891	0	0	0	0.246011	0	0	0	0	0	0.183931	0	0	0.811501	0.344252	0	0	0	0.497821	1	0.639575	0.803556	0.544821	0.461546	0.26882	0.846713	0.216017	0	0	0	0	0.222536	0	0	0	0.352728	0	0	0	0	0	0.0901771	0	0.200953	0.220501
0.392641	0.654082	0.374603	0.479067	0.401679	1	0.140593	0.164273	0.216461	0.242658	0.39912	0.271859	0.112111	0.299288	0.285396	0.322933	0.333208	0.0178624	0.03138	0.128737	0	0.00940434	0.0760614	0	1	0.200305	0.83962	0.504487	0.314208	0	0.129788	0	0.288833	0.249125	0.276126	0.17893	0.40762	0.338302	0.291152	0.217097	0.372422	0.117458	0.131608	0	0	0	0	0	0.473147	1
0	0	0	0	0	0	0	0	0	0	0	0	0	0	0	0	0	0	0	0	0.964165	0.971741	1	0.982967	0	0	0	0	0	0	0	0	0	0	0	0	0	0	0	0	0	0	0.171436	1	0.015314	0	0.156557	0.193375	0	0
0	0	0	0	0	0	0.392438	0	0.0138813	0	0.0309554	0	0.244534	0.462627	1	0	0	0	0	0	0	0	0	0	0	0	0	0	0	0	0	0	0	0	0	0	0	0	0	0	0	0	0	0	0	0	0	0	0	0
0.985797	1	0.588464	0.52077	0.28267	0.323043	0.0912283	0	0.0482354	0.143118	0.00871075	0.272371	0.0831465	0.187627	0.0406866	0.089767	0	0.0654549	0.0602588	0	0.0682954	0.218526	0.154426	0	1	0.113859	0	0	0	0	0	0	0	0	0	0	0	0	0	0	0	0	0	0	0	0	0	0	0.619186	0.716137
0.154594	0.763273	0.448644	0.0517976	0.0281914	1	0	0	0.444441	0	0	0.0562865	0	0	0	0	0	0	0.179212	0.650512	0.591407	0.891295	0.318828	0.978479	0	0.474217	0.680131	0.657958	0.831898	0.609643	0	0	0	0	0	0	0	0	0	0	0	0	0.829609	0.899604	0.50468	0.753697	1	0.740967	0.0589493	0.158462
0	0	0	0.343026	0.0538528	0.338354	0.265667	0.113361	0.132279	0.187937	0.39337	0.224354	0	0.367323	0.375745	0.164083	0.255564	0.522856	0.334136	0.123277	0.383807	0.243124	0.124564	1	0	0	0	0	0.39949	0.82092	0.358859	0.266172	1	0.474516	0.63974	0.464246	0.498971	0	0.350685	0.313483	0.608037	0.743068	0.578338	0.402409	0.188832	0.15762	0.0331245	0.726391	0	0.00138804
1	0.872748	0.836084	0.808867	0.431626	0.223261	0.318337	0.336074	0.0102812	0.329173	0.129083	0.257399	0.0363763	0.119323	0.38617	0.0512138	0.419802	0	0.378251	0.294833	0.450183	0.478361	0.329694	0.365708	0.584231	0.67704	0.816011	0.603673	0.297131	0.133818	0.254734	0.103401	1	0.150381	0	0.0312126	0.0877267	0.395747	0.531941	0.66264	0.447509	0.397618	0.50384	0.450512	0.496093	0.511622	0.528216	0.537761	0.576007	1
0	0	0	0	0	0	0.62074	0.56941	1	0.690327	0.568845	0	0.0284023	0.785785	0	0.00505624	0	0	0	0	0	0	0	0	0	0	0	0	0	0	0	0	0	0	0	0	0	0	0	0	0	0	0	0	0	0	0	0	0	0
0.762491	0.276361	0.268666	0.0675775	0.150267	0.0119334	0.0920006	0.0600624	0.193537	0.15975	0	0.0637014	0.200925	0.272578	0.16017	0.29228	0.198113	0.164829	0.212518	0.094494	0.897941	0.873452	1	0.166482	1	0.614879	0.594231	0.592366	0.493463	0.137785	0.391525	0.129965	0.0801877	0.131385	0.0226912	0.287084	0.325568	0.10483	0.195578	0.0437195	0.0772734	0.0634021	0.0512619	0.0570779	0.139895	0.438017	0.76668	0	1	0.706844
0.734437	1	0.726537	0.666208	0.719911	0.619876	0.338924	0.509494	0.265936	0.487062	0.522238	0.499635	0	0.348599	0.367288	0.230435	0.255504	0.45297	0.375721	0.302595	0.418276	0.658435	0.449602	0	1	0.113929	0	0.169173	0.0299994	0.122933	0.300051	0	0.172046	0.276161	0.184112	0.226907	0.334955	0.432779	0.363421	0.296329	0.291288	0.175377	0	0	0	0	0.0954569	0	0	1
0.322043	0.403495	1	0.680169	0.520557	0.478319	0.118201	0.155476	0.122742	0.179421	0.211194	0.299507	0.0869019	0.105637	0.0928668	0.115096	0.155324	0.217321	0.198802	0.224529	0.234999	0.29681	0.28524	0	0.648245	0.884508	1	0.722306	0.513245	0.460651	0.358564	0.214125	0.276608	0.224495	0.162898	0.125913	0.193542	0.107783	0.131859	0.161127	0.148793	0.192296	0.271477	0.241239	0.153081	0.316605	0.320242	0	0.462168	1
0	0	0	0	0.164047	0.537964	0.783735	1	0.72093	0.15976	0.476349	0.122797	0.122664	0.764083	0.695196	0.232036	0.305878	0	0.470586	0.363507	0.330732	0.467953	0.348011	0.211713	0	0	0	0	0.0292254	0.131641	0.535621	0.425802	0.530598	0.911946	0.279129	0.250805	0.145109	0.779253	0.268324	0.548381	0.621494	0.532079	0.605162	0.702831	0.406803	1	0.835581	0.751897	0	0
0.15373	0.176788	0.161641	0	0.464998	0.466504	0.898636	0.927079	1	0.939994	0.706546	0.397114	0.391532	0.42699	0.414618	0.428192	0.349212	0	0.114826	0.320719	0	0.24312	0.281586	0	1	0	0	0	0	0	0	0	0	0	0	0	0	0	0	0	0	0	0	0	0	0	0	0	0	0
0	0	0	0	0	0	0	0	0	0	0	0	0	0	0	0	0	0	0	0	0	0	0	0	0	0	0	0	0	0	0	0	0	0	0	0	0	0	0	0	0	0	0	0	0.145726	0	0.11285	1	0	0
0	0	0	0	0	0.253711	0.40488	0.453018	0.231197	0.230187	0	0.0222671	0.127732	0	0.205861	0	0	0	0	0.28527	0	0	0.285499	1	0	0	0	0	0	0.104808	0.0173175	0	0.161738	0.310372	0.397949	0.486332	0.452922	0.621404	0.209936	0.178716	0.243742	0.256962	0.208942	0.222361	0.443634	0.487096	0.507844	1	0	0
0	0	0	0.0741034	0.168271	0.883644	0.735406	0.701612	0.951544	0.869805	1	0.924697	0.582435	0.362252	0.158369	0	0.280645	0	0	0.305722	0.337947	0	0	0	0	0	0	0	0.239463	0.678865	1	0.70974	0.608512	0.753487	0.409236	0.554925	0.563226	0	0.324827	0	0.24796	0.343793	0.280709	0	0	0	0	0.14605	0	0
0	0	0	0	0.0120834	0.243439	1	0.799765	0.782041	0.476994	0.399833	0.344761	0.67338	0.543346	0.872945	0.817752	0.658444	0.208734	0.584394	0.521667	0.320482	0.320277	0.349038	0.590369	0	0.00251538	0	0.0177918	0.0725015	0.154209	0.315415	0.497465	0.605402	0.742371	0.710603	0.870821	1	0.636242	0.760125	0.657299	0.498431	0.492894	0.473436	0.416532	0.344276	0.270358	0.291024	0.403452	0	0
0	0	0	0.0454047	0.159846	0.273475	0.0339498	0.0312842	1	0.0193989	0.0187004	0.0175446	0.0220415	0.0348737	0.0293901	0.0457234	0.0339237	0.0162058	0.0102669	0.00958114	0.0065973	0.279561	0.227283	0	0	0	0	0	0.0828497	0.0906186	0.324012	0.00276374	0.398465	0.0130249	0.515637	0.54425	0.821857	0	1	0.288945	0.379589	0.233001	0.144294	0.0736464	0.0537572	0.0513296	0	0.0574004	0	0.0117282
0	0	0	0	0	0	0	0	0	0	0	0	0	0	0	0	0	0	0	0	0.126906	0	0.389658	1	0	0	0	0	0	0	0	0	0	0	0	0	0	0	0	0	0	0	0	0	0	0	0	0	0	0
0	0	0	0.0337513	0.278991	1	0	0	0	0.643121	0.109557	0.309031	0	0	0	0	0	0	0	0	0.369289	0	0	0	0	0	0	0	0.507222	0.653225	1	0.272171	0.215293	0.0157797	0	0	0.0688391	0	0	0	0	0	0	0	0	0	0.0138867	0.114387	0	0
0.472665	0.988493	1	0.236637	0.630709	0.723832	0.202943	0.169681	0.140681	0.151784	0.946163	0.656974	0.696819	0.184826	0.663668	0.630507	0.207765	0.22524	0.0907815	0.0734844	0.271137	0	0.118189	0.0860272	0.0841059	0.359749	0.792235	0.503812	0.787339	0.941778	1	0.68392	0.69699	0.756028	0.892618	0.319547	0	0.322035	0.273765	0.246002	0.162047	0.18905	0.351458	0.10274	0.093993	0	0.106376	0.422046	0.698622	0.774594
0	0	0	0	0	0	0	0	0	0	0	0	0.237576	0.0465739	1	0.636564	0.181965	0	0.470459	0.641627	0.736187	0.374605	0.237671	0.842817	0	0	0	0	0	0	0	0	0	0.40213	0	0.319386	0	0	0.14126	0.967625	0.413804	0.92181	0.640338	0.260391	0.586702	0.200502	0.0337405	1	0	0
0.680691	1	0.765777	0.615455	0.312773	0.430319	0.162825	0.121204	0.0752072	0.177877	0.270577	0.411895	0.23342	0.243948	0.453297	0.469626	0.401824	0.208686	0.159412	0.157786	0.257333	0.105663	0.140003	0	0.494552	1	0.799909	0.541994	0.378845	0.218418	0.0723537	0.123197	0.0803826	0.0258858	0	0.0127673	0.158243	0.0198924	0.0656324	0.0536036	0.134038	0.101723	0.18893	0.195681	0.114231	0.213501	0.208528	0.00828453	0.933559	1
1	0.258331	0.450254	0.744135	0.813032	0.43072	0.145611	0	0.0747111	0.174427	0.30347	0.438652	0.076624	0.109501	0.0236147	0.0418391	0.0767631	0.0654001	0.0640669	0.228789	0.258896	0.693893	0.582711	0.311821	0.924645	1	0.758839	0.414567	0.419164	0.287058	0.157533	0.0486287	0.0601267	0.0277632	0.0346875	0	0.0832676	0.0278908	0.0497564	0.0258325	0.0437678	0.00741196	0.0660859	0.0797819	0.119718	0.177521	0.360329	0.0708016	0.780925	0.837286
1	0.434863	0.424301	0.148508	0.171393	0.189206	0.315943	0.136729	0.0115464	0.142763	0.231167	0.617871	0	0.273093	0.458485	0.07582	0.134547	0.243815	0.302125	0.755789	0.268581	0.31186	0.22482	0.163452	0.736215	0.922588	1	0.263379	0.69805	0.387818	0.100445	0.60228	0.465114	0.707008	0.238866	0.68824	0.365392	0.458841	0.233137	0.0444021	0.261676	0.708937	0.215551	0	0.499625	0.138987	0.210759	0.0508961	0.547096	1
0	0	0	0	0	0.316616	1	0.869714	0.697335	0.97791	0.170664	0.458721	0.608885	0.76536	0.699951	0.797647	0.724535	0.564187	0.143157	0.118795	0.00229941	0	0	0	0	0	0	0	0	0.522458	0	0.302963	0.497718	0.810614	1	0.955665	0.547856	0.121684	0.605405	0.661986	0.504055	0.409291	0.279989	0.11675	0.46167	0	0.515917	0.162681	0	0
0.213489	0.256616	0.331536	0.209912	0.105228	0.372881	0.0895863	0.092121	0.0167553	0.144444	0.232987	0.0160962	0.0494249	0.0183716	0	0.033216	0.0533824	0.0380675	0.200442	0.413314	0.858663	1	0.83812	0.749087	0.181651	0.502611	0.617189	0.417265	0.297872	0.0963187	0.0772541	0.0725999	0.0226452	0.0116404	0.0073372	0	0.0151847	0.080845	0.0391412	0.0860751	0.0546604	0.0434677	0.124078	0.354972	0.760916	0.778016	1	0.704055	0.352245	1
0.0833689	0	0.121367	0.20616	0.266375	0.420632	0.259963	0.259098	0.294476	0.366515	0.286644	0.201141	0.20817	0.439736	0.450782	0.411698	0.661045	0.283527	0.68856	0.751181	0.66157	0.73782	0.600174	1	0.0245387	0.190703	0.0643549	0.294845	0.101103	0.254773	0.460836	0.0817012	0	0.0772992	0.0692993	0.108505	0.200648	0.249076	0.284513	0.287547	0.419259	0.489297	0.411346	0.661747	0.716924	0.733127	0.671134	1	0	0.0448459
0.148911	0.0185177	0.116929	0.086599	0.145868	0.242704	0.0836599	0.0568381	0	0.252079	0.124174	0.222063	0.0625949	0.150467	0.153819	0.117881	0.142722	0.149119	0.486811	0.449965	0.547658	0.624616	0.58356	1	0.159583	1	0.756735	0.0624709	0.267445	0.154405	0.108033	0.0843237	0.14908	0.00639722	0	0.0842879	0.160818	0.152121	0.215929	0.0541219	0.0847099	0.0265042	0.0849453	0.138089	0.274857	0.247443	0.265346	0.502823	0.160316	0.238942
0.986965	0.649022	0.836987	0.610801	0.573189	0.244495	0	0.193671	0.260233	0.192337	0.458707	0.617028	0.617878	1	0.745973	0.881325	0.716861	0.466124	0.497972	0.342401	0.615087	0.295752	0.32228	0.761442	1	0.77571	0.600978	0.46922	0.157173	0.173896	0.518304	0.325101	0	0.283913	0.190036	0.14783	0.665071	0.465281	0.665472	0.150961	0.23417	0.40591	0.239721	0.104139	0.515877	0.683238	0.163995	0.817195	0	0.522426
0.014851	0.0505095	0.10556	0.0211566	0.0259194	0	0.137016	0.134153	0.0725588	0.0307107	0.0370473	0.0603006	0.192987	0.331249	0.411182	0.514404	0.601236	0.623388	0.748774	0.908333	0.661079	0.592272	0.52336	1	0.0191311	0.0467164	0.133915	0	0.0430264	0.000955847	0.0194981	0.115765	0.0863152	0.0362618	0.141206	0.142637	0.203193	0.344681	0.429999	0.419417	0.574063	0.821567	0.899866	1	0.86452	0.646864	0.701786	0.986986	0	0
0.398774	0.0894472	0	0.0240807	0.0300625	0.673131	0.464071	0.574921	0.479342	0.596226	0.324197	0.255505	0.343217	0.35684	0.50924	0.661085	0.447276	1	0.645629	0.630133	0.531741	0.487731	0.505975	0.882613	0.344483	0.400637	0.516158	0.206419	0.355576	0.205407	0.0660293	0.16504	0.0719896	0.0891109	0.108655	0	0.0560106	0.0908307	0.243625	0.110969	0.545116	0.607472	0.500472	1	0.626388	0.556708	0.515016	0.456924	0.123328	0
0	0	0.428625	0	0	0	0	0	0	0	0	0	0	0.488995	1	0.398011	0.982399	0.423484	0.453405	0.223316	0	0	0.0142354	0.100105	0	0	0	0	0	0	0	0	0	0	0	0	0	0	0	0	1	0	0	0	0	0	0	0	0	0
0.0623187	0.220364	0.234976	0.202448	0.204162	0.369194	0	0.135234	0	0	0.0366717	0.228714	0.287439	0.356632	0	0.102095	0	0.326873	0.25049	0.610173	0.734385	0.599671	0.568165	1	0.292755	0.043199	0.395069	0.246552	0.123846	0	0.369978	0.703949	0	0	0	0	0	0	0	0	0	0.0489216	0.482309	0.143914	0.677024	0.509646	0.466672	1	0	0.271327
0.722193	0.0462776	0	0.0846029	0	0	0	0	0	0	0	0.0589328	0	0	0.0228869	0	0.845477	0	0	1	0	0.888384	0	0	0	0.302263	0.168274	0.136333	0.00862039	1	0.501227	0.0716864	0.148463	0.0843981	0	0.128795	0.363749	0.173446	0.216951	0.0621088	0.29358	0.371898	0	0.586554	0.434844	0.157686	0.256405	0.263438	0	0
0	0.0419324	0.0798684	0.148547	0.128391	0.369564	0.521443	0.375583	0.439458	0.86762	0.528746	0.390127	0.748329	0.836066	0.888014	0.899003	0.803459	0.715585	0.761212	0.87376	0.776979	0.732092	0.656433	1	0.0748498	0.114654	0	0.105318	0.212749	0.256304	0.381632	0.463549	0.666733	1	0.871237	0.781202	0.708621	0.823338	0.815408	0.668726	0.707377	0.659969	0.715185	0.777581	0.760743	0.744815	0.592276	0.992651	1	0
0	0.132605	0.481089	0.344016	0.149245	1	0.397472	0.422532	0.391774	0.5031	0.543819	0.803335	0.195907	0.246696	0.282331	0.362513	0.215804	0.348863	0.213588	0.288438	0.188476	0.318407	0.358522	0.36637	0.138416	0.353623	1	0.379679	0.341782	0.460696	0.186127	0.143662	0.124115	0.11851	0.125892	0.0887276	0.0884587	0.0609042	0.0454376	0.0503484	0.0350657	0	0.00549504	0.0321302	0.0290235	0.0284746	0.12387	0.0785064	0.00469424	0.919761
0	0	0	0	0	0	0.989674	0.446734	0.311209	0.184878	0.604951	0	0.320372	0.304447	0.337573	0.302217	0.293691	1	0.0700823	0.827502	0.56054	0.905112	0.627833	0.480909	0	0	0	0	0	0	0	0.647088	0.65247	0.157855	0.112654	0.266638	0.154687	0.222364	0.0998654	1	0	0	0	0	0	0	0	0	0	0
0	0	1	0	0.203758	0.448876	0.253534	0.355105	0.345856	0.674423	0.859574	0.752527	0.20087	0.122552	0.174213	0.127484	0.238603	0.117798	0.194946	0.0185429	0	0.121483	0.00355533	0.0148576	0	0	0.0652352	0	0.189109	0.537975	0.736098	1	0.759688	0.379917	0.190488	0.172117	0.132469	0.0932894	0.0890146	0.0697276	0.0808202	0.0964085	0.0739326	0.0823908	0.0621463	0.0406524	0.0516991	0.0664783	0	0.146203
0.0950864	0.14934	0	0.0578403	0.183716	0.247951	1	0.645095	0.712198	0.520302	0.384937	0.381805	0.442209	0.686062	0.835157	0.812002	0.545895	0.529209	0.612811	0.499946	0.401418	0.461325	0.266981	0.547659	0.294625	0	0.0602249	0.0379249	0.0806127	0.217006	0.280653	1	0.28712	0.0274603	0.307137	0.355829	0.33408	0.403249	0.198598	0.280173	0.252039	0.817946	0.572652	0.523541	0.421242	0.251678	0.240391	0.387031	0.763899	0.171335
0	1	0	0	0	0.042559	0.935807	0.91012	0.836869	0.7388	0.752097	0.33462	0.319274	0.466363	0.25796	0.1864	0.172048	0	0.243446	0.252115	0.322197	0.235782	0.208629	0.187913	0	0	0	0	0	0	1	0	0	0	0	0	0	0	0	0	0	0	0	0	0	0	0	0	0	0
0.0871003	0.0505808	0	0.120759	0.469044	1	0.221484	0.341441	0.223798	0.440981	0.367295	0.41014	0.239751	0.20379	0.244729	0.197459	0.223692	0.13801	0.0994862	0.123165	0.128164	0.0942699	0.067185	0.182589	0.080901	0.411175	0.367398	0.355988	0.551234	1	0.505251	0.386885	0.281836	0.0810336	0.0432083	0.0633725	0.141911	0.0734308	0.0591037	0.08569	0.0599127	0	0.139488	0.114328	0.0867801	0.0449099	0.0965765	0.0909707	0.363226	1
0	0	0	0	0	0	0	0	1	0	0	0	0	0	0	0	0	0	0	0	0	0	0	0	0	0	0	0	0	0	0	0	0	0	0	0	0	0	0	0	0	0	0	0	0	0	0	0	0	0
0	0	0	0	0	0	0	1	0	0	0	0	0	0	0	0	0	0	0	0	0	0	0	0	0	0	0	0	0	0	0	0	0	0	0	0	0	0	0	0	0	0	0	0	0	0	0	0	0	0
0	0	0	0	0	0.283582	0.0410547	0.37098	0.0982023	0.0832088	0.125081	0.0624237	0.0915266	0.174102	0.331818	0.372306	0	0.370581	0.0392556	0.226989	0.4981	0.383566	0.523471	1	1	0	0	0	0	0	0.0187398	0	0.0502889	0.213287	0.253101	0.161622	0.16081	0.0667133	0.0966784	0.0921597	0.0903991	0.184766	0.0712037	0.257496	0.236908	0.102665	0.10297	0.499229	0	0.217485
0	0.118016	0.163508	0.26894	0.371072	0.366494	0.506201	0.570126	0.700835	0.723597	0.751731	0.449841	0.587485	0.815264	0.744339	0.788047	1	0	0.648668	0.33768	0.139132	0.173525	0.21061	0.00389394	0	0.501712	0.399786	0.296769	0.275614	0.254468	0.392543	0.434184	0.6058	0.675643	0.70409	0.655178	1	0.824368	0.496935	0.696812	0.645668	0.2362	0.128952	0.151093	0.152304	0.125571	0.0851962	0.138569	0	0
0	0	0	0.118176	0.0681274	0.297728	0.736122	1	0.754467	0.826559	0.432961	0.330162	0.682578	0	0	0.786404	0.595989	0.82162	0	0.430091	0.323834	0.466143	0.542277	0.225529	0.308008	0	0.0102094	0.0294912	0.138184	0.293454	0.451647	0.0960325	0.895325	0.987086	1	0	0.711776	0.641437	0.826768	0	0.583678	0.428407	0.332076	0.244229	0.211123	0.209552	0.193782	0.173818	0	0
0.0586576	0.148909	0.233764	0.51068	1	0.0141847	0.406457	0.00829778	0.404915	0.0118538	0.0064476	0.00613345	0.00796095	0.534494	0.00911882	0.0146051	0.0123074	0.098769	0.00043096	0.355827	0.280155	0.331065	0	0.377373	0.632105	0	0	0	0.285106	0.241011	1	0.169109	0.122714	0.18118	0.0913511	0	0	0.268279	0.203324	0.134692	0.258199	0.0185691	0.015621	0	0.0433672	0	0.0274379	0.0806165	0	0.39021
0.109712	0	0.208403	0	0.386159	0.404153	1	0.776275	0.742536	0.406607	0.34691	0.32722	0.750871	0.264852	0.5976	0.829621	0.846779	0.473005	0.484509	0.750801	0	0.0982982	0.0083099	0.787443	0	0.105182	0	0.142558	0	0	0.180767	0.292783	0.510549	0.174849	0.284131	0.289152	0.360255	0.608528	0.590848	0.219237	0.784759	1	0.597913	0.344243	0.466267	0.293262	0	0.77315	0	0
0	0	0	0	0.116102	0.056178	0	0.352085	0.292713	0	0.0786044	0.0760799	0.303274	0.0674521	0.35768	0.270927	0	0.0316581	0	0.569594	1	0	0	0.86993	0	0	0	0.102928	0.0399511	0	0.54269	0.119492	0.149888	0.277731	1	0.182955	0.368414	0.268274	0.312304	0.13599	0.338967	0.0708178	0.178014	0.307163	0	0.194818	0.136096	0.439647	0	0
0	0.033368	0.0809597	0.0611598	0.440214	0.525132	0.0714142	0.0981468	0.0749085	0.226145	0.299668	0.269869	0.0106846	0.019331	0.0257845	0.00411943	0.0203268	0.154811	0.250954	0.547454	0.669394	0.73808	0.930597	1	0.0492681	0	0	0.208232	0.352736	0.518649	0.884118	0.234071	0.122344	0.146562	0.0554608	0.0399648	0.0744608	0.00901738	0.0458597	0	0.0690277	0.0171443	0.123421	0.313683	0.395966	0.503397	0.571316	1	0	0.0882827
0	0	0	0	0	1	0.0607384	0.0277029	0.0459067	0.0615238	0.0279082	0.174885	0.0367028	0.0455081	0.033978	0.0135865	0.0138766	0.0268331	0.105775	0.0386321	0.0319869	0	0.121031	0.0704021	0	0	0	0	0	0	0	0	0	0.05483	0.165028	0	0.064436	0.0891226	0	0.111643	0.104613	0.686544	0.355157	0.200601	1	0.846856	0.570532	0.579624	0	0
0.192153	0.0648123	0.383817	0.398931	0.957926	1	0.354188	0.783728	0.550354	0.773299	0.772795	0.574747	0.42504	0.320516	0.527211	0.0959498	0.0518097	0.0386345	0.192556	0.0946898	0.0111873	0.0269113	0	0.366455	0.205212	0.542678	1	0.769976	0.786986	0.906222	0.591141	0.747917	0.464134	0.372229	0.292811	0.177498	0.171499	0.0708171	0.161235	0.0569641	0.0276692	0.031652	0.0814211	0	0.250354	0.00613628	0.0622054	0.518439	0.968327	1
0	0	0	0	0	0.171868	0	0	0	0	0	0.07097	0	0	0	0	0	0.202444	0	0.0534457	0.245763	0.251639	0.0623725	1	0	0	0	0	0	0	0	1	0	0	0	0	0	0	0	0	0	0	0	0.441185	0	0	0	0.555181	0	0
0	0	0	0	0	0	0.0479227	0.144754	0	0	0	0	0.365846	0	0.191046	0.318381	0.510687	0.618767	0.619777	0.679584	0.702514	1	0.202569	0.725519	0	0	0	0.058779	0.0645418	0	0	0	0	0	0	0.00224071	0	0.0567847	0.110843	0.201324	0.178987	0.129468	0.431236	0.305784	1	0.647074	0.644527	0.349114	0	0
0	0	0	0	0	1	0	0.173778	0.240719	0	0.248669	0.0628396	0	0	0	0	0	0	0	0	0.0519322	0.0225712	0	0.145473	0	0	0	0	0.0534346	0.865105	0.528935	0.477585	0.42771	0	0.299926	0	0.266553	0.0917305	0.879236	1	0	0	0.213531	0.0116538	0.0275014	0.0228567	0.0495979	0.840916	0	0.243916
0.646375	0.466508	0.292156	0.198813	0.224367	0.207872	0	0	0	0	0	0.405519	0	0	0.172286	0.133857	0.279429	0.154883	0.308661	0.112611	1	0.746195	0.567649	0.216162	0.825905	0.33542	0.285725	0.393339	0.259705	0.203051	0.200869	0.0965131	0.131212	0.0309947	0.397837	0	0.388714	0.364317	0.329962	5.45076e-05	0.025394	0.365261	0.260731	0.336455	0.673177	0.737122	1	0.563122	1	0
0	0	0	0	0	1	0	0	0	0	0	0	0	0	0	0	0	0	0	0	0	0	0	0	0	0	0	0	0.303584	1	0.788512	0.906548	0.447546	0.488214	0.145014	0	0.129673	0.0552843	0.101913	0	0	0	0	0	0	0	0	0	0	0
0.177813	0.238284	0.168451	0.145887	0.617407	1	0	0.135787	0.18332	0.192653	0.475057	0.430832	0.102053	0.255939	0.234614	0.319835	0.253256	0.340857	0.243685	0.373998	0.267167	0.227555	0.241804	0.355543	0.169367	0	0.0356867	0.185503	0.306465	1	0.755509	0.907374	0.643829	0.427596	0.230862	0.250675	0.227268	0.19688	0.255981	0.186857	0.232963	0.240385	0.332769	0.280792	0.208658	0.146315	0.194633	0.469008	1	0.582141
0	0.118505	0.375131	0.298169	0.228924	0.198047	0.257454	0.208646	0.183912	0.16795	0.155029	0.113894	0.202518	0.373904	0.336126	0.48481	0.317237	0.385392	0.546943	0.627788	1	0.593931	0.327652	0.399526	0.528845	0.116625	0.40023	0.407049	1	0.0452264	0.399371	0.287254	0.0914375	0.196542	0.129201	0.244411	0.0198903	0.268136	0.378952	0.235853	0.143711	0.191731	0.0766683	0.0810998	0.00190078	0	0.0996686	0.0920982	0.153214	0.624564
0.622933	0.609056	1	0.742068	0.304491	0.547281	0.176568	0.417132	0.202182	0.338876	0.377343	0.427006	0.398853	0.269094	0.087034	0.175861	0.253586	0.121902	0.223415	0.137151	0	0.094821	0.10023	0.0671272	0.0455981	0.714211	1	0.674205	0.466391	0.2625	0.211161	0.231805	0.265174	0.170208	0.183584	0.168161	0.118151	0.129718	0.145525	0.111921	0.0823816	0.060237	0.0445504	0.0309467	0.0349909	0	0.040234	0.0256016	0.296082	1
0.0131133	0.032315	0	0.00141807	0.000919026	0.113158	1	0.889201	0.394462	0.234546	0.116613	0.11133	0.556548	0.346682	0.223076	0.154755	0.145998	0.115441	0.170746	0.208909	0.186287	0.156035	0.178405	0.293498	0.117428	0	0.0242717	0.00594531	0.00268838	0.0316897	0.185926	0.058553	0.0884628	0.209343	0.516603	0.854288	1	0.599766	0.278492	0.135481	0.127668	0.0609911	0.0620289	0.0809899	0.103328	0.0582939	0.0675251	0.11717	0	0.0214134
0	0	0.0356151	0.261069	0.453849	0.468028	0.968205	1	0.485361	0.313576	0.470114	0.322787	0.674018	0.387143	0.249862	0.118299	0.123016	0	0.106421	0.168469	0.2316	0.21887	0.131785	0.290813	0.790979	0	0.281578	0.109357	0.145235	0.154419	0.230411	0.145789	0.172046	0.277644	0.625673	1	0.969812	0.511313	0.276303	0.13176	0.129822	0.0379162	0.0201536	0.0394562	0.0757678	0.0342572	0.120786	0.0460174	0	0.0253556
0	0	0.019858	0	0.0495927	0.78948	0.874471	0.825306	0.263116	0.155798	0.78631	0.817864	0.76218	1	0.715664	0.554972	0.709491	0.714552	0.680745	0.651752	0.463579	0.45195	0.443644	0.478234	0	0	0.120123	0.339787	0.318685	0.425255	0.354496	0.681754	0.705114	0.391226	0.523159	0.522292	0.235013	0.439185	0.440644	0.517232	0.500576	0.594487	0.902396	0.846782	1	0.787854	0.702629	0.920439	0	0
0	0	0	0	0	0	0.0754265	0.0956337	0.126323	0.113676	0.067196	0	0.096809	0.0608329	0.0754351	0.0916827	0.107918	0	0.249122	0.262979	0.445545	0.243158	0.317443	1	0	0	0	0	0	0	0	0.129871	0.194142	0.155791	0	0	0	0.0277271	0	0.108145	0.310676	0	0.126591	0.367142	0.439767	0.165401	0.448143	1	0	0
0	0	0	0	0	0	0	0	0	0.221716	0	0	1	0	0	0	0	0	0	0	0	0	0	0	0	0	0	0	0	1	0	0	0	0	0	0	0	0	0	0	0	0	0	0	0	0	0	0	0	0
0.542107	0.303282	1	0.836955	0.630227	0.580807	0.228698	0.253065	0.297835	0.273017	0.302721	0.402884	0.170384	0.302876	0.354787	0.427968	0.390573	0.423405	0.539965	0.663049	0.744392	0.826402	0.770421	0	0.587596	1	0.822369	0.530924	0.470768	0.196031	0.219155	0.0541869	0.142973	0.0232316	0.0455939	0.0223049	0.0858743	0.0271359	0	0.0861528	0.15719	0.282157	0.276485	0.43029	0.387764	0.588629	0.51723	0.0756026	0.0787324	0.273016
0.754425	1	0.830074	0.912949	0	0	0	0	0	0	0	0	0	0	0	0.784441	0	0	0	0	0	0	0	0	0.612167	0	0	0	0	0	0	0	0	0	0	0	0.975382	0.546933	1	0.725548	0.88666	0.518089	0	0	0	0	0	0	0	0
0	0	1	0.699127	0.686487	0.929159	0.459651	0	0.310941	0.578338	0.448796	0.826268	0.136124	0.516404	0.402488	0.367708	0.719135	0.549514	0	0.331441	0	0.142714	0.482657	0.680273	0	0	0	0	0.555967	0	1	0.571187	0	0.47306	0.381088	0	0.24855	0.562698	0.212279	0.49598	0.196371	0.286413	0	0	0	0	0	0	0	0
0	0.690622	0.867808	0.283476	0.470424	0.534209	0.737708	0.411884	0.831571	0.128921	0.576802	1	0.466947	0.513258	0.296204	0.362117	0.216228	0.123015	0	0.43513	0	0.81296	0	0.695774	0.205554	0.362002	0.456652	0.382125	0.72406	1	0.271139	0.311037	0.228552	0.191281	0.115104	0.195805	0.029815	0.692572	0.274163	0.605035	0.170341	0.0820717	0.141152	0	0.0661114	0.138331	0.0670132	0.627711	0	0
0	0	0	0	0	0	0	0	0	0	0	0	0	0	0	0	0	0	0.00588317	0.536056	0	0	0	1	0	0	0	0	0	0	0	0	0	0	0	0	0	0	0	0	0	0	0	0	0	0	0	0	0	0
0.217909	0.213423	0.147255	0.199064	0.0630304	0.0462193	0.218764	0	0	0.00919581	0.787209	0.0514022	1	0.0188938	0	0.00788609	0	0	0	0.603758	0	0.308883	0.0985993	0	1	0.15342	0	0.0684178	0.0585363	0	0	0	0	0	0	0	0	0	0	0	0	0	0	0	0	0	0	0	0	0
0.691223	0.465815	0.733648	0.964425	0.720126	0.633901	0.0795115	0.225701	0.410218	0.449136	0.980069	1	0.099614	0.174214	0.148132	0.0397608	0	0.00650333	0.607226	0	0.749553	0	0.0703006	0.237039	0	1	0.823929	0.682246	0.446345	0.610815	0.956666	0.307368	0.303931	0.707068	0.309129	0.531076	0.461489	0.394436	0.31789	0	0.170079	0.30098	0.207689	0.121587	0.118954	0	0	0	0	1
0	0	0	0	0	0	0	0	0	0	0	0	0	0	0.016799	0.822871	0	0	0	0	0	0	0	1	0	0	0	0	0	0	0	0	0	0	0	0	0	0	0	0	0	0	0	0	0	0	0	0	0	0
0.328622	0.850168	1	0.482111	0.344188	0.149952	0.0315174	0.0343608	0.0270632	0.050079	0.10436	0.152948	0.0579866	0.0669456	0.0489225	0.0463153	0.0525937	0.0431823	0.0295383	0.0415024	0.0670403	0.102822	0.141866	0	1	0.642786	0.504198	0.340318	0.244276	0.132946	0.195614	0.0534304	0.0739674	0.0227831	0.00261857	0.00952813	0.123689	0.0305936	0.0380802	0.00672594	0.0103417	0.0217004	0.0268337	0	0.0414161	0.067965	0.0643008	0.0229609	0.703206	1
0	0.0390801	0.0667625	0.160304	0.264741	0.365626	0.873842	0.983809	0.838678	0.757728	0.511718	0.421918	0.66516	0.707089	0.753339	0.762715	0.673018	0.512518	0.627416	0.694912	0.628636	0.561255	0.546968	1	0.017522	0	0.0290978	0.0957018	0.208262	0.329784	0.427992	0.622304	0.725813	0.827303	0.848449	0.742204	0.723839	0.739457	0.739538	0.638937	0.717054	0.614037	0.805716	0.789433	0.764918	0.611384	0.643011	1	0	0
0	0.212201	0	0.0425424	0.123837	0.778144	1	0.787825	0.696151	0.619264	0.317198	0.247296	0.300903	0.326	0.363369	0.422626	0.35857	0.281967	0.317171	0.350894	0.425878	0.280305	0.21402	0.422355	0	0	0	0.12891	0.20744	0.371326	0.297692	0.54992	0.572784	0.591094	0.481775	0.680436	0.310177	0.637926	0.729109	0.703744	0.46016	0.343515	0.596386	0.652227	0.402341	0.231049	0.434838	1	0	0
0	0.13844	0.0233023	0.0261516	0.240889	1	0.672161	0.762724	0.621188	0.712262	0.823697	0.758439	0.392155	0.453724	0.468974	0.40329	0.480661	0.148916	0.35455	0.496827	0.325269	0.288936	0.176641	0.565576	0	0	0.438876	0.180916	0.450918	1	0.588907	0.710091	0.75948	0.385228	0.483021	0.438319	0.270514	0.384885	0.400629	0.34745	0.398387	0.322164	0.340544	0.356483	0.298308	0.256486	0.212377	0.415129	0.029209	0.276174
0	0	0	0	0	0	1	0.606263	0.951479	0.159791	0	0	0.955296	0.676411	0.0610317	0	0.379467	0	0.344971	0.349056	0.484659	0.319694	0.401924	0.0328569	0	0	0	0	0	0	0	0	0	0	0	1	0.12078	0	0	0	0	0	0	0	0	0	0	0	0	0
0	0	0	0	0	0	0	0	0	0	0	0	0	0	0	0	0	0	0	0	0	0	0	0	0	0	0	0	0	0	0	0	0	0	0	0	0	0	0	0	0	0	0	0	0	0	1	0	0	0
1	0.872364	0.697107	0.660811	0.220993	0.281982	0.14249	0.211196	0.0351234	0.0472032	0.354171	0.274055	0.109806	0.101211	0.206202	0.160696	0.169521	0.0890895	0	0.0634901	0.152328	0.2756	0.187486	0.0378329	0.710503	0.644183	0.497514	0.758252	0.151491	0.185471	0.157538	0.0277138	0.028899	0.0666425	0.0841125	0.0153543	0.0753346	0	0.206063	0.0878152	0.103047	0.128859	0.000825256	0.00898317	0.102822	0.235205	1	0.4602	0.896225	0.628606
0	0	0	0	0.612805	0.593116	0.348488	0.233409	0.252946	0.870535	1	0.489103	0.0131697	0.422374	0	0.00184268	0.215434	0	0.398606	0.177185	0.153688	0.250165	0.604055	0.124816	0	0	0	0	0.298265	0.778331	1	0.550269	0.518629	0.370843	0.227926	0.111287	0	0	0	0	0.0427083	0	0.183326	0	0	0	0	0.215928	0	0
0.0510911	0.24172	0.183268	0.238558	0.0699249	0	0.0988674	0	0.161435	0.204084	0.0301994	1	0.0773388	0.509744	0.101975	0.14332	0.418416	0	0.350015	0.246935	0.715665	0.220868	0.482233	0.0769839	1	0.025486	0.139116	0.0495627	0	0	0	0	0	0.0655754	0	0	0	0	0.0538446	0	0.0814887	0	0	0	0.177221	0.148403	0	0.0206608	0.205052	0.683455
0	0.429463	0.114356	0.0110932	0	0	0.211807	0.140198	1	0	0	0	0.876031	0.558534	0	0	0	0	0	0.00966614	0	0	0	0	0	0	0	0.433839	0.677883	0	0.740775	1	0	0.201118	0.598011	0.652008	0.129595	0.173295	0.118967	0	0.241063	0	0.408739	0	0.103398	0	0.34476	0.448656	0	0
0	0	0.977483	0.729826	0.801136	1	0	0	0.90814	0.85839	0.711621	0	0	0	0	0	0	0	0	0.663477	0	0	0	0	0	0	0	0	0	0	0	0	0	0	0	0	0	0	0	0	0	0	0	0	0	0	0	0	0	1
0	0.0125134	0.0291268	0.0886279	0.376132	1	0.133812	0.188002	0.155568	0.300762	0.367904	0.530367	0.103865	0.100562	0.0932204	0.0975605	0.0808672	0.0791648	0.0563802	0.0675734	0.0548652	0.0454335	0.0560268	0.0712193	0	0.0166332	0.0256965	0.124786	0.470188	1	0.711383	0.646638	0.446155	0.274536	0.177501	0.113799	0.113484	0.103132	0.115511	0.0892552	0.0954356	0.0999322	0.0984784	0.0724435	0.069575	0.0820149	0.0607647	0.0782759	0.00187948	0.308544
0	0.388668	0.0625233	0	0	0.145214	0.0783466	0.114541	0.638917	0	0.181894	0.654587	0.315231	0	1	0.215749	0.00386863	0.0121166	0.0788031	0.169282	0.211471	0.261565	0.533084	0.360751	0	0.600974	0.36818	0.371596	0.50613	0.487757	0.404433	0.298575	0.345168	0.144506	0.0828244	0.0328898	0.0338759	0.12911	0.103635	0.0548674	0	0.0736957	0.195994	0.529933	0.352979	1	0.812012	0.857847	0	0
0	0	0	0	0	0	0	0	0	0	0.812929	0	0	0	0	0	0.0684491	0	0	0.441927	1	0.497747	0.16367	0.562601	0	0	0	0	0	0	0	0	0	0	0	0	0	0	0	0	0	0	0	0	0	0	0	0	0	0
0	0.107848	0.171713	0.0272062	0.0788604	0.181417	0.569423	0.710852	0.669917	1	0.863683	0.815576	0.23155	0.216788	0.126154	0.108142	0.0933074	0.0582937	0.10506	0.0733956	0.129131	0.0886386	0.0680291	0.143811	0	0.2125	0.154003	0.343492	0.293947	0.670904	1	0.817366	0.754471	0.668419	0.413723	0.464657	0.361423	0.309845	0.173044	0.42832	0.279324	0.214608	0.283613	0.19115	0.141626	0.140436	0.258072	0.290918	0	0.093288
0	0	0	0	0	0	0	0	0	0	0	0	0	0	0	1	0	0.397472	0.0424767	0.0792192	0.0223355	0.0364985	0.0392611	0.430766	0	0	0	0	0	0	0.659641	0	0	0	0	0.717007	0	0	0	0	1	0	0	0	0	0	0	0	0	0
0	0	0	0	0.0788616	0.0968156	0.0194595	1	0.166147	0.0478262	0.747447	0.0751704	0.616102	0.0955128	0.114871	0.117874	0.10217	0.0558976	0.178809	0.1046	0	0.139191	0.0401728	0.0645884	0	0.0140572	0.261483	0	0.215183	0.503795	0	0.107421	0.0509214	1	0.221572	0.754005	0.0483132	0.000345812	0.534871	0.174717	0.679094	0.194683	0.936887	0.470245	0.81758	0.393115	0.26332	0.00516183	0	0
0	0.0489769	0	0	0	0.065916	0.796842	0.869797	0.909419	1	0.724056	0.663982	0.628173	0.692707	0.663397	0.586737	0.580508	0.654128	0.252229	0	0.437842	0.57474	0.300093	0.429124	0	0	0	0	0	0.0397835	0.391732	0.418358	0.343823	0.743134	0.864336	0.62605	0.226896	0.985073	1	0.724024	0.849297	0.786954	0.647438	0.383541	0.387233	0.370817	0	0.587979	0	0
0.467429	1	0.669867	0.506996	0.321999	0.14981	0.0388327	0.0246572	0.0176335	0.0669797	0.131373	0.145882	0.0362121	0.0699393	0.0503419	0.0444946	0.024522	0.0520938	0.0334782	0.0526875	0.0795886	0.111153	0.148011	0	0.544845	1	0.678996	0.447994	0.391949	0.141695	0.0967278	0.0486773	0.050817	0.0147333	0.0109767	0.00330979	0.0984698	0.0175895	0.0149234	0.016766	0.0164679	0.0163644	0.0304765	0.0223564	0.0258518	0.0656476	0.102179	0	1	0.836667
0	0	0	0	0	0	0	1	0	0	0	0.23722	0	0	0	0	0	0	0	0	0	0.428495	0	0	0	0	0	0	0	0	0	0	0	0	0	0	0	0	0	0	0	0	0	0	0	0	0	0	0	0
0	0	0	0	0	0	0.619344	0.986533	0.721319	0	0	0	0.7852	0.879001	1	0.922501	0.669463	0.635369	0	0	0	0	0	0.138882	0	0	0	0	0	0	0	0	0	0	0	0	0	0	0	0	0	0	0	0	0	0	0	0	0	0
0	0	0	0	0	0	0	0	0	0	0	0	0	0.883476	0	0	0	0	0	0	0	0.246374	0.114409	1	0	0	1	0	0	0	0	0	0	0	0	0	0	0	0	0	0	0	0.641057	0	0	0	0	0.0227995	0	0
0.0203184	0.0639106	0.0119603	0	0	0.11963	0.0643265	0	0	0.84404	0.933851	1	0	0	0	0	0.504453	0.809121	0.348376	0.208838	0.331134	0.265704	0.264527	0.345564	0	0.149565	0.171865	0.196975	0.114917	0.131195	0	0	0	1	0	0.634437	0.54679	0.813479	0.421938	0.724705	0	0	0.385341	0.101219	0.264665	0.216505	0.347316	0.312892	0	0.267965
0	0.199132	0	0.042851	0.0715722	0.256891	0.519902	0.551174	0.690982	0.434756	0.521459	0.218654	0.560585	0.609002	0.686865	0.636659	0.699736	0.598434	0.814008	1	0.763035	0.77808	0.622556	0.835978	0	0	0	0.277296	0.335895	1	0	0.0337633	0.120826	0.184165	0.206386	0.107401	0.0866785	0.190898	0.159996	0.0569298	0.0911442	0.105701	0.306308	0.225196	0.312091	0.107482	0.0790023	0.141611	0	0
0.284523	0.574883	1	0.624446	0.592384	0.35169	0.127773	0.131283	0.033035	0.0711647	0.158412	0.234286	0.0504723	0.0245677	0.146299	0.163018	0.107084	0	0.126493	0.188254	0.356014	0.420885	0.411716	0.646845	0.327057	0.490589	1	0.307636	0.255592	0.287348	0.0895026	0.0804293	0.0912225	0.0321425	0.00781491	0	0.127841	0.0818946	0.0546894	0.060657	0.131815	0.0250387	0.101277	0.178862	0.49019	0.2743	0.483499	0.439868	0.555286	1
0	0	0	0	0.227968	0.215178	0.50687	0	1	0	0	0	0.055503	0.145335	0.138813	0.149064	0.159752	0.146455	0.156316	0.175299	0.146571	0.207065	0.115583	0.299439	0	0	0	0	0.605178	0.598174	0.574167	0	0	0	0	0.250882	1	0.53046	0	0.421314	0.445287	0.867016	0.0405182	0.0492819	0.659153	0.692723	0.762405	0.0917321	0	0
0	0	0	0.0211609	0.054629	0.195351	0.657684	0.172892	0.677391	0.620163	0.329109	0.251727	0.498804	0.626805	0.64728	0.809109	0.839247	0.622153	0.79512	0.822462	0.646112	0.698231	0.596159	1	0	0.0946788	0	0.0248584	0.0869828	0.191477	0.290348	0.378358	0.463167	0.561646	0.574232	0.466573	0.439537	0.48688	0.573223	0.46102	0.494401	0.517784	0.845767	0.819975	0.739408	0.569283	0.544437	1	0	0
0	0	0	0	0	0	1	0.697211	0.673256	0.660331	0.341683	0.182031	0.345708	0.554323	0.553865	0.52582	0.573527	0.664394	0	0.202181	0	0.0408953	0	0.0871878	0	0	0	0	0	0	0.0468661	0.384362	0.844588	0.715444	1	0.775731	0.398683	0.66118	0.439083	0.601752	0.579683	0.431481	0.44433	0.203891	0.130268	0.20325	0	0.271388	0	0
0.273418	0.815895	1	0.569551	0.295442	0.283705	0.341357	0.430903	0.239663	0.231721	0.190586	0.249673	0.205161	0.194086	0.128064	0.118577	0.0868369	0.0700772	0.0888167	0.11789	0.159428	0.23855	0.269417	0	0.437779	0.820394	1	0.552434	0.392171	0.296478	0.465611	0.475366	0.460805	0.438665	0.894083	0.796441	0.852205	0.548407	0.477411	0.115361	0.201806	0.171761	0.182361	0.267715	0.217765	0.405074	0.501246	0	0.222156	0.720246
0	0	0.299997	0	1	0	0.182497	0.221114	0.226251	0.199076	0.128436	0.0221199	0.209778	0.0205078	0.213353	0.225102	0.179009	0.193955	0.208234	0.146504	0.131126	0.132102	0.134035	0.25952	0	0.26938	0.0152016	0.385445	0.730769	1	0.0267788	0.000418636	0.354462	0.0283065	0.0205122	0.0394657	0.0277889	0.0319343	0.0168621	0.0198462	0	0.022176	0.112118	0.00873101	0.022763	0.0543874	0.0240369	0.218844	0	0
0	0	0	0	0	0	0	0	0	0	0	0	0	0	0	0	0	0	0	0	0.132255	0	0	1	0	0	0	0	0	0	0	0	0	0	0	0	0	0	0	0	0	0	0	0	0.0927714	0	0	1	0	0
0.430303	0.909897	1	0.55057	0.391714	0.215241	0.0890212	0.0819561	0.0355361	0.0880619	0.117169	0.152426	0.0467174	0.110904	0.121402	0.147603	0.1216	0.133989	0.102292	0.132477	0.137224	0.229539	0.257636	0	1	0.267163	0.204691	0.123525	0.0797407	0.125371	0.116166	0.0231101	0.0303995	0.0293372	0.0107756	0.0162003	0.0597694	0.0407299	0.0593502	0.0239968	0.0510296	0.0285487	0.0248099	0	0.0185235	0.0601277	0.0649391	0.0173886	0.642214	1
0	0	0	0	0	0	0	0	0	0	0	0	0	0	0	0	0	0	0	0	0	0	0	0	0	0	0	0	0	0	0	0	0	0	0	0	0	0	0	0	0	0	0	0	0	0	0	1	0	0
0	0.357522	0.601338	0.393011	0.350846	1	0.547569	0.665615	0.60481	0.222504	0.801734	0.624465	0.0708322	0.399406	0.454662	0.483877	0.232959	0.172523	0.38344	0.172461	0.0680251	0.234752	0.317924	0.136109	0.348049	0.359652	1	0.899627	0.628553	0.346236	0.773993	0.187251	0.511405	0.144458	0.162231	0.457806	0.0663781	0.305181	0.035795	0.0872674	0.181976	0.59335	0.0542477	0.178369	0.205011	0.21404	0	0.202406	0.0957749	1
0	0	0	0	0	0	0	0	0	0	0	0	0	0	0	0	0	0	0.046306	0	0.105107	0.103552	0.244981	1	0	0	0	0	0	0	0	0	0	0	0	0	0	0	0	0	0	0	0	1	0.232124	0	0.0547381	0.455519	0	0
0	0	0	0.0288003	0.200334	1	0	0.0713067	0	0	0.545207	0.954602	0.277393	0	0.180154	0.0230935	0.544016	0.231861	0.224755	0	0.170772	0	0.12672	0	0	0	0	0	0.741558	0.497628	0.126749	0	1	0.249334	0.0641496	0.277279	0.0981547	0.0879466	0	0.227593	0.235955	0.212544	0.272794	0.134671	0.0211875	0.195357	0.068973	0.367564	0	0
0	0.0659443	0.314998	0.342146	0.277626	0.296442	0.0585876	0.113505	0.124129	0.177184	0.173355	0.155581	0.0733797	0.0672944	0.0468273	0.0456768	0.0673265	0.0710607	0.261883	0.336385	0.610884	0.77794	1	0.568604	0.274084	0.571896	0.760132	0.904417	0.802141	0.806204	0.199652	0.553086	0.372724	0.222364	0.381699	0.163109	0.00465555	0.120766	0.161785	0.329676	0.0740525	0	0.289617	0.256694	0.970764	1	0.904511	0.790939	0	0.201169
0	0	0	0	0	0	0	0	0	0	0.355387	0	0	0	0	0	0	0	0	0.68122	0	0.31183	1	0	0	0	0	0.546986	0.410571	0	0	0.0742329	0	0	0.221886	0	0	0	0	0	0	0	0	0.546816	0.39347	1	0.579271	0.993169	0	0
1	0.526866	0.482769	0.117228	0.2732	0.548928	0	0	0	0.307199	0.793609	0.607987	0	0	0	0	0	0	0	0	0.19247	0.357099	0.347766	0	1	0.214064	0.0435514	0.719046	0.421898	0.422635	0	0	0	0	0	0	0	0	0	0.0796688	0	0	0.106151	0	0.0558894	0.144607	0.328664	0	1	0.0715205
0	0.186062	0.859761	1	0.636325	0.63413	0.216536	0.241584	0.215501	0.28036	0.294259	0.381743	0.168442	0.180134	0.157498	0.165786	0.140292	0.117456	0.0885861	0.0932462	0.0713115	0.0573752	0.0784684	0.110271	0	0.182341	0.954409	1	0.653469	0.650254	0.554281	0.395674	0.315437	0.306986	0.188608	0.170833	0.165441	0.185776	0.147565	0.102753	0.127971	0.10569	0.0901269	0.0332002	0.0255205	0.020854	0.0201753	0.0700754	0.0139532	1
0	0	0	0	0.344283	1	0.146432	0.239887	0	0.16871	0.310081	0.968356	0	0.294723	0.0870771	0.230833	0.046171	0	0	0.161777	0.353524	0.194798	0.166772	0.385015	0	0	0	0	0.00621798	0.61676	0.913648	1	0.170546	0.0501986	0	0	0	0	0	0	0	0	0	0.220178	0.0674239	0.250099	0	0.446155	0	0
0	0	0	0	0	0	0.686076	0.435712	0.645934	0.615225	0.353228	0	0	0.452434	0.798218	0.0609952	0.209644	0.0283339	0.741092	1	0.892762	0	0	0	0	0	0	0	0	0	0	0	0	1	0.26086	0	0	0	0	0	0	0	0	0	0	0	0	0	0	0
0.0467231	0	0	0.833566	0.286325	0.837705	0.657592	0.732505	0.427079	0.397266	0.369723	0.322535	0.353454	0.557567	0.636706	0.501821	0.400872	0.23629	0.404753	0.266511	0	0.698565	0.172705	1	0.461155	0	0	0	0	0.067814	0.207657	0.907454	0.799791	1	0.083481	0.11635	0.283329	0.833783	0.426394	0.153551	0.359354	0.0326537	0.391978	0.416091	0.215006	0.309148	0.171749	0.565093	0	0
0.00932863	0.0528051	0	0	1	0	0	0.562497	0	0.424765	0.212307	0	0.410303	0	0	0.339854	0	0.148911	0	0	0	0	0	0.153957	0	0	0	0	0	0	0	0.0935993	0	0	0	0	0	0	0	0	0	0.793215	0.67707	0.703547	0.531802	0.456269	0.285144	1	0	0
0.883634	0.880249	0.488042	0.0230974	0.464435	0.204017	0.0967877	0	0.103773	0.669236	1	0.950079	0.234754	0.594493	0.228996	0.550373	0.3547	0.517691	0.314623	0.351717	0.570836	0.747486	0.210474	0.0289975	1	0.748307	0.874539	0.758671	0.714271	0.35486	0.341148	0.244859	0.288077	0.18058	0.153303	0.125313	0.138466	0.170114	0.0965513	0.179276	0.15289	0.164498	0.196807	0.0330646	0.139877	0.265505	0.123372	0	1	0.492387
0.0197636	0	0.0939283	0.166277	0.195073	0.499204	0.966347	1	0.809793	0.788264	0.571561	0.48681	0.671236	0.644174	0.681061	0.606244	0.528824	0.489529	0.506107	0.592273	0.485183	0.524889	0.388732	0.66477	0	0	0.0872773	0.204836	0.453773	0.229055	0.738158	0.690069	0.808267	1	0.899752	0.757783	0.684574	0.967712	0.9946	0.678119	0.57941	0.605433	0.417442	0.497028	0.700784	0.752683	0.332275	0.783993	0	0.115063
0.871023	1	0.462032	0.671173	0.648347	0.52063	0.526224	0.421635	0.247019	0.482167	0.273079	0.417125	0.0274131	0.214	0.154083	0.169258	0.117195	0	0.0473489	0.0144771	0.130345	0.249079	0.0597135	0.0318042	0.652	1	0.787965	0.675012	0.48391	0.20237	0.380936	0.202428	0.313791	0.294897	0.229881	0.221348	0.267396	0.274951	0.209135	0.268784	0.127488	0.14517	0.0211545	0.11515	0.00802712	0.158997	0.0608115	0	0.0187907	0
0	0	0	0	0.0583433	0.26	0.626641	0.73431	0.648848	0.8531	0.510782	0.482584	0.343816	1	0.473149	0.533034	0.675071	0.232276	0.660768	0	0.28786	0.244184	0.181789	0.160265	0	0	0	0	0.0588872	0.228835	0.171547	0.394533	0.710934	0.702629	0.895428	0.775358	0.435196	0.982264	0.577561	1	0.593296	0.529526	0.651002	0.534025	0.309413	0.48304	0.286633	0.561995	0	1
0	0	0	0.0572579	0.0372138	0.117739	0.888772	0.834354	0.573938	0.230659	0.17474	0.127171	0.954553	0.508812	0.365872	0.327629	0.228186	0.222509	0.618102	0.716209	0.612505	0.685219	0.641129	1	0.015421	0	0.00270976	0.0197491	0.0501824	0.0974245	0.0872985	0.127885	0.130208	0.360672	0.593097	1	0.879107	0.55313	0.327594	0.205432	0.170128	0.11558	0.168405	0.128541	0.174678	0.149132	0.135327	0.224302	0	0
0.86613	0.60001	0.365482	0.355631	0.360059	0.515981	0	0	0	0.297297	0.198952	0.355976	0.0205185	0.214211	0.0967263	0.163292	0.14596	0	0.143324	0.495696	0	0	0	1	1	0.541969	0.178076	0.281635	0	0.312551	0.538048	0.263531	0.206834	0.222333	0.188213	0.202973	0.456113	0.181834	0.280931	0.293632	0.288656	0.205744	0.174076	0.78563	0.723298	0.746428	0.858529	0	1	0.579252
0	0.145502	0.385434	0.408125	0.242027	0.189217	0.132813	0.122515	0.273797	1	0.796052	0.982643	0.803888	0.799816	0.939185	0.94962	0.804104	0.61992	0.502207	0.443521	0.305156	0.369623	0.424026	0.55945	0	0.109124	1	0.901826	0.636923	0.595191	0.954383	0.662109	0.649847	0.432406	0.288103	0.462939	0.308284	0.396701	0.452271	0.238103	0.568239	0.141717	0.1136	0.177477	0.0854773	0.114783	0.0408946	0.304343	0.215429	1
0	0.0355673	0.053535	0.169001	0.324802	0.691741	0.538725	0.564491	0.776071	0.563636	0.711306	0.438552	0.570452	0.546312	0.386084	0.361566	0.297265	0.241019	0.388843	0.471823	0.640162	0.591248	0.741442	1	0	0	0	0.0505346	0.23764	0.406181	0.554533	0.426352	0.442542	0.329434	0.322524	0.230996	0.203918	0.184546	0.246779	0.173265	0.124142	0.142149	0.16752	0.353443	0.510683	0.384412	0.431058	1	0	0.165137
0	0	0.129918	0.230344	0.151126	0.315014	0.460916	0.540806	0.476172	0.549768	0.458532	0.506018	0.617193	0.765589	0.802332	0.897009	0.695753	0.853449	0.850585	0.896162	0.781717	0.65551	0.614196	1	0	0	0	0	0.0287166	0.205586	0.197201	0.511499	0.492946	0.654942	0.357832	0.73329	0.524268	0.595488	0.652164	0.697721	0.826919	0.763646	0.770956	0.827889	0.787465	0.631595	0.545923	1	0	0
0	0	0	0	0.0353475	0.300338	0.559088	0.951394	1	0.939267	0.648761	0.484236	0.574248	0.455798	0.509713	0.47514	0.39229	0.344937	0.341966	0.429843	0.243864	0.234316	0.283462	0.29199	0	0.00316961	0.0656178	0.111676	0.440501	0.724113	0.276786	0.440411	1	0.52995	0.778285	0.491758	0.354168	0.384552	0.399359	0.368155	0.205877	0.23743	0.252306	0.552253	0.512635	0.395106	0.192629	0.417697	0	0.000258421
1	0.4486	0.536054	0.704482	0.893713	0.27485	0.0588408	0.16043	0.0249518	0.234113	0.193979	0.202956	0.00188501	0.124758	0.0319373	0.0961242	0.271143	0.319958	0.303984	0.328311	0.425162	0.598704	0.21892	0	0.344125	0.996979	1	0.676526	0.711932	0.26829	0.367114	0.296801	0.180763	0.112968	0.0601614	0.182545	0.0929854	0.02682	0.0327403	0.00423985	0.102567	0.214325	0.130495	0.29315	0.30064	0.310039	0.269589	0	0.559239	0.754972
0.966554	0.0809482	0.0477989	0.337768	0.0566396	1	0.454968	0	0.0639095	0.0189326	0.099179	0.033702	0.0487886	0.410981	0.345604	0.361526	0.282284	0.0113462	0.29771	0.178807	0.162594	0.211868	0.2272	0.0521634	1	0.284132	0.168789	0.153805	0.124327	0.0800064	0.26879	0.0446715	0.0689155	0.0917388	0.0598389	0.0768311	0.111175	0.0671145	0.0657856	0.0380311	0.0362003	0.0138496	0.0334343	0.0275845	0.0158707	0.0105939	0.0171303	0	1	0.132098
0.331668	0.746371	1	0.569002	0.430484	0.215522	0.0966146	0.0877774	0.092654	0.11203	0.136319	0.156237	0.0700904	0.0855821	0.0289366	0.0675976	0.0284484	0.0507526	0.0581319	0.0315039	0.0191407	0	0.0475811	0.0105117	1	0.643112	0.659955	0.265924	0.222209	0.118874	0.1062	0.03856	0.0272888	0.0552027	0.0584834	0.173954	0.0396027	0.16153	0.0463796	0.129598	0.0166229	0.10833	0.220944	0.149702	0.0823543	0.0130384	0	0.0080053	0.93758	1
0.0883186	0.0677131	0.211133	0.315611	0.148344	0.462349	0.203909	0.39488	0.420215	0.836915	0.848657	1	0.191304	0.294772	0.356086	0.282078	0.285389	0.122306	0.237864	0.220368	0.161312	0.200599	0.179979	0	0.0616317	0.0660772	0.127036	0.274753	0.471085	1	0.732224	0.576266	0.364172	0.356239	0.261245	0.261482	0.190383	0.146835	0.150436	0.0826717	0.083484	0.125895	0.114016	0.0620013	0.0630443	0.111163	0.102529	0	0.298572	1
1	0	0	0	0	0	0	0	0	0	0	0	0	0	0	0	0	0	0	0	0	0	0	0	0	0	0	0	0	0	0	0	0	0	0	0	0	0	0	0	0	0	0	0	0	0	0	0	0	0
0.0365159	0.50805	0.92445	0.892747	0.452761	0.96714	0.928493	0.486772	0.267203	0.15814	0.859573	1	0.882253	0.0632661	0.213215	0.152579	0.235543	0	0.125401	0.25821	0.0799555	0.64582	0.152585	0.567094	0.573308	0.210172	0.174639	0.118303	0.362582	1	0.680605	0.191993	0.339209	0	0	0	0	0	0.0507145	0.199611	0.102277	0.201903	0.174507	0.0897394	0.211435	0.213242	0.276511	0.28643	0	0
0.512604	0.505417	0.470388	1	0.380423	0.668592	0.535426	0	0.266468	0.0502561	0.403563	0.267907	0.583775	0.862512	0.581167	0.420607	0.644184	0.658069	0.669098	0.744949	0.686067	0.669918	0.530915	0.400852	0.121423	0.0310306	0.00987513	0.154281	0.148021	0.40289	1	0.364129	0.214987	0.232769	0.029534	0.056336	0.042323	0.041583	0.079314	0.013176	0	0	0	0	0	0	0	0	0.995031	0.763014
0	0.0142722	0	0.113723	0.561358	1	0.0844482	0.11597	0.108636	0.203279	0.33242	0.441531	0.078445	0.0777851	0.0559204	0.0565016	0.0549555	0.0486559	0.0450538	0.0392443	0.0287237	0.0232538	0.035094	0.054294	0	0	0.0419994	0.119658	0.340633	0.624607	1	0.364864	0.210862	0.138725	0.0648232	0.065575	0.07201	0.0459626	0.0359074	0.00426339	0.0295627	0.00994298	0.00135759	0	0.0482214	0.0222101	0.0481762	0.00416045	0.00222504	0.232518
0.973465	0.71061	0.74039	0.559616	0.448174	0.389502	0.151414	0.146419	0	0.156692	0.122303	0.189579	0.00557629	0.207594	0.135943	0.229709	0.22423	0.478666	0.443606	0.635995	0.798531	1	0.600437	0.503536	0.0430736	0.398144	0.506884	0.436005	0.332194	0.270438	0	0.0513985	0.0555043	0.0195669	0.0274522	0.0172368	0.0637295	0.0416336	0.0496764	0.0705142	0.135581	0.198202	0.390989	0.422034	0.609035	1	0.853806	0.242495	0	1
0	0	0	0	1	0.801757	0.0465559	0.0485645	0.0337959	0.0315397	0.0098742	0.00931355	0	0.0381694	0.0455918	0.00441785	0.0382174	0.0274019	0.0926965	0.0320696	0.00765658	0.0840358	0.0825692	0.0238198	0	0	0	0	0	0.282397	0.333556	0.527067	0.660906	0.785739	0.783868	0.726765	0.60696	0.586739	0.683749	0.697525	0.733521	0.76532	0.918153	0.557185	1	0.642704	0.643952	0.112096	0	0
0.748002	0.323768	0.296821	0.253909	0.159252	0.669573	0.790871	0.926445	0.765027	1	0.499674	0.593537	0.67826	0.929917	0.848712	0.607757	0.624036	0.391163	0.369569	0.215199	0.1331	0	0.287914	0.0358409	0.438318	1	0.553253	0.410557	0.341293	0.195624	0.0978171	0.191753	0.252376	0.233318	0.31149	0.245754	0.214154	0.215774	0.220128	0.257816	0.266341	0.210724	0.134624	0.120552	0.0128669	0	0.0298954	0.0719123	0.840257	1
0	0.00293297	0.00179582	0.00198379	0.00213782	0.00206793	0.0111159	0.00940593	0.00726049	0.00405968	0.00450648	0.00215315	0.010357	0.0122857	0.0145031	0.013259	0.0144093	0.0221387	0.190535	0.352372	0.371083	0.435305	0.393117	1	0.0143353	0.00119531	0.00306074	0.00344209	0.00162792	0.00121646	0.0022526	0.000590473	0	0.00437206	0.00451579	0.0031629	0.00440475	0.00690165	0.00805807	0.004812	0.00824352	0.0142892	0.0735036	0.33187	0.549128	0.446563	0.443752	1	0.0069821	0.00176261
1	0.979534	0.66511	0.605542	0.395451	0.165793	0.057159	0	0.0350477	0.0921586	0.215561	0.27826	0.00673456	0.215816	0.186266	0.0726351	0.0542294	0.0921462	0.139617	0.0690677	0.147244	0.43097	0.157866	0.876516	0.668832	1	0.654589	0.62591	0.360232	0.151482	0.0334003	0	0.30917	0.128786	0.102108	0.187494	0.182969	8.95874e-05	0.268123	0.0636568	0.164316	0.102579	0.15847	0.200597	0.644002	0.415612	0.0954005	0.0263443	0.0643371	0
0	0	0	0.488483	0	0.0190921	0.199816	0.194572	0.116238	0.177871	0.0441232	0.0826688	0.207707	0.369092	0.451989	0.538178	0.705392	0.597561	0.748771	0.823664	0.593902	0.664668	0.596121	1	0.0207601	0	0	0.00749845	0.090849	0.0174015	0.115919	0.138356	0.0710018	0.0685299	0.0776835	0.11351	0.222456	0.316256	0.45875	0.356349	0.516786	0.67018	0.719696	1	0.973336	0.62849	0.7926	0.932232	0	0
0.792192	0.298586	0.219327	0.578828	0.389901	0.304602	0	1	0.057422	0.0700302	0.194861	0	0	0.128146	0	0	0.0857557	0	0	0	0	0.135005	0	0	0.0972548	1	0	0.819162	0.504966	0.410468	0.606384	0.223585	0	0.337258	0.182204	0	0	0	0	0.272019	0.16687	0	0.32788	0.383707	0.358783	0.421626	0.25963	0	0.00798846	0.00463246
1	0.278542	0.278106	0.163592	0.138503	0.138975	0.509988	0.0703679	0.181054	0.138982	0.363895	0.136131	0.0854213	0.420171	0.409737	0.0513879	0.29291	0.401583	0.414742	0.0416346	0	0.535899	0.462998	0.157502	0.830307	0.615528	0.799678	0.666281	0.321312	0.295515	1	0.266521	0.325798	0.456284	0.194122	0	0.740879	0.135315	0.322303	0.320521	0.395821	0.552599	0.265567	0.149854	0.202312	0.188272	0.279088	0	0.836763	0.23246
0	0	0	0	0.243493	0.810893	0	0.0186237	0.00716722	0.0109939	0.00761323	1	0.0156798	0.037167	0.0216757	0.0219502	0.0129865	0	0	0.00166901	0	0	0	0	0	0	0	0	0	0.0456766	0.0495745	0.0984936	0.081088	0.103312	0.13671	0.120935	0.189516	0.122021	0.0912976	0.982997	0.925259	0.947989	0.383778	0.342956	1	0	0	0.527066	0	0
0.379746	0.926557	1	0.694641	0.518287	0.471877	0.107459	0.154868	0.133088	0.180217	0.170522	0.261173	0.0966738	0.143908	0.183033	0.173231	0.128451	0.0726959	0.0559206	0.112337	0.212448	0.238094	0.194335	0	0.308852	1	0.847224	0.949578	0.569142	0.637251	0.190517	0.225894	0.223126	0.0591481	0.0550179	0.0246848	0.0928299	0.0179587	0.042615	0.122856	0.113594	0.116358	0.150144	0.230888	0.310424	0.420647	0.387405	0	0.299479	1
0.28881	0.925163	0.978545	0.704708	0.926235	1	0.429899	0	0	0.618445	0.306747	0.615713	0	0	0	0	0	0.651797	0	0.603747	0	0	0	0	0.257966	0	0.215705	0.843657	0.937295	1	0.603098	0.339867	0.910987	0	0	0	0.103198	0	0	0	0	0	0	0	0	0	0	0	0	0
0	0	0	0	0	0.112273	0.803109	0.74406	0.783819	0.671285	0.517145	0.204639	0.754011	0.921856	0.967208	1	0.981235	0.684851	0.519393	0.429312	0	0.192923	0.18666	0.27498	0	0	0	0	0.0697462	0.19138	0.572606	0.648597	0.860964	1	0.926813	0.821529	0.580499	0.867209	0.880406	0	0.745241	0.636275	0.520886	0.342305	0	0	0	0.244274	0	0
0	1	0.225638	0.237326	0.472964	0.238035	0.274828	0.207659	0.0064752	0.276977	0.364021	0.381618	0.324869	0.368199	0.0493649	0.108747	0.239644	0.112567	0.782666	0	0.318226	0.142526	0.0664079	0.0830214	0	0	0.677707	0.661747	0.345175	1	0.49942	0.525938	0.266795	0.595203	0.0529184	0.208604	0.172022	0.211027	0.0558729	0.159135	0.0989023	0	0	0	0	0.0924913	0.234234	0.216603	0	0.477991
0.0677952	0.0990192	0.237399	0.459799	0.589073	1	0.0996649	0.158393	0.136076	0.291521	0.389632	0.626597	0.0902427	0.194331	0.189943	0.190608	0.143459	0.15717	0.11866	0.219842	0.485492	0.0233134	0	0	0.0908182	0.338082	0.331972	0.988781	0.763638	0.9439	1	0.569758	0.222913	0.237628	0.192597	0.0252849	0.3655	0.00842376	0	0.0731987	0.0677727	0.308094	0.0445304	0.0559851	0.0929074	0.0692454	0.0587211	0.0148664	0.000604353	0.767021
0	0	0	0	0	1	0.235825	0.274247	0.120559	0.0807884	0.0159711	0	0.188198	0.28971	0.419714	0.392078	0.469603	0.289171	0.377858	0.948186	0.231539	0.236428	0.59371	0.302333	1	0	0	0	0.398231	0	0.0390502	0.084758	0.110791	0.0623704	0.105848	0.0442898	0.120162	0.139407	0.140806	0.142093	0.143204	0.129271	0.247492	0.203496	0.231884	0.173273	0.17877	0.290439	0	0
0.362215	0.963611	1	0.526362	0.485519	0.250542	0.052455	0.0411544	0.0260898	0.0792941	0.126161	0.216655	0.0675704	0.109085	0.0637981	0.0663525	0.061547	0.044105	0.0377991	0.0651399	0.0280621	0.0229412	0.0573661	0	0.77068	1	0.902047	0.627872	0.504562	0.250282	0.155795	0.0798428	0.0599958	0.012017	0.00639696	0	0.13498	0.0259702	0.0407206	0.0278232	0.0229343	0.017643	0.0250459	0.0204427	0.0221793	0.0367696	0.0484503	0.00960868	0.48356	1
0	0	0	0.215363	0.466625	0.239065	0.406543	0.332305	0.241904	1	0.176249	0.178389	0.614596	0.842471	0.770223	0.920575	0.8613	0.621634	0.619474	0.491143	0.235477	0.280846	0.269575	0.441963	0	0	0	0	0.291771	0.583908	0.250406	0.712297	0.714077	0.399296	1	0.826859	0.385481	0.467222	0.408096	0.88897	0.376322	0.757268	0.674317	0.475699	0.459194	0.339071	0.305808	0.675841	0	0.731194
0	0	0	0.135657	0.0661748	0.216198	0.712623	0.952584	0.663191	0.879599	1	0.352996	0.315732	0.84375	0.501436	0.596748	0.696108	0.289938	0.221287	0.136176	0.115178	0	0.0730585	0.258172	0	0	0.138122	0.0143111	0	0.209046	0.445998	0.730195	0.842109	0.831402	0.721417	1	0.502699	0.530288	0.740316	0.508682	0.494625	0.381041	0.312194	0.508024	0.334526	0.267576	0.338973	0.787292	0	0
0	0	0	0	0	0	0	0	0	0	0	0	0	0	0	0	0	0	0	0	0	0	0	1	0	0	0	0	0	0	0	0	0	0	0	0	0	0	0	0	0	0	0	0	0	0	0	1	0	0
0.154873	0.673171	1	0.598911	0.440938	0.411705	0.181397	0.208894	0.166635	0.246186	0.235925	0.41405	0.00236336	0.0292791	0.040098	0.141633	0.072464	0.0497686	0.245699	0.237372	0.825518	0.956067	0.989459	0	0.337076	0.880862	0.610139	0.485244	0.590264	0.24864	0.0887465	0.111769	0.0572548	0.00102203	0.1611	0	0.0711511	0.0317892	0.186867	0.13553	0.244817	0.339615	0.471292	0.337206	0.554296	0.699065	1	0.130045	0.230477	0.814904
0	0.0956055	0.0250773	0.26578	0.462119	1	0.162262	0.130492	0.216888	0.304809	0.426662	0.64987	0.11331	0.149166	0.221549	0.294315	0.149433	0.137357	0.211461	0.313799	0.14811	0.0667069	0.166036	0.398586	0.292675	0	0.154618	0.264945	0.41417	0.852093	1	0.816234	0.271008	0.377873	0.303268	0.146475	0.250118	0.0226051	0.315943	0.152009	0.127092	0.34979	0.203588	0.372311	0.138498	0.299986	0.35103	0.818067	0.0616896	0.605002
0.518362	0.428565	1	0.645678	0.670494	0.515553	0.0736473	0.0900255	0.0529989	0.180028	0.201788	0.364796	0.107747	0.184936	0.129871	0.0821333	0.0911614	0.103849	0.064564	0.0362393	0.0099377	0.0451851	0.0757354	0	0.662663	1	0.698019	0.593795	0.504701	0.254618	0.177905	0.116032	0.107586	0.0644113	0.0805254	0.0195837	0.111399	0.0358007	0.0670904	0.0377107	0.0528695	0.0643576	0.0248623	0	0.00367669	0.042927	0.107471	0.0878969	0.48139	1
0	0	0.953682	1	0	0.598974	0.323194	0	0.57943	0.546105	0.273691	0.455054	0	0	0	0	0	0	0	0	0	0	0	0	0	0	0	0	0	0.278863	1	0	0	0	0	0	0	0	0	0	0	0	0	0	0	0	0	0	0	0
0.488491	1	0.840692	0.521424	0.362562	0.186203	0.0441754	0.0418304	0.018055	0.0698168	0.133982	0.183321	0.0547714	0.0895085	0.0702165	0.0710776	0.0749403	0.0866589	0.0540183	0.0838821	0.113887	0.228957	0.283782	0	1	0.716447	0.674337	0.504831	0.274436	0.134978	0.18637	0.0546952	0.0562464	0.0528379	0.0251139	0.031614	0.102435	0.0536877	0.0425664	0.00772014	0.0432297	0	0.0197902	0.0394294	0.0710773	0.194847	0.225102	0.0229883	0.9002	1
0	0	0	0	0	0.178079	0	0	0	0	0	0	0	0	0	0	0	0	0.435812	0.0521341	0.23373	0.665742	0.349459	1	0	0	0	0	0	0.164477	0.648698	0	0	0	0	0	0	0	0	0	0	0	0.210014	0.0826554	0.243338	0.173963	0.298865	1	0	0
0.641152	0.457616	0.760995	0.753922	0.559152	0.668283	0.331532	0.213261	0.562315	0.330745	0.403735	0.720187	0.212511	0.217323	0.662489	0.95786	0.414569	0.65613	1	0.284661	0.566219	0	0.635774	0.553895	0.200274	1	0.510413	0.366235	0.633084	0.807348	0.465213	0.298635	0.931875	0.648978	0.648945	0.421483	0.0750554	0	0.250944	0.465493	0.716775	0.18266	0.301582	0.631038	0.298526	0.335496	0.0400202	0	0.0211559	1
0	0	0	0	0	0	0	0	0	0	0	0	0	0	0	0.106986	0.195905	0.331232	0.43513	0.730087	0.536082	0	0	1	0	0	0	0	0	0	0	0	0	0	0	0	0	0	0	0	0	0	0	0	0	0	0	0	0	0
0	0	0	0	0	0.284044	0.824091	0.948297	0	0	0	0	1	0	0.240904	0	0	0	0	0.438013	0	0	0.577203	0.560079	0	0	0	0.346995	0	0	0	0	0	0.159857	0.578468	1	0.42136	0.275438	0.102792	0	0.151507	0	0	0.100379	0.209301	0.144581	0.24172	0.526213	0	0
0	0	0	0	0	0.119142	0.79305	0.640018	0.684812	0.637663	0	1	0.535115	0.533406	0	0	0	0.23641	0	0	0.502739	0	0	0	0	0	0	0	0	0	0	0	0.0509151	0	0	0	0.058178	0	1	0	0.14828	0	0	0.340713	0.0223303	0.0175579	0.519333	0	0	0
0	0.00585314	0	0.286803	0.200369	0.610139	0.639742	0.910692	0.419029	1	0.528229	0.36205	0.399696	0.441808	0.852585	0.710563	0.612751	0.52203	0.642339	0.494616	0.618474	0.286192	0.388954	0.648659	0	0	0	0.157266	0.53778	0.473012	0.132275	0.559089	0.547786	0.629974	0.224735	0.275028	0	0.0866395	0.213247	0.335852	0.43368	0.70462	1	0.424168	0.0705855	0.0155914	0.202818	0.968642	0.107845	0.0401364
0	0.0895247	0.261645	0.218166	0.194323	0.419806	0.465107	0.525078	0.955492	0.816606	0.501035	0.369659	0.570153	0.842251	0.876947	0.873503	0.858529	0.770881	0.85125	0.863798	0.919414	0.76603	0.784789	1	0.0175306	0	0.00327298	0.0992117	0.177695	0.339879	0.388188	0.479792	0.57119	0.760128	0.615368	0.672498	0.650638	0.723382	0.827565	0.686999	0.692652	0.73687	0.748495	0.771302	0.719152	0.665161	0.505854	1	0	0
0	0	0	0	0	0.158274	0	0	0	0	0	0	0	0.0761472	0	0.337151	0.387597	0	0	1	0.792214	0	0	0	0	0	0	0	0	0	0	0	0.316472	1	0	0.446015	0.430409	0.304684	0	0	0	0	0.312196	0.360981	0.260799	0.0229031	0.0475943	0	0	0
0.195016	0	0.261725	0.265563	0.644667	1	0.582708	0.82809	0.598587	0.830933	0.561434	0.595876	0.184199	0.31822	0.440153	0.493585	0.357482	0.387123	0.199565	0.254577	0.201319	0.214804	0.254788	0.339362	0.189506	0.860455	0.452212	0.467215	0.336206	0.283542	0.217622	0.101294	0.240872	0.113008	0.00411358	0.00879384	0.0464438	0.0407005	0.0267802	0.00471967	0.0530148	0	0.157235	0.483801	0.0567901	0.354599	0.34765	1	1	0.623411
0	0	0	0.0614108	0	0.445856	0.709707	1	0.906827	0.966655	0.522986	0.403644	0.751168	0.823895	0.871952	0.856043	0.777581	0.527682	0.281876	0.706137	0.142698	0.313451	0	0.388734	0.0544051	0	0	0.121368	0	0.239732	0.420083	0.484141	0.34523	0.613933	0.809025	0.705591	0.821101	1	0.950513	0.67826	0.8287	0.469465	0.33103	0.169182	0.167817	0.185516	0.157844	0.274562	0.873421	0
0.0332283	0.0632307	0.00722081	0.0184555	0.00982431	0	0.124535	0.102615	0.0551576	0.0357676	0.0176639	0.0160312	0.165484	0.280398	0.438504	0.525648	0.540194	0.409685	0.736295	0.806511	0.662185	0.606229	0.579587	1	0.19505	0.150217	0.147754	0.114193	0.0289985	0.093726	0	0.0313956	0.168102	0.145018	0.141963	0.171582	0.293402	0.561465	0.646084	0.937956	0.878167	0.753713	0.885444	0.989877	0.930079	0.991132	0.883317	1	0	0
0	0	0	0	0	0	0	0	0	0	0	0	0	0	0	0	0	0	0	0	0	0	0	0	0	0	0	0	0	0	0	0	0	0	0	0	0	0	0	0	0	0	0	0	0	0	0	0	0	0
0.0301162	0	0.138937	0.4045	1	0.515082	0.176733	0.165709	0.223892	0.151455	0.14674	0.0758935	0.210804	0.0970997	0.135696	0.202363	0.0701949	0.0158013	0.181248	0.328795	0.855504	0.83043	0.0828708	0.124057	0.0406188	0	0.0401571	0	0.0594307	0.190567	0.780741	0.586582	0.612651	0.844985	0.734258	0.857328	1	0.757167	0.754496	0.496521	0.613891	0.357101	0.385845	0.274593	0.126196	0.0802055	0.0793881	0.170495	0	0
0	0.159072	0	0.494137	0	0.91608	0	0	1	0	0	0.0726944	0	0	0	0.748648	0	0	0	0.0548122	0.132445	0	0.0931829	0.652514	0	0	0	0	0	0	0	0	0.19313	0	0	0	0	0	0	0	0	0	0	0.254806	0.251131	1	0	0.845308	0	0
0	0	0	0	0	0	0	0.868594	0	0	0	0	0	0	0.930273	1	0.265496	0	0	0	0	0	0	0	0	0	0	0	0	0	0	0	0	0.0527997	0	1	0	0	0	0	0	0	0	0	0	0	0	0.288595	0	0
0.254242	0.043458	0.0758073	0.0276798	0.0698228	0.0189423	0.0103618	0.0137826	0.000848323	0.0162289	0.0141469	0.0227802	0.00554888	0.00199838	1	0.00641731	0.779607	0	0.468505	0.409317	0.419748	0.389212	0.399837	0.548789	0.0542654	0.0468574	0.247957	0.161344	0.128755	0.0954492	0.0863351	0.011584	0	1	0.833614	0.802075	0.0433954	0.940411	0.0223597	0.342532	0.384623	0.31046	0.232769	0.198318	0.156873	0.146645	0.165721	0.240726	0	1
0	0	0	0	0	0	0	0	0	0	0	0	0	0	0	0	0	0	0	0	0	0	0	0	0	0	0	0	0	0	0	0	0	0	0	0	0	0	0	0	0	0	0	0	0	0	0	1	0	0
0.638873	1	0.47679	0.740614	0.228076	0.103029	0.0420749	0.043542	0.0124544	0.0753961	0.12092	0.173035	0.111208	0.100478	0.128799	0.118253	0.0836194	0.0493935	0	0	0	0	0	0	0	0	0	0	0	0	0	0	0	0	0	0	0	0	0	0	0	0	0	0	0	0	0	0	0	0
0	0	0.0567926	0.111127	0.263169	0.393945	0.776744	0.825416	0.745222	0.726406	0.498306	0.480744	0.653374	0.775314	0.708017	0.695335	0.654013	0.5861	0.741962	0.735352	0.680572	0.661086	0.559437	1	0	0	0.063709	0.155933	0.325512	0.432785	0.397531	0.615762	0.600852	0.602992	0.616611	0.539884	0.550598	0.555348	0.752251	0.476364	0.527459	0.715773	0.865998	0.882737	0.869102	0.609293	1	0.918726	0	0
0.305464	1	0.338836	0.437975	0.396621	0.553869	0.148413	0.442716	0.427772	0.442972	0.481587	0.229306	0.175653	0.388334	0	0.301986	0.0321482	0.375718	0.323197	0.255288	0.404365	0.199865	0.336185	0.37367	0.422622	0.321415	0.720539	0.845396	0.76166	1	0.435877	0.463727	0.351007	0.19592	0.226495	0.250252	0.133104	0.0649883	0.154247	0.222455	0.137273	0.215676	0.165008	0.112058	0.0983778	0.0245803	0	0.257895	0	0.405794
0	0	0	0	0	0	1	0.293145	0	0.0177307	0.0297785	0	0.779464	0	0	0	0.0599229	0	0.00832397	0.0369446	0.07798	0	0.0611308	0.0419486	0	0	0	0	0	0	0	0	0.00792192	0.0375801	0.0473746	0.486151	1	0.145589	0.220452	0.0667654	0.0754714	0.0272587	0	0.055004	0	0	0	0.0373509	0	0
0	0	0	0	0.184502	0.733843	0.451673	0.636081	0.415995	0.84864	0.612732	0.0559249	0.345392	0.190498	0.127333	0.0963217	0.0601129	0.022876	1	0.582615	0.137804	0.798267	0.724871	0	0	0	0	0	0	0	0.00311319	0.103724	0.215712	0.530035	0.748335	0.773549	0.708637	0	0.382508	0.0227962	0	0	1	0	0	0	0	0	0	0
0.680582	0.740491	0.454586	0.261853	0.703853	0.442459	0	0	0.152616	0.280972	0.0387342	0	0	0.320626	0	0.339942	0	0	1	0	0.229728	0.583794	0.570659	0	0.466724	0	0.717207	1	0.753452	0	0.416226	0.111592	0	0	0	0	0	0	0	0	0	0	0	0	0	0	0	0	0.860807	1
0	0	0	0	0	0	0	0	0	0	0	0	0	0	0	0	0	0.519301	1	0	0	0.733337	0	0.0964096	0	0	0	0	0	0	0	0	0.081342	0	0	0.105381	0	0	0	0	0.165984	0.197499	0.635028	0.88135	0.919368	0.43434	0.363432	1	0	0
0	0	0	0.198604	0	0	0	0	0.802384	1	0.0327858	0.126055	0.516955	0.119207	0.442399	0.472349	0.0712296	0	0	0.170532	0.219725	0	0.10553	0.298315	0	0	0	0	0	0	0.775655	0	1	0	0	0	0	0	0	0	0	0	0	0	0.602955	0	0	0.595144	0	0
0	0	0.373421	0.819819	0.504281	0.334479	0.158479	1	0.0800258	0	0.42141	0	0.0599433	0.0962386	0.170882	0.228511	0.235556	0.210524	0.234185	0.19541	0.226397	0.217649	0.181631	0.316693	0	0	0.137718	0	0	0.280735	0.186812	0.699127	0	0.271109	0	0	0.410719	0.318825	0.397457	0.360151	0.405491	0.669557	0.647264	0.619526	0.839922	0.598304	0.778355	1	0.792391	0.459925
0.0917175	0	0.118156	0	0	0	0	0	0	0	0	0	0	0	0	0	0	0	0	0	0	1	0	0.000266346	0	0.672064	0.321365	0.1791	0.160187	0	0	0	0	0	0	0	0	0	0	0	0	0	0.335356	0.37153	0.705526	1	0.832888	0.681529	0	0
0	0	0	0	1	0	0	0	0	0	0	0	0	0.235654	0	0.092973	0.106248	0.0773032	0.131083	0.0174701	0.273299	0.0795648	0.13432	0.48882	0	0	0	0	0	0.00286559	0	0	0	0	0	0	0	1	0	0	0	0	0	0.0100426	0.0592659	0.0712114	0.0569264	0	0	0
0	0.0650207	0.288209	0.267251	0.149865	0.152234	0.125108	0.115252	0.204861	0.160952	0.156659	0.146097	0.173813	0.291323	0.297183	0.349429	0.258377	0.523954	0.49349	0.570428	0.428727	0.530765	0.187437	1	0	0.889299	0.217612	0.277497	0.109209	0.117959	0.167006	0	0.0651189	0.0389001	0.0414946	0.0355105	0.00179087	0.0853629	0.0810489	0.139043	0.00684279	0.463223	1	0.664982	0.297488	0.699566	0.457286	0.865241	0	0.935731
0	0	0	0	0	0	1	0.83052	0.764976	0.496951	0	0	0.806539	0.514755	0.407139	0.383636	0.142047	0	0.232043	0.288752	0	0	0	0.119691	0.368022	0	0	0	0	0	0	0.247016	0	0.49637	0.401518	0.702255	1	0	0.255957	0.264522	0	0.157633	0	0	0	0	0	0	0	0
0.392466	0.258609	0.17724	0.188521	0.191723	0	0	0	0	0	0	0.0168272	0.280405	0.490867	0	0	0	0	0	1	0	0.281397	0.062688	0	0.213624	0.115702	0.119626	0	0	0	0	0	0	0	0	0	0	0	0	0	0	0	1	0	0	0	0	0	0.0995488	0
0.410003	1	0.719703	0.478038	0.312268	0.362566	0.222115	0.155563	0.323705	0.148718	0.569771	0.298297	0.159302	0.13949	0	0.113106	0.198199	0.205614	0	0	0	0	0	0	1	0	0	0	0	0	0.123784	0.0264776	0	0	0	0	0.162048	0.0947106	0	0	0	0	0	0	0	0	0	0	0.413076	0
0	0	0	0	0.238212	0.611901	0.297981	0.258555	1	0.2543	0.8256	0.270986	0	0.986045	0.214803	0.308311	0.368252	0	0.315481	0.541505	0.00611008	0.342701	0.315502	0.396417	0	0	0	0	0.184823	0.344203	0.234641	0.321024	0.251376	0.204428	0.232292	0.0983872	0	0.269223	0.151364	0.242858	0.463232	0.376104	0.564337	0.600964	0.372928	0.504752	0.612666	1	0	0
0.348892	0.53191	1	0.9572	0.818623	0.484023	0.336514	0.105829	0.179709	0.410292	0.208734	0.259861	0.221304	0	0.284645	0.0421451	0.00389174	0.31115	0.050771	0.0733826	0.394781	0.245326	0.370611	0.154361	0.376639	0.117578	0.338676	0.427835	0.284669	0.155763	0.422511	0.199469	0.148293	0.148464	0.0971321	0.152736	0.0557249	1	0.208571	0	0.013825	0.0357901	0.00187728	0.0259311	0.133536	0.102461	0.109637	0.22356	0.122344	1
0	0.308082	0.504694	0.555379	0.310271	0.491383	0.681107	0.731657	0.54256	0.385738	0.455782	0.363672	0.438497	0.759886	0.850702	0.969033	0.930551	0.791451	0.825559	1	0.882697	0.853106	0.860703	0.840296	0	0.274705	0.303371	0.242049	0.411178	0.352092	0.249288	0.308081	0.355745	0.261143	0.304464	0.414426	0.261838	0.482738	0.468466	0.5775	0.483595	0.291413	0.623008	0.682917	0.934538	0.948502	1	0.744129	0.163791	1
0	0.0277262	0.0319047	0.0620924	0.135632	0.27466	1	0.994247	0.80747	0.794455	0.403464	0.285194	0.589902	0.600405	0.628185	0.614045	0.460143	0.37587	0.244477	0.166371	0.124856	0.0952912	0.102676	0.156797	0.00832579	0	0.0143692	0.0502184	0.102573	0.240294	0.351342	0.393818	0.602196	0.807423	1	0.689817	0.874778	0.692905	0.866339	0.536142	0.437318	0.381643	0.334735	0.178327	0.0839651	0.0858584	0.0680764	0.151395	0	0.058316
0	0	0	0	0	0	0	0	0	0	0	0	0	0	0	0	0	0	0	0	0	0	0	0	0	0	0	0	0	0	0	0	0	0	0	0	0	0	0	0	0	0	0	0	0	0	0	0	0	0
0	0.0936818	0.203217	0.368997	1	0.970919	0.167876	0.210528	0.267097	0.277046	0.28399	0.363554	0.205156	0.138928	0.116516	0.158549	0.0337661	0.0724886	0.0475793	0.0587167	0.07347	0.0523466	0.109643	0.0592559	0.096405	0	0.0757018	0.305067	0.68663	1	0.827006	0.539258	0.522616	0.444144	0.297509	0.334572	0.475429	0.410637	0.328743	0.257094	0.22195	0.129795	0.0999366	0.0990527	0.0924291	0.0823022	0.0660058	0.0718629	0.649805	0.62966
0	0.0110379	0.0106711	0.0166828	0.030107	0.064325	0.145438	0.132329	0.0911712	0.109653	0.0775086	0.058697	0.101617	0.160399	0.198908	0.243723	0.24205	0.409882	0.491084	0.807572	0.762897	1	0.660502	0.96941	0.00252534	0.00189978	0	0.00193827	0.00280615	0.0094877	0.0353839	0.0452112	0.0587762	0.0460518	0.0538384	0.0400492	0.0666482	0.075879	0.0952857	0.113477	0.136193	0.250507	0.392918	0.699097	1	0.98096	0.811608	0.627641	0.00511803	0.0661386
0.229581	0.0598937	0.0998681	0.0395975	0.0676205	0.0537285	0	0	0.376851	0.409517	0.389587	0	0.326759	0.175831	0	0.203694	0.504031	0	0	0.126197	0	1	0	0.111595	0.158639	0.324586	0.547197	0.285538	0.334642	0.256291	0.205784	0.0600527	0.835026	0.0388457	0.0326365	0.0118258	0.00633076	0.059767	0.665142	0.615593	0.156739	0.0951715	0.131995	0.187775	1	0.791424	0	0	0	0
1	0.527836	0.404763	0.355824	0.298439	0.0940553	0.15968	0.127121	0.117382	0.0391889	0.445371	0.275543	0.187913	0.196965	0.152253	0.136955	0.143597	0.038777	0	0.112313	0.231337	0.299803	0.325557	0.0606167	0.573847	0.482926	0.45583	0.0713087	1	0.544118	0.581005	0.371974	0.432917	0.290603	0.411332	0.325712	0.240078	0.370418	0.0594662	0.19435	0.158219	0	0	0	0	0.217804	0.435346	0	0.748134	0.327696
0.0388662	0.0383477	0.0333646	0.0335844	0.0314011	0.0183659	0.0182427	0.0265007	0.0258882	0.0248035	0.0268413	0.0311031	0.0303471	0.0143859	0.0105244	0.0290926	0	0.0145965	0.875436	0.0244812	0.00164028	0.0392623	0.011287	1	0.03732	0.0735257	0.0440459	0.0326485	0.0562708	0.0465152	0.018718	0.0326179	0.00470121	0.0157856	0.0116866	0.0077997	0.0556283	0	0.0185121	0.0835847	1	0.0067382	0.0155337	0.0177732	0.013746	0.0181704	0.0177882	0.00429289	0.171566	0.0308834
0.158248	0.112923	0.238275	0.0735989	0.0845633	0.189779	0.0793241	0	0	0.0867502	0.131891	0.120806	0	0.0348174	0.0364831	0.15971	0.258547	0.000787023	0.141528	0.308501	0.324189	0.416171	0.508581	1	0.281295	0.297518	0.0957936	0.0984225	0.13674	0.368172	0.267731	0.278139	0.0683633	0.0327419	0	0	0	0	0	0	0.383802	0.491867	0.079388	0.485314	0.676974	0.584567	0.830998	1	0.111828	0.0556736
0	0	0	0	0.304829	0.765723	0.451428	0.43522	0.549229	1	0.430451	0.437206	0.373918	0	0.111225	0	0	0	0	0	0.208983	0.668244	0.0982502	0.0590839	0	0	0	0	0.06953	0.946322	0.332928	0.336934	1	0.849015	0.438967	0.905794	0.361148	0.270278	0.693908	0	0	0	0.503467	0.50982	0	0	0.316219	0	0	0
0.33159	0	0.155149	0.329659	0.0174628	0.324565	0.735333	0.590363	0.356096	0.257387	1	0.333872	0.456071	0.137537	0.237142	0.470696	0.863043	0.293769	0.795978	0.632845	0.665168	0.0933098	0.169875	0.143753	0	0	0.164471	0.168877	0.425374	0.840215	0	0.450867	0.326459	0.345529	0.638422	0.32165	0.25316	1	0.254182	0.43674	0.27015	0.50745	0.342529	0.423775	0.348995	0.21357	0.153602	0.439199	0	0
0	0.307474	0	0.169482	0	0	0.362987	0.502	0.688333	0.954829	0	1	0.236164	0.279597	0.406757	0.218977	0	0	0.284953	0.91	0.627759	0.480878	0.641	0	0	0	0	0	0	0	0	0	0	0	0	0	0	0	0	0	0	0	0	0	0	0	0	0	0	0
0.576854	0.364475	1	0.703176	0.493218	0.202831	0.0942642	0.0506861	0.033264	0.107101	0.261767	0.2637	0.102646	0.0915622	0.0829483	0.080317	0.0554239	0.0973857	0.0818212	0.0869952	0.152783	0.182019	0.262562	0	1	0.423596	0.340163	0.339097	0.128169	0.104795	0.19119	0.100768	0.0930521	0.108152	0.0745847	0.0918134	0.189546	0.0977997	0.102698	0.0780348	0.117916	0.0533617	0.0645104	0.0530961	0.0843861	0.0965136	0.108858	0	1	0.760573
0	0.102011	0.452827	0.595828	0.356088	0.582826	0.363618	0.16711	0.152561	0.275494	0.539519	1	0.132355	0.288394	0.320978	0.47128	0.298413	0.351334	0.447973	0.403919	0.285452	0.447761	0.480979	0.153748	0.14383	0.245193	0.85847	1	0.395279	0.465199	0.966361	0.213671	0.169039	0.144335	0.0774605	0.141356	0.234207	0.1408	0.131979	0.100058	0.152357	0.0555922	0.0461435	0.0393256	0.0394907	0.0869988	0.0450813	0	0	1
1	0.787832	0.0917545	0.0249516	0.189093	0.25195	0.0468913	0	0.0414064	0.0800166	0.0360051	0.206498	0.00630148	0.0199467	0	0	0	0	0	0	0.0185768	0	0.0902104	0	1	0.0502984	0	0	0	0.0422482	0.804035	0	0	0	0	0	0.454625	0	0	0	0	0	0	0	0	0	0	0	1	0.241698
0	0	0	0	0	0.294262	0.722758	0.919555	0.591483	0.948304	0.0322112	0	0	0.825693	1	0.453911	0	0.399157	0	0	0	0	0	0	0	0	0	0	0	0	0	0	0	0	0	0	0	0	0	0	0	0	0	0	0	0	0	0	0	0
0	0.238435	0	0	0	0	0	0	0	0	0	0	0	0	0	0	0	0	0	0	0.386465	0	0	1	0.890631	0	0	0	0	0	0	0	0	0	0	0	0	0	0	0	0	0	0	0	0.510764	0.340521	0.690009	1	0	0
0.420414	0.250366	0.422357	0.405946	0.49502	0.146048	0.335877	0.483988	0.609532	0.688374	0.729804	1	0.330539	0.566514	0.427146	0.558919	0	0.3382	0.369456	0.244353	0.297789	0.277511	0.199535	0.169559	0.302547	0.0559709	0.150481	0.167495	0.106995	0.760801	1	0.428809	0.308375	0.303954	0.210392	0.236939	0.179107	0.113289	0.0689279	0	0.0284878	0.165836	0	0.0763539	0	0.074122	0	0	0.366743	0.00791608
0.469715	0.427959	1	0.551295	0.340426	0.253596	0.0511843	0.19432	0.347485	0.286415	0.277487	0.237242	0.19135	0.20952	0.14085	0.042918	0.0566844	0	0.120109	0.0393929	0.415578	0.329736	0.302282	0.137585	0.11339	1	0.501578	0.431546	0.594964	0.509841	0.0706759	0.222984	0.23936	0.15177	0.201141	0.135823	0.136313	0.097807	0.149211	0.00905547	0.0528815	0.0057546	0.0263661	0	0.196078	0.269899	0.557364	0.0265196	0.208486	1
0.752906	1	0.595954	0.517301	0.429322	0.302045	0.143026	0.295289	0.449484	0.306249	0.285446	0.46648	0.181599	0.273018	0.177003	0.0764376	0.222531	0.195449	0.148533	0.0766264	0.00740885	0.0191626	0.0668395	0	1	0.0976186	0.0464627	0.0891071	0.123338	0	0.156867	0	0	0.022388	0.00978606	0.00596226	0.0309749	0.00131473	0.0102395	0	0	0	0	0	0	0	0	0	0.29462	0.85907
0	0.263807	0	0	0.449945	0.254376	0.167084	0.135124	0.160026	0.106285	0.251026	0	0	0.44763	0.203476	0	0	0	0.426371	0.541608	0.420874	0.686458	0.515659	1	0	0.106563	0	0	0.0511501	0.121882	0.118355	0.23328	0.00522354	0.00284665	0	0.134014	0.0029858	0.132526	0.0945112	0.0146437	0.080101	0	0.0675334	0.266327	0.584168	0.28746	0.536338	1	0	0.141488
1	0.508691	0.605284	0.65807	0.702521	0.639266	0.381046	0.366047	0.22944	0.352863	0.455936	0.358648	0.169762	0.242567	0.018354	0.374027	0.301746	0	0	0.233864	0.366913	0	0.0405326	0.207429	0.740218	1	0.893738	0.489969	0.740028	0.35734	0.594169	0.23098	0.701567	0.552041	0.135189	0.223145	0.517926	0.360604	0.522761	0.382755	0.39369	0.142785	0.423051	0.482428	0.276593	0.295444	0.233138	0	0.0285263	0.00208334
0	0	0.534835	1	0	0.128608	0	0	0	0	0	0	0	0	0	0	0	0	0	0	0	0	0	0	0	0	0.764828	1	0.323649	0.0885997	0	0	0	0	0	0	0	0	0	0	0	0	0	0	0	0	0	0	0	1
0.0568252	0.0072279	0.0540908	0.13059	0.0588636	0.478399	0.0829349	0.0964415	0.0709795	0.302147	1	0.217882	0.184243	0.614874	0.0426905	0.233888	0.0687376	0.040313	0.0297126	0.315086	0	0.00976408	0.0421025	0.00182626	0.138767	0.015742	0.0200669	0.0206812	0.0371192	0.0656312	0.114261	0.570505	0.0460776	0.0356826	0.0249513	0.0308437	0.0346737	0.0305544	0.0278616	0.00361164	0.0254274	0	0	0	0	1	0.00894799	0.00474672	0.734673	1
0	0.375471	0	0	0	0	0	0	0	0	0	0	0	0	0.0542352	0	0	0.344973	1	0.590986	0.12695	0	0	0.746522	0	0	0	0	0	0	0	0	0	0	0	0	0	0	0	0	0	0.0258485	0.274561	0.81368	0.204982	0.776409	0.347811	1	0	0
0	0	0	0	0.103322	0.190944	0.506895	0.549432	0.898177	0.163677	0	0.221666	1	0.460813	0.310149	0.2933	0.3451	0.182326	0.255728	0.245343	0.259211	0.38626	0.0393938	0.301267	0	0	0	0	0.0455044	0.117838	0	0.233167	0.112835	0.443536	0.468744	0.749799	1	0.863885	0.534346	0.432642	0.446208	0.333452	0.0281196	0.315873	0.374071	0.272626	0.273887	0.619557	0	0
0	0	0	0	0	0	0	0	0	0	0	0	0	0	0	0	0	0	0	0	0	0	0	0	0	0	0	0	0	0	0	0	0	0	0	0	0	0	0	0	0	0	0	0	0	0	0	0	0	1
0	0	0	0	0	0	0	0	0	0	0	0	0	0	0	0	0	0	0	0	0	0	0	0	0	0	0	0	0	0	0	1	0	0.532273	0	0	0	0	0	0	0	0	0.157079	0	0.486606	0	0	0	0	0
0	0	0.0087126	0.0121523	0.0771828	0.244226	0.308139	0.285282	1	0.196648	0.184139	0.220333	0	0.125845	0.100724	0.197031	0.117065	0.170089	0.0852737	0.272729	0.206061	0.187019	0.281639	0.393345	0	0	0	0.0349547	0.0427507	0.10835	0.852125	0.413868	0.592087	0.891095	0.758516	0.765636	0.753076	0.729999	0.593573	0.506682	0.459267	0.401579	0.341221	0.491786	0.611077	0.301147	0.415173	1	0	0
0	0.0122684	0.0239781	0.0876615	0.331782	0.600545	0.467031	0.474096	0.441656	0.474179	0.465208	0.473688	0.323981	0.362702	0.342544	0.288186	0.189385	0.247187	0.381936	0.598768	0.585537	0.595799	0.6235	1	0.016332	0.0181944	0	0.111951	0.277961	0.553885	0.73932	0.575454	0.541743	0.503116	0.403977	0.298137	0.294097	0.319185	0.315922	0.279321	0.245999	0.217231	0.333701	0.607312	0.669534	0.557988	0.677337	1	0.0067846	0.142674
0	0.198867	0.251045	0.108507	0.0840823	0.0413959	0.462126	0.453378	0.434402	0.416928	0.247214	0.0882449	0.357252	0.514475	0.608598	0.529	0.599089	0.514382	0.70267	0.761217	0.775203	1	0.713472	0.451982	0.495832	0.109815	0.328456	0	0.680873	0.106859	0.302184	0.135083	0.277797	0.402947	0.28513	0.421655	0.404148	0.565222	0.630993	0.499414	0.647773	0.534536	0.417082	0.550613	0.71067	1	0.62885	0.360566	0.62641	1
0	0	0.941128	0.0375048	0.103901	0.231984	0.181517	0.228801	0.108903	0.256377	0.135624	0.191774	0.586054	0.172708	0.127599	0.121875	0.114199	0.0348463	0.204201	0.197772	0.231957	0.262155	0.203573	1	0.0824516	0	0.0648479	0.249143	0.577458	0.0388708	0.0725845	0.0487534	0.0468044	0.0827098	0.033949	0.0701976	0.0537638	0.0400237	0.0297013	0.0568034	0.0464455	0.026457	0	0.0314524	0.803129	1	0.150025	0.318509	0	0.00879839
0.560239	0.436583	0.320061	1	0.585677	0.661956	0.520539	0.755761	0.779506	0.897277	0.601439	0.52768	0.448039	0.673688	0.70241	0.804773	0.670105	0.368782	0.452217	0.349334	0	0.166522	0.276597	0.369103	0.550716	0.932531	1	0.929596	0.504097	0.578288	0.746367	0.437422	0.388287	0.416162	0.423595	0.256321	0.585645	0.352756	0.398838	0.393798	0.374597	0.464254	0.10686	0.319397	0.276487	0.173629	0	0.208834	0.387557	0.387042
0.663493	0.324914	0.128495	0.0877436	0	0.364106	0.08384	0.108536	0.214227	0.384164	0.228632	0.107445	0.208078	0.268577	0.350529	0	0.331052	0	0	0.472384	0.0169647	0.45446	0.539049	1	0.279989	1	0.515007	0.342169	0.263944	0	0	0.0731213	0	0	0	0	0	0	0	0	0	0	0	0	0.914541	0	0	0	1	0.128721
0.83721	0.118742	0.435448	0.262944	0.342788	0.488522	0.154926	0.109657	0.122124	0.235137	0.372166	0.285847	0.492858	0	0.188607	0.0902977	0.651091	0.245629	1	0.830761	0.35211	0.383255	0.402478	0.971016	0.239973	0.658846	0.254266	0.426486	0.774037	0.946071	0.605725	0.529302	0.407554	0.490696	0.613744	0.930105	0.123724	0	0.172903	0.0795536	0.315341	0.222329	0.85184	1	0.55	0.528514	0.346105	0.74913	0.0728315	0.518104
0	0	0	0	0	0	0	0	0	0	0	0	0	0	0	0	0	0	0	0	0	0	0	0	0	0	0	0	0	0	0	0	0	0	0	0	0	0	0	0	0	0	0	0	0	0	0	0	0	0
0.469309	0.213301	0.2309	0.224588	0.21097	0.299981	0.315539	0.256328	0.255829	0.340072	0.137456	0.122335	0.12757	0.129246	0.367433	0	0.165422	0.500335	0.222351	0.377118	0.431642	0.495947	0.735523	1	0.141597	0.561793	0.179677	0	0.0726209	0.0638496	0.00773908	0.024779	0	0	0	0	0	0.0950097	0	0.0569098	0.0433425	0	0.100894	0.34807	0.518309	0.409802	0.5239	1	0.0294035	0.0446058
0	0.00969327	0	0.0948521	0.163288	0.0192272	0.059779	0.0473896	0.0282396	0.0318905	0.02343	0.0247935	0.0244928	0.0311707	0.0425186	0.0526663	0.0447003	0.0659302	0.0589855	0.0598113	0.0442042	0.0380939	0.0354345	1	0.164138	0	0	0	0	0.15305	0.667121	0.302029	0.33835	0.645528	0.558311	0.616677	0.722027	0.908894	0.586049	0.615618	0.604667	0.472291	0.456168	0.474697	0.567995	0.392823	0.599981	1	0	0
0.255793	0	0.260019	0.595418	0.181603	0.213592	0	0	0	0	0.298161	0	1	0	0	0	0	0	0	0	0.813484	0.147519	0.087511	0.342576	0	0.534805	0	0.442253	0.209547	0	0	0	0	0	0	0	0	0	0	0	0	0	0	0	0.511587	0.659583	0.844514	1	0	0
0.118787	0	0.00563001	0.110967	0.326285	0.644867	0.834821	1	0.82997	0.891458	0.745754	0.612763	0.6303	0.740774	0.666196	0.644628	0.542894	0.46212	0.33745	0.30759	0.253864	0.218723	0.225355	0.266679	0	0.0623636	0.139877	0.337096	0.70577	0.964433	0.575667	1	0.760716	0.627355	0.898618	0.650859	0.716532	0.698219	0.838307	0.608448	0.510179	0.5732	0.411795	0.545843	0.301443	0.41348	0.307251	0.456131	0	0
0	0.0463858	0.0427389	0.0238121	0.109143	0.129899	0.328875	0.362048	0.283367	0.227143	0.135488	0.098034	0.232234	0.299023	0.097254	0.18129	0.0883336	0.0975546	0.0388498	0.108308	0.0892817	0.0801821	0.665279	1	0.00128573	0	0.021582	0.0391688	0.0709677	0.200007	0.159455	0.353003	0.306094	0.608651	1	0.969505	0.87529	0.763008	0.629001	0.576711	0.459527	0.566705	0.462117	0.431242	0.408329	0.28325	0.268288	0.564294	0.0210863	0
0.905531	0.50304	0.456479	1	0.847719	0.374499	0.17544	0.0804862	0.144008	0.101111	0.247323	0.404021	0.0415322	0.113166	0.00561918	0.256344	0.130944	0	0.414856	0.321251	0.0337287	0.453764	0.0606121	0.0306493	1	0.439466	0.379973	0.720698	0.361359	0.793655	0.533138	0.293548	0.080722	0.0834452	0.110449	0.314259	0.141172	0.527542	0.49521	0	0.015848	0	0.108618	0.0864714	0	0.225399	0.714141	0.182674	1	0.452706
0.782938	0.511659	1	0.736493	0.963507	0.88652	0.0999451	0.489441	0.380284	0.550783	0.740398	0.88178	0.350355	0.512368	0	0.850341	0.382441	0.459304	0.199863	0.666009	0.436698	0.504828	0	0.10634	0.23504	0.40841	0.861521	0.883165	0.757963	0.624224	0.630101	0.496494	0.140283	0.671248	0.752974	0.973218	0.676392	1	0.333959	0.722482	0.884149	0.146148	0.0699746	0.015628	0.339702	0	0.184717	0.269181	0	0.573093
0	0	0	0	0	0	0	0	0	0	0	0	0	0	0	0	0	0	0	0	0	0	1	0	0	0	0	0	0	0	0	0	0	0	0	0	0	0	0	0	0	0	0	0	0	0	0	0	0	0
0	1	0	0	0	0	0	0	0	0	0	0	0	0	0	0	0	0	0	0.436475	0.621255	0.534468	0.665822	0.954293	0	0	0	0	0	0	0	0	0	0	0	0	0	0	0	0	0	0	0	0	0.605267	0.478319	1	0.357456	0	0
0.227001	0.76741	0.622129	1	0.747992	0	0.311547	0.510316	0.356299	0	0.266741	0.173335	0.306382	0.798402	0.253223	0.23071	0.169077	0.0733603	0	0.0790574	0	0.100392	0.0325374	0.00106692	0.598178	0.165876	0.690684	0.302028	0.788855	0.919321	0.168219	0	0	0	0	0	0	1	0	0	0	0	0	0	0	0	0	0	0.821637	0
0.455725	0.857913	1	0.552997	0.586565	0.207261	0.118157	0.0801028	0	0.0647369	0.0747923	0.215133	0	0.0295537	0.0560316	0.0614596	0.0893679	0.132788	0.0591114	0.0598259	0	0.0733232	0	0.0207177	0.59502	0.9341	1	0.807024	0.621677	0.4177	0.0451203	0.191451	0.247973	0.0886555	0.05138	0.0546	0	0.0290754	0.0517492	0.0230277	0.140624	0.00826464	0.141448	0.229916	0.157919	0.127851	0.200719	0.0743568	0	1
1	0.300283	0	0.126651	0.598401	0	0	0	0	0	0.360992	0.531338	0	0	0	0	0	0	0	0	0	0	0.0444127	0	0.334794	0	1	0.902931	0	0	0	0	0	0	0	0	0	0	0	0	0	0	0	0	0	0	0	0	0	0
0	0	0	0	0.0541572	0.0383302	0.116149	0.117701	0.0692753	0.0912907	0.0477933	0.673055	1	0.0685458	0.0313049	0.0609516	0.0412615	0	0.573275	0	0	0.37215	0.415819	0	0	0	0	0	0	0	0	0	0	0.720981	0	0	1	0.273116	0.261385	0	0	0.739705	0	0	0	0	0	0	0	0
0	0	0	0	0	0	0.568839	0	0.619961	0.580299	0	0	0.299182	1	0.294414	0.192024	0.510186	0.143544	0.0808464	0	0	0	0	0	0	0	0	0	0	0	0	0	0	0	0	0	0	0	0	0	0	0	0	0	0	0	0	0	0	0
0	0	0	0	0	0.320659	0.0527897	1	0.0620016	0.095466	0.119531	0.0734967	0.593635	0.944618	0	0	0	0	0.0833109	0	0	0	0	0.0215417	0	0	0	0	0	0	0.556592	0	0	0	0	0	0	0	0	0	0	0	0	0	0	0.454015	1	0	0	0
0	0	0	0	0	0	0.330676	0.19071	1	0.809867	0.872354	0	0.6923	0	0.696381	0.235337	0	0	0	0	0	0	0	0.276881	0	0	0	0.0583971	0.0611573	0.0367932	1	0.0200376	0.0171781	0.0390864	0.0793077	0.127437	0.0737633	0.0126466	0.0437612	0	0	0	0	0	0	0	0	0.0361628	0	0
0	0	0	0	0	0	0	0	0	0	0	0	0	0	0.251114	0.809765	0.424006	0	0.96495	0.00155542	1	0	0.643224	0	0	0	0	0	0	0	0	0	0	0.0676573	0	0	0	0	0	0.135007	0.830178	0.80139	0.628496	0.719736	0.866044	0.621095	0.774251	1	0	0
0	0	0.381835	0.43008	0.310353	0.1395	0	0.0291934	0.0248756	0.0608554	0.133344	0.196986	0.0448162	0.0428347	0	0.0113786	0.0206267	0	0.108122	0.204579	0.609927	1	0.327377	0.0871642	0	0	0	0	0	0	0	0	0	0	0	0	0	0	0	0	0	0	0	0	0	0	0	0	0	0
0.342705	0.663394	1	0.692357	0.512706	0.201469	0.89861	0.984128	0.548747	0.737914	0.533438	0.729015	0.372275	0.432101	0.482459	0.529446	0.403853	0.289686	0.308636	0.241608	0.259055	0.019847	0	0.207727	0.161505	0.734431	0.938246	0.866507	1	0.657558	0.195069	0.63073	0.726833	0.546497	0.630276	0.472658	0.35089	0.302375	0.230241	0.222275	0.204778	0.197688	0.157476	0.168097	0.0821137	0.0535774	0	0.137885	0.601186	0.680598
0	0	0	0	0.444253	0.38043	1	0.828635	0.654883	0.738615	0.490954	0.582333	0.668443	0.63267	0.854832	0.801358	0.573322	0.610581	0.378534	0.505566	0.577159	0.366612	0	0.587984	0	0	0	0	0.0655112	0.353596	0.194348	0.43692	0.795021	1	0.372659	0.646125	0.561607	0.43649	0.534978	0.496691	0.343784	0.502229	0.899788	0.695676	0.620746	0	0.568033	0.862558	0	0
0	0	0	0	0	0	0	0	0	0	0	0	0	0	0	0	0	0	0	0	0	0	0	0	0	0	0	0	0	0	0	0	0	0	0	0	0	0	0	0	0	0	0	0	0	0	0	0	0	0
0.174642	0	0.411376	0.366714	0.0726554	0.116036	0.228274	0.211907	0.990886	0.810064	0.178884	0.620062	0.886887	1	0.726019	0.882908	0.903988	0.0860056	0.0623267	0.0756852	0	0.524458	0.657393	0.00339228	0.45716	0.53398	0	0.264495	0.296109	0.235619	0.0404483	0.303226	0.463382	0.521689	0.0451028	0.666162	0.805428	0.0267374	0.0109755	0.01554	0.625157	0	1	0.527648	0.457177	0.320245	0.49851	0.472804	0.211418	0.457961
0	0	0	0	0	0.175657	1	0.99235	0.740915	0.444586	0.315692	0.177118	0.605196	0.535173	0.287778	0.211482	0.216375	0.133657	0.321198	0.118059	0	0.0456367	0.0205318	0.211096	0	0	0	0	0	0	0.438133	0.0440825	0.615676	0.702208	0.626025	0.816387	1	0.571988	0.187021	0.353164	0.501697	0.215503	0.109883	0	0.354067	0.0808189	0.0522219	0.511503	0	0
0.268428	0.144264	0.062569	0.0482838	0.0273204	0	0.00161165	0.00657543	0	0.00308249	0.00442855	0.345253	0.159434	0.0097781	0.284047	0.305605	0	0.00448324	0.397751	0.719431	0.00345163	0.00354255	0.00678562	1	0.0690117	0.0263831	0.175675	0.111363	0.147758	0.14074	1	0.0854127	0.116953	0.0972719	0.185499	0.249848	0	0.095267	3.04938e-05	0.122897	0.0994556	0.0675158	0.158689	0	0.080957	0.0795426	0	0.154855	0.513915	1
0.00787738	0	0.0421197	0.0120971	0.0120855	0.0333887	0.073982	0.0727699	0.063602	0.0492038	0.0359877	0.0407801	0.0424104	0.0437188	0.0675665	0.0366188	0.0423075	0.073657	0.272537	0.484602	0.781789	0.844973	0.838988	1	0	0.0166316	0.0222936	0.0503536	0.0368295	0.0273217	0.0238834	0.0332447	0.0501101	0.0589445	0.0567035	0.0533812	0.0298042	0.0307749	0.0531025	0.0451522	0.0460518	0.0801225	0.264683	0.494674	0.953316	0.858098	0.937845	1	0	0
0.0359794	0.0280896	0.00358044	0.00153969	0	0.00783341	0.120506	0.134817	0.0791091	0.0796068	0.0428908	0.0147273	0.0828489	0.290462	0.358715	0.461228	0.398205	0.522583	0.776983	0.81856	0.650628	0.61139	0.495551	1	0.0565015	0.138902	0.0711677	0.0561756	0.114467	0	0.0326598	0.0815863	0.0580466	0.169389	0.216381	0.24179	0.300322	0.345729	0.394233	0.436709	0.431039	0.575314	0.698391	0.793327	0.879148	0.845068	0.752673	1	0	0
0	0	0	0	0	0.159479	0.564766	0.519709	0.679485	0.387296	0.349819	0.1951	0.284831	0.315864	0.352657	0.351747	0.433302	0.0861069	0.560096	0.571375	0.599361	0.597194	0.366624	1	0	0	0.216738	0	0	0	0.121672	0	0.268923	0	0.450054	0.272986	0.173754	0.339597	0.280455	0.170015	0.214494	0.299417	0.643013	0.537998	0.608765	0.304024	0.354051	1	0	0
0	0	0	0	0	0.155222	0	0	0	0.000375109	0.00989353	0	0	0	0	0	0	0	0.0219454	0.200253	0.31668	0.2084	0.254133	1	0	0	0	0	0	0	0	0	0	0	0	0	0	0	0	0	0	0	0	0	0.52997	0.283492	0.393121	1	0	0
0	0	0	0	0	0	0	0	0	0	0	0	0	0	0	0	0	0	0	0.67089	0.773718	0.604976	1	0.843046	0	0	0	0	0	0	0	0	0	0	0	0	0	0	0	0	0	0	0	0	0	0	0	0	0	0
0	0.000769233	0.0248627	0.300245	0.664292	1	0.453149	0.563906	0.53781	0.651632	0.501539	0.503394	0.382836	0.359959	0.333769	0.329542	0.314879	0.207476	0.245602	0.223219	0.186444	0.160691	0.160007	0.265695	0	0.00113381	0.0531772	0.403094	0.742147	0.980851	0.820539	1	0.891469	0.819977	0.732059	0.575074	0.576953	0.458823	0.506898	0.479501	0.397434	0.436264	0.420088	0.434168	0.45841	0.422076	0.364762	0.337713	0.285281	0.6562
0	0	0	0.347449	0.119946	0.143251	0.786358	0.0936332	0.00773305	1	0	0	0	0.778172	0.112649	0.872626	0.14579	0.914787	0.196968	0.694627	0.715977	0.0990245	0	0.156699	0	0	0	1	0	0	0	0	0	0	0	0	0	0	0	0	0	0	0	0	0	0	0	0	0	0
0	0	0	0	0	0	0	0.702785	0	1	0	0	0	0.254704	0	0	0	0	0	0	0	0	0	0	0	0	0	0	0.15196	0.353759	0.324273	0.455263	0.523927	0.495964	0.323483	0.186785	0.154055	0.0199333	0	0	0	0	0	0	0.256825	0.25045	0.358925	1	0	0
0	0.140419	0.0804384	0.496457	0.422556	1	0.128123	0.147952	0.513393	0.414446	0.467275	0.573695	0.0890857	0.0490402	0.0398077	0.00379774	0.0136859	0.00545548	0.118566	0.18522	0.509718	0.362646	0.284105	0.320207	0.123169	0.0161896	0	0.0376806	0.197394	0.37303	1	0.317801	0.323552	0.227797	0.0727423	0.0751414	0.16089	0.058624	0.061662	0.0265341	0.0410782	0.0276681	0.0298514	0.0529938	0.135041	0.108636	0.105481	0.106149	0.0787074	0.0251313
1	0.313403	0.290426	0.411319	0.296894	0.509221	0.0147381	0.0396795	0.0437491	0.204681	0.338049	0.383178	0.0765864	0.0202188	0.00119256	0	0.0783163	0.0452992	0.17829	0.279453	0.40238	0.515004	0.677007	0.275649	1	0.236478	0.161072	0.14596	0.14243	0.109905	0.179358	0.0604411	0.0366589	0.0492388	0.00793631	0	0.0627751	0.022992	0.0143232	0.0077556	0.0112522	0.0104003	0.0325636	0.0312329	0.0897031	0.131634	0.200344	0.0367783	1	0.192713
0	0	0	0	0	0	0	0	0	0	0	0	0	0	0	0	0	0	0	0	0	0	0	0	0	0.977447	1	0.460979	0.279531	0	0	0	0	0	0	0	0	0	0	0	0	0	0	0	0	0	0	0	0	0
1	0.269141	0.0561747	0.961641	0	0.493196	0.260235	0.35023	0.25598	0.489739	0.428435	0.544859	0.217939	0.283598	0.238629	0.208307	0.231993	0	0.172004	0.165387	0.207061	0.192511	0.347197	0.127919	0.570258	0.976796	0.826395	0.722882	0.392675	0.219785	1	0	0.144421	0.292234	0	0	0.573463	0	0.158424	0	0.121616	0	0	0	0	0	0	0	1	0.133655
0	0	0	0	0	0	0	0	0	0	0	0	0	0	0	0	0	0	0	0	0	1	0	0	0	0	0	0	0	0	0	0	0	0	0	0	0	0	0	0	0	0	0	0	0	0	0	0	0	0
0	0	0	0	0.0614304	0.408349	0.100328	0.0434509	0.0438939	0.0701117	0.0588546	0.0498107	0.0399329	0.0539485	0.0795849	0.0539688	0.0502947	0.0679871	0.0766258	1	0.0506076	0.0388105	0	0.610729	0	0	0	0.114359	0.137609	0.187934	0.0174556	0.33378	0.423545	0.00911742	0.424998	0.0123504	0.0175642	0.013329	0.700053	0.00435152	0.00307541	0.73792	0.00236049	1	0.0061508	0.751726	0.612049	0	0	0
0.695802	0.282925	0.251704	0.231601	0.358652	0.503144	1	0.85157	0.947096	0.951163	0.928631	0.655797	0.704015	0.697071	0.73603	0.639925	0.518894	0.337682	0.555014	0.49266	0.30416	0	0.38147	0.598913	0.247129	0.158062	0	0.242242	0.448798	0.538805	0.689494	1	0.427447	0.650304	0.589537	0.895029	0.757052	0.698646	0.737734	0.504289	0.580487	0.590548	0.521417	0.40434	0.332169	0.097272	0.137464	0.0530254	0	0.240621
0	0	0	0	0	0	0	0	0	0	0	0	0	0	0	0	0	0	0	0	0	0	0	0	0	1	0	0	0	0	0	0	0	0	0	0	0	0	0	0	0	0	0	0	0	0	0	0	0	0
0	0	0	0	0	0	0.31095	0	0	0	0	0	0	0	0	0	0	1	0	0	0	0	0	0	0.535956	0	0	1	0	0	0	0	0	0	0	0	0	0	0	0	0	0	0	0	0	0	0	0	0	0
0	0.767486	0	0.344956	0.56036	0.759497	0.4542	0.2405	0.570815	0.709558	0.532818	0.681365	0.711611	0.974479	0.81418	0.782248	0.838211	0.854796	0.491171	1	0.413046	0.507463	0.488799	0.533975	0	0	0	0.178685	0.555262	1	0.17252	0.868792	0.674647	0.418099	0.428776	0.294843	0.154536	0.148733	0.422106	0.155902	0.13896	0.147017	0	0.536539	0	0	0	0.0156996	0	0.15845
0.241041	0.513952	1	0.950591	0.454956	0.309076	0	0.0254488	0.161758	0.0312316	0.166319	0.300767	0.0324088	0.0459154	0.0483572	0.0491732	0.0597485	0.133895	0.121762	0.0830732	0.202821	0.345335	0.366339	0.272596	1	0.415435	0.670211	0.558912	0.344482	0.261805	0.492579	0.0368709	0	0	0	0	0.0268202	0.0281682	0.0141388	0.00226663	0.0266383	0	0.0290267	0.00653092	0.0242674	0.0257171	0.0732029	0	0.512851	1
0	0	0	0	0.289846	1	0.370557	0	0	0	0	0	0.477264	0.263331	0.185402	0	0	0	0	0	0	0	0	0	0	1	0	0	0	0	0	0	0	0	0	0	0	0	0	0	0	0	0	0	0	0	0	0	0	0
0	0	0	0	0.345629	0	0.177121	0	0	0	0	0	0	0.194551	0.345173	0.47967	0.62165	0.521593	0.877628	0.828272	0.541788	0.479963	0.505961	1	0	0	0	0	0.195405	0.157116	0	0.0487181	0	0	0	0	0	0.161086	0.276789	0.264051	0.272358	0.0530295	0.667757	0.715942	0.587562	0.387775	0.491586	1	0	0
0.863579	0.904879	1	0.779465	0.368467	0.443293	0.0171134	0.0808904	0.0345028	0.0831181	0.199295	0.237905	0.0410626	0.0703129	0.076309	0.104297	0.135456	0.140721	0.0686783	0.0889564	0.095445	0.0230534	0.138697	0	1	0.291359	0.276546	0.262067	0.176258	0.266605	0.175458	0.0687654	0.082962	0.0546515	0.0561816	0.0147708	0	0.0661585	0.0736045	0.159924	0.104761	0.139959	0.368634	0.257586	0.154158	0.199425	0.176633	0.286677	0.876811	1
0.431927	0.346035	0.543859	0.397631	0.852269	1	0.362744	0.394801	0.226349	0.582813	0.469693	0.853287	0.318044	0.00283136	0.301769	0.318602	0.237708	0.147761	0.05679	0.0573049	0.114125	0.0730078	0	0.195906	0.110611	0.273096	0.43209	0.549167	1	0.748068	0.524208	0.327026	0.523072	0.324205	0.191384	0.205663	0.149929	0.18726	0.118989	0.199426	0.187222	0.211551	0.193245	0.0790219	0	0.0297307	0.103268	0.0344953	0.697311	1
1	0.90235	0.837378	0	0.0448758	0.0375215	0.490041	0.230013	0.441704	0.522161	0.309822	0.198664	0.500342	0.211258	0.10728	0.474916	0.50207	0.357495	0.40805	0.126004	0.180212	0.20823	0.212017	0.109929	0.320069	0	0	0	0.134592	0.110949	0.244411	0.468932	0.147934	0.58871	0.602009	0.614408	0.564688	0.5345	0.683957	0.662463	0.132313	0.599472	0.0380253	0.944969	0.0103499	1	0.201792	0.53022	0	0
0	0	0	0	0	0	0.519213	1	0.854742	0.681819	0.392798	0.426951	0.709062	0	0.809371	0.6663	0.811729	0.668047	0.922849	0.962524	0.904122	0.913245	0.357798	0.401274	0	0	0	0	0	0	0.243126	0	0.717343	0.690796	0.590974	0.613803	0.703296	0.733271	0.896215	0.565818	0.578486	0	1	0	0	0	0	0	0.0384455	0.380304
0.12051	0.0288539	0	0.110943	0.0058467	0.0183164	0.276777	1	0.662184	0.574103	0.389074	0.185891	0.56357	0.571961	0.463927	0.62508	0.537187	0.614241	0.764493	0.996867	0.799671	0.738468	0.378664	0.465526	0.222147	0.112225	0.173848	0	0.764014	0.730025	0.215092	0.363453	0.384389	0.317599	0.411203	0.320695	0.242474	0.254305	0.358773	0.404506	0.562961	0.58977	0.547562	1	0.622038	0.77249	0.794711	0.544803	0.665481	0.729032
0.212264	0.126212	0.200021	0	0.488106	0.802265	0.0439379	0.61331	0.584439	0.061296	0.550927	0.638013	0.439883	0.398443	0.151016	0.144163	0.100814	0	0.219775	0.424446	0.736685	0.637862	1	0.359161	0.0573411	0.0123505	0	0.147152	0.0789442	0.0521398	0.282089	0.121209	0.137921	0.0414592	0.114269	0.0681239	0.0372042	0.0164866	0.0644419	0.0217167	0.0156258	0.0483052	0.113053	0.290712	0.509429	0.30934	0.439075	1	0.176952	0.165663
0	0	0.0546504	0.107736	0.0539178	0.101899	0.241235	0.206267	0.0597146	0.214707	0.167608	0.140757	1	0.1221	0.150205	0.169461	0.137629	0.397133	0.0725155	0.113708	0.101171	0.279917	0.303013	0.376476	0.0411459	0	0	0	0	0.111742	0.932821	0.629224	0.590489	0.81302	0.742539	0.779453	1	0.74143	0.771704	0.582292	0.629549	0.443995	0.384325	0.567796	0	0	0	0	0	0
0.690505	1	0.611728	0.489553	0.0898978	0.368093	0	0.124381	0.0551584	0.264168	0.198698	0.339551	0.0872904	0.218608	0.158237	0.189319	0.26688	0.272008	0.307887	0.382669	0.299469	0.274778	0.357498	0.31471	0.487989	1	0.302472	0.379536	0.224215	0.0661944	0.178447	0.0113151	0.0634685	0.0630423	0	0.0153076	0.148921	0.0038681	0.0161243	0.133587	0.0043358	0.0945397	0.257616	0.128845	0.0926524	0.112415	0.107434	0.133854	0.772291	0.761473
0	0.0305021	0.0779327	0.149936	0.280552	0.378316	0.958988	0.901947	1	0.700528	0.378645	0.311188	0.796029	0.295438	0.419485	0.408476	0.407794	0.331722	0.152004	0.199511	0.192945	0.132802	0.163122	0.24868	0	0.0781402	0.27421	0.221224	0.413061	0.222231	0.548095	0.422011	0.744909	0.837823	0.704482	0.795123	0.882905	0.58623	1	0.605496	0.69155	0.638197	0.388877	0.207717	0.145567	0.0328257	0.156494	0.202172	0	0
0	0	0	0	0	0	1	0	0	0	0	0	0	0	0	0	0	0	0	0	0	0	0	0	0	0	0	0	0	0	0	0	0	0	0	0	0	0	0	0	0	0	0	0	0	0	0	0	0	0
0.0230705	0.0127606	0	0.00023846	0.0260983	0.260389	0.945285	1	0.801726	0.592835	0.0100918	0.222985	0.683383	0.933509	0	0	0.741666	0.0165706	0.0105947	0.00707201	0.0336059	0.0276057	0.0391876	0.0168899	0.0088331	0.0067543	0.0420936	0.0382833	0.000131198	0.184834	0	0.625409	0.704481	1	0	0	0	0	0	0	0	0	0	0.00456165	0.0394872	0.0114161	0.00913841	0.00682969	0.00135148	0.0298051
0	0	0	0	0	0	0	0	0	0	0	0	0	0	0	0	0	0	0.576401	0.430346	1	0.635757	0.946216	0	0	0	0	0	0	0	0	0.00660715	0.0918114	0.0846039	0.0795169	0	0	0	0	0	0	0.0895161	0.90749	0.85726	1	0.900098	0.757375	0.446858	0	0
0	0.00937712	0.0205396	0.00292548	0.0628719	0.0263582	0.152578	0.0331338	0.0387303	0.0314749	0.0281759	0.0369766	0.116169	0.0229213	0.0197362	0.0710886	0.0179833	0.0547367	0.132838	0.069256	0.107041	0.52299	0.488603	1	0	0	0	0.071137	0.167757	0.178892	0.0906411	0.140251	0.348994	0.17473	0.221113	0.31921	0.10735	0.0980815	0.15691	0.105657	0.148232	0.129174	0.772431	0.617639	0.721178	0.586948	1	0.969055	0	0
0	0	0.127319	0.185465	0.945237	0.784469	0	0.628318	0.378522	0.656789	0.781443	1	0.477913	0.440267	0.48943	0.425935	0.422648	0	0.735836	0.931657	0	0	0	0	0	0	0.562087	0.738936	1	0.915075	0.575345	0.116903	0	0	0	0	0	0	0	0	0	0	0	0	0	0	0	0	0	0.615343
0.482376	0.652491	1	0.88992	0.556442	0.450863	0.769755	0.456711	0.160136	0.390062	0.760365	0.552641	0.314218	0.122262	0.153874	0.272268	0.244849	0.479301	0	0.613888	0.313988	0.145285	0.185993	0.139613	0.052105	0.767239	0.246558	0.303736	0.305465	1	0.500581	0.410949	0.40902	0.366288	0.0740089	0.146287	0	0.0446226	0.175609	0.14077	0.126106	0.216781	0.189225	0.0567204	0.196133	0.168154	0.184606	0.207736	0	1
0.39912	0.251858	0.307685	0.189249	0.352768	0.104718	0.262977	0	0.00896075	0.223119	0.118489	0.249888	0	0.0105258	0.270429	0.255499	0.179351	0	0.254573	0.500301	0.951266	1	0.669879	0.385844	0.120154	0.373317	0.384739	0.507137	0.0878235	0.0183464	0.186448	0.101919	0.077154	0.091242	0.0938583	0.0619063	0	0.0582095	0	0.0820353	0.0733258	0.0810959	0.145214	0.160593	0.759122	0.710483	1	0.206417	0.22439	0.141813
0	0	0	0	0	0	0	0.960175	0.197149	0.575404	0	0	0.293461	0.591413	0.673575	1	0.966472	0.858746	0.571414	0	0.0351604	0	0.23239	0.162106	0	0	0	0	0	0.185351	0	0.491707	0.481429	0.518004	0.931539	0.539184	0.569639	1	0.483019	0.698738	0.793993	0.894664	0.477631	0.436646	0.469952	0.125792	0.37033	0.552357	0	0
0	0.32484	0.399432	0.134704	1	0.795201	0.474778	0.492083	0.665869	0.467502	0.520174	0.884797	0.409304	0	0.68965	0.423252	0.777268	0.149089	0.486829	0.689988	0.362953	0.571415	0.438065	0.601069	0	0.238308	0.312708	0.316792	0.466241	0.183175	0.204813	1	0.255918	0.201113	0.16245	0.169047	0	0.189969	0.159419	0.0410525	0.02838	0.0414432	0.243232	0.336678	0.370262	0.379892	0.488869	0.673629	0	0
0	0	0	0	0	0	0	0	0	0	0	0	0	0	1	0	0	0	0	0	0.620694	0	0	0	1	0	0	0	0	0	0	0	0	0	0	0	0	0	0	0.165005	0.128637	0.0872164	0.0269549	0.618639	0.0798481	0	0.08411	0.236536	0	0
0	0.0630683	0.058254	0	0	0	0.351868	0.469746	0.108947	0	0	0	1	0	0.512366	0	0.705528	0.204721	0.330016	0.124902	0	0	0.271105	0	0.276724	1	0.187275	0.451864	0	0	0	0.277904	0.472756	0.410054	0.328041	0.468129	0.722156	0.635521	0.521362	0.254432	0.302866	0.320584	0.111661	0.0213278	0	0.574803	0.368864	0.409587	0	0
0	0	0	0	0	0	0.448854	0.701968	0.806666	1	0	0	0.0590188	0.411766	0.0292934	0	0.10361	0	0	0	0	0	0	0	0	0	0	0	0	0	0	0.753668	0.737231	0.375099	0	0.4966	0	0.786839	0	0.957785	1	0.0979075	0	0	0	0	0	0	0	0
0	0	0	0.0146683	0.276282	0.624862	0.340341	0.138953	0.416137	0.543883	0.464848	0	0.0233016	0.317708	0.531713	0.345525	0.0952779	0.487589	0.381113	0.168407	0.121252	0.153494	0.238198	1	0.16322	0	0.0068937	0.0546647	0.0418532	0.0686528	0.0854069	0.0963349	0.114943	0.0594619	0.101324	0.0584992	0.0913672	0.121567	0.0925402	0.144471	0.257574	0.350491	0.420703	0.435443	0.584784	0.695363	0.671112	1	0	0
0.90313	1	0.468253	0.64676	0.481954	0	0.198387	0.184859	0.195175	0.224066	0.71812	0.503611	0.267055	0.45871	0.37278	0.28228	0.501524	0.521853	0.4034	0.273219	0.227627	0.249493	0.218741	0	1	0	0	0	0	0	0.0861054	0	0	0	0	0	0.129137	0	0	0	0.109835	0	0	0	0	0	0	0	1	0
0.92262	0.287295	0.247386	0.154751	0.104745	0.0494573	0.0771083	0.0709072	0	0.125734	0.082477	0.0893303	0.0931304	0.0819454	0.142162	0.297939	0.340527	0.196337	0.20809	0.17936	0.977669	1	0.722007	0.0804927	1	0.538982	0.323362	0.314292	0.202317	0.117906	0.291222	0.139171	0.234604	0.148042	0.151387	0.191472	0.312657	0.252721	0.346417	0.389838	0.711772	0.81965	0.740643	0.478722	0.215048	0.239336	0.179515	0	0.81735	0.28341
0.259026	0	0.875599	0.608323	0.604123	0.429187	0.0513648	0.0716993	0	0.207201	0.290793	0	0	0.0462472	0	0	0	1	0	0	0	0	0	0	0.343353	0.816633	1	0.59936	0.786746	0.155122	0.307154	0.279802	0.209	0	0.0758988	0	0.0492301	0	0	0.0542998	0	0	0	0.0229248	0.12511	0.16162	0.0745743	0	0.805861	1
1	0.186462	0.0753264	0.333471	0.403598	0.14587	0	0	0	0.0129437	0	0.224113	0	0	0	0	0	0	0	0	0.130754	0.287793	0.329717	0	0	0	0	0	0	0	0	0	0	0	0	0	0	0	0	0	0	0	0	0	0	0	0	0	0	0
0.724489	1	0.620029	0.0470162	0	0.174638	0	0	0	0.190531	0.32654	0	0	0	0	0	0	0	0	0	0	0	0	0	0.373072	1	0.20449	0.36545	0	0	0	0	0	0	0	0	0	0	0	0	0	0	0	0	0	0	0	0	1	0
0	0	0	0	0	0	0	0	0	0	0	0	0	0	0	0	0	0	0	0	0	0.341946	0.742797	1	0	0	0	0	0	0	0	0	0	0	0	0	0	0	0	0	0	0	0	0	0.666595	1	0	0.491492	0.0960405	0.159705
0	0	0	0	0	0	0	0	0	0	0	0	0	0	0	0	0	0	0	0	0.408758	0.454624	0	1	0	0	0	0	0	0	0	0	0	0	0	0	0	0	0	0	0	0	0	0	0	0	0	0	0	0
0.00110892	0.240089	0.136756	0.0715357	0	0.0381457	0.280439	0.161394	0.0926185	0.0777578	0.0634941	0.0521897	0.221527	0.342965	0.386406	0.468083	0.655017	0.680595	0.686844	0.802762	0.637855	0.518949	0.577188	1	0.0570914	0.338049	0.33329	0.0991098	0.18596	0.0200674	0	0.159102	0.306684	0.161279	0.206979	0.152012	0.174348	0.346873	0.4506	0.39587	0.463965	0.521723	0.594376	1	0.49585	0.392781	0.36912	0.799514	0.0105083	0
0.524007	0.158852	0.3061	0.275287	0.72057	1	0.0701707	0.132029	0.0414129	0.321099	0.604209	0.401545	0.0350112	0.0137311	0.0119343	0.0252077	0	0.0113087	0.173151	0.268821	0.227719	0.264494	0.305388	0.287753	0.198854	0.0145383	0	0.134456	0.446915	0.858068	1	0.657042	0.49329	0.237044	0.188048	0.102888	0.206206	0.139617	0.101906	0.101926	0.0480379	0.0973626	0.130874	0.233114	0.215176	0.256473	0.285426	0.646406	0	0.206656
0	0	0	0	0	0	0	0	0	0	0	0	0	0	0	0	0	0	0	0.585337	0.352315	0	0	1	0	0	0	0	0	0	0	0	0	0	0	0	0	0	0	0	0	0.372339	1	0.248735	0	0.537967	0.352923	0.209943	0	0
1	0.326935	0.563618	0.439096	0.394844	0.207839	0.133678	0.0948625	0.117891	0.123462	0.195197	0.25134	0.0715562	0.101154	0.0884496	0.106513	0.0764746	0.232091	0	0	0.0729965	0.029389	0.0676768	0.0385754	0.457761	0.917399	1	0.73373	0.597324	0.252194	0.218966	0.067162	0.0744009	0.138424	0.0509168	0.06274	0.00423252	0.0769399	0.104202	0.0962703	0.0869551	0.0279992	0.054874	0.0174247	0	0.0183242	0.0790861	0.000633285	1	0.362541
0	0	0	0	0	0	0	0	0	0	0	0	0	0	0.240172	0.380011	0.327583	0.434172	0.188427	0.388793	0	0	0	1	0	0	0	0	0	0	0	0	0	0	0	0	0	0.00075979	0	0.145744	0.236954	0.303579	0.308864	0	0	0	0.158656	1	0	0
0	0	0	0	0	0.0574666	0.407368	0.288474	0.291921	0.15933	0.0836971	0.0788778	0.150888	0.468638	0.162114	0.424857	0.238458	0.182572	0.86811	0.770211	0.732697	0.690054	0.421453	1	0	0	0	0.005734	0.0443439	0	0.0137151	0.015075	0.0528947	0.0526832	0.0682975	0.081097	0.110838	0.203035	0.409388	0.42845	0.497898	0.580291	0.773229	1	0.90362	0.638536	0.517514	0.983986	0	0
0	0.828418	0.00456505	0.0145848	0.0101212	0.0551484	0.211817	0.216755	0.214807	0.174294	0.137027	0.112034	0.238883	0.260705	0.406109	0.436315	0.246774	0.641773	0.450804	0.81936	0.505168	0.388254	0.358586	1	0	0.0157117	0.00546466	0.0256247	0.0395747	0.078747	0.100845	0.0865281	0.163042	0.25359	0.354366	0.377266	0.185831	0.532982	0.449615	0.403403	0.505004	0.552201	0.673039	0.695535	0.974143	0.856564	0.662246	1	0.0254225	0
1	0.240725	0.760352	0.669817	0.181467	0.105316	0.464339	0.426051	0.560421	0.354379	0.363817	0.278912	0.229462	0.394669	0.327751	0.26736	0	0.012543	0.00214566	0.778936	0.659064	0.844115	0.774417	0.234487	1	0.310989	0.273477	0.253343	0.230133	0.165271	0.339511	0.25707	0.20014	0.333828	0.509362	0.292542	0.103004	0.253771	0.215552	0.123869	0.0696605	0.185101	0.0611687	0.0913165	0.112553	0.338255	0.225247	0	0.684597	0.598247
0	0	0	0	0	0.369141	0.559854	0.651577	0.187347	0.316192	0	0.236453	0.137705	0.207601	0.24419	0.475875	0.462669	0.69886	0.171607	0.292394	0.0829157	0.0465845	0.101754	1	0	0	0	0	0	0.222133	1	0.286881	0.727521	0.35343	0.667452	0.447208	0.34675	0.446023	0.357937	0.390532	0.286399	0.366298	0.437095	0.235351	0.175985	0.181266	0.247374	0.43913	0	0
0.398535	0.452654	0.131061	0	0	0	0	0	0	0	0	0	0	0	0	0	0	0	0	0	0.80944	0.998473	1	0.0908345	0	0	0	0	0	0	0	0	0	0	0	0	0	0	0	0	0	0	0	0	0	0	0	0	0	0
1	0.664665	0.482709	0.579949	0.294064	0.516578	0.128084	0	0.211941	0.164202	0.515853	0.522532	0.375959	0.399469	0.191826	0.15278	0.123863	0.0708664	0.0896392	0.185016	0.307488	0.53053	0.827584	0.00672246	1	0.750848	0.601882	0.511028	0.319139	0.104887	0.308798	0.10365	0.0933089	0.0515385	0.0279549	0.0677318	0.141738	0.0432294	0.0963057	0	0.00153196	0.0481853	0.0326847	0.0376301	0.0322174	0.0787743	0.149041	0.157388	0.989899	1
0	0.350389	0.710884	1	0.65183	0.614922	0.407121	0.414925	0.3133	0.420638	0.435393	0.610664	0.196847	0.346671	0.391159	0.0709213	0.0479194	0	0.301885	0.114915	0.637744	0.289642	0.290695	0.368033	0	0.294671	1	0.809795	0.501096	0.582072	0.744665	0.615433	0.413233	0.569931	0.321812	0.353735	0.396588	0.452799	0.402199	0.251425	0.300187	0.17914	0.339591	0.237732	0	0.355175	0.175215	0.434644	0	1
0	0	0	0	0	0	0	0	0	0	0	0	0	0	0	0	0	0	0	0	0	0	0	1	0	0	0	0	0	0	0	0	0	0	0	0	0	0	0	0	0	0.524491	1	0.0488382	0.310197	0	0.10589	0.196084	0	0
0	0.0162895	0.00401416	0.125321	0.326385	0.962781	1	0.810155	0.786642	0.796569	0.726549	0.630305	0.73894	0.613864	0.467378	0.407395	0.502064	0.39092	0.548836	0.613047	0.59534	0.491271	0.477344	0.507236	0.00292176	0.111577	0	0.183168	0.409934	0.543534	0.859626	1	0.573645	0.610243	0.526523	0.590067	0.574623	0.486909	0.675768	0.486768	0.511026	0.341683	0.349741	0.334	0.546283	0.534717	0.356141	0.23219	0	0.0457186
0.444537	0.633802	0.954381	0.506198	0.369522	0.150847	0.485927	0.258882	0.236317	0.283803	0.468922	0.844823	0.195321	0.126539	0.150759	0.414176	0.332312	0.0167065	0.249684	0.317268	0.50217	0.855707	1	0	0.363825	1	0.696769	0.536901	0.278925	0.411428	0.272381	0.187655	0.430359	0.169277	0.350259	0.362119	0.26766	0.822688	0.342739	0.259438	0.320495	0.351256	0.276505	0.115589	0	0.28222	0.412703	0.0270902	1	0.164434
0	0	0	0	0.112944	0.274443	0.210492	1	0.122033	0.179527	0.443649	0.37087	0.0497547	0.152298	0.196524	0.223113	0.190664	0.528447	0.496091	0.395354	0.495652	0.236063	0	0.545029	0	9.65913e-06	0	0.00733813	0.100454	0.239964	0.17364	0.483551	0.672439	0.794821	0.908931	1	0.644715	0.735399	0.69766	0.77876	0.589107	0.68722	0.697407	0.520606	0.392547	0.326149	0.329553	0.480602	0	0
1	0.625994	0.854719	0.909227	0.576079	0.725998	0.101343	0.0935202	0.367774	0.143817	0.205917	0.342387	0.496352	0.0602268	0	0.03163	0.188795	0.347778	0.0715955	0.370831	0.436885	0.0911838	0.00474865	0.208624	1	0.265954	0.201903	0.140321	0.0914561	0	0.171176	0	0.0745751	0.0813247	0.135664	0	0.173108	0	0	0	0.0484552	0	0	0	0	0.0103455	0	0	1	0.3054
0.682807	0.72851	0.624941	0.518446	0.393955	0.378656	0.221796	0.251138	0.212018	0.28008	0.31687	0.38554	0.404848	0.220336	0.309169	0.361751	0.371005	0.221899	0.320793	1	0	0	0	0.92462	0.449946	0.322063	0.316034	0.231034	0.466716	0	0	0	0	0	0	0	1	0.90035	0	0	0	0	0	0	0	0	0	0	1	0.620368
1	0.930582	0.98516	0.668304	0.602008	0.414581	0.275366	0.264607	0.158184	0.169484	0	0.411647	0.182594	0.226508	0.291967	0.0716307	0.0062729	0.118537	0.255935	0.281572	0.707168	0.550236	0.42933	0.0652456	1	0.149061	0.108571	0	0	0	0.31909	0	0	0.0856084	0	0	0.208613	0.045428	0.1342	0.0412263	0.135179	0.0430507	0	0.340208	0	0.108609	0	0	0.312828	1
1	0.0436492	0	0.0014331	0.925425	0	0	0.253938	0	0.499278	0.647617	0	0.197901	0	0	0	0	0	0.348584	0.214062	0.420913	0.859	0.833022	0.0130632	1	0.287505	0	0	0	0	0	0	0	0	0	0	0	0	0	0	0	0	0	0	0	0	0	0	0.061808	0.919659
0	0	0	0.0919643	0.290449	0.266843	1	0.0194101	0.692599	0	0	0.397658	0.745487	0.468596	0.028793	0.0404901	0.0137151	0	0.0661687	0.507614	0.497121	0.0829938	0.369499	0.240227	0	0	0	0	0.0365073	0.108331	0.0293241	0.0199818	0.143122	0.0594545	0.122966	0.140204	0.0944046	0.184834	0.112357	0.266953	0.34207	0.386946	0.532836	0.540688	0.522478	0.512746	0.453171	1	0	0
1	0.83249	0.881948	0.82884	0.457794	0.443137	0.208461	0.219789	0.166855	0.26252	0.256585	0.344591	0.185329	0.34409	0.27254	0.273074	0.212458	0	0.157291	0.495749	0.200469	0.27365	0.593554	0.0846487	1	0.891113	0.156452	0.453763	0.681799	0.607195	0.177886	0.128017	0.285721	0.158521	0.137799	0.20413	0.457923	0.220076	0.120453	0.232843	0.229213	0	0.318923	0	0	0.795138	0.643469	0	1	0.350913
0.217792	0.135759	0.334836	0.923434	0.395756	0.630091	0.131762	0.210346	1	0.653256	0.63807	0.225089	0.642437	0.590017	0.505232	0.499057	0.582603	0	0.688325	0.155316	0.123983	0.165621	0.187645	0.381453	0.0431253	0.0956068	0.254198	0.774689	1	0.870609	0.434821	0.409054	0.252724	0.146592	0.0766884	0.0526346	0.0726789	0.0269196	0.0382967	0.0332896	0.0331845	0.0454851	0.0602719	0.0485051	0.0656767	0.0673707	0.0744775	0	0.136121	0.70688
0	0	0	0	0.166313	0	0	0	0.702976	0	0	0	0	0	0.126875	0	0.644521	0	0	0	0.853858	1	0	0.556499	0	0	0	0	0	0	0	0	0	0	0	0	1	0	0.143374	0	0	0	0	0	0	0	0	0	0	0
0	0	0	0.355284	0.285689	0.270813	0.821037	0.845613	0.68495	0.414248	0.362942	0.331824	1	0.492142	0.478218	0.217097	0.289854	0.648829	0.555203	0.556862	0.429692	0.399315	0.386631	0.661184	0	0	0	0.117765	0.116822	0.283043	0.380994	0.338579	0.456753	0.450419	0.557969	1	0.9295	0.666427	0.434592	0.298257	0.395552	0.20684	0.272877	0.318565	0.328509	0.253742	0.271745	0.33079	0	0.211574
0.556481	0.878282	0.612389	0.476601	0	0	0	0	0	0.228024	0	0.00627185	0	0	0	0	0	0	0	0.0578114	0	0.923737	1	0.935645	0.201418	1	0.223665	0	0	0	0	0	0	0	0	0	0	0	0	0	0	0	0	0	0	0	0	0.897522	0	0
1	0.383461	0.165064	0.276523	0.117203	0.126496	0.130914	0.107689	0.210443	0.115932	0.324874	0.229002	0.0866562	0.0388459	0.0700557	0.0338717	0	0	0.119426	0.13711	0.189006	0.260505	0.161808	0.0507112	0.422432	0	0	0	0	0	1	0	0.202394	0	0	0	0	0	0	0	0	0	0.069207	0	0	0.172588	0	0	0.808348	0.821661
1	0.083404	0.173514	0	0	0	0	0	0	0	0	0	0	0	0	0	0	0	0	0	0	0	0	0	0.450386	1	0.607234	0.499014	0.201104	0	0	0	0	0	0	0	0	0	0	0.904401	0	0	0	0	0	0	0	0	0	0
0	0	0	0	0	0.61819	0.575336	0	0	0	0	0	0.854674	0	0.513928	1	0.87768	0	0.196844	0	0	0	0	0	0	0	0	0	0	0	0	0	0	0	0	0	0	0	1	0	0	0	0	0	0	0	0	0	0	0
0.226817	0.268802	0.467792	0.476953	0.602884	1	0.163927	0.198877	0.171568	0.329615	0.402403	0.526425	0.0690424	0.0632855	0.0576122	0.0623515	0.0458771	0	0.0558191	0.0811389	0.154018	0.182587	0.13924	0.0201188	0.491588	0.525006	0.651927	0.751767	1	0.859634	0.739484	0.387964	0.258051	0.131299	0.19615	0.145691	0	0.0680339	0.0681925	0.105903	0.0610215	0.106979	0.37953	0.145717	0.25955	0.256855	0.235567	0.0399633	0.541416	0.639688
0	0	0	0	0	0	1	0.883967	0.67774	0.617876	0.141963	0.0396437	0.611001	0.894668	0.909817	0.514979	0.581882	0.435109	0.209402	0.158017	0.254669	0	0	0.589054	0	0	0	0	0	0.31554	0.247626	1	0.0844401	0.171165	0.136157	0.244963	0.183809	0.126323	0.371119	0.191462	0.185865	0.254505	0.201159	0.824336	0.110928	0.378777	0.374593	0.143603	0	0
0	0	0	0	0	0	0	0	0	0	0	0	0	0	0	0	0	0	0	0	0	1	0	0	0	0	0	0	0	0	0	0	0	0	0	0	0	0	0	0	0	0	0	0	0	0	0	0	0	0
0.393972	1	0	0	0	0	0	0	0	0	0	0	0	0	0	0	0	0.077522	0.150109	0.167641	0.0450287	0.201246	0.283034	0	0	0	0	0	0	0	0	0	0	0	0	0	0	0.000135489	0	0	0.0336501	0.0962273	0.131179	0.373355	0.65362	0.457144	0.570578	1	0	0
0	0	0	0.480529	0.532199	0.813459	0	0.688688	0.651999	0.566688	0.669945	0	0.832269	0.893734	1	0	0	0	0	0.716629	0	0.322195	0	0	0	0	0	0	0	0	0	0	0	0	0	0	0	0	0	0	0	0	0	0	0	0	0	0	0	0
0.63417	1	0.470142	0.46626	0.345333	0.102772	0	0	0.249968	0.135325	0.495694	0	0	0.250056	0.059123	0.0628354	0	0.171967	0	0.215058	0	0	0	0	0	0	0	0	0	0	0	0	0	0	0	0	0	0	0	0	0	0	0	0	0	0	0	0	1	0.228093
0	0.0057982	0.541637	0	0.703489	0.437824	0.10858	0.1699	0.179898	0.585979	0.582633	0.436643	0.025285	0	0	1	0	0.601866	0.447347	0.468226	0.526316	0.618845	0.735088	0.75097	0.0223432	0.157723	0.146958	0.535529	0.166125	0.42979	0.182285	0.332819	0.43144	0.472024	0.212427	0	0.0183759	0	0	0	0.0163902	0.0292967	0.25561	0.226756	0.47197	0.364623	0.449548	1	0	0
0	0	0	0	0	0	1	0.158907	0	0.674007	0	0	0.308179	0.149991	0	0.132468	0	0	0	0	0.176934	0.134122	0.203772	0.370219	0	0	0	0	0.178234	0	0.371384	0.269194	0.461998	1	0.289429	0.738424	0.438151	0.31156	0.152725	0.0465322	0.100887	0.909967	0.849133	0.169498	0.328549	0.362996	0.0162167	0.473566	0	0
0	0	0	0	0	0	0	0	0	0	0	0	0	0	0	0	0	0	0	0	0	1	0	0	0	0	0	0	0	0	0	0	0	0	0	0	0	0	0	0	0	0	0	0	0	0	0	0	0	0
1	0.605151	0.469949	0.821226	0.295529	0.389104	0.0887349	0.154972	0.0572413	0	0.244647	0.384873	0	0	0	0	0	0.116187	0	0	0	0.144591	0.31251	0	0.250158	1	0.563632	0.433868	0.32743	0	0	0.0310644	0	0	0	0	0	0	0	0	0	0	0	0	0.0527869	0	0.0504731	0	0.978633	1
0.205998	0.211648	0.653971	0.602133	0.885916	1	0.614138	0.624698	0.670836	0.589347	0.34596	0.808312	0.443145	0.572447	0.187954	0.825054	0.544146	0.989266	0.0804157	0.500744	0.0605944	0.334942	0.0481963	0	0.649499	0	0.794645	0.986989	0.250156	0.404361	0.501685	0.395012	0.391204	0.388985	0.439904	0.911477	0.424095	0.810617	0.555175	1	0.694906	0.649873	0.65993	0.486683	0.487326	0.425339	0.395725	0.669287	0.219243	0
0.544183	1	0.892915	0.82773	0.512039	0.442951	0.00987132	0.0238505	0.0622003	0.117348	0.27602	0.276561	0.00594179	0.0718319	0.0216016	0.0843855	0.0812376	0.0814722	0.161615	0.138684	0.202293	0.213616	0.21017	0	0.50069	1	0.824843	0.587411	0.440842	0.282463	0.199212	0.137606	0.0894872	0.0279409	0	0.000277448	0.112816	0.0437932	0.0337456	0.0659597	0.100683	0.115117	0.177446	0.194735	0.239829	0.264575	0.175976	0.0162277	1	0.717186
0.672686	1	0.155556	0	0	0	0	0	0	0	0	0	0	0	0	0	0	0	0	0	0	0	0	0	0	0	0	0	0	0	0	0	0	0	0	0	0	0	0	0	0	0	0	0	0	0	0	0	1	0
0.764614	1	0.783374	0	0	0	0	0	0	0	0	0	0	0	0	0	0	0	0	0	0	0	0	0	0	0	0	0	0	0	0	0	0	0	0	0	0	0	0	0	0	0	0	0	0	0	0	0	0	0
0	0.277973	0.372318	0.45041	0.151237	0.292048	0.645047	1	0.529456	0.742512	0.821781	0.612421	0.610538	0.574621	0.366855	0.347473	0.580836	0.518102	0.607835	0.447383	0.692392	0.961846	0.678858	0.794768	0	0.0095265	0	0.114038	0.0886637	0.175336	0.454501	0.330886	0.29067	0.926333	0.431943	1	0.899933	0.670414	0.564061	0.770159	0.38737	0.603437	0.471502	0.525086	0.595101	0.347316	0.512737	0.848565	0.397386	0.457774
0.0731778	0.122895	0.156046	0.115368	0.0965032	0	0.177666	0.379441	0.147056	0.205483	0.0132449	0.0869277	0.112175	0.177304	0.870729	1	0.822355	0.746111	0.641293	0.870615	0.913172	0.994796	0.809029	0.709786	0	0.12782	0.141404	0.0468842	0.106268	0.0574905	0.0276314	0.110487	0.373947	0.356051	0.307595	0.195738	0.180426	0.222996	0.279817	0.509462	0.307326	0.40646	0.526295	0.845775	1	0.760249	0.571108	0.706562	0.639527	1
0	0	0.0417323	0	0.267184	0.276282	0	0	1	0	0	0	0	0	0	0.213142	0.131906	0	0.276361	0.747728	0.583364	0.614923	0.373277	0.979766	0.265555	0	0	0	0	0	0	0	0	0	0	0	0	0	0	0	0	0	0	0	0.784138	0.867796	0.72028	1	0	0
0.00121292	0.0778254	0.498556	0.565981	0.498343	1	0.0944454	0.119371	0.0863525	0.265903	0.359149	0.6096	0.0458749	0.0404588	0.0566469	0.0636464	0.040223	0.0323345	0	0.0246007	0.0269214	0.0303524	0.033128	0.00313557	0.0994004	0.106883	0.479144	0.45302	0.600726	1	0.885032	0.42762	0.253097	0.22217	0.0816721	0.0400934	0.114218	0.0332774	0.0953325	0.0671513	0.0693355	0.0866888	0.0341507	0	0.0432604	0.0648253	0.17206	0.141721	0.123487	0.5593
0	0.0302591	0.0556613	0.196848	0.485988	0.944769	0.15869	0.235839	0.238007	0.405119	0.408628	0.59464	0.0536231	0.0803991	0.0829684	0.0580801	0.0887746	0.0495901	0.196227	0.359684	0.735521	1	0.863168	0.584398	0	0.0285022	0.0300485	0.158867	0.549153	1	0.557394	0.626207	0.497563	0.346229	0.220711	0.191751	0.111238	0.149225	0.15231	0.154319	0.127794	0.118328	0.212919	0.424687	0.897748	0.946476	0.884144	0.704998	0.431095	0.569412
1	0.113411	0.0820842	0.103634	0.0971916	0.0135588	0.113989	0.15074	0.139666	0.107644	0.00141849	0.0731497	0.0981187	0.0820573	0.0634519	0.0741365	0.084115	0	0.0482494	0.279618	0	0.0103668	0.00536664	0.0325728	0.0897385	0.109773	0.0816702	0.0804399	0.020974	0	0.323495	0	0.912328	0.955855	0.977294	0.946115	0.988128	1	0	0.17101	0.129282	0.185632	0	0	0	0	0.0750995	0.0593963	0.760671	0.325289
0.60059	0	0	0	1	0	0	0	0	0	0	0	0	0	0	0	0	0	0	0	0	0	0	0	0	1	0.431162	0.407554	0	0	0	0	0	0	0	0	0	0	0	0	0	0	0	0	0	0	0	0	0	0
0	0	0	0	0	0	1	0.263625	0.225168	0.0270944	0.0448987	0	0	0.108895	0.234983	0.0239688	0	0.195101	0.241392	0.193307	0.516229	0.966706	0.361684	0.625559	0.369863	0	0	0	0	0	0	0	0.0729549	0.215431	0.169709	0.0220544	0.199052	0	0.089569	0.0552164	0.122083	0.357514	0.104719	0.499827	0.157733	0.251825	1	0.104726	0	0
0.511493	0.219935	0.380616	0.22527	0.00210586	0.0320954	0.411593	0.232329	0.512239	0.357068	0.0666555	0.264233	0	0.581664	0.187536	1	0.574836	0.874467	0.914507	0.946865	0.809663	0.552295	0.303282	0.134186	0.0878967	1	0.103675	0	0.00754018	0.0131829	0.0718254	0.0139771	0.0373452	0.0552122	0.0405628	0.0970595	0.142689	0.132386	0.188038	0.213848	0.398388	0.242871	0.324503	0.304583	0.452957	0.661761	0.523135	0.331979	1	0
0	0.273153	0.408951	0.613513	0.254814	0.6714	0.194993	0.299841	0.230398	0.284268	0.419975	0.64092	0.179809	0.22279	0.200315	0.192937	0.2093	0.457978	0.633949	0.723344	1	0.426876	0.787847	0.708217	0	0	0	0.110055	0.249539	0.971134	0.982353	1	0.420678	0.322394	0.241919	0.215179	0.187252	0.0646583	0.0652172	0.0526732	0.109864	0.0411731	0.0445493	0.0663087	0.26431	0.35151	0.065313	0.130172	0	0.457811
0	0	0	0	0	0	0.334109	0	0	0	0	0	0	0	0.73263	0	0.976467	0	0.182525	0.0375415	1	0	0.547301	0.111583	0	0	0	0	0	0	0	0	0.128187	0.090385	0.113629	0.1691	0.12167	0.189097	0.165433	0.425159	0.362087	0.332563	0.165256	1	0.543838	0.627971	0.497635	0.658509	0	0
0	0	0	0.518892	0	0	0	0	0	1	0	0	0	0	0	0	0	0	0	0	0	0	0	0	0	0	0	0	0	0	0	0	0	0	0	0	0	0	0	0	0	0	0	0	0	0	0	0	0	0
0	0	0	0	0	0.376185	0.786321	1	0.881688	0.621757	0.304164	0.739925	0.621204	0.393557	0.457757	0.491547	0.459711	0.204516	0.831761	0.258021	0.188493	0	0.064953	0.211398	0	0	0	0	0	0	0	0.0187383	0.0254382	1	0	0.218193	0.195343	0.229782	0.187507	0.0842681	0.205167	0.0891425	0.0842506	0.0749661	0	0	0	0.0439467	0	0
0	0	0.586156	0	0.355563	0	0	0	0	0	0	0	0	0	0	0	0	1	0	0.211037	0.320699	0.174737	0.0808015	0.84354	0	0	0	0.611371	0	0	0.101395	0	1	0.0822669	0	0	0	0	0	0	0	0	0	0.0109419	0.0444481	0	0.0177986	0.0610869	0	0
0	0	0	0.79973	0.565266	0.238374	0	0	0.344227	0.406419	0.492857	0.860745	0.145656	0.018052	0.182409	0.199895	0.163855	0.117053	0	0.170607	0.207545	0.547987	1	0	0	0.426833	0.103829	0	0.0785948	0.27138	1	0.469608	0.259303	0.402304	0.310508	0.456868	0.176547	0	0.49999	0	0.0880902	0.358648	0	0	0.231331	0.778634	0.333694	0	0	0
0	0	0	0	0	0	0	0	0	0	0	0	0	0	0	0	0	0.106812	0	0	0	0	0	1	0	0	0	0	0	0	0	0	0	0	0	0	0	0	0	0.258672	0.374234	0.620486	0.664671	0.632449	0.605231	0.333523	0.564313	1	0	0
0.361909	1	0.883116	0.659989	0.461838	0.433963	0.647162	0.724494	0.631828	0.800522	0.768189	0.463849	0.376508	0.326185	0.298344	0.251323	0.0922473	0.153205	0.104841	0.175334	0.113242	0.108517	0.0064676	0	1	0.700832	0.442522	0.541029	0.336412	0.266114	0.631706	0.374639	0.386815	0.366639	0.249095	0.195206	0.358572	0.236042	0.20129	0.194402	0.120542	0	0.0238599	0.029362	0.066292	0.0598561	0.0157052	0.182284	0.780595	1
0	0	0	0	1	0.486668	0	0.297533	0	0	0.20033	0.182098	0	0	0	0.297066	0	0	0	0	0	0	0	0	0	0	0	0.202332	0.67513	1	0.394767	0.34762	0.297474	0.139021	0.369515	0	0	0	0	0	0	0.293577	0.0888445	0.0741496	0	0	0.161665	0	0	0
0.0291368	0.0875426	0	0.055251	0.10419	1	0.195127	0.157391	0.153221	0	0	0	0.110841	0.197326	0.202336	0.282549	0.322206	0.313245	0.473471	0.46123	0.331119	0.396322	0.286952	0.701007	0.12624	0.0699353	0	0	0	0	0	0.0069705	0.0168133	0.0442429	0.0940466	0	0.174786	0.340407	0.219089	0.118474	0.286487	0.243798	0.309122	0.408422	0.299733	0.18313	1	0.455009	0	0
0	0	0	0	0.0334894	0	0.477588	0.433125	1	0.728526	0.185055	0.573066	0.0109547	0.0739388	0	0.690589	0	0.0447923	0	0.514488	0.763418	0.577529	0	0.944607	0	0	0	0	0	0.0832835	0.444481	0.681975	0.868851	0.755466	0.701697	0.581008	0.291284	0.617389	0.618451	0.39421	0.597231	0.571421	0.489696	0.40174	1	0.112199	0.203649	0.86075	0	0
0.786883	1	0.829943	0.679947	0.415881	0.130106	0.0845893	0.0593431	0.133796	0.15596	0.415925	0.301808	0.134498	0.179109	0.172533	0.200613	0.174129	0	0.0499361	0.0727694	0.0688647	0.00605952	0.276886	0.0165315	1	0.103822	0.00617536	0.00132837	0.0249065	0	0.112159	0.00676419	0	0.0465575	0.0145212	0	0.0859453	0	0.0602434	0	0.0316841	0.0457614	0	0	0	0	0	0.0336033	0.0375393	1
0	0	0	0	0	0	0	0	0	0.12198	0	0	0	0.354044	0	0	0	0	0	0.876079	0	0.930671	0.573455	1	0	0	0	0	0	0	0	0	0	0	0	0	0	0	0	0	0	0	0	0	0	0	0	0	0	0
0.562373	0.262653	0.271851	0.187096	0.175149	0.112033	0.0702441	0.0820355	0.139397	0.146138	0.110029	0.422541	0.147422	0.271899	0.37458	0.548476	0.809505	1	0.746835	0.655512	0.532795	0.500408	0.334779	0	0.203124	1	0.62217	0.507142	0.614608	0.374035	0.137655	0.189186	0.219431	0.147718	0.249343	0.145877	0.145575	0.156343	0.161979	0.231091	0.263048	0.424412	0.366145	0.231981	0.147453	0.2208	0.174758	0	1	0.113116
0	0	0.211247	0.704156	1	0.0362886	0.161314	0.154559	0.159101	0.140364	0.049502	0.0190442	0.110938	0.0653184	0.127774	0.116858	0.115109	0.072667	0.0598994	0.0364176	0.0990402	0.034053	0	0.167092	0.992817	0	0	0	0.00169062	0.252637	0.36876	1	0.467289	0.594928	0.289324	0.501245	0.431503	0.399641	0.307042	0.197019	0.270297	0.124471	0.153521	0.830403	0	0.474059	0.461025	0.479412	0	0
0	0	0	0	0	0	0	0	0	0	0	0	0	0	0	0	0	0	0	0	0	0	0	0	0.290605	0.33364	0	0.540813	0.830372	0.410375	0	0	0.600432	0	0.545949	0.766563	0	0.610015	0.655005	1	0.852241	0	0.725901	0.287214	0	0	0	0	0	0
0	0	0	0	0	0.241507	0.806198	0.94262	1	0.786591	0.547391	0.31204	0.706844	0.688565	0.957714	0.939735	0.767723	0.206766	0.465809	0.486773	0.346076	0.369824	0.408738	0.234594	0	0	0	0	0	0.145519	0.368346	0.623324	0.766911	0.899795	0.917819	0.815977	0.765711	0.939868	1	0.776792	0.614288	0.513981	0.298119	0.173207	0.125993	0.14551	0.27813	0.161888	0	0
0	0	0	0	0	0	0	0	0	0	0	0	0	0	0	0.0230641	0	0	0.57238	0	0	0	0.238124	1	0	0	0	0	0	0	0	0	0	0	0	0	0	0	0	0	0	0	0	0.109154	0.0768603	0.0363887	0	1	0	0
0	0	0	0	0.475292	0.698296	0.205924	0.265043	0.239885	0.255169	0.460379	0.468888	0.226961	0.47114	0.0744615	0.428404	0.0792621	0	0.175718	0.468911	0.75215	0.73838	0.55035	1	0	0.244628	0.285656	0.0754856	0.358237	0.253368	0.453634	0.284255	0.265887	0.0116673	0.275801	0	0.110939	0	0.123178	0.0829008	0.0735983	0.122401	0.120598	0.440541	0.463794	0.420394	0.504691	1	0.166323	0.185725
0	0	0	0.00172563	0.532489	1	0.379449	0.382455	0.688065	0.820324	0.572888	0.526031	0.400083	0.138993	0.0462999	0.523554	0.567312	0.294888	0.497854	0.618962	0.620512	0.447812	0.264242	0.425594	0	0	0	0	0	0.211482	1	0.4174	0.51411	0.796205	0.497839	0.615407	0.553399	0.680023	0.632771	0.368966	0.529122	0.33663	0.301554	0.18827	0.490595	0.520246	0.335586	0	0	0
0.266077	0.455926	0.195263	0.19536	0.204746	0.231124	0.325726	0.658273	0.323107	0.252799	0.44553	0	0.172136	0.980361	0.967552	1	0.91069	0.826898	0.601933	0.543517	0.386383	0.226414	0.206142	0.456442	0	0.50979	0.606874	0.357154	0.547235	0.418166	0.27166	0.63808	0.71578	0.749694	0.830568	0.545606	0.457299	0.730652	1	0.785479	0.759459	0.550906	0.751982	0.472286	0.194172	0.0541161	0.113614	0.483508	0.514166	0.566946
0.391786	0	0	0	0.0670736	0.0417732	0.201637	0.138664	0.415894	0.0582284	0	0.128435	0.398543	0.594086	0.516553	0.66934	0.787364	0.359106	0.853647	0.892466	0.652556	0.641915	0.555444	1	0	0	0.0159692	0.00277591	0.0317922	0.0601267	0.0724378	0.0417445	0.0435453	0.074497	0.0437189	0.0381486	0.0998215	0.136262	0.137055	0.177148	0.167652	0.269464	0.38625	0.553507	0.357443	0.533917	0.450088	1	0	0
0	0	0	0	0	0	0.605829	0.327899	1	0	0	0	0.360294	0	0	0	0	0	0	0	0	0	0	0	0	0	0	0	0	0	0	0	0.449277	0.241135	1	0.76603	0	0	0	0.338938	0	0	0	0	0	0	0	0	0	0
0	0	0	0	0	1	0	0	0	0.324392	0	0.384227	0	0	0	0	0	0	0	0	0	0	0	0	0	0	0	0	1	0	0.907309	0	0	0	0	0	0	0	0	0	0	0	0	0	0	0	0	0	1	0
0	0	0	0	0	0	0	0	0	0	0	0	0	0	0	0	0	0	0.0238335	0.257735	0.273025	0.31672	0.529196	1	0	0	0	0	0	0	0	0	0	0	0	0	0	0	0	0	0	0	0	0	0	0	0	0	0	0
1	0.153414	0.0544806	0.0514883	0.0308974	0.00665848	0.033434	0.0282224	0.0379078	0.068556	0.0215487	0.246789	0.0908165	0.102653	0.0525423	0.0526654	0.043624	0	0.0627817	0.0087966	0.581722	0.18951	0.111273	0.0433587	1	0.0117068	0	0	0	0	0.023417	0	0	0	0	0	0.00817151	0	0	0	0	0	0	0	0	0.000434295	0.00211982	0	0.776808	0.202409
1	0.680407	0.461796	0.785029	0.786953	0.717429	0	0.639189	0	0.251327	0.492028	0.543471	0	0.23715	0	0.0257789	0.119916	0	0.0819986	0	0.201925	0.216416	0.144081	0.0780488	0	0	0	0.730708	1	0	0	0	0	0	0	0	0	0	0	0	0	0	0	0	0	0	0	0	0	0
0.595995	0.374761	0.483855	0.332076	0.42555	0.41807	0.318969	0.449941	0.466812	0.406597	0.12289	0.676601	1	0.674526	0.163049	0.514489	0.232744	0.213617	0.178919	0.100303	0	0.0464745	0.465826	0.468015	0.012942	0.259267	0.0954056	0.200158	0.0988072	0.19682	0.261698	0.416579	0.768982	0.855067	1	0.808886	0.567952	0.674105	0.725473	0.524305	0.267485	0.242929	0.142041	0.06086	0	0.0526841	0.153191	0.0332065	0.0513544	0.276272
1	0	0	0	0	0	0	0	0	0	0	0.113556	0	0	0	0	0	0	0	0	0	0	0	0	1	0.837245	0	0	0	0	0	0	0	0	0	0	0	0	0	0	0	0	0	0	0	0	0	0	0	0
0	0	0	0	0	0.021719	0.83294	1	0.919265	0.791208	0.444859	0.0431707	0.420507	0.53632	0.503065	0.620916	0.350564	0.221077	0.252229	0.284737	0.142031	0.028615	0	0.559006	0	0	0	0	0	0	0.631985	0.340139	0.369565	0.841984	0.544255	0.716479	0.984028	1	0.648813	0.534959	0.44945	0.367702	0	0	0	0	0.0737321	0	0	0
0.0107734	0	0.0375029	0.0564265	0.0708388	0.267298	0.539013	1	0.813533	0.701092	0.367645	0.228698	0.628114	0.745144	0.742975	0.78674	0.639893	0.489928	0.429825	0.384992	0.364063	0.347086	0.310539	0.364864	0.106602	0.00628192	0	0.0328181	0.0644291	0.156398	0.352027	0.553644	0.620006	0.818369	0.900623	0.711267	0.673696	0.51906	1	0.531995	0.899529	0.751734	0.7014	0.504851	0.608582	0.391585	0.397021	0.528097	0.155693	0.00184609
0	0	0.0284884	0	0	0.342894	0.546761	1	0.541033	0.408891	0.402802	0	0.158031	0.578641	0.895562	0.60683	0.0231953	0.591821	0.401334	0.311054	0.247714	0	0.193347	0	0	0	0	0	0.273192	0.327707	0.464602	0.849026	0.477504	0.910388	0.958767	0.767903	0.955709	1	0.876657	0.897219	0.710959	0.196318	0.402372	0.357686	0.295373	0.242581	0	0.375681	0	0
0	0	0	0	0	0	0	0	0	0	0	0	0	0	0.0673041	0	0	0	0	1	0	0	0	0.190769	0	0	0	0	0	0	0	0	0	0	0	0	0	0	0	0	0	0	0	0	0	0	0	0	0	0
1	0.76341	0.448032	0.560787	0.348718	0.172508	0.376436	0	0.0925082	0.139375	0.322466	0.229869	0.157219	0.164747	0.110377	0.0278618	0	0.0829915	0.015844	0.0462851	0	0.0731525	0	0	0.849509	1	0.601218	0.55329	0.788422	0.757304	0.270869	0	0	0	0.180788	0	0.210278	0.289013	0.122482	0	0	0	0	0	0	0.200101	0.00370688	0	1	0
0.309003	0	0.498855	0.402473	0.306944	0.288445	0.0831305	0.119083	0.0974175	0.167835	0.260148	0.309788	0.0907105	0.0662554	0.0892105	0.0949805	0.10422	0.15189	0.362674	0.624741	0.604432	0.918166	1	0.78625	0.44563	0.503281	0.402386	0.379513	0.261589	0.186605	0.328103	0.103122	0.111902	0.0773885	0.0440572	0.0401501	0.14361	0.0660192	0.0573613	0.0799719	0.0597701	0	0.0652063	0.324035	0.713977	0.795937	1	0.675273	0.887038	0.362986
0.0913883	0.260037	0.342659	0.514426	0.23218	0.196453	0	0	0	0.293336	0.274584	0.184953	0.230796	0.317506	0.449175	0.699269	1	0	0	0	0.119896	0.0633333	0.0458526	0.200165	0.24792	0	0	0.518157	0	0	0	0	0	0	0	0	0	0	0	0	0	0	0	0	0.0848315	0.11358	0.149774	1	0	0
0	0	0	0	0	0	0	0	0	0	0	0	0	0	0	0	0	0	1	0.295719	0	0	0	0	0	0	0	0	0	0	0	0	0	0	0	0	0	0	0	0	0	0	1	0.00358407	0	0	0.260526	0.892097	0	0
0	0	0	0.136056	0.0160238	0.0836216	1	0.664914	0.147357	0.231955	0.0921352	0.0770459	0.973295	0.125271	0.0593684	0.100294	0.0394193	0.0981798	0	0.0253421	0.128703	0	0.0278127	0.0529099	0	0.0421904	0.0791782	0.0355175	0.109855	0	0.166265	0.252044	0.599947	0.373564	0.848665	1	0.447524	0.606352	0.630376	0.241863	0.254825	0.0609776	0.116328	0.0508175	0.185881	0.0700868	0.00249428	0.0766689	1	0
0	0	0	0	0	0	0	0	0	0	0	0	0	0	0	0	0	0	0	0	0	0	0	0	0	0	0	0	0	0	0	0	0	0	0	0	0	0	0	0	0	0	0	0	0	0	0	0	0	0
0	0	0	0	0.270791	0.223343	0.527876	0.586008	0.659709	0.465339	0.27724	0.150722	0.0074659	0.246244	0.291464	0.219296	0.165642	0	0.498808	1	0	0	0.149439	0.252311	0	0	0	0	0	0.075017	0.865678	0.107234	0.268223	1	0.808	0.815545	0.155968	0.94556	0.598366	0	0.53089	0	0	0	0	0	0	0	0	0
0	0	0	0	0	0	0	0	0	0	0	0	0	0	0	0	0	0.26045	0.279336	1	0.112078	0	0	0	0	0	0	0	0	0	0	0	0	0	0	0	0	0	0	0	0	0	0	0	0	0	0	0	0	0
0	0	0	0.232984	0	0	0	0	0	0	0	0	0	0	0	0	0	0	0.232991	0.495993	1	0.657811	0.777617	0.957699	0	0	0	0	0	0	0	0	0	0.123299	0.383854	0	0	0	0	0.128398	0	0	0.213743	0.70945	0.130508	0.685093	1	0.286812	0.0313587	0.203635
0	0	0	0	0	0	0	0	0	0	0	0	0	0	0	0	0	0	0	0	0.574341	0	1	0.0854528	0	0	0	0	0	0	0	0	0	0	0	0	0	0	0	0	0	0	0	0.408885	0.0545832	0.0286121	0.195804	1	0	0
0.0416663	0.242209	0.247578	0.246386	0.206106	0.152966	0.240543	0.160396	0.202229	0	0.0468127	0.0998347	0.345808	0.432674	0.869204	0.789766	0.438696	1	0.609534	0.154667	0.359854	0.0460712	0.628489	0.240796	0.105409	0	0.494706	0.15393	0.559078	0.0340833	0.232549	0	0.0221809	0.0770524	0.0599681	0.0785304	0.181036	0.0828963	0.137747	0.113873	0.162955	0.219576	0.330625	0.592871	0.809853	0.91915	0.980371	1	0	0
0	0	0	0	0	0	0	0	0	0	0	0	0	0	0	0	0	0	0	0	0	0	0	0	0.254637	0.0743097	0.111582	0.0676978	0.0262495	0.110382	0.202451	0.102	0.11045	0.083809	0.0628872	0.0744468	0.173998	0.108534	0.0902505	0.0601335	0.0747247	0.0903974	0.16463	0.337038	0.285876	1	0.511863	0.251293	0	0.0646194
0.0163014	0.473765	1	0.521808	0.284211	0.218829	0.361052	0.313554	0.40107	0.260808	0.20912	0.178803	0.365153	0.35823	0.216433	0.179067	0.110359	0.00142268	0	0.00493414	0.0406984	0.0451843	0.0838466	0.0770843	0.791072	0.339893	0.460608	0.257096	0.154701	0.184966	0.604734	0.313903	0.529381	0.725913	0.647813	0.906441	0.924965	1	0.868423	0.566568	0.555156	0.218192	0	0.103214	0.118792	0.165136	0.130717	0.147667	0.343352	1
0.090366	0	0.0628766	0.0451356	1	0.121696	0.19848	0.0027146	0.204757	0.203194	0.100547	0.190257	0.553546	0.176081	0.146552	0.0768814	0.108697	0.225566	0.0870866	0.0488541	0.135208	0.0618533	0.0697392	0.324476	0	0.529254	0.755308	0.748447	0.685304	0.45876	1	0.385838	0.462438	0.433989	0.496563	0.379893	0.347339	0.563013	0.547352	0.426671	0.520448	0.268806	0.461703	0.387165	0.230381	0.166485	0.225662	0	0	0.0511991
0	0	0	0	0	0	0	0.410674	0.397964	0.140697	0.088276	0	1	0.984676	0	0	0	0	0	0	0	0	0	0	0	0	0	0	0	0	0	0	0	0	0	0	0	0	0	0	0	0	0	0	0	0	0	0	0	0
1	0.0749136	0.0626486	0.780205	0.522305	0.569778	0.0251683	0.880968	0.78339	0.109312	0.761731	0.639205	0.129958	0.725921	0.658623	0.723624	0.609736	0.417945	0.282575	0.28403	0.341756	0.371991	0	0.0961176	0.913911	0.49329	0.275433	0.318592	0.158434	0.00488511	1	0.117869	0.220667	0.310666	0.275851	0.329331	0.635973	0.394598	0.28816	0.153032	0.223667	0	0	0	0	0	0.00456252	0	1	0.550037
0	0	0	0	0	0	0	0	0	0	0	0	0	0	0	0.201296	0.42738	0	0.103705	0.285013	1	0.347242	0.224528	0.643365	0	0	0	0	0	0	0	0	0	0	0	0	0	0	0	0	0	0	0	0.203884	0.0411357	0	0.39549	1	0	0
0.928246	0.667901	0.976108	0.512569	0.398458	0.0725383	0	0	0.234287	0	0.557321	1	0.50112	0.479659	0.217999	0	0.22174	0.401526	0.251253	0	0.58932	0.229178	0.158454	0	0.285697	0.147809	0	0.146042	0.265275	1	0	0.278475	0	0	0	0	0	0	0	0	0	0	0	0	0.351623	0	0.347786	0	1	0
0	0	0.94496	1	0.6033	0.730414	0	0	0	0	0.990408	0.844686	0.85287	0	0	0	0	0	0	0	0.272839	0.479573	0	0	0	0	0.476002	0.760401	0.89128	1	0.0888661	0.114737	0.720598	0.513635	0	0	0	0	0	0	0	0.000593402	0	0	0	0	0	0	0	0
1	0.480393	0.27137	0.275375	0.114412	0.16633	0.259209	0.081958	0.172252	0.281745	0.615863	0.374585	0.220494	0.20943	0.131203	0.230468	0.370219	0.083858	0.0840774	0.109803	0.101572	0.0307634	0.152891	0	1	0.338251	0.148491	0.126575	0.144817	0.204352	0.137664	0.075646	0.0653251	0.0605939	0.0175928	0.0268805	0.18632	0.0724976	0.0920088	0.0406317	0.0562644	0.0152994	0.0124126	0	0	0	0	0	1	0.168714
0.0514546	0.0511256	0.0548103	0	0.0296502	0	0.0178411	0	0	0.0265653	0	0.00528971	0.0236738	0.0319427	0.0028649	0.0518054	0.0447902	0.0332769	0.13436	0.186612	0.697713	1	0.923259	0.133195	0.0307001	0.122708	0.079623	0.0678706	0.0548686	0.0243734	0.0177438	0.00541706	0	0	0.000792298	0.00350062	0.0132631	0.00635211	0.0176098	0.0223604	0.0279726	0.0453557	0.128377	0.194317	0.530531	0.715135	1	0.100158	0.199727	0.0621382
0	0	0	0	0	0	1	0.730378	0.277578	0.15914	0	0	0.225541	0.306978	0.185942	0.126291	0	0	0.0458744	0	0	0	0	0	0	0	0	0	0	0	0	0	0	0.182544	0.759131	1	0.663272	0.422636	0.328702	0.116524	0.115054	0	0.118159	0	0	0	0	0.145648	0	0
0.731791	0.133324	1	0.0993613	0.684115	0.035104	0.123343	0.122666	0.107212	0.204105	0.431476	0.299271	0.138251	0	0.130517	0.13676	0.0728745	0.105079	0.127228	0.0808719	0.106833	0.086165	0.201621	0.046187	1	0.389237	0.238356	0.198023	0.142872	0.0679852	0.171236	0.0461711	0.0510867	0.0358941	0.014474	0.0208873	0.0784698	0.0307359	0.024753	0.00937038	0.0178823	0.0106221	0.016745	0.00775972	0.00211363	0	0.0148899	0	1	0.557433
1	0.324708	0.955515	0.574001	0.436665	0.169007	0.00424787	0.00452884	0	0.0159522	0.12829	0.172673	0.0199755	0.0637123	0.0534308	0.0622778	0.0604229	0.0712388	0.0871091	0.0802103	0.0266272	0.00689983	0.0955762	0.00899382	0.906631	1	0.630063	0.388711	0.342001	0.151415	0.148944	0.0494682	0.0308985	0.0216778	0.0167009	0.0204848	0.0933478	0.0509705	0.0487017	0.0488037	0.0577262	0.0530281	0.0602388	0.0388812	0.0136627	0.0267883	0.0630241	0	1	0.305519
0.00376346	0	0.409317	0.325896	1	0.027034	0.306022	0.270094	0.12521	0.158054	0.0899206	0	0.12123	0.271861	0.235277	0.27306	0	0.81631	0.521794	0.410145	0.638782	0.523178	0.623289	0.936629	0	0	0.103862	0.176818	0.0258429	0.0641439	0.0599811	0.0976822	0.127052	0.104215	0.104944	0.110149	0.0513356	0.115812	0.161435	0.0309637	0.203314	0.12945	0.441773	0.674999	0.930583	0.767889	0.627948	1	0	0
0	1	0.709575	0.612737	0.487412	0.306499	0.0145074	0.0271912	0.0502932	0.0905778	0.262759	0.213177	0.045584	0.0740304	0.0399473	0.0611936	0.0468713	0.106175	0.112638	0	0.125299	0.159868	0.103104	0.00600565	1	0.217575	0.130808	0.12402	0.095025	0.0558175	0.118157	0.0375476	0.0242308	0.012759	0.00468086	0.00645914	0.0650389	0.0271017	0.011063	0.00775213	0.0176166	0.013026	0.0261478	0.0187375	0.00928343	0.0346697	0.0257901	0	1	0.728017
0	0	0	0	0	0	0	0	0	0	0	0	0	0	0	0	0	0	0	0	0	0	0	0	0	0	0	0	0	0	0	0.0831741	0.195937	0.628869	0.53364	1	0.536764	0.673917	0.167663	0.605622	0.455524	0.0808366	0.0518035	0.0415657	0	0	0	0.0157863	0	0
0.418476	1	0	0.121033	0.521823	0.149787	0	0	0	0.148402	0.264334	0.43329	0	0.118382	0	0	0	0	0	0	0	0	0	0	0	0.147208	1	0.718655	0.0616493	0.496803	0.122144	0.458164	0.564987	0.641191	0.540089	0.602593	0.119474	0.0502883	0.68701	0.695083	0.562268	0.356851	0	0.33713	0.219929	0.205923	0.161349	0.135876	0.989771	0.801091
0	0	0	0	0	0	0	0	0	0	0	0	0	0	0.477103	0	0	0	0	0	0	0	1	0	0	0	0	0.995354	0	0	0	0	0	0	0	0	1	0	0	0	0	0	0	0	0	0	0	0	0	0.394778
0.411417	1	0	0.436183	0.368308	0.281104	0.122555	0.12316	0.066907	0.178783	0.206633	0.267952	0.098005	0.143022	0.119399	0.0448137	0.182533	0.186365	0.0834513	0.103816	0.0839251	0.071603	0.0396749	0.120237	1	0.00683164	0.296585	0.289003	0.170319	0.0599325	0.124391	0.0440955	0	0	0	0	0.113945	0	0	0	0	0	0	0.0136934	0.0592837	0.00922901	0.074169	0.0419795	0.0560081	1
0.225269	0.355249	0.912209	0.698373	0.868355	0.749586	0	0.0947547	0.0108578	0.156017	0.311358	0.485145	0.0185315	0.0758536	0.0947964	0.111116	0.167643	0.11241	0.350726	0.445786	0.41193	0.363503	0.41894	1	0.121574	0.249618	0.661149	1	0.872467	0.122987	0.0820338	0.352915	0.179413	0.154127	0.218538	0.0371736	0.0676939	0.154694	0	0.133659	0.114017	0.0360544	0.07664	0.283015	0.373933	0.273485	0.309546	0.164104	0.207896	0.63169
0	0	0	0	0	0.99608	0	0.135166	0.0459514	0.256747	0.518257	1	0	0	0	0	0	0.0567036	0.157932	0.119791	0.181193	0.253683	0.0328245	0.806013	0	0	0	0.31734	1	0.949958	0.722945	0.451152	0.337205	0.116088	0	0	0	0.0825064	0	0	0	0	0.0655341	0.0512715	0.357763	0.249578	0.279904	0.483631	0	0
0.068812	0	0	0	0	0	0.136146	0.0409703	0	0.0620126	0.067054	0	1	0.0855116	0.0925525	0.0521553	0.0251224	0	0.156375	0.204088	0.126077	0.102316	0.0552444	0.157424	0	0.536671	0.451985	0.102633	0.062504	0.0629704	0.145048	0.086626	0.145969	0.140394	0.085604	0.143315	0.0847855	0.151004	0.0902102	0.0798205	1	0.374346	0.322184	0.360577	0.603766	0.493066	0.57757	0.578297	0	0
0	0	0	0	0	0	0.222108	0.213113	0.140542	0.0985068	0.112265	0.0530958	0.254471	0.31828	0.374746	0.271795	0.38534	0.593264	0.769823	1	0.788369	0.689427	0.604625	0.871204	0	1	0	0.0137274	0	0	0	0.0254506	0.0280989	0.0463305	0.0416652	0.0515589	0.0677696	0.113983	0.196149	0.247963	0.286371	0.286024	0.310098	0.317996	0.355027	0.377566	0.274441	0.389274	0	0
0.370354	0.481825	0.375992	0.618448	0.379382	0.746765	0.105554	0.0970776	1	0.221779	0.214103	0.5242	0.618969	0.541028	0.541129	0.489485	0.621548	0.878367	0.178435	0.378532	0.292898	0.303409	0.791274	0	0	0.292951	0.39031	0.394111	0.634395	0.936106	1	0.741644	0.731181	0.647678	0.500672	0.422952	0.456457	0.356693	0.38692	0.409633	0.374974	0.445827	0.642776	0.38921	0.506643	0.559282	0.374538	0.183582	0.170675	0.350022
0	0	0	0	0	0	0	0	0	0	0	0	0	0	0	0	0	0	0	0	0	0	0	0	0	0	0	0	0	0	0	0	0.0817669	0.163491	0	0	0	0.0629294	0	0	0.184454	0.0804796	0	0.0915495	0.428158	0.284914	0.396364	1	0	0
0	0	0	0	0	0	0	0	0	0	0	0.371678	0	0	0.0738803	0.170179	0.293722	0	0.227559	1	0.769896	0	0	0	0	0	0	0	0.739976	0.554736	0	0.359479	0.137332	0	0	0	0	0	0	0	0.162831	0	1	0.235729	0.237947	0.409999	0.614058	0.607214	0	0
0	0.273982	0.290684	0.255613	0.357224	0	0.675064	0.822532	0	0.616377	0.553815	0.370401	0	0	0	0.298899	0.23336	0	0.277778	1	0.295013	0.731269	0.235398	0	0	0	0	0.0739286	0	0	1	0	0	0	0	0	0	0	0	0	0	0	0	0	0	0	0	0	0	0
0	0.00510293	0.0048487	0.136881	0.178617	0.540854	0.310136	0.368383	0.356553	0.610568	0.614438	1	0.216093	0.365877	0.302822	0.341611	0.222144	0.251315	0.26626	0.358499	0.292849	0.28212	0.165613	0.486304	0	0.00462043	0.0103869	0.0838837	0.418615	1	0.420677	0.562774	0.366222	0.181339	0.129944	0.109074	0.102142	0.104089	0.129446	0.119817	0.127833	0.144604	0.191108	0.208571	0.218982	0.208567	0.177328	0.213698	0	0.172925
0.545222	1	0.652928	0.500735	0.0933047	0	0	0	0	0	0	0	0	0	0	0	0	0	0	0	0	0	0	0	0.147111	1	0.161462	0.48092	0.15178	0	0	0	0	0	0	0	0	0	0	0	0	0	0	0	0	0	0	0	0	0
1	0.870278	0.767738	0.579468	0.485247	0.29501	0.0430861	0.180318	0.175898	0.267162	0.370178	0.440738	0.172201	0.213679	0.233883	0.214816	0.24117	0.229165	0.151996	0.17214	0.174943	0.139704	0.221491	0	1	0.748266	0.80623	0.466471	0.526062	0.338038	0.309205	0.210653	0.211608	0.123818	0.115967	0.126328	0.300973	0.153516	0.119273	0.148535	0.145365	0.141066	0.120365	0.10682	0.112585	0.141093	0.148492	0	1	0.662705
0	0	0	0	0.243133	0.627975	0.51209	0.511757	0.446032	0.651336	0.600359	0.494938	0.184605	1	0.658577	0.699601	0.412311	0.291485	0.619777	0.394691	0.552245	0.234554	0.102378	0.335874	0	0	0	0	0.155676	0.247469	0.374158	0.880397	0.747643	1	0.679008	0.831912	0.0806924	0.642414	0.460896	0.467852	0.803339	0.437967	0.395097	0.66644	0.408727	0.169214	0	0.232058	0	0
0	0	0.17422	0	0	0.111398	1	0	0.452315	0.521433	0.39628	0.401049	0.428991	0.542145	0.355874	0.636354	0.180444	0.0993867	0	0	0	0	0.0841019	0	0	0	0	0	0	0	0.264816	0.0372697	0	0.346582	0.297747	0.519058	0.546616	0.886493	0.566007	0	1	0	0	0	0	0	0	0	0	0
0	0	0	0	0	1	0	0	0	0	0.39381	0.555665	0	0	0	0	0	0	0	0	0	0	0	0	0	0	0	0	0	0	0	0	0	0	0	0	0	0	0	0	0	0	0	0	0	0	0	0	0	0
0	0.011338	0.0137453	0.0866689	0.439498	1	0.243693	0.289556	0.262235	0.392149	0.419675	0.597131	0.184581	0.189244	0.180994	0.179557	0.161953	0.145461	0.188917	0.213273	0.200472	0.193647	0.172206	0.190752	0	0.0201614	0.0230781	0.108155	0.472935	1	0.888914	0.542167	0.387509	0.302696	0.215424	0.182552	0.196953	0.171074	0.155928	0.146425	0.146519	0.141754	0.154271	0.204644	0.211745	0.249449	0.191337	0.161212	0	0.377062
0.0164852	0.330927	0	0.220983	0.849418	1	0.864044	0.983111	0.757402	0.625341	0.309452	0.625851	0.244936	0.673011	0.645175	0.406953	0.100344	0.254965	0.396984	0.235104	0.133686	0.517865	0.168226	0.189378	0.0847472	0.159193	0.0776121	0.647167	1	0.439772	0.24429	0.153025	0.234801	0.171418	0.207337	0.171267	0.117967	0.120244	0.0819224	0.402482	0.0576551	0	0	0.0106984	0	0.00296045	0.00699061	0	0	0.0304353
1	0.855912	0.79421	0.505096	0.299232	0.252556	0.06818	0.127207	0.129607	0.105015	0.144531	0.19969	0.120572	0.159569	0.07666	0.053059	0.0800479	0.0866736	0.0666896	0.166163	0.0631342	0.106548	0.239249	0	1	0.695931	0.320975	0.276833	0.455958	0.080699	0.440431	0.166288	0.194862	0.275315	0.169303	0.167331	0.170801	0.0792175	0.227518	0.0560352	0.0537676	0.313364	0.126313	0.192247	0.0576565	0.105217	0.20416	0	1	0.832489
0.224284	1	0.676485	0	0.438131	0.183339	0.0673522	0.101168	0	0.1891	0.284647	0.346774	0	0.0169187	0	0.203852	0	0	0	0	0	0.476528	0.421081	0	0	0	0	0	0	0	0	0	0	0	0	0	0	0	0	0	0	0	0	0	0	0	0	0	1	0.94015
0	0	0	0	0.0875567	0.216163	0.787281	0.663449	1	0.443417	0.497611	0.362518	0.596889	0.661612	0.409768	0.517437	0.415923	0.39546	0.391326	0.312057	0.456672	0.128069	0.161438	0.266407	0	0	0	0.070171	0.138314	0.387429	0.086275	0.0877555	0.112651	0.203683	0.206948	0.202956	0.2297	0.224631	0.195006	1	0.148339	0.891458	0.740127	0.463389	0.268324	0.176981	0.153776	0.1694	0	0
0.0499416	0.180354	0.274582	0.00452939	0.73751	1	0.236365	0.2416	0.275064	0.384257	0.408783	0.498004	0.0854938	0.0878606	0.102898	0.0653296	0.0963881	0	0.116209	0.246131	0.397431	0.289404	0.156597	0.432392	0	0.00969359	0.0463634	0.312694	1	0.99717	0.602877	0.418645	0.30062	0.204723	0.151464	0.143707	0.144272	0.121105	0.120049	0.091199	0.165841	0.233422	0.299985	0.34243	0.372165	0.267002	0.262075	0.390517	0.34861	0.0437286
1	0.617736	0.453919	0.386041	0.42152	0	0.1154	0.0558832	0	0.0525715	0.0838019	0.138181	0.00870753	0.0652273	0.194082	0	0	0.0885796	0	0.0821181	0.132139	0.159118	0.19844	0	0.370702	1	0.685683	0.704161	0.193388	0.14673	0	0.0913522	0.0982775	0	0	0	0	0.0791612	0	0.43482	0	0.0514513	0.0472566	0.139225	0.0325775	0.108179	0.132646	0	0	1
0.0228192	0.0623295	0	0.0749932	0.296423	1	0.555375	0.510797	0.55075	0.324287	0.40309	0.451624	0.357644	0.112656	0.135381	0.151701	0.136032	0	0.157893	0.0898266	0.480825	0.188045	0.18904	0.306903	0	0	0	0.382819	0.000389473	0.113625	0	1	0	0	0	0	0	0	0	0	0	0	0	0.503008	0.505615	0.176772	0.16758	0.439677	0	0
0	0	0	0	0	0	0	0	1	0.0452154	0	0	0	0	0	0	0	0	0	0	0	0	0	0	0	0	0	0	0	0.25356	1	0	0.152188	0.271156	0	0.0727262	0	0	0.0441162	0.00672074	0	0	0	0	0.0121318	0	0	0	0	0
0.358017	0	1	0.313255	0	0	0.111051	0.121637	0	0.0482356	0	0	0	0	0	0	0	0	0.221023	0.0627154	0	0	0	0	0.844426	0	0	0.426138	0.0332444	0	0.692739	0.403802	0.0643615	0.53221	0.027567	0.0441281	0.0998886	0.0453491	0.0452493	0.0278595	0.017004	0.591054	1	0.0111472	0.0441809	0.192539	0.00435763	0.00286257	0	0
0.715401	0.55547	0.788176	0.818442	0.768376	0.867705	0.189369	0.382152	0.509048	0.347043	0.486105	0.455281	0.530565	0.395819	0.135513	0.397128	0.192933	1	0.694972	0.330262	0.419664	0.340677	0.45059	0	0.951134	0.431545	0.115615	0.564339	0.379282	0.594019	1	0.73411	0.436635	0.404991	0.122039	0.172122	0.217746	0.0969347	0.255404	0	0.307096	0.334555	0.133087	0.411593	0.250163	0.483408	0.420016	0.293795	0.451871	0.918699
0	0	0	0	0	0	0	0	0	0	0	0	0	0	0	0	0	0	0	0	0.152386	1	0	0	0	0	0	1	0	0	0	0	0	0	0	0	0	0	0	0	0	0	0	0	0	0	0	0	0	0
0	0	0	0	0	0	0	0	0	0	0	0	0	0	0	0	0	0	0	0	0	0	0	0	0	0	0	0	0	1	0	0	0	0	0	0	0	0	0	0	0	0	0	0	0	0	0	0.266788	0	0
0	0	0	0	0	0.393386	0.94426	0.313793	0.185917	1	0.903461	0.944355	0.16787	0.811864	0.0644219	0	0.701345	0.618672	0.483012	0.234517	0.199012	0	0	0	0	0	0	0	0	0.192174	0.618661	0.36683	0	0.246197	0.268574	0.239447	1	0	0.051288	0	0.106404	0.756853	0.036868	0	0	0	0	0	0	0
0	0	0	0	0	0	0	0	0	0	0	0	0	0	0	0	0	0.00417619	0	0.350443	0.688112	0.47751	0.172176	1	0	0	0	0	0	0	0	0	0	0.0194153	0	0	0	0.0924181	0.0796292	0.113042	0.198427	0.19547	0.249798	0.447294	0.743461	0.422338	0.426299	1	0	0
0	0.110571	0	0	0	0	0.351591	0.283022	0.073856	0.138662	0.143568	0.190138	0.237124	0.772007	0.342626	0.3742	0.381477	0.479507	0.41465	0.75077	0.52173	0.688961	0.617008	1	0	0.201467	0	0.119106	0.0894307	0	0	0	0	0	0	0	0.116057	0	0	0.330798	0.468781	0.205464	0.578596	1	0.901447	0.707482	0.378809	0.779079	0	0
0	0	0	0	0.355067	1	0.769906	0.879842	0.888282	0.641103	0.506277	0.178337	0.641012	0.343504	0.18138	0.955869	0.67033	0.634946	0.368177	0.322395	0.252283	0.193146	0.464285	0.401733	0	0	0	0.0481699	0.0775662	0.270706	0.391136	0.665977	0.675725	0.644082	1	0.449531	0.563585	0.700892	0.828789	0.732171	0.740448	0.34584	0.386267	0.33714	0.179292	0.179199	0.284518	0.304533	0	0
0.535114	1	0.772569	0.494417	0.372068	0.16047	0.0434219	0.0327576	0.02025	0.0774833	0.161375	0.177418	0.0549166	0.0860433	0.0472435	0.0377359	0.0416013	0.0524191	0.0340723	0.0483689	0.0942933	0.162183	0.187976	0	0.799554	1	0.675656	0.515606	0.351242	0.204209	0.219343	0.106962	0.089973	0.0661151	0.0565416	0.0536387	0.236506	0.0842689	0.0778237	0.058407	0.0617045	0.043425	0.0542026	0.044005	0.0665271	0.133812	0.161457	0	1	0.460719
0.411784	0.238165	0.360348	0.261238	0.142268	0.442	0	0	0	0	0	0.016556	0	0.378393	0	0	0	0	0	0.450088	0.891547	0.734346	1	0.544522	0.028096	0.498303	0.550182	0	0.438131	0.422858	0.144418	0.132812	0.11134	0.102703	0.0739027	0.0511929	0	0	0	0.0544114	0	0.0937358	0.136733	0.30143	0.734772	0.819143	1	0.537571	0	0
0	0	0	0	0	0	0	0	0	0	0	0	0	0.372597	0.274645	0.357314	0.754697	0	0	0.581345	0.377313	0.0355069	1	0.925279	0	0	0	0	0	0	0	0	0	0	0	0	0	0	0	0	0	0	0	0	0	0	0	0	0	0
0	0	0	0	0	0	0.0182431	0	0	0	0	0	0.149559	0	0.753006	0.262192	0.213974	0.944525	1	0.101893	0.344768	0.0555412	0.245113	0.595698	0	0	0	0	0	0	0	0	0	0	0.0427586	0	0	0.49207	0.322367	0.256293	0	0.0102388	0.0147129	0.158692	0.0130122	0.000643526	1	0.118101	0	0
0	0	0	0	0	0	0	0	0	0	0	0	0	0	0	0	0.689729	0	1	0.629995	0.499194	0	0	0.538436	0	0	0	0	0	0	0	0	0	0	0	0	0	0	0	0	0	0	0	0	0	0	0	0	0	0
1	0.279456	0.0155174	0.485805	0.0455546	0.303854	0.0237425	0.103532	0.312389	0.226085	0.315437	0.0903035	0.157912	0.0853863	0.0717646	0.0459489	0.171009	0	0.0363999	0.1078	0.180318	0.14694	0.485953	0.0833013	1	0.127798	0	0.0572239	0.0426278	0.0379409	0.020091	0.0234035	0.0383709	0.0199773	0	0.0368895	0	0.0391342	0.0536412	0.0340905	0.0193555	0	0.00663535	0.0269206	0.10308	0.0896607	0.123453	0.0503507	0.312462	0.275899
0	0	0	0	0	0	0	0	0	0	0	0	0	0	0	0	0	0	0	0	0	0	0	0	0	0	0	0	0	0	0	0	0	0	0	0	0	0	0	0	0	0	0	0	0	0	0	0	0	0
0	0	0	0	0	1	0	0.146807	0	0	0	0.311973	0	0	0	0.0385144	0	0	0	0	0	0	0.0337954	0.141545	0	0	0	0	0.225785	1	0.88712	0.315246	0.1829	0	0	0	0	0	0	0	0	0	0	0	0	0	0	0	0	0
0	0	0	0	0	0.216324	1	0.957309	0.864248	0.349082	0.207511	0.197655	0.565051	0	0.183953	0.370731	0	0	0.217209	0.721758	0.848026	0	0	0.422919	0	0	0	0	0	0	0.0217009	0	0	0.0191977	0.0437279	0.11673	0.132027	0.118591	0.0513131	0	0.0102387	0	0	1	0	0.00616929	0	0.703867	0	0
0.0919201	0.813366	0.656988	1	0.803599	0.640522	0.481142	0.454361	0	0.170223	0	0	0	0	0	0	0	0	0	0	0	0	0	0	0	0	0	0	0	0	0	1	0	0	0	0	0	0	0	0	0	0	0	0	0	0	0	0	0	0
0.820777	0.809028	0.45988	0.776206	1	0.864759	0.316011	0.347729	0.388293	0.433024	0.0617897	0.582878	0.207512	0.16575	0	0.183059	0.0393088	0.023229	0.140832	0.169987	0.0446316	0.142662	0.296228	0.278598	0.742062	0.722806	1	0.64748	0.235953	0.766402	0.345191	0.541275	0.132864	0.348592	0.290341	0.210342	0.180838	0	0.271309	0.0956303	0.289241	0.0046253	0.185243	0.0481874	0.175071	0.0969406	0.181135	0.184394	1	0.101759
0.179248	0.450741	0.343285	0.257341	0.208682	0.120257	0.0284447	0.0623269	0.0819313	0.105194	0.139372	0.118951	0	0.0587186	0.0481305	0.0231025	0.0314087	0.11016	0.0936878	0.242628	0.521985	1	0.64883	0.134528	1	0.454445	0.370343	0.223276	0.216195	0.203393	0.241991	0.0912193	0.104294	0.118766	0.0520765	0.0430697	0.175145	0.0221999	0.0260935	0.0162548	0.0416239	0	0.0576491	0.334013	0.456239	0.654329	0.790266	0.120971	0.0253186	0.052141
0.118057	0.0593935	0	0.468114	0.039071	1	0.0166848	0.0395223	0.0214421	0.45613	0.237786	0.40169	0.29237	0.342499	0.305587	0.278431	0.299773	0.171145	0.289145	0.340658	0.374338	0.393024	0.0861707	0.294137	0.314749	0.129823	0	0.0750924	0.320238	0.559699	0.495388	0.258418	0.237039	0.55472	0.258189	0.249648	0.234989	0.359027	0.343887	0.352378	0.666647	0.74869	0.646263	0.552189	0.78841	0.758129	0.749609	1	0.262373	0.912821
0.443912	0.330046	0.181518	0.28512	0.285997	0.399326	0.633917	0.991461	0.734807	0.862704	0.497381	0.399287	0.930239	0.484405	0.469361	0.445575	1	0.320575	0.191462	0.224229	0.463727	0.204544	0.697086	0	1	0.125575	0.0552823	0.13834	0	0.078811	0.569107	0.267672	0.376503	0.692192	0.459397	0.611439	0.861841	0.952004	0.763825	0.478683	0.664973	0.270638	0.160203	0.121903	0.114961	0.442281	0.270319	0	0.23347	0.118003
0	0.52021	0.797579	0	0	0	0	0	0	0.363083	0.109745	0	0	0	0.45636	0.329632	0.482863	0	0.575424	1	0	0	0	0	0.621114	0	0	0	0	1	0	0	0	0	0	0	0	0	0	0	0	0	0	0	0	0	0	0	0	0
0	1	0.514346	0.308534	0.154051	0.49775	0	0	0	0	0	0	0	0	0.139745	0	0	0	0	0	0	0	0	0	0.344656	0.781451	0.165681	1	0.040293	0	0.148091	0	0	0	0.14186	0	0.093003	0.175073	0.165021	0.00911631	0	0	0	0.155541	0	0.398324	0	0	0	0
0.283853	0	0.0587877	0.250059	1	0.534649	0.060861	0.0985729	0.109122	0.128379	0.320446	0.472283	0.139755	0.142361	0.125231	0.122003	0.130495	0.0300354	0.09135	0.146168	0.140054	0.160667	0.281468	0.235817	0.536634	0.655471	1	0.764104	0.47719	0.293611	0.351652	0.0892188	0.0533749	0.0347891	0.02068	0.0248068	0.0503215	0.0106105	0.0418084	0	0.0344688	0.0589941	0.0429827	0.0256826	0.0664141	0.0744517	0.165584	0.108026	1	0.249599
0.0841124	0.056018	0.0463195	0.0112725	0	0.0700482	0.0102621	0.205391	0.147761	0.0514236	0.0495687	0.00850578	0.167805	0.245724	0.327754	0.416679	0.450269	0.570544	0.702381	0.544326	0.460879	0.390641	0.396861	1	0.0772685	0.132939	0.0333894	0.0140959	0.029154	0.009177	0	0.0219709	0.0280159	0.0285888	0.0755496	0.0854884	0.108025	0.183324	0.209348	0.332025	0.399538	0.469973	0.629373	0.585225	0.521909	0.421664	0.479666	1	0.14061	0
0.100806	0.0185135	0.0172718	0.0968241	0.0333301	0.112015	0.0373501	0.0664618	0.0800437	0.133906	0.0800356	0.0746122	0.106188	0.0351256	0.0167602	0	0	0.00616421	0.217887	0.42003	0.482598	0.493759	0.579964	1	0	0.0410534	0.0314674	0.0116175	0.00877829	0.0288246	0.0427807	0.0558378	0.0688131	0.0624571	0.0235445	0.0178481	0.0121579	0.0188553	0.0225855	0.0197147	0.0359574	0.0374159	0.0680001	0.236396	0.393347	0.314403	0.42038	1	0	0
0	0	0	0	0	0	0	0	0	0	0	0	0	0.356086	0.710981	0.950266	1	0	0	0	0	0	0	0	0	0	0	0	0	0	0	0	0	0	0	0	0	0	0	0	0	0	0	0	0	0	0	0	0	0
0.155284	0.520818	1	0.630162	0.349193	0.183577	0.0381172	0.048368	0.0418285	0.054715	0.0733811	0.170052	0.0454611	0.0915916	0.067753	0.0752528	0.0638188	0.0629396	0.0355165	0.0402382	0.0278171	0.0257146	0.0419172	0	0.564637	1	0.86515	0.683063	0.657191	0.272373	0.217383	0.185398	0.349502	0.166998	0.0978121	0.155832	0.20865	0.201401	0.266052	0.176157	0.156904	0.239854	0.185277	0.0375377	0.020578	0.112213	0.119523	0	0.311324	1
0.0449674	0	0.0625094	0.278339	0.401748	0.734647	0.546549	0.551204	1	0.38349	0.543336	0.648273	0.537754	0.524563	0.668711	0.577737	0.446809	0.419171	0.564748	0.497983	0.389007	0.399727	0.38647	0.176897	0.0384212	0	0	0	0.0978885	0.36981	0.238553	0.503337	0.704414	0.39745	0.41262	0.950578	1	0.987974	0.853604	0.321206	0.721378	0.95033	0.728976	0.781896	0.340956	0.449092	0.514891	0.823275	0	0.00133999
0.906491	0.400589	0.136633	0.18825	0.0597499	0	0	0	0	0	1	0.929534	0	0	0	0	0	0	0	0	0	0	0	0	0.529202	1	0.566003	0.107066	0.149094	0	0	0	0	0	0	0	0	0	0	0	0	0	0	0	0	0	0	0	0	0
0	0.60316	0.00342373	0.038828	0.00741835	0.0523916	0.152727	0.0848485	0.0694493	0.0548975	0	0.0225135	0.0819001	0.181094	0.333266	0.432203	0.207859	0.669861	0.65612	0.729164	0.577251	0.346134	0.447322	1	0	0	0	0.0462323	0.0265962	0.0283497	0	0.0266908	0.026579	0.0518412	0.0534184	0.0604952	0.0705062	0.269331	0.382504	0.422276	0.55628	0.840761	0.849201	0.753877	0.880675	0.691838	0.647287	1	0	0
0	0.34503	1	0.551517	0.701674	0.588826	0.567782	0.751373	0.598637	0.463086	0.26822	0.566316	0.563173	0.421099	0.633309	0.375368	0.254184	0.0180832	0.265883	0.538407	0.167577	0.335489	0.679219	0.0374734	0	0.751469	1	0.872993	0.585284	0.287783	0.2544	0.385792	0.432046	0.402413	0.39562	0.527672	0.524296	0.344236	0.379128	0.130649	0.40897	0.215535	0.174942	0.197655	0.265159	0.322646	0.23652	0.489413	0.267016	1
1	0.629513	0.593526	0.323206	0.302771	0.607775	0.0984908	0	0.517799	0.229108	0.270343	0.400554	0.0707287	0.624161	0.449854	0.376639	0.37277	0	0.511513	0.391581	0.316119	0.381289	0.523083	0.653007	1	0.269801	0.127835	0.119962	0.0636431	0.0829236	0.766729	0	0.0183308	0	0.0123183	0.0462235	0.0955242	0.076315	0	0	0	0	0.373502	0	0.0491942	0.117824	0.306225	0	0.304086	0.449502
0	0	0	0	0	0.0305487	0.944698	0.963941	1	0.665444	0	0	0.225373	0.678019	0.15948	0.807505	0.518395	0.280772	0	0	0	0	0	0.214189	0	0	0	0	0	0.240339	0.144774	0.147364	0.55041	0.91282	1	0.994472	0	0.768782	0	0.444624	0.149006	0.52454	0.117727	0.132307	0	0	0	0	0	0
0.105346	0.00121552	0.00341423	0.00102067	0.00256558	0.388014	0.17048	0.149146	0.14128	0.16669	0	0.148513	0.152531	0.227387	0.317901	0.510612	0.960697	0.463007	0.854711	0.84374	0.605589	1	0.856538	0.139498	0.00988878	0	0.152117	0.238822	0.254835	0.228551	0.434124	0.192412	0.200912	0.136164	0.110542	0.133016	0.235002	0.236188	0.278394	0.3788	1	0.873238	0.909192	0.679298	0.531903	0.58244	0.519327	0	0.66243	0.262145
0	0	0	0	0	0.148715	0.534061	0.576301	0.531554	0.400659	0.229452	0.22351	0.587979	0.675427	1	0.897663	0.875836	0.818916	0.447803	0.21508	0.188094	0.17694	0.0940941	0.146404	0	0	0	0	0.0353376	0.148115	0.069368	0.299645	0.53898	0.456867	0.675043	0.683173	0.571641	0.709713	0.927734	1	0.843545	0.682457	0.499343	0.279032	0.138643	0.189616	0.0515277	0.112968	0	0
0	0	0	0.857282	0	0	0	0	0	0	1	0	0.536851	0.442734	0	0	0.604632	0.441157	0.757479	0.621926	0.617728	0	0	0	0	0	0	0	0	0	0	0	0	0	0	0	0	0	0.216095	0	0.423506	0.479603	0.602121	0	0.753651	0.736793	0.587044	1	0	0
0.734982	0.999604	0.954248	1	0.490161	0.354154	0.0662725	0.0779488	0	0.224687	0.322119	0.441884	0.0361157	0.183201	0.0846565	0.145401	0.152497	0.220212	0.301492	0.580975	0.343278	0.542959	0.703559	0.939545	1	0.272327	0.277963	0.316921	0.517546	0.435771	0.393836	0	0.223925	0.0174742	0.0841394	0.116153	0.153719	0.162032	0.124649	0.0518739	0.0930785	0.0505152	0.0714234	0.218587	0.371585	0.290142	0.368296	0.670693	0.738727	0.757355
0.191279	0.0191208	0.20601	0	0.278838	0.348466	0.865751	0.796753	0.243081	0.144618	0.331035	0.232624	0.0727787	0.0791966	0.0925436	0.0859008	0.154867	0	0.38894	0.0138302	0.840623	0.453095	0.551684	1	1	0.127154	0	0.399251	0.58311	0.523493	0.838457	0.0857539	0.525755	0.10412	0.401169	0.18118	0.225827	0.194376	0.192833	0	0.193084	0.171871	0.132225	0.201649	0.146513	0.193496	0.286801	0.310146	0.892289	0.339865
0.0228137	0.0549375	0	0.142102	0.111179	0.284237	0.923157	1	0.725699	0.839697	0.441209	0.266938	0.67803	0.663118	0.660897	0.892011	0.666396	0.563377	0.523693	0.508849	0.320834	0.347859	0.501732	0.939289	0.0620684	0	0.0667563	0.107573	0.37223	0.620512	0.368028	0.482478	0.797435	0.946056	1	0.900587	0.684217	0.933408	0.894658	0.864976	0.713176	0.596812	0.489687	0.47411	0.397119	0.31659	0.416806	0.548257	0	0
0	0.131716	0.155748	0.219963	0.243179	0.332157	0	0	0	0.145292	0.349893	0	0	0	0	0	0.0172491	0	0	0.67397	0.486784	1	0.691852	0.938817	0.219457	0	0	0	0	0	1	0	0	0	0	0	0	0	0	0	0	0	0	0	0.0914418	0.13484	0.160141	0.129922	0	0
0.181764	0.657141	0.464459	0.100388	0.950673	0.163494	0	0	0	0	1	0.780318	0	0	0	0	0	0	0	0.136695	0	0.30953	0.551668	0	0.254647	0.308779	0.384342	0.275333	1	0.126476	0.726496	0.267264	0.22724	0.0581178	0	0	0	0.0582999	0.0793536	0	0	0	0.181758	0.0644111	0	0.0958094	0.0417229	0.0423495	0	0
0	0	0	0	0	0	0	0	1	0	0	0	0	0.203526	0	0	0	0	0.442058	0.333611	0.19978	0	0	0.6254	0	0	0	0	0	0	0	0	0	0	0	0	0	0	0	0	0	1	0	0	0.0542156	0	0	0	0	0
0	0	0	0	0	0	0	0	0	0	0	0	0	0	0	0	0	0	0	0	0	0	0	0	0	0	0	0	0	0	0	0	0	0	0	0	0	0	0	0	0	0	0	0	0	0	0	0	0	0
0	0	0	0	0	0	0	0	0	0	0	0	0	0	0	0	0	0	1	0.924168	0	0	0.0663477	0	0	0.144951	0	0	0.0563769	0	0	0	0	0	0	0	0	0.0596003	0	0.185242	0.538733	0.345782	0.69125	0.66769	1	0.262808	0.33638	0.549808	0	0
0.182997	0.50598	0.580245	0.409724	0.380543	0.182872	0.0175813	0.0501857	0.10659	0.0947188	0.237284	0.0610117	0	0.0791573	0	0.0170975	0.0096523	0.0736779	0.34759	0.46848	0.108132	0.429773	0.677097	1	1	0.375872	0.0525845	0.333275	0.0172741	0.00729801	0	0	0	0	0	0	0.0150404	0	0	0	0	0	0	0.344122	0	0.0747035	0	0.0568448	0.264887	0
0	0	0	0.0859126	0.620725	1	0.117634	0.136149	0.187048	0.421641	0.870483	0.771132	0.0699344	0	0	0	0.334239	0	0	0.258064	0.194398	0.15322	0.189091	0.417847	0	0	0	0	0.116768	1	0.731162	0.854426	0.496941	0.85716	0.352757	0.707147	0.397546	0.155766	0	0	0	0	0	0	0.506966	0.181018	0	0.358457	0	0.134715
0.313088	0.10693	0.651323	0	0	0	0	0	0	0	0	1	0	0	0	0	0	0	0	0	0	0	0.149883	0	0	0	0	0	0	0	0	0	0	0	0	0	0	0	0	0	0	0	0	0	0	0	0	0	0	0
0.271074	0.954359	0.731282	0.219564	0	0.135816	0.179203	0.140668	0.106494	0.128681	0.0611426	0.0871185	0.168461	0.319578	0.340913	0.407157	0.450174	0.496215	1	0.914057	0.765404	0.65378	0.652354	0.702475	0.321177	1	0.64213	0.733237	0.5278	0.499483	0.769694	0.0612425	0.595366	0.371528	0.143984	0.0696768	0	0.0679121	0.114889	0.434567	0.364738	0.749869	0.3171	0.410255	0.684135	0.532871	0.326935	0.165316	0.277402	0.0311185
1	0.765695	0	0	0.254366	0	0	0	0	0	0	0	0	0	0	0	0	0	0	0	0	0	0	0	0	1	0.642129	0.665312	0.646105	0	0	0	0	0	0	0	0	0	0	0	0	0	0.117933	0	0	0.0116271	0	0.721474	0	0
0	0	0	0	0	0	0.954923	0.638129	0.410358	0	0	0	0	1	0	0.267974	0.449897	0.410768	0.184668	0	0	0	0	0.204916	0	0	0	0	0	0	0	0	0	0	0	0	0	0	0	0	0	0	0	0	0	0	0	0	0	0
0	0	0	0	0	0	0	0	0	0	0.138894	0	0	0	0	0	0	0	0	0.370875	1	0.479391	0.407381	0	0	0	0	0	0	0	0	0	0	0	0	0	0	0	0	0	0	0	0	0	0	0	0	0	0	0
0.0506276	0	0.00675787	0.0613536	0.29471	0.510153	0.103078	0.115685	0.162565	0.262936	0.334993	0.465275	0.0838873	0.0972919	0.107361	0.100024	0.091688	0.0991006	0.255287	0.367421	0.486399	0.405081	0.373264	1	0.00560959	0.460588	0.622451	0.0147318	0.284665	0.574557	1	0.312148	0.106198	0.140927	0.0259592	0	0.0376556	0.0159	0.00538688	0.0273784	0.0304865	0.476646	0.0172864	0.296249	0.51486	0.354084	0.443935	0.923861	0	0.16271
0.898988	1	0.763536	0.925553	0.532863	0.239687	0	0.144995	0.119941	0	0.409822	0.424622	0	0	0	0	0	0.375439	0	0.423126	0.600486	0.176314	0	0	0.297063	0.792452	0.441525	0.603157	1	0.72273	0.199029	0.452854	0.460273	0	0.566819	0.395776	0.140681	0.388767	0.275674	0.417936	0.649356	0.324396	0.595488	0.582011	0.578527	0.365778	0.856895	0	0	0
0	0	0	0.225746	0.423063	1	0.0353052	0.12408	0.0326863	0.197976	0.282063	0.654453	0	0.0555224	0.0365655	0.00457929	0.0161828	0.1612	0.124535	0.21541	0.216941	0.191284	0.269127	0.360329	0	0	0.150357	0.160503	0.461252	1	0.408506	0.676193	0.390899	0.221004	0.129717	0.111353	0.0515156	0.0618913	0.0703048	0.0667667	0.0592588	0.0438174	0.124867	0.237031	0.351191	0.204111	0.242135	0.529525	0.0286306	0
0.00491656	0.053832	0.0652739	0	0.51644	0.0393901	0.00915519	0.0135448	0.00855808	0.00207488	0.00221382	0.0291188	0.184802	0.0197336	0.364521	0.756174	0.010445	0.0231748	0.201178	0.822597	0.0135499	0.367408	0.0246897	1	0.23092	0	0	0.0755929	0.31702	0.985155	0.0248164	0.523067	0.379737	0.853499	0.207467	0.420645	1	0.434277	0.707877	0.0703954	0.130997	0.0240974	0.0737018	0.0788529	0.20546	0	0.0279024	0.102101	0	0
0	0	0	0.281783	0.264323	0.378425	0.826694	1	0.55436	0.54081	0.411626	0.375931	0.494791	0.38572	0.322493	0.302709	0.216336	0.114344	0.214171	0.237913	0.164597	0.209129	0.111369	0.281084	0	0	0.11698	0.298581	0.0850602	0.0759853	0.0803947	0.135534	0.108207	0.161539	0.371724	1	0.833918	0.638368	0.437253	0.287249	0.307254	0.215177	0.286879	0.327009	0.300463	0.234487	0.241	0.311178	0	0.223993
0	0	0	0	0	0	0	0	0	0	0	0	0	0	0	0	0	0	0	0	1	0	0	0	0	0	0	0	0	0	0	0	0	0	0	0	0	0	0	0	0	0	0	0	0	0	0	0	0	0
1	0.29521	0.465605	0.445497	0.400641	0.172375	0.115229	0.0682873	0.0641346	0.146093	0.244551	0.147829	0.126581	0.164173	0.0545602	0.156715	0.0741321	0.231634	0.166676	0.136057	0.161503	0.0270388	0.341944	0	0.802755	0.328177	0.218308	0.13119	0.189566	0.0379787	0.222869	0	0.0108429	0.0381067	0.147046	0.185316	1	0.530149	0.415392	0.491678	0.490548	0	0.30463	0.122329	0.159318	0.193289	0.205446	0.0519081	0.377115	1
0.352029	1	0.834849	0.631653	0.548914	0.377084	0.119762	0.101484	0.147101	0.170763	0.348966	0.357545	0.125954	0.16297	0.084799	0.0674924	0.0551851	0.0525258	0.0821668	0.0492725	0.0396364	0.0487948	0.0830453	0	1	0.774065	0.832785	0.448056	0.31442	0.141344	0.313167	0.163337	0.14132	0.195498	0.234785	0.220203	0.281931	0.17897	0.0552221	0.178223	0.172629	0.0347266	0.0970243	0.0638126	0.123537	0.11309	0.122343	0	0.649554	0.60559
0	0.00786676	0.0238126	0.0487221	0.102853	0.275595	0.955357	1	0.748495	0.711253	0.400287	0.259364	0.581063	0.642281	0.621514	0.628364	0.530825	0.430232	0.326495	0.23706	0.185996	0.145273	0.156824	0.23033	0	0.0082883	0.00623051	0.045462	0.116905	0.252593	0.372818	0.505696	0.726174	0.928501	1	0.883076	0.9261	0.843767	0.808167	0.688996	0.675918	0.657051	0.439832	0.358259	0.28527	0.247731	0.160493	0.307292	0	0.0470937
0	0	0	0	0	0	0.597832	0.67912	1	0.609609	0.271186	0.206134	0.633442	0.625965	0.521259	0.671119	0.472235	0.208946	0.126414	0.0824954	0.13938	0	0.00699797	0.101061	0	0	0	0	0	0	0.256633	0	0.237597	0	0.717282	0.449414	0.260603	1	0.342191	0.0200276	0.674351	0	0	0	0	0	0	0	0	0
0	0	0	0	0	0.348495	0.736668	1	0.654701	0.981839	0.361198	0.225039	0.225238	0.567261	0.480519	0	0.363758	0.23508	0.168608	0.165406	0.0768978	0	0.171245	0.0601492	0	0	0	0	0	0	0	0	0	0.261841	0	0	1	0	0	0	0	0	0	0	0	0	0	0	0	0
0	0.0505921	0.0891277	0.184455	0.465375	0.779376	0.815106	0.940884	0.96257	1	0.785255	0.604008	0.546108	0.526021	0.541742	0.499077	0.453256	0.294032	0.452772	0.429845	0.339768	0.372797	0.280365	0.522986	0	0.132978	0.133646	0.124912	0.296691	0.436766	0.523524	0.735738	1	0.858863	0.818849	0.60976	0.535106	0.489282	0.624901	0.402442	0.32262	0.468455	0.532003	0.570844	0.618126	0.457781	0.494631	0.611868	0.441487	0.180503
0	0	0	0	0	0.150813	0.887683	1	0.4692	0	0.176185	0	0.295595	0.0285496	0.131496	0.00432604	0.0802025	0.141305	0.12274	0.401381	0.14351	0	0.0801255	0.237529	0	0	0	1	0.294994	0.018627	0.079909	0.141023	0	0.197299	0.152534	0.298342	0.252081	0.167573	0.269531	0.128755	0.124068	0.0325401	0.0659341	0.0380986	0.0449624	0.0330832	0.0633193	0.256055	0	0
0.323509	0.143771	0.0865401	0.0972894	0.0713122	0.0312945	0.445816	0.0378646	1	0.0368798	0.165049	0.515754	0.434112	0.625551	0.57146	0.59174	0.274989	0.150717	0.390965	0.0137317	0	0.0986151	0.190717	0.0784968	1	0.219456	0.176962	0.148378	0.220251	0	0.327318	0.137783	0.0205659	0.272611	0.344019	0.0727859	0.323574	0.126052	0.215826	0.107108	0.118591	0.0545853	0.0400528	0.0588888	0.0191329	0	0.0624507	0	1	0.505698
0.115478	0.449488	0.208202	0	0.259973	0	0.208878	0	0	0.19874	0.146625	0	0	0	0.0968827	0.119991	0.198635	1	0.299496	0	0	0	0	0	0.792119	0.897814	0.230365	0.84293	0	0	0	0	0	0	0	0	0	0	1	0.336226	0.117727	0	0	0.0350539	0	0	0	0	1	0.322377
0	0	0	0	0	0	0	0	0	0	0	0	0	0	0	0	0	0	0	0	0	0	0	0	0	0	0	0	0	0	0	0	0	0	0	0	0	1	0	0	0	0	0	0	0	0	0	0	0	0
0	0	0	0	0	0	0.590927	0.614536	0.765056	0.448384	0.203407	0	0.652411	0.647667	0.580415	0.541524	0.441118	1	0.503203	0	0.43025	0.361808	0.127909	0.291077	0	0	0	0	0	0	0.120475	0.189927	0.251706	0.30683	0.309986	0.311723	0.229667	0.272499	0.483745	0	0.54361	0.419982	1	0	0	0	0	0.267228	0	0
0	0	0	0.238905	0.462515	0.599177	0.307067	0.229596	0.280294	0.287099	0.373911	0.356112	0.209826	0.34656	0.222081	0.216486	0.137285	0	0.381524	0.657484	0.640364	0.618377	0.90297	1	0	0	0	0.241976	0	0.934219	0.141798	0.561605	0.40648	0.361822	0.249286	0.21724	0.213336	0.194563	0	0	0.208049	0.193043	0.312981	0.653759	1	0.862372	0.968162	0.182196	0	0
0	0.0510697	0.20277	0.208747	0.300916	0.289627	0.579394	0.536194	0.539831	0.376734	0.314698	0.222318	0.485533	0.464943	0.511433	0.473342	0.434387	0.528651	0.400235	0.530139	0.581105	1	0.890214	0.281617	0	0.059183	0.150037	0.22366	0.257772	0.300384	0.117138	0.207784	0.317339	0.390106	0.500634	0.31252	0.263433	0.0930456	0.334019	0.251526	0.4348	0.440456	0.461001	0.453632	0.347642	1	0.504037	0.238657	0.0192859	1
0.303555	0.0307568	0.223826	0.230538	1	0	0	0	0	0	0	0	0	0	0.0172116	0.0139273	0	0	0	0	0	0	0	0	1	0.243279	0	0.39613	0	0	0	0	0	0	0	0	0	0	0	0	0	0	0	0	0	0	0	0	0.164932	1
0	0	0	0	0	0	0	0.0069317	0.00491003	0	0	0	0.025053	0.0728187	0.0968519	0.0595839	0.0861703	0.189105	0.210402	0.29028	0.261544	0.447054	0.424623	1	0	0	0	0	0	0	0	0	0	0	0	0	0	0.10975	0	0.102996	0.137584	0	0.133351	0.229337	0.452019	0.310336	0.403086	1	0	0
0	0	0	0	0	0	0	0	0	0	0	0	0	0	0	0	0	0	0	0	0	0	0	0	0	0	0	0	0	0	0	0	0	0	0	0	0	0	0	0	0	0	0	0	0	0	0	0	0	0
0	0	0	0	0	0	0.637305	0.888483	0.985817	0.434122	0	0.0996618	1	0.245097	0	0.926455	0.479174	0.435253	0.643079	0.272963	0.549685	0	0	0.115928	0	0	0	0	0	0.052349	0	0.172667	0.270505	0.386202	0.697243	0.831722	0.756371	0.945971	0.956443	0.849898	1	0.68647	0.528641	0.378191	0.231963	0.252991	0	0.177138	0	0
0	0	0	0	0	0	0	0	0	0	0	0	0	0	0	0	0	1	0	0.609006	0.273225	0	0	0	0	0	0	0	0	0	0	0	0	0	0	0	0	0	0	0	0	0	0	0	0	0	0	0	0	0
0.0284151	0.0962072	0	0	0.424063	1	0	0.169268	0.127362	0.266666	0.432399	0.520454	0.00965282	0	0.0392055	0.011346	0	0	0.476906	0.550828	0.130524	0.161731	0.147187	0.381592	0	0.273043	0.539086	0.570738	0.685822	0.476218	0.680176	0.330752	0.993124	0.359712	0.268182	0.102577	0.046036	0	0	0	0.0447707	0.0853186	0.166436	0.448267	0.687329	0.619825	0.64681	1	0.111967	1
1	0.804736	0.730465	0.254297	0.466488	0.164419	0.100251	0.0638282	0	0.100958	0.217076	0.279006	0.0870763	0.0603581	0.0949148	0.148889	0.0240615	0.0985189	0.113152	0.101253	0.162295	0.194631	0.149685	0.0130674	1	0.303755	0.635821	0.758748	0.668115	0.244815	0.323557	0.0896789	0.100636	0.0291561	0.0218453	0.0480465	0.139324	0.197937	0.0198501	0.12831	0.0176303	0.0237667	0.0286207	0.0908382	0.053523	0.161655	0.102993	0	0.0724518	0.0375121
0	0	0	0	0	0	0	0	0	0	0	0	0	0	0	0	0	0	0	0	0	0	0	0	0	0	0	0	0	0	0	0	0	0	0	0	0	0	0	0	0	0	0	0	0.285052	0.283394	0.534544	1	0	0
0	0	0	0.101052	0.0495539	0.190892	0	0	0	0	0	0	0.389663	0.116734	0.172232	0.274818	0	0.0877256	0.269353	1	0.510904	0.0251211	0.437908	0.26119	0	0	0	0.0153557	0.0500978	0.0809707	0	0	0.0084541	0	0	0	0.0153548	0.0797566	0.155788	0.23292	0.20473	0.492634	0.648786	0.676779	0.649226	0.43768	0.424758	1	0	0
0	0	0	0	0	0	0.200057	0	0	0	0	0	0	0	1	0	0	0	0	0	0	0	0	0	0	0	0	0	0	0	0	0	0	0.0992405	0	0.355256	0.419459	0.647089	0.832592	1	0.671431	0	0	0	0	0	0	0	0	0
0.13765	0	0.122605	0.0288865	0.0180891	0.215385	0.251061	0.0904649	0.269248	0.298719	0.269794	0.0513151	0.127038	0.051401	0.0519115	1	0.0945554	0.0553988	0.123257	0.126413	0.186818	0.212846	0.72746	0.136599	0.0130095	0	0	0	0	0	0.000140997	0.502622	0.584791	1	0.634395	0.607294	0.623019	0	0	0	0	0.544819	0	0	0	0.571645	0	0.75762	0	1
0	0	0	0	0	0	0	0	0	0	0	0	0	0	0	0	0	0	0	0	0	0	0	0	0	0	0	0	0	0	0	0	0	0	0	0	0	0	0	0	0	0	0	0	0	0	0	0	0	0
0	0	0	0	0.0820931	0.155318	0.0183444	0.298385	0.375353	0.0159048	0.106467	0.15674	0	0.0212738	0.0110151	0.224148	0	1	0.225191	0.0105967	0.239622	0.00873174	0.249462	0.000431289	0	0	0.124548	0.378385	0.235169	0.364791	0	0.0805361	0.0825937	0.0939159	0.165933	0.10281	0.0579194	0.0989756	1	0.120931	0.0407309	0.131819	0.0626559	0.0187683	0.153411	0.120683	0.0723105	0.0731257	0	0
0	0	0	0	0	0	0	0	0	0	0	0	0.0564523	0	1	0	0.787006	0.040009	0.0765001	0.0468169	0.186139	0.0629751	0.0965804	0.277372	0	0	0	0	0	0	0	0	0	0	1	0	0	0	0	0.953355	0	0	0.39135	0.516423	0.499964	0.297665	0.306593	0.540655	0	0
0.675689	1	0	0	0	0.279822	0	0	0	0	0	0	0	0	0	0	0	0.0660536	0	0	0	0.340462	0	0	0	0.800435	0.446382	0	0	0.338829	0	0	0	1	0.390814	0	0	0	0	0.0380572	0	0	0.199683	0	0	0	0	0	0	0
0.0383	0	0	0	0	0.130478	1	0.889872	0.360463	0	0	0.148926	0.513665	0.40749	0.291443	0.221531	0.119756	0	0.15564	0.15544	0.185232	0.147696	0.156374	0.313485	0	0.0153037	0.0131217	0.0418603	0	0	0.0470093	0.0898431	0.146442	0.200948	0.656503	1	0.558731	0.504693	0.229394	0.18826	0.122535	0.137482	0.110173	0.147292	0.145827	0.107399	0.127662	0.298425	0	0
0	0.843281	0.989597	0.458756	0.494988	0.278657	0.446315	0.64229	1	0.41739	0.318947	0.558783	0.524701	0.511806	0.675036	0.495306	0.871719	0.438341	0.454461	0.741479	0.429166	0.408864	0.468591	0.922787	0	0.0268853	0.0461215	0.0230087	0.039184	0.0471804	0.0375975	0.0823907	0.114824	0.0811888	0.0796762	0.348937	0.397931	0.435141	0.517771	0.50403	0.53086	0.586337	0.851025	0.935613	0.870937	0.691314	0.705421	1	0	0
1	0.293417	0.183881	0.127451	0.0350211	0.0262477	0.10515	0.0399387	0	0	0	0	0	0	0	0	0	0	0.00229412	0	0	0	0	0	0	0	0	0	0	0	0	0	0	0	0	0.402414	0	0	0.900316	0	0	0	0.854841	1	0	0	0	0	0.0249933	0.0406295
0	0	0	0	0	0	0	0	0	0	0	0	0	0	0	0	0	0	0	0	0	0	0	0	0	0	0	0	0	0	0	0	0	0	0	0	0	0.186238	0.149138	0	0	0	0	0	0	0	0.60026	1	0	0
0	0	0	0	0	0	0	0.273807	0.246192	0	0	0	0.133275	0.157862	0.226411	0.111808	0.097998	0.491861	0.0943773	0.0412312	1	0.0467158	0	0.0619205	0.127597	0	0.210077	0.16422	0.117923	0	0.338048	0.129715	0.780665	0.188752	1	0.201129	0.188109	0.343491	0.331208	0.119751	0.0965634	0.208958	0.0650077	0	0.0257528	0	0	0.209597	0	0
0.978363	1	0.546387	0.487045	0	0	0	0	0	0	0	0	0	0	0	0	0	0	0	0	0	0	0	0	0	0	0	0	0	0	0	0	0	0	0	0	0	0	0	0	0	0	0	0	0	0	0	0	0	0
0	0	0	0	0.150695	0.0939391	0.364148	0.440699	0.310587	0.324382	0.128006	0.0697961	0.203166	0.309741	0.245642	0.24194	0.201452	0.993894	0.707483	0.610416	1	0.330266	0	0.605755	0	0	0	0	0	0.253463	0.213443	1	0.924119	0.848877	0.871652	0.565349	0	0.107683	0.191176	0.276908	0.183048	0.241249	0.202016	0.267183	0.146889	0.0133913	0.144693	0.249434	0	0.136745
0	0	0	0	0	0	0.100709	0	0	0	0	0	0	0	0.407899	0	0.28076	0.692222	0.245535	1	0.785352	0.136902	0.212482	0.39731	0	0	0	0	0	0	0	0	0	0	0	0	0	0	0.626592	0.356337	0.676828	1	0.679812	0.565981	0.500511	0.640045	0.49181	0.897901	0	0
0.782405	0.103414	0.24674	0.224381	0.153624	0.505996	0	0	0.104455	0.0860722	0.157602	0.129413	0	0.0914154	0.0259769	0	0.0550846	0.0158786	0.0950216	0.205989	0.74385	0.895324	1	0.604129	0.148359	0	0	1	0.673785	0	0	0	0	0	0	0	0	0	0	0	0	0	0.490277	0	0.43545	0.37644	0.499388	0.603783	0	0
0	0	0	0.222602	0.169148	0.255769	0.523183	0.287801	0.0977823	0.124338	0.451867	0.245263	0.575822	0.409937	0.636415	0.506755	0.617407	1	0.692487	0.310314	0	0.189266	0.174507	0.0725779	0.108849	0.045307	0.0288651	0.0505214	0	0.0611182	0.163902	0.257056	0.342151	0.643847	0.0575733	0.0665245	0.0826783	0.112823	0.139871	0.109448	0.100587	1	0.862994	0.484335	0	0.222896	0	0	0	0
0	0.132133	0.166399	0.0961634	0.0506022	0.0799725	0.648515	0.605806	0.494681	0.453399	0.223712	0.0726103	0.393094	0.502465	0.564624	0.595323	0.557715	0.553848	0.574173	0.678409	0.691662	1	0.6745	0.54288	0.0879363	0.0549829	0.0647381	0	0.00732149	0.135069	0.0771706	0.129383	0.327811	0.389387	0.388622	0.286994	0.482532	0.389216	0.524044	0.563717	0.572062	0.625881	0.485311	0.675135	0.717119	1	0.91845	0.64389	0.411109	1
0.232003	0.677711	1	0.537819	0.445251	0.387372	0.0657835	0.0824119	0.0706728	0.140779	0.198579	0.23789	0.0538812	0.0589689	0.051468	0.0389467	0.0465609	0.0564684	0.0461886	0.0552673	0.0640678	0.0802535	0.102832	0	1	0.648849	0.755075	0.529484	0.403103	0.348813	0.411522	0.210927	0.17763	0.1238	0.0838161	0.0560401	0.166224	0.0792886	0.0826567	0.0739759	0.105635	0.0772671	0.0927623	0.0662444	0.0686831	0.133655	0.127095	0	0.511091	1
0	1	0.871874	0	0	0	0	0	0	0	0	0	0	0	0	0	0	0	0	0	0	0	0	0	0	0	0	0	0	0	0	0	0	0	0	0	0	0	0	0	0	0	0	0	0	0	0	0	0	0
0	0	0	0.285752	0.313783	0.410508	0.330904	0.28396	0.451397	0.443148	1	0.365942	0	0.255556	0.178808	0.19926	0.417873	0	0.23236	0.134529	0.14882	0.528416	0.289438	0.182685	0	0	0	0	0	0	0.0838793	0	0	0	0	0	0	1	0	0	0	0	0	0	0	0	0	0	0	1
0	0.498971	0.00432244	0	0.152421	0.239912	0.955996	1	0.639422	0.70188	0.695252	0.313234	0.806723	0.739239	0.658135	0.764826	0.594169	0.598589	0.611194	0.690775	0.561893	0.615043	0.63361	0.745102	0	0.241659	1	0.509514	0.697476	0.181222	0.127789	0.298817	0.285891	0.090442	0.166951	0.204164	0.0138295	0.31124	0	0.182871	0.0292298	0.222713	0.258069	0.0475527	0.150112	0.172711	0.0957035	0.177079	0	0
1	0.713214	0.34722	0.702485	0.341133	0.0317063	0	0	0	0	0.224652	0.0050131	0	0.0570556	0.0199407	0	0.0299454	0.0635191	0.0192697	0.0752241	0.141167	0.282995	0.369417	0	1	0.280471	0.165731	0.124924	0	0.725556	0.121019	0	0	0	0	0	0.02409	0	0	0	0	0	0	0	0.0390393	0.00629131	0.152704	0	1	0
0	0	0	0	0.617535	1	0.0693397	0.2072	0.0855678	0.352838	0.497918	0.945279	0.0570219	0.0509695	0.04423	0	0.0195935	0.00567546	0	0	0	0	0	0.0197865	0	0	0	0	0.525765	1	0.847632	0.340021	0.229547	0	0	0	0	0	0	0	0	0	0	0	0	0	0	0.0222432	0	0
0	0	0	0	0	0.318303	0	0	0	0	0	0	0	0	0.286583	0	0	0	0	1	0	0	0	0.58234	0	0	0	0	0	0	0	0	0	0	0	0	0	0	0	0	0	0	0	0	0	0	0	0	0	0
0	0.000159101	0.00689041	0.0191971	0.0194273	0.0497271	0.0820513	0.0680814	0.0830955	0.0706366	0.229601	0.169937	0.312159	0.420105	0.538229	0.614556	0.578569	0.583336	0.778574	0.827701	0.62327	0.587657	0.502648	1	0.0540898	0	0.0227751	0.0361008	0.0341775	0.115925	0.351212	0.262926	0.259789	0.238253	0.274214	0.311778	0.40169	0.434195	0.531284	0.556277	0.67073	0.749649	0.829724	0.937968	0.887174	0.673256	0.572417	1	0	0.152419
0	0	0	0	0	0	0	0	0	0	0	0	0	0	0	0	0	0	0	0	0	0	0	0	0	1	0.942062	0.276256	0.361871	0	0	0	0	0	0.144827	0	0	0	0.0920461	0	0	0	0	0	0	0	0	0	0	0
0	0	0	0	0	0	0	0	0	0.0380751	0	0	0	0	0	0	0	0	0	0.217811	0	1	0.568645	0.437095	0	0	0	0	0	0	0	0	0	0	0	0	0	0	0	0	0	0	0	0	0	0	0	1	0	0
0	0	0	0	0	0	0	0	0	0	0	0	0	0	0	0	0	0	0	0	0	0	0	0	0	0	0	0	0	0	0	0	0	0	0	0	0	0	0	0	0	0	0	0	0	0	0	0	0	0
0	0	0	0	0	0	0	0	0	0	0	0	0	0	0	0	0	0	0	0	0	0	0	0	0	0	0	0	1	0	0	0	0	0	0.43995	0	0	0	0	0	0	0	0	0	0	0	0	0	0	0
0	0	0	0	0.646363	0.695701	0.702926	0.826689	1	0.748873	0.740356	0.77678	0.559783	0.685608	0.64738	0.942102	0.773024	0.351036	0.748898	0.40539	0.0612326	0.0821747	0.00908922	0	0	0	0	0	0.182953	0.437619	0.739191	0.122545	0.322917	0.441227	0.347188	0.410641	1	0.716944	0.451528	0.310545	0.454794	0.196744	0.159088	0	0	0	0	0.198382	0	0
0	0	0	0	0	0	1	0.53354	0.577905	0.786462	0.212834	0.0766032	0.510152	0.697271	0.645954	0.630536	0.528125	0.548297	0.254474	0.320726	0.0388056	0.00167313	0	0.319891	0	0	0	0	0.243321	0.384149	0.130257	0.422329	0.732865	0.945392	0.887007	1	0.738883	0.916266	0.953433	0.760688	0.78966	0.606576	0.353723	0.0698882	0.0815155	0	0.039884	0.310857	0	0
0	0	0	0	0.931485	0.707277	0	0	1	0.471791	0.677044	0.224101	0	0.0381913	0	0	0.389369	0	0	0.0653329	0	6.4362e-05	0.564128	0.243427	0	0	0	0.124323	0.574575	0.836062	1	0.327627	0.135329	0.327043	0	0	0	0	0	0	0	0	0	0.350976	0.313364	0.553435	0.462543	0.737325	0	0
0.234096	0.71522	1	0.844223	0.495313	0.418288	0.707858	0.60554	0.518631	0.197956	0.263474	0.112701	0.511689	0.654701	0.489482	0.44337	0.315705	0.106465	0.417469	0.339731	0.253866	0.381082	0	0.437967	0.1395	0.184098	0.244613	0.195888	0.0834465	0	0.113308	0.14393	0.165133	0.392032	0.547227	0.573355	0.762237	1	0.93964	0.737329	0.592872	0.360258	0.383484	0.263519	0.302928	0.258367	0.264669	0.366638	1	0.315476
0	0.0926141	0	0	0	0	0	0	0	0	0	0	0	0	1	0	0	0	0	0	0	0	0	0	0	0	0	0	0	0	0	0	0	0	0	0	0	0	0	0	0	0	0	0	0	0	0	0	0	0
0.0404724	0.0228415	0.0498194	0.123181	0.0266845	0.106338	0.240965	0.197428	0.0550151	0.0546352	0.0439574	0.0720109	0.201786	0.214919	0.753744	1	0.266175	0.270122	0.355344	0	0.332506	0.488625	0.565698	0.571044	0.00087369	0	0.0038047	0.00353629	0.00764148	0.0140939	0.0180771	0.00265935	0.0193277	0.0352899	0.0848231	0.0601151	0.0808261	0.127153	0.196571	0.233672	0.315814	0.492693	0.619223	0.850894	0.82304	0.607401	0.468821	1	0	0.037339
0	0	0	0	0	0	0	0	0	0	1	0	0	0	0	0	0	0	0	0	0	0	0	0	0	0	0	0	1	0.948584	0.866068	0.420335	0	0	0	0	0	0	0	0	0	0	0	0	0	0	0	0.0679771	0	0
0	0	0	0	0	0	0	0	0	0	0	0	0	0	0	0	0	0	0	0	0	0	0	0	0	1	0.115739	0.0225621	0	0	0	0	0	0	0	0	0	0	0	0	0	0	0	0	0	0.200411	0	0	0	0
0.488702	1	0.00485955	0	0	0	0.181594	0.191647	0.134561	0.0944028	0	0	0.0644303	0.0644788	0.276197	0.297484	0.359226	0.303516	0.287148	0.329876	0	0.381777	0.587758	0.837712	0	0	0	0.483179	0	0.357518	0	0.241467	0	0	0	0	0	0	0.366857	0	0.551022	0	0	0.179992	0.571327	0	1	0	0	0
1	0.139767	0	0.0743254	0	0.0362617	0	0	0	2.63786e-05	0	0	0	0	0	0	0	0	0	0	0	0	0	0.00872315	0	0	0	0	1	0	0	0	0	0	0	0	0	0	0	0	0	0	0	0	0	0	0	0	0.278258	1
0.763287	1	0.405205	0.643673	0.625474	0.368396	0.412551	0.0390522	0.202589	0.154008	0.140419	0.344545	0.408321	0.593632	0	0.568185	0.150859	0.179417	0.171314	0.15308	0.420135	0.145245	0.701473	0.0769975	1	0.401569	0.345971	0.491753	0.415552	0.145883	0.286151	0.155914	0.239657	0.123625	0.0671941	0.124582	0.211327	0.130934	0.0170234	0.112869	0.273456	0.327934	0.158796	0	0.224394	0.287865	0.146378	0.119076	1	0.47407
0	0	0	0	0	0	0	0.185983	0	0.0113646	0	0	0	0	0	0.00436077	0.511293	0	0	1	0	0.0473916	0	0.0486185	0	0	0	0	0	0	0	0	1	0	0	0	0	0	0	0	0	0	0	0	0	0	0	0	0	0
0	0	0	0	0.0352193	0.0871201	0.256044	0.247641	0.320113	0.204907	0.194849	0.0638236	0.246413	0.373116	0.363952	0.329442	0.404008	0.435966	0.656944	0.763858	0.686958	0.724958	0.668578	1	0	0	0	0	0	0	0	0	0	0	0	0	0	0	0	0	0	0	0	0	0	0	0	0	0	0
0.512647	1	0.60221	0.475831	0.336058	0.149162	0.00890833	0.0289545	0.00180475	0.101034	0.22745	0.248177	0.0314334	0.0986897	0.0491589	0.0642527	0.0637008	0.0719421	0.0736409	0.0694485	0.0361969	0.0475158	0.0597238	0	0.688485	1	0.470438	0.286549	0.401192	0.296812	0.220676	0.113442	0.165547	0.0463176	0.0369939	0.0621619	0.118157	0.0530397	0.128761	0.142752	0.0414388	0.109515	0.189791	0.159719	0.128661	0.0606285	0	0.193781	1	0.256847
0	0	1	0.132212	0.0917949	0.00195583	0.119001	0.0198387	0.0261806	0.0318609	0.00774465	0.0205363	0.0939593	0.100942	0.119741	0.114744	0.0907632	0.0811709	0.0157385	0.112919	0.113799	0	0.00255511	0.0537411	0	0.577257	0	0	0	0.0698655	0.352856	0.116034	0.0791042	0.169385	0	0.0655352	0	0.246235	0.0739875	0.0788541	0.187912	0.167699	1	0.130866	0.121114	0.00527027	0.134276	0	0	0.604067
0	1	0	0	0	0	0	0	0	0	0	0	0	0	0	0	0	0	0	0	0	0	0	0	0	0	0	0	0	0	0	0	0	0	0	0	0	0	0	0	0	0	0	0	0.852477	1	0.849334	0	0	0
0	0	0	0	0	0	0	0	0.518282	0.206625	0.340272	0	1	0	0	0	0	0	0	0	0	0	0	0	0	0	0	0	0	0	0	0	0	0.667047	0	0.835063	0.570005	0.842316	1	0.880812	0.601701	0	0	0	0	0	0	0	0	0
0.963411	0.0448191	0	1	0.797388	0.535643	0.208447	0.181996	0.160345	0.247965	0.367574	0.459766	0.180055	0.211936	0.154053	0.144591	0.126636	0.136891	0.113691	0.141967	0.22131	0.2001	0.325474	0.128059	1	0.983053	0.654405	0.779468	0.313727	0.131188	0.16329	0.0951336	0.0972477	0.0618349	0	0.0179189	0.156513	0.0546501	0.0709744	0.018158	0.0404202	0.012901	0.0405278	0.036523	0.0568486	0.112218	0.0767298	0.0641011	0.865525	1
0	0	0	0	0	0	0	0	1	0	0	0	0	0	0	0	0	0	0	0.509116	0	0	0	0	0	0	0	0	0	0	0	0	0	0	0	0	0	0	0	0	0	0	0	0	0	0	0	0	0	0
0	0	0	0	0	0	0	0	0	0	0	0	0	0	0.0462344	0	0.0366914	0	1	0.141959	0	0.146998	0	0.223112	0	0	0	0	0	0	0	0	0	0	0	0	0	0.248195	0.305095	0	0.261858	0.434897	0.614412	0.3293	0.38082	0.295628	0.308196	1	0	0
0.16188	0.694723	1	0.0225411	0.817984	0.458384	0.201147	0	0.347329	0.292939	0.0701904	0.101759	0	0	0.145958	0.373063	0.433127	0.061054	0.119805	0.293257	0	0.404109	0.284722	0.0190022	0	1	0.436711	0.252856	0.119492	0	0	0	0	0.0322508	0.0566016	0.0374739	0.082252	0	0.0488606	0.0436598	0.0467471	0.0293135	0.0320272	0	0	0.024523	0	0.00656227	1	0.481742
0	0	0	0	0	0	0	0	0	0	0	0	0	0	0	0	0	0	0	0	0.208112	0	0	1	0	0	0	0	0	0	0	0	0	0	0	0	0	0	0	0	0	0	0	0	0	0	0	0	0	0
0.156751	0.294429	0.221518	0.129189	0	0	0.786536	0.679533	1	0.401761	0.12966	0.201333	0.407282	0.545386	0.322251	0.489856	0.645356	0.29332	0.412191	0.217689	0.142288	0.0805273	0.0836031	0.308531	0.953992	0	0	0	0	0	0.266301	0.0824034	0.20342	0.496696	0.298464	0.570002	0.565868	0.693081	0.592581	0.569313	0.391212	0.218078	0.264569	0	0.027495	1	0.104739	0.140957	0.182525	0.258432
0	0	0.792974	0.858128	0.516342	1	0	0	0.0809798	0.161097	0.375624	0.887152	0	0	0.112392	0	0	0.101712	0	0	0	0	0	0	0	0.247307	0.605501	0.559946	0.501873	1	0.476087	0.462839	0.813131	0.106604	0	0.519575	0.087334	0	0.438995	0.0988958	0.228936	0.734792	0.0424579	0.173477	0.0639683	0.0460791	0.315901	0.123063	0	0
0	0	0	0	0	0	0	0	0	0	0	0	0	0	0	0	0	0	0	1	0	0.216169	0	0.161457	0	0	0	0	0	0	0	0	0	0	0	0	0	0	0	0	0	0	0	0	0	0	0	0	0	0
0	0	0	0	0	0.448252	0.866868	1	0.962421	0.772186	0.784342	0.354071	0.33848	0.664969	0.644613	0.639425	0.507668	0.421853	0.324138	0.330113	0.176741	0.384613	0.0254494	0.431706	0	0	0	0	0	0	0.330972	0.192827	0.133086	0.565315	0.41946	0.590509	0.525885	0.551443	0.651244	0.236476	0.356159	0.233726	0.21325	0.138607	0.864467	1	0.0337885	0.137506	0	0
1	0.368554	0.222754	0.195427	0.134961	0.0550482	0.00914309	0.184551	0.0256993	0	0.099564	0.0624493	0.267782	0.0678064	0.045649	0.033449	0.0251652	0.126054	0.13659	0.0351708	0.0965558	0.0424607	0.0423079	0.00966005	1	0.467551	0.266953	0.673194	0.39922	0.455185	0.482285	0.106368	0.0540784	0.125542	0.615236	0.626148	0.415512	0	0.165571	0.193794	0.335733	0.212944	0.315751	0.255988	0.152819	0.34594	0.379119	0.0188927	1	0
0	0	0	0	0	0	0	0	0	0	0	0	0	0	0	0	0	0	0.0123849	0	0.00157293	0	0	1	0	0	0	0	0	0	0	0	0	0	0	0.00258376	0.165846	0.32515	0.254137	0	0.156702	0	0.44732	0.599718	1	0	0.453597	0.831149	0	0
0.453675	0.235811	0.0522279	0.0911929	0	0.104507	0.44194	1	0.622161	0.524509	0.281407	0.548228	0.213064	0.366862	0.461047	0.587516	0.180388	0.548452	0.319578	0.521113	0.188095	0.149097	0.137979	0.0100521	0.366229	0.95993	0.695324	0.437402	0.642681	0.91711	0.288645	0.000569829	0.184334	0.390788	0.0827321	0.951597	0.881507	0.818179	0.974689	0.057316	1	0.0734551	0.905701	0.75212	0.421104	0	0.375596	0.807106	0.0158686	0.0999635
0.320775	0.37338	0.349025	0.457287	0.185158	0.299882	0.433388	0.354623	0.193403	0.433295	0.280376	0	1	0.224482	0.251954	0.279671	0.0736342	0.0991438	0.238758	0.227813	0.245414	0.268509	0.302021	0.132366	0.0222697	0.212789	1	0.176833	0.109412	0.0755936	0	0.0329264	0.0530727	0.0959317	0.0553182	0.0701284	0	0.0639813	0.134634	0.156489	0.0585898	0.154489	0.100988	0.0749456	0.0151438	0.0481143	0	0	0.349375	1
1	0.87278	0.66583	0.533818	0.301554	0.19966	0.140382	0.0969098	0.0493619	0.120966	0.296757	0.178205	0.0459555	0.179324	0.143896	0.176469	0.112702	0.338903	0.184615	0.0867751	0.235201	0	0.0208663	0	1	0.844933	0.679876	0.48862	0.40011	0.17469	0.156667	0.0253722	0.0830607	0.0644445	0.0234235	0.0652624	0.14918	0.0723051	0.0129972	0.0577595	0.0502404	0.0543628	0.0973632	0	0.0347324	0.0102502	0.104583	0.0487287	0	0.520965
0.234515	0.432003	1	0.262513	0.474636	0.394733	0.284742	0.302836	0.037275	0.235349	0.274923	0.301061	0.320191	0.269083	0.101964	0.187564	0.0953011	0	0.231076	0.129346	0.071149	0.194805	0.177103	0.174746	0.791614	0.803075	0.814785	1	0.471519	0.377598	0.287785	0.187214	0.0687915	0.0557522	0.0395581	0.0661312	0.110203	0.0435898	0.109652	0.0472758	0.123419	0	0.0989273	0.248886	0.062676	0.11772	0.328862	0.0970696	0.294038	0.317397
1	0.464881	0.318985	0.256768	0.216371	0.1518	0.0383449	0.117193	0.0568105	0	0.161103	0.182268	0.112168	0.0680262	0.0197965	0.161228	0.135161	0.232815	0.0964806	0.0964518	0.2362	0.285641	0.375005	0.0437333	0.764125	1	0.687494	0.551607	0.406721	0.266687	0.170003	0.186669	0.207155	0.110857	0.0430389	0.0314787	0.249314	0.0382958	0.107775	0.106995	0.145839	0.0412006	0.12605	0.124259	0.193788	0.207569	0.249749	0	1	0.669472
0.198812	0.331663	0.169308	0.203737	0	0	0.0087299	0	0.149954	0.0743213	0.236208	0.192843	1	0	0	0.16007	0.372348	0	0.0274097	0.0902283	0.136606	0.169981	0.114376	0	0.133014	0.285844	0.223878	0.270625	0.0777827	0.0325578	0.0914159	0	0.106178	0	0.00608265	0.0613143	0.0218141	0.157374	0	0.0104361	0	0	0.144221	0.303271	0	0.216361	0.196943	1	0	0.115003
0.0017053	0.00635432	0	0.00350774	0.000262816	0.0269035	0.185819	0.269206	0.178244	0.113526	0.100074	0.0473752	0.0835778	0.476696	0.552861	1	0.915125	0.627798	0.492556	0.472023	0.420879	0.196407	0.156837	0.178189	0.0297574	0.000725494	0.0609828	0.00421405	0	0.0403114	0.121324	0.161663	0.169364	0.454797	0.6088	0.60454	0.641274	0.87124	0.896948	0.918161	1	0.769875	0.535938	0.401886	0.180619	0.269003	0.174463	0.0953524	0	0
0.478133	0	0.449133	0.493949	0.34306	0.264179	0.745309	0.358397	1	0.266671	0.26028	0.284627	0.186418	0.293004	0.0271498	0.320482	0.24005	0.263571	0.261482	0.252369	0.337282	0.291923	0.274211	0.168987	0.589319	1	0.566641	0.203884	0.209038	0.198618	0.0747136	0.143729	0.298402	0.202944	0.0671457	0.205677	0.0396592	0.40158	0.106381	0.11023	0.394094	0.148987	0.109494	0.0980141	0.217147	0.0340257	0.269089	0	0.183117	0.140357
0	0	0.337523	0.775934	0.612385	1	0.685448	0.441869	0.242263	0.606031	0.364543	0.386227	0	0.0917865	0.174241	0.191442	0	0.181527	0	0.0508738	0.102718	0	0.0169117	0.152006	0	0	0.0330698	0.141684	0.555764	1	0.156703	0.566059	0.417469	0.398044	0.396287	0.377308	0.288402	0.247303	0.26129	0.254633	0.232552	0.215422	0.201298	0.196841	0.0504383	0.0845847	0.0675609	0.112039	0	0.173514
0	0	0	0	0	0	1	0.414979	0.323844	0.152383	0.117466	0.0493575	0.447994	0.318568	0.171864	0.117412	0.101641	0.0496466	0.0432446	0	0.0891122	0.0233177	0	0.103321	0	0	0	0	0	0	0.365654	0.272514	0.465364	0.499296	0.625705	0.75353	0.493157	0.470295	0.580339	0.512876	0.00798063	0.214321	0	0.772584	0.530072	0	0.247091	1	0	0
0	0.297302	0.617291	0.764087	0.784199	0.947841	0.533618	0.490854	0.54737	0.51488	0.571251	0.6647	0.278628	0.350118	0.356803	0.231002	0.315402	0.329713	0.323891	0.522011	0.592175	1	0.77766	0.188134	0.566323	1	0.896232	0.617795	0.439025	0.370879	0.826363	0.205809	0.195068	0.250168	0.232109	0.334902	0.172307	0.157143	0.0438758	0.133445	0.024818	0.359461	0.149527	0.050224	0.217777	0.39357	0.689883	0	0.325776	0.544757
0	0	0	0	0	0.00821127	0	0	0	0	1	0	0	0	0	0	0	0	0	0	0	0.228944	0.148803	0.548153	0	0	0	0	0	0	0	0	0	0	0	0	0	0.115462	0	0	0.0543456	0	0.256409	0.546639	0.22677	0.575945	0.643038	1	0	0
0.149526	0.0749894	0.0392404	0.0284332	0	0	0	0	0	0	0	1	0	0	0	0	0	0	0	0	0.04887	0.117524	0.090141	0.00143451	0.260239	0.618947	0.388466	0.211176	0.234461	0	0	0	0	0	0	0	0	0	0	0	0	0	0	0	0.448974	0.53902	1	0	0	0
0	1	0	0	0.123286	0.343039	0.0744649	0.0843883	0.0844668	0.152437	0.165569	0.227959	0.0430347	0.0574557	0.0851073	0.0450907	0.0873286	0.108809	0.0790171	0.127044	0.0885848	0.0984494	0.0755563	0.132548	0	0	0	0.0657383	0.497395	1	0.766355	0.608111	0.410625	0.254687	0.148395	0.226201	0.164685	0.115552	0.162443	0.10862	0.122713	0.0856903	0.151751	0.153578	0.152366	0.144847	0.113377	0.183371	0.0305856	0.255623
0	0.120155	0.166617	0.0803595	0.0663591	0.0548298	0.611487	0.55782	0.494061	0.360845	0.214708	0.105663	0.472487	0.421461	0.581098	0.63987	0.631155	0.420954	0.619281	0.692471	0.786439	1	0.609097	0.611067	0.319502	0.0491809	0.0131004	0	0.0723593	0.127719	0.00868592	0.19891	0.370437	0.406996	0.496219	0.467585	0.158519	0.173675	0.191339	0.582541	0.223086	0.848917	0.91952	1	0.505525	0.488294	0.720584	0.62385	0.800448	1
0.0210445	0.110507	0	0.13314	0.201095	0.420272	0.425804	0.800825	0.749492	1	0.889858	0.776465	0.273318	0.329241	0.263052	0.198019	0.16001	0.213001	0.249203	0.32684	0.445529	0.377717	0.250615	0.590063	0.0512251	0.030904	0	0.0943153	0.331123	0.701129	0.897147	1	0.900319	0.838631	0.720627	0.656979	0.537372	0.448831	0.536948	0.418859	0.435501	0.356465	0.469053	0.479522	0.446508	0.435603	0.422229	0.594961	0	0
0.608089	0.186785	0	0.536311	0.0384464	0	0.0133139	0.0412715	0.598894	0.0148859	0	0	0	0	0	0.47363	0	1	0.49937	0	0.571145	0.399363	0.413355	0	0	0.16742	0.200389	0.278958	0.351909	0	0	0.0686393	0.236339	0	0	0	0.179368	0.197271	0.283283	0	0	0.0662975	0.0609916	0.233747	1	0.4246	0.36148	0	0	0
0	0.347465	0.0573364	0.0680661	1	0.659558	0.19023	0.244054	0.208536	0.252257	0.0969237	0.184452	0.107626	0.145725	0.283761	0.1009	0.101789	0.0853124	0.650002	0.117638	0.216747	0.119612	0.256612	0.040009	0.227816	0	0	0.0212356	0.118307	0.207797	0.456275	0.524156	0.664125	0.857139	1	0.916811	0.91824	0.717437	0.741581	0.571917	0.43861	0.357139	0.259152	0.158578	0.11855	0.189272	0.159147	0.195889	0	0
0	0.190481	0	0	1	0	0.05026	0.0193601	0.61214	0	0.239816	0	0.180361	0.195599	0.168169	0.321086	0.284192	0.210847	0.286148	0.604602	0.18619	0.106279	0.247607	0.512293	0	1	0.362782	0.53929	0.546113	0.489984	0.688005	0.225134	0.723546	0.105793	0.0172811	0.141733	0.2502	0.258771	0.280462	0.474514	0.488089	0.128784	0.342717	0.464202	0.38634	0.343228	0.405429	0.223642	0	0
[truncated: 6,811 more rows]
[truncated: 23 more columns]

## Sheet: Norm.Profiles adipocytes
FR01_ReplicateA	FR02_ReplicateA	FR03_ReplicateA	FR04_ReplicateA	FR05_ReplicateA	FR06_ReplicateA	FR07_ReplicateA	FR08_ReplicateA	FR09_ReplicateA	FR10_ReplicateA	FR11_ReplicateA	FR12_ReplicateA	FR13_ReplicateA	FR14_ReplicateA	FR15_ReplicateA	FR16_ReplicateA	FR17_ReplicateA	FR18_ReplicateA	FR19_ReplicateA	FR20_ReplicateA	FR21_ReplicateA	FR22_ReplicateA	FR23_ReplicateA	FR24_ReplicateA	FR01_ReplicateB	FR02_ReplicateB	FR03_ReplicateB	FR04_ReplicateB	FR05_ReplicateB	FR06_ReplicateB	FR07_ReplicateB	FR08_ReplicateB	FR09_ReplicateB	FR10_ReplicateB	FR11_ReplicateB	FR12_ReplicateB	FR13_ReplicateB	FR14_ReplicateB	FR15_ReplicateB	FR16_ReplicateB	FR17_ReplicateB	FR18_ReplicateB	FR19_ReplicateB	FR20_ReplicateB	FR21_ReplicateB	FR22_ReplicateB	FR23_ReplicateB	FR24_ReplicateB	FR01_ReplicateC	FR02_ReplicateC
[truncated: 7,173 more rows]
[truncated: 26 more columns]

[truncated: 5 more sheets: Markers, 2B  organelle marker profiles, 2C,Dmedian both cond., 2E,D assignments adipocytes, 2E,D assignments preadipocytes]
