# Supplementary material for: A spatiotemporal proteomic map of human adipogenesis
Source: Nat Metab. 2024 Apr 2;6(5):861–79. doi: 10.1038/s42255-024-01025-8 (PMC11132986; doi:10.1038/s42255-024-01025-8)
Supplement: Supplementary file 9 — Statistical Source Data Fig. 3. [file 42255_2024_1025_MOESM9_ESM.xlsx]

## Sheet: 3A Localizations in both
First Organelle_Preadipocyte	Second Organelle_Preadipocyte	First Organelle_Adipocyte	Second Organelle_Adipocyte	high confidence in both conditions	Alpha Preadipocyte	Corr Preadipocyte	Alpha Adipocyte	Corr_Adipocyte	ProteinGroups	Genes	ProteinDescriptions	UniProtIds
protein-complex	Golgi apparatus	protein-complex	Golgi apparatus	+	0.236932	0.711661	0.263028	0.786758	Q08378	GOLGA3	Golgin subfamily A member 3	Q08378
protein-complex	Translation	protein-complex	Translation	+	0.226259	0.753098	0.15347	0.830905	P60891	PRPS1	Ribose-phosphate pyrophosphokinase 1	P60891
protein-complex	Lysosome	protein-complex	Cytoplasm	+	0.442254	0.661793	0	0.884567	Q8N122	RPTOR	Regulatory-associated protein of mTOR	Q8N122
protein-complex	endosome-vesicle	protein-complex	Cytoplasm	+	0.390697	0.782397	0.228099	0.865902	Q7L576	CYFIP1	Cytoplasmic FMR1-interacting protein 1	Q7L576
protein-complex	endosome-vesicle	protein-complex	ER	+	0.345876	0.806554	0.188245	0.777196	P38606	ATP6V1A	V-type proton ATPase catalytic subunit A	P38606
protein-complex	Nucleus	protein-complex	Nucleus	+	0.251105	0.76662	0.0646842	0.846247	Q13619	CUL4A	Cullin-4A	Q13619
protein-complex	Nucleus	protein-complex	Nucleus	+	0.312094	0.789037	0.165869	0.836649	C9J2Y9;P30876	POLR2B	Isoform of P30876, DNA-directed RNA polymerase subunit beta;DNA-directed RNA polymerase II subunit RPB2	C9J2Y9;P30876
protein-complex	LD	protein-complex	Cytoplasm	+	0.80501	0.491505	0	0.967516	P78371	CCT2	T-complex protein 1 subunit beta	P78371
protein-complex	LD	protein-complex	Lysosome	+	0.385288	0.712432	0	0.914836	Q14161	GIT2	ARF GTPase-activating protein GIT2	Q14161
protein-complex	endosome-vesicle	protein-complex	Cytoplasm	+	0.889175	0.553185	0	0.962827	P48643	CCT5	T-complex protein 1 subunit epsilon	P48643
protein-complex	endosome-vesicle	protein-complex	Cytoplasm	+	0.93148	0.639205	0	0.967143	P49368	CCT3	T-complex protein 1 subunit gamma	P49368
protein-complex	endosome-vesicle	protein-complex	Cytoplasm	+	0.985877	0.57055	0	0.967233	Q99832	CCT7	T-complex protein 1 subunit eta	Q99832
protein-complex	endosome-vesicle	protein-complex	Cytoplasm	+	0.981277	0.554962	0	0.96653	P40227	CCT6A	T-complex protein 1 subunit zeta	P40227
protein-complex	endosome-vesicle	protein-complex	Cytoplasm	+	0.970145	0.589863	0	0.956847	P17987	TCP1	T-complex protein 1 subunit alpha	P17987
protein-complex	LD	protein-complex	Cytoplasm	+	0.770353	0.506572	0	0.957773	P50991	CCT4	T-complex protein 1 subunit delta	P50991
protein-complex	Cytoplasm	protein-complex	Cytoplasm	+	0.547372	0.683443	0.235775	0.922463	E7EM64;Q7L5N1	COPS6	Isoform of Q7L5N1, COP9 signalosome complex subunit 6;COP9 signalosome complex subunit 6	E7EM64;Q7L5N1
protein-complex	Lysosome	protein-complex	Cytoplasm	+	0	0.829935	0	0.914248	O60256	PRPSAP2	Phosphoribosyl pyrophosphate synthase-associated protein 2	O60256
protein-complex	Nucleus	protein-complex	endosome-vesicle	+	0	0.909047	0.275803	0.928775	O00203-3	AP3B1	Isoform of O00203, Isoform 2 of AP-3 complex subunit beta-1	O00203-3
protein-complex	endosome-vesicle	protein-complex	Cytoplasm	+	0.236757	0.740627	0.49076	0.761934	A0A669KBH4;Q14999;Q14999-2	CUL7	Isoform of Q14999, Cullin-7;Cullin-7;Isoform of Q14999, Isoform 2 of Cullin-7	A0A669KBH4;Q14999;Q14999-2
protein-complex	Translation	protein-complex	Cytoplasm	+	0	0.765233	0	0.958218	Q13085-4	ACACA	Isoform of Q13085, Isoform 4 of Acetyl-CoA carboxylase 1	Q13085-4
protein-complex	Nucleus	protein-complex	Golgi apparatus	+	0.159841	0.74945	0.216702	0.716777	Q99996;Q99996-3;Q99996-6	AKAP9	A-kinase anchor protein 9;Isoform of Q99996, Isoform 3 of A-kinase anchor protein 9;Isoform of Q99996, Isoform 6 of A-kinase anchor protein 9	Q99996;Q99996-3;Q99996-6
protein-complex	Cytoplasm	Cytoplasm	Peroxisome		0.376231	0.85563	0.203731	0.499056	Q8IWV8;Q8IWV8-4	UBR2	E3 ubiquitin-protein ligase UBR2;Isoform of Q8IWV8, Isoform 4 of E3 ubiquitin-protein ligase UBR2	Q8IWV8;Q8IWV8-4
protein-complex	Cytoplasm	protein-complex	Translation	+	0.334307	0.851862	0.0619635	0.905805	P42858	HTT	Huntingtin	P42858
protein-complex	Translation	protein-complex	Cytoplasm	+	0	0.904145	0.251469	0.856523	Q12792	TWF1	Twinfilin-1	Q12792
protein-complex	Golgi apparatus	protein-complex	endosome-vesicle	+	0	0.921861	0.125227	0.958992	P53396	ACLY	ATP-citrate synthase	P53396
protein-complex	Translation	protein-complex	Translation	+	0.0390697	0.799392	0.107787	0.85519	P20618	PSMB1	Proteasome subunit beta type-1	P20618
protein-complex	Cytoplasm	protein-complex	Cytoplasm	+	0	0.871967	0	0.928236	J3KN16;Q5VYK3	ECPAS	Isoform of Q5VYK3, Proteasome adapter and scaffold protein ECM29;Proteasome adapter and scaffold protein ECM29	J3KN16;Q5VYK3
protein-complex	Nucleus	protein-complex	Cytoplasm	+	0.161022	0.789319	0	0.932494	P49721	PSMB2	Proteasome subunit beta type-2	P49721
protein-complex	Golgi apparatus	protein-complex	Cytoplasm	+	0	0.803865	0.101304	0.899659	Q9NRL3;Q9NRL3-3	STRN4	Striatin-4;Isoform of Q9NRL3, Isoform 3 of Striatin-4	Q9NRL3;Q9NRL3-3
protein-complex	Translation	protein-complex	Translation	+	0	0.867138	0	0.938497	Q16401;Q16401-2	PSMD5	26S proteasome non-ATPase regulatory subunit 5;Isoform of Q16401, Isoform 2 of 26S proteasome non-ATPase regulatory subunit 5	Q16401;Q16401-2
protein-complex	LD	protein-complex	endosome-vesicle	+	0.0914835	0.658165	0.22715	0.67564	Q8IUR7	ARMC8	Armadillo repeat-containing protein 8	Q8IUR7
protein-complex	Cytoplasm	protein-complex	Translation	+	0	0.872734	0	0.864278	A6NIT2;A6NMN0;P46020;P46020-2;P46020-3	PHKA1	Isoform of P46020, Phosphorylase b kinase regulatory subunit;Isoform of P46020, Phosphorylase b kinase regulatory subunit;Phosphorylase b kinase regulatory subunit alpha, skeletal muscle isoform;Isoform of P46020, Isoform 2 of Phosphorylase b kinase regulatory subunit alpha, skeletal muscle isoform;Isoform of P46020, Isoform 3 of Phosphorylase b kinase regulatory subunit alpha, skeletal muscle is…	A6NIT2;A6NMN0;P46020;P46020-2;P46020-3
protein-complex	LD	protein-complex	Cytoplasm	+	0	0.940294	0.303252	0.938895	P11216	PYGB	Glycogen phosphorylase, brain form	P11216
protein-complex	LD	protein-complex	PM	+	0	0.903536	0	0.935677	P54578	USP14	Ubiquitin carboxyl-terminal hydrolase 14	P54578
protein-complex	LD	protein-complex	Translation	+	0	0.953806	0	0.951778	Q01518	CAP1	Adenylyl cyclase-associated protein 1	Q01518
protein-complex	Translation	protein-complex	endosome-vesicle	+	0	0.913459	0	0.918611	Q7Z6Z7;Q7Z6Z7-2;Q7Z6Z7-3	HUWE1	E3 ubiquitin-protein ligase HUWE1;Isoform of Q7Z6Z7, Isoform 2 of E3 ubiquitin-protein ligase HUWE1;Isoform of Q7Z6Z7, Isoform 3 of E3 ubiquitin-protein ligase HUWE1	Q7Z6Z7;Q7Z6Z7-2;Q7Z6Z7-3
protein-complex	LD	protein-complex	Cytoplasm	+	0	0.915037	0.265993	0.902409	P61201;P61201-2	COPS2	COP9 signalosome complex subunit 2;Isoform of P61201, Isoform 2 of COP9 signalosome complex subunit 2	P61201;P61201-2
protein-complex	Cytoplasm	protein-complex	Cytoplasm	+	0.327002	0.924002	0	0.976876	P17858	PFKL	ATP-dependent 6-phosphofructokinase, liver type	P17858
protein-complex	Cytoplasm	protein-complex	Cytoplasm	+	0.276793	0.913787	0	0.969016	P08237	PFKM	ATP-dependent 6-phosphofructokinase, muscle type	P08237
protein-complex	LD	protein-complex	Cytoplasm	+	0	0.916253	0.208843	0.903835	Q8WVT3	TRAPPC12	Trafficking protein particle complex subunit 12	Q8WVT3
protein-complex	LD	protein-complex	Cytoplasm	+	0	0.9061	0.14096	0.94704	Q93008;Q93008-3	USP9X	Probable ubiquitin carboxyl-terminal hydrolase FAF-X;Isoform of Q93008, Isoform 2 of Probable ubiquitin carboxyl-terminal hydrolase FAF-X	Q93008;Q93008-3
protein-complex	Cytoplasm	protein-complex	Translation	+	0.230977	0.913862	0	0.824802	P40123	CAP2	Adenylyl cyclase-associated protein 2	P40123
protein-complex	Cytoplasm	protein-complex	Cytoplasm	+	0.223703	0.893792	0.217748	0.916794	A0A5F9UK94;H0Y360;Q01433	AMPD2	Isoform of Q01433, AMP deaminase;Isoform of Q01433, AMP deaminase;AMP deaminase 2	A0A5F9UK94;H0Y360;Q01433
protein-complex	Cytoplasm	protein-complex	Cytoplasm	+	0.568812	0.864859	0.186719	0.893976	P13716	ALAD	Delta-aminolevulinic acid dehydratase	P13716
protein-complex	Translation	protein-complex	LD	+	0.349968	0.844448	0.0871389	0.907293	O14617-5	AP3D1	Isoform of O14617, Isoform 5 of AP-3 complex subunit delta-1	O14617-5
protein-complex	Mitochondria	protein-complex	Golgi apparatus	+	0.0707475	0.74212	0	0.834854	Q96JH7	VCPIP1	Deubiquitinating protein VCPIP1	Q96JH7
protein-complex	Nucleus	protein-complex	Cytoplasm	+	0.116527	0.764732	0	0.878445	H3BR94;Q9BTE1;Q9BTE1-2	DCTN5	Isoform of Q9BTE1, Dynactin subunit 5;Dynactin subunit 5;Isoform of Q9BTE1, Isoform 2 of Dynactin subunit 5	H3BR94;Q9BTE1;Q9BTE1-2
protein-complex	Golgi apparatus	protein-complex	LD	+	0	0.779354	0.232725	0.645986	Q9NR09	BIRC6	Baculoviral IAP repeat-containing protein 6	Q9NR09
protein-complex	Peroxisome	protein-complex	ER	+	0.200876	0.697222	0.124155	0.840137	Q13033;Q13033-2	STRN3	Striatin-3;Isoform of Q13033, Isoform Alpha of Striatin-3	Q13033;Q13033-2
protein-complex	Translation	protein-complex	Cytoplasm		0.623582	0.65356	0	0.936486	Q9H9T3;Q9H9T3-2	ELP3	Elongator complex protein 3;Isoform of Q9H9T3, Isoform 2 of Elongator complex protein 3	Q9H9T3;Q9H9T3-2
protein-complex	Translation	protein-complex	Cytoplasm		0.117965	0.623837	0	0.878308	P85299;P85299-2;P85299-3;P85299-4;P85299-5	PRR5	Proline-rich protein 5;Isoform of P85299, Isoform 2 of Proline-rich protein 5;Isoform of P85299, Isoform 3 of Proline-rich protein 5;Isoform of P85299, Isoform 4 of Proline-rich protein 5;Isoform of P85299, Isoform 5 of Proline-rich protein 5	P85299;P85299-2;P85299-3;P85299-4;P85299-5
protein-complex	PM	protein-complex	Cytoplasm		0.377811	0.797714	0	0.938151	P42345	MTOR	Serine/threonine-protein kinase mTOR	P42345
Translation	protein-complex	protein-complex	Cytoplasm		0.645941	0.658779	0.223695	0.805131	A0A590UJR3;Q13616	CUL1	Isoform of Q13616, CULLIN_2 domain-containing protein;Cullin-1	A0A590UJR3;Q13616
protein-complex	LD	protein-complex	endosome-vesicle		0.573159	0.575323	0.129929	0.91675	Q99570	PIK3R4	Phosphoinositide 3-kinase regulatory subunit 4	Q99570
Golgi apparatus	protein-complex	protein-complex	Cytoplasm		0.632184	0.216613	0.273624	0.868939	A0A0A0MS45;A0A6I8PIQ6;J3KNI1;Q9H9E3	COG4	Isoform of Q9H9E3, Component of oligomeric Golgi complex 4;Isoform of Q9H9E3, Component of oligomeric Golgi complex 4;Isoform of Q9H9E3, Component of oligomeric Golgi complex 4;Conserved oligomeric Golgi complex subunit 4	A0A0A0MS45;A0A6I8PIQ6;J3KNI1;Q9H9E3
Cytoplasm	LD	protein-complex	LD	+	0.983891	0.453833	0	0.83497	P29692	EEF1D	Elongation factor 1-delta	P29692
protein-complex	endosome-vesicle	protein-complex	Translation	+	0	0.768469	0	0.79097	Q9H6R7	WDCP	WD repeat and coiled-coil-containing protein	Q9H6R7
Cytoplasm	protein-complex	protein-complex	Nucleus		0.613489	0.468328	0.119881	0.817677	Q8TEB1;Q8TEB1-2	DCAF11	DDB1- and CUL4-associated factor 11;Isoform of Q8TEB1, Isoform 2 of DDB1- and CUL4-associated factor 11	Q8TEB1;Q8TEB1-2
Cytoplasm	protein-complex	protein-complex	Translation	+	0.312335	0.628672	0	0.902708	C9JFE4;Q13098;Q13098-5;Q13098-7	GPS1	Isoform of Q13098, PCI domain-containing protein;COP9 signalosome complex subunit 1;Isoform of Q13098, Isoform 4 of COP9 signalosome complex subunit 1;Isoform of Q13098, Isoform 2 of COP9 signalosome complex subunit 1	C9JFE4;Q13098;Q13098-5;Q13098-7
protein-complex	Nucleus	protein-complex	LD	+	0.225205	0.522249	0.126847	0.813436	P63167	DYNLL1	Dynein light chain 1, cytoplasmic	P63167
protein-complex	Translation	protein-complex	Cytoplasm	+	0.416025	0.750532	0	0.822845	Q96S59	RANBP9	Ran-binding protein 9	Q96S59
protein-complex	Cytoplasm	protein-complex	Cytoplasm		0.377884	0.730437	0.208371	0.88691	P35580;P35580-3	MYH10	Myosin-10;Isoform of P35580, Isoform 3 of Myosin-10	P35580;P35580-3
protein-complex	LD	protein-complex	Cytoplasm	+	0	0.728337	0.47719	0.818819	O95373	IPO7	Importin-7	O95373
protein-complex	Nucleus	protein-complex	Cytoplasm	+	0.344577	0.53761	0	0.835359	Q93100;Q93100-2;Q93100-3;Q93100-4	PHKB	Phosphorylase b kinase regulatory subunit beta;Isoform of Q93100, Isoform 2 of Phosphorylase b kinase regulatory subunit beta;Isoform of Q93100, Isoform 3 of Phosphorylase b kinase regulatory subunit beta;Isoform of Q93100, Isoform 4 of Phosphorylase b kinase regulatory subunit beta	Q93100;Q93100-2;Q93100-3;Q93100-4
Cytoplasm	protein-complex	protein-complex	Cytoplasm	+	0.521582	0.882238	0.399848	0.87757	Q96T76;Q96T76-8	MMS19	MMS19 nucleotide excision repair protein homolog;Isoform of Q96T76, Isoform 5 of MMS19 nucleotide excision repair protein homolog	Q96T76;Q96T76-8
Cytoplasm	LD	protein-complex	endosome-vesicle	+	0.696118	0.285082	0	0.900437	D6R938;Q13557;Q13557-10;Q13557-11;Q13557-12;Q13557-6;Q13557-8	CAMK2D	Isoform of Q13557, Calcium/calmodulin-dependent protein kinase;Calcium/calmodulin-dependent protein kinase type II subunit delta;Isoform of Q13557, Isoform Delta 10 of Calcium/calmodulin-dependent protein kinase type II subunit delta;Isoform of Q13557, Isoform Delta 11 of Calcium/calmodulin-dependent protein kinase type II subunit delta;Isoform of Q13557, Isoform Delta 12 of Calcium/calmodulin-de…	D6R938;Q13557;Q13557-10;Q13557-11;Q13557-12;Q13557-6;Q13557-8
Cytoplasm	Translation	protein-complex	Cytoplasm		0.612421	0.526087	0.12343	0.834482	A0A1W2PS05;Q8NEB9	PIK3C3	Isoform of Q8NEB9, Phosphatidylinositol 3-kinase catalytic subunit type 3;Phosphatidylinositol 3-kinase catalytic subunit type 3	A0A1W2PS05;Q8NEB9
Cytoplasm	protein-complex	protein-complex	LD	+	0.573151	0.731689	0.0340628	0.939781	Q13131;Q13131-2	PRKAA1	5'-AMP-activated protein kinase catalytic subunit alpha-1;Isoform of Q13131, Isoform 2 of 5'-AMP-activated protein kinase catalytic subunit alpha-1	Q13131;Q13131-2
Cytoplasm	protein-complex	protein-complex	Cytoplasm		0.595532	0.871468	0.218888	0.95056	Q13045	FLII	Protein flightless-1 homolog	Q13045
protein-complex	Nucleus	protein-complex	PM		0	0.693658	0	0.905974	A0A2R8Y5N2;A0A2R8Y5S3;A0A2R8YFV7;Q92574;Q92574-2	TSC1	Isoform of Q92574, Hamartin;Isoform of Q92574, Hamartin;Isoform of Q92574, Hamartin;Hamartin;Isoform of Q92574, Isoform 2 of Hamartin	A0A2R8Y5N2;A0A2R8Y5S3;A0A2R8YFV7;Q92574;Q92574-2
Cytoplasm	protein-complex	protein-complex	Translation	+	0.153442	0.907892	0	0.919827	P22234;P22234-2	PAICS	Multifunctional protein ADE2;Isoform of P22234, Isoform 2 of Multifunctional protein ADE2	P22234;P22234-2
protein-complex	Cytoplasm	Cytoplasm	protein-complex	+	0.495416	0.88307	0.651771	0.939943	Q8TD19	NEK9	Serine/threonine-protein kinase Nek9	Q8TD19
Cytoplasm	protein-complex	protein-complex	Cytoplasm		0.674382	0.852814	0.0995346	0.93329	C9JIF9;P13798	APEH	Isoform of P13798, Acyl-peptide hydrolase;Acylamino-acid-releasing enzyme	C9JIF9;P13798
Cytoplasm	protein-complex	protein-complex	Cytoplasm	+	0.647722	0.594492	0.189019	0.819009	Q8WTW3	COG1	Conserved oligomeric Golgi complex subunit 1	Q8WTW3
Cytoplasm	endosome-vesicle	protein-complex	Cytoplasm		0	0.816052	0.337011	0.829291	I3L3S0;Q9Y5R8	TRAPPC1	Isoform of Q9Y5R8, Trafficking protein particle complex subunit (Fragment);Trafficking protein particle complex subunit 1	I3L3S0;Q9Y5R8
Cytoplasm	protein-complex	protein-complex	Cytoplasm	+	0.118641	0.884019	0.340581	0.797213	E7ESC6;Q9UIA9	XPO7	Isoform of Q9UIA9, Importin N-terminal domain-containing protein;Exportin-7	E7ESC6;Q9UIA9
Cytoplasm	protein-complex	protein-complex	Cytoplasm	+	0.529098	0.867835	0.352229	0.708039	A0A0A0MTN0;Q13617;Q13617-2	CUL2	Isoform of Q13617, CULLIN_2 domain-containing protein;Cullin-2;Isoform of Q13617, Isoform 2 of Cullin-2	A0A0A0MTN0;Q13617;Q13617-2
protein-complex	Cytoplasm	protein-complex	Translation	+	0.595468	0.924424	0	0.844725	O95456;O95456-2	PSMG1	Proteasome assembly chaperone 1;Isoform of O95456, Isoform 2 of Proteasome assembly chaperone 1	O95456;O95456-2
protein-complex	Cytoplasm	protein-complex	Cytoplasm	+	0.508805	0.905821	0.434227	0.931356	P46940	IQGAP1	Ras GTPase-activating-like protein IQGAP1	P46940
protein-complex	Cytoplasm	protein-complex	Cytoplasm	+	0.63186	0.908724	0.398654	0.923721	J3KR97;Q9BTW9;Q9BTW9-4	TBCD	Isoform of Q9BTW9, Tubulin-specific chaperone D;Tubulin-specific chaperone D;Isoform of Q9BTW9, Isoform 4 of Tubulin-specific chaperone D	J3KR97;Q9BTW9;Q9BTW9-4
protein-complex	Golgi apparatus	protein-complex	Nucleus	+	0.151272	0.533718	0	0.838635	O15084-4	ANKRD28	Isoform of O15084, Isoform 4 of Serine/threonine-protein phosphatase 6 regulatory ankyrin repeat subunit A	O15084-4
protein-complex	Cytoplasm	protein-complex	Translation	+	0.257592	0.707608	0.0983471	0.861673	A5PLN9;A5PLN9-2;A5PLN9-4;A5PLN9-5	TRAPPC13	Trafficking protein particle complex subunit 13;Isoform of A5PLN9, Isoform 2 of Trafficking protein particle complex subunit 13;Isoform of A5PLN9, Isoform 3 of Trafficking protein particle complex subunit 13;Isoform of A5PLN9, Isoform 4 of Trafficking protein particle complex subunit 13	A5PLN9;A5PLN9-2;A5PLN9-4;A5PLN9-5
protein-complex	Translation	protein-complex	Cytoplasm		0	0.734406	0.448614	0.881634	P62714;P67775	PPP2CB;PPP2CA	Serine/threonine-protein phosphatase 2A catalytic subunit beta isoform;Serine/threonine-protein phosphatase 2A catalytic subunit alpha isoform	P62714;P67775
protein-complex	Cytoplasm	protein-complex	Translation	+	0.269771	0.858163	0.0560596	0.927814	A0A6Q8PFU3;P43034	PAFAH1B1	Isoform of P43034, Platelet-activating factor acetylhydrolase IB subunit alpha;Platelet-activating factor acetylhydrolase IB subunit beta	A0A6Q8PFU3;P43034
protein-complex	endosome-vesicle	protein-complex	Cytoplasm	+	0.455491	0.687508	0.140583	0.871049	A0A2R8YG42	ARHGEF7	Isoform of Q14155, Rho guanine nucleotide exchange factor 7	A0A2R8YG42
protein-complex	Translation	protein-complex	Nucleus	+	0.12328	0.742315	0.0932835	0.83287	Q9H2J4	PDCL3	Phosducin-like protein 3	Q9H2J4
protein-complex	Cytoplasm	protein-complex	LD	+	0.582693	0.884612	0	0.909449	B1AKR6;Q9NP97	DYNLRB1	Isoform of Q9NP97, Robl_LC7 domain-containing protein;Dynein light chain roadblock-type 1	B1AKR6;Q9NP97
protein-complex	Cytoplasm	protein-complex	Cytoplasm	+	0.309687	0.927578	0.187488	0.946192	Q06210;Q06210-2	GFPT1	Glutamine--fructose-6-phosphate aminotransferase [isomerizing] 1;Isoform of Q06210, Isoform 2 of Glutamine--fructose-6-phosphate aminotransferase [isomerizing] 1	Q06210;Q06210-2
protein-complex	Cytoplasm	protein-complex	Cytoplasm	+	0.360632	0.861359	0.106039	0.903078	O15027;O15027-5	SEC16A	Protein transport protein Sec16A;Isoform of O15027, Isoform 5 of Protein transport protein Sec16A	O15027;O15027-5
protein-complex	Translation	protein-complex	Translation	+	0	0.915655	0	0.934694	A0A087WYS1;E7EUC7;Q16851	UGP2	Isoform of Q16851, UTP--glucose-1-phosphate uridylyltransferase;Isoform of Q16851, UTP--glucose-1-phosphate uridylyltransferase;UTP--glucose-1-phosphate uridylyltransferase	A0A087WYS1;E7EUC7;Q16851
Nucleus	Cytoplasm	protein-complex	Translation	+	0.383752	0.452284	0	0.713871	P33993	MCM7	DNA replication licensing factor MCM7	P33993
Cytoplasm	Translation	protein-complex	ER		0.383484	0.637024	0	0.924373	O00399	DCTN6	Dynactin subunit 6	O00399
endosome-vesicle	protein-complex	protein-complex	Cytoplasm		1	0.639364	0	0.937181	P46019	PHKA2	Phosphorylase b kinase regulatory subunit alpha, liver isoform	P46019
Mitochondria	protein-complex	protein-complex	Cytoplasm		0.7101	0.37543	0	0.911727	Q16186	ADRM1	Proteasomal ubiquitin receptor ADRM1	Q16186
Translation	protein-complex	protein-complex	Cytoplasm		0.593767	0.677791	0	0.898349	P35573	AGL	Glycogen debranching enzyme	P35573
Translation	Nucleus	protein-complex	Cytoplasm		0.529314	0.548548	0.252579	0.762827	A0A0A6YYC0;E9PJN1;O75676;O75676-2	RPS6KA4	Isoform of O75676, Non-specific serine/threonine protein kinase (Fragment);Isoform of O75676, Ribosomal protein S6 kinase;Ribosomal protein S6 kinase alpha-4;Isoform of O75676, Isoform 2 of Ribosomal protein S6 kinase alpha-4	A0A0A6YYC0;E9PJN1;O75676;O75676-2
Cytoplasm	endosome-vesicle	protein-complex	endosome-vesicle		0.56605	0.738674	0.432515	0.719707	Q641Q2;Q641Q2-2	WASHC2A	WASH complex subunit 2A;Isoform of Q641Q2, Isoform 2 of WASH complex subunit 2A	Q641Q2;Q641Q2-2
Cytoplasm	endosome-vesicle	protein-complex	LD	+	0.629213	0.446318	0.0514871	0.794466	P54619;P54619-2	PRKAG1	5'-AMP-activated protein kinase subunit gamma-1;Isoform of P54619, Isoform 2 of 5'-AMP-activated protein kinase subunit gamma-1	P54619;P54619-2
Cytoplasm	LD	protein-complex	Cytoplasm	+	0.557856	0.392228	0.465631	0.83096	P50570;P50570-5	DNM2	Dynamin-2;Isoform of P50570, Isoform 5 of Dynamin-2	P50570;P50570-5
endosome-vesicle	Translation	protein-complex	endosome-vesicle		0	0.730329	0.29038	0.859515	A0A087WVQ6;Q00610;Q00610-2	CLTC	Isoform of Q00610, Clathrin heavy chain;Clathrin heavy chain 1;Isoform of Q00610, Isoform 2 of Clathrin heavy chain 1	A0A087WVQ6;Q00610;Q00610-2
protein-complex	Translation	protein-complex	Nucleus	+	0	0.821042	0.218304	0.699535	O75935	DCTN3	Dynactin subunit 3	O75935
protein-complex	Cytoplasm	protein-complex	Cytoplasm	+	0	0.841967	0	0.792999	P55036	PSMD4	26S proteasome non-ATPase regulatory subunit 4	P55036
protein-complex	Cytoplasm	protein-complex	Cytoplasm	+	0	0.86727	0	0.917843	P51665	PSMD7	26S proteasome non-ATPase regulatory subunit 7	P51665
protein-complex	endosome-vesicle	protein-complex	Cytoplasm	+	0	0.872415	0	0.936994	O43396	TXNL1	Thioredoxin-like protein 1	O43396
protein-complex	Nucleus	protein-complex	Cytoplasm	+	0.132463	0.799567	0	0.834204	Q15008	PSMD6	26S proteasome non-ATPase regulatory subunit 6	Q15008
protein-complex	Nucleus	protein-complex	Cytoplasm	+	0.13727	0.844103	0	0.751437	O00232	PSMD12	26S proteasome non-ATPase regulatory subunit 12	O00232
protein-complex	Nucleus	protein-complex	Cytoplasm	+	0.153157	0.814337	0	0.904563	O00231	PSMD11	26S proteasome non-ATPase regulatory subunit 11	O00231
protein-complex	Cytoplasm	protein-complex	Cytoplasm	+	0	0.801656	0	0.945803	P49720	PSMB3	Proteasome subunit beta type-3	P49720
protein-complex	Cytoplasm	protein-complex	Translation	+	0	0.84688	0.0525537	0.873634	Q99436	PSMB7	Proteasome subunit beta type-7	Q99436
protein-complex	Nucleus	protein-complex	Cytoplasm	+	0.136823	0.755144	0	0.948103	Q14997	PSME4	Proteasome activator complex subunit 4	Q14997
protein-complex	Translation	protein-complex	Cytoplasm	+	0.145059	0.777779	0	0.915945	A6NGJ0;P51808	DYNLT3	Isoform of P51808, Dynein light chain Tctex-type 3;Dynein light chain Tctex-type 3	A6NGJ0;P51808
protein-complex	Cytoplasm	protein-complex	Cytoplasm	+	0	0.901598	0	0.968915	Q14558-2	PRPSAP1	Isoform of Q14558, Isoform 2 of Phosphoribosyl pyrophosphate synthase-associated protein 1	Q14558-2
protein-complex	LD	protein-complex	Nucleus	+	0	0.946523	0	0.964174	Q9BRP4	PAAF1	Proteasomal ATPase-associated factor 1	Q9BRP4
protein-complex	Mitochondria	protein-complex	Cytoplasm	+	0	0.908982	0.248549	0.8407	Q13618;Q13618-2	CUL3	Cullin-3;Isoform of Q13618, Isoform 2 of Cullin-3	Q13618;Q13618-2
protein-complex	Nucleus	protein-complex	Cytoplasm	+	0	0.895117	0	0.953353	Q13409-3;Q13409-6;Q13409-7	DYNC1I2	Isoform of Q13409, Isoform 2C of Cytoplasmic dynein 1 intermediate chain 2;Isoform of Q13409, Isoform 2F of Cytoplasmic dynein 1 intermediate chain 2;Isoform of Q13409, Isoform 3 of Cytoplasmic dynein 1 intermediate chain 2	Q13409-3;Q13409-6;Q13409-7
protein-complex	Cytoplasm	protein-complex	Translation	+	0	0.817277	0.151107	0.826762	P28062;P28062-2;X5D2R7	PSMB8	Proteasome subunit beta type-8;Isoform of P28062, Isoform 2 of Proteasome subunit beta type-8;Isoform of P28062, Proteasome subunit beta	P28062;P28062-2;X5D2R7
protein-complex	endosome-vesicle	protein-complex	Cytoplasm	+	0	0.855694	0	0.862388	Q15386	UBE3C	Ubiquitin-protein ligase E3C	Q15386
protein-complex	Cytoplasm	protein-complex	LD	+	0	0.932264	0	0.947764	Q13561;Q13561-2;Q13561-3	DCTN2	Dynactin subunit 2;Isoform of Q13561, Isoform 2 of Dynactin subunit 2;Isoform of Q13561, Isoform 3 of Dynactin subunit 2	Q13561;Q13561-2;Q13561-3
protein-complex	Cytoplasm	protein-complex	Nucleus	+	0	0.863765	0.0969587	0.784976	J3KNN3;P15735;P15735-2	PHKG2	Isoform of P15735, Phosphorylase kinase;Phosphorylase b kinase gamma catalytic chain, liver/testis isoform;Isoform of P15735, Isoform 2 of Phosphorylase b kinase gamma catalytic chain, liver/testis isoform	J3KNN3;P15735;P15735-2
protein-complex	Cytoplasm	protein-complex	Cytoplasm	+	0	0.929285	0	0.951496	P42025	ACTR1B	Beta-centractin	P42025
protein-complex	Cytoplasm	protein-complex	Cytoplasm	+	0	0.946949	0	0.943638	Q5T4S7;Q5T4S7-2;Q5T4S7-3	UBR4	E3 ubiquitin-protein ligase UBR4;Isoform of Q5T4S7, Isoform 2 of E3 ubiquitin-protein ligase UBR4;Isoform of Q5T4S7, Isoform 3 of E3 ubiquitin-protein ligase UBR4	Q5T4S7;Q5T4S7-2;Q5T4S7-3
protein-complex	Cytoplasm	protein-complex	Cytoplasm	+	0	0.965359	0	0.944091	P61163	ACTR1A	Alpha-centractin	P61163
protein-complex	Cytoplasm	protein-complex	Cytoplasm	+	0	0.962955	0	0.92586	O43237	DYNC1LI2	Cytoplasmic dynein 1 light intermediate chain 2	O43237
protein-complex	Cytoplasm	protein-complex	Cytoplasm	+	0	0.969331	0	0.968269	Q14204	DYNC1H1	Cytoplasmic dynein 1 heavy chain 1	Q14204
protein-complex	Cytoplasm	protein-complex	Cytoplasm	+	0	0.949321	0	0.963998	E7EX90;Q14203-3	DCTN1	Isoform of Q14203, Dynactin subunit 1;Isoform of Q14203, Isoform 3 of Dynactin subunit 1	E7EX90;Q14203-3
protein-complex	Cytoplasm	protein-complex	Cytoplasm	+	0	0.799335	0	0.915953	P48556;R4GMR5	PSMD8	26S proteasome non-ATPase regulatory subunit 8;Isoform of P48556, 26S proteasome non-ATPase regulatory subunit 8	P48556;R4GMR5
protein-complex	endosome-vesicle	protein-complex	Cytoplasm	+	0	0.95113	0	0.972199	P28066	PSMA5	Proteasome subunit alpha type-5	P28066
protein-complex	Cytoplasm	protein-complex	Cytoplasm	+	0	0.9434	0	0.906241	Q13200	PSMD2	26S proteasome non-ATPase regulatory subunit 2	Q13200
protein-complex	endosome-vesicle	protein-complex	Cytoplasm	+	0	0.940772	0	0.937265	P62191	PSMC1	26S proteasome regulatory subunit 4	P62191
protein-complex	Cytoplasm	protein-complex	Cytoplasm	+	0	0.957648	0	0.918614	Q99460	PSMD1	26S proteasome non-ATPase regulatory subunit 1	Q99460
protein-complex	Cytoplasm	protein-complex	Cytoplasm	+	0	0.938776	0	0.948246	O00487	PSMD14	26S proteasome non-ATPase regulatory subunit 14	O00487
protein-complex	Cytoplasm	protein-complex	Cytoplasm	+	0	0.932838	0	0.94959	G3V5Z7;P60900	PSMA6	Isoform of P60900, Proteasome subunit alpha type;Proteasome subunit alpha type-6	G3V5Z7;P60900
protein-complex	Cytoplasm	protein-complex	Cytoplasm	+	0	0.914645	0	0.951501	A0A087X2I1;P62333	PSMC6	Isoform of P62333, 26S proteasome regulatory subunit 10B;26S proteasome regulatory subunit 10B	A0A087X2I1;P62333
protein-complex	Cytoplasm	protein-complex	Lysosome	+	0	0.90712	0.0975634	0.775697	P28065;P28065-2	PSMB9	Proteasome subunit beta type-9;Isoform of P28065, Isoform LMP2.S of Proteasome subunit beta type-9	P28065;P28065-2
protein-complex	endosome-vesicle	protein-complex	Cytoplasm	+	0	0.962238	0	0.942776	O43242	PSMD3	26S proteasome non-ATPase regulatory subunit 3	O43242
protein-complex	Cytoplasm	protein-complex	Cytoplasm	+	0	0.942371	0	0.968599	P28072	PSMB6	Proteasome subunit beta type-6	P28072
protein-complex	Cytoplasm	protein-complex	Cytoplasm	+	0	0.963165	0	0.957163	P25788;P25788-2	PSMA3	Proteasome subunit alpha type-3;Isoform of P25788, Isoform 2 of Proteasome subunit alpha type-3	P25788;P25788-2
protein-complex	Cytoplasm	protein-complex	Cytoplasm	+	0	0.950406	0	0.949397	P28074	PSMB5	Proteasome subunit beta type-5	P28074
protein-complex	Cytoplasm	protein-complex	Cytoplasm	+	0	0.956973	0	0.936269	F8VPD4;P27708	CAD	Isoform of P27708, Aspartate carbamoyltransferase;CAD protein	F8VPD4;P27708
protein-complex	Cytoplasm	protein-complex	Cytoplasm	+	0	0.944561	0	0.947243	P62195;P62195-2	PSMC5	26S proteasome regulatory subunit 8;Isoform of P62195, Isoform 2 of 26S proteasome regulatory subunit 8	P62195;P62195-2
protein-complex	Cytoplasm	protein-complex	Cytoplasm	+	0	0.954428	0	0.957837	P43686	PSMC4	26S proteasome regulatory subunit 6B	P43686
protein-complex	endosome-vesicle	protein-complex	Cytoplasm	+	0	0.958277	0	0.970372	P28070	PSMB4	Proteasome subunit beta type-4	P28070
protein-complex	endosome-vesicle	protein-complex	Cytoplasm	+	0	0.960293	0	0.977784	P25786;P25786-2	PSMA1	Proteasome subunit alpha type-1;Isoform of P25786, Isoform Long of Proteasome subunit alpha type-1	P25786;P25786-2
protein-complex	endosome-vesicle	protein-complex	Cytoplasm	+	0	0.95392	0	0.963285	O14818	PSMA7	Proteasome subunit alpha type-7	O14818
protein-complex	endosome-vesicle	protein-complex	Cytoplasm	+	0	0.945158	0	0.941218	P35998	PSMC2	26S proteasome regulatory subunit 7	P35998
protein-complex	Cytoplasm	protein-complex	Cytoplasm	+	0	0.966055	0	0.967322	A0A024RA52;P25787	PSMA2	Isoform of P25787, Proteasome subunit alpha type;Proteasome subunit alpha type-2	A0A024RA52;P25787
Cytoplasm	endosome-vesicle	Cytoplasm	PM	+	1	0.738618	0.148449	0.701891	Q96BJ3	AIDA	Axin interactor, dorsalization-associated protein	Q96BJ3
PM	Lysosome	Cytoplasm	LD		0	0.706594	0.411418	0.714267	A0A3B3ISV5;Q8N9N7	ENSG00000285942;LRRC57	ENSG00000285942 readthrough, Uncharacterized protein;Leucine-rich repeat-containing protein 57	A0A3B3ISV5;Q8N9N7
protein-complex	Cytoplasm	protein-complex	Cytoplasm	+	0.687415	0.776546	0.549682	0.886457	A0A1B0GTJ7;A0A1B0GWJ0;P30566	ADSL	Isoform of P30566, Adenylosuccinate lyase;Isoform of P30566, Adenylosuccinate lyase;Adenylosuccinate lyase	A0A1B0GTJ7;A0A1B0GWJ0;P30566
Translation	protein-complex	Cytoplasm	Translation		0.325203	0.744181	0.199503	0.855736	P55010	EIF5	Eukaryotic translation initiation factor 5	P55010
Cytoplasm	protein-complex	Cytoplasm	protein-complex		0.690741	0.443672	0.179003	0.753479	Q13137;Q13137-3;Q13137-4	CALCOCO2	Calcium-binding and coiled-coil domain-containing protein 2;Isoform of Q13137, Isoform 3 of Calcium-binding and coiled-coil domain-containing protein 2;Isoform of Q13137, Isoform 4 of Calcium-binding and coiled-coil domain-containing protein 2	Q13137;Q13137-3;Q13137-4
protein-complex	Translation	Cytoplasm	protein-complex		0.234895	0.598121	0.678285	0.809323	Q96PY6-3;Q96PY6-6	NEK1	Isoform of Q96PY6, Isoform 3 of Serine/threonine-protein kinase Nek1;Isoform of Q96PY6, Isoform 6 of Serine/threonine-protein kinase Nek1	Q96PY6-3;Q96PY6-6
endosome-vesicle	Translation	Cytoplasm	endosome-vesicle	+	0	0.750041	0.603708	0.533087	Q6ULP2;Q6ULP2-6;Q6ULP2-8;Q6ULP2-9	AFTPH	Aftiphilin;Isoform of Q6ULP2, Isoform 2 of Aftiphilin;Isoform of Q6ULP2, Isoform 4 of Aftiphilin;Isoform of Q6ULP2, Isoform 5 of Aftiphilin	Q6ULP2;Q6ULP2-6;Q6ULP2-8;Q6ULP2-9
endosome-vesicle	protein-complex	Cytoplasm	protein-complex		0.913075	0.569401	0	0.903281	Q99614	TTC1	Tetratricopeptide repeat protein 1	Q99614
endosome-vesicle	protein-complex	Cytoplasm	endosome-vesicle		1	0.730708	0.215767	0.766916	A6NHJ8;A6NND8;O95825	CRYZL1	Isoform of O95825, PKS_ER domain-containing protein;Isoform of O95825, PKS_ER domain-containing protein;Quinone oxidoreductase-like protein 1	A6NHJ8;A6NND8;O95825
endosome-vesicle	protein-complex	Cytoplasm	Translation		0.626393	0.692789	0.188197	0.72796	Q8TEA8	DTD1	D-aminoacyl-tRNA deacylase 1	Q8TEA8
Cytoplasm	protein-complex	Cytoplasm	protein-complex	+	0.447644	0.727092	0.495623	0.515261	H0Y8G9;Q15034	HERC3	HERC3 readthrough, HECT domain-containing protein;Probable E3 ubiquitin-protein ligase HERC3	H0Y8G9;Q15034
Cytoplasm	Mitochondria	Cytoplasm	Nucleus	+	0.131844	0.685036	0.489013	0.540115	A0A494C0P1;P04150;P04150-10;P04150-8	NR3C1	Isoform of P04150, Glucocorticoid receptor;Glucocorticoid receptor;Isoform of P04150, Isoform 10 of Glucocorticoid receptor;Isoform of P04150, Isoform Alpha-B of Glucocorticoid receptor	A0A494C0P1;P04150;P04150-10;P04150-8
Cytoplasm	Mitochondria	endosome-vesicle	protein-complex		0.738652	0.475743	0.533799	0.629816	D6RER5;D6RGI3;Q9NVA2	SEPTIN11	Isoform of Q9NVA2, Septin-type G domain-containing protein;Isoform of Q9NVA2, Septin-type G domain-containing protein;Septin-11	D6RER5;D6RGI3;Q9NVA2
protein-complex	Cytoplasm	Cytoplasm	LD	+	0.343459	0.592551	0.384602	0.708223	Q92546	RGP1	RAB6A-GEF complex partner protein 2	Q92546
protein-complex	Peroxisome	Cytoplasm	LD		0.279069	0.668903	0.586301	0.541714	P61011;P61011-2	SRP54	Signal recognition particle 54 kDa protein;Isoform of P61011, Isoform 2 of Signal recognition particle 54 kDa protein	P61011;P61011-2
Cytoplasm	LD	Cytoplasm	LD		0.939234	0.402894	0.452912	0.675704	Q96RF0-2	SNX18	Isoform of Q96RF0, Isoform 2 of Sorting nexin-18	Q96RF0-2
Cytoplasm	Lysosome	Cytoplasm	protein-complex		0.176117	0.381322	0.401069	0.772842	P27986	PIK3R1	Phosphatidylinositol 3-kinase regulatory subunit alpha	P27986
Cytoplasm	Mitochondria	Cytoplasm	Translation		0.175782	0.479584	0	0.830889	Q5R3I4	TTC38	Tetratricopeptide repeat protein 38	Q5R3I4
Cytoplasm	protein-complex	Cytoplasm	protein-complex		0.771547	0.581617	0	0.813613	P17931	LGALS3	Galectin-3	P17931
Cytoplasm	Golgi apparatus	Cytoplasm	LD		0.148873	0.486808	0	0.737377	P07902	GALT	Galactose-1-phosphate uridylyltransferase	P07902
Cytoplasm	protein-complex	Cytoplasm	protein-complex		0.520667	0.362504	0.168142	0.863297	C9JEA7;Q9BRC7	PLCD4	Isoform of Q9BRC7, Phosphoinositide phospholipase C;1-phosphatidylinositol 4,5-bisphosphate phosphodiesterase delta-4	C9JEA7;Q9BRC7
Cytoplasm	protein-complex	Cytoplasm	protein-complex		0.417409	0.749436	0.416797	0.438894	Q9NTM9	CUTC	Copper homeostasis protein cutC homolog	Q9NTM9
Cytoplasm	Nucleus	Cytoplasm	protein-complex		0	0.492962	0.211588	0.82718	O43301	HSPA12A	Heat shock 70 kDa protein 12A	O43301
Cytoplasm	protein-complex	Cytoplasm	protein-complex	+	0.686302	0.585415	0.534628	0.464489	Q15048	LRRC14	Leucine-rich repeat-containing protein 14	Q15048
Cytoplasm	protein-complex	Cytoplasm	Translation	+	0.0628247	0.753625	0	0.734189	O95749	GGPS1	Geranylgeranyl pyrophosphate synthase	O95749
Cytoplasm	LD	Cytoplasm	protein-complex		0.53761	0.484417	0.343482	0.637141	Q14457	BECN1	Beclin-1	Q14457
Cytoplasm	protein-complex	Cytoplasm	protein-complex		0.998652	0.505752	0.43095	0.415125	A7E2V4;A7E2V4-3;A7E2V4-4;A7E2V4-5;S4R393;S4R410	ZSWIM8	Zinc finger SWIM domain-containing protein 8;Isoform of A7E2V4, Isoform 3 of Zinc finger SWIM domain-containing protein 8;Isoform of A7E2V4, Isoform 4 of Zinc finger SWIM domain-containing protein 8;Isoform of A7E2V4, Isoform 5 of Zinc finger SWIM domain-containing protein 8;Isoform of A7E2V4, SWIM-type domain-containing protein;Isoform of A7E2V4, SWIM-type domain-containing protein	A7E2V4;A7E2V4-3;A7E2V4-4;A7E2V4-5;S4R393;S4R410
protein-complex	Translation	protein-complex	LD		0.809211	0.327567	0.285791	0.671512	Q15796;Q15796-2	SMAD2	Mothers against decapentaplegic homolog 2;Isoform of Q15796, Isoform Short of Mothers against decapentaplegic homolog 2	Q15796;Q15796-2
protein-complex	LD	Cytoplasm	protein-complex	+	0.918402	0.519127	0.679831	0.772583	P24534	EEF1B2	Elongation factor 1-beta	P24534
protein-complex	Mitochondria	Cytoplasm	LD		0.345803	0.394982	0.356463	0.751643	Q9NUS5	AP5S1	AP-5 complex subunit sigma-1	Q9NUS5
Translation	Cytoplasm	Cytoplasm	Lysosome	+	0.506521	0.620497	0.256125	0.499958	Q8ND24	RNF214	RING finger protein 214	Q8ND24
Translation	Cytoplasm	Cytoplasm	protein-complex	+	0.182554	0.789829	0.437441	0.84951	O75534;O75534-2	CSDE1	Cold shock domain-containing protein E1;Isoform of O75534, Isoform 2 of Cold shock domain-containing protein E1	O75534;O75534-2
Translation	Cytoplasm	Cytoplasm	LD		0.225168	0.784811	0.304661	0.738477	O43310;O43310-2	CTIF	CBP80/20-dependent translation initiation factor;Isoform of O43310, Isoform 2 of CBP80/20-dependent translation initiation factor	O43310;O43310-2
Translation	LD	Cytoplasm	Translation		0	0.87415	0.482223	0.919171	O00178	GTPBP1	GTP-binding protein 1	O00178
Cytoplasm	Translation	Cytoplasm	Translation	+	0.430966	0.728124	0.105251	0.83531	P50579	METAP2	Methionine aminopeptidase 2	P50579
Cytoplasm	Nucleus	Cytoplasm	protein-complex	+	0.200023	0.578983	0	0.789565	Q9NQ88	TIGAR	Fructose-2,6-bisphosphatase TIGAR	Q9NQ88
Cytoplasm	endosome-vesicle	Cytoplasm	LD	+	0	0.816949	0.0716387	0.752213	Q99707	MTR	Methionine synthase	Q99707
Cytoplasm	Mitochondria	Cytoplasm	protein-complex	+	0.366593	0.492599	0	0.894186	P37802;P37802-2	TAGLN2	Transgelin-2;Isoform of P37802, Isoform 2 of Transgelin-2	P37802;P37802-2
Cytoplasm	Golgi apparatus	Cytoplasm	Lysosome	+	0	0.712123	0	0.813115	P50502	ST13	Hsc70-interacting protein	P50502
Cytoplasm	Golgi apparatus	Cytoplasm	LD	+	0.173252	0.456431	0	0.895334	Q8IVD9	NUDCD3	NudC domain-containing protein 3	Q8IVD9
Cytoplasm	Golgi apparatus	Cytoplasm	LD	+	0	0.702969	0.125799	0.698544	Q9NRF8	CTPS2	CTP synthase 2	Q9NRF8
Cytoplasm	Translation	Cytoplasm	protein-complex	+	0	0.553751	0.316822	0.56702	D3YTB5;P51617;P51617-2;P51617-3;P51617-4	IRAK1	Isoform of P51617, Protein kinase domain-containing protein;Interleukin-1 receptor-associated kinase 1;Isoform of P51617, Isoform 2 of Interleukin-1 receptor-associated kinase 1;Isoform of P51617, Isoform 3 of Interleukin-1 receptor-associated kinase 1;Isoform of P51617, Isoform 4 of Interleukin-1 receptor-associated kinase 1	D3YTB5;P51617;P51617-2;P51617-3;P51617-4
Cytoplasm	protein-complex	Cytoplasm	Nucleus	+	0.457626	0.703025	0	0.869612	P58004	SESN2	Sestrin-2	P58004
Cytoplasm	Mitochondria	Cytoplasm	Golgi apparatus	+	0	0.682231	0.324374	0.475885	O75143;O75143-2;O75143-3;O75143-4;O75143-5	ATG13	Autophagy-related protein 13;Isoform of O75143, Isoform 2 of Autophagy-related protein 13;Isoform of O75143, Isoform 3 of Autophagy-related protein 13;Isoform of O75143, Isoform 4 of Autophagy-related protein 13;Isoform of O75143, Isoform 5 of Autophagy-related protein 13	O75143;O75143-2;O75143-3;O75143-4;O75143-5
Cytoplasm	PM	Cytoplasm	protein-complex	+	0	0.63266	0	0.907904	P62253	UBE2G1	Ubiquitin-conjugating enzyme E2 G1	P62253
Cytoplasm	Peroxisome	Cytoplasm	protein-complex	+	0.499215	0.3677	0.247322	0.908026	Q92890;Q92890-1	UFD1	Ubiquitin recognition factor in ER-associated degradation protein 1;Isoform of Q92890, Isoform Long of Ubiquitin recognition factor in ER-associated degradation protein 1	Q92890;Q92890-1
Cytoplasm	Translation	Cytoplasm	LD	+	0.21832	0.651935	0.314685	0.650734	Q8WUI4;Q8WUI4-3;Q8WUI4-4;Q8WUI4-5;Q8WUI4-6;Q8WUI4-7	HDAC7	Histone deacetylase 7;Isoform of Q8WUI4, Isoform 3 of Histone deacetylase 7;Isoform of Q8WUI4, Isoform 4 of Histone deacetylase 7;Isoform of Q8WUI4, Isoform 5 of Histone deacetylase 7;Isoform of Q8WUI4, Isoform 6 of Histone deacetylase 7;Isoform of Q8WUI4, Isoform 7 of Histone deacetylase 7	Q8WUI4;Q8WUI4-3;Q8WUI4-4;Q8WUI4-5;Q8WUI4-6;Q8WUI4-7
Cytoplasm	Nucleus	Cytoplasm	endosome-vesicle	+	0.468419	0.50348	0.148446	0.915832	P54577	YARS1	Tyrosine--tRNA ligase, cytoplasmic	P54577
Cytoplasm	Nucleus	Cytoplasm	LD	+	0.417531	0.685957	0	0.931786	P37837	TALDO1	Transaldolase	P37837
Cytoplasm	LD	Cytoplasm	protein-complex	+	0	0.707601	0.392761	0.920103	P07900;P07900-2	HSP90AA1	Heat shock protein HSP 90-alpha;Isoform of P07900, Isoform 2 of Heat shock protein HSP 90-alpha	P07900;P07900-2
Cytoplasm	protein-complex	Cytoplasm	Peroxisome	+	0.412962	0.759069	0	0.90623	A0A0G2JIW1;P0DMV8;P0DMV9	HSPA1B;HSPA1A;HSPA1B	Isoform of P0DMV9, Heat shock 70 kDa protein 1B;Heat shock 70 kDa protein 1A;Heat shock 70 kDa protein 1B	A0A0G2JIW1;P0DMV8;P0DMV9
Cytoplasm	Translation	Cytoplasm	Translation	+	0.507966	0.815102	0.305521	0.852199	P63241;P63241-2	EIF5A	Eukaryotic translation initiation factor 5A-1;Isoform of P63241, Isoform 2 of Eukaryotic translation initiation factor 5A-1	P63241;P63241-2
Cytoplasm	protein-complex	Cytoplasm	Translation	+	0	0.814186	0	0.888245	Q99816	TSG101	Tumor susceptibility gene 101 protein	Q99816
Cytoplasm	protein-complex	Cytoplasm	LD	+	0	0.767449	0	0.915661	P09525	ANXA4	Annexin A4	P09525
Cytoplasm	protein-complex	Cytoplasm	Lysosome	+	0	0.708899	0	0.87658	Q9GZZ9;Q9GZZ9-2	UBA5	Ubiquitin-like modifier-activating enzyme 5;Isoform of Q9GZZ9, Isoform 2 of Ubiquitin-like modifier-activating enzyme 5	Q9GZZ9;Q9GZZ9-2
Cytoplasm	LD	Cytoplasm	ER	+	0.108757	0.747232	0	0.893106	P28482	MAPK1	Mitogen-activated protein kinase 1	P28482
Cytoplasm	Translation	Cytoplasm	LD	+	0.205762	0.775312	0.0838294	0.812784	O75688	PPM1B	Protein phosphatase 1B	O75688
Cytoplasm	Peroxisome	Cytoplasm	Lysosome	+	0	0.897809	0.294568	0.53021	Q13976	PRKG1	cGMP-dependent protein kinase 1	Q13976
Cytoplasm	protein-complex	Cytoplasm	protein-complex	+	0.0786234	0.853508	0.342821	0.882109	Q9NVE7	PANK4	4'-phosphopantetheine phosphatase	Q9NVE7
Cytoplasm	Lysosome	Cytoplasm	Nucleus	+	0.0727735	0.870626	0.265565	0.677354	O60443	GSDME	Gasdermin-E	O60443
Cytoplasm	Mitochondria	Cytoplasm	Mitochondria	+	0	0.883654	0	0.909778	P15170;P15170-2;P15170-3	GSPT1	Eukaryotic peptide chain release factor GTP-binding subunit ERF3A;Isoform of P15170, Isoform 2 of Eukaryotic peptide chain release factor GTP-binding subunit ERF3A;Isoform of P15170, Isoform 3 of Eukaryotic peptide chain release factor GTP-binding subunit ERF3A	P15170;P15170-2;P15170-3
Cytoplasm	protein-complex	Cytoplasm	protein-complex	+	0.334054	0.898085	0	0.904891	P06733	ENO1	Alpha-enolase	P06733
Cytoplasm	Mitochondria	Cytoplasm	protein-complex	+	0	0.868111	0.268369	0.914166	O60271	SPAG9	C-Jun-amino-terminal kinase-interacting protein 4	O60271
Cytoplasm	endosome-vesicle	Cytoplasm	protein-complex	+	0.205691	0.759827	0	0.857694	Q8IWE2	FAM114A1	Protein NOXP20	Q8IWE2
Cytoplasm	Lysosome	Cytoplasm	Nucleus	+	0.0976143	0.7426	0.0689988	0.761664	Q9GZN8;Q9GZN8-2	C20orf27	UPF0687 protein C20orf27;Isoform of Q9GZN8, Isoform 2 of UPF0687 protein C20orf27	Q9GZN8;Q9GZN8-2
Cytoplasm	Peroxisome	Cytoplasm	protein-complex	+	0	0.864802	0.474136	0.910683	O95352	ATG7	Ubiquitin-like modifier-activating enzyme ATG7	O95352
Cytoplasm	Nucleus	Cytoplasm	protein-complex	+	0	0.832299	0	0.900064	Q92882	OSTF1	Osteoclast-stimulating factor 1	Q92882
Cytoplasm	Lysosome	Cytoplasm	Nucleus	+	0	0.787092	0	0.949209	Q9BWD1;Q9BWD1-2	ACAT2	Acetyl-CoA acetyltransferase, cytosolic;Isoform of Q9BWD1, Isoform 2 of Acetyl-CoA acetyltransferase, cytosolic	Q9BWD1;Q9BWD1-2
Cytoplasm	endosome-vesicle	Cytoplasm	protein-complex	+	0.361428	0.555717	0	0.924536	C9IZ93;C9J9P8;C9JF62;Q969M7;Q969M7-2;Q969M7-3;Q969M7-7	UBE2F	Isoform of Q969M7, UBC core domain-containing protein;Isoform of Q969M7, UBC core domain-containing protein (Fragment);Isoform of Q969M7, UBC core domain-containing protein (Fragment);NEDD8-conjugating enzyme UBE2F;Isoform of Q969M7, Isoform 2 of NEDD8-conjugating enzyme UBE2F;Isoform of Q969M7, Isoform 3 of NEDD8-conjugating enzyme UBE2F;Isoform of Q969M7, Isoform 7 of NEDD8-conjugating enzyme U…	C9IZ93;C9J9P8;C9JF62;Q969M7;Q969M7-2;Q969M7-3;Q969M7-7
Cytoplasm	Nucleus	Cytoplasm	protein-complex	+	0.0428136	0.789764	0	0.74309	Q8TBE9	NANP	N-acylneuraminate-9-phosphatase	Q8TBE9
Cytoplasm	protein-complex	Cytoplasm	Translation	+	0	0.765568	0.046208	0.77513	Q96RR4;Q96RR4-2;Q96RR4-3;Q96RR4-4;Q96RR4-5;Q96RR4-6;Q96RR4-7	CAMKK2	Calcium/calmodulin-dependent protein kinase kinase 2;Isoform of Q96RR4, Isoform 2 of Calcium/calmodulin-dependent protein kinase kinase 2;Isoform of Q96RR4, Isoform 3 of Calcium/calmodulin-dependent protein kinase kinase 2;Isoform of Q96RR4, Isoform 4 of Calcium/calmodulin-dependent protein kinase kinase 2;Isoform of Q96RR4, Isoform 5 of Calcium/calmodulin-dependent protein kinase kinase 2;Isofor…	Q96RR4;Q96RR4-2;Q96RR4-3;Q96RR4-4;Q96RR4-5;Q96RR4-6;Q96RR4-7
Cytoplasm	PM	Cytoplasm	Translation	+	0	0.866704	0.115372	0.864737	Q14166	TTLL12	Tubulin--tyrosine ligase-like protein 12	Q14166
Cytoplasm	Lysosome	Cytoplasm	LD	+	0.113512	0.744563	0.103478	0.690727	Q9H2G2-2	SLK	Isoform of Q9H2G2, Isoform 2 of STE20-like serine/threonine-protein kinase	Q9H2G2-2
Cytoplasm	Lysosome	Cytoplasm	protein-complex	+	0.0994186	0.651325	0.216212	0.793399	O60502;O60502-4	OGA	Protein O-GlcNAcase;Isoform of O60502, Isoform 4 of Protein O-GlcNAcase	O60502;O60502-4
Cytoplasm	PM	Cytoplasm	Nucleus	+	0	0.866844	0	0.928021	B4DUC8;Q13126	MTAP	Isoform of Q13126, S-methyl-5'-thioadenosine phosphorylase;S-methyl-5'-thioadenosine phosphorylase	B4DUC8;Q13126
Cytoplasm	protein-complex	Cytoplasm	protein-complex	+	0	0.80986	0	0.6483	P60484;P60484-2	PTEN	Phosphatidylinositol 3,4,5-trisphosphate 3-phosphatase and dual-specificity protein phosphatase PTEN;Isoform of P60484, Isoform alpha of Phosphatidylinositol 3,4,5-trisphosphate 3-phosphatase and dual-specificity protein phosphatase PTEN	P60484;P60484-2
Cytoplasm	Translation	Cytoplasm	LD	+	0	0.78565	0	0.806088	P09960	LTA4H	Leukotriene A-4 hydrolase	P09960
Cytoplasm	Nucleus	Cytoplasm	LD	+	0.144209	0.756728	0	0.862224	Q5TDH0;Q5TDH0-3	DDI2	Protein DDI1 homolog 2;Isoform of Q5TDH0, Isoform 3 of Protein DDI1 homolog 2	Q5TDH0;Q5TDH0-3
Cytoplasm	Mitochondria	Cytoplasm	LD	+	0	0.704865	0.209566	0.778641	F8W6G1;Q9UHY1	NRBP1	Isoform of Q9UHY1, Protein kinase domain-containing protein;Nuclear receptor-binding protein	F8W6G1;Q9UHY1
Cytoplasm	Peroxisome	Cytoplasm	PM	+	0	0.841594	0	0.873666	Q9C035;Q9C035-2;Q9C035-3;Q9C035-4	TRIM5	Tripartite motif-containing protein 5;Isoform of Q9C035, Isoform Beta of Tripartite motif-containing protein 5;Isoform of Q9C035, Isoform Gamma of Tripartite motif-containing protein 5;Isoform of Q9C035, Isoform Delta of Tripartite motif-containing protein 5	Q9C035;Q9C035-2;Q9C035-3;Q9C035-4
Cytoplasm	Nucleus	Cytoplasm	LD	+	0.196297	0.734625	0.184591	0.79616	P11802	CDK4	Cyclin-dependent kinase 4	P11802
Cytoplasm	Translation	Cytoplasm	LD	+	0	0.815359	0	0.738997	Q01415	GALK2	N-acetylgalactosamine kinase	Q01415
Cytoplasm	Translation	Cytoplasm	protein-complex	+	0.07064	0.768545	0.23285	0.877035	Q92598	HSPH1	Heat shock protein 105 kDa	Q92598
Cytoplasm	protein-complex	Cytoplasm	LD	+	0	0.668558	0	0.916279	Q14376	GALE	UDP-glucose 4-epimerase	Q14376
Cytoplasm	Translation	Cytoplasm	LD	+	0	0.581747	0	0.892681	Q13951	CBFB	Core-binding factor subunit beta	Q13951
Cytoplasm	Nucleus	Cytoplasm	LD	+	0.243128	0.662476	0	0.879887	A0A494C0Q8;P06132	UROD	Isoform of P06132, Uroporphyrinogen decarboxylase;Uroporphyrinogen decarboxylase	A0A494C0Q8;P06132
Cytoplasm	protein-complex	Cytoplasm	protein-complex	+	0	0.667708	0	0.685087	P61758	VBP1	Prefoldin subunit 3	P61758
Cytoplasm	protein-complex	Cytoplasm	protein-complex	+	0	0.748889	0	0.827244	J3KTI2;Q9BRT3	MIEN1	Isoform of Q9BRT3, Migration and invasion enhancer 1;Migration and invasion enhancer 1	J3KTI2;Q9BRT3
Cytoplasm	Translation	Cytoplasm	Lysosome	+	0	0.759041	0	0.879488	F5H8H2;Q03426	MVK	Isoform of Q03426, Mevalonate kinase;Mevalonate kinase	F5H8H2;Q03426
Cytoplasm	protein-complex	Cytoplasm	LD	+	0	0.839355	0	0.872357	F6UJY1;Q5T013	HYI	Isoform of Q5T013, Putative hydroxypyruvate isomerase;Putative hydroxypyruvate isomerase	F6UJY1;Q5T013
Cytoplasm	endosome-vesicle	Cytoplasm	LD	+	0	0.733448	0	0.91284	P55263;P55263-2	ADK	Adenosine kinase;Isoform of P55263, Isoform 2 of Adenosine kinase	P55263;P55263-2
Cytoplasm	protein-complex	Cytoplasm	protein-complex	+	0	0.85348	0.366218	0.809759	O14737	PDCD5	Programmed cell death protein 5	O14737
Cytoplasm	endosome-vesicle	Cytoplasm	protein-complex	+	0	0.788432	0	0.806114	P11441	UBL4A	Ubiquitin-like protein 4A	P11441
Cytoplasm	Translation	Cytoplasm	LD	+	0	0.82631	0	0.926874	P09488	GSTM1	Glutathione S-transferase Mu 1	P09488
Cytoplasm	Translation	Cytoplasm	protein-complex	+	0	0.842444	0	0.871344	A0A0A0MRJ6;P22061;P22061-2	PCMT1	Isoform of P22061, Protein-L-isoaspartate O-methyltransferase;Protein-L-isoaspartate(D-aspartate) O-methyltransferase;Isoform of P22061, Isoform 2 of Protein-L-isoaspartate(D-aspartate) O-methyltransferase	A0A0A0MRJ6;P22061;P22061-2
Cytoplasm	Nucleus	Cytoplasm	LD	+	0.231615	0.534723	0	0.892351	Q7Z5R6	APBB1IP	Amyloid beta A4 precursor protein-binding family B member 1-interacting protein	Q7Z5R6
Cytoplasm	protein-complex	Cytoplasm	Mitochondria	+	0	0.648379	0.0562583	0.676153	P53384;P53384-2	NUBP1	Cytosolic Fe-S cluster assembly factor NUBP1;Isoform of P53384, Isoform 2 of Cytosolic Fe-S cluster assembly factor NUBP1	P53384;P53384-2
Cytoplasm	protein-complex	Cytoplasm	protein-complex	+	0	0.694986	0	0.801803	Q8N4P3	HDDC3	Guanosine-3',5'-bis(diphosphate) 3'-pyrophosphohydrolase MESH1	Q8N4P3
Cytoplasm	protein-complex	Cytoplasm	protein-complex	+	0	0.629185	0	0.715583	Q13158	FADD	FAS-associated death domain protein	Q13158
Cytoplasm	protein-complex	Cytoplasm	protein-complex	+	0	0.646955	0	0.715129	A0A0A0MR85;Q03013	GSTM4	Isoform of Q03013, Glutathione transferase;Glutathione S-transferase Mu 4	A0A0A0MR85;Q03013
Cytoplasm	protein-complex	Cytoplasm	protein-complex	+	0.141139	0.903738	0.308915	0.923479	Q9NQW7-3;Q9NQW7-4	XPNPEP1	Isoform of Q9NQW7, Isoform 3 of Xaa-Pro aminopeptidase 1;Isoform of Q9NQW7, Isoform 4 of Xaa-Pro aminopeptidase 1	Q9NQW7-3;Q9NQW7-4
Cytoplasm	protein-complex	Cytoplasm	protein-complex	+	0.206203	0.89828	0.126715	0.901558	P17812	CTPS1	CTP synthase 1	P17812
Cytoplasm	Mitochondria	Cytoplasm	protein-complex	+	0	0.893023	0	0.916106	P43487;P43487-2	RANBP1	Ran-specific GTPase-activating protein;Isoform of P43487, Isoform 2 of Ran-specific GTPase-activating protein	P43487;P43487-2
Cytoplasm	protein-complex	Cytoplasm	protein-complex	+	0	0.846565	0	0.939021	P30086	PEBP1	Phosphatidylethanolamine-binding protein 1	P30086
Cytoplasm	protein-complex	Cytoplasm	PM	+	0.285618	0.906172	0	0.933641	P23381	WARS1	Tryptophan--tRNA ligase, cytoplasmic	P23381
Cytoplasm	protein-complex	Cytoplasm	LD	+	0.290957	0.912218	0.227966	0.849622	P22102	GART	Trifunctional purine biosynthetic protein adenosine-3	P22102
Cytoplasm	protein-complex	Cytoplasm	LD	+	0.117422	0.926258	0	0.932917	P22392-2;Q32Q12	NME2;NME1-NME2	Isoform of P22392, Isoform 3 of Nucleoside diphosphate kinase B;Isoform of P22392, Nucleoside diphosphate kinase	P22392-2;Q32Q12
Cytoplasm	Translation	Cytoplasm	ER	+	0	0.911116	0	0.934296	P07737	PFN1	Profilin-1	P07737
Cytoplasm	Translation	Cytoplasm	protein-complex	+	0	0.893961	0.29813	0.942371	P00338	LDHA	L-lactate dehydrogenase A chain	P00338
Cytoplasm	Lysosome	Cytoplasm	Golgi apparatus	+	0	0.86442	0	0.815985	O75828	CBR3	Carbonyl reductase [NADPH] 3	O75828
Cytoplasm	Mitochondria	Cytoplasm	Peroxisome	+	0	0.905277	0.200534	0.629401	Q96LD4	TRIM47	E3 ubiquitin-protein ligase TRIM47	Q96LD4
Cytoplasm	Translation	Cytoplasm	protein-complex	+	0	0.936539	0	0.945077	O14558	HSPB6	Heat shock protein beta-6	O14558
Cytoplasm	endosome-vesicle	Cytoplasm	protein-complex	+	0	0.894504	0	0.955311	J3KN29;O00233	PSMD9	Isoform of O00233, 26S proteasome non-ATPase regulatory subunit 9;26S proteasome non-ATPase regulatory subunit 9	J3KN29;O00233
Cytoplasm	Translation	Cytoplasm	LD	+	0	0.785474	0.265284	0.783788	Q9NSY0	NRBP2	Nuclear receptor-binding protein 2	Q9NSY0
Cytoplasm	protein-complex	Cytoplasm	protein-complex	+	0.05847	0.870304	0.168197	0.740898	P55212	CASP6	Caspase-6	P55212
Cytoplasm	Translation	Cytoplasm	protein-complex	+	0	0.85285	0	0.779368	Q9H5N1	RABEP2	Rab GTPase-binding effector protein 2	Q9H5N1
Cytoplasm	protein-complex	Cytoplasm	LD	+	0.146941	0.793659	0.344977	0.838089	Q9NPQ8;Q9NPQ8-4	RIC8A	Synembryn-A;Isoform of Q9NPQ8, Isoform 4 of Synembryn-A	Q9NPQ8;Q9NPQ8-4
Cytoplasm	Mitochondria	Cytoplasm	protein-complex	+	0	0.869468	0	0.902949	O00499-2;O00499-6	BIN1	Isoform of O00499, Isoform IIB of Myc box-dependent-interacting protein 1;Isoform of O00499, Isoform II2 of Myc box-dependent-interacting protein 1	O00499-2;O00499-6
Cytoplasm	Translation	Cytoplasm	LD	+	0	0.840173	0.232332	0.589323	O43353	RIPK2	Receptor-interacting serine/threonine-protein kinase 2	O43353
Cytoplasm	LD	Cytoplasm	LD	+	0	0.962577	0	0.911992	Q00169	PITPNA	Phosphatidylinositol transfer protein alpha isoform	Q00169
Cytoplasm	Translation	Cytoplasm	protein-complex	+	0	0.715392	0	0.775347	Q8TCD5	NT5C	5'(3')-deoxyribonucleotidase, cytosolic type	Q8TCD5
Cytoplasm	Golgi apparatus	Cytoplasm	LD	+	0	0.828188	0.14525	0.78553	Q15654	TRIP6	Thyroid receptor-interacting protein 6	Q15654
Cytoplasm	Translation	Cytoplasm	Translation	+	0	0.8122	0.148782	0.730659	P31751	AKT2	RAC-beta serine/threonine-protein kinase	P31751
Cytoplasm	Translation	Cytoplasm	protein-complex	+	0	0.830286	0	0.926848	F5H6Q1;J3KR44;Q96FW1	OTUB1	Isoform of Q96FW1, Ubiquitin thioesterase;Isoform of Q96FW1, Ubiquitin thioesterase;Ubiquitin thioesterase OTUB1	F5H6Q1;J3KR44;Q96FW1
Cytoplasm	Translation	Cytoplasm	protein-complex	+	0	0.912146	0	0.924935	Q99497	PARK7	Parkinson disease protein 7	Q99497
Cytoplasm	Translation	Cytoplasm	protein-complex	+	0	0.897393	0.0982813	0.906113	P32456	GBP2	Guanylate-binding protein 2	P32456
Cytoplasm	endosome-vesicle	Cytoplasm	LD	+	0	0.907765	0	0.878131	P00491	PNP	Purine nucleoside phosphorylase	P00491
Cytoplasm	Translation	Cytoplasm	LD	+	0	0.923222	0	0.960862	P30041	PRDX6	Peroxiredoxin-6	P30041
Cytoplasm	Translation	Cytoplasm	Nucleus	+	0	0.78856	0.0701186	0.646588	K7EP07;Q99426;Q99426-2	TBCB	Isoform of Q99426, CAP-Gly domain-containing protein (Fragment);Tubulin-folding cofactor B;Isoform of Q99426, Isoform 2 of Tubulin-folding cofactor B	K7EP07;Q99426;Q99426-2
Cytoplasm	Translation	Cytoplasm	protein-complex	+	0	0.912555	0	0.829768	C9J0K6;P30626;P30626-2	SRI	Isoform of P30626, Sorcin;Sorcin;Isoform of P30626, Isoform 2 of Sorcin	C9J0K6;P30626;P30626-2
Cytoplasm	Translation	Cytoplasm	LD	+	0	0.790405	0	0.930029	P62258	YWHAE	14-3-3 protein epsilon	P62258
Cytoplasm	Translation	Cytoplasm	protein-complex	+	0	0.868389	0.116204	0.855546	Q9BUK6;Q9BUK6-2	MSTO1	Protein misato homolog 1;Isoform of Q9BUK6, Isoform 2 of Protein misato homolog 1	Q9BUK6;Q9BUK6-2
Cytoplasm	Translation	Cytoplasm	PM	+	0	0.957415	0	0.911653	C9J5N1;Q9BTE6;Q9BTE6-2;Q9BTE6-3	PTGES3L-AARSD1;AARSD1;AARSD1;AARSD1	Isoform of Q9BTE6, PTGES3L-AARSD1 readthrough;Alanyl-tRNA editing protein Aarsd1;Isoform of Q9BTE6, Isoform 2 of Alanyl-tRNA editing protein Aarsd1;Isoform of Q9BTE6, Isoform 3 of Alanyl-tRNA editing protein Aarsd1	C9J5N1;Q9BTE6;Q9BTE6-2;Q9BTE6-3
Cytoplasm	PM	Cytoplasm	protein-complex	+	0.161307	0.685137	0	0.917245	O94760	DDAH1	N(G),N(G)-dimethylarginine dimethylaminohydrolase 1	O94760
Cytoplasm	protein-complex	Cytoplasm	protein-complex	+	0	0.842456	0	0.848001	O00170	AIP	AH receptor-interacting protein	O00170
Cytoplasm	Nucleus	Cytoplasm	protein-complex	+	0	0.839171	0	0.661944	A0A3B3ISQ4;Q9H6S3;Q9H6S3-3	EPS8L2	Isoform of Q9H6S3, Epidermal growth factor receptor kinase substrate 8-like protein 2;Epidermal growth factor receptor kinase substrate 8-like protein 2;Isoform of Q9H6S3, Isoform 3 of Epidermal growth factor receptor kinase substrate 8-like protein 2	A0A3B3ISQ4;Q9H6S3;Q9H6S3-3
Cytoplasm	Mitochondria	Cytoplasm	protein-complex	+	0	0.728081	0.359521	0.816358	E9PKF6;H7BXH2;Q5H9R7;Q5H9R7-2;Q5H9R7-6	PPP6R3	Isoform of Q5H9R7, Serine/threonine-protein phosphatase 6 regulatory subunit 3;Isoform of Q5H9R7, Serine/threonine-protein phosphatase 6 regulatory subunit 3;Serine/threonine-protein phosphatase 6 regulatory subunit 3;Isoform of Q5H9R7, Isoform 2 of Serine/threonine-protein phosphatase 6 regulatory subunit 3;Isoform of Q5H9R7, Isoform 6 of Serine/threonine-protein phosphatase 6 regulatory subunit…	E9PKF6;H7BXH2;Q5H9R7;Q5H9R7-2;Q5H9R7-6
Cytoplasm	LD	Cytoplasm	PM	+	0	0.950673	0	0.971836	J3KQ32;Q9NTK5	OLA1	Isoform of Q9NTK5, Obg-like ATPase 1;Obg-like ATPase 1	J3KQ32;Q9NTK5
Cytoplasm	protein-complex	Cytoplasm	protein-complex	+	0.147818	0.945916	0.310826	0.961405	A0A2U3TZU2;P06744	GPI	Isoform of P06744, Glucose-6-phosphate isomerase;Glucose-6-phosphate isomerase	A0A2U3TZU2;P06744
Cytoplasm	Mitochondria	Cytoplasm	Nucleus	+	0	0.710763	0	0.879938	Q13287	NMI	N-myc-interactor	Q13287
Cytoplasm	protein-complex	Cytoplasm	protein-complex	+	0.167586	0.913399	0.189956	0.914252	Q04446	GBE1	1,4-alpha-glucan-branching enzyme	Q04446
Cytoplasm	protein-complex	Cytoplasm	protein-complex	+	0.210404	0.920423	0.121973	0.95921	P49588	AARS1	Alanine--tRNA ligase, cytoplasmic	P49588
Cytoplasm	protein-complex	Cytoplasm	protein-complex	+	0.018276	0.93065	0.300853	0.960255	A0A5F9ZHM4;P07195	LDHB	Isoform of P07195, L-lactate dehydrogenase;L-lactate dehydrogenase B chain	A0A5F9ZHM4;P07195
Cytoplasm	protein-complex	Cytoplasm	protein-complex	+	0.244515	0.872456	0	0.949557	A0A0B4J2C3;P13693;Q5W0H4	TPT1	Isoform of P13693, TCTP domain-containing protein;Translationally-controlled tumor protein;Isoform of P13693, TCTP domain-containing protein	A0A0B4J2C3;P13693;Q5W0H4
Cytoplasm	Lysosome	Cytoplasm	protein-complex	+	0	0.817857	0	0.884923	Q9NT62;Q9NT62-2	ATG3	Ubiquitin-like-conjugating enzyme ATG3;Isoform of Q9NT62, Isoform 2 of Ubiquitin-like-conjugating enzyme ATG3	Q9NT62;Q9NT62-2
Cytoplasm	Lysosome	protein-complex	Cytoplasm		0	0.648285	0.523036	0.576113	B0QYS6;B0QYS7;P19484	TFEB	Isoform of P19484, BHLH domain-containing protein;Isoform of P19484, BHLH domain-containing protein;Transcription factor EB	B0QYS6;B0QYS7;P19484
Cytoplasm	Translation	Cytoplasm	Mitochondria	+	0	0.677074	0.269602	0.849722	P35270	SPR	Sepiapterin reductase	P35270
Cytoplasm	protein-complex	Cytoplasm	protein-complex	+	0.200343	0.676947	0.120345	0.769489	A0A0U1RQX8;A0A0U1RR39;A0A1B0GW38;P22681	CBL	Isoform of P22681, E3 ubiquitin-protein ligase CBL;Isoform of P22681, E3 ubiquitin-protein ligase CBL;Isoform of P22681, E3 ubiquitin-protein ligase CBL (Fragment);E3 ubiquitin-protein ligase CBL	A0A0U1RQX8;A0A0U1RR39;A0A1B0GW38;P22681
Cytoplasm	Golgi apparatus	Cytoplasm	LD	+	0.117994	0.557974	0	0.815229	G3V4P8;P60983	GMFB	Isoform of P60983, ADF-H domain-containing protein (Fragment);Glia maturation factor beta	G3V4P8;P60983
Cytoplasm	PM	Cytoplasm	Lysosome	+	0.176813	0.481195	0	0.625856	A0A6Q8PFT9;A0A6Q8PG02;A0A6Q8PGB2;A0A6Q8PGW1;Q6UWE0;Q6UWE0-2	LRSAM1	Isoform of Q6UWE0, E3 ubiquitin-protein ligase LRSAM1;Isoform of Q6UWE0, E3 ubiquitin-protein ligase LRSAM1;Isoform of Q6UWE0, E3 ubiquitin-protein ligase LRSAM1;Isoform of Q6UWE0, E3 ubiquitin-protein ligase LRSAM1;E3 ubiquitin-protein ligase LRSAM1;Isoform of Q6UWE0, Isoform 2 of E3 ubiquitin-protein ligase LRSAM1	A0A6Q8PFT9;A0A6Q8PG02;A0A6Q8PGB2;A0A6Q8PGW1;Q6UWE0;Q6UWE0-2
Cytoplasm	Translation	Cytoplasm	protein-complex	+	0	0.641731	0.354209	0.84103	H0YCY6;Q3LXA3;Q3LXA3-2	TKFC	Isoform of Q3LXA3, ATP-dependent dihydroxyacetone kinase (Fragment);Triokinase/FMN cyclase;Isoform of Q3LXA3, Isoform 2 of Triokinase/FMN cyclase	H0YCY6;Q3LXA3;Q3LXA3-2
Cytoplasm	Lysosome	Cytoplasm	LD	+	0	0.59122	0	0.848337	A0A0A0MSS8;P42330	AKR1C3	Isoform of P42330, Aldo_ket_red domain-containing protein;Aldo-keto reductase family 1 member C3	A0A0A0MSS8;P42330
Cytoplasm	Translation	Cytoplasm	Nucleus	+	0	0.84296	0.121068	0.807869	A0A1W2PNW1;A0A494C0T4;H0YJH6;P42226;P42226-3	STAT6	Isoform of P42226, Signal transducer and activator of transcription (Fragment);Isoform of P42226, Signal transducer and activator of transcription;Isoform of P42226, Signal transducer and activator of transcription;Signal transducer and activator of transcription 6;Isoform of P42226, Isoform 3 of Signal transducer and activator of transcription 6	A0A1W2PNW1;A0A494C0T4;H0YJH6;P42226;P42226-3
Cytoplasm	Translation	Cytoplasm	protein-complex	+	0	0.913931	0	0.939074	Q04760;Q04760-2	GLO1	Lactoylglutathione lyase;Isoform of Q04760, Isoform 2 of Lactoylglutathione lyase	Q04760;Q04760-2
Cytoplasm	Translation	Cytoplasm	Mitochondria	+	0	0.834273	0.221664	0.728132	P78318	IGBP1	Immunoglobulin-binding protein 1	P78318
Cytoplasm	Translation	Cytoplasm	protein-complex	+	0	0.870391	0.179492	0.910654	A0A087WY55;Q9NP79	VTA1	Isoform of Q9NP79, Chromosome 6 open reading frame 55, isoform CRA_b;Vacuolar protein sorting-associated protein VTA1 homolog	A0A087WY55;Q9NP79
Cytoplasm	protein-complex	Cytoplasm	protein-complex	+	0	0.795853	0	0.810752	Q15121;Q15121-2	PEA15	Astrocytic phosphoprotein PEA-15;Isoform of Q15121, Isoform 2 of Astrocytic phosphoprotein PEA-15	Q15121;Q15121-2
Cytoplasm	protein-complex	Cytoplasm	protein-complex	+	0	0.827003	0	0.558033	P06703	S100A6	Protein S100-A6	P06703
Cytoplasm	protein-complex	Cytoplasm	protein-complex	+	0	0.792514	0	0.799129	P62328	TMSB4X	Thymosin beta-4	P62328
Cytoplasm	Lysosome	Cytoplasm	Mitochondria	+	0	0.869956	0.239096	0.782024	P00390;P00390-2;P00390-3	GSR	Glutathione reductase, mitochondrial;Isoform of P00390, Isoform Cytoplasmic of Glutathione reductase, mitochondrial;Isoform of P00390, Isoform 2 of Glutathione reductase, mitochondrial	P00390;P00390-2;P00390-3
Cytoplasm	protein-complex	Cytoplasm	Translation	+	0	0.6141	0.129236	0.764488	Q8IYB5;Q8IYB5-2;Q8IYB5-3	SMAP1	Stromal membrane-associated protein 1;Isoform of Q8IYB5, Isoform 2 of Stromal membrane-associated protein 1;Isoform of Q8IYB5, Isoform 3 of Stromal membrane-associated protein 1	Q8IYB5;Q8IYB5-2;Q8IYB5-3
Cytoplasm	endosome-vesicle	Cytoplasm	protein-complex	+	0	0.566086	0	0.617703	P61024	CKS1B	Cyclin-dependent kinases regulatory subunit 1	P61024
Cytoplasm	endosome-vesicle	Cytoplasm	protein-complex	+	0	0.839951	0.0668182	0.944796	P45974-2	USP5	Isoform of P45974, Isoform Short of Ubiquitin carboxyl-terminal hydrolase 5	P45974-2
Cytoplasm	protein-complex	Cytoplasm	endosome-vesicle	+	0	0.843183	0.184855	0.689924	P31150	GDI1	Rab GDP dissociation inhibitor alpha	P31150
Cytoplasm	Mitochondria	Cytoplasm	endosome-vesicle	+	0	0.844379	0	0.753119	Q9H074;Q9H074-2	PAIP1	Polyadenylate-binding protein-interacting protein 1;Isoform of Q9H074, Isoform 2 of Polyadenylate-binding protein-interacting protein 1	Q9H074;Q9H074-2
Cytoplasm	LD	Cytoplasm	PM	+	0	0.826819	0	0.876793	P30520	ADSS2	Adenylosuccinate synthetase isozyme 2	P30520
Cytoplasm	Mitochondria	Cytoplasm	protein-complex	+	0.0750475	0.699111	0	0.895649	F6TLX2;Q9HC38-2	GLOD4	Isoform of Q9HC38, Glyoxalase domain-containing protein 4;Isoform of Q9HC38, Isoform 2 of Glyoxalase domain-containing protein 4	F6TLX2;Q9HC38-2
Cytoplasm	Translation	Cytoplasm	protein-complex	+	0.19779	0.781095	0	0.892786	Q15056	EIF4H	Eukaryotic translation initiation factor 4H	Q15056
Cytoplasm	protein-complex	Cytoplasm	LD	+	0	0.706893	0	0.796533	Q0VDG4;Q0VDG4-2	SCRN3	Secernin-3;Isoform of Q0VDG4, Isoform 2 of Secernin-3	Q0VDG4;Q0VDG4-2
Cytoplasm	Peroxisome	Cytoplasm	Lysosome	+	0	0.852907	0	0.911679	P16333	NCK1	Cytoplasmic protein NCK1	P16333
Cytoplasm	protein-complex	Cytoplasm	protein-complex	+	0	0.806298	0	0.905501	Q86WV7;Q96MW1	CCDC43	Isoform of Q96MW1, Coiled-coil domain-containing protein 43;Coiled-coil domain-containing protein 43	Q86WV7;Q96MW1
Cytoplasm	protein-complex	Cytoplasm	endosome-vesicle	+	0	0.760114	0	0.791168	O75157;O75157-2	TSC22D2	TSC22 domain family protein 2;Isoform of O75157, Isoform 2 of TSC22 domain family protein 2	O75157;O75157-2
Cytoplasm	protein-complex	Cytoplasm	protein-complex	+	0	0.913469	0	0.841395	Q13541	EIF4EBP1	Eukaryotic translation initiation factor 4E-binding protein 1	Q13541
Cytoplasm	protein-complex	Cytoplasm	protein-complex	+	0	0.825195	0	0.758947	A6NGP5;Q9H910;Q9H910-3	JPT2	Isoform of Q9H910, Jupiter microtubule-associated homolog 2;Jupiter microtubule associated homolog 2;Isoform of Q9H910, Isoform 3 of Jupiter microtubule associated homolog 2	A6NGP5;Q9H910;Q9H910-3
Cytoplasm	protein-complex	Cytoplasm	Mitochondria	+	0	0.812763	0	0.928253	Q05209	PTPN12	Tyrosine-protein phosphatase non-receptor type 12	Q05209
Cytoplasm	protein-complex	Cytoplasm	LD	+	0	0.749767	0.0589936	0.726528	O95433	AHSA1	Activator of 90 kDa heat shock protein ATPase homolog 1	O95433
Cytoplasm	protein-complex	Cytoplasm	Lysosome	+	0	0.806376	0	0.886049	P61086	UBE2K	Ubiquitin-conjugating enzyme E2 K	P61086
Cytoplasm	endosome-vesicle	Cytoplasm	Peroxisome	+	0	0.91746	0	0.834817	O00154;O00154-4;O00154-6;O00154-7	ACOT7	Cytosolic acyl coenzyme A thioester hydrolase;Isoform of O00154, Isoform 4 of Cytosolic acyl coenzyme A thioester hydrolase;Isoform of O00154, Isoform 6 of Cytosolic acyl coenzyme A thioester hydrolase;Isoform of O00154, Isoform 7 of Cytosolic acyl coenzyme A thioester hydrolase	O00154;O00154-4;O00154-6;O00154-7
Cytoplasm	protein-complex	Cytoplasm	protein-complex	+	0	0.833705	0	0.887132	Q7Z422;Q7Z422-2;Q7Z422-3;Q7Z422-4;Q7Z422-5	SZRD1	SUZ domain-containing protein 1;Isoform of Q7Z422, Isoform 2 of SUZ domain-containing protein 1;Isoform of Q7Z422, Isoform 3 of SUZ domain-containing protein 1;Isoform of Q7Z422, Isoform 4 of SUZ domain-containing protein 1;Isoform of Q7Z422, Isoform 5 of SUZ domain-containing protein 1	Q7Z422;Q7Z422-2;Q7Z422-3;Q7Z422-4;Q7Z422-5
Cytoplasm	protein-complex	Cytoplasm	protein-complex	+	0	0.881269	0	0.879847	O75368	SH3BGRL	SH3 domain-binding glutamic acid-rich-like protein	O75368
Cytoplasm	protein-complex	Cytoplasm	LD	+	0	0.801425	0	0.606495	Q9BS40	LXN	Latexin	Q9BS40
Cytoplasm	protein-complex	Cytoplasm	endosome-vesicle	+	0	0.855617	0.0802129	0.680621	Q7LG56	RRM2B	Ribonucleoside-diphosphate reductase subunit M2 B	Q7LG56
Cytoplasm	protein-complex	Cytoplasm	protein-complex	+	0	0.903694	0	0.840325	O14933	UBE2L6	Ubiquitin/ISG15-conjugating enzyme E2 L6	O14933
Cytoplasm	protein-complex	Cytoplasm	LD	+	0	0.827208	0	0.91977	P14324;P14324-2	FDPS	Farnesyl pyrophosphate synthase;Isoform of P14324, Isoform 2 of Farnesyl pyrophosphate synthase	P14324;P14324-2
Cytoplasm	protein-complex	Cytoplasm	protein-complex	+	0	0.685091	0	0.863483	O95989	NUDT3	Diphosphoinositol polyphosphate phosphohydrolase 1	O95989
Cytoplasm	protein-complex	Cytoplasm	Golgi apparatus	+	0	0.786112	0	0.866634	A0A494C0G1;O95394;O95394-4	PGM3	Isoform of O95394, Phosphoacetylglucosamine mutase;Phosphoacetylglucosamine mutase;Isoform of O95394, Isoform 3 of Phosphoacetylglucosamine mutase	A0A494C0G1;O95394;O95394-4
Cytoplasm	endosome-vesicle	Cytoplasm	protein-complex	+	0	0.769706	0	0.597505	P09104	ENO2	Gamma-enolase	P09104
Cytoplasm	Golgi apparatus	Cytoplasm	LD	+	0	0.868725	0.213647	0.767669	Q86TI2	DPP9	Dipeptidyl peptidase 9	Q86TI2
Cytoplasm	Nucleus	Cytoplasm	LD	+	0	0.837566	0.127505	0.8464	P36507	MAP2K2	Dual specificity mitogen-activated protein kinase kinase 2	P36507
Cytoplasm	endosome-vesicle	Cytoplasm	Mitochondria	+	0	0.88857	0.233099	0.859859	H3BLU7;O43488	AKR7A2	Isoform of O43488, Aflatoxin B1 aldehyde reductase member 2 (Fragment);Aflatoxin B1 aldehyde reductase member 2	H3BLU7;O43488
Cytoplasm	protein-complex	Cytoplasm	protein-complex	+	0	0.662739	0	0.791818	O00273	DFFA	DNA fragmentation factor subunit alpha	O00273
Cytoplasm	PM	Cytoplasm	protein-complex	+	0	0.950624	0.353471	0.919158	G3V180;G3V1D3;Q9NY33	DPP3	Isoform of Q9NY33, Dipeptidyl peptidase 3;Isoform of Q9NY33, Dipeptidyl peptidase 3;Dipeptidyl peptidase 3	G3V180;G3V1D3;Q9NY33
Cytoplasm	Lysosome	Cytoplasm	protein-complex	+	0	0.857415	0	0.927668	Q08752	PPID	Peptidyl-prolyl cis-trans isomerase D	Q08752
Cytoplasm	LD	Cytoplasm	PM	+	0	0.931331	0	0.965816	Q02790	FKBP4	Peptidyl-prolyl cis-trans isomerase FKBP4	Q02790
Cytoplasm	LD	Cytoplasm	protein-complex	+	0	0.776236	0.262195	0.939711	P34932	HSPA4	Heat shock 70 kDa protein 4	P34932
Cytoplasm	PM	Cytoplasm	LD	+	0	0.813051	0.0851763	0.729939	Q13630	GFUS	GDP-L-fucose synthase	Q13630
Cytoplasm	LD	Cytoplasm	protein-complex	+	0	0.744665	0.459164	0.914516	P08238	HSP90AB1	Heat shock protein HSP 90-beta	P08238
Cytoplasm	Lysosome	Cytoplasm	protein-complex	+	0.0728743	0.711326	0.271981	0.784382	Q7Z2Z2	EFL1	Elongation factor-like GTPase 1	Q7Z2Z2
Cytoplasm	Lysosome	Cytoplasm	protein-complex	+	0.0561139	0.68945	0	0.607124	Q9H788;Q9H788-2	SH2D4A	SH2 domain-containing protein 4A;Isoform of Q9H788, Isoform 2 of SH2 domain-containing protein 4A	Q9H788;Q9H788-2
Cytoplasm	protein-complex	Cytoplasm	Mitochondria	+	0	0.563822	0.158532	0.544868	P29373	CRABP2	Cellular retinoic acid-binding protein 2	P29373
Cytoplasm	protein-complex	Cytoplasm	Nucleus	+	0	0.629136	0.297318	0.60328	Q9NVQ4;Q9NVQ4-2;Q9NVQ4-3	FAIM	Fas apoptotic inhibitory molecule 1;Isoform of Q9NVQ4, Isoform 2 of Fas apoptotic inhibitory molecule 1;Isoform of Q9NVQ4, Isoform 3 of Fas apoptotic inhibitory molecule 1	Q9NVQ4;Q9NVQ4-2;Q9NVQ4-3
Cytoplasm	protein-complex	Cytoplasm	LD	+	0	0.753552	0	0.875896	H3BPB8;P34949	MPI	Isoform of P34949, Mannose-6-phosphate isomerase;Mannose-6-phosphate isomerase	H3BPB8;P34949
Cytoplasm	Lysosome	Cytoplasm	protein-complex	+	0	0.884561	0.383903	0.699866	Q9BYB4	GNB1L	Guanine nucleotide-binding protein subunit beta-like protein 1	Q9BYB4
Cytoplasm	protein-complex	Cytoplasm	endosome-vesicle	+	0	0.81271	0.0651747	0.642236	O96007	MOCS2	Molybdopterin synthase catalytic subunit	O96007
Cytoplasm	Translation	Cytoplasm	protein-complex	+	0	0.888899	0	0.910762	P04080	CSTB	Cystatin-B	P04080
Cytoplasm	Translation	Cytoplasm	protein-complex	+	0	0.870415	0	0.827133	E5RGR0;O75608;O75608-2	LYPLA1	Isoform of O75608, Acyl-protein thioesterase 1 (Fragment);Acyl-protein thioesterase 1;Isoform of O75608, Isoform 2 of Acyl-protein thioesterase 1	E5RGR0;O75608;O75608-2
Cytoplasm	protein-complex	Cytoplasm	protein-complex	+	0	0.824532	0	0.880755	P16949	STMN1	Stathmin	P16949
Cytoplasm	protein-complex	Cytoplasm	protein-complex	+	0	0.858389	0	0.868137	C9J0E4;P01040	CSTA	Isoform of P01040, Cystatin domain-containing protein;Cystatin-A	C9J0E4;P01040
Cytoplasm	endosome-vesicle	Cytoplasm	Mitochondria	+	0.0805418	0.831415	0	0.929888	O95747	OXSR1	Serine/threonine-protein kinase OSR1	O95747
Cytoplasm	Mitochondria	Cytoplasm	protein-complex	+	0	0.856342	0.231621	0.894018	Q5T5C7	SARS1	Isoform of P49591, Seryl-tRNA synthetase	Q5T5C7
Cytoplasm	PM	Cytoplasm	protein-complex	+	0.193331	0.828704	0.109049	0.905808	O75131	CPNE3	Copine-3	O75131
Cytoplasm	endosome-vesicle	Cytoplasm	protein-complex	+	0	0.936675	0.248976	0.641905	P52888	THOP1	Thimet oligopeptidase	P52888
Cytoplasm	PM	Cytoplasm	protein-complex	+	0	0.911528	0.101837	0.953485	P31939	ATIC	Bifunctional purine biosynthesis protein ATIC	P31939
Cytoplasm	Nucleus	Cytoplasm	Translation	+	0	0.889413	0	0.878536	P15531;P15531-2	NME1	Nucleoside diphosphate kinase A;Isoform of P15531, Isoform 2 of Nucleoside diphosphate kinase A	P15531;P15531-2
Cytoplasm	protein-complex	Cytoplasm	protein-complex	+	0	0.903604	0	0.950022	Q92597	NDRG1	Protein NDRG1	Q92597
Cytoplasm	endosome-vesicle	Cytoplasm	LD	+	0	0.93719	0	0.940244	Q9NQR4	NIT2	Omega-amidase NIT2	Q9NQR4
Cytoplasm	protein-complex	Cytoplasm	protein-complex	+	0	0.879634	0	0.9504	Q14847;Q14847-2	LASP1	LIM and SH3 domain protein 1;Isoform of Q14847, Isoform 2 of LIM and SH3 domain protein 1	Q14847;Q14847-2
Cytoplasm	endosome-vesicle	Cytoplasm	LD	+	0	0.898515	0	0.95846	Q9HB71	CACYBP	Calcyclin-binding protein	Q9HB71
Cytoplasm	Translation	Cytoplasm	LD	+	0	0.91125	0	0.892889	P09936	UCHL1	Ubiquitin carboxyl-terminal hydrolase isozyme L1	P09936
Cytoplasm	Translation	Cytoplasm	LD	+	0	0.930852	0	0.944013	P13489	RNH1	Ribonuclease inhibitor	P13489
Cytoplasm	protein-complex	Cytoplasm	protein-complex	+	0	0.896827	0	0.922326	P00568;Q5T9B7	AK1	Adenylate kinase isoenzyme 1;Isoform of P00568, Adenylate kinase isoenzyme 1	P00568;Q5T9B7
Cytoplasm	Translation	Cytoplasm	protein-complex	+	0	0.871799	0	0.951259	P09211	GSTP1	Glutathione S-transferase P	P09211
Cytoplasm	protein-complex	Cytoplasm	LD	+	0	0.764943	0	0.850453	P21266	GSTM3	Glutathione S-transferase Mu 3	P21266
Cytoplasm	Translation	Cytoplasm	protein-complex	+	0	0.840196	0	0.936029	Q01995	TAGLN	Transgelin	Q01995
Cytoplasm	Translation	Cytoplasm	protein-complex	+	0	0.812019	0	0.892094	P04083	ANXA1	Annexin A1	P04083
Cytoplasm	protein-complex	Cytoplasm	protein-complex	+	0	0.759763	0	0.796276	P55957;P55957-2	BID	BH3-interacting domain death agonist;Isoform of P55957, Isoform 2 of BH3-interacting domain death agonist	P55957;P55957-2
Cytoplasm	protein-complex	Cytoplasm	Translation	+	0	0.903721	0.10183	0.774452	Q16222;Q16222-2;Q16222-3	UAP1	UDP-N-acetylhexosamine pyrophosphorylase;Isoform of Q16222, Isoform AGX1 of UDP-N-acetylhexosamine pyrophosphorylase;Isoform of Q16222, Isoform 3 of UDP-N-acetylhexosamine pyrophosphorylase	Q16222;Q16222-2;Q16222-3
Cytoplasm	protein-complex	Cytoplasm	Golgi apparatus	+	0	0.893733	0	0.797113	O00299	CLIC1	Chloride intracellular channel protein 1	O00299
Cytoplasm	Translation	Cytoplasm	protein-complex	+	0	0.82415	0	0.895338	Q14012	CAMK1	Calcium/calmodulin-dependent protein kinase type 1	Q14012
Cytoplasm	Translation	Cytoplasm	protein-complex	+	0	0.952445	0.10722	0.928063	P50395	GDI2	Rab GDP dissociation inhibitor beta	P50395
Cytoplasm	ER	Cytoplasm	protein-complex	+	0	0.947707	0	0.928111	P30043	BLVRB	Flavin reductase (NADPH)	P30043
Cytoplasm	Translation	Cytoplasm	protein-complex	+	0	0.905211	0	0.913495	P53004	BLVRA	Biliverdin reductase A	P53004
Cytoplasm	Translation	Cytoplasm	Golgi apparatus	+	0	0.926376	0	0.938901	P15559;P15559-2	NQO1	NAD(P)H dehydrogenase [quinone] 1;Isoform of P15559, Isoform 2 of NAD(P)H dehydrogenase [quinone] 1	P15559;P15559-2
Cytoplasm	Translation	Cytoplasm	LD	+	0	0.895125	0	0.896319	P15121	AKR1B1	Aldo-keto reductase family 1 member B1	P15121
Cytoplasm	endosome-vesicle	Cytoplasm	protein-complex	+	0	0.911508	0	0.802554	P60673	PFN3	Profilin-3	P60673
Cytoplasm	Translation	Cytoplasm	LD	+	0	0.847417	0.161004	0.81024	P07741	APRT	Adenine phosphoribosyltransferase	P07741
Cytoplasm	Lysosome	Cytoplasm	LD	+	0	0.908862	0.04794	0.860849	P14174	MIF	Macrophage migration inhibitory factor	P14174
Cytoplasm	Translation	Cytoplasm	protein-complex	+	0	0.938489	0	0.951829	C9JBI3;P78330	PSPH	Isoform of P78330, O-phosphoserine phosphohydrolase (Fragment);Phosphoserine phosphatase	C9JBI3;P78330
Cytoplasm	endosome-vesicle	Cytoplasm	protein-complex	+	0	0.907183	0	0.957927	P49773	HINT1	Histidine triad nucleotide-binding protein 1	P49773
Cytoplasm	endosome-vesicle	Cytoplasm	LD	+	0	0.93163	0	0.968404	A0A5K1VW95;P40925;P40925-3	MDH1	Isoform of P40925, Malate dehydrogenase;Malate dehydrogenase, cytoplasmic;Isoform of P40925, Isoform 3 of Malate dehydrogenase, cytoplasmic	A0A5K1VW95;P40925;P40925-3
Cytoplasm	Translation	Cytoplasm	LD	+	0	0.808455	0.115003	0.77751	P46734;P46734-2;P46734-3	MAP2K3	Dual specificity mitogen-activated protein kinase kinase 3;Isoform of P46734, Isoform 1 of Dual specificity mitogen-activated protein kinase kinase 3;Isoform of P46734, Isoform 2 of Dual specificity mitogen-activated protein kinase kinase 3	P46734;P46734-2;P46734-3
Cytoplasm	protein-complex	Cytoplasm	protein-complex	+	0	0.819069	0	0.687016	Q5EBL4	RILPL1	RILP-like protein 1	Q5EBL4
Cytoplasm	protein-complex	Cytoplasm	protein-complex	+	0	0.891058	0	0.775961	Q14019	COTL1	Coactosin-like protein	Q14019
Cytoplasm	protein-complex	Cytoplasm	protein-complex	+	0	0.948378	0	0.83217	O60925	PFDN1	Prefoldin subunit 1	O60925
Cytoplasm	protein-complex	Cytoplasm	LD	+	0	0.838819	0	0.819275	Q8IVM0	CCDC50	Coiled-coil domain-containing protein 50	Q8IVM0
Cytoplasm	Mitochondria	Cytoplasm	PM	+	0	0.858878	0	0.816431	Q16543	CDC37	Hsp90 co-chaperone Cdc37	Q16543
Cytoplasm	protein-complex	Cytoplasm	LD	+	0	0.911533	0	0.862248	P48739;P48739-2;P48739-3	PITPNB	Phosphatidylinositol transfer protein beta isoform;Isoform of P48739, Isoform 2 of Phosphatidylinositol transfer protein beta isoform;Isoform of P48739, Isoform 3 of Phosphatidylinositol transfer protein beta isoform	P48739;P48739-2;P48739-3
Cytoplasm	Translation	Cytoplasm	protein-complex	+	0	0.864811	0	0.943459	E9PRQ7;Q04323	UBXN1	Isoform of Q04323, UBX domain-containing protein 1;UBX domain-containing protein 1	E9PRQ7;Q04323
Cytoplasm	PM	Cytoplasm	protein-complex	+	0	0.908376	0	0.891755	Q96KP4	CNDP2	Cytosolic non-specific dipeptidase	Q96KP4
Cytoplasm	Mitochondria	Cytoplasm	Mitochondria	+	0	0.837368	0	0.877895	Q16658	FSCN1	Fascin	Q16658
Cytoplasm	PM	Cytoplasm	protein-complex	+	0	0.898397	0	0.897884	P48147	PREP	Prolyl endopeptidase	P48147
Cytoplasm	endosome-vesicle	Cytoplasm	protein-complex	+	0	0.925694	0	0.915778	Q9NVS9	PNPO	Pyridoxine-5'-phosphate oxidase	Q9NVS9
Cytoplasm	protein-complex	Cytoplasm	Lysosome	+	0	0.856194	0.199421	0.550195	Q13546	RIPK1	Receptor-interacting serine/threonine-protein kinase 1	Q13546
Cytoplasm	LD	Cytoplasm	Nucleus	+	0	0.887782	0	0.809995	P00492	HPRT1	Hypoxanthine-guanine phosphoribosyltransferase	P00492
Cytoplasm	PM	Cytoplasm	Nucleus	+	0	0.929088	0	0.905209	O75874	IDH1	Isocitrate dehydrogenase [NADP] cytoplasmic	O75874
Cytoplasm	protein-complex	Cytoplasm	Nucleus	+	0	0.79179	0.104649	0.595473	P55039	DRG2	Developmentally-regulated GTP-binding protein 2	P55039
Cytoplasm	LD	Cytoplasm	protein-complex	+	0	0.9034	0.176269	0.912176	E9PLK3;P55786	NPEPPS	Isoform of P55786, Aminopeptidase;Puromycin-sensitive aminopeptidase	E9PLK3;P55786
Cytoplasm	Lysosome	Cytoplasm	protein-complex	+	0	0.77343	0.194776	0.772138	B4E1N1;Q6NXE6;Q6NXE6-2	ARMC6	Isoform of Q6NXE6, Armadillo repeat-containing protein 6;Armadillo repeat-containing protein 6;Isoform of Q6NXE6, Isoform 2 of Armadillo repeat-containing protein 6	B4E1N1;Q6NXE6;Q6NXE6-2
Cytoplasm	Mitochondria	Cytoplasm	protein-complex	+	0	0.853355	0	0.753256	Q99961	SH3GL1	Endophilin-A2	Q99961
Cytoplasm	LD	Cytoplasm	Nucleus	+	0	0.941131	0	0.878348	P12277	CKB	Creatine kinase B-type	P12277
Cytoplasm	LD	Cytoplasm	protein-complex	+	0	0.935388	0	0.942476	Q12765;Q12765-2	SCRN1	Secernin-1;Isoform of Q12765, Isoform 2 of Secernin-1	Q12765;Q12765-2
Cytoplasm	LD	Cytoplasm	protein-complex	+	0	0.964943	0	0.929668	P51570;P51570-2	GALK1	Galactokinase;Isoform of P51570, Isoform 2 of Galactokinase	P51570;P51570-2
Cytoplasm	LD	Cytoplasm	protein-complex	+	0	0.952282	0	0.915659	P68036;P68036-3	UBE2L3	Ubiquitin-conjugating enzyme E2 L3;Isoform of P68036, Isoform 3 of Ubiquitin-conjugating enzyme E2 L3	P68036;P68036-3
Cytoplasm	Peroxisome	Cytoplasm	protein-complex	+	0	0.926605	0	0.93338	P10599	TXN	Thioredoxin	P10599
Cytoplasm	protein-complex	Cytoplasm	protein-complex	+	0	0.878121	0	0.839265	P16930	FAH	Fumarylacetoacetase	P16930
Cytoplasm	LD	Cytoplasm	protein-complex	+	0	0.891986	0	0.770938	Q96CV9;Q96CV9-2	OPTN	Optineurin;Isoform of Q96CV9, Isoform 2 of Optineurin	Q96CV9;Q96CV9-2
Cytoplasm	protein-complex	Cytoplasm	protein-complex	+	0	0.894209	0	0.93346	P52565	ARHGDIA	Rho GDP-dissociation inhibitor 1	P52565
Cytoplasm	LD	Cytoplasm	protein-complex	+	0	0.935519	0.25481	0.939512	P52209;P52209-2	PGD	6-phosphogluconate dehydrogenase, decarboxylating;Isoform of P52209, Isoform 2 of 6-phosphogluconate dehydrogenase, decarboxylating	P52209;P52209-2
Cytoplasm	LD	Cytoplasm	protein-complex	+	0	0.948668	0	0.936099	Q9NRX4	PHPT1	14 kDa phosphohistidine phosphatase	Q9NRX4
Cytoplasm	protein-complex	Cytoplasm	protein-complex	+	0	0.928948	0	0.953849	Q93052	LPP	Lipoma-preferred partner	Q93052
Cytoplasm	PM	Cytoplasm	PM	+	0	0.957991	0	0.946211	P36871	PGM1	Phosphoglucomutase-1	P36871
Cytoplasm	protein-complex	Cytoplasm	LD	+	0	0.885494	0.192376	0.838568	O00401	WASL	Neural Wiskott-Aldrich syndrome protein	O00401
Cytoplasm	protein-complex	Cytoplasm	protein-complex	+	0	0.937507	0	0.917747	H3BUN4;H3BUP2;O60936;O60936-3	NOL3	Isoform of O60936, CARD domain-containing protein (Fragment);Isoform of O60936, CARD domain-containing protein (Fragment);Nucleolar protein 3;Isoform of O60936, Isoform 3 of Nucleolar protein 3	H3BUN4;H3BUP2;O60936;O60936-3
Cytoplasm	Mitochondria	Cytoplasm	protein-complex	+	0	0.803404	0.223036	0.885896	P17655	CAPN2	Calpain-2 catalytic subunit	P17655
Cytoplasm	Mitochondria	Cytoplasm	protein-complex	+	0	0.850817	0.274085	0.933762	P07384	CAPN1	Calpain-1 catalytic subunit	P07384
Cytoplasm	LD	Cytoplasm	protein-complex	+	0	0.914381	0.105449	0.942495	A0AVT1	UBA6	Ubiquitin-like modifier-activating enzyme 6	A0AVT1
Cytoplasm	PM	Cytoplasm	protein-complex	+	0.194723	0.655011	0	0.803181	Q9H425	C1orf198	Uncharacterized protein C1orf198	Q9H425
Cytoplasm	protein-complex	Cytoplasm	protein-complex	+	0	0.935062	0	0.927544	P58546	MTPN	Myotrophin	P58546
Cytoplasm	protein-complex	Cytoplasm	Translation	+	0	0.891496	0.117011	0.853102	A0A087WV97;Q8WU79;Q8WU79-2;Q8WU79-3;X6RCC3	SMAP2	Isoform of Q8WU79, Arf-GAP domain-containing protein;Stromal membrane-associated protein 2;Isoform of Q8WU79, Isoform 2 of Stromal membrane-associated protein 2;Isoform of Q8WU79, Isoform 3 of Stromal membrane-associated protein 2;Isoform of Q8WU79, Arf-GAP domain-containing protein (Fragment)	A0A087WV97;Q8WU79;Q8WU79-2;Q8WU79-3;X6RCC3
Cytoplasm	LD	Cytoplasm	protein-complex	+	0	0.914241	0	0.878148	Q9BRF8	CPPED1	Serine/threonine-protein phosphatase CPPED1	Q9BRF8
Cytoplasm	PM	Cytoplasm	protein-complex	+	0	0.826193	0	0.934221	P50135	HNMT	Histamine N-methyltransferase	P50135
Cytoplasm	Peroxisome	Cytoplasm	protein-complex	+	0.604993	0.41963	0.158452	0.928839	Q8TAT6;Q8TAT6-2	NPLOC4	Nuclear protein localization protein 4 homolog;Isoform of Q8TAT6, Isoform 2 of Nuclear protein localization protein 4 homolog	Q8TAT6;Q8TAT6-2
Cytoplasm	Nucleus	Cytoplasm	protein-complex	+	0.59344	0.670065	0	0.887569	Q9NP77	SSU72	RNA polymerase II subunit A C-terminal domain phosphatase SSU72	Q9NP77
Cytoplasm	Translation	Cytoplasm	protein-complex	+	0.10185	0.645644	0.234978	0.48206	Q32MZ4-4	LRRFIP1	Isoform of Q32MZ4, Isoform 4 of Leucine-rich repeat flightless-interacting protein 1	Q32MZ4-4
Cytoplasm	Mitochondria	Cytoplasm	LD	+	0.252156	0.427129	0.168567	0.732081	G3V169;P29466;P29466-2;P29466-3	CASP1	Isoform of P29466, Caspase 1, apoptosis-related cysteine peptidase (Interleukin 1, beta, convertase), isoform CRA_c;Caspase-1;Isoform of P29466, Isoform Beta of Caspase-1;Isoform of P29466, Isoform Gamma of Caspase-1	G3V169;P29466;P29466-2;P29466-3
Cytoplasm	Nucleus	protein-complex	endosome-vesicle	+	0.511632	0.276645	0	0.868526	A0A2R8YDT1;P15104	GLUL	Isoform of P15104, Glutamine synthetase;Glutamine synthetase	A0A2R8YDT1;P15104
Cytoplasm	protein-complex	Cytoplasm	protein-complex	+	0	0.460984	0	0.69956	P31949	S100A11	Protein S100-A11	P31949
Cytoplasm	Nucleus	Cytoplasm	protein-complex	+	0.361704	0.55459	0	0.608478	C9JCC6;Q14919;Q14919-2	DRAP1	Isoform of Q14919, CBFD_NFYB_HMF domain-containing protein;Dr1-associated corepressor;Isoform of Q14919, Isoform 2 of Dr1-associated corepressor	C9JCC6;Q14919;Q14919-2
Cytoplasm	ER	Cytoplasm	protein-complex	+	0.371122	0.338042	0	0.69957	Q6ICB0	DESI1	Desumoylating isopeptidase 1	Q6ICB0
Cytoplasm	protein-complex	Cytoplasm	LD	+	0.266192	0.637331	0	0.80492	Q92844	TANK	TRAF family member-associated NF-kappa-B activator	Q92844
Cytoplasm	Nucleus	Cytoplasm	LD	+	0.226747	0.579352	0.13134	0.680822	A0A6Q8PFK4;P50747	HLCS	Isoform of P50747, Biotin--protein ligase;Biotin--protein ligase	A0A6Q8PFK4;P50747
Cytoplasm	protein-complex	Cytoplasm	LD		0.487675	0.381937	0.27214	0.657317	O43572	AKAP10	A-kinase anchor protein 10, mitochondrial	O43572
Cytoplasm	Peroxisome	Cytoplasm	LD	+	0.250941	0.277612	0.229825	0.703477	Q9BTX7	TTPAL	Alpha-tocopherol transfer protein-like	Q9BTX7
Cytoplasm	Nucleus	Cytoplasm	protein-complex		0.293095	0.607412	0.0955283	0.939601	Q99447;Q99447-3	PCYT2	Ethanolamine-phosphate cytidylyltransferase;Isoform of Q99447, Isoform 3 of Ethanolamine-phosphate cytidylyltransferase	Q99447;Q99447-3
Nucleus	Cytoplasm	Cytoplasm	Nucleus		0.651147	0.58747	0	0.675514	A0A494C066;B7Z4W5;Q16773	KYAT1	KYAT1 readthrough, Aminotran_1_2 domain-containing protein;Isoform of Q16773, Aminotran_1_2 domain-containing protein;Kynurenine--oxoglutarate transaminase 1	A0A494C066;B7Z4W5;Q16773
ER	Nucleus	Cytoplasm	Lysosome		0.665768	0.302011	0.0602916	0.631397	Q96C19	EFHD2	EF-hand domain-containing protein D2	Q96C19
Cytoplasm	protein-complex	Cytoplasm	protein-complex	+	0	0.686308	0	0.83754	Q9HCJ6	VAT1L	Synaptic vesicle membrane protein VAT-1 homolog-like	Q9HCJ6
Cytoplasm	Golgi apparatus	Cytoplasm	LD	+	0.316931	0.380169	0.169376	0.734627	Q9NSK7-4	C19orf12	Isoform of Q9NSK7, Isoform 1 of Protein C19orf12	Q9NSK7-4
Cytoplasm	Mitochondria	Cytoplasm	LD	+	0.176429	0.64632	0.204249	0.694273	P41240	CSK	Tyrosine-protein kinase CSK	P41240
Cytoplasm	endosome-vesicle	Cytoplasm	Translation	+	0.153636	0.758557	0.0492447	0.673944	Q15208	STK38	Serine/threonine-protein kinase 38	Q15208
Cytoplasm	Translation	Cytoplasm	protein-complex	+	0	0.784829	0.340393	0.831169	H3BR70	PKM	Isoform of P14618, Pyruvate kinase	H3BR70
Cytoplasm	PM	Cytoplasm	LD	+	0.552617	0.60963	0	0.932918	Q02952;Q02952-2;Q02952-3	AKAP12	A-kinase anchor protein 12;Isoform of Q02952, Isoform 2 of A-kinase anchor protein 12;Isoform of Q02952, Isoform 3 of A-kinase anchor protein 12	Q02952;Q02952-2;Q02952-3
Cytoplasm	protein-complex	Cytoplasm	protein-complex	+	0	0.605102	0	0.86355	Q9NRS6	SNX15	Sorting nexin-15	Q9NRS6
Cytoplasm	Lysosome	Cytoplasm	LD	+	0.335736	0.679698	0.0869307	0.821582	Q05655	PRKCD	Protein kinase C delta type	Q05655
Cytoplasm	Translation	Cytoplasm	LD	+	0.167387	0.637903	0	0.850294	P32321;P32321-2	DCTD	Deoxycytidylate deaminase;Isoform of P32321, Isoform 2 of Deoxycytidylate deaminase	P32321;P32321-2
Cytoplasm	Translation	Cytoplasm	endosome-vesicle	+	0.530239	0.702084	0.219079	0.562048	A0A2R8Y4Z8	CCDC9	Isoform of Q9Y3X0, Coiled-coil domain-containing protein 9	A0A2R8Y4Z8
Cytoplasm	Lysosome	Cytoplasm	protein-complex	+	0.449958	0.645294	0.290748	0.579217	P17252	PRKCA	Protein kinase C alpha type	P17252
Cytoplasm	Translation	Cytoplasm	protein-complex	+	0.194725	0.902102	0	0.890452	F8VVL1;O43583	DENR	Isoform of O43583, Density-regulated protein;Density-regulated protein	F8VVL1;O43583
Cytoplasm	protein-complex	Cytoplasm	protein-complex	+	0	0.568605	0.450993	0.788584	H7C5J3;Q92995;Q92995-2	USP13	Isoform of Q92995, USP domain-containing protein (Fragment);Ubiquitin carboxyl-terminal hydrolase 13;Isoform of Q92995, Isoform 2 of Ubiquitin carboxyl-terminal hydrolase 13	H7C5J3;Q92995;Q92995-2
Cytoplasm	protein-complex	Cytoplasm	protein-complex	+	0	0.711019	0	0.912651	Q96FQ6	S100A16	Protein S100-A16	Q96FQ6
Cytoplasm	Golgi apparatus	Cytoplasm	protein-complex	+	0.0314094	0.649676	0	0.851979	H3BQR0;H3BRI5;H3BSK1;H3BTA6;O95149	SNUPN	Isoform of O95149, IBB domain-containing protein (Fragment);Isoform of O95149, RNA U transporter 1 (Fragment);Isoform of O95149, RNA U transporter 1 (Fragment);Isoform of O95149, RNA U transporter 1 (Fragment);Snurportin-1	H3BQR0;H3BRI5;H3BSK1;H3BTA6;O95149
Cytoplasm	endosome-vesicle	Cytoplasm	Translation		0.654194	0.463534	0.553407	0.510545	Q6P1N0;Q6P1N0-2	CC2D1A	Coiled-coil and C2 domain-containing protein 1A;Isoform of Q6P1N0, Isoform 2 of Coiled-coil and C2 domain-containing protein 1A	Q6P1N0;Q6P1N0-2
Cytoplasm	endosome-vesicle	Cytoplasm	Lysosome	+	0.51759	0.527829	0	0.773471	P16298;P16298-3;P16298-4	PPP3CB	Serine/threonine-protein phosphatase 2B catalytic subunit beta isoform;Isoform of P16298, Isoform 3 of Serine/threonine-protein phosphatase 2B catalytic subunit beta isoform;Isoform of P16298, Isoform 4 of Serine/threonine-protein phosphatase 2B catalytic subunit beta isoform	P16298;P16298-3;P16298-4
Cytoplasm	Translation	Cytoplasm	LD	+	0.253624	0.585698	0.233809	0.676514	O15357	INPPL1	Phosphatidylinositol 3,4,5-trisphosphate 5-phosphatase 2	O15357
Cytoplasm	Translation	Cytoplasm	protein-complex	+	0.0446854	0.868992	0	0.893116	P35813;P35813-3	PPM1A	Protein phosphatase 1A;Isoform of P35813, Isoform 3 of Protein phosphatase 1A	P35813;P35813-3
Cytoplasm	protein-complex	Cytoplasm	protein-complex	+	0	0.635721	0.662712	0.712553	P40763-2	STAT3	Isoform of P40763, Isoform Del-701 of Signal transducer and activator of transcription 3	P40763-2
Cytoplasm	protein-complex	Cytoplasm	Translation	+	0	0.611897	0	0.784962	P30154;P30154-2	PPP2R1B	Serine/threonine-protein phosphatase 2A 65 kDa regulatory subunit A beta isoform;Isoform of P30154, Isoform 2 of Serine/threonine-protein phosphatase 2A 65 kDa regulatory subunit A beta isoform	P30154;P30154-2
Cytoplasm	protein-complex	Cytoplasm	protein-complex	+	0	0.535365	0.324024	0.495225	Q96F85	CNRIP1	CB1 cannabinoid receptor-interacting protein 1	Q96F85
Cytoplasm	Peroxisome	Cytoplasm	LD	+	0.105875	0.639999	0.137478	0.771527	Q96F24	NRBF2	Nuclear receptor-binding factor 2	Q96F24
Cytoplasm	Lysosome	Cytoplasm	protein-complex	+	0.176575	0.637321	0.434971	0.583158	Q9BXW6	OSBPL1A	Oxysterol-binding protein-related protein 1	Q9BXW6
Cytoplasm	Golgi apparatus	Cytoplasm	Peroxisome	+	0.185444	0.594738	0.112786	0.627559	B4E0T2;P50542;P50542-3;P50542-4	PEX5	Isoform of P50542, PTS1-BP;Peroxisomal targeting signal 1 receptor;Isoform of P50542, Isoform 3 of Peroxisomal targeting signal 1 receptor;Isoform of P50542, Isoform 4 of Peroxisomal targeting signal 1 receptor	B4E0T2;P50542;P50542-3;P50542-4
Cytoplasm	protein-complex	Cytoplasm	Translation	+	0	0.498479	0	0.843556	Q9NVG8	TBC1D13	TBC1 domain family member 13	Q9NVG8
Cytoplasm	endosome-vesicle	Cytoplasm	endosome-vesicle	+	0.599621	0.5686	0	0.852334	A0A0U1RQE4;A0A494C1M0	SH3D19	Isoform of Q5HYK7, SH3 domain-containing protein 19;Isoform of Q5HYK7, SH3 domain-containing protein 19	A0A0U1RQE4;A0A494C1M0
Cytoplasm	PM	Cytoplasm	protein-complex	+	0.225166	0.431643	0.4327	0.692255	Q96EP0	RNF31	E3 ubiquitin-protein ligase RNF31	Q96EP0
Cytoplasm	Mitochondria	Cytoplasm	protein-complex	+	0	0.583149	0	0.851497	Q15785	TOMM34	Mitochondrial import receptor subunit TOM34	Q15785
Cytoplasm	endosome-vesicle	Cytoplasm	protein-complex	+	0	0.761393	0	0.457074	P50238	CRIP1	Cysteine-rich protein 1	P50238
Cytoplasm	Golgi apparatus	Cytoplasm	Translation	+	0.241515	0.401686	0.177395	0.742058	P45984;P45984-2;P45984-3;P45984-4	MAPK9	Mitogen-activated protein kinase 9;Isoform of P45984, Isoform Alpha-1 of Mitogen-activated protein kinase 9;Isoform of P45984, Isoform Beta-1 of Mitogen-activated protein kinase 9;Isoform of P45984, Isoform Beta-2 of Mitogen-activated protein kinase 9	P45984;P45984-2;P45984-3;P45984-4
Cytoplasm	Mitochondria	Cytoplasm	Golgi apparatus	+	0.380952	0.452113	0.225359	0.603623	Q8IYB1	MB21D2	Protein MB21D2	Q8IYB1
Cytoplasm	Peroxisome	Cytoplasm	protein-complex	+	0.495616	0.393162	0.680454	0.586556	O43865	AHCYL1	S-adenosylhomocysteine hydrolase-like protein 1	O43865
Cytoplasm	Lysosome	Cytoplasm	Nucleus	+	0.592324	0.346674	0	0.912851	Q96HN2-2	AHCYL2	Isoform of Q96HN2, Isoform 2 of Adenosylhomocysteinase 3	Q96HN2-2
Cytoplasm	Mitochondria	Cytoplasm	endosome-vesicle	+	0.253531	0.683895	0.115175	0.841127	Q8N8S7	ENAH	Protein enabled homolog	Q8N8S7
Cytoplasm	PM	Cytoplasm	Mitochondria	+	0	0.867231	0.209003	0.787544	P49189-3	ALDH9A1	Isoform of P49189, Isoform 3 of 4-trimethylaminobutyraldehyde dehydrogenase	P49189-3
Cytoplasm	Mitochondria	Cytoplasm	LD	+	0.0609448	0.616387	0.260337	0.77766	Q14315	FLNC	Filamin-C	Q14315
Cytoplasm	Nucleus	Cytoplasm	Mitochondria	+	0.365171	0.599678	0.131699	0.729112	E7EUN9;Q9NX74	DUS2	Isoform of Q9NX74, DRBM domain-containing protein;tRNA-dihydrouridine(20) synthase [NAD(P)+]-like	E7EUN9;Q9NX74
Cytoplasm	Translation	Cytoplasm	LD	+	0	0.674248	0	0.82161	P14550	AKR1A1	Aldo-keto reductase family 1 member A1	P14550
Cytoplasm	Mitochondria	Cytoplasm	protein-complex	+	0.360228	0.491294	0	0.664309	B7ZC38;Q9NR46	SH3GLB2	Isoform of Q9NR46, Endophilin-B2;Endophilin-B2	B7ZC38;Q9NR46
Cytoplasm	Lysosome	Cytoplasm	protein-complex	+	0.15302	0.705542	0.171091	0.804325	Q02750;Q02750-2	MAP2K1	Dual specificity mitogen-activated protein kinase kinase 1;Isoform of Q02750, Isoform 2 of Dual specificity mitogen-activated protein kinase kinase 1	Q02750;Q02750-2
Cytoplasm	LD	Cytoplasm	LD	+	0.254059	0.671337	0.106025	0.729785	Q9NUQ8;Q9NUQ8-2	ABCF3	ATP-binding cassette sub-family F member 3;Isoform of Q9NUQ8, Isoform 2 of ATP-binding cassette sub-family F member 3	Q9NUQ8;Q9NUQ8-2
Cytoplasm	Lysosome	Cytoplasm	protein-complex	+	0.153651	0.604727	0.259366	0.697154	Q15018	ABRAXAS2	BRISC complex subunit Abraxas 2	Q15018
Cytoplasm	Peroxisome	Cytoplasm	LD	+	0.130116	0.612661	0	0.924581	P28161	GSTM2	Glutathione S-transferase Mu 2	P28161
Cytoplasm	LD	Cytoplasm	LD	+	0	0.88282	0.070967	0.785493	Q5GLZ8;Q5GLZ8-2;Q5GLZ8-3	HERC4	Probable E3 ubiquitin-protein ligase HERC4;Isoform of Q5GLZ8, Isoform 2 of Probable E3 ubiquitin-protein ligase HERC4;Isoform of Q5GLZ8, Isoform 3 of Probable E3 ubiquitin-protein ligase HERC4	Q5GLZ8;Q5GLZ8-2;Q5GLZ8-3
Cytoplasm	Lysosome	Cytoplasm	LD	+	0.0655587	0.777892	0.034878	0.908475	K7EK35;P42229	STAT5A	Isoform of P42229, Signal transducer and activator of transcription;Signal transducer and activator of transcription 5A	K7EK35;P42229
Cytoplasm	protein-complex	Cytoplasm	protein-complex	+	0.0974877	0.877973	0.174096	0.810009	A0A494C164;P52630;P52630-4	STAT2	Isoform of P52630, Signal transducer and activator of transcription;Signal transducer and activator of transcription 2;Isoform of P52630, Isoform 2 of Signal transducer and activator of transcription 2	A0A494C164;P52630;P52630-4
Cytoplasm	Mitochondria	Cytoplasm	endosome-vesicle	+	0.461805	0.636009	0	0.938503	A0A0A0MSQ0;P13797;P13797-2	PLS3	Isoform of P13797, Plastin-3;Plastin-3;Isoform of P13797, Isoform 2 of Plastin-3	A0A0A0MSQ0;P13797;P13797-2
Cytoplasm	protein-complex	Cytoplasm	protein-complex	+	0.452756	0.374317	0	0.779542	Q5T0N5;Q5T0N5-2;Q5T0N5-3;Q5T0N5-4;Q5T0N5-5;S4R347	FNBP1L	Formin-binding protein 1-like;Isoform of Q5T0N5, Isoform 2 of Formin-binding protein 1-like;Isoform of Q5T0N5, Isoform 3 of Formin-binding protein 1-like;Isoform of Q5T0N5, Isoform 4 of Formin-binding protein 1-like;Isoform of Q5T0N5, Isoform 5 of Formin-binding protein 1-like;Isoform of Q5T0N5, Formin-binding protein 1-like	Q5T0N5;Q5T0N5-2;Q5T0N5-3;Q5T0N5-4;Q5T0N5-5;S4R347
Cytoplasm	protein-complex	Cytoplasm	protein-complex	+	0	0.609055	0	0.773188	P78560	CRADD	Death domain-containing protein CRADD	P78560
Cytoplasm	Lysosome	Cytoplasm	Nucleus	+	0.130746	0.246402	0.261111	0.598383	G3V2U7;P07311	ACYP1	Isoform of P07311, Acylphosphatase;Acylphosphatase-1	G3V2U7;P07311
Cytoplasm	protein-complex	Cytoplasm	Nucleus	+	0.370775	0.598518	0	0.86154	Q6UWP2	DHRS11	Dehydrogenase/reductase SDR family member 11	Q6UWP2
Cytoplasm	LD	Cytoplasm	LD	+	0.421935	0.295837	0.142719	0.727821	O75815	BCAR3	Breast cancer anti-estrogen resistance protein 3	O75815
Cytoplasm	Peroxisome	Cytoplasm	Lysosome	+	0.190156	0.536437	0.236974	0.53242	Q86X02	CDR2L	Cerebellar degeneration-related protein 2-like	Q86X02
Cytoplasm	Peroxisome	Cytoplasm	protein-complex		0.317732	0.39171	0.783399	0.524052	O43318;O43318-2	MAP3K7	Mitogen-activated protein kinase kinase kinase 7;Isoform of O43318, Isoform 1A of Mitogen-activated protein kinase kinase kinase 7	O43318;O43318-2
Cytoplasm	Translation	Cytoplasm	Nucleus	+	0	0.500861	0.0820397	0.783899	C9JRZ8;C9JRZ8-2;O60218	AKR1B15;AKR1B15;AKR1B10	Aldo-keto reductase family 1 member B15;Isoform of C9JRZ8, Isoform 2 of Aldo-keto reductase family 1 member B15;Aldo-keto reductase family 1 member B10	C9JRZ8;C9JRZ8-2;O60218
Cytoplasm	protein-complex	Cytoplasm	protein-complex	+	0	0.558458	0.213697	0.572536	C9JIK8;Q9Y4P1;Q9Y4P1-2;Q9Y4P1-6	ATG4B	Isoform of Q9Y4P1, Cysteine protease (Fragment);Cysteine protease ATG4B;Isoform of Q9Y4P1, Isoform 2 of Cysteine protease ATG4B;Isoform of Q9Y4P1, Isoform 6 of Cysteine protease ATG4B	C9JIK8;Q9Y4P1;Q9Y4P1-2;Q9Y4P1-6
Cytoplasm	endosome-vesicle	Cytoplasm	LD	+	0	0.697533	0	0.786888	Q86TP1	PRUNE1	Exopolyphosphatase PRUNE1	Q86TP1
Cytoplasm	Translation	Cytoplasm	protein-complex	+	0.544955	0.304955	0	0.773965	P49418;P49418-2	AMPH	Amphiphysin;Isoform of P49418, Isoform 2 of Amphiphysin	P49418;P49418-2
Cytoplasm	Translation	Cytoplasm	protein-complex	+	0.318909	0.423721	0	0.940339	Q9H477;Q9H477-2	RBKS	Ribokinase;Isoform of Q9H477, Isoform 2 of Ribokinase	Q9H477;Q9H477-2
Cytoplasm	Translation	Cytoplasm	Lysosome	+	0.210035	0.308838	0	0.907083	Q8IXJ6	SIRT2	NAD-dependent protein deacetylase sirtuin-2	Q8IXJ6
Cytoplasm	Lysosome	Cytoplasm	Nucleus	+	0.44248	0.403694	0.249715	0.658322	P19532	TFE3	Transcription factor E3	P19532
Cytoplasm	PM	Cytoplasm	LD	+	0.60348	0.562913	0.159295	0.721796	Q8IZ21;Q8IZ21-2;Q8IZ21-3	PHACTR4	Phosphatase and actin regulator 4;Isoform of Q8IZ21, Isoform 2 of Phosphatase and actin regulator 4;Isoform of Q8IZ21, Isoform 3 of Phosphatase and actin regulator 4	Q8IZ21;Q8IZ21-2;Q8IZ21-3
Cytoplasm	Translation	Cytoplasm	LD	+	0.984166	0.466259	0	0.752387	P09382	LGALS1	Galectin-1	P09382
Cytoplasm	Nucleus	Cytoplasm	protein-complex		0	0.490344	0	0.853341	P00441	SOD1	Superoxide dismutase [Cu-Zn]	P00441
Cytoplasm	PM	Cytoplasm	protein-complex		0.453702	0.540222	0.486324	0.809783	Q93034	CUL5	Cullin-5	Q93034
Cytoplasm	PM	Cytoplasm	protein-complex	+	0.75085	0.545017	0	0.800702	Q9BZQ8	NIBAN1	Protein Niban 1	Q9BZQ8
Cytoplasm	endosome-vesicle	Cytoplasm	PM	+	1	0.720817	0.166773	0.746151	P61764	STXBP1	Syntaxin-binding protein 1	P61764
Cytoplasm	PM	Cytoplasm	endosome-vesicle		0.835988	0.508251	0.319836	0.440592	Q6P9B6	MEAK7	MTOR-associated protein MEAK7	Q6P9B6
Cytoplasm	endosome-vesicle	Cytoplasm	Peroxisome	+	0.326345	0.393738	0.288136	0.403535	Q8TC76	FAM110B	Protein FAM110B	Q8TC76
Cytoplasm	LD	endosome-vesicle	Cytoplasm		0.762864	0.362054	0.387661	0.37792	Q86UU1;Q86UU1-2	PHLDB1	Pleckstrin homology-like domain family B member 1;Isoform of Q86UU1, Isoform 2 of Pleckstrin homology-like domain family B member 1	Q86UU1;Q86UU1-2
Cytoplasm	protein-complex	Cytoplasm	protein-complex	+	0.273626	0.645474	0.314363	0.781592	O75170;O75170-2;O75170-3;O75170-4;O75170-5;O75170-6	PPP6R2	Serine/threonine-protein phosphatase 6 regulatory subunit 2;Isoform of O75170, Isoform 2 of Serine/threonine-protein phosphatase 6 regulatory subunit 2;Isoform of O75170, Isoform 3 of Serine/threonine-protein phosphatase 6 regulatory subunit 2;Isoform of O75170, Isoform 4 of Serine/threonine-protein phosphatase 6 regulatory subunit 2;Isoform of O75170, Isoform 5 of Serine/threonine-protein phosph…	O75170;O75170-2;O75170-3;O75170-4;O75170-5;O75170-6
Cytoplasm	LD	Cytoplasm	LD	+	0.254713	0.519916	0	0.922942	Q15691	MAPRE1	Microtubule-associated protein RP/EB family member 1	Q15691
Cytoplasm	endosome-vesicle	Cytoplasm	protein-complex	+	0.445566	0.47692	0	0.533434	E9PPQ1;J3KNE7;Q16890;Q16890-5	TPD52L1	Isoform of Q16890, Tumor protein D53;Isoform of Q16890, Tumor protein D53;Tumor protein D53;Isoform of Q16890, Isoform 5 of Tumor protein D53	E9PPQ1;J3KNE7;Q16890;Q16890-5
Cytoplasm	PM	Cytoplasm	protein-complex	+	0.141385	0.514589	0.414312	0.836017	Q16537;Q16537-2	PPP2R5E	Serine/threonine-protein phosphatase 2A 56 kDa regulatory subunit epsilon isoform;Isoform of Q16537, Isoform 2 of Serine/threonine-protein phosphatase 2A 56 kDa regulatory subunit epsilon isoform	Q16537;Q16537-2
Cytoplasm	Mitochondria	Cytoplasm	endosome-vesicle	+	0	0.731163	0.127995	0.840977	P30622-2	CLIP1	Isoform of P30622, Isoform 3 of CAP-Gly domain-containing linker protein 1	P30622-2
Cytoplasm	Mitochondria	Cytoplasm	protein-complex	+	0	0.749314	0.691728	0.877095	O43776	NARS1	Asparagine--tRNA ligase, cytoplasmic	O43776
Cytoplasm	protein-complex	Cytoplasm	Translation	+	0.696858	0.522056	0.257241	0.531278	A0A2R8Y6I6	DYRK1A	Isoform of Q13627, Dual-specificity kinase	A0A2R8Y6I6
Cytoplasm	Nucleus	Cytoplasm	protein-complex	+	0.279041	0.521232	0.546071	0.621147	A0A087WYR0;P09132	SRP19	Isoform of P09132, Signal recognition particle 19 kDa protein;Signal recognition particle 19 kDa protein	A0A087WYR0;P09132
Cytoplasm	protein-complex	Cytoplasm	protein-complex	+	0.378771	0.744091	0.294658	0.878953	Q15172;Q15172-2	PPP2R5A	Serine/threonine-protein phosphatase 2A 56 kDa regulatory subunit alpha isoform;Isoform of Q15172, Isoform 2 of Serine/threonine-protein phosphatase 2A 56 kDa regulatory subunit alpha isoform	Q15172;Q15172-2
Cytoplasm	protein-complex	Cytoplasm	LD	+	0.593159	0.517136	0	0.719226	E5RK69	ANXA6	Isoform of P08133, Annexin	E5RK69
Cytoplasm	endosome-vesicle	Cytoplasm	protein-complex	+	0	0.896658	0.493482	0.912367	P04424	ASL	Argininosuccinate lyase	P04424
Cytoplasm	protein-complex	Cytoplasm	PM	+	0.461514	0.876055	0	0.911735	P53041	PPP5C	Serine/threonine-protein phosphatase 5	P53041
Cytoplasm	protein-complex	Cytoplasm	protein-complex	+	0.384646	0.916172	0.519979	0.934557	Q9BXJ9	NAA15	N-alpha-acetyltransferase 15, NatA auxiliary subunit	Q9BXJ9
Cytoplasm	endosome-vesicle	Cytoplasm	LD	+	0.768934	0.540901	0.169622	0.859673	P48059-3	LIMS1	Isoform of P48059, Isoform 3 of LIM and senescent cell antigen-like-containing domain protein 1	P48059-3
Cytoplasm	endosome-vesicle	Cytoplasm	Translation	+	0.252589	0.738157	0.355291	0.834835	A0A2U3TZH3;Q05639	EEF1A2	Isoform of Q05639, Elongation factor 1-alpha;Elongation factor 1-alpha 2	A0A2U3TZH3;Q05639
protein-complex	Cytoplasm	Cytoplasm	LD	+	0.550556	0.774464	0.370783	0.679816	Q8TEX9;Q8TEX9-2	IPO4	Importin-4;Isoform of Q8TEX9, Isoform 2 of Importin-4	Q8TEX9;Q8TEX9-2
Cytoplasm	protein-complex	Cytoplasm	LD	+	0.514747	0.618417	0.277791	0.67845	Q6YHU6	THADA	Thyroid adenoma-associated protein	Q6YHU6
Cytoplasm	protein-complex	Cytoplasm	protein-complex	+	0.506695	0.941458	0	0.94998	P04792	HSPB1	Heat shock protein beta-1	P04792
Cytoplasm	protein-complex	Cytoplasm	protein-complex	+	0.388392	0.887504	0	0.935419	P68402	PAFAH1B2	Platelet-activating factor acetylhydrolase IB subunit alpha2	P68402
Cytoplasm	protein-complex	Cytoplasm	protein-complex	+	0.445547	0.888334	0.463395	0.934661	P33176	KIF5B	Kinesin-1 heavy chain	P33176
Cytoplasm	protein-complex	Cytoplasm	protein-complex	+	0.428134	0.904245	0.306023	0.935913	A0A1C7CYX9	DPYSL2	Isoform of Q16555, Dihydropyrimidinase-related protein 2	A0A1C7CYX9
Cytoplasm	protein-complex	Cytoplasm	protein-complex		0.455384	0.854425	0.531173	0.927938	P49589-3	CARS1	Isoform of P49589, Isoform 3 of Cysteine--tRNA ligase, cytoplasmic	P49589-3
protein-complex	Cytoplasm	Cytoplasm	PM		0.412252	0.743827	0	0.841448	P04406	GAPDH	Glyceraldehyde-3-phosphate dehydrogenase	P04406
protein-complex	Cytoplasm	Cytoplasm	protein-complex		0.349295	0.867186	0.483057	0.894824	A0A024RCR6;A0A0G2JK23;P46379;P46379-2;P46379-3	BAG6	Isoform of P46379, BCL2-associated athanogene 6;Isoform of P46379, BCL2-associated athanogene 6;Large proline-rich protein BAG6;Isoform of P46379, Isoform 2 of Large proline-rich protein BAG6;Isoform of P46379, Isoform 3 of Large proline-rich protein BAG6	A0A024RCR6;A0A0G2JK23;P46379;P46379-2;P46379-3
Cytoplasm	endosome-vesicle	Cytoplasm	protein-complex	+	0.336173	0.631539	0.458726	0.728164	P04049;P04049-2	RAF1	RAF proto-oncogene serine/threonine-protein kinase;Isoform of P04049, Isoform 2 of RAF proto-oncogene serine/threonine-protein kinase	P04049;P04049-2
Cytoplasm	Mitochondria	Cytoplasm	protein-complex	+	0.5526	0.39024	0.60573	0.659161	A6NMH6;Q92599;Q92599-2;Q92599-4	SEPTIN8	Isoform of Q92599, Septin-type G domain-containing protein;Septin-8;Isoform of Q92599, Isoform 2 of Septin-8;Isoform of Q92599, Isoform 4 of Septin-8	A6NMH6;Q92599;Q92599-2;Q92599-4
Cytoplasm	protein-complex	Cytoplasm	protein-complex	+	0.330338	0.756123	0.515191	0.720865	Q9H0B6	KLC2	Kinesin light chain 2	Q9H0B6
Cytoplasm	protein-complex	Mitochondria	Cytoplasm		0.136405	0.847638	0.513656	0.515167	O95671;O95671-2	ASMTL	Probable bifunctional dTTP/UTP pyrophosphatase/methyltransferase protein;Isoform of O95671, Isoform 2 of Probable bifunctional dTTP/UTP pyrophosphatase/methyltransferase protein	O95671;O95671-2
Cytoplasm	Lysosome	Cytoplasm	protein-complex	+	0.0871579	0.716155	0	0.930581	Q6PD74	AAGAB	Alpha- and gamma-adaptin-binding protein p34	Q6PD74
Cytoplasm	protein-complex	Cytoplasm	protein-complex	+	0.449492	0.852064	0.287298	0.826038	P63151;P63151-2	PPP2R2A	Serine/threonine-protein phosphatase 2A 55 kDa regulatory subunit B alpha isoform;Isoform of P63151, Isoform 2 of Serine/threonine-protein phosphatase 2A 55 kDa regulatory subunit B alpha isoform	P63151;P63151-2
Cytoplasm	Translation	Cytoplasm	protein-complex	+	0	0.769804	0	0.795951	P35754	GLRX	Glutaredoxin-1	P35754
Cytoplasm	protein-complex	Cytoplasm	LD	+	0.127785	0.881433	0	0.891139	Q9BY32	ITPA	Inosine triphosphate pyrophosphatase	Q9BY32
Cytoplasm	Translation	Cytoplasm	Translation	+	0	0.834059	0	0.895201	P30153	PPP2R1A	Serine/threonine-protein phosphatase 2A 65 kDa regulatory subunit A alpha isoform	P30153
Cytoplasm	Translation	Cytoplasm	Translation	+	0	0.888641	0	0.890969	O00429;O00429-2;O00429-3;O00429-4;O00429-5	DNM1L	Dynamin-1-like protein;Isoform of O00429, Isoform 4 of Dynamin-1-like protein;Isoform of O00429, Isoform 2 of Dynamin-1-like protein;Isoform of O00429, Isoform 3 of Dynamin-1-like protein;Isoform of O00429, Isoform 5 of Dynamin-1-like protein	O00429;O00429-2;O00429-3;O00429-4;O00429-5
Cytoplasm	Translation	Cytoplasm	protein-complex	+	0	0.715383	0	0.824975	Q9NQ48;Q9NQ48-2	LZTFL1	Leucine zipper transcription factor-like protein 1;Isoform of Q9NQ48, Isoform 2 of Leucine zipper transcription factor-like protein 1	Q9NQ48;Q9NQ48-2
Cytoplasm	endosome-vesicle	Cytoplasm	protein-complex	+	0	0.826165	0.539933	0.834448	E7EM57	G6PD	Isoform of P11413, Glucose-6-phosphate 1-dehydrogenase (Fragment)	E7EM57
Cytoplasm	protein-complex	Cytoplasm	protein-complex	+	0.524888	0.900694	0.21994	0.691637	Q9H6Q4;Q9H6Q4-3	CIAO3	Cytosolic iron-sulfur assembly component 3;Isoform of Q9H6Q4, Isoform 3 of Cytosolic iron-sulfur assembly component 3	Q9H6Q4;Q9H6Q4-3
Cytoplasm	Nucleus	Cytoplasm	protein-complex	+	0	0.756192	0.404668	0.7613	M0R0P8;Q13459	MYO9B	Isoform of Q13459, Unconventional myosin-IXb;Unconventional myosin-IXb	M0R0P8;Q13459
Cytoplasm	LD	Cytoplasm	Mitochondria	+	0.237232	0.586358	0	0.852704	K7EMC9;Q969T9	WBP2	Isoform of Q969T9, GRAM domain-containing protein;WW domain-binding protein 2	K7EMC9;Q969T9
Cytoplasm	Golgi apparatus	Cytoplasm	endosome-vesicle	+	0.101954	0.657683	0.0779631	0.856088	P61204;P84077	ARF3;ARF1	ADP-ribosylation factor 3;ADP-ribosylation factor 1	P61204;P84077
Cytoplasm	Translation	Cytoplasm	LD	+	0.365969	0.689328	0	0.926144	Q8TBX8	PIP4K2C	Phosphatidylinositol 5-phosphate 4-kinase type-2 gamma	Q8TBX8
Cytoplasm	endosome-vesicle	Cytoplasm	protein-complex	+	0.400687	0.77303	0.247909	0.710942	P46934-4	NEDD4	Isoform of P46934, Isoform 4 of E3 ubiquitin-protein ligase NEDD4	P46934-4
Cytoplasm	endosome-vesicle	Cytoplasm	protein-complex	+	0.597691	0.666846	0.475916	0.647343	Q6IA86;Q6IA86-2;Q6IA86-3;Q6IA86-5;Q6IA86-6	ELP2	Elongator complex protein 2;Isoform of Q6IA86, Isoform 2 of Elongator complex protein 2;Isoform of Q6IA86, Isoform 3 of Elongator complex protein 2;Isoform of Q6IA86, Isoform 5 of Elongator complex protein 2;Isoform of Q6IA86, Isoform 6 of Elongator complex protein 2	Q6IA86;Q6IA86-2;Q6IA86-3;Q6IA86-5;Q6IA86-6
Cytoplasm	protein-complex	Cytoplasm	LD	+	0.409362	0.924242	0.142495	0.844927	P21399	ACO1	Cytoplasmic aconitate hydratase	P21399
Cytoplasm	protein-complex	Cytoplasm	endosome-vesicle	+	0.187018	0.867442	0	0.869379	E9PFR3;Q14738	PPP2R5D	Isoform of Q14738, Serine/threonine-protein phosphatase 2A 56 kDa regulatory subunit;Serine/threonine-protein phosphatase 2A 56 kDa regulatory subunit delta isoform	E9PFR3;Q14738
Cytoplasm	protein-complex	Cytoplasm	protein-complex	+	0.288834	0.855643	0.1992	0.828038	A0A2R8Y566;Q9P260-2	RELCH	Isoform of Q9P260, LisH domain-containing protein;Isoform of Q9P260, Isoform 2 of RAB11-binding protein RELCH	A0A2R8Y566;Q9P260-2
Cytoplasm	Mitochondria	Cytoplasm	LD	+	0.134337	0.606645	0	0.879738	P16083	NQO2	Ribosyldihydronicotinamide dehydrogenase [quinone]	P16083
Cytoplasm	Mitochondria	Cytoplasm	LD	+	0.51489	0.451353	0.344166	0.762616	P47712	PLA2G4A	Cytosolic phospholipase A2	P47712
Cytoplasm	Translation	Cytoplasm	protein-complex	+	0	0.707822	0	0.929971	Q96CD2	PPCDC	Phosphopantothenoylcysteine decarboxylase	Q96CD2
Cytoplasm	Mitochondria	Cytoplasm	protein-complex	+	0	0.631461	0.257786	0.758445	Q13107;Q13107-2	USP4	Ubiquitin carboxyl-terminal hydrolase 4;Isoform of Q13107, Isoform 2 of Ubiquitin carboxyl-terminal hydrolase 4	Q13107;Q13107-2
Cytoplasm	Lysosome	Cytoplasm	LD	+	0.349781	0.695517	0.230811	0.773763	O75116	ROCK2	Rho-associated protein kinase 2	O75116
Cytoplasm	protein-complex	Cytoplasm	Peroxisome	+	0.281564	0.598645	0	0.928216	Q01581	HMGCS1	Hydroxymethylglutaryl-CoA synthase, cytoplasmic	Q01581
Cytoplasm	Lysosome	Cytoplasm	protein-complex	+	0	0.742501	0	0.698	Q9BU89	DOHH	Deoxyhypusine hydroxylase	Q9BU89
Cytoplasm	endosome-vesicle	Cytoplasm	Lysosome	+	0	0.695018	0	0.867296	A0A087WYT3;Q15185;Q15185-4	PTGES3	Isoform of Q15185, CS domain-containing protein;Prostaglandin E synthase 3;Isoform of Q15185, Isoform 4 of Prostaglandin E synthase 3	A0A087WYT3;Q15185;Q15185-4
Cytoplasm	endosome-vesicle	Cytoplasm	LD	+	0.196312	0.832709	0	0.917592	Q08209;Q08209-2	PPP3CA	Serine/threonine-protein phosphatase 2B catalytic subunit alpha isoform;Isoform of Q08209, Isoform 2 of Serine/threonine-protein phosphatase 2B catalytic subunit alpha isoform	Q08209;Q08209-2
Cytoplasm	endosome-vesicle	Cytoplasm	Lysosome	+	0.183249	0.784203	0.0356198	0.773593	Q96TA1;Q96TA1-2	NIBAN2	Protein Niban 2;Isoform of Q96TA1, Isoform 2 of Protein Niban 2	Q96TA1;Q96TA1-2
Cytoplasm	protein-complex	Cytoplasm	protein-complex	+	0.263818	0.842655	0.321867	0.907029	P32119	PRDX2	Peroxiredoxin-2	P32119
Cytoplasm	protein-complex	Cytoplasm	endosome-vesicle	+	0.3606	0.695627	0.0638477	0.715506	Q9NP61	ARFGAP3	ADP-ribosylation factor GTPase-activating protein 3	Q9NP61
Cytoplasm	Mitochondria	Cytoplasm	Mitochondria	+	0	0.796129	0.176612	0.526949	Q14195-2	DPYSL3	Isoform of Q14195, Isoform LCRMP-4 of Dihydropyrimidinase-related protein 3	Q14195-2
Cytoplasm	protein-complex	Cytoplasm	protein-complex	+	0.26774	0.859693	0.450027	0.949823	Q86VP6	CAND1	Cullin-associated NEDD8-dissociated protein 1	Q86VP6
Cytoplasm	protein-complex	Cytoplasm	protein-complex	+	0.281035	0.922572	0.620904	0.894282	P26639;P26639-2	TARS1	Threonine--tRNA ligase 1, cytoplasmic;Isoform of P26639, Isoform 2 of Threonine--tRNA ligase 1, cytoplasmic	P26639;P26639-2
Cytoplasm	protein-complex	Cytoplasm	protein-complex	+	0.29839	0.916046	0.271812	0.836595	A0A6Q8PGZ8;P41250	GARS1	Isoform of P41250, Glycine--tRNA ligase;Glycine--tRNA ligase	A0A6Q8PGZ8;P41250
Cytoplasm	protein-complex	Cytoplasm	protein-complex	+	0.2879	0.884952	0.189432	0.948391	P04075	ALDOA	Fructose-bisphosphate aldolase A	P04075
Cytoplasm	protein-complex	Cytoplasm	endosome-vesicle	+	0.217427	0.912745	0	0.913247	A0A286YF22;O43175	PHGDH	Isoform of O43175, D-3-phosphoglycerate dehydrogenase;D-3-phosphoglycerate dehydrogenase	A0A286YF22;O43175
Cytoplasm	Mitochondria	Cytoplasm	LD	+	0	0.880267	0	0.897895	E7ETE2;P12081;P12081-4	HARS1	Isoform of P12081, WHEP-TRS domain-containing protein;Histidine--tRNA ligase, cytoplasmic;Isoform of P12081, Isoform 4 of Histidine--tRNA ligase, cytoplasmic	E7ETE2;P12081;P12081-4
Cytoplasm	PM	Cytoplasm	LD	+	0	0.805547	0.228285	0.840117	P08243;P08243-2	ASNS	Asparagine synthetase [glutamine-hydrolyzing];Isoform of P08243, Isoform 2 of Asparagine synthetase [glutamine-hydrolyzing]	P08243;P08243-2
Cytoplasm	Translation	Cytoplasm	LD	+	0	0.8471	0	0.834294	Q06323	PSME1	Proteasome activator complex subunit 1	Q06323
Cytoplasm	Lysosome	Cytoplasm	protein-complex	+	0	0.86245	0	0.750014	P49662;P49662-2	CASP4	Caspase-4;Isoform of P49662, Isoform 2 of Caspase-4	P49662;P49662-2
Cytoplasm	Mitochondria	Cytoplasm	Nucleus	+	0.0433319	0.735945	0	0.832421	O15511	ARPC5	Actin-related protein 2/3 complex subunit 5	O15511
Cytoplasm	PM	Cytoplasm	protein-complex	+	0	0.885715	0.448816	0.936161	P00966	ASS1	Argininosuccinate synthase	P00966
Cytoplasm	protein-complex	Cytoplasm	Nucleus	+	0	0.909365	0	0.871775	A0A0C4DGQ5;P04632	CAPNS1	Isoform of P04632, Calcium-activated neutral proteinase small subunit;Calpain small subunit 1	A0A0C4DGQ5;P04632
Cytoplasm	protein-complex	Cytoplasm	protein-complex	+	0.347371	0.898766	0.166587	0.803531	P31948;P31948-2	STIP1	Stress-induced-phosphoprotein 1;Isoform of P31948, Isoform 2 of Stress-induced-phosphoprotein 1	P31948;P31948-2
Cytoplasm	protein-complex	Cytoplasm	protein-complex	+	0.384455	0.88069	0	0.914327	O95817	BAG3	BAG family molecular chaperone regulator 3	O95817
Cytoplasm	protein-complex	Cytoplasm	protein-complex	+	0.248821	0.924868	0	0.875017	O94903	PLPBP	Pyridoxal phosphate homeostasis protein	O94903
Cytoplasm	protein-complex	Cytoplasm	LD		0.200592	0.829512	0.440587	0.532221	M0QZR4;Q92888;Q92888-2;Q92888-3	ARHGEF1	Isoform of Q92888, Rho guanine nucleotide exchange factor 1;Rho guanine nucleotide exchange factor 1;Isoform of Q92888, Isoform 2 of Rho guanine nucleotide exchange factor 1;Isoform of Q92888, Isoform 3 of Rho guanine nucleotide exchange factor 1	M0QZR4;Q92888;Q92888-2;Q92888-3
Cytoplasm	endosome-vesicle	Cytoplasm	Mitochondria	+	0	0.867414	0.058447	0.881677	Q86X76;Q86X76-2;Q86X76-4	NIT1	Deaminated glutathione amidase;Isoform of Q86X76, Isoform 1 of Deaminated glutathione amidase;Isoform of Q86X76, Isoform 5 of Deaminated glutathione amidase	Q86X76;Q86X76-2;Q86X76-4
Cytoplasm	protein-complex	Cytoplasm	protein-complex	+	0.355171	0.710528	0.249039	0.889135	G5E9C8;Q07889	SOS1	Isoform of Q07889, Son of sevenless homolog 1;Son of sevenless homolog 1	G5E9C8;Q07889
Cytoplasm	Translation	Cytoplasm	LD	+	0	0.809898	0	0.9551	P61981	YWHAG	14-3-3 protein gamma	P61981
Cytoplasm	Translation	Cytoplasm	protein-complex	+	0	0.866694	0	0.942252	P27348	YWHAQ	14-3-3 protein theta	P27348
Cytoplasm	protein-complex	Cytoplasm	protein-complex	+	0.202367	0.902492	0.1671	0.934345	P53602	MVD	Diphosphomevalonate decarboxylase	P53602
Cytoplasm	Translation	Cytoplasm	protein-complex	+	0	0.740335	0	0.832926	A0A286YET3;Q6ZNW5	ENSG00000284626;GDPGP1	ENSG00000284626 readthrough, GDP-D-glucose phosphorylase 1;GDP-D-glucose phosphorylase 1	A0A286YET3;Q6ZNW5
Cytoplasm	endosome-vesicle	Cytoplasm	Golgi apparatus	+	0	0.867792	0.114128	0.666416	B1AL69;Q7L3B6	CDC37L1	Isoform of Q7L3B6, CDC37_M domain-containing protein;Hsp90 co-chaperone Cdc37-like 1	B1AL69;Q7L3B6
Cytoplasm	endosome-vesicle	Cytoplasm	protein-complex	+	0	0.800685	0	0.719806	A0A024RBG1;Q9NZJ9-2	NUDT4B;NUDT4	Diphosphoinositol polyphosphate phosphohydrolase NUDT4B;Isoform of Q9NZJ9, Isoform 2 of Diphosphoinositol polyphosphate phosphohydrolase 2	A0A024RBG1;Q9NZJ9-2
Lysosome	LD	ER	LD		0.479272	0.815657	0	0.651244	A0A0C4DGV4;E9PLX3;O43504;R4GMU8	LAMTOR5	Isoform of O43504, Late endosomal/lysosomal adaptor and MAPK and MTOR activator 5;Isoform of O43504, Late endosomal/lysosomal adaptor and MAPK and MTOR activator 5;Ragulator complex protein LAMTOR5;Isoform of O43504, Late endosomal/lysosomal adaptor and MAPK and MTOR activator 5	A0A0C4DGV4;E9PLX3;O43504;R4GMU8
PM	Golgi apparatus	Mitochondria	Lysosome		0.53524	0.706557	0.286586	0.564484	D6R9Q7;E7ESU6;Q8NBW4;Q8NBW4-2	SLC38A9	Isoform of Q8NBW4, Aa_trans domain-containing protein (Fragment);Isoform of Q8NBW4, Sodium-coupled neutral amino acid transporter 9 (Fragment);Sodium-coupled neutral amino acid transporter 9;Isoform of Q8NBW4, Isoform 2 of Sodium-coupled neutral amino acid transporter 9	D6R9Q7;E7ESU6;Q8NBW4;Q8NBW4-2
Lysosome	LD	Lysosome	Nucleus		0.669356	0.600076	0	0.911183	P54803	GALC	Galactocerebrosidase	P54803
Lysosome	Translation	Lysosome	ER	+	0.373012	0.72692	0.39034	0.808147	I3L0L6;Q9H6Y7	RNF167	Isoform of Q9H6Y7, RING-type domain-containing protein;E3 ubiquitin-protein ligase RNF167	I3L0L6;Q9H6Y7
Lysosome	Translation	Lysosome	Cytoplasm		0.339243	0.581484	0.12763	0.784678	P04066	FUCA1	Tissue alpha-L-fucosidase	P04066
ER	Lysosome	Lysosome	Golgi apparatus		0.759299	0.709953	0	0.978185	P08236	GUSB	Beta-glucuronidase	P08236
Lysosome	LD	Lysosome	Peroxisome		0.49121	0.729953	0.39626	0.893613	Q8IY95;Q8IY95-2	TMEM192	Transmembrane protein 192;Isoform of Q8IY95, Isoform 2 of Transmembrane protein 192	Q8IY95;Q8IY95-2
Lysosome	LD	Lysosome	Peroxisome	+	0.348037	0.771565	0.314178	0.918709	Q8N1F8	STK11IP	Serine/threonine-protein kinase 11-interacting protein	Q8N1F8
Lysosome	Translation	Lysosome	endosome-vesicle	+	0.180769	0.771034	0.227078	0.721415	O43567	RNF13	E3 ubiquitin-protein ligase RNF13	O43567
Lysosome	Translation	Lysosome	ER	+	0.180394	0.759784	0	0.873629	D6REQ6;D6RHI9;O00584	RNASET2	Isoform of O00584, Ribonuclease T2;Isoform of O00584, Ribonuclease T2 (Fragment);Ribonuclease T2	D6REQ6;D6RHI9;O00584
Lysosome	Golgi apparatus	Lysosome	PM	+	0.510127	0.798797	0.374126	0.761119	Q8N357	SLC35F6	Solute carrier family 35 member F6	Q8N357
Lysosome	Mitochondria	Lysosome	Golgi apparatus	+	0	0.795813	0	0.968178	P17050	NAGA	Alpha-N-acetylgalactosaminidase	P17050
Lysosome	PM	Lysosome	ER	+	0.339258	0.788956	0	0.893946	A0A3B3IUC4;A0A6Q8PFA9;P06280	GLA	Isoform of P06280, Alpha-galactosidase;Isoform of P06280, Alpha-galactosidase A;Alpha-galactosidase A	A0A3B3IUC4;A0A6Q8PFA9;P06280
PM	Lysosome	Lysosome	ER		0.685431	0.74217	0.383306	0.784276	A0A0A0MSP4;Q86WC4	OSTM1	Isoform of Q86WC4, Osteopetrosis-associated transmembrane protein 1 (Fragment);Osteopetrosis-associated transmembrane protein 1	A0A0A0MSP4;Q86WC4
Lysosome	ER	Lysosome	ER	+	0.0763306	0.881604	0	0.932971	P15848	ARSB	Arylsulfatase B	P15848
Lysosome	Peroxisome	Lysosome	Peroxisome	+	0	0.931741	0	0.902051	E7EMS2;G3V3D1;G3V3E8;J3KMY5;P61916	NPC2	Isoform of P61916, Epididymal secretory protein E1;Isoform of P61916, Epididymal secretory protein E1 (Fragment);Isoform of P61916, Epididymal secretory protein E1;Isoform of P61916, Epididymal secretory protein E1;NPC intracellular cholesterol transporter 2	E7EMS2;G3V3D1;G3V3E8;J3KMY5;P61916
Lysosome	PM	Lysosome	ER	+	0.0733988	0.949688	0.309835	0.964866	P42785	PRCP	Lysosomal Pro-X carboxypeptidase	P42785
Lysosome	PM	Lysosome	Golgi apparatus	+	0.122896	0.944134	0	0.963858	A0A2R8YEC9;O00462	MANBA	Isoform of O00462, Beta-mannosidase;Beta-mannosidase	A0A2R8YEC9;O00462
Lysosome	PM	Lysosome	Peroxisome	+	0.166032	0.929333	0	0.943234	Q8NCC3	PLA2G15	Phospholipase A2 group XV	Q8NCC3
Lysosome	Golgi apparatus	Lysosome	ER	+	0	0.905192	0.368458	0.945413	E9PQY3;P11117	ACP2	Isoform of P11117, Lysosomal acid phosphatase;Lysosomal acid phosphatase	E9PQY3;P11117
Lysosome	LD	Lysosome	ER	+	0	0.898864	0.262889	0.928071	Q8IV08	PLD3	5'-3' exonuclease PLD3	Q8IV08
Lysosome	PM	Lysosome	Golgi apparatus	+	0	0.929036	0	0.973782	P20933	AGA	N(4)-(beta-N-acetylglucosaminyl)-L-asparaginase	P20933
Lysosome	endosome-vesicle	Lysosome	PM	+	0	0.969148	0	0.927207	Q99519	NEU1	Sialidase-1	Q99519
Lysosome	endosome-vesicle	Lysosome	PM	+	0	0.95275	0	0.977904	Q9HAT2	SIAE	Sialate O-acetylesterase	Q9HAT2
Lysosome	PM	Lysosome	ER	+	0	0.908429	0	0.981896	P51688	SGSH	N-sulphoglucosamine sulphohydrolase	P51688
Lysosome	endosome-vesicle	Lysosome	PM	+	0	0.974539	0	0.978342	Q01459	CTBS	Di-N-acetylchitobiase	Q01459
Lysosome	endosome-vesicle	Lysosome	endosome-vesicle	+	0	0.958203	0	0.987362	P35475	IDUA	Alpha-L-iduronidase	P35475
Lysosome	endosome-vesicle	Lysosome	ER	+	0	0.98138	0	0.967442	H3BP20;P06865	HEXA	Isoform of P06865, Beta-hexosaminidase;Beta-hexosaminidase subunit alpha	H3BP20;P06865
Lysosome	endosome-vesicle	Lysosome	ER	+	0	0.980607	0	0.982016	A0A0C4DFZ2;P15289;P15289-2	ARSA	Isoform of P15289, Sulfatase domain-containing protein;Arylsulfatase A;Isoform of P15289, Isoform 2 of Arylsulfatase A	A0A0C4DFZ2;P15289;P15289-2
Lysosome	PM	Lysosome	Peroxisome	+	0	0.976612	0	0.921859	P07686	HEXB	Beta-hexosaminidase subunit beta	P07686
Lysosome	LD	Lysosome	PM	+	0	0.974339	0	0.982551	O00115;O00115-2	DNASE2	Deoxyribonuclease-2-alpha;Isoform of O00115, Isoform 2 of Deoxyribonuclease-2-alpha	O00115;O00115-2
Lysosome	ER	Lysosome	Mitochondria	+	0	0.968702	0	0.976736	Q92820	GGH	Gamma-glutamyl hydrolase	Q92820
Lysosome	Translation	Lysosome	Golgi apparatus	+	0	0.981405	0	0.970568	P54802	NAGLU	Alpha-N-acetylglucosaminidase	P54802
Lysosome	PM	Lysosome	Golgi apparatus	+	0	0.962687	0	0.961354	P34059	GALNS	N-acetylgalactosamine-6-sulfatase	P34059
Lysosome	PM	Lysosome	Golgi apparatus	+	0	0.96856	0	0.900726	P16278;P16278-3	GLB1	Beta-galactosidase;Isoform of P16278, Isoform 3 of Beta-galactosidase	P16278;P16278-3
Lysosome	endosome-vesicle	Lysosome	ER	+	0	0.975944	0	0.987604	P15586	GNS	N-acetylglucosamine-6-sulfatase	P15586
Lysosome	endosome-vesicle	Lysosome	Golgi apparatus	+	0	0.978274	0	0.983146	P07858	CTSB	Cathepsin B	P07858
Lysosome	PM	Lysosome	ER	+	0	0.977175	0	0.970755	O00754;O00754-2	MAN2B1	Lysosomal alpha-mannosidase;Isoform of O00754, Isoform 2 of Lysosomal alpha-mannosidase	O00754;O00754-2
Lysosome	LD	Lysosome	ER	+	0	0.979919	0.00701004	0.985858	A0A1B0GVD5;A0A1B0GVP3;P07339	CTSD	Isoform of P07339, Cathepsin D;Isoform of P07339, Cathepsin D;Cathepsin D	A0A1B0GVD5;A0A1B0GVP3;P07339
Lysosome	LD	Lysosome	Cytoplasm	+	0	0.975654	0	0.978152	A0A1B0GTM3;A0A1B0GUA4;A0A1B0GW68;Q13510;Q13510-2	ASAH1	Isoform of Q13510, Acid ceramidase;Isoform of Q13510, Acid ceramidase;Isoform of Q13510, Acid ceramidase;Acid ceramidase;Isoform of Q13510, Isoform 2 of Acid ceramidase	A0A1B0GTM3;A0A1B0GUA4;A0A1B0GW68;Q13510;Q13510-2
Lysosome	PM	Lysosome	ER	+	0	0.957779	0	0.950161	P53634	CTSC	Dipeptidyl peptidase 1	P53634
Lysosome	Golgi apparatus	Lysosome	PM	+	0	0.940401	0	0.96849	Q9HB40	SCPEP1	Retinoid-inducible serine carboxypeptidase	Q9HB40
Lysosome	ER	Lysosome	Golgi apparatus	+	0	0.977873	0	0.989687	P10253	GAA	Lysosomal alpha-glucosidase	P10253
Lysosome	LD	Lysosome	Golgi apparatus	+	0	0.991247	0	0.985003	Q8NHP8	PLBD2	Putative phospholipase B-like 2	Q8NHP8
Lysosome	Golgi apparatus	Lysosome	Golgi apparatus	+	0	0.957496	0	0.967892	P10619;P10619-2;X6R5C5;X6R8A1	CTSA	Lysosomal protective protein;Isoform of P10619, Isoform 2 of Lysosomal protective protein;Isoform of P10619, Carboxypeptidase;Isoform of P10619, Carboxypeptidase	P10619;P10619-2;X6R5C5;X6R8A1
Lysosome	Peroxisome	Lysosome	Cytoplasm	+	0	0.956208	0	0.978352	A0A0A0MT32;P38571;P38571-2	LIPA	Isoform of P38571, AB hydrolase-1 domain-containing protein;Lysosomal acid lipase/cholesteryl ester hydrolase;Isoform of P38571, Isoform 2 of Lysosomal acid lipase/cholesteryl ester hydrolase	A0A0A0MT32;P38571;P38571-2
Lysosome	Golgi apparatus	Lysosome	ER	+	0.221687	0.811855	0.214217	0.842415	P07711;P07711-3	CTSL	Procathepsin L;Isoform of P07711, Isoform 2 of Procathepsin L	P07711;P07711-3
Lysosome	ER	Lysosome	Mitochondria	+	0	0.901978	0.390308	0.866302	A0A024RCQ8;A0A0G2JHB6;A0A0G2JID8;A0A0G2JK02;A0A0G2JLL3;A2ABN7;G8JLL2;Q9UMR5;Q9UMR5-2;Q9UMR5-3	PPT2;PPT2;PPT2;PPT2;ENSG00000254875;PPT2;PPT2;PPT2;PPT2;PPT2	Isoform of Q9UMR5, HCG1999928, isoform CRA_a;Isoform of Q9UMR5, Lysosomal thioesterase PPT2 (Fragment);Isoform of Q9UMR5, Lysosomal thioesterase PPT2;Isoform of Q9UMR5, Lysosomal thioesterase PPT2;Isoform of Q9UMR5, Uncharacterized protein;Isoform of Q9UMR5, Lysosomal thioesterase PPT2 (Fragment);Isoform of Q9UMR5, Lysosomal thioesterase PPT2 (Fragment);Lysosomal thioesterase PPT2;Isoform of Q9UM…	A0A024RCQ8;A0A0G2JHB6;A0A0G2JID8;A0A0G2JK02;A0A0G2JLL3;A2ABN7;G8JLL2;Q9UMR5;Q9UMR5-2;Q9UMR5-3
Translation	endosome-vesicle	Nucleus	Translation		0.365926	0.575156	0.846881	0.587184	O15234	CASC3	Protein CASC3	O15234
Cytoplasm	Translation	Nucleus	Cytoplasm	+	0.594117	0.332668	0.416419	0.490713	Q9H6Y2	WDR55	WD repeat-containing protein 55	Q9H6Y2
Cytoplasm	Translation	Nucleus	Translation	+	0.169912	0.80361	0.213941	0.568803	O94916;O94916-2;O94916-5	NFAT5	Nuclear factor of activated T-cells 5;Isoform of O94916, Isoform A of Nuclear factor of activated T-cells 5;Isoform of O94916, Isoform E of Nuclear factor of activated T-cells 5	O94916;O94916-2;O94916-5
Cytoplasm	Lysosome	Nucleus	Mitochondria		0.276575	0.135305	0.228219	0.66533	Q7KZ85	SUPT6H	Transcription elongation factor SPT6	Q7KZ85
Cytoplasm	Peroxisome	Nucleus	Lysosome	+	0.345407	0.242981	0.342756	0.597506	Q8N0Z6	TTC5	Tetratricopeptide repeat protein 5	Q8N0Z6
Mitochondria	Nucleus	Nucleus	endosome-vesicle		0.664356	0.466993	0	0.865225	Q15424;Q15424-2;Q15424-3;Q15424-4	SAFB	Scaffold attachment factor B1;Isoform of Q15424, Isoform 2 of Scaffold attachment factor B1;Isoform of Q15424, Isoform 3 of Scaffold attachment factor B1;Isoform of Q15424, Isoform 4 of Scaffold attachment factor B1	Q15424;Q15424-2;Q15424-3;Q15424-4
Translation	Nucleus	Nucleus	endosome-vesicle		0.576604	0.611854	0.50535	0.623323	P61326;Q96A72	MAGOH;MAGOHB	Protein mago nashi homolog;Protein mago nashi homolog 2	P61326;Q96A72
Nucleus	protein-complex	Nucleus	Cytoplasm		0.598261	0.537053	0.262461	0.647445	E9PRF4;Q15047;Q15047-3	SETDB1	Isoform of Q15047, Histone-lysine N-methyltransferase SETDB1 (Fragment);Histone-lysine N-methyltransferase SETDB1;Isoform of Q15047, Isoform 3 of Histone-lysine N-methyltransferase SETDB1	E9PRF4;Q15047;Q15047-3
Mitochondria	protein-complex	Nucleus	Lysosome		0.751579	0.261464	0	0.792304	P49715;P49715-2;P49715-3;P49715-4	CEBPA	CCAAT/enhancer-binding protein alpha;Isoform of P49715, Isoform 2 of CCAAT/enhancer-binding protein alpha;Isoform of P49715, Isoform 3 of CCAAT/enhancer-binding protein alpha;Isoform of P49715, Isoform 4 of CCAAT/enhancer-binding protein alpha	P49715;P49715-2;P49715-3;P49715-4
Mitochondria	Translation	Nucleus	LD		0.584991	0.178521	0	0.510188	A0A3B3IS71;P06400	RB1	Isoform of P06400, Retinoblastoma-associated protein;Retinoblastoma-associated protein	A0A3B3IS71;P06400
Translation	PM	Nucleus	Translation		0	0.539925	0.724173	0.395333	P13984	GTF2F2	General transcription factor IIF subunit 2	P13984
Translation	Lysosome	Translation	ER	+	0.180502	0.559295	0.0413989	0.695395	Q15633;Q15633-2	TARBP2	RISC-loading complex subunit TARBP2;Isoform of Q15633, Isoform 2 of RISC-loading complex subunit TARBP2	Q15633;Q15633-2
Nucleus	protein-complex	protein-complex	Nucleus	+	0.35764	0.760966	0.350452	0.609372	Q5QP82;Q5QP82-2	DCAF10	DDB1- and CUL4-associated factor 10;Isoform of Q5QP82, Isoform 2 of DDB1- and CUL4-associated factor 10	Q5QP82;Q5QP82-2
Nucleus	Cytoplasm	Nucleus	Cytoplasm	+	0.490838	0.808769	0.36365	0.797614	P46060	RANGAP1	Ran GTPase-activating protein 1	P46060
Nucleus	protein-complex	Nucleus	Cytoplasm		0.327693	0.687766	0.519713	0.515973	A0A087WTU1;A0A087X0S7;A0A0B4J2G4;Q15345;Q15345-3	LRRC41	Isoform of Q15345, Leucine-rich repeat-containing protein 41;Isoform of Q15345, Leucine-rich repeat-containing protein 41;Isoform of Q15345, Leucine-rich repeat-containing protein 41;Leucine-rich repeat-containing protein 41;Isoform of Q15345, Isoform 3 of Leucine-rich repeat-containing protein 41	A0A087WTU1;A0A087X0S7;A0A0B4J2G4;Q15345;Q15345-3
Nucleus	Cytoplasm	Nucleus	LD	+	0.116542	0.772247	0	0.621958	P56545;P56545-2;P56545-3	CTBP2	C-terminal-binding protein 2;Isoform of P56545, Isoform 2 of C-terminal-binding protein 2;Isoform of P56545, Isoform 3 of C-terminal-binding protein 2	P56545;P56545-2;P56545-3
Nucleus	PM	Nucleus	Cytoplasm	+	0	0.814397	0.114587	0.809993	O43143	DHX15	Pre-mRNA-splicing factor ATP-dependent RNA helicase DHX15	O43143
Nucleus	Cytoplasm	Nucleus	Cytoplasm	+	0.275325	0.697195	0.319451	0.694848	Q7Z5L9;Q7Z5L9-2	IRF2BP2	Interferon regulatory factor 2-binding protein 2;Isoform of Q7Z5L9, Isoform 2 of Interferon regulatory factor 2-binding protein 2	Q7Z5L9;Q7Z5L9-2
Nucleus	Translation	Nucleus	Translation	+	0	0.845048	0	0.752217	G3V198;Q12769	NUP160	Isoform of Q12769, Nuclear pore complex protein Nup160 (Fragment);Nuclear pore complex protein Nup160	G3V198;Q12769
Nucleus	endosome-vesicle	Nucleus	Lysosome	+	0	0.830002	0.165059	0.732143	Q13547	HDAC1	Histone deacetylase 1	Q13547
Nucleus	Lysosome	Nucleus	ER	+	0.0558232	0.905015	0.157412	0.833919	P51991	HNRNPA3	Heterogeneous nuclear ribonucleoprotein A3	P51991
Nucleus	LD	Nucleus	LD	+	0.0741288	0.821964	0	0.818583	O75934	BCAS2	Pre-mRNA-splicing factor SPF27	O75934
Nucleus	protein-complex	Nucleus	LD	+	0	0.845434	0.0916672	0.878033	P22087	FBL	rRNA 2'-O-methyltransferase fibrillarin	P22087
Nucleus	PM	Nucleus	ER	+	0.0889759	0.792481	0.239699	0.715649	Q13151	HNRNPA0	Heterogeneous nuclear ribonucleoprotein A0	Q13151
Nucleus	endosome-vesicle	Nucleus	LD	+	0.0893116	0.899752	0.408993	0.931614	P38919	EIF4A3	Eukaryotic initiation factor 4A-III	P38919
Nucleus	protein-complex	Nucleus	Peroxisome	+	0.0544547	0.837174	0.0841837	0.458551	A0A499FI31;Q15020	SART3	Isoform of Q15020, Squamous cell carcinoma antigen recognized by T-cells 3;Squamous cell carcinoma antigen recognized by T-cells 3	A0A499FI31;Q15020
Nucleus	protein-complex	Nucleus	Mitochondria	+	0	0.894455	0.104171	0.785549	Q14151	SAFB2	Scaffold attachment factor B2	Q14151
Nucleus	Peroxisome	Nucleus	Mitochondria	+	0.0914509	0.764877	0.422343	0.614217	Q5JWT2;Q9ULK4;Q9ULK4-3;Q9ULK4-4;Q9ULK4-5	MED23	Isoform of Q9ULK4, Mediator complex subunit 23;Mediator of RNA polymerase II transcription subunit 23;Isoform of Q9ULK4, Isoform 3 of Mediator of RNA polymerase II transcription subunit 23;Isoform of Q9ULK4, Isoform 4 of Mediator of RNA polymerase II transcription subunit 23;Isoform of Q9ULK4, Isoform 5 of Mediator of RNA polymerase II transcription subunit 23	Q5JWT2;Q9ULK4;Q9ULK4-3;Q9ULK4-4;Q9ULK4-5
Nucleus	protein-complex	Nucleus	protein-complex	+	0	0.880502	0.514911	0.638131	J3KTL2;Q07955	SRSF1	Isoform of Q07955, Serine/arginine-rich splicing factor 1;Serine/arginine-rich splicing factor 1	J3KTL2;Q07955
Nucleus	Translation	Nucleus	Translation	+	0	0.878727	0	0.845923	Q8WVC0	LEO1	RNA polymerase-associated protein LEO1	Q8WVC0
Nucleus	Translation	Nucleus	Translation	+	0	0.907736	0	0.811719	Q8N3X1;Q8N3X1-2	FNBP4	Formin-binding protein 4;Isoform of Q8N3X1, Isoform 2 of Formin-binding protein 4	Q8N3X1;Q8N3X1-2
Nucleus	Translation	Nucleus	Cytoplasm	+	0	0.899496	0.414268	0.667093	O43719	HTATSF1	HIV Tat-specific factor 1	O43719
Nucleus	Cytoplasm	Nucleus	Lysosome	+	0.134678	0.75475	0.348318	0.789272	A0A494C1K3;P78347;P78347-2;P78347-3;P78347-4	GTF2I	Isoform of P78347, HTH CENPB-type domain-containing protein;General transcription factor II-I;Isoform of P78347, Isoform 2 of General transcription factor II-I;Isoform of P78347, Isoform 3 of General transcription factor II-I;Isoform of P78347, Isoform 4 of General transcription factor II-I	A0A494C1K3;P78347;P78347-2;P78347-3;P78347-4
Nucleus	Translation	Nucleus	LD	+	0	0.818438	0	0.808511	Q7RTV0	PHF5A	PHD finger-like domain-containing protein 5A	Q7RTV0
Nucleus	Mitochondria	Nucleus	LD	+	0.144742	0.857293	0.106565	0.826342	Q29RF7	PDS5A	Sister chromatid cohesion protein PDS5 homolog A	Q29RF7
Nucleus	Cytoplasm	Nucleus	Translation	+	0	0.868994	0	0.792145	B2R5W2;B4DY08;G3V4W0;P07910-2	HNRNPC	Isoform of P07910, RRM domain-containing protein;Isoform of P07910, RRM domain-containing protein;Isoform of P07910, RRM domain-containing protein (Fragment);Isoform of P07910, Isoform C1 of Heterogeneous nuclear ribonucleoproteins C1/C2	B2R5W2;B4DY08;G3V4W0;P07910-2
Nucleus	Mitochondria	Nucleus	Mitochondria	+	0.16326	0.847813	0.19439	0.877862	O60306	AQR	RNA helicase aquarius	O60306
Nucleus	Peroxisome	Nucleus	LD	+	0.0774343	0.843831	0.129221	0.883681	O00567	NOP56	Nucleolar protein 56	O00567
Nucleus	Translation	Nucleus	Translation	+	0	0.920207	0	0.672544	Q6PD62	CTR9	RNA polymerase-associated protein CTR9 homolog	Q6PD62
Nucleus	Cytoplasm	Nucleus	Cytoplasm	+	0	0.914258	0	0.778555	A0A0B4J2E5;Q15269	LOC102724159;PWP2	Uncharacterized protein;Periodic tryptophan protein 2 homolog	A0A0B4J2E5;Q15269
Nucleus	protein-complex	Nucleus	Cytoplasm	+	0	0.9433	0	0.892495	Q8TDN6	BRIX1	Ribosome biogenesis protein BRX1 homolog	Q8TDN6
Nucleus	protein-complex	Nucleus	LD	+	0	0.967722	0.0793575	0.933592	O60814;P62807	H2BC12;H2BC7	Histone H2B type 1-K;Histone H2B type 1-C/E/F/G/I	O60814;P62807
Nucleus	Translation	Nucleus	Mitochondria	+	0	0.901634	0.193873	0.847561	O15042;O15042-2	U2SURP	U2 snRNP-associated SURP motif-containing protein;Isoform of O15042, Isoform 2 of U2 snRNP-associated SURP motif-containing protein	O15042;O15042-2
Nucleus	Translation	Nucleus	Mitochondria	+	0	0.884979	0.416063	0.756037	A6NNK5;Q12888;Q12888-2	TP53BP1	Isoform of Q12888, TP53-binding protein 1;TP53-binding protein 1;Isoform of Q12888, Isoform 2 of TP53-binding protein 1	A6NNK5;Q12888;Q12888-2
Nucleus	Translation	Nucleus	Translation	+	0	0.900782	0	0.885147	Q05048	CSTF1	Cleavage stimulation factor subunit 1	Q05048
Nucleus	Translation	Nucleus	LD	+	0	0.93915	0.168674	0.837056	Q12874	SF3A3	Splicing factor 3A subunit 3	Q12874
Nucleus	Translation	Nucleus	Translation	+	0	0.957777	0	0.7728	G3V3A4;Q13573	SNW1	Isoform of Q13573, SKIP_SNW domain-containing protein;SNW domain-containing protein 1	G3V3A4;Q13573
Nucleus	Translation	Nucleus	Translation	+	0	0.917078	0	0.701645	A6NEM2;P51610;P51610-2;P51610-4	HCFC1	Isoform of P51610, Host cell factor 1;Host cell factor 1;Isoform of P51610, Isoform 2 of Host cell factor 1;Isoform of P51610, Isoform 4 of Host cell factor 1	A6NEM2;P51610;P51610-2;P51610-4
Nucleus	protein-complex	Nucleus	LD	+	0	0.869018	0.110414	0.851224	O95478	NSA2	Ribosome biogenesis protein NSA2 homolog	O95478
Nucleus	Translation	Nucleus	Translation	+	0	0.967194	0	0.795349	Q9BXP5;Q9BXP5-2;Q9BXP5-3;Q9BXP5-4	SRRT	Serrate RNA effector molecule homolog;Isoform of Q9BXP5, Isoform 2 of Serrate RNA effector molecule homolog;Isoform of Q9BXP5, Isoform 3 of Serrate RNA effector molecule homolog;Isoform of Q9BXP5, Isoform 4 of Serrate RNA effector molecule homolog	Q9BXP5;Q9BXP5-2;Q9BXP5-3;Q9BXP5-4
Nucleus	Translation	Nucleus	Translation	+	0	0.953575	0	0.914402	Q05519;Q05519-2	SRSF11	Serine/arginine-rich splicing factor 11;Isoform of Q05519, Isoform 2 of Serine/arginine-rich splicing factor 11	Q05519;Q05519-2
Nucleus	protein-complex	Nucleus	Translation	+	0	0.939927	0	0.906933	A8MXP9	MATR3	Isoform of P43243, Matrin-3	A8MXP9
Nucleus	protein-complex	Nucleus	LD	+	0	0.94647	0.312276	0.878406	A0A0B4J1Z1;C9JAB2;Q16629;Q16629-2;Q16629-3;Q16629-4	SRSF7	Isoform of Q16629, Serine/arginine-rich-splicing factor 7;Isoform of Q16629, Serine/arginine-rich-splicing factor 7;Serine/arginine-rich splicing factor 7;Isoform of Q16629, Isoform 2 of Serine/arginine-rich splicing factor 7;Isoform of Q16629, Isoform 3 of Serine/arginine-rich splicing factor 7;Isoform of Q16629, Isoform 4 of Serine/arginine-rich splicing factor 7	A0A0B4J1Z1;C9JAB2;Q16629;Q16629-2;Q16629-3;Q16629-4
Nucleus	Translation	Nucleus	LD	+	0	0.931181	0.264712	0.652786	P52948;P52948-5	NUP98	Nuclear pore complex protein Nup98-Nup96;Isoform of P52948, Isoform 5 of Nuclear pore complex protein Nup98-Nup96	P52948;P52948-5
Nucleus	endosome-vesicle	Nucleus	protein-complex	+	0	0.890262	0.214935	0.61697	Q68E01;Q68E01-2	INTS3	Integrator complex subunit 3;Isoform of Q68E01, Isoform 2 of Integrator complex subunit 3	Q68E01;Q68E01-2
Nucleus	Cytoplasm	Nucleus	LD	+	0	0.90934	0.0442729	0.90929	O60832	DKC1	H/ACA ribonucleoprotein complex subunit DKC1	O60832
Nucleus	protein-complex	Nucleus	LD	+	0	0.934178	0.188984	0.85971	Q9H7B2	RPF2	Ribosome production factor 2 homolog	Q9H7B2
Nucleus	protein-complex	Nucleus	Peroxisome	+	0	0.906365	0.17109	0.926487	A6NHR9;A6NHR9-2	SMCHD1	Structural maintenance of chromosomes flexible hinge domain-containing protein 1;Isoform of A6NHR9, Isoform 2 of Structural maintenance of chromosomes flexible hinge domain-containing protein 1	A6NHR9;A6NHR9-2
Nucleus	Cytoplasm	Nucleus	Translation	+	0	0.916506	0	0.789988	Q13427	PPIG	Peptidyl-prolyl cis-trans isomerase G	Q13427
Nucleus	protein-complex	Nucleus	Lysosome	+	0	0.918906	0.160603	0.813536	O75494;O75494-2;O75494-3;O75494-4;O75494-5;O75494-6;Q5JRI1	SRSF10	Serine/arginine-rich splicing factor 10;Isoform of O75494, Isoform 2 of Serine/arginine-rich splicing factor 10;Isoform of O75494, Isoform 3 of Serine/arginine-rich splicing factor 10;Isoform of O75494, Isoform 4 of Serine/arginine-rich splicing factor 10;Isoform of O75494, Isoform 5 of Serine/arginine-rich splicing factor 10;Isoform of O75494, Isoform 6 of Serine/arginine-rich splicing factor 10…	O75494;O75494-2;O75494-3;O75494-4;O75494-5;O75494-6;Q5JRI1
Nucleus	protein-complex	Nucleus	Peroxisome	+	0	0.940368	0.16782	0.894693	Q5QPL9;Q9UKM9;Q9UKM9-2	RALY	Isoform of Q9UKM9, RRM domain-containing protein (Fragment);RNA-binding protein Raly;Isoform of Q9UKM9, Isoform 1 of RNA-binding protein Raly	Q5QPL9;Q9UKM9;Q9UKM9-2
Nucleus	Translation	Nucleus	Mitochondria	+	0	0.886524	0.151825	0.788	P18754;P18754-2	RCC1	Regulator of chromosome condensation;Isoform of P18754, Isoform 2 of Regulator of chromosome condensation	P18754;P18754-2
Nucleus	Translation	Nucleus	endosome-vesicle	+	0	0.952578	0	0.900575	Q15428	SF3A2	Splicing factor 3A subunit 2	Q15428
Nucleus	Translation	Nucleus	LD	+	0	0.939928	0.135594	0.85583	P09661	SNRPA1	U2 small nuclear ribonucleoprotein A'	P09661
Nucleus	Translation	Nucleus	Lysosome	+	0	0.969177	0.152885	0.891946	A0A6Q8PFJ0;P02545	LMNA	Isoform of P02545, Prelamin-A/C;Prelamin-A/C	A0A6Q8PFJ0;P02545
Nucleus	protein-complex	Nucleus	Cytoplasm	+	0	0.864635	0.66065	0.502565	Q52LJ0;Q52LJ0-1	FAM98B	Protein FAM98B;Isoform of Q52LJ0, Isoform 1 of Protein FAM98B	Q52LJ0;Q52LJ0-1
Nucleus	Translation	Nucleus	Lysosome	+	0	0.88095	0.146022	0.647648	Q15459	SF3A1	Splicing factor 3A subunit 1	Q15459
Nucleus	Mitochondria	Nucleus	LD	+	0	0.837687	0	0.830877	O75909;O75909-4	CCNK	Cyclin-K;Isoform of O75909, Isoform 4 of Cyclin-K	O75909;O75909-4
Nucleus	Cytoplasm	Nucleus	Cytoplasm	+	0	0.898302	0	0.802091	P46087;P46087-4	NOP2	Probable 28S rRNA (cytosine(4447)-C(5))-methyltransferase;Isoform of P46087, Isoform 4 of Probable 28S rRNA (cytosine(4447)-C(5))-methyltransferase	P46087;P46087-4
Nucleus	protein-complex	Nucleus	Translation	+	0	0.854747	0	0.807612	O75400;O75400-2;O75400-3	PRPF40A	Pre-mRNA-processing factor 40 homolog A;Isoform of O75400, Isoform 2 of Pre-mRNA-processing factor 40 homolog A;Isoform of O75400, Isoform 3 of Pre-mRNA-processing factor 40 homolog A	O75400;O75400-2;O75400-3
Nucleus	protein-complex	Nucleus	LD	+	0	0.8807	0	0.729208	Q92843-2	BCL2L2	Isoform of Q92843, Isoform 3 of Bcl-2-like protein 2	Q92843-2
Nucleus	protein-complex	Nucleus	Translation	+	0	0.843113	0	0.876037	A0A0A0MRM9;Q14978;Q14978-2;Q14978-3	NOLC1	Isoform of Q14978, LisH domain-containing protein (Fragment);Nucleolar and coiled-body phosphoprotein 1;Isoform of Q14978, Isoform Beta of Nucleolar and coiled-body phosphoprotein 1;Isoform of Q14978, Isoform 3 of Nucleolar and coiled-body phosphoprotein 1	A0A0A0MRM9;Q14978;Q14978-2;Q14978-3
Nucleus	Cytoplasm	Nucleus	endosome-vesicle	+	0	0.973979	0.241929	0.746406	P09651-2	HNRNPA1	Isoform of P09651, Isoform A1-A of Heterogeneous nuclear ribonucleoprotein A1	P09651-2
Nucleus	Lysosome	Nucleus	Peroxisome	+	0	0.931167	0	0.757623	Q99575	POP1	Ribonucleases P/MRP protein subunit POP1	Q99575
Nucleus	Translation	Nucleus	ER	+	0.0391494	0.889032	0.132155	0.726667	Q02880;Q02880-2	TOP2B	DNA topoisomerase 2-beta;Isoform of Q02880, Isoform Beta-1 of DNA topoisomerase 2-beta	Q02880;Q02880-2
Nucleus	Translation	Nucleus	Translation	+	0.077372	0.947445	0.271684	0.8454	Q12906;Q12906-7	ILF3	Interleukin enhancer-binding factor 3;Isoform of Q12906, Isoform 7 of Interleukin enhancer-binding factor 3	Q12906;Q12906-7
Nucleus	Translation	Nucleus	Translation	+	0.10088	0.96169	0.295337	0.835118	Q12905	ILF2	Interleukin enhancer-binding factor 2	Q12905
Nucleus	protein-complex	Nucleus	PM	+	0	0.976681	0.0240052	0.902452	P14866	HNRNPL	Heterogeneous nuclear ribonucleoprotein L	P14866
Nucleus	Cytoplasm	Nucleus	LD	+	0	0.944805	0.173473	0.913029	Q96PK6	RBM14	RNA-binding protein 14	Q96PK6
Nucleus	Cytoplasm	Nucleus	Peroxisome	+	0	0.963164	0.138876	0.775042	O43290	SART1	U4/U6.U5 tri-snRNP-associated protein 1	O43290
Nucleus	Translation	Nucleus	Lysosome	+	0	0.94134	0	0.565343	Q13435	SF3B2	Splicing factor 3B subunit 2	Q13435
Nucleus	Cytoplasm	Nucleus	LD	+	0	0.941707	0.146148	0.884855	Q6P2Q9	PRPF8	Pre-mRNA-processing-splicing factor 8	Q6P2Q9
Nucleus	protein-complex	Nucleus	Golgi apparatus	+	0	0.928646	0.0828956	0.677498	P78527	PRKDC	DNA-dependent protein kinase catalytic subunit	P78527
Nucleus	Translation	Nucleus	LD	+	0	0.965982	0	0.865381	Q15393	SF3B3	Splicing factor 3B subunit 3	Q15393
Nucleus	Cytoplasm	Nucleus	Translation	+	0	0.961309	0	0.913485	O75643	SNRNP200	U5 small nuclear ribonucleoprotein 200 kDa helicase	O75643
Nucleus	Cytoplasm	Nucleus	LD	+	0	0.94072	0.240175	0.887578	Q9BQG0;Q9BQG0-2	MYBBP1A	Myb-binding protein 1A;Isoform of Q9BQG0, Isoform 2 of Myb-binding protein 1A	Q9BQG0;Q9BQG0-2
Nucleus	Translation	Nucleus	Translation	+	0	0.961622	0	0.914588	Q92769	HDAC2	Histone deacetylase 2	Q92769
Nucleus	Translation	Nucleus	protein-complex	+	0	0.968719	0	0.852538	Q1KMD3	HNRNPUL2	Heterogeneous nuclear ribonucleoprotein U-like protein 2	Q1KMD3
Nucleus	Cytoplasm	Nucleus	Cytoplasm	+	0	0.923049	0	0.724588	Q9NW13	RBM28	RNA-binding protein 28	Q9NW13
Nucleus	Cytoplasm	Nucleus	Translation	+	0	0.964571	0.475982	0.853638	Q08211	DHX9	ATP-dependent RNA helicase A	Q08211
Nucleus	LD	Nucleus	LD	+	0	0.956292	0	0.902112	Q15029;Q15029-2	EFTUD2	116 kDa U5 small nuclear ribonucleoprotein component;Isoform of Q15029, Isoform 2 of 116 kDa U5 small nuclear ribonucleoprotein component	Q15029;Q15029-2
Nucleus	Cytoplasm	Nucleus	ER	+	0	0.975103	0	0.896067	P62308	SNRPG	Small nuclear ribonucleoprotein G	P62308
Nucleus	Cytoplasm	Nucleus	Lysosome	+	0	0.924821	0	0.890455	P62318;P62318-2	SNRPD3	Small nuclear ribonucleoprotein Sm D3;Isoform of P62318, Isoform 2 of Small nuclear ribonucleoprotein Sm D3	P62318;P62318-2
Nucleus	Cytoplasm	Nucleus	Lysosome	+	0	0.942921	0	0.798428	J3QLE5;P14678;P14678-2;P14678-3;P63162;P63162-2	SNRPN;SNRPB;SNRPB;SNRPB;SNRPN;SNRPN	Isoform of P63162, Sm domain-containing protein (Fragment);Small nuclear ribonucleoprotein-associated proteins B and B';Isoform of P14678, Isoform SM-B of Small nuclear ribonucleoprotein-associated proteins B and B';Isoform of P14678, Isoform SM-B1 of Small nuclear ribonucleoprotein-associated proteins B and B';Small nuclear ribonucleoprotein-associated protein N;Isoform of P63162, Isoform 2 of S…	J3QLE5;P14678;P14678-2;P14678-3;P63162;P63162-2
Nucleus	Translation	Nucleus	ER	+	0	0.962191	0.12195	0.864647	Q15233;Q15233-2	NONO	Non-POU domain-containing octamer-binding protein;Isoform of Q15233, Isoform 2 of Non-POU domain-containing octamer-binding protein	Q15233;Q15233-2
Nucleus	Translation	Nucleus	Mitochondria	+	0	0.946553	0.0717739	0.542363	Q8N163;Q8N163-2	CCAR2	Cell cycle and apoptosis regulator protein 2;Isoform of Q8N163, Isoform 2 of Cell cycle and apoptosis regulator protein 2	Q8N163;Q8N163-2
Nucleus	Cytoplasm	Nucleus	Lysosome	+	0	0.96522	0.250974	0.876263	P23246	SFPQ	Splicing factor, proline- and glutamine-rich	P23246
Nucleus	protein-complex	Nucleus	LD	+	0	0.953852	0.177937	0.824878	C9JFV4;Q8IZL8	PELP1	Isoform of Q8IZL8, Modulator of non-genomic activity of estrogen receptor;Proline-, glutamic acid- and leucine-rich protein 1	C9JFV4;Q8IZL8
Nucleus	protein-complex	Nucleus	Lysosome	+	0	0.945325	0.155304	0.908222	P06748	NPM1	Nucleophosmin	P06748
Nucleus	protein-complex	Nucleus	Cytoplasm	+	0	0.969839	0.114081	0.721018	P84090	ERH	Enhancer of rudimentary homolog	P84090
Nucleus	Cytoplasm	Nucleus	LD	+	0	0.971454	0	0.75371	P22626	HNRNPA2B1	Heterogeneous nuclear ribonucleoproteins A2/B1	P22626
Nucleus	Translation	Nucleus	Cytoplasm	+	0	0.973897	0.195284	0.811797	A0A0J9YVP6;Q9UHX1-2	PUF60	Isoform of Q9UHX1, 60 kDa poly(U)-binding-splicing factor (Fragment);Isoform of Q9UHX1, Isoform 2 of Poly(U)-binding-splicing factor PUF60	A0A0J9YVP6;Q9UHX1-2
Nucleus	PM	Nucleus	ER	+	0	0.913871	0	0.79529	P78346;P78346-2	RPP30	Ribonuclease P protein subunit p30;Isoform of P78346, Isoform 2 of Ribonuclease P protein subunit p30	P78346;P78346-2
Nucleus	Peroxisome	Nucleus	PM	+	0	0.883869	0	0.824242	O95707	POP4	Ribonuclease P protein subunit p29	O95707
Nucleus	LD	Nucleus	Translation		0	0.971628	0.773302	0.451835	J3QT28;O43684;O43684-2	BUB3	Isoform of O43684, WD_REPEATS_REGION domain-containing protein (Fragment);Mitotic checkpoint protein BUB3;Isoform of O43684, Isoform 2 of Mitotic checkpoint protein BUB3	J3QT28;O43684;O43684-2
Nucleus	Lysosome	Nucleus	Cytoplasm	+	0.0277838	0.840642	0	0.803905	P55265	ADAR	Double-stranded RNA-specific adenosine deaminase	P55265
Nucleus	Mitochondria	Nucleus	Lysosome	+	0	0.917652	0	0.847623	O43159	RRP8	Ribosomal RNA-processing protein 8	O43159
Nucleus	Mitochondria	Nucleus	Lysosome	+	0	0.852704	0	0.703767	A0A0C4DFX9;Q9H3P2	NELFA	Isoform of Q9H3P2, Negative elongation factor A;Negative elongation factor A	A0A0C4DFX9;Q9H3P2
Nucleus	Translation	Nucleus	Cytoplasm	+	0	0.91086	0.316336	0.771245	Q09028;Q09028-3	RBBP4	Histone-binding protein RBBP4;Isoform of Q09028, Isoform 3 of Histone-binding protein RBBP4	Q09028;Q09028-3
Nucleus	Translation	Nucleus	Translation	+	0.0834354	0.886383	0.451258	0.80255	A0A087X0X3;P52272;P52272-2	HNRNPM	Isoform of P52272, Heterogeneous nuclear ribonucleoprotein M;Heterogeneous nuclear ribonucleoprotein M;Isoform of P52272, Isoform 2 of Heterogeneous nuclear ribonucleoprotein M	A0A087X0X3;P52272;P52272-2
Nucleus	Cytoplasm	Nucleus	Cytoplasm	+	0	0.867921	0.240419	0.692191	P09012	SNRPA	U1 small nuclear ribonucleoprotein A	P09012
Nucleus	PM	Nucleus	protein-complex	+	0	0.920746	0.182576	0.579128	Q9H0D6	XRN2	5'-3' exoribonuclease 2	Q9H0D6
Nucleus	PM	Nucleus	Cytoplasm	+	0	0.940026	0.46525	0.734431	P85037	FOXK1	Forkhead box protein K1	P85037
Nucleus	Translation	Nucleus	endosome-vesicle	+	0.182152	0.816515	0.190349	0.831719	Q06265;Q06265-2	EXOSC9	Exosome complex component RRP45;Isoform of Q06265, Isoform 2 of Exosome complex component RRP45	Q06265;Q06265-2
Nucleus	Lysosome	Nucleus	Cytoplasm	+	0	0.872382	0.176728	0.832083	A0A0C4DG89;Q7L014	DDX46	Isoform of Q7L014, RNA helicase;Probable ATP-dependent RNA helicase DDX46	A0A0C4DG89;Q7L014
Nucleus	Translation	Nucleus	LD	+	0	0.840623	0	0.585033	Q6IN85;Q6IN85-2	PPP4R3A	Serine/threonine-protein phosphatase 4 regulatory subunit 3A;Isoform of Q6IN85, Isoform 2 of Serine/threonine-protein phosphatase 4 regulatory subunit 3A	Q6IN85;Q6IN85-2
Nucleus	Cytoplasm	Nucleus	protein-complex	+	0	0.863805	0.170916	0.683199	A0A087X0H9;Q5T8P6	RBM26	Isoform of Q5T8P6, RNA-binding protein 26;RNA-binding protein 26	A0A087X0H9;Q5T8P6
Nucleus	Mitochondria	Nucleus	LD	+	0	0.734528	0	0.677725	A0A2R8YES3;B4DGM3;Q969G3;Q969G3-3;Q969G3-4	SMARCE1	Isoform of Q969G3, HMG box domain-containing protein;Isoform of Q969G3, HMG box domain-containing protein;SWI/SNF-related matrix-associated actin-dependent regulator of chromatin subfamily E member 1;Isoform of Q969G3, Isoform 3 of SWI/SNF-related matrix-associated actin-dependent regulator of chromatin subfamily E member 1;Isoform of Q969G3, Isoform 4 of SWI/SNF-related matrix-associated actin-d…	A0A2R8YES3;B4DGM3;Q969G3;Q969G3-3;Q969G3-4
Nucleus	Translation	Nucleus	LD	+	0	0.921231	0.24862	0.550849	A0A087WUB9;Q8WYA6;Q8WYA6-4	CTNNBL1	Isoform of Q8WYA6, DUF1716 domain-containing protein;Beta-catenin-like protein 1;Isoform of Q8WYA6, Isoform 4 of Beta-catenin-like protein 1	A0A087WUB9;Q8WYA6;Q8WYA6-4
Nucleus	Translation	Nucleus	LD	+	0.365241	0.287956	0.46536	0.718757	Q86U86;Q86U86-2;Q86U86-3;Q86U86-4;Q86U86-5;Q86U86-7;Q86U86-8;Q86U86-9	PBRM1	Protein polybromo-1;Isoform of Q86U86, Isoform 2 of Protein polybromo-1;Isoform of Q86U86, Isoform 3 of Protein polybromo-1;Isoform of Q86U86, Isoform 4 of Protein polybromo-1;Isoform of Q86U86, Isoform 5 of Protein polybromo-1;Isoform of Q86U86, Isoform 7 of Protein polybromo-1;Isoform of Q86U86, Isoform 8 of Protein polybromo-1;Isoform of Q86U86, Isoform 9 of Protein polybromo-1	Q86U86;Q86U86-2;Q86U86-3;Q86U86-4;Q86U86-5;Q86U86-7;Q86U86-8;Q86U86-9
Nucleus	Translation	Nucleus	Translation		0.408665	0.531689	0.251267	0.430593	B3KTM8;Q9UBU8-2	MORF4L1	Isoform of Q9UBU8, MRG domain-containing protein;Isoform of Q9UBU8, Isoform 2 of Mortality factor 4-like protein 1	B3KTM8;Q9UBU8-2
Translation	Nucleus	Nucleus	Translation	+	0.53875	0.87931	0.302686	0.727304	Q16666	IFI16	Gamma-interferon-inducible protein 16	Q16666
Translation	Nucleus	Nucleus	Translation	+	0.710703	0.898237	0.554909	0.63162	Q9BUJ2;Q9BUJ2-2	HNRNPUL1	Heterogeneous nuclear ribonucleoprotein U-like protein 1;Isoform of Q9BUJ2, Isoform 2 of Heterogeneous nuclear ribonucleoprotein U-like protein 1	Q9BUJ2;Q9BUJ2-2
Nucleus	Translation	Nucleus	endosome-vesicle	+	0.307067	0.895089	0.441199	0.792177	Q99729-3	HNRNPAB	Isoform of Q99729, Isoform 3 of Heterogeneous nuclear ribonucleoprotein A/B	Q99729-3
Translation	Nucleus	Nucleus	Translation		0.57275	0.825859	0.367341	0.526199	Q7Z2T5	TRMT1L	TRMT1-like protein	Q7Z2T5
Nucleus	Translation	Nucleus	Cytoplasm	+	0.260694	0.775666	0	0.883452	Q00839	HNRNPU	Heterogeneous nuclear ribonucleoprotein U	Q00839
Nucleus	protein-complex	Nucleus	protein-complex	+	0.456153	0.525207	0.274188	0.616393	O14802	POLR3A	DNA-directed RNA polymerase III subunit RPC1	O14802
Nucleus	Lysosome	Nucleus	Translation	+	0.13702	0.819341	0	0.768094	P49792	RANBP2	E3 SUMO-protein ligase RanBP2	P49792
Nucleus	Translation	Nucleus	Translation	+	0.175344	0.893176	0.0502282	0.854445	E7EVX8;Q8WWY3	PRPF31	Isoform of Q8WWY3, Pre-mRNA-processing factor 31;U4/U6 small nuclear ribonucleoprotein Prp31	E7EVX8;Q8WWY3
Nucleus	LD	Nucleus	endosome-vesicle	+	0.254237	0.690382	0.661408	0.349695	D6R927;Q06330;Q06330-4;Q06330-5;Q06330-6;Q06330-7	RBPJ	Isoform of Q06330, Recombining-binding protein suppressor of hairless;Recombining binding protein suppressor of hairless;Isoform of Q06330, Isoform 4 of Recombining binding protein suppressor of hairless;Isoform of Q06330, Isoform 5 of Recombining binding protein suppressor of hairless;Isoform of Q06330, Isoform 6 of Recombining binding protein suppressor of hairless;Isoform of Q06330, Isoform 7 …	D6R927;Q06330;Q06330-4;Q06330-5;Q06330-6;Q06330-7
Nucleus	Translation	Nucleus	Lysosome	+	0.143378	0.668144	0.480074	0.780047	Q96KR1	ZFR	Zinc finger RNA-binding protein	Q96KR1
Nucleus	Peroxisome	Nucleus	LD	+	0.100704	0.681275	0	0.782307	Q53F19	NCBP3	Nuclear cap-binding protein subunit 3	Q53F19
Nucleus	Cytoplasm	Nucleus	Mitochondria	+	0.120838	0.788916	0.0929161	0.844834	P18074	ERCC2	General transcription and DNA repair factor IIH helicase subunit XPD	P18074
Nucleus	Translation	Mitochondria	Nucleus	+	0.313809	0.766925	0.405419	0.658819	Q7Z333;Q7Z333-3;Q7Z333-4	SETX	Probable helicase senataxin;Isoform of Q7Z333, Isoform 3 of Probable helicase senataxin;Isoform of Q7Z333, Isoform 4 of Probable helicase senataxin	Q7Z333;Q7Z333-3;Q7Z333-4
Nucleus	Translation	Nucleus	ER	+	0.388305	0.767382	0.235784	0.708767	C9JYM0;O75817	POP7	Isoform of O75817, Ribonuclease P (Fragment);Ribonuclease P protein subunit p20	C9JYM0;O75817
Nucleus	Translation	Nucleus	LD	+	0.236857	0.859971	0	0.541958	B7ZLQ5;P28370	SMARCA1	Isoform of P28370, Probable global transcription activator SNF2L1;Probable global transcription activator SNF2L1	B7ZLQ5;P28370
Nucleus	Translation	Translation	Lysosome	+	0.354407	0.768263	0.181398	0.726748	A0A0C4DGA6;Q14527;Q14527-2	HLTF	Isoform of Q14527, Helicase-like transcription factor;Helicase-like transcription factor;Isoform of Q14527, Isoform 2 of Helicase-like transcription factor	A0A0C4DGA6;Q14527;Q14527-2
Nucleus	Translation	Nucleus	Lysosome	+	0.206525	0.730779	0	0.781686	B1AMU3;B1AMU4;Q9Y3B2;R4GMQ7;R4GNH9	EXOSC1	Isoform of Q9Y3B2, Exosome complex component CSL4;Isoform of Q9Y3B2, ECR1_N domain-containing protein;Exosome complex component CSL4;Isoform of Q9Y3B2, Exosome complex component CSL4 (Fragment);Isoform of Q9Y3B2, ECR1_N domain-containing protein	B1AMU3;B1AMU4;Q9Y3B2;R4GMQ7;R4GNH9
Nucleus	Translation	Nucleus	Translation	+	0.220623	0.93805	0.361161	0.832283	P17844	DDX5	Probable ATP-dependent RNA helicase DDX5	P17844
Nucleus	Translation	Nucleus	Translation	+	0.230227	0.900191	0.623163	0.695225	A0A1X7SBZ2;A0A5H1ZRQ2;Q92841	DDX17	Isoform of Q92841, RNA helicase;Isoform of Q92841, RNA helicase;Probable ATP-dependent RNA helicase DDX17	A0A1X7SBZ2;A0A5H1ZRQ2;Q92841
Nucleus	Translation	Nucleus	LD	+	0.218394	0.837222	0.363825	0.790705	A0A087WZE9	HMGN3	Isoform of Q15651, High mobility group nucleosome-binding domain-containing protein 3	A0A087WZE9
Nucleus	Mitochondria	Nucleus	LD	+	0.382054	0.827881	0	0.718776	C9J0Q5;C9JE98	NCOR2	Isoform of Q9Y618, Nuclear receptor corepressor 2;Isoform of Q9Y618, Nuclear receptor corepressor 2	C9J0Q5;C9JE98
Nucleus	Mitochondria	Nucleus	Lysosome	+	0.266581	0.90418	0.56013	0.839906	O94901-9	SUN1	Isoform of O94901, Isoform 9 of SUN domain-containing protein 1	O94901-9
Nucleus	PM	Nucleus	LD	+	0	0.51887	0.335601	0.666304	Q12788	TBL3	Transducin beta-like protein 3	Q12788
Nucleus	Peroxisome	Nucleus	Cytoplasm	+	0	0.504426	0.263012	0.502113	Q8WTT2	NOC3L	Nucleolar complex protein 3 homolog	Q8WTT2
Nucleus	Translation	Nucleus	Cytoplasm	+	0.160612	0.460959	0.166331	0.720189	O95619	YEATS4	YEATS domain-containing protein 4	O95619
Nucleus	Translation	Nucleus	Translation	+	0.0398437	0.640131	0.276689	0.513862	H0Y3W9;Q9H4W6;Q9H4W6-2	EBF3	Isoform of Q9H4W6, Transcription factor COE3;Transcription factor COE3;Isoform of Q9H4W6, Isoform Short of Transcription factor COE3	H0Y3W9;Q9H4W6;Q9H4W6-2
Nucleus	Peroxisome	Nucleus	Translation	+	0.053474	0.637635	0	0.758474	P46100;P46100-3;P46100-4;P46100-5	ATRX	Transcriptional regulator ATRX;Isoform of P46100, Isoform 2 of Transcriptional regulator ATRX;Isoform of P46100, Isoform 3 of Transcriptional regulator ATRX;Isoform of P46100, Isoform 5 of Transcriptional regulator ATRX	P46100;P46100-3;P46100-4;P46100-5
Nucleus	Mitochondria	Nucleus	Peroxisome	+	0.197108	0.577366	0.0440258	0.915137	O95104;O95104-2	SCAF4	SR-related and CTD-associated factor 4;Isoform of O95104, Isoform 2 of SR-related and CTD-associated factor 4	O95104;O95104-2
Nucleus	Mitochondria	Nucleus	Translation	+	0.185587	0.646912	0	0.84169	O94776	MTA2	Metastasis-associated protein MTA2	O94776
Nucleus	Translation	Nucleus	LD	+	0.178928	0.473201	0.124842	0.774574	Q12789;Q12789-3	GTF3C1	General transcription factor 3C polypeptide 1;Isoform of Q12789, Isoform 2 of General transcription factor 3C polypeptide 1	Q12789;Q12789-3
Nucleus	Mitochondria	Nucleus	Translation	+	0.0975188	0.682655	0.218485	0.446764	P40938	RFC3	Replication factor C subunit 3	P40938
Nucleus	Mitochondria	Nucleus	LD	+	0.204435	0.802398	0.0874694	0.681943	O60934	NBN	Nibrin	O60934
Nucleus	endosome-vesicle	Nucleus	LD	+	0	0.838199	0.202866	0.815231	Q15648	MED1	Mediator of RNA polymerase II transcription subunit 1	Q15648
Nucleus	Mitochondria	Nucleus	Mitochondria	+	0.0830744	0.698698	0.0450477	0.601946	O60287	URB1	Nucleolar pre-ribosomal-associated protein 1	O60287
Nucleus	endosome-vesicle	Nucleus	Cytoplasm	+	0	0.766384	0.447037	0.695428	E7EWR4;P33240;P33240-2	CSTF2	Isoform of P33240, RRM domain-containing protein;Cleavage stimulation factor subunit 2;Isoform of P33240, Isoform 2 of Cleavage stimulation factor subunit 2	E7EWR4;P33240;P33240-2
Nucleus	Translation	Nucleus	Cytoplasm	+	0	0.768802	0.145451	0.666684	Q6P2C8;Q6P2C8-2	MED27	Mediator of RNA polymerase II transcription subunit 27;Isoform of Q6P2C8, Isoform 2 of Mediator of RNA polymerase II transcription subunit 27	Q6P2C8;Q6P2C8-2
Nucleus	Mitochondria	Nucleus	Lysosome	+	0.209231	0.814462	0.291097	0.853996	Q03252	LMNB2	Lamin-B2	Q03252
Nucleus	Mitochondria	Nucleus	protein-complex	+	0.277689	0.781075	0.237781	0.625256	J3QL54;Q9BW27;Q9BW27-3	NUP85	Isoform of Q9BW27, Nuclear pore complex protein Nup85;Nuclear pore complex protein Nup85;Isoform of Q9BW27, Isoform 3 of Nuclear pore complex protein Nup85	J3QL54;Q9BW27;Q9BW27-3
Nucleus	Translation	Nucleus	Lysosome	+	0	0.721405	0.144062	0.836998	P07305	H1-0	Histone H1.0	P07305
Nucleus	Translation	Nucleus	Translation	+	0	0.67951	0	0.882342	Q7Z7K6;Q7Z7K6-3	CENPV	Centromere protein V;Isoform of Q7Z7K6, Isoform 3 of Centromere protein V	Q7Z7K6;Q7Z7K6-3
Nucleus	Translation	Nucleus	ER	+	0	0.535595	0.0385412	0.835862	A0A0A0MR39	MYEF2	Isoform of Q9P2K5, Myelin expression factor 2	A0A0A0MR39
Nucleus	Lysosome	Nucleus	LD	+	0.140998	0.418851	0.33501	0.59952	Q6DKI1	RPL7L1	60S ribosomal protein L7-like 1	Q6DKI1
Nucleus	Mitochondria	Nucleus	Mitochondria	+	0.504111	0.561521	0.164749	0.734564	A0A0A0MQU0;Q9BV38;U3KQC1	WDR18	Isoform of Q9BV38, WD repeat-containing protein 18 (Fragment);WD repeat-containing protein 18;Isoform of Q9BV38, WD repeat-containing protein 18 (Fragment)	A0A0A0MQU0;Q9BV38;U3KQC1
Nucleus	Lysosome	Nucleus	Lysosome	+	0.139504	0.553527	0.168684	0.815943	P42285	MTREX	Exosome RNA helicase MTR4	P42285
Mitochondria	Nucleus	Nucleus	LD		0.731355	0.563798	0.205928	0.730491	Q9BVI4	NOC4L	Nucleolar complex protein 4 homolog	Q9BVI4
Nucleus	Mitochondria	Nucleus	Mitochondria		0.423708	0.486637	0.229046	0.546792	Q14137	BOP1	Ribosome biogenesis protein BOP1	Q14137
Nucleus	Cytoplasm	Nucleus	Cytoplasm		0.387291	0.678633	0.156647	0.560445	P49736	MCM2	DNA replication licensing factor MCM2	P49736
Nucleus	Cytoplasm	Nucleus	LD		0.296093	0.529143	0	0.68848	A0A087X0M4;Q9BWU0	SLC4A1AP	Isoform of Q9BWU0, FHA domain-containing protein;Kanadaptin	A0A087X0M4;Q9BWU0
Nucleus	Cytoplasm	Nucleus	Cytoplasm	+	0.369886	0.520553	0.323179	0.527502	O00148	DDX39A	ATP-dependent RNA helicase DDX39A	O00148
Nucleus	Cytoplasm	Nucleus	LD	+	0.247216	0.612819	0	0.689116	Q7LBC6	KDM3B	Lysine-specific demethylase 3B	Q7LBC6
Nucleus	Cytoplasm	Nucleus	Lysosome	+	0.228341	0.656944	0	0.76221	H0Y6T6;Q8IXM6	NRM	Isoform of Q8IXM6, Nuclear envelope membrane protein (Fragment);Nurim	H0Y6T6;Q8IXM6
Nucleus	Cytoplasm	Nucleus	Cytoplasm	+	0.444906	0.728213	0.216705	0.608687	O96019	ACTL6A	Actin-like protein 6A	O96019
Nucleus	Cytoplasm	Nucleus	ER	+	0.431618	0.716425	0	0.680379	Q96J01	THOC3	THO complex subunit 3	Q96J01
Nucleus	Golgi apparatus	Nucleus	Golgi apparatus	+	0.335036	0.482637	0.0589144	0.707286	P35249	RFC4	Replication factor C subunit 4	P35249
Nucleus	Golgi apparatus	Nucleus	Mitochondria	+	0.171202	0.765838	0.219518	0.522293	O43172;O43172-2	PRPF4	U4/U6 small nuclear ribonucleoprotein Prp4;Isoform of O43172, Isoform 2 of U4/U6 small nuclear ribonucleoprotein Prp4	O43172;O43172-2
Nucleus	Mitochondria	Nucleus	Cytoplasm	+	0.12664	0.727365	0	0.773535	P49756	RBM25	RNA-binding protein 25	P49756
Nucleus	LD	Nucleus	Cytoplasm	+	0.328833	0.857563	0.278491	0.695795	P31942	HNRNPH3	Heterogeneous nuclear ribonucleoprotein H3	P31942
Nucleus	Translation	Nucleus	Translation	+	0	0.73309	0	0.842437	Q4G0J3;Q4G0J3-3	LARP7	La-related protein 7;Isoform of Q4G0J3, Isoform 3 of La-related protein 7	Q4G0J3;Q4G0J3-3
Nucleus	Mitochondria	Nucleus	LD	+	0	0.595528	0	0.792896	A2A2V2;P42696	RBM34	Isoform of P42696, RNA-binding protein 34 (Fragment);RNA-binding protein 34	A2A2V2;P42696
Nucleus	Mitochondria	Nucleus	LD	+	0.193476	0.729754	0	0.759115	G3V256;Q6PJT7;Q6PJT7-10;Q6PJT7-11;Q6PJT7-2;Q6PJT7-3;Q6PJT7-4;Q6PJT7-5;Q6PJT7-9	ZC3H14	Isoform of Q6PJT7, Zinc finger CCCH domain-containing protein 14;Zinc finger CCCH domain-containing protein 14;Isoform of Q6PJT7, Isoform 10 of Zinc finger CCCH domain-containing protein 14;Isoform of Q6PJT7, Isoform 11 of Zinc finger CCCH domain-containing protein 14;Isoform of Q6PJT7, Isoform 2 of Zinc finger CCCH domain-containing protein 14;Isoform of Q6PJT7, Isoform 3 of Zinc finger CCCH dom…	G3V256;Q6PJT7;Q6PJT7-10;Q6PJT7-11;Q6PJT7-2;Q6PJT7-3;Q6PJT7-4;Q6PJT7-5;Q6PJT7-9
Nucleus	PM	Nucleus	LD	+	0.0755697	0.579803	0.173541	0.822334	A0A087WWP4;A0A494C001;A0A499FJY3;Q96T37;Q96T37-2;Q96T37-3;Q96T37-4	RBM15	Isoform of Q96T37, RNA-binding protein 15;Isoform of Q96T37, RNA-binding protein 15;Isoform of Q96T37, RNA-binding protein 15;RNA-binding protein 15;Isoform of Q96T37, Isoform 2 of RNA-binding protein 15;Isoform of Q96T37, Isoform 3 of RNA-binding protein 15;Isoform of Q96T37, Isoform 4 of RNA-binding protein 15	A0A087WWP4;A0A494C001;A0A499FJY3;Q96T37;Q96T37-2;Q96T37-3;Q96T37-4
Nucleus	protein-complex	Nucleus	Lysosome	+	0	0.866759	0.566186	0.821924	P42167	TMPO	Isoform of P42166, Lamina-associated polypeptide 2, isoforms beta/gamma	P42167
Nucleus	Peroxisome	Nucleus	Mitochondria	+	0.169571	0.907334	0.220992	0.804333	O75533	SF3B1	Splicing factor 3B subunit 1	O75533
Nucleus	LD	Nucleus	Lysosome	+	0.166719	0.804373	0.327958	0.826727	O14776;O14776-2	TCERG1	Transcription elongation regulator 1;Isoform of O14776, Isoform 2 of Transcription elongation regulator 1	O14776;O14776-2
Nucleus	Mitochondria	Nucleus	Peroxisome	+	0.240267	0.837008	0.169803	0.860623	P49959;P49959-3	MRE11	Double-strand break repair protein MRE11;Isoform of P49959, Isoform 3 of Double-strand break repair protein MRE11	P49959;P49959-3
Nucleus	ER	Nucleus	ER	+	0.168525	0.86017	0.145869	0.857256	Q5JTV8	TOR1AIP1	Torsin-1A-interacting protein 1	Q5JTV8
Nucleus	Mitochondria	Nucleus	LD	+	0.153561	0.776799	0.106094	0.864301	Q92878;Q92878-2	RAD50	DNA repair protein RAD50;Isoform of Q92878, Isoform 2 of DNA repair protein RAD50	Q92878;Q92878-2
Nucleus	Peroxisome	Nucleus	LD	+	0.128014	0.722296	0.289841	0.78326	Q13595;Q13595-3;Q13595-4	TRA2A	Transformer-2 protein homolog alpha;Isoform of Q13595, Isoform 3 of Transformer-2 protein homolog alpha;Isoform of Q13595, Isoform 4 of Transformer-2 protein homolog alpha	Q13595;Q13595-3;Q13595-4
Nucleus	Mitochondria	Nucleus	LD	+	0.239662	0.763342	0.29971	0.866161	P62995;P62995-3	TRA2B	Transformer-2 protein homolog beta;Isoform of P62995, Isoform 3 of Transformer-2 protein homolog beta	P62995;P62995-3
Nucleus	Cytoplasm	Nucleus	LD	+	0.192845	0.636227	0.531108	0.80692	Q14498;Q14498-2	RBM39	RNA-binding protein 39;Isoform of Q14498, Isoform 2 of RNA-binding protein 39	Q14498;Q14498-2
Nucleus	Cytoplasm	Nucleus	LD	+	0.318533	0.728353	0.177972	0.788458	Q07666	KHDRBS1	KH domain-containing, RNA-binding, signal transduction-associated protein 1	Q07666
Nucleus	Translation	Nucleus	LD	+	0	0.686326	0.0860843	0.895985	Q5SSJ5	HP1BP3	Heterochromatin protein 1-binding protein 3	Q5SSJ5
Nucleus	Cytoplasm	Nucleus	protein-complex	+	0.209848	0.807916	0.191166	0.720005	Q8N1F7	NUP93	Nuclear pore complex protein Nup93	Q8N1F7
Nucleus	Mitochondria	Nucleus	Translation	+	0	0.692053	0	0.694686	A0A590UJS4;Q6KC79;Q6KC79-2	NIPBL	Isoform of Q6KC79, Nipped-B protein;Nipped-B-like protein;Isoform of Q6KC79, Isoform 2 of Nipped-B-like protein	A0A590UJS4;Q6KC79;Q6KC79-2
Nucleus	Translation	Nucleus	Peroxisome	+	0	0.782121	0.129964	0.85972	P20700	LMNB1	Lamin-B1	P20700
Nucleus	Golgi apparatus	Nucleus	Translation	+	0.120812	0.677103	0.334207	0.620733	J3QRS9;O43670;O43670-2;O43670-4	ZNF207	Isoform of O43670, BUB3-interacting and GLEBS motif-containing protein ZNF207;BUB3-interacting and GLEBS motif-containing protein ZNF207;Isoform of O43670, Isoform 2 of BUB3-interacting and GLEBS motif-containing protein ZNF207;Isoform of O43670, Isoform 4 of BUB3-interacting and GLEBS motif-containing protein ZNF207	J3QRS9;O43670;O43670-2;O43670-4
Nucleus	Golgi apparatus	Nucleus	LD	+	0	0.769966	0	0.456995	E9PC66;P17029	ZKSCAN1	Isoform of P17029, Zinc finger protein with KRAB and SCAN domains 1;Zinc finger protein with KRAB and SCAN domains 1	E9PC66;P17029
Nucleus	protein-complex	Nucleus	Mitochondria	+	0	0.860188	0.252676	0.70708	O60264	SMARCA5	SWI/SNF-related matrix-associated actin-dependent regulator of chromatin subfamily A member 5	O60264
Nucleus	protein-complex	Translation	Nucleus		0	0.867005	0.717767	0.153174	Q5UIP0;Q5UIP0-2	RIF1	Telomere-associated protein RIF1;Isoform of Q5UIP0, Isoform 2 of Telomere-associated protein RIF1	Q5UIP0;Q5UIP0-2
Nucleus	protein-complex	Nucleus	Translation	+	0	0.815486	0	0.814974	O60318	MCM3AP	Germinal-center associated nuclear protein	O60318
Nucleus	Cytoplasm	Nucleus	Cytoplasm	+	0	0.877543	0	0.695247	A0A2R8Y440;A0A2R8Y4P4;A0A2R8Y7S2;A0A2R8YG32;A0A2R8YGG3;P51532;P51532-2;P51532-3;P51532-4;P51532-5;Q9HBD4	SMARCA4	Isoform of P51532, Transcription activator BRG1 (Fragment);Isoform of P51532, Transcription activator BRG1;Isoform of P51532, Transcription activator BRG1;Isoform of P51532, Transcription activator BRG1 (Fragment);Isoform of P51532, Transcription activator BRG1 (Fragment);Transcription activator BRG1;Isoform of P51532, Isoform 2 of Transcription activator BRG1;Isoform of P51532, Isoform 3 of Tran…	A0A2R8Y440;A0A2R8Y4P4;A0A2R8Y7S2;A0A2R8YG32;A0A2R8YGG3;P51532;P51532-2;P51532-3;P51532-4;P51532-5;Q9HBD4
Nucleus	Translation	Nucleus	Peroxisome	+	0	0.86036	0.0238642	0.520928	B7WP74;Q9HCG8	CWC22	Isoform of Q9HCG8, MI domain-containing protein (Fragment);Pre-mRNA-splicing factor CWC22 homolog	B7WP74;Q9HCG8
Nucleus	Translation	Nucleus	LD	+	0	0.852569	0	0.705348	Q8N9N5;Q8N9N5-2;Q8N9N5-3;Q8N9N5-4;Q8N9N5-5;Q8N9N5-6;Q8N9N5-7	BANP	Protein BANP;Isoform of Q8N9N5, Isoform 2 of Protein BANP;Isoform of Q8N9N5, Isoform 3 of Protein BANP;Isoform of Q8N9N5, Isoform 4 of Protein BANP;Isoform of Q8N9N5, Isoform 5 of Protein BANP;Isoform of Q8N9N5, Isoform 6 of Protein BANP;Isoform of Q8N9N5, Isoform 7 of Protein BANP	Q8N9N5;Q8N9N5-2;Q8N9N5-3;Q8N9N5-4;Q8N9N5-5;Q8N9N5-6;Q8N9N5-7
Nucleus	Translation	Nucleus	Cytoplasm	+	0	0.701765	0.173503	0.627866	Q96ST2	IWS1	Protein IWS1 homolog	Q96ST2
Nucleus	Translation	Nucleus	Cytoplasm	+	0	0.750774	0.198918	0.715306	P17676;P17676-2	CEBPB	CCAAT/enhancer-binding protein beta;Isoform of P17676, Isoform 2 of CCAAT/enhancer-binding protein beta	P17676;P17676-2
Nucleus	protein-complex	Nucleus	LD	+	0	0.837964	0.264831	0.757617	Q9NVP1	DDX18	ATP-dependent RNA helicase DDX18	Q9NVP1
Nucleus	Translation	Nucleus	LD	+	0	0.831997	0.0932643	0.851238	Q8IX12;Q8IX12-2	CCAR1	Cell division cycle and apoptosis regulator protein 1;Isoform of Q8IX12, Isoform 2 of Cell division cycle and apoptosis regulator protein 1	Q8IX12;Q8IX12-2
Nucleus	Translation	Nucleus	LD	+	0	0.801919	0	0.841576	O75525;O75525-2	KHDRBS3	KH domain-containing, RNA-binding, signal transduction-associated protein 3;Isoform of O75525, Isoform 2 of KH domain-containing, RNA-binding, signal transduction-associated protein 3	O75525;O75525-2
Nucleus	protein-complex	Nucleus	Cytoplasm	+	0	0.864511	0	0.879883	P10412	H1-4	Histone H1.4	P10412
Nucleus	Translation	Nucleus	Lysosome	+	0	0.821611	0	0.58455	A0A1B0GU48;A0A1B0GV09;Q9H9B1;Q9H9B1-3;Q9H9B1-4	EHMT1	Isoform of Q9H9B1, ANK_REP_REGION domain-containing protein (Fragment);Isoform of Q9H9B1, Histone-lysine N-methyltransferase EHMT1;Histone-lysine N-methyltransferase EHMT1;Isoform of Q9H9B1, Isoform 3 of Histone-lysine N-methyltransferase EHMT1;Isoform of Q9H9B1, Isoform 4 of Histone-lysine N-methyltransferase EHMT1	A0A1B0GU48;A0A1B0GV09;Q9H9B1;Q9H9B1-3;Q9H9B1-4
Nucleus	Translation	Nucleus	Mitochondria	+	0	0.768086	0.0706117	0.763986	A0A669KBJ7;Q9H2P0	ADNP	Isoform of Q9H2P0, Activity-dependent neuroprotector homeobox protein;Activity-dependent neuroprotector homeobox protein	A0A669KBJ7;Q9H2P0
Nucleus	Translation	Nucleus	Mitochondria	+	0	0.790002	0	0.736834	A0A0A0MRR7;P09234	SNRPC	Isoform of P09234, U1 small nuclear ribonucleoprotein C;U1 small nuclear ribonucleoprotein C	A0A0A0MRR7;P09234
Nucleus	Lysosome	Nucleus	endosome-vesicle	+	0.0778749	0.712815	0	0.801328	Q9NP66	HMG20A	High mobility group protein 20A	Q9NP66
Nucleus	Translation	Nucleus	LD	+	0.138052	0.646769	0.471175	0.579554	Q9BZZ5-2	API5	Isoform of Q9BZZ5, Isoform 2 of Apoptosis inhibitor 5	Q9BZZ5-2
Nucleus	Mitochondria	Nucleus	LD	+	0.0846023	0.760961	0.199151	0.806813	Q15397	PUM3	Pumilio homolog 3	Q15397
Nucleus	Translation	Nucleus	Peroxisome	+	0.0433734	0.662047	0	0.728215	Q13523	PRPF4B	Serine/threonine-protein kinase PRP4 homolog	Q13523
Nucleus	Translation	Nucleus	Lysosome	+	0.195035	0.480173	0	0.798255	P05204	HMGN2	Non-histone chromosomal protein HMG-17	P05204
Nucleus	Translation	Nucleus	Peroxisome	+	0.208149	0.75664	0	0.654943	P61964	WDR5	WD repeat-containing protein 5	P61964
Nucleus	Mitochondria	Nucleus	Translation	+	0.197945	0.689083	0	0.717964	O60341;O60341-2;R4GMQ1	KDM1A	Lysine-specific histone demethylase 1A;Isoform of O60341, Isoform 2 of Lysine-specific histone demethylase 1A;Isoform of O60341, Lysine-specific histone demethylase	O60341;O60341-2;R4GMQ1
Nucleus	Mitochondria	Nucleus	LD	+	0.344291	0.807281	0.173292	0.81137	O75694;O75694-2	NUP155	Nuclear pore complex protein Nup155;Isoform of O75694, Isoform 2 of Nuclear pore complex protein Nup155	O75694;O75694-2
Nucleus	Translation	Nucleus	Translation	+	0.140115	0.82071	0.501543	0.774062	Q9BZE4	GTPBP4	Nucleolar GTP-binding protein 1	Q9BZE4
Nucleus	Lysosome	Nucleus	Cytoplasm	+	0.0648325	0.749472	0	0.820111	A0A087X1B2;Q53GS9	USP39	Isoform of Q53GS9, U4/U6.U5 tri-snRNP-associated protein 2;U4/U6.U5 tri-snRNP-associated protein 2	A0A087X1B2;Q53GS9
Nucleus	Mitochondria	Nucleus	LD	+	0.112136	0.714835	0	0.847477	F8VXG7;Q99590;Q99590-2	SCAF11	Isoform of Q99590, Protein SCAF11;Protein SCAF11;Isoform of Q99590, Isoform 2 of Protein SCAF11	F8VXG7;Q99590;Q99590-2
Nucleus	protein-complex	Nucleus	LD	+	0	0.823382	0	0.649567	Q93074;Q93074-2;Q93074-3	MED12	Mediator of RNA polymerase II transcription subunit 12;Isoform of Q93074, Isoform 2 of Mediator of RNA polymerase II transcription subunit 12;Isoform of Q93074, Isoform 3 of Mediator of RNA polymerase II transcription subunit 12	Q93074;Q93074-2;Q93074-3
Nucleus	protein-complex	Mitochondria	Nucleus		0.0578071	0.724045	0.519345	0.62237	A0A087WVT6;A0A087X159;D6RAC5;P81877;P81877-2;P81877-3;P81877-4;P81877-5;Q9BWW4;Q9BWW4-2;Q9BWW4-3	SSBP3;SSBP2;SSBP2;SSBP2;SSBP2;SSBP2;SSBP2;SSBP2;SSBP3;SSBP3;SSBP3	Isoform of Q9BWW4, LisH domain-containing protein;Isoform of P81877, LisH domain-containing protein;Isoform of P81877, LisH domain-containing protein (Fragment);Single-stranded DNA-binding protein 2;Isoform of P81877, Isoform 2 of Single-stranded DNA-binding protein 2;Isoform of P81877, Isoform 3 of Single-stranded DNA-binding protein 2;Isoform of P81877, Isoform 4 of Single-stranded DNA-binding …	A0A087WVT6;A0A087X159;D6RAC5;P81877;P81877-2;P81877-3;P81877-4;P81877-5;Q9BWW4;Q9BWW4-2;Q9BWW4-3
Nucleus	protein-complex	Nucleus	Translation	+	0.110862	0.784781	0	0.722277	P57740	NUP107	Nuclear pore complex protein Nup107	P57740
Nucleus	Cytoplasm	Nucleus	Mitochondria	+	0	0.843764	0.194239	0.758516	O94906	PRPF6	Pre-mRNA-processing factor 6	O94906
Nucleus	Translation	Nucleus	Peroxisome	+	0.0703088	0.727089	0.247461	0.673463	O15213	WDR46	WD repeat-containing protein 46	O15213
Nucleus	protein-complex	Nucleus	Translation	+	0.154896	0.662206	0	0.882751	P38159	RBMX	RNA-binding motif protein, X chromosome	P38159
Nucleus	protein-complex	Nucleus	LD	+	0.0915211	0.714234	0	0.735675	Q13263	TRIM28	Transcription intermediary factor 1-beta	Q13263
Nucleus	Cytoplasm	Nucleus	endosome-vesicle	+	0	0.828711	0.357879	0.646215	O43818	RRP9	U3 small nucleolar RNA-interacting protein 2	O43818
Nucleus	Translation	Nucleus	Translation	+	0.259925	0.842185	0.574552	0.78172	C9JWJ8;Q14938-3;Q14938-5	NFIX	Isoform of Q14938, Nuclear factor 1;Isoform of Q14938, Isoform 3 of Nuclear factor 1 X-type;Isoform of Q14938, Isoform 5 of Nuclear factor 1 X-type	C9JWJ8;Q14938-3;Q14938-5
Nucleus	Translation	Nucleus	Translation	+	0.1828	0.807711	0.0931171	0.828629	E9PB61;Q86V81	ALYREF	Isoform of Q86V81, RRM domain-containing protein;THO complex subunit 4	E9PB61;Q86V81
Nucleus	Translation	Nucleus	Cytoplasm	+	0.201103	0.784213	0.255415	0.676374	E9PI41;Q9NPD3	EXOSC4	Isoform of Q9NPD3, Exosome complex component RRP41 (Fragment);Exosome complex component RRP41	E9PI41;Q9NPD3
Nucleus	Translation	Nucleus	Translation	+	0.211017	0.757306	0.744835	0.846052	A0A286YEX4;P08651;P08651-5;P08651-6	NFIC	Isoform of P08651, Nuclear factor 1;Nuclear factor 1 C-type;Isoform of P08651, Isoform 5 of Nuclear factor 1 C-type;Isoform of P08651, Isoform 6 of Nuclear factor 1 C-type	A0A286YEX4;P08651;P08651-5;P08651-6
Nucleus	Translation	Nucleus	Translation	+	0.186836	0.896911	0.415074	0.568902	Q13242	SRSF9	Serine/arginine-rich splicing factor 9	Q13242
Nucleus	protein-complex	Nucleus	Translation	+	0	0.771119	0.449676	0.76783	P78563;P78563-5	ADARB1	Double-stranded RNA-specific editase 1;Isoform of P78563, Isoform 5 of Double-stranded RNA-specific editase 1	P78563;P78563-5
Nucleus	LD	Nucleus	LD	+	0.134284	0.77601	0	0.679808	A0A087WWQ2;Q92979;V9GYP5	EMG1	Isoform of Q92979, Ribosomal RNA small subunit methyltransferase NEP1 (Fragment);Ribosomal RNA small subunit methyltransferase NEP1;Isoform of Q92979, Ribosomal RNA small subunit methyltransferase NEP1 (Fragment)	A0A087WWQ2;Q92979;V9GYP5
Nucleus	Translation	Nucleus	endosome-vesicle	+	0.288999	0.81975	0.636921	0.734793	A0A087WUK2;O14979	HNRNPDL	Isoform of O14979, Heterogeneous nuclear ribonucleoprotein D-like;Heterogeneous nuclear ribonucleoprotein D-like	A0A087WUK2;O14979
Mitochondria	Translation	Nucleus	protein-complex		0.291014	0.287653	0.252456	0.543255	A0A0C4DH01;Q9NVU0;Q9NVU0-2;Q9NVU0-3;Q9NVU0-4;Q9NVU0-5	POLR3E	Isoform of Q9NVU0, DNA-directed RNA polymerase III subunit RPC5;DNA-directed RNA polymerase III subunit RPC5;Isoform of Q9NVU0, Isoform 2 of DNA-directed RNA polymerase III subunit RPC5;Isoform of Q9NVU0, Isoform 3 of DNA-directed RNA polymerase III subunit RPC5;Isoform of Q9NVU0, Isoform 4 of DNA-directed RNA polymerase III subunit RPC5;Isoform of Q9NVU0, Isoform 5 of DNA-directed RNA polymerase…	A0A0C4DH01;Q9NVU0;Q9NVU0-2;Q9NVU0-3;Q9NVU0-4;Q9NVU0-5
Mitochondria	Nucleus	Nucleus	Mitochondria		0.81701	0.646926	0.0939915	0.720754	O14647	CHD2	Chromodomain-helicase-DNA-binding protein 2	O14647
Nucleus	Golgi apparatus	Nucleus	Cytoplasm		0.292257	0.648735	0	0.757569	O43660;O43660-2	PLRG1	Pleiotropic regulator 1;Isoform of O43660, Isoform 2 of Pleiotropic regulator 1	O43660;O43660-2
Nucleus	PM	Nucleus	Cytoplasm	+	0.298377	0.332705	0.253645	0.598658	Q86UU0-3	BCL9L	Isoform of Q86UU0, Isoform 3 of B-cell CLL/lymphoma 9-like protein	Q86UU0-3
Nucleus	endosome-vesicle	Nucleus	Translation	+	0.227288	0.386937	0.276003	0.395539	A3KFL1;A3KFL2;Q13868;Q13868-3	EXOSC2	Isoform of Q13868, Ribosomal RNA-processing protein 4 (Fragment);Isoform of Q13868, Ribosomal RNA-processing protein 4;Exosome complex component RRP4;Isoform of Q13868, Isoform 3 of Exosome complex component RRP4	A3KFL1;A3KFL2;Q13868;Q13868-3
Nucleus	endosome-vesicle	Nucleus	Cytoplasm		0.356044	0.336511	0.318231	0.502032	A0A669KAW3;H0Y818;P40692	MLH1	Isoform of P40692, DNA_mis_repair domain-containing protein (Fragment);Isoform of P40692, DNA_mis_repair domain-containing protein (Fragment);DNA mismatch repair protein Mlh1	A0A669KAW3;H0Y818;P40692
Nucleus	PM	Nucleus	Lysosome	+	0.280881	0.491402	0.344144	0.730838	O43251-6;O43251-8	RBFOX2	Isoform of O43251, Isoform 6 of RNA binding protein fox-1 homolog 2;Isoform of O43251, Isoform 8 of RNA binding protein fox-1 homolog 2	O43251-6;O43251-8
Nucleus	protein-complex	Nucleus	Lysosome	+	0.208989	0.55469	0.231006	0.840285	Q9NTI5;Q9NTI5-2	PDS5B	Sister chromatid cohesion protein PDS5 homolog B;Isoform of Q9NTI5, Isoform 2 of Sister chromatid cohesion protein PDS5 homolog B	Q9NTI5;Q9NTI5-2
Nucleus	Cytoplasm	Nucleus	protein-complex	+	0.391436	0.651454	0.292513	0.740488	Q5SRE5;Q5SRE5-2	NUP188	Nucleoporin NUP188;Isoform of Q5SRE5, Isoform 2 of Nucleoporin NUP188	Q5SRE5;Q5SRE5-2
Nucleus	endosome-vesicle	Nucleus	LD	+	0.281959	0.51465	0.260493	0.817809	G3V529;Q9GZR7;Q9GZR7-2	DDX24	Isoform of Q9GZR7, RNA helicase;ATP-dependent RNA helicase DDX24;Isoform of Q9GZR7, Isoform 2 of ATP-dependent RNA helicase DDX24	G3V529;Q9GZR7;Q9GZR7-2
Nucleus	PM	Nucleus	Translation	+	0.255453	0.486137	0	0.828588	Q9BQ39	DDX50	ATP-dependent RNA helicase DDX50	Q9BQ39
Nucleus	Peroxisome	ER	Nucleus		0.222225	0.741222	0.657485	0.618234	H7C1Q6;Q9NXE4;Q9NXE4-3;Q9NXE4-4	SMPD4	Isoform of Q9NXE4, Sphingomyelin phosphodiesterase 4 (Fragment);Sphingomyelin phosphodiesterase 4;Isoform of Q9NXE4, Isoform 3 of Sphingomyelin phosphodiesterase 4;Isoform of Q9NXE4, Isoform 4 of Sphingomyelin phosphodiesterase 4	H7C1Q6;Q9NXE4;Q9NXE4-3;Q9NXE4-4
Mitochondria	protein-complex	Nucleus	PM	+	0.51696	0.440203	0	0.79041	Q92522	H1-10	Histone H1.10	Q92522
Nucleus	Golgi apparatus	Nucleus	LD	+	0.248889	0.646627	0.0804052	0.790122	A0A087WT20;Q9NV06	DCAF13	Isoform of Q9NV06, DDB1- and CUL4-associated factor 13;DDB1- and CUL4-associated factor 13	A0A087WT20;Q9NV06
protein-complex	Translation	Golgi apparatus	endosome-vesicle	+	0	0.720183	0	0.693624	Q86SF2	GALNT7	N-acetylgalactosaminyltransferase 7	Q86SF2
Cytoplasm	endosome-vesicle	Golgi apparatus	endosome-vesicle	+	0.324772	0.544775	0.44387	0.534073	Q8TEQ0;Q8TEQ0-2	SNX29	Sorting nexin-29;Isoform of Q8TEQ0, Isoform 2 of Sorting nexin-29	Q8TEQ0;Q8TEQ0-2
Cytoplasm	Translation	endosome-vesicle	Peroxisome	+	0.279227	0.857959	0	0.804405	Q6QNY0	BLOC1S3	Biogenesis of lysosome-related organelles complex 1 subunit 3	Q6QNY0
PM	ER	endosome-vesicle	PM	+	0	0.875512	0.669997	0.653003	Q13393-2	PLD1	Isoform of Q13393, Isoform PLD1B of Phospholipase D1	Q13393-2
PM	Lysosome	endosome-vesicle	PM	+	0	0.915437	0.493894	0.821486	P61769	B2M	Beta-2-microglobulin	P61769
PM	endosome-vesicle	endosome-vesicle	ER	+	0.448265	0.700853	0.421376	0.857622	P61026	RAB10	Ras-related protein Rab-10	P61026
PM	ER	Golgi apparatus	Translation		0.429904	0.628651	0.216896	0.445802	Q16270;Q16270-2	IGFBP7	Insulin-like growth factor-binding protein 7;Isoform of Q16270, Isoform 2 of Insulin-like growth factor-binding protein 7	Q16270;Q16270-2
Lysosome	Mitochondria	Golgi apparatus	Translation		0.371476	0.707239	0	0.600642	P19438	TNFRSF1A	Tumor necrosis factor receptor superfamily member 1A	P19438
ER	Cytoplasm	Golgi apparatus	Mitochondria		0.238572	0.636765	0.26441	0.448932	Q9BRB3-2	PIGQ	Isoform of Q9BRB3, Isoform 2 of Phosphatidylinositol N-acetylglucosaminyltransferase subunit Q	Q9BRB3-2
ER	Golgi apparatus	Golgi apparatus	LD		1	0.266164	0.207137	0.766066	Q6ZRP7	QSOX2	Sulfhydryl oxidase 2	Q6ZRP7
Golgi apparatus	protein-complex	Golgi apparatus	Lysosome	+	0.414418	0.582106	0	0.780777	Q8IZE3;Q8IZE3-2	SCYL3	Protein-associating with the carboxyl-terminal domain of ezrin;Isoform of Q8IZE3, Isoform 2 of Protein-associating with the carboxyl-terminal domain of ezrin	Q8IZE3;Q8IZE3-2
Translation	endosome-vesicle	endosome-vesicle	PM		0.647187	0.662354	0	0.907363	J9JIC5;Q9HAS0	C17orf75	Isoform of Q9HAS0, Protein Njmu-R1;Protein Njmu-R1	J9JIC5;Q9HAS0
Translation	protein-complex	endosome-vesicle	PM		0.372564	0.408886	0.303574	0.626586	Q14CX7	NAA25	N-alpha-acetyltransferase 25, NatB auxiliary subunit	Q14CX7
Golgi apparatus	PM	Golgi apparatus	Translation		1	0.562737	0.389948	0.812556	Q13445	TMED1	Transmembrane emp24 domain-containing protein 1	Q13445
Golgi apparatus	Lysosome	Golgi apparatus	PM		0	0.520544	0.336817	0.526394	Q9H0U4	RAB1B	Ras-related protein Rab-1B	Q9H0U4
Golgi apparatus	endosome-vesicle	Golgi apparatus	ER		0.351435	0.585039	0.0727744	0.602978	Q9BT67	NDFIP1	NEDD4 family-interacting protein 1	Q9BT67
Golgi apparatus	Lysosome	Golgi apparatus	Translation	+	0.249652	0.488854	0	0.52715	H0YLF3	B2M	Isoform of P61769, Beta-2-microglobulin (Fragment)	H0YLF3
Golgi apparatus	Lysosome	endosome-vesicle	PM		0.389286	0.620057	0.146871	0.678388	P09958	FURIN	Furin	P09958
Golgi apparatus	PM	endosome-vesicle	PM		0.393139	0.523756	0.464849	0.771972	E7ES96;P49768;P49768-2	PSEN1	Isoform of P49768, Presenilin;Presenilin-1;Isoform of P49768, Isoform 2 of Presenilin-1	E7ES96;P49768;P49768-2
Golgi apparatus	Lysosome	Golgi apparatus	endosome-vesicle		0.246677	0.52631	0.272206	0.604329	P56817;P56817-2	BACE1	Beta-secretase 1;Isoform of P56817, Isoform B of Beta-secretase 1	P56817;P56817-2
PM	Golgi apparatus	Golgi apparatus	endosome-vesicle		0.165437	0.774761	0.287109	0.605053	P19021-5	PAM	Isoform of P19021, Isoform 5 of Peptidyl-glycine alpha-amidating monooxygenase	P19021-5
Golgi apparatus	PM	Golgi apparatus	Translation		0.495226	0.724858	0.622703	0.774376	Q8NEW0	SLC30A7	Zinc transporter 7	Q8NEW0
ER	endosome-vesicle	endosome-vesicle	protein-complex		0.574977	0.832918	0	0.953107	I3L0N3;P46459	NSF	Isoform of P46459, Vesicle-fusing ATPase;Vesicle-fusing ATPase	I3L0N3;P46459
Golgi apparatus	PM	Golgi apparatus	endosome-vesicle	+	0.416732	0.644616	0.658175	0.875565	E7EN73;Q8IZA0;Q8IZA0-2	KIAA0319L	Isoform of Q8IZA0, Dyslexia-associated protein KIAA0319-like protein (Fragment);Dyslexia-associated protein KIAA0319-like protein;Isoform of Q8IZA0, Isoform 2 of Dyslexia-associated protein KIAA0319-like protein	E7EN73;Q8IZA0;Q8IZA0-2
Golgi apparatus	Mitochondria	Golgi apparatus	endosome-vesicle		0.451285	0.665832	0	0.833595	Q9NS00;Q9NS00-2	C1GALT1	Glycoprotein-N-acetylgalactosamine 3-beta-galactosyltransferase 1;Isoform of Q9NS00, Isoform 2 of Glycoprotein-N-acetylgalactosamine 3-beta-galactosyltransferase 1	Q9NS00;Q9NS00-2
Golgi apparatus	endosome-vesicle	Golgi apparatus	endosome-vesicle		0	0.655999	0	0.826649	Q5SRI9	MANEA	Glycoprotein endo-alpha-1,2-mannosidase	Q5SRI9
ER	Golgi apparatus	Golgi apparatus	Translation	+	0.545783	0.651248	0.215604	0.778273	O15258	RER1	Protein RER1	O15258
LD	Cytoplasm	Golgi apparatus	endosome-vesicle		0.206788	0.616548	0	0.685016	C9JDJ8;C9JNZ0;C9JRY4;Q96IW7	SEC22A	Isoform of Q96IW7, Longin domain-containing protein (Fragment);Isoform of Q96IW7, Longin domain-containing protein (Fragment);Isoform of Q96IW7, Longin domain-containing protein (Fragment);Vesicle-trafficking protein SEC22a	C9JDJ8;C9JNZ0;C9JRY4;Q96IW7
Mitochondria	Translation	Golgi apparatus	Lysosome	+	0.270253	0.580057	0	0.651383	Q8IVQ6	ZDHHC21	Palmitoyltransferase ZDHHC21	Q8IVQ6
Mitochondria	Golgi apparatus	Golgi apparatus	endosome-vesicle		0.67023	0.411304	0	0.875157	Q9H1B5	XYLT2	Xylosyltransferase 2	Q9H1B5
Golgi apparatus	LD	Golgi apparatus	endosome-vesicle	+	0	0.734277	0	0.933513	Q8IUH5	ZDHHC17	Palmitoyltransferase ZDHHC17	Q8IUH5
Golgi apparatus	endosome-vesicle	Golgi apparatus	endosome-vesicle	+	0	0.63459	0	0.667032	Q6UX72	B3GNT9	UDP-GlcNAc:betaGal beta-1,3-N-acetylglucosaminyltransferase 9	Q6UX72
Golgi apparatus	ER	Golgi apparatus	Nucleus	+	0	0.559263	0	0.753449	Q8N8Q9	NIPA2	Magnesium transporter NIPA2	Q8N8Q9
Golgi apparatus	ER	Golgi apparatus	endosome-vesicle	+	0	0.678492	0.18361	0.555356	Q16549;Q6PK65	PCSK7	Proprotein convertase subtilisin/kexin type 7;Isoform of Q16549, P/Homo B domain-containing protein	Q16549;Q6PK65
Golgi apparatus	ER	Golgi apparatus	protein-complex	+	0	0.60399	0.166144	0.743971	Q13795	ARFRP1	ADP-ribosylation factor-related protein 1	Q13795
Golgi apparatus	Lysosome	Golgi apparatus	PM		0.237049	0.53217	0.257487	0.616746	Q8IXL6	FAM20C	Extracellular serine/threonine protein kinase FAM20C	Q8IXL6
Golgi apparatus	PM	Golgi apparatus	endosome-vesicle		0	0.471864	0	0.904722	Q8NCW6	GALNT11	Polypeptide N-acetylgalactosaminyltransferase 11	Q8NCW6
Mitochondria	Golgi apparatus	Golgi apparatus	endosome-vesicle		0.732123	0.58203	0	0.843369	Q14703	MBTPS1	Membrane-bound transcription factor site-1 protease	Q14703
Mitochondria	Lysosome	Golgi apparatus	endosome-vesicle	+	0.338026	0.408686	0	0.887237	Q11206;Q11206-2;Q11206-3;Q11206-4;Q11206-5;Q11206-6;Q11206-7	ST3GAL4	CMP-N-acetylneuraminate-beta-galactosamide-alpha-2,3-sialyltransferase 4;Isoform of Q11206, Isoform 2 of CMP-N-acetylneuraminate-beta-galactosamide-alpha-2,3-sialyltransferase 4;Isoform of Q11206, Isoform 3 of CMP-N-acetylneuraminate-beta-galactosamide-alpha-2,3-sialyltransferase 4;Isoform of Q11206, Isoform 4 of CMP-N-acetylneuraminate-beta-galactosamide-alpha-2,3-sialyltransferase 4;Isoform of …	Q11206;Q11206-2;Q11206-3;Q11206-4;Q11206-5;Q11206-6;Q11206-7
Mitochondria	Golgi apparatus	Golgi apparatus	Mitochondria		0.553629	0.787667	0.226242	0.693365	H7C1I0;Q96K37	SLC35E1	Isoform of Q96K37, TPT domain-containing protein (Fragment);Solute carrier family 35 member E1	H7C1I0;Q96K37
Golgi apparatus	Mitochondria	Golgi apparatus	endosome-vesicle	+	0.323713	0.664879	0	0.933038	Q8TAD4	SLC30A5	Zinc transporter 5	Q8TAD4
Golgi apparatus	Nucleus	Golgi apparatus	endosome-vesicle	+	0.222848	0.684192	0	0.884021	H0YNP1;O94923	GLCE	Isoform of O94923, Heparosan-N-sulfate-glucuronate 5-epimerase;D-glucuronyl C5-epimerase	H0YNP1;O94923
Golgi apparatus	ER	Golgi apparatus	Translation	+	0.799527	0.65321	0.344449	0.903985	H0Y5K5;H0Y621;Q9Y282;Q9Y282-2;Q9Y282-3	ERGIC3	Isoform of Q9Y282, Endoplasmic reticulum-Golgi intermediate compartment protein 3 (Fragment);Isoform of Q9Y282, Endoplasmic reticulum-Golgi intermediate compartment protein 3 (Fragment);Endoplasmic reticulum-Golgi intermediate compartment protein 3;Isoform of Q9Y282, Isoform 2 of Endoplasmic reticulum-Golgi intermediate compartment protein 3;Isoform of Q9Y282, Isoform 3 of Endoplasmic reticulum-G…	H0Y5K5;H0Y621;Q9Y282;Q9Y282-2;Q9Y282-3
Golgi apparatus	PM	endosome-vesicle	ER		1	0.701313	0.259576	0.904514	Q9H0V9;Q9H0V9-2	LMAN2L	VIP36-like protein;Isoform of Q9H0V9, Isoform 2 of VIP36-like protein	Q9H0V9;Q9H0V9-2
Golgi apparatus	LD	Golgi apparatus	PM	+	0.642736	0.625235	0	0.826629	P15291;P15291-2	B4GALT1	Beta-1,4-galactosyltransferase 1;Isoform of P15291, Isoform Short of Beta-1,4-galactosyltransferase 1	P15291;P15291-2
Golgi apparatus	Translation	Cytoplasm	Golgi apparatus	+	0.376814	0.779189	0.407905	0.557316	A0A1W2PPG1;A0A1W2PPG5;A0A1W2PPP5;A0A1W2PQM3;A0A1W2PS81;E7EQ34;I3NI02;O14653;O14653-2	GOSR2;GOSR2;GOSR2;GOSR2;GOSR2;ENSG00000262633;GOSR2;GOSR2;GOSR2	Isoform of O14653, Golgi SNAP receptor complex member 2;Isoform of O14653, Golgi SNAP receptor complex member 2;Isoform of O14653, Golgi SNAP receptor complex member 2;Isoform of O14653, Golgi SNAP receptor complex member 2;Isoform of O14653, Golgi SNAP receptor complex member 2;ENSG00000262633 readthrough, Uncharacterized protein;Isoform of O14653, Golgi SNAP receptor complex member 2;Golgi SNAP…	A0A1W2PPG1;A0A1W2PPG5;A0A1W2PPP5;A0A1W2PQM3;A0A1W2PS81;E7EQ34;I3NI02;O14653;O14653-2
Golgi apparatus	Mitochondria	Golgi apparatus	endosome-vesicle	+	0	0.66245	0	0.785924	Q7LGC8	CHST3	Carbohydrate sulfotransferase 3	Q7LGC8
Golgi apparatus	Mitochondria	Golgi apparatus	Cytoplasm	+	0	0.841677	0	0.913167	P20340-2	RAB6A	Isoform of P20340, Isoform 2 of Ras-related protein Rab-6A	P20340-2
Golgi apparatus	Translation	Golgi apparatus	protein-complex		0.314961	0.734979	0	0.912929	Q13190	STX5	Syntaxin-5	Q13190
Golgi apparatus	Translation	Golgi apparatus	protein-complex	+	0.055964	0.91104	0.0818551	0.834357	Q99805	TM9SF2	Transmembrane 9 superfamily member 2	Q99805
Golgi apparatus	Translation	Golgi apparatus	Mitochondria	+	0.135577	0.689778	0	0.869285	Q9H8Y8	GORASP2	Golgi reassembly-stacking protein 2	Q9H8Y8
Golgi apparatus	Mitochondria	Golgi apparatus	endosome-vesicle	+	0	0.885307	0	0.935057	Q8NBJ4;Q8NBJ4-2	GOLM1	Golgi membrane protein 1;Isoform of Q8NBJ4, Isoform 2 of Golgi membrane protein 1	Q8NBJ4;Q8NBJ4-2
Golgi apparatus	Peroxisome	Golgi apparatus	Translation	+	0	0.919671	0.215104	0.963964	Q7Z7H5	TMED4	Transmembrane emp24 domain-containing protein 4	Q7Z7H5
Golgi apparatus	ER	Golgi apparatus	Translation	+	0	0.911844	0.205969	0.899046	Q02818	NUCB1	Nucleobindin-1	Q02818
Golgi apparatus	Translation	Golgi apparatus	Translation	+	0.0992272	0.879511	0.389107	0.903627	Q9BVK6	TMED9	Transmembrane emp24 domain-containing protein 9	Q9BVK6
Golgi apparatus	Translation	Golgi apparatus	Translation	+	0.0958994	0.887933	0.236584	0.937976	P49755	TMED10	Transmembrane emp24 domain-containing protein 10	P49755
Golgi apparatus	Translation	Golgi apparatus	Translation	+	0.231322	0.748486	0.332949	0.884995	Q15363	TMED2	Transmembrane emp24 domain-containing protein 2	Q15363
Golgi apparatus	Lysosome	Golgi apparatus	LD	+	0	0.84406	0	0.748362	Q8TB61;Q8TB61-2;Q8TB61-3	SLC35B2	Adenosine 3'-phospho 5'-phosphosulfate transporter 1;Isoform of Q8TB61, Isoform 2 of Adenosine 3'-phospho 5'-phosphosulfate transporter 1;Isoform of Q8TB61, Isoform 3 of Adenosine 3'-phospho 5'-phosphosulfate transporter 1	Q8TB61;Q8TB61-2;Q8TB61-3
Golgi apparatus	Translation	Golgi apparatus	endosome-vesicle	+	0	0.8776	0	0.771712	F8VUJ3;Q8N4A0	POC1B-GALNT4;GALNT4	POC1B-GALNT4 readthrough, Polypeptide N-acetylgalactosaminyltransferase;Polypeptide N-acetylgalactosaminyltransferase 4	F8VUJ3;Q8N4A0
Golgi apparatus	PM	Golgi apparatus	PM	+	0	0.869657	0	0.904963	Q8IYS2-2	KIAA2013	Isoform of Q8IYS2, Isoform 2 of Uncharacterized protein KIAA2013	Q8IYS2-2
Golgi apparatus	Lysosome	Golgi apparatus	LD	+	0	0.885334	0.327965	0.756172	P33908	MAN1A1	Mannosyl-oligosaccharide 1,2-alpha-mannosidase IA	P33908
Golgi apparatus	Lysosome	Golgi apparatus	Lysosome	+	0	0.852368	0.113618	0.678449	E7EQR8;Q9GZM5	YIPF3	Isoform of Q9GZM5, Protein YIPF3;Protein YIPF3	E7EQR8;Q9GZM5
Golgi apparatus	PM	Golgi apparatus	endosome-vesicle	+	0	0.854006	0	0.845153	Q92520	FAM3C	Protein FAM3C	Q92520
Golgi apparatus	Translation	Golgi apparatus	Nucleus	+	0	0.883482	0.417013	0.505546	Q8NBZ7;Q8NBZ7-2	UXS1	UDP-glucuronic acid decarboxylase 1;Isoform of Q8NBZ7, Isoform 2 of UDP-glucuronic acid decarboxylase 1	Q8NBZ7;Q8NBZ7-2
Golgi apparatus	Translation	Golgi apparatus	Translation	+	0	0.825998	0	0.66575	Q92805	GOLGA1	Golgin subfamily A member 1	Q92805
Golgi apparatus	Mitochondria	Golgi apparatus	protein-complex	+	0	0.801909	0.110771	0.730901	O75354;O75354-2;O75354-3	ENTPD6	Ectonucleoside triphosphate diphosphohydrolase 6;Isoform of O75354, Isoform 2 of Ectonucleoside triphosphate diphosphohydrolase 6;Isoform of O75354, Isoform 3 of Ectonucleoside triphosphate diphosphohydrolase 6	O75354;O75354-2;O75354-3
Golgi apparatus	Translation	Golgi apparatus	Cytoplasm	+	0	0.815163	0.504887	0.622889	A6NJX0;Q9H4F1	ST6GALNAC4	Isoform of Q9H4F1, Alpha-N-acetyl-neuraminyl-2,3-beta-galactosyl-1,3-N-acetyl-galactosaminide alpha-2,6-sialyltransferase (Fragment);Alpha-N-acetyl-neuraminyl-2,3-beta-galactosyl-1,3-N-acetyl-galactosaminide alpha-2,6-sialyltransferase	A6NJX0;Q9H4F1
Golgi apparatus	Lysosome	Golgi apparatus	Translation	+	0	0.887287	0	0.726855	A0A0C4DH16;B8ZZS0;H7BXT7;Q9NYM9	BET1L	Isoform of Q9NYM9, t-SNARE coiled-coil homology domain-containing protein;Isoform of Q9NYM9, t-SNARE coiled-coil homology domain-containing protein;Isoform of Q9NYM9, t-SNARE coiled-coil homology domain-containing protein;BET1-like protein	A0A0C4DH16;B8ZZS0;H7BXT7;Q9NYM9
Golgi apparatus	LD	Golgi apparatus	endosome-vesicle	+	0	0.887004	0	0.91775	P52848	NDST1	Bifunctional heparan sulfate N-deacetylase/N-sulfotransferase 1	P52848
Golgi apparatus	endosome-vesicle	Golgi apparatus	LD	+	0	0.914461	0.230764	0.91179	P26572	MGAT1	Alpha-1,3-mannosyl-glycoprotein 2-beta-N-acetylglucosaminyltransferase	P26572
Golgi apparatus	endosome-vesicle	Golgi apparatus	endosome-vesicle	+	0	0.882989	0	0.968977	O00461	GOLIM4	Golgi integral membrane protein 4	O00461
Golgi apparatus	PM	Golgi apparatus	endosome-vesicle	+	0	0.938907	0	0.959061	Q9HD45	TM9SF3	Transmembrane 9 superfamily member 3	Q9HD45
Golgi apparatus	PM	Golgi apparatus	endosome-vesicle	+	0	0.927973	0	0.959535	Q10471	GALNT2	Polypeptide N-acetylgalactosaminyltransferase 2	Q10471
Golgi apparatus	endosome-vesicle	Golgi apparatus	endosome-vesicle	+	0	0.918532	0	0.951602	Q92896;Q92896-2	GLG1	Golgi apparatus protein 1;Isoform of Q92896, Isoform 2 of Golgi apparatus protein 1	Q92896;Q92896-2
Golgi apparatus	endosome-vesicle	Golgi apparatus	endosome-vesicle	+	0	0.92248	0	0.940382	Q10472	GALNT1	Polypeptide N-acetylgalactosaminyltransferase 1	Q10472
Golgi apparatus	PM	Golgi apparatus	endosome-vesicle	+	0	0.914651	0	0.87755	A0A6Q8KRG2;Q08379	GOLGA2	Isoform of Q08379, Golgin subfamily A member 2;Golgin subfamily A member 2	A0A6Q8KRG2;Q08379
Golgi apparatus	Translation	Golgi apparatus	endosome-vesicle	+	0	0.855104	0	0.930142	Q96L58	B3GALT6	Beta-1,3-galactosyltransferase 6	Q96L58
Golgi apparatus	LD	Golgi apparatus	endosome-vesicle	+	0	0.876498	0	0.826432	Q8WVQ1;Q8WVQ1-3	CANT1	Soluble calcium-activated nucleotidase 1;Isoform of Q8WVQ1, Isoform 3 of Soluble calcium-activated nucleotidase 1	Q8WVQ1;Q8WVQ1-3
Golgi apparatus	Translation	Golgi apparatus	endosome-vesicle	+	0	0.836569	0	0.814584	Q7LGA3;Q7LGA3-2	HS2ST1	Heparan sulfate 2-O-sulfotransferase 1;Isoform of Q7LGA3, Isoform 2 of Heparan sulfate 2-O-sulfotransferase 1	Q7LGA3;Q7LGA3-2
Golgi apparatus	PM	Golgi apparatus	endosome-vesicle	+	0	0.787678	0	0.836519	P52849	NDST2	Bifunctional heparan sulfate N-deacetylase/N-sulfotransferase 2	P52849
Golgi apparatus	ER	Golgi apparatus	PM	+	0	0.94706	0	0.932436	Q9BSR8	YIPF4	Protein YIPF4	Q9BSR8
Golgi apparatus	PM	Golgi apparatus	endosome-vesicle	+	0	0.924695	0	0.64688	Q9BYC5	FUT8	Alpha-(1,6)-fucosyltransferase	Q9BYC5
Golgi apparatus	PM	Golgi apparatus	LD	+	0	0.903762	0.270547	0.745999	O75063	FAM20B	Glycosaminoglycan xylosylkinase	O75063
Golgi apparatus	LD	Golgi apparatus	endosome-vesicle	+	0	0.916174	0	0.867038	Q14789;Q14789-2	GOLGB1	Golgin subfamily B member 1;Isoform of Q14789, Isoform 2 of Golgin subfamily B member 1	Q14789;Q14789-2
Golgi apparatus	PM	Golgi apparatus	endosome-vesicle	+	0	0.931128	0	0.889064	Q8TBA6	GOLGA5	Golgin subfamily A member 5	Q8TBA6
Golgi apparatus	LD	Golgi apparatus	endosome-vesicle	+	0	0.9357	0	0.963961	A0A5F9UP49;Q9BRK5	SDF4	Isoform of Q9BRK5, 45 kDa calcium-binding protein;45 kDa calcium-binding protein	A0A5F9UP49;Q9BRK5
Golgi apparatus	Translation	Golgi apparatus	endosome-vesicle	+	0	0.875214	0	0.787633	Q9H9S5	FKRP	Fukutin-related protein	Q9H9S5
Golgi apparatus	LD	Golgi apparatus	endosome-vesicle	+	0	0.697962	0	0.7263	O60512	B4GALT3	Beta-1,4-galactosyltransferase 3	O60512
Golgi apparatus	Translation	Golgi apparatus	endosome-vesicle	+	0	0.787607	0	0.846786	O60476	MAN1A2	Mannosyl-oligosaccharide 1,2-alpha-mannosidase IB	O60476
Golgi apparatus	PM	Golgi apparatus	PM	+	0	0.827307	0	0.876814	A0A0C4DFM1;Q92544	TM9SF4	Isoform of Q92544, Transmembrane 9 superfamily member;Transmembrane 9 superfamily member 4	A0A0C4DFM1;Q92544
Golgi apparatus	Mitochondria	Golgi apparatus	Translation	+	0	0.885555	0.473391	0.921571	P80303;P80303-2	NUCB2	Nucleobindin-2;Isoform of P80303, Isoform 2 of Nucleobindin-2	P80303;P80303-2
endosome-vesicle	Golgi apparatus	Golgi apparatus	endosome-vesicle	+	0.490266	0.851645	0.564328	0.90786	A0A087WU02;Q96RQ1	ERGIC2	Isoform of Q96RQ1, Endoplasmic reticulum-Golgi intermediate compartment protein 2;Endoplasmic reticulum-Golgi intermediate compartment protein 2	A0A087WU02;Q96RQ1
Mitochondria	Nucleus	ER	Mitochondria	+	0	0.858371	0.217225	0.836818	Q9BVK2;Q9BVK2-2	ALG8	Probable dolichyl pyrophosphate Glc1Man9GlcNAc2 alpha-1,3-glucosyltransferase;Isoform of Q9BVK2, Isoform 2 of Probable dolichyl pyrophosphate Glc1Man9GlcNAc2 alpha-1,3-glucosyltransferase	Q9BVK2;Q9BVK2-2
PM	ER	PM	Lysosome		0	0.882073	0.400758	0.68119	Q4V9L6	TMEM119	Transmembrane protein 119	Q4V9L6
PM	Translation	PM	Mitochondria	+	0	0.881888	0	0.872579	P51149	RAB7A	Ras-related protein Rab-7a	P51149
Translation	LD	ER	endosome-vesicle	+	0.312599	0.738447	0.258541	0.888587	Q6NUK4	REEP3	Receptor expression-enhancing protein 3	Q6NUK4
Mitochondria	Golgi apparatus	ER	Peroxisome	+	0.230852	0.531438	0.344399	0.863103	O75907	DGAT1	Diacylglycerol O-acyltransferase 1	O75907
Mitochondria	LD	ER	PM	+	0.105968	0.861504	0.435273	0.858769	Q15125	EBP	3-beta-hydroxysteroid-Delta(8),Delta(7)-isomerase	Q15125
Mitochondria	Cytoplasm	ER	PM	+	0	0.853333	0.314072	0.778855	P0DJ93	SMIM13	Small integral membrane protein 13	P0DJ93
ER	Mitochondria	ER	LD	+	0.782568	0.758266	0.205763	0.769732	J3KS81;Q8N511	TMEM199	Isoform of Q8N511, Transmembrane protein 199;Transmembrane protein 199	J3KS81;Q8N511
ER	PM	ER	endosome-vesicle		0	0.933347	0	0.965888	P50454	SERPINH1	Serpin H1	P50454
ER	Mitochondria	ER	Peroxisome	+	0.73002	0.928539	0.447961	0.948465	O75718	CRTAP	Cartilage-associated protein	O75718
ER	Mitochondria	ER	Mitochondria	+	0.573457	0.837072	0.0656651	0.864847	B4DR61;P61619	SEC61A1	Isoform of P61619, Plug_translocon domain-containing protein;Protein transport protein Sec61 subunit alpha isoform 1	B4DR61;P61619
ER	Mitochondria	ER	Nucleus		0.797413	0.784498	0.278202	0.736105	P55145	MANF	Mesencephalic astrocyte-derived neurotrophic factor	P55145
Mitochondria	Nucleus	ER	Nucleus	+	0.269249	0.827637	0.422921	0.74571	Q9BVC6	TMEM109	Transmembrane protein 109	Q9BVC6
Mitochondria	Nucleus	ER	Mitochondria	+	0.371344	0.798745	0.483829	0.779654	Q9NQG1	MANBAL	Protein MANBAL	Q9NQG1
Translation	Peroxisome	ER	Mitochondria		0.613603	0.570266	0.320825	0.7639	P17706;P17706-2;P17706-3	PTPN2	Tyrosine-protein phosphatase non-receptor type 2;Isoform of P17706, Isoform 2 of Tyrosine-protein phosphatase non-receptor type 2;Isoform of P17706, Isoform 3 of Tyrosine-protein phosphatase non-receptor type 2	P17706;P17706-2;P17706-3
Mitochondria	Cytoplasm	ER	Mitochondria	+	0.292767	0.437373	0.167839	0.83289	P43251;P43251-2;P43251-3;P43251-4	BTD	Biotinidase;Isoform of P43251, Isoform 2 of Biotinidase;Isoform of P43251, Isoform 3 of Biotinidase;Isoform of P43251, Isoform 4 of Biotinidase	P43251;P43251-2;P43251-3;P43251-4
Mitochondria	Nucleus	ER	Mitochondria	+	0	0.76121	0.272971	0.780034	H7C0X4;Q92685	ALG3	Isoform of Q92685, Dol-P-Man:Man(5)GlcNAc(2)-PP-Dol alpha-1,3-mannosyltransferase (Fragment);Dol-P-Man:Man(5)GlcNAc(2)-PP-Dol alpha-1,3-mannosyltransferase	H7C0X4;Q92685
ER	LD	ER	PM		1	0.574012	0.609227	0.681579	Q9H490;Q9H490-2	PIGU	Phosphatidylinositol glycan anchor biosynthesis class U protein;Isoform of Q9H490, Isoform 2 of Phosphatidylinositol glycan anchor biosynthesis class U protein	Q9H490;Q9H490-2
ER	LD	ER	Mitochondria	+	0.514333	0.586658	0	0.922783	H0Y368;O60762;Q5QPK2	DPM1	Isoform of O60762, Dolichol-phosphate mannosyltransferase subunit 1 (Fragment);Dolichol-phosphate mannosyltransferase subunit 1;Isoform of O60762, Dolichol-phosphate mannosyltransferase subunit 1	H0Y368;O60762;Q5QPK2
ER	Mitochondria	ER	PM		0.528187	0.577281	0	0.883176	Q8N129	CNPY4	Protein canopy homolog 4	Q8N129
ER	Mitochondria	ER	Translation	+	0.535038	0.720905	0.173675	0.770169	Q9BTX3	TMEM208	Transmembrane protein 208	Q9BTX3
PM	Mitochondria	ER	PM		0.48593	0.671118	0	0.882136	Q4G148;Q4G148-2	GXYLT1	Glucoside xylosyltransferase 1;Isoform of Q4G148, Isoform 2 of Glucoside xylosyltransferase 1	Q4G148;Q4G148-2
Mitochondria	Golgi apparatus	ER	endosome-vesicle	+	0.296849	0.507519	0.225649	0.710122	Q99574	SERPINI1	Neuroserpin	Q99574
Mitochondria	Translation	ER	Mitochondria	+	0.207827	0.4741	0.505701	0.705448	Q8N4V1;Q8N4V1-2	MMGT1	Membrane magnesium transporter 1;Isoform of Q8N4V1, Isoform 2 of Membrane magnesium transporter 1	Q8N4V1;Q8N4V1-2
Mitochondria	Peroxisome	ER	Golgi apparatus	+	0.196276	0.402465	0.509126	0.76601	B0YJ81	HACD1	Very-long-chain (3R)-3-hydroxyacyl-CoA dehydratase 1	B0YJ81
Golgi apparatus	Peroxisome	ER	Mitochondria		0.542754	0.52987	0.399335	0.811196	Q8NAT1	POMGNT2	Protein O-linked-mannose beta-1,4-N-acetylglucosaminyltransferase 2	Q8NAT1
PM	Peroxisome	ER	Cytoplasm		0.585969	0.62557	0.235125	0.759169	H0Y997;Q96J42;Q96J42-2	TXNDC15	Isoform of Q96J42, Thioredoxin domain-containing protein (Fragment);Thioredoxin domain-containing protein 15;Isoform of Q96J42, Isoform 2 of Thioredoxin domain-containing protein 15	H0Y997;Q96J42;Q96J42-2
ER	Lysosome	ER	PM		0.316592	0.487354	0	0.849137	M0R2A0;Q5UCC4;Q5UCC4-2	EMC10	Isoform of Q5UCC4, ER membrane protein complex subunit 10;ER membrane protein complex subunit 10;Isoform of Q5UCC4, Isoform 2 of ER membrane protein complex subunit 10	M0R2A0;Q5UCC4;Q5UCC4-2
Golgi apparatus	Mitochondria	ER	Peroxisome		0.289107	0.634221	0.32615	0.612009	I3L1T3;Q9GZP9	DERL2	Isoform of Q9GZP9, Derlin (Fragment);Derlin-2	I3L1T3;Q9GZP9
ER	Cytoplasm	ER	PM		0.605671	0.404169	0.22462	0.900617	Q8NBM4;X6R5E5	UBAC2	Ubiquitin-associated domain-containing protein 2;Isoform of Q8NBM4, UBA domain-containing protein (Fragment)	Q8NBM4;X6R5E5
ER	Golgi apparatus	ER	PM		0.57432	0.788303	0.43987	0.88555	Q8NBI6	XXYLT1	Xyloside xylosyltransferase 1	Q8NBI6
ER	endosome-vesicle	ER	endosome-vesicle	+	0.417198	0.556438	0.123383	0.850812	Q8WU76	SCFD2	Sec1 family domain-containing protein 2	Q8WU76
ER	endosome-vesicle	ER	endosome-vesicle	+	0.431198	0.615987	0.200261	0.815374	O15121	DEGS1	Sphingolipid delta(4)-desaturase DES1	O15121
ER	Golgi apparatus	ER	Golgi apparatus		0.63368	0.648566	0.35334	0.847686	A6NLH6;Q9P003	CNIH4	Isoform of Q9P003, Protein cornichon homolog 4;Protein cornichon homolog 4	A6NLH6;Q9P003
Golgi apparatus	ER	ER	Peroxisome		0.267149	0.483296	0	0.893814	A0A590UJK3;Q14BN4;Q14BN4-2;Q14BN4-3	SLMAP	Isoform of Q14BN4, FHA domain-containing protein;Sarcolemmal membrane-associated protein;Isoform of Q14BN4, Isoform 2 of Sarcolemmal membrane-associated protein;Isoform of Q14BN4, Isoform 3 of Sarcolemmal membrane-associated protein	A0A590UJK3;Q14BN4;Q14BN4-2;Q14BN4-3
ER	LD	ER	Peroxisome		0.952989	0.595703	0	0.937563	Q8NHH9	ATL2	Atlastin-2	Q8NHH9
LD	ER	ER	PM		0	0.649837	0.264804	0.868076	O75844	ZMPSTE24	CAAX prenyl protease 1 homolog	O75844
ER	LD	ER	Peroxisome		1	0.689724	0.198899	0.861645	Q96K19	RNF170	E3 ubiquitin-protein ligase RNF170	Q96K19
LD	endosome-vesicle	ER	Peroxisome		0.180324	0.581147	0	0.935649	P00167	CYB5A	Cytochrome b5	P00167
ER	LD	ER	endosome-vesicle		1	0.6304	0.281386	0.683256	Q96AA3	RFT1	Protein RFT1 homolog	Q96AA3
Nucleus	PM	ER	Lysosome		0.39471	0.206696	0	0.957527	O15120	AGPAT2	1-acyl-sn-glycerol-3-phosphate acyltransferase beta	O15120
endosome-vesicle	Lysosome	ER	Mitochondria		0.708051	0.844887	0.411647	0.726138	P36897;P36897-2;P36897-3	TGFBR1	TGF-beta receptor type-1;Isoform of P36897, Isoform 2 of TGF-beta receptor type-1;Isoform of P36897, Isoform 3 of TGF-beta receptor type-1	P36897;P36897-2;P36897-3
endosome-vesicle	ER	ER	Peroxisome	+	0.291731	0.774771	0	0.858567	P51151	RAB9A	Ras-related protein Rab-9A	P51151
PM	Translation	ER	Mitochondria		0.154274	0.866443	0	0.955237	Q96AQ6;Q96AQ6-2	PBXIP1	Pre-B-cell leukemia transcription factor-interacting protein 1;Isoform of Q96AQ6, Isoform 2 of Pre-B-cell leukemia transcription factor-interacting protein 1	Q96AQ6;Q96AQ6-2
Mitochondria	protein-complex	ER	PM		0.405779	0.33411	0.493167	0.627542	Q6UW02	CYP20A1	Cytochrome P450 20A1	Q6UW02
LD	Nucleus	ER	Nucleus		0.383365	0.770737	0.315885	0.840484	Q8NC56	LEMD2	LEM domain-containing protein 2	Q8NC56
ER	Nucleus	ER	Lysosome	+	0.410929	0.85756	0.147383	0.907043	P50402	EMD	Emerin	P50402
ER	Nucleus	ER	Golgi apparatus	+	0.400823	0.862994	0.228777	0.826664	Q6Y1H2	HACD2	Very-long-chain (3R)-3-hydroxyacyl-CoA dehydratase 2	Q6Y1H2
ER	Nucleus	ER	endosome-vesicle	+	0.44467	0.826836	0.286177	0.712007	O15260;Q5T8U5	SURF4	Surfeit locus protein 4;Isoform of O15260, Surfeit locus protein 4	O15260;Q5T8U5
ER	Nucleus	ER	Nucleus	+	0.848476	0.805315	0.3273	0.649172	A0A5F9YFS9	SPCS1	Isoform of Q9Y6A9, Microsomal signal peptidase 12 kDa subunit	A0A5F9YFS9
ER	Nucleus	ER	Peroxisome	+	0.734432	0.812786	0.487646	0.726757	P55061;P55061-2	TMBIM6	Bax inhibitor 1;Isoform of P55061, Isoform 2 of Bax inhibitor 1	P55061;P55061-2
ER	PM	ER	Golgi apparatus	+	0	0.905733	0	0.906939	Q96SL4	GPX7	Glutathione peroxidase 7	Q96SL4
ER	PM	ER	LD	+	0	0.890049	0.363739	0.780377	Q96AY3	FKBP10	Peptidyl-prolyl cis-trans isomerase FKBP10	Q96AY3
ER	Mitochondria	ER	Translation	+	0.506348	0.710286	0	0.931894	P30040	ERP29	Endoplasmic reticulum resident protein 29	P30040
ER	PM	ER	LD	+	0	0.734543	0	0.964232	O95881	TXNDC12	Thioredoxin domain-containing protein 12	O95881
ER	Mitochondria	ER	PM	+	0.722633	0.862434	0.609045	0.734737	H3BPJ2;Q15041;Q15041-2	ARL6IP1	Isoform of Q15041, ADP-ribosylation factor-like protein 6-interacting protein 1 (Fragment);ADP-ribosylation factor-like protein 6-interacting protein 1;Isoform of Q15041, Isoform 2 of ADP-ribosylation factor-like protein 6-interacting protein 1	H3BPJ2;Q15041;Q15041-2
ER	Nucleus	ER	Nucleus	+	0.670099	0.75306	0.316547	0.754847	B3KY94;O14735;O14735-3	CDIPT	Isoform of O14735, CDP-diacylglycerol--inositol 3-phosphatidyltransferase;CDP-diacylglycerol--inositol 3-phosphatidyltransferase;Isoform of O14735, Isoform 3 of CDP-diacylglycerol--inositol 3-phosphatidyltransferase	B3KY94;O14735;O14735-3
ER	Nucleus	ER	Translation	+	0.288174	0.887944	0	0.934174	H0YNG3;P67812;P67812-3;P67812-4	SEC11A	Isoform of P67812, Signal peptidase complex catalytic subunit SEC11;Signal peptidase complex catalytic subunit SEC11A;Isoform of P67812, Isoform 3 of Signal peptidase complex catalytic subunit SEC11A;Isoform of P67812, Isoform 4 of Signal peptidase complex catalytic subunit SEC11A	H0YNG3;P67812;P67812-3;P67812-4
ER	PM	ER	LD	+	0	0.872496	0.187844	0.85073	Q5EB52;Q5EB52-2	MEST	Mesoderm-specific transcript homolog protein;Isoform of Q5EB52, Isoform 2 of Mesoderm-specific transcript homolog protein	Q5EB52;Q5EB52-2
ER	Mitochondria	ER	LD	+	0.48448	0.822686	0.300625	0.829488	A0A1W2PPC6;Q9H3H5;Q9H3H5-2;Q9H3H5-3	DPAGT1	Isoform of Q9H3H5, GlcNAc-1-P transferase;UDP-N-acetylglucosamine--dolichyl-phosphate N-acetylglucosaminephosphotransferase;Isoform of Q9H3H5, Isoform 2 of UDP-N-acetylglucosamine--dolichyl-phosphate N-acetylglucosaminephosphotransferase;Isoform of Q9H3H5, Isoform 3 of UDP-N-acetylglucosamine--dolichyl-phosphate N-acetylglucosaminephosphotransferase	A0A1W2PPC6;Q9H3H5;Q9H3H5-2;Q9H3H5-3
ER	protein-complex	ER	Peroxisome		0.265931	0.682186	0.28057	0.919884	Q86UP2	KTN1	Kinectin	Q86UP2
ER	PM	ER	PM		0	0.820304	0	0.942429	Q14165	MLEC	Malectin	Q14165
ER	PM	ER	LD	+	0.25279	0.828523	0.106826	0.848929	P00387;P00387-2;P00387-3	CYB5R3	NADH-cytochrome b5 reductase 3;Isoform of P00387, Isoform 2 of NADH-cytochrome b5 reductase 3;Isoform of P00387, Isoform 3 of NADH-cytochrome b5 reductase 3	P00387;P00387-2;P00387-3
ER	Mitochondria	ER	Lysosome	+	0.419581	0.504676	0	0.926485	O14681;O14681-3	EI24	Etoposide-induced protein 2.4 homolog;Isoform of O14681, Isoform 2 of Etoposide-induced protein 2.4 homolog	O14681;O14681-3
ER	Peroxisome	ER	Golgi apparatus	+	0.0249376	0.900861	0	0.948267	Q15006	EMC2	ER membrane protein complex subunit 2	Q15006
ER	endosome-vesicle	ER	Golgi apparatus		0	0.925177	0	0.956118	P23284	PPIB	Peptidyl-prolyl cis-trans isomerase B	P23284
ER	Mitochondria	ER	endosome-vesicle	+	0	0.880227	0.115497	0.893293	Q92643	PIGK	GPI-anchor transamidase	Q92643
ER	Peroxisome	ER	LD		0.487891	0.807311	0.322555	0.722823	Q96KA5;Q96KA5-2	CLPTM1L	Cleft lip and palate transmembrane protein 1-like protein;Isoform of Q96KA5, Isoform 2 of Cleft lip and palate transmembrane protein 1-like protein	Q96KA5;Q96KA5-2
ER	Lysosome	ER	endosome-vesicle	+	0.0579199	0.880839	0	0.952762	G3V599;Q96PC5;Q96PC5-10;Q96PC5-14;Q96PC5-7;Q96PC5-9	MIA2	Isoform of Q96PC5, SH3 domain-containing protein;Melanoma inhibitory activity protein 2;Isoform of Q96PC5, Isoform 9 of Melanoma inhibitory activity protein 2;Isoform of Q96PC5, Isoform 13 of Melanoma inhibitory activity protein 2;Isoform of Q96PC5, Isoform 6 of Melanoma inhibitory activity protein 2;Isoform of Q96PC5, Isoform 8 of Melanoma inhibitory activity protein 2	G3V599;Q96PC5;Q96PC5-10;Q96PC5-14;Q96PC5-7;Q96PC5-9
ER	Peroxisome	ER	endosome-vesicle	+	0.999621	0.667173	0	0.898737	A0A1B0GW05	DPY19L1	Isoform of Q2PZI1, Probable C-mannosyltransferase DPY19L1	A0A1B0GW05
ER	PM	ER	Peroxisome	+	0.972221	0.877682	0	0.925941	Q99720	SIGMAR1	Sigma non-opioid intracellular receptor 1	Q99720
ER	PM	ER	Peroxisome	+	0.319318	0.618188	0.409542	0.800995	H0YK61;H0YNK0;H0YNK8;Q5J8M3;Q5J8M3-2;Q5J8M3-3;S4R329	EMC4	Isoform of Q5J8M3, ER membrane protein complex subunit 4;Isoform of Q5J8M3, ER membrane protein complex subunit 4;Isoform of Q5J8M3, ER membrane protein complex subunit 4;ER membrane protein complex subunit 4;Isoform of Q5J8M3, Isoform 2 of ER membrane protein complex subunit 4;Isoform of Q5J8M3, Isoform 3 of ER membrane protein complex subunit 4;Isoform of Q5J8M3, ER membrane protein complex sub…	H0YK61;H0YNK0;H0YNK8;Q5J8M3;Q5J8M3-2;Q5J8M3-3;S4R329
ER	Lysosome	ER	endosome-vesicle	+	0.0599089	0.626797	0.300697	0.733208	Q92604	LPGAT1	Acyl-CoA:lysophosphatidylglycerol acyltransferase 1	Q92604
ER	PM	ER	Peroxisome	+	0	0.645301	0.115698	0.904331	Q9BV10	ALG12	Dol-P-Man:Man(7)GlcNAc(2)-PP-Dol alpha-1,6-mannosyltransferase	Q9BV10
ER	Lysosome	ER	endosome-vesicle	+	0.311755	0.766836	0	0.928408	Q8TCJ2	STT3B	Dolichyl-diphosphooligosaccharide--protein glycosyltransferase subunit STT3B	Q8TCJ2
ER	Lysosome	ER	LD	+	0.341804	0.755344	0	0.958606	Q9NUQ7	UFSP2	Ufm1-specific protease 2	Q9NUQ7
ER	Lysosome	ER	Peroxisome		0.35428	0.654251	0	0.969452	Q5K4L6;X6R3N0	SLC27A3	Solute carrier family 27 member 3;Isoform of Q5K4L6, Solute carrier family 27 (Fatty acid transporter), member 3, isoform CRA_d	Q5K4L6;X6R3N0
ER	Lysosome	ER	LD	+	0.257872	0.708946	0	0.913283	Q8TEB9	RHBDD1	Rhomboid-related protein 4	Q8TEB9
ER	PM	ER	Golgi apparatus	+	0.478118	0.837503	0	0.876795	Q96BY9	SARAF	Store-operated calcium entry-associated regulatory factor	Q96BY9
ER	PM	ER	LD	+	0.506944	0.778174	0	0.899241	A0A140T9T7;Q03518	TAP1	Isoform of Q03518, Antigen peptide transporter 1;Antigen peptide transporter 1	A0A140T9T7;Q03518
PM	Cytoplasm	ER	endosome-vesicle		0.261293	0.537411	0.262913	0.789513	K7ERC8;Q06136	KDSR	Isoform of Q06136, 3-ketodihydrosphingosine reductase;3-ketodihydrosphingosine reductase	K7ERC8;Q06136
ER	Lysosome	ER	LD		0.418082	0.639934	0.28323	0.767018	Q14667;Q14667-2	KIAA0100	Protein KIAA0100;Isoform of Q14667, Isoform 2 of Protein KIAA0100	Q14667;Q14667-2
PM	Peroxisome	ER	Mitochondria		0.519706	0.501933	0.119277	0.800498	Q6Y288	B3GLCT	Beta-1,3-glucosyltransferase	Q6Y288
ER	PM	Nucleus	ER		0.277535	0.659909	0.510836	0.497304	O75477	ERLIN1	Erlin-1	O75477
ER	endosome-vesicle	ER	Cytoplasm		0.519494	0.690323	0.153545	0.74979	H0YNU7;Q5SZE1;Q96G23	CERS2	Isoform of Q96G23, TLC domain-containing protein;Isoform of Q96G23, Ceramide synthase 2 (Fragment);Ceramide synthase 2	H0YNU7;Q5SZE1;Q96G23
ER	Mitochondria	ER	PM	+	0.601116	0.591823	0.573244	0.851163	P09601	HMOX1	Heme oxygenase 1	P09601
ER	Nucleus	ER	Nucleus	+	0.0838495	0.732815	0	0.939641	Q14739	LBR	Delta(14)-sterol reductase LBR	Q14739
ER	Nucleus	ER	Peroxisome	+	0	0.81677	0.281788	0.880445	Q9BU23;Q9BU23-2	LMF2	Lipase maturation factor 2;Isoform of Q9BU23, Isoform 2 of Lipase maturation factor 2	Q9BU23;Q9BU23-2
ER	LD	ER	Mitochondria	+	0	0.628072	0.253931	0.815735	Q75T13;Q75T13-2	PGAP1	GPI inositol-deacylase;Isoform of Q75T13, Isoform 2 of GPI inositol-deacylase	Q75T13;Q75T13-2
ER	LD	ER	endosome-vesicle	+	0	0.722134	0	0.942514	Q8NBL1	POGLUT1	Protein O-glucosyltransferase 1	Q8NBL1
ER	PM	ER	PM	+	0.481989	0.629059	0.450716	0.736491	P21964;P21964-2	COMT	Catechol O-methyltransferase;Isoform of P21964, Isoform Soluble of Catechol O-methyltransferase	P21964;P21964-2
ER	Cytoplasm	ER	LD	+	0	0.928895	0	0.905659	Q6UWP7;Q6UWP7-3	LCLAT1	Lysocardiolipin acyltransferase 1;Isoform of Q6UWP7, Isoform 3 of Lysocardiolipin acyltransferase 1	Q6UWP7;Q6UWP7-3
ER	Golgi apparatus	ER	Golgi apparatus	+	0.467097	0.740853	0.297626	0.871678	Q7Z449	CYP2U1	Cytochrome P450 2U1	Q7Z449
ER	Mitochondria	ER	Nucleus	+	0	0.902015	0	0.935212	Q5SWX8	ODR4	Protein odr-4 homolog	Q5SWX8
ER	PM	ER	Nucleus	+	0.431714	0.829225	0	0.909264	A0A087WYD6;A0A0G2JLV0;Q03519;X5CMH5	TAP2	Isoform of Q03519, Antigen peptide transporter 2;Isoform of Q03519, Antigen peptide transporter 2;Antigen peptide transporter 2;Isoform of Q03519, Antigen peptide transporter 2	A0A087WYD6;A0A0G2JLV0;Q03519;X5CMH5
ER	Nucleus	ER	Peroxisome	+	0.426758	0.691883	0.490798	0.685595	Q15629;Q15629-2	TRAM1	Translocating chain-associated membrane protein 1;Isoform of Q15629, Isoform 2 of Translocating chain-associated membrane protein 1	Q15629;Q15629-2
ER	Nucleus	ER	PM	+	0.668122	0.481144	0.775796	0.746505	Q00765	REEP5	Receptor expression-enhancing protein 5	Q00765
ER	Nucleus	ER	Nucleus	+	0.819474	0.525394	0.222891	0.759567	O75915	ARL6IP5	PRA1 family protein 3	O75915
ER	LD	ER	Cytoplasm	+	0	0.748613	0.134767	0.724121	Q14571	ITPR2	Inositol 1,4,5-trisphosphate receptor type 2	Q14571
ER	Cytoplasm	ER	LD		0.41536	0.550708	0.373201	0.561645	F5H199;Q8IXL7;Q8IXL7-2	MSRB3	Isoform of Q8IXL7, Peptide-methionine (R)-S-oxide reductase (Fragment);Methionine-R-sulfoxide reductase B3;Isoform of Q8IXL7, Isoform 2 of Methionine-R-sulfoxide reductase B3	F5H199;Q8IXL7;Q8IXL7-2
ER	Golgi apparatus	ER	endosome-vesicle	+	0.442531	0.540126	0.134353	0.909729	Q96GC9	VMP1	Vacuole membrane protein 1	Q96GC9
ER	LD	ER	Peroxisome	+	0.477028	0.787837	0	0.95334	O00264	PGRMC1	Membrane-associated progesterone receptor component 1	O00264
ER	endosome-vesicle	ER	Cytoplasm		0.194895	0.612825	0.241626	0.667724	Q8N5Y8;Q8N5Y8-3	PARP16	Protein mono-ADP-ribosyltransferase PARP16;Isoform of Q8N5Y8, Isoform 3 of Protein mono-ADP-ribosyltransferase PARP16	Q8N5Y8;Q8N5Y8-3
ER	Peroxisome	ER	endosome-vesicle	+	0	0.697182	0.341131	0.861457	O94919	ENDOD1	Endonuclease domain-containing 1 protein	O94919
ER	Peroxisome	ER	Lysosome	+	0	0.839003	0	0.819942	Q8NEN9	PDZD8	PDZ domain-containing protein 8	Q8NEN9
ER	PM	ER	Mitochondria	+	0.396429	0.766989	0.285521	0.782027	G8JLK1;Q9NZ43	USE1	Isoform of Q9NZ43, USE1-like protein;Vesicle transport protein USE1	G8JLK1;Q9NZ43
ER	LD	ER	endosome-vesicle	+	0.770276	0.72782	0.281971	0.853107	O95197;O95197-2	RTN3	Reticulon-3;Isoform of O95197, Isoform 2 of Reticulon-3	O95197;O95197-2
ER	LD	ER	PM	+	1	0.662025	0.60697	0.8199	A0A3B3ISV4	VKORC1L1	Isoform of Q8N0U8, Vitamin-K-epoxide reductase (warfarin-sensitive)	A0A3B3ISV4
ER	Nucleus	ER	Nucleus	+	0.345041	0.799741	0.425234	0.674119	Q9H1E5	TMX4	Thioredoxin-related transmembrane protein 4	Q9H1E5
ER	PM	ER	LD	+	0	0.758662	0.332126	0.840941	Q92504	SLC39A7	Zinc transporter SLC39A7	Q92504
ER	Nucleus	PM	Peroxisome	+	0.292542	0.64687	0.292267	0.869396	Q8IZ81	ELMOD2	ELMO domain-containing protein 2	Q8IZ81
ER	PM	ER	PM	+	0.284869	0.876261	0.280176	0.872536	O14672	ADAM10	Disintegrin and metalloproteinase domain-containing protein 10	O14672
ER	LD	ER	PM	+	0.360967	0.796375	0.259726	0.839994	Q96N66;Q96N66-2	MBOAT7	Lysophospholipid acyltransferase 7;Isoform of Q96N66, Isoform 2 of Lysophospholipid acyltransferase 7	Q96N66;Q96N66-2
ER	PM	ER	Mitochondria	+	0.508878	0.804602	0	0.962579	A0A5F9ZHN9;P51648;P51648-2	ALDH3A2	Isoform of P51648, Aldehyde dehydrogenase;Aldehyde dehydrogenase family 3 member A2;Isoform of P51648, Isoform 2 of Aldehyde dehydrogenase family 3 member A2	A0A5F9ZHN9;P51648;P51648-2
ER	Golgi apparatus	ER	Nucleus	+	0	0.8159	0	0.928121	Q86XL3	ANKLE2	Ankyrin repeat and LEM domain-containing protein 2	Q86XL3
ER	PM	ER	Mitochondria	+	0.28351	0.884011	0	0.947416	Q8N2K0;Q8N2K0-2	ABHD12	Lysophosphatidylserine lipase ABHD12;Isoform of Q8N2K0, Isoform 2 of Lysophosphatidylserine lipase ABHD12	Q8N2K0;Q8N2K0-2
ER	LD	ER	LD	+	1	0.700385	0.159982	0.833296	P37268	FDFT1	Squalene synthase	P37268
ER	Lysosome	ER	Lysosome	+	0	0.882873	0	0.936555	Q8TC12	RDH11	Retinol dehydrogenase 11	Q8TC12
ER	Cytoplasm	ER	Lysosome	+	0	0.793702	0	0.88461	Q9H553	ALG2	Alpha-1,3/1,6-mannosyltransferase ALG2	Q9H553
ER	Mitochondria	ER	Golgi apparatus	+	0	0.79468	0.314308	0.918608	Q2TAA5	ALG11	GDP-Man:Man(3)GlcNAc(2)-PP-Dol alpha-1,2-mannosyltransferase	Q2TAA5
ER	PM	ER	Cytoplasm	+	0	0.69865	0	0.887961	A0A494C1N0;P26885	FKBP2	Isoform of P26885, Peptidylprolyl isomerase;Peptidyl-prolyl cis-trans isomerase FKBP2	A0A494C1N0;P26885
ER	LD	ER	Peroxisome	+	0.297143	0.747104	0	0.905355	Q6P1A2	LPCAT3	Lysophospholipid acyltransferase 5	Q6P1A2
ER	Mitochondria	ER	Peroxisome	+	0	0.817482	0	0.954774	Q8NHP6	MOSPD2	Motile sperm domain-containing protein 2	Q8NHP6
ER	Lysosome	ER	PM	+	0	0.729879	0.156959	0.931464	O43264	ZW10	Centromere/kinetochore protein zw10 homolog	O43264
ER	PM	ER	Peroxisome	+	0.447196	0.70388	0	0.927251	J3KQL8	APOL2	Isoform of Q9BQE5, Apolipoprotein L2	J3KQL8
ER	PM	ER	Peroxisome	+	0.760212	0.879545	0	0.954474	Q8NFQ8	TOR1AIP2	Torsin-1A-interacting protein 2	Q8NFQ8
ER	PM	ER	endosome-vesicle	+	0.81519	0.882692	0.23939	0.904047	Q5T9L3-2	WLS	Isoform of Q5T9L3, Isoform 2 of Protein wntless homolog	Q5T9L3-2
ER	Mitochondria	ER	LD	+	0	0.79296	0	0.965095	A0A0C4DGQ8;Q6IAN0	DHRS7B	Isoform of Q6IAN0, Dehydrogenase/reductase SDR family member 7B;Dehydrogenase/reductase SDR family member 7B	A0A0C4DGQ8;Q6IAN0
ER	Translation	ER	Peroxisome	+	0.122823	0.741783	0	0.96339	O94905	ERLIN2	Erlin-2	O94905
ER	PM	ER	endosome-vesicle	+	0	0.711071	0	0.966004	O75356	ENTPD5	Ectonucleoside triphosphate diphosphohydrolase 5	O75356
ER	PM	ER	Peroxisome	+	0.35901	0.833452	0	0.919642	Q6DD88	ATL3	Atlastin-3	Q6DD88
ER	Mitochondria	ER	protein-complex	+	0	0.926069	0	0.949017	Q13586	STIM1	Stromal interaction molecule 1	Q13586
ER	Mitochondria	ER	Peroxisome	+	0	0.776087	0	0.940614	Q12981;Q12981-1	BNIP1	Vesicle transport protein SEC20;Isoform of Q12981, Isoform 3 of Vesicle transport protein SEC20	Q12981;Q12981-1
ER	Mitochondria	ER	LD	+	0	0.90784	0	0.955987	Q9BZF1;Q9BZF1-2;Q9BZF1-3	OSBPL8	Oxysterol-binding protein-related protein 8;Isoform of Q9BZF1, Isoform 2 of Oxysterol-binding protein-related protein 8;Isoform of Q9BZF1, Isoform 3 of Oxysterol-binding protein-related protein 8	Q9BZF1;Q9BZF1-2;Q9BZF1-3
ER	Mitochondria	ER	Golgi apparatus	+	0	0.877403	0.210597	0.871187	O14983;O14983-2	ATP2A1	Sarcoplasmic/endoplasmic reticulum calcium ATPase 1;Isoform of O14983, Isoform SERCA1A of Sarcoplasmic/endoplasmic reticulum calcium ATPase 1	O14983;O14983-2
ER	Lysosome	ER	LD	+	0.0591321	0.939995	0	0.971698	Q9HD20;Q9HD20-2	ATP13A1	Manganese-transporting ATPase 13A1;Isoform of Q9HD20, Isoform B of Manganese-transporting ATPase 13A1	Q9HD20;Q9HD20-2
ER	Mitochondria	ER	Peroxisome	+	0	0.913099	0	0.962549	P16615	ATP2A2	Sarcoplasmic/endoplasmic reticulum calcium ATPase 2	P16615
ER	Mitochondria	ER	Mitochondria	+	0	0.920617	0	0.935891	A2RRP1	NBAS	Neuroblastoma-amplified sequence	A2RRP1
ER	Cytoplasm	ER	Golgi apparatus	+	0.287834	0.580788	0.273289	0.803967	A0A590UJA9;C9JCW7;C9JE12;Q9BVT8	TMUB1	Isoform of Q9BVT8, Transmembrane and ubiquitin-like domain-containing protein 1;Isoform of Q9BVT8, Ubiquitin-like domain-containing protein (Fragment);Isoform of Q9BVT8, Transmembrane and ubiquitin-like domain-containing protein 1 (Fragment);Transmembrane and ubiquitin-like domain-containing protein 1	A0A590UJA9;C9JCW7;C9JE12;Q9BVT8
ER	LD	ER	PM	+	0	0.825118	0	0.892365	P48723	HSPA13	Heat shock 70 kDa protein 13	P48723
ER	Translation	ER	Nucleus	+	0.0710822	0.757602	0	0.92533	Q96MH6;Q96MH6-2	TMEM68	Transmembrane protein 68;Isoform of Q96MH6, Isoform 2 of Transmembrane protein 68	Q96MH6;Q96MH6-2
ER	LD	ER	LD	+	0	0.774027	0	0.936084	Q14257;Q14257-2	RCN2	Reticulocalbin-2;Isoform of Q14257, Isoform 2 of Reticulocalbin-2	Q14257;Q14257-2
ER	Lysosome	ER	Nucleus	+	0.21821	0.69578	0	0.943627	Q96HY6	DDRGK1	DDRGK domain-containing protein 1	Q96HY6
ER	PM	ER	Peroxisome	+	0	0.909075	0.437524	0.925538	Q8NBJ5	COLGALT1	Procollagen galactosyltransferase 1	Q8NBJ5
ER	endosome-vesicle	ER	Peroxisome	+	0	0.924581	0.492411	0.87575	Q07065	CKAP4	Cytoskeleton-associated protein 4	Q07065
ER	PM	ER	Peroxisome	+	0	0.923068	0.501282	0.932113	O60568	PLOD3	Multifunctional procollagen lysine hydroxylase and glycosyltransferase LH3	O60568
ER	PM	ER	Lysosome	+	0	0.929275	0.586416	0.869935	O15460-2	P4HA2	Isoform of O15460, Isoform IIa of Prolyl 4-hydroxylase subunit alpha-2	O15460-2
ER	PM	ER	LD	+	0	0.836429	0	0.968748	Q15084;Q15084-2;Q15084-3;Q15084-4;Q15084-5	PDIA6	Protein disulfide-isomerase A6;Isoform of Q15084, Isoform 2 of Protein disulfide-isomerase A6;Isoform of Q15084, Isoform 3 of Protein disulfide-isomerase A6;Isoform of Q15084, Isoform 4 of Protein disulfide-isomerase A6;Isoform of Q15084, Isoform 5 of Protein disulfide-isomerase A6	Q15084;Q15084-2;Q15084-3;Q15084-4;Q15084-5
ER	PM	ER	endosome-vesicle	+	0	0.830482	0	0.976473	P13667	PDIA4	Protein disulfide-isomerase A4	P13667
ER	PM	ER	endosome-vesicle	+	0	0.893419	0	0.974515	P07237	P4HB	Protein disulfide-isomerase	P07237
ER	PM	ER	endosome-vesicle	+	0	0.846501	0	0.917061	Q96D15	RCN3	Reticulocalbin-3	Q96D15
ER	PM	ER	endosome-vesicle	+	0	0.872116	0	0.968521	P14625	HSP90B1	Endoplasmin	P14625
ER	PM	ER	Lysosome	+	0	0.875501	0.197651	0.933124	O95302	FKBP9	Peptidyl-prolyl cis-trans isomerase FKBP9	O95302
ER	PM	ER	endosome-vesicle	+	0	0.844055	0	0.97151	Q8NBS9	TXNDC5	Thioredoxin domain-containing protein 5	Q8NBS9
ER	PM	ER	LD	+	0	0.858294	0.200594	0.87014	O00469	PLOD2	Procollagen-lysine,2-oxoglutarate 5-dioxygenase 2	O00469
ER	PM	ER	Lysosome	+	0	0.925275	0.247942	0.921168	P13674	P4HA1	Prolyl 4-hydroxylase subunit alpha-1	P13674
ER	PM	ER	endosome-vesicle	+	0	0.867939	0	0.973249	P11021	HSPA5	Endoplasmic reticulum chaperone BiP	P11021
ER	PM	ER	endosome-vesicle	+	0	0.840403	0	0.958505	K7ELL7;P14314;P14314-2	PRKCSH	Isoform of P14314, Glucosidase 2 subunit beta;Glucosidase 2 subunit beta;Isoform of P14314, Isoform 2 of Glucosidase 2 subunit beta	K7ELL7;P14314;P14314-2
ER	endosome-vesicle	ER	Peroxisome	+	0	0.919888	0.244245	0.909568	Q14554	PDIA5	Protein disulfide-isomerase A5	Q14554
ER	endosome-vesicle	ER	Golgi apparatus	+	0	0.89966	0	0.893376	P60468	SEC61B	Protein transport protein Sec61 subunit beta	P60468
ER	LD	ER	endosome-vesicle	+	0	0.937526	0	0.968489	P51571	SSR4	Translocon-associated protein subunit delta	P51571
ER	endosome-vesicle	ER	endosome-vesicle	+	0	0.946397	0	0.949814	Q969V3;Q969V3-2	NCLN	Nicalin;Isoform of Q969V3, Isoform 2 of Nicalin	Q969V3;Q969V3-2
ER	endosome-vesicle	ER	endosome-vesicle	+	0	0.937774	0	0.961319	P46977	STT3A	Dolichyl-diphosphooligosaccharide--protein glycosyltransferase subunit STT3A	P46977
ER	LD	ER	Cytoplasm	+	0	0.940513	0	0.976486	P04843	RPN1	Dolichyl-diphosphooligosaccharide--protein glycosyltransferase subunit 1	P04843
ER	Peroxisome	ER	Peroxisome	+	0.473368	0.812294	0.199964	0.879628	Q9BZQ6;Q9BZQ6-2	EDEM3	ER degradation-enhancing alpha-mannosidase-like protein 3;Isoform of Q9BZQ6, Isoform 2 of ER degradation-enhancing alpha-mannosidase-like protein 3	Q9BZQ6;Q9BZQ6-2
ER	LD	ER	endosome-vesicle	+	0	0.760657	0	0.937955	Q8NBK3;Q8NBK3-4	SUMF1	Formylglycine-generating enzyme;Isoform of Q8NBK3, Isoform 4 of Formylglycine-generating enzyme	Q8NBK3;Q8NBK3-4
ER	PM	ER	LD	+	0	0.718664	0	0.956077	Q7Z4H8	POGLUT3	Protein O-glucosyltransferase 3	Q7Z4H8
ER	LD	ER	LD	+	0	0.917964	0	0.977655	P30101	PDIA3	Protein disulfide-isomerase A3	P30101
ER	Cytoplasm	ER	Lysosome	+	0.34316	0.582439	0.242679	0.902969	Q6UXH1;Q6UXH1-4;Q6UXH1-5;Q6UXH1-6	CRELD2	Protein disulfide isomerase CRELD2;Isoform of Q6UXH1, Isoform 4 of Protein disulfide isomerase CRELD2;Isoform of Q6UXH1, Isoform 5 of Protein disulfide isomerase CRELD2;Isoform of Q6UXH1, Isoform 6 of Protein disulfide isomerase CRELD2	Q6UXH1;Q6UXH1-4;Q6UXH1-5;Q6UXH1-6
ER	LD	ER	Golgi apparatus	+	0	0.860339	0	0.925217	Q13724	MOGS	Mannosyl-oligosaccharide glucosidase	Q13724
ER	Cytoplasm	ER	LD	+	0.232032	0.667118	0	0.949078	P27797	CALR	Calreticulin	P27797
ER	PM	ER	Lysosome	+	0	0.641067	0	0.885721	Q9H173	SIL1	Nucleotide exchange factor SIL1	Q9H173
ER	PM	ER	Mitochondria	+	0	0.798256	0.288203	0.832377	Q9NSU2;Q9NSU2-1;Q9NSU2-2	TREX1	Three-prime repair exonuclease 1;Isoform of Q9NSU2, Isoform 1 of Three-prime repair exonuclease 1;Isoform of Q9NSU2, Isoform 2 of Three-prime repair exonuclease 1	Q9NSU2;Q9NSU2-1;Q9NSU2-2
ER	LD	ER	LD	+	0	0.714612	0	0.93013	Q9BT09	CNPY3	Protein canopy homolog 3	Q9BT09
ER	LD	ER	LD	+	0	0.742763	0	0.959383	Q15293	RCN1	Reticulocalbin-1	Q15293
ER	Cytoplasm	ER	Peroxisome	+	0.289383	0.529269	0	0.942774	J3KQJ1;Q8NBJ7	SUMF2	Isoform of Q8NBJ7, Inactive C-alpha-formylglycine-generating enzyme 2;Inactive C-alpha-formylglycine-generating enzyme 2	J3KQJ1;Q8NBJ7
ER	LD	ER	Lysosome	+	0	0.849029	0.664835	0.772772	Q70UQ0-4	IKBIP	Isoform of Q70UQ0, Isoform 4 of Inhibitor of nuclear factor kappa-B kinase-interacting protein	Q70UQ0-4
ER	PM	ER	Nucleus	+	0.125072	0.642021	0.266211	0.845526	A6NP52;O60831	PRAF2	Isoform of O60831, PRA1 family protein;PRA1 family protein 2	A6NP52;O60831
ER	PM	ER	Nucleus	+	0	0.825764	0.245147	0.707018	Q9HCN8	SDF2L1	Stromal cell-derived factor 2-like protein 1	Q9HCN8
ER	LD	ER	Lysosome	+	0.389754	0.745334	0	0.931413	Q9NW15	ANO10	Anoctamin-10	Q9NW15
ER	Golgi apparatus	ER	LD	+	0	0.858792	0	0.968358	Q9HCU5	PREB	Prolactin regulatory element-binding protein	Q9HCU5
ER	Lysosome	ER	Translation	+	0.114747	0.929249	0	0.894963	Q96CS3	FAF2	FAS-associated factor 2	Q96CS3
ER	Translation	ER	Peroxisome	+	0.163659	0.73583	0	0.946229	Q15392;Q15392-2	DHCR24	Delta(24)-sterol reductase;Isoform of Q15392, Isoform 2 of Delta(24)-sterol reductase	Q15392;Q15392-2
ER	PM	ER	Peroxisome	+	0	0.915508	0.183244	0.881215	Q8IXB1;Q8IXB1-2	DNAJC10	DnaJ homolog subfamily C member 10;Isoform of Q8IXB1, Isoform 2 of DnaJ homolog subfamily C member 10	Q8IXB1;Q8IXB1-2
ER	endosome-vesicle	ER	endosome-vesicle	+	0	0.950304	0	0.955303	Q12797	ASPH	Aspartyl/asparaginyl beta-hydroxylase	Q12797
ER	LD	ER	LD	+	0	0.858329	0.0579507	0.872841	Q99442	SEC62	Translocation protein SEC62	Q99442
ER	Cytoplasm	ER	Peroxisome	+	0	0.906515	0.0996321	0.921923	E9PS00;Q9Y5Q0	FADS3	Isoform of Q9Y5Q0, Cytochrome b5 heme-binding domain-containing protein;Fatty acid desaturase 3	E9PS00;Q9Y5Q0
ER	PM	ER	Mitochondria	+	0.140511	0.875401	0	0.941782	Q9BT22	ALG1	Chitobiosyldiphosphodolichol beta-mannosyltransferase	Q9BT22
ER	Mitochondria	ER	Golgi apparatus	+	0	0.90445	0	0.935939	Q9BRR6;Q9BRR6-2	ADPGK	ADP-dependent glucokinase;Isoform of Q9BRR6, Isoform 2 of ADP-dependent glucokinase	Q9BRR6;Q9BRR6-2
ER	Mitochondria	ER	Lysosome	+	0	0.916938	0	0.932798	Q6P1M0	SLC27A4	Long-chain fatty acid transport protein 4	Q6P1M0
ER	PM	ER	Cytoplasm	+	0	0.809688	0	0.949854	O95479;O95479-2	H6PD	GDH/6PGL endoplasmic bifunctional protein;Isoform of O95479, Isoform 2 of GDH/6PGL endoplasmic bifunctional protein	O95479;O95479-2
ER	LD	ER	Mitochondria	+	0.475317	0.776184	0	0.932119	Q53GQ0	HSD17B12	Very-long-chain 3-oxoacyl-CoA reductase	Q53GQ0
ER	Cytoplasm	ER	Lysosome	+	0	0.797904	0	0.889879	K7ESP4;Q8WVC6	DCAKD	Isoform of Q8WVC6, Dephospho-CoA kinase domain-containing protein (Fragment);Dephospho-CoA kinase domain-containing protein	K7ESP4;Q8WVC6
ER	Mitochondria	ER	Lysosome	+	0	0.910613	0	0.875838	O95573	ACSL3	Long-chain-fatty-acid--CoA ligase 3	O95573
ER	Mitochondria	ER	Lysosome	+	0	0.855455	0	0.945081	O96005;O96005-4	CLPTM1	Cleft lip and palate transmembrane protein 1;Isoform of O96005, Isoform 3 of Cleft lip and palate transmembrane protein 1	O96005;O96005-4
ER	Lysosome	ER	Nucleus	+	0.262393	0.930153	0	0.965563	A0A6Q8PEZ7;A0A6Q8PG30;A0A6Q8PHQ1;Q96S66	CLCC1	Isoform of Q96S66, Chloride channel CLIC-like protein 1;Isoform of Q96S66, Chloride channel CLIC-like protein 1;Isoform of Q96S66, Chloride channel CLIC-like protein 1;Chloride channel CLIC-like protein 1	A0A6Q8PEZ7;A0A6Q8PG30;A0A6Q8PHQ1;Q96S66
ER	PM	ER	PM	+	0	0.57405	0	0.880374	Q5NDL2	EOGT	EGF domain-specific O-linked N-acetylglucosamine transferase	Q5NDL2
ER	LD	ER	LD	+	0	0.714198	0.351437	0.679296	Q9BWS9	CHID1	Chitinase domain-containing protein 1	Q9BWS9
ER	PM	ER	Peroxisome	+	0.338052	0.920049	0	0.951616	O15173;O15173-2	PGRMC2	Membrane-associated progesterone receptor component 2;Isoform of O15173, Isoform 2 of Membrane-associated progesterone receptor component 2	O15173;O15173-2
ER	PM	ER	Peroxisome	+	0.435441	0.896703	0	0.965625	P07099	EPHX1	Epoxide hydrolase 1	P07099
ER	PM	ER	Peroxisome	+	0.339739	0.870801	0	0.95204	A1L0T0	ILVBL	2-hydroxyacyl-CoA lyase 2	A1L0T0
ER	Mitochondria	ER	Peroxisome	+	0	0.902514	0	0.969702	P16435	POR	NADPH--cytochrome P450 reductase	P16435
ER	PM	ER	Nucleus	+	0.25896	0.929579	0	0.965751	P18031	PTPN1	Tyrosine-protein phosphatase non-receptor type 1	P18031
ER	PM	ER	Peroxisome	+	0.589473	0.933279	0	0.97534	A0A5F9ZHN7;Q9NTJ5	SACM1L	Isoform of Q9NTJ5, SAC domain-containing protein;Phosphatidylinositol-3-phosphatase SAC1	A0A5F9ZHN7;Q9NTJ5
ER	PM	ER	Mitochondria	+	0	0.766021	0	0.938122	Q969H8	MYDGF	Myeloid-derived growth factor	Q969H8
ER	Lysosome	ER	Peroxisome	+	0.200393	0.919759	0.244286	0.926045	Q96A33	CCDC47	Coiled-coil domain-containing protein 47	Q96A33
ER	Mitochondria	ER	PM	+	0	0.791336	0	0.86275	J3KPS0;Q9NXW2	DNAJB12	Isoform of Q9NXW2, J domain-containing protein;DnaJ homolog subfamily B member 12	J3KPS0;Q9NXW2
ER	LD	ER	Peroxisome	+	0	0.931015	0.299316	0.861332	O43402	EMC8	ER membrane protein complex subunit 8	O43402
ER	LD	ER	Lysosome	+	0	0.962464	0.248567	0.921227	Q6ZXV5;Q6ZXV5-2	TMTC3	Protein O-mannosyl-transferase TMTC3;Isoform of Q6ZXV5, Isoform 2 of Protein O-mannosyl-transferase TMTC3	Q6ZXV5;Q6ZXV5-2
ER	LD	ER	Cytoplasm	+	0	0.951487	0	0.925432	Q8TED1	GPX8	Probable glutathione peroxidase 8	Q8TED1
ER	Mitochondria	ER	endosome-vesicle	+	0	0.92225	0	0.943567	A0A0J9YXF2;Q15165	PON2	Isoform of Q15165, Paraoxonase 2, isoform CRA_a;Serum paraoxonase/arylesterase 2	A0A0J9YXF2;Q15165
ER	PM	ER	Golgi apparatus	+	0.0220273	0.842092	0	0.942565	Q96S52	PIGS	GPI transamidase component PIG-S	Q96S52
ER	PM	ER	Mitochondria	+	0.234393	0.922237	0	0.932756	O15269	SPTLC1	Serine palmitoyltransferase 1	O15269
ER	Lysosome	ER	Peroxisome	+	0.156062	0.910929	0	0.948561	E7ER77;Q7Z2K6	ERMP1	Isoform of Q7Z2K6, Peptidase_M28 domain-containing protein;Endoplasmic reticulum metallopeptidase 1	E7ER77;Q7Z2K6
ER	Mitochondria	ER	PM	+	0	0.902354	0	0.961448	Q96HD1	CRELD1	Protein disulfide isomerase CRELD1	Q96HD1
ER	Lysosome	ER	endosome-vesicle	+	0.243867	0.919519	0	0.954423	Q96DZ1	ERLEC1	Endoplasmic reticulum lectin 1	Q96DZ1
ER	Lysosome	ER	LD	+	0.218624	0.869669	0.254211	0.742705	A0A384DVU0;Q8IY17;Q8IY17-3	PNPLA6	Isoform of Q8IY17, Patatin-like phospholipase domain-containing protein 6;Patatin-like phospholipase domain-containing protein 6;Isoform of Q8IY17, Isoform 3 of Patatin-like phospholipase domain-containing protein 6	A0A384DVU0;Q8IY17;Q8IY17-3
ER	endosome-vesicle	ER	LD	+	0	0.9155	0	0.888491	Q96JB5;Q96JB5-4	CDK5RAP3	CDK5 regulatory subunit-associated protein 3;Isoform of Q96JB5, Isoform 4 of CDK5 regulatory subunit-associated protein 3	Q96JB5;Q96JB5-4
ER	LD	ER	endosome-vesicle	+	0	0.9566	0	0.971923	Q5JPE7;Q5JPE7-2	NOMO2	Nodal modulator 2;Isoform of Q5JPE7, Isoform 2 of Nodal modulator 2	Q5JPE7;Q5JPE7-2
ER	LD	ER	Golgi apparatus	+	0	0.95758	0	0.957782	P04844;P04844-2	RPN2	Dolichyl-diphosphooligosaccharide--protein glycosyltransferase subunit 2;Isoform of P04844, Isoform 2 of Dolichyl-diphosphooligosaccharide--protein glycosyltransferase subunit 2	P04844;P04844-2
ER	Lysosome	ER	Mitochondria	+	0.123105	0.970156	0	0.962793	Q9BTV4	TMEM43	Transmembrane protein 43	Q9BTV4
ER	Mitochondria	ER	Nucleus	+	0	0.936816	0	0.961956	Q969N2	PIGT	GPI transamidase component PIG-T	Q969N2
ER	Lysosome	ER	Mitochondria	+	0.134004	0.940356	0	0.964881	O94874	UFL1	E3 UFM1-protein ligase 1	O94874
ER	PM	ER	PM	+	0	0.721631	0	0.960891	Q96HE7	ERO1A	ERO1-like protein alpha	Q96HE7
ER	PM	ER	Lysosome	+	0.110891	0.846386	0	0.893785	A0A0C4DFL7;Q16850	CYP51A1	Isoform of Q16850, Lanosterol 14-alpha demethylase;Lanosterol 14-alpha demethylase	A0A0C4DFL7;Q16850
ER	PM	ER	Peroxisome	+	0.664082	0.900703	0	0.92134	Q9BSJ8	ESYT1	Extended synaptotagmin-1	Q9BSJ8
ER	PM	ER	Peroxisome	+	0.611874	0.820554	0	0.971862	P48449	LSS	Lanosterol synthase	P48449
ER	PM	ER	endosome-vesicle	+	0.571061	0.780604	0.103166	0.870966	Q9BV23	ABHD6	Monoacylglycerol lipase ABHD6	Q9BV23
ER	Mitochondria	ER	endosome-vesicle	+	0	0.720967	0	0.962282	O95210	STBD1	Starch-binding domain-containing protein 1	O95210
ER	PM	ER	Peroxisome	+	0.454893	0.890216	0	0.938044	P51572-2	BCAP31	Isoform of P51572, Isoform 2 of B-cell receptor-associated protein 31	P51572-2
ER	PM	ER	Peroxisome	+	0.486065	0.955821	0	0.972227	Q9HDC9	APMAP	Adipocyte plasma membrane-associated protein	Q9HDC9
ER	PM	ER	Peroxisome	+	0.528009	0.881672	0	0.951822	Q9H3N1	TMX1	Thioredoxin-related transmembrane protein 1	Q9H3N1
ER	PM	ER	Mitochondria	+	0.575359	0.923873	0	0.960389	P27824;P27824-2	CANX	Calnexin;Isoform of P27824, Isoform 2 of Calnexin	P27824;P27824-2
ER	PM	ER	LD	+	0.326354	0.666279	0.202954	0.805759	Q6NUQ1	RINT1	RAD50-interacting protein 1	Q6NUQ1
ER	Cytoplasm	ER	Lysosome	+	0.297335	0.489166	0.192008	0.938124	Q13162	PRDX4	Peroxiredoxin-4	Q13162
ER	PM	ER	PM	+	0	0.722864	0	0.959622	Q9H488	POFUT1	GDP-fucose protein O-fucosyltransferase 1	Q9H488
ER	PM	ER	LD	+	0	0.704306	0	0.977689	O00748;O00748-4	CES2	Cocaine esterase;Isoform of O00748, Isoform 3 of Cocaine esterase	O00748;O00748-4
ER	Lysosome	ER	Mitochondria	+	0.388464	0.900724	0	0.970769	Q96JJ7	TMX3	Protein disulfide-isomerase TMX3	Q96JJ7
ER	Mitochondria	ER	PM	+	0	0.837767	0.206187	0.919404	Q9H330	TMEM245	Transmembrane protein 245	Q9H330
ER	PM	ER	Peroxisome	+	0.260779	0.845213	0	0.918352	A0A3B3IUB5;Q8TCT9;Q8TCT9-5	HM13	Isoform of Q8TCT9, Minor histocompatibility antigen H13;Minor histocompatibility antigen H13;Isoform of Q8TCT9, Isoform 5 of Minor histocompatibility antigen H13	A0A3B3IUB5;Q8TCT9;Q8TCT9-5
ER	Mitochondria	ER	Golgi apparatus	+	0	0.789294	0	0.908227	A0A3B3ITU8;A0A3B3IU04;A0A3F2YNW8;Q14643;Q14643-2;Q14643-3;Q14643-4;Q14643-5;Q14643-6;Q14643-7;Q14643-8	ITPR1	Isoform of Q14643, Inositol 1,4,5-trisphosphate receptor type 1;Isoform of Q14643, Inositol 1,4,5-trisphosphate receptor type 1;Isoform of Q14643, Inositol 1,4,5-trisphosphate receptor type 1;Inositol 1,4,5-trisphosphate receptor type 1;Isoform of Q14643, Isoform 2 of Inositol 1,4,5-trisphosphate receptor type 1;Isoform of Q14643, Isoform 3 of Inositol 1,4,5-trisphosphate receptor type 1;Isoform …	A0A3B3ITU8;A0A3B3IU04;A0A3F2YNW8;Q14643;Q14643-2;Q14643-3;Q14643-4;Q14643-5;Q14643-6;Q14643-7;Q14643-8
ER	PM	ER	LD	+	0.299836	0.827183	0.392345	0.699346	Q8NF37	LPCAT1	Lysophosphatidylcholine acyltransferase 1	Q8NF37
ER	Lysosome	ER	Peroxisome	+	0.161287	0.865702	0.360125	0.76556	Q8N2G8;Q8N2G8-3	GHDC	GH3 domain-containing protein;Isoform of Q8N2G8, Isoform 3 of GH3 domain-containing protein	Q8N2G8;Q8N2G8-3
ER	Lysosome	ER	PM	+	0.308575	0.823204	0	0.969495	Q9NPA0	EMC7	ER membrane protein complex subunit 7	Q9NPA0
ER	LD	ER	Golgi apparatus	+	0	0.902999	0	0.949597	P38435	GGCX	Vitamin K-dependent gamma-carboxylase	P38435
ER	Lysosome	ER	Cytoplasm	+	0.208817	0.888232	0	0.915959	A0A0A0MSV9;A0A0G2JH37;A0A0G2JKZ1;A2AB90;O15533;O15533-3	TAPBP	Isoform of O15533, Ig-like domain-containing protein;Isoform of O15533, Ig-like domain-containing protein;Isoform of O15533, Ig-like domain-containing protein;Isoform of O15533, Ig-like domain-containing protein;Tapasin;Isoform of O15533, Isoform 3 of Tapasin	A0A0A0MSV9;A0A0G2JH37;A0A0G2JKZ1;A2AB90;O15533;O15533-3
ER	Peroxisome	ER	endosome-vesicle	+	0.520593	0.93042	0.25525	0.705402	P61009	SPCS3	Signal peptidase complex subunit 3	P61009
ER	Lysosome	ER	endosome-vesicle	+	0.0373047	0.904928	0	0.947505	A0A087WUC6;E9PI68;Q15005	SPCS2	Isoform of Q15005, Microsomal signal peptidase 25 kDa subunit;Isoform of Q15005, Microsomal signal peptidase 25 kDa subunit;Signal peptidase complex subunit 2	A0A087WUC6;E9PI68;Q15005
ER	Translation	ER	endosome-vesicle	+	0	0.938075	0	0.966944	A0A087WU53;Q9H0U3	MAGT1	Isoform of Q9H0U3, Dolichyl-diphosphooligosaccharide--protein glycosyltransferase subunit MAGT1;Magnesium transporter protein 1	A0A087WU53;Q9H0U3
Cytoplasm	Golgi apparatus	endosome-vesicle	Translation	+	0.184487	0.737598	0	0.685795	O14964	HGS	Hepatocyte growth factor-regulated tyrosine kinase substrate	O14964
Cytoplasm	protein-complex	endosome-vesicle	PM	+	0	0.734951	0	0.870738	H6UMI1;O95166	GABARAP	Isoform of O95166, GABARAP-a;Gamma-aminobutyric acid receptor-associated protein	H6UMI1;O95166
Cytoplasm	Translation	endosome-vesicle	Cytoplasm	+	0.435752	0.672316	0.114799	0.663224	F5GZY7;Q9H0R8;Q9H0R8-2	GABARAPL1	Isoform of Q9H0R8, Gamma-aminobutyric acid receptor-associated protein-like 1 (Fragment);Gamma-aminobutyric acid receptor-associated protein-like 1;Isoform of Q9H0R8, Isoform 2 of Gamma-aminobutyric acid receptor-associated protein-like 1	F5GZY7;Q9H0R8;Q9H0R8-2
Cytoplasm	PM	protein-complex	endosome-vesicle	+	0	0.795745	0.269367	0.801953	H0YAB3	SEC31A	Isoform of O94979, Sec16_C domain-containing protein (Fragment)	H0YAB3
Cytoplasm	protein-complex	endosome-vesicle	Cytoplasm		0.4296	0.86506	0.507481	0.801394	P55735	SEC13	Protein SEC13 homolog	P55735
Cytoplasm	protein-complex	endosome-vesicle	protein-complex	+	0.392031	0.574273	0.634488	0.788739	F5H785;P0DI81;P0DI81-3;P0DI82	TRAPPC2;TRAPPC2;TRAPPC2;TRAPPC2B	Isoform of P0DI81, Trafficking protein particle complex subunit 2;Trafficking protein particle complex subunit 2;Isoform of P0DI81, Isoform 3 of Trafficking protein particle complex subunit 2;Trafficking protein particle complex subunit 2B	F5H785;P0DI81;P0DI81-3;P0DI82
Cytoplasm	LD	endosome-vesicle	Cytoplasm	+	0.226838	0.596153	0.473911	0.795483	A0A0A0MRI2;Q9UNH7	SNX6	Isoform of Q9UNH7, Sorting nexin;Sorting nexin-6	A0A0A0MRI2;Q9UNH7
protein-complex	Lysosome	endosome-vesicle	protein-complex	+	0.024621	0.853597	0.654538	0.963749	P53618	COPB1	Coatomer subunit beta	P53618
protein-complex	Lysosome	endosome-vesicle	protein-complex	+	0.0937923	0.752806	0.566558	0.965806	P48444	ARCN1	Coatomer subunit delta	P48444
protein-complex	LD	endosome-vesicle	protein-complex	+	0.606865	0.562483	0.543395	0.806181	F8W9X7;Q567U6	CCDC93	Isoform of Q567U6, Coiled-coil domain-containing protein 93;Coiled-coil domain-containing protein 93	F8W9X7;Q567U6
protein-complex	Translation	endosome-vesicle	protein-complex	+	0.585126	0.768774	0.428024	0.866145	Q96Q05;Q96Q05-2;Q96Q05-3	TRAPPC9	Trafficking protein particle complex subunit 9;Isoform of Q96Q05, Isoform 2 of Trafficking protein particle complex subunit 9;Isoform of Q96Q05, Isoform 3 of Trafficking protein particle complex subunit 9	Q96Q05;Q96Q05-2;Q96Q05-3
protein-complex	Translation	endosome-vesicle	protein-complex	+	0.170239	0.676128	0.87218	0.789029	B1ALD0;Q9Y6B7	AP4B1	Isoform of Q9Y6B7, AP complex subunit beta;AP-4 complex subunit beta-1	B1ALD0;Q9Y6B7
protein-complex	endosome-vesicle	protein-complex	ER	+	0.744217	0.745394	0.263308	0.741674	P21281	ATP6V1B2	V-type proton ATPase subunit B, brain isoform	P21281
protein-complex	Cytoplasm	Cytoplasm	protein-complex		0.338136	0.853118	0.615974	0.706696	A0A494C0R8	CLUH	Isoform of O75153, Clustered mitochondria protein homolog	A0A494C0R8
endosome-vesicle	Translation	endosome-vesicle	Translation	+	0	0.609221	0	0.683188	Q5T1M5	FKBP15	FK506-binding protein 15	Q5T1M5
Cytoplasm	protein-complex	Translation	endosome-vesicle	+	0.679136	0.668452	0.581563	0.925692	Q92609;Q92609-2	TBC1D5	TBC1 domain family member 5;Isoform of Q92609, Isoform 2 of TBC1 domain family member 5	Q92609;Q92609-2
endosome-vesicle	PM	endosome-vesicle	protein-complex	+	0	0.778995	0.368067	0.856783	O43747;O43747-2	AP1G1	AP-1 complex subunit gamma-1;Isoform of O43747, Isoform 2 of AP-1 complex subunit gamma-1	O43747;O43747-2
endosome-vesicle	Mitochondria	protein-complex	endosome-vesicle		0	0.636519	0.290093	0.727234	Q96J02;Q96J02-2	ITCH	E3 ubiquitin-protein ligase Itchy homolog;Isoform of Q96J02, Isoform 2 of E3 ubiquitin-protein ligase Itchy homolog	Q96J02;Q96J02-2
endosome-vesicle	LD	endosome-vesicle	Lysosome		0.18055	0.657797	0.379886	0.772079	Q96JC1;Q96JC1-2	VPS39	Vam6/Vps39-like protein;Isoform of Q96JC1, Isoform 2 of Vam6/Vps39-like protein	Q96JC1;Q96JC1-2
endosome-vesicle	Lysosome	endosome-vesicle	protein-complex	+	0.171294	0.815788	0.46852	0.831395	Q96KP1	EXOC2	Exocyst complex component 2	Q96KP1
endosome-vesicle	LD	endosome-vesicle	Cytoplasm	+	0	0.848815	0.295392	0.87308	Q9BXS5	AP1M1	AP-1 complex subunit mu-1	Q9BXS5
ER	LD	Translation	endosome-vesicle		1	0.416579	0.633818	0.622447	Q96NW4	ANKRD27	Ankyrin repeat domain-containing protein 27	Q96NW4
Mitochondria	Lysosome	endosome-vesicle	Translation		0.563642	0.0762598	0	0.612281	J3QSS3;Q9BZC7;Q9BZC7-3	ABCA2	Isoform of Q9BZC7, ATP-binding cassette sub-family A member 2;ATP-binding cassette sub-family A member 2;Isoform of Q9BZC7, Isoform 3 of ATP-binding cassette sub-family A member 2	J3QSS3;Q9BZC7;Q9BZC7-3
Translation	PM	endosome-vesicle	Cytoplasm		0.543265	0.719895	0	0.820266	Q8TAF3	WDR48	WD repeat-containing protein 48	Q8TAF3
Translation	Cytoplasm	endosome-vesicle	protein-complex		0.299192	0.79968	0.510244	0.893192	Q08AM6	VAC14	Protein VAC14 homolog	Q08AM6
Translation	ER	Translation	Golgi apparatus	+	0	0.680999	0	0.656533	Q6PJI9	WDR59	GATOR complex protein WDR59	Q6PJI9
Translation	Cytoplasm	endosome-vesicle	protein-complex	+	0.21828	0.829998	0.385927	0.774693	A0A6Q8PF62;A0A6Q8PG59;A0A6Q8PGP4;A0A6Q8PGY7;A0A6Q8PHC7;A0A6Q8PHH5;Q92562	FIG4	Isoform of Q92562, Polyphosphoinositide phosphatase;Isoform of Q92562, Polyphosphoinositide phosphatase;Isoform of Q92562, Polyphosphoinositide phosphatase;Isoform of Q92562, Polyphosphoinositide phosphatase;Isoform of Q92562, Polyphosphoinositide phosphatase;Isoform of Q92562, Polyphosphoinositide phosphatase;Polyphosphoinositide phosphatase	A0A6Q8PF62;A0A6Q8PG59;A0A6Q8PGP4;A0A6Q8PGY7;A0A6Q8PHC7;A0A6Q8PHH5;Q92562
endosome-vesicle	Lysosome	endosome-vesicle	Lysosome		0.706821	0.693406	0.353803	0.732329	Q9BXP2	SLC12A9	Solute carrier family 12 member 9	Q9BXP2
endosome-vesicle	Mitochondria	endosome-vesicle	PM	+	0.192014	0.779995	0.738542	0.790968	Q96BM9	ARL8A	ADP-ribosylation factor-like protein 8A	Q96BM9
Lysosome	Translation	endosome-vesicle	ER	+	0.185058	0.740482	0.332284	0.873625	A0A3B3IT31;Q9NUN5;Q9NUN5-3	LMBRD1	Isoform of Q9NUN5, Lysosomal cobalamin transport escort protein LMBD1;Lysosomal cobalamin transport escort protein LMBD1;Isoform of Q9NUN5, Isoform 3 of Lysosomal cobalamin transport escort protein LMBD1	A0A3B3IT31;Q9NUN5;Q9NUN5-3
endosome-vesicle	Translation	endosome-vesicle	PM	+	0	0.673831	0.273701	0.56567	P20338	RAB4A	Ras-related protein Rab-4A	P20338
endosome-vesicle	Golgi apparatus	endosome-vesicle	PM	+	0.598865	0.786016	0.746526	0.860677	P61020	RAB5B	Ras-related protein Rab-5B	P61020
endosome-vesicle	Golgi apparatus	endosome-vesicle	PM	+	0.453802	0.691692	0.6604	0.838689	P20339;P20339-2	RAB5A	Ras-related protein Rab-5A;Isoform of P20339, Isoform 2 of Ras-related protein Rab-5A	P20339;P20339-2
endosome-vesicle	protein-complex	endosome-vesicle	protein-complex	+	0	0.767659	0	0.919503	O15127	SCAMP2	Secretory carrier-associated membrane protein 2	O15127
endosome-vesicle	Lysosome	endosome-vesicle	Translation	+	0	0.554727	0.292829	0.87805	M0R0X1;P61018;P61018-2	RAB4B	Isoform of P61018, Ras-related protein Rab-4B (Fragment);Ras-related protein Rab-4B;Isoform of P61018, Isoform 2 of Ras-related protein Rab-4B	M0R0X1;P61018;P61018-2
endosome-vesicle	ER	endosome-vesicle	Cytoplasm	+	0.10452	0.850094	0	0.84713	Q9BTU6	PI4K2A	Phosphatidylinositol 4-kinase type 2-alpha	Q9BTU6
endosome-vesicle	Cytoplasm	endosome-vesicle	Translation		0	0.726098	0.281554	0.940091	Q16563-2	SYPL1	Isoform of Q16563, Isoform 2 of Synaptophysin-like protein 1	Q16563-2
endosome-vesicle	Lysosome	endosome-vesicle	Cytoplasm		0	0.512936	0.16751	0.620549	H3BSM5;P60520	GABARAPL2	Isoform of P60520, Gamma-aminobutyric acid receptor-associated protein-like 2;Gamma-aminobutyric acid receptor-associated protein-like 2	H3BSM5;P60520
endosome-vesicle	ER	endosome-vesicle	protein-complex	+	0.309216	0.867932	0	0.931515	P02786	TFRC	Transferrin receptor protein 1	P02786
endosome-vesicle	Translation	endosome-vesicle	protein-complex	+	0	0.717032	0	0.787654	Q15036	SNX17	Sorting nexin-17	Q15036
endosome-vesicle	Golgi apparatus	endosome-vesicle	PM	+	0.569393	0.761354	0.158488	0.871089	P61106	RAB14	Ras-related protein Rab-14	P61106
ER	endosome-vesicle	endosome-vesicle	protein-complex		0.591518	0.717011	0	0.932651	Q8IWU2	LMTK2	Serine/threonine-protein kinase LMTK2	Q8IWU2
ER	PM	endosome-vesicle	PM		0.868234	0.738753	0.20633	0.697007	Q13641	TPBG	Trophoblast glycoprotein	Q13641
endosome-vesicle	Cytoplasm	endosome-vesicle	protein-complex		0	0.808105	0	0.856901	Q86Y82	STX12	Syntaxin-12	Q86Y82
endosome-vesicle	protein-complex	endosome-vesicle	protein-complex		0	0.695822	0	0.897368	P98155;P98155-2	VLDLR	Very low-density lipoprotein receptor;Isoform of P98155, Isoform Short of Very low-density lipoprotein receptor	P98155;P98155-2
Translation	endosome-vesicle	endosome-vesicle	Cytoplasm		0.886805	0.562751	0	0.858368	Q5T3F8	TMEM63B	CSC1-like protein 2	Q5T3F8
Golgi apparatus	endosome-vesicle	endosome-vesicle	protein-complex		0.640793	0.475122	0	0.896678	Q30201;Q30201-5;Q30201-7	HFE	Hereditary hemochromatosis protein;Isoform of Q30201, Isoform 5 of Hereditary hemochromatosis protein;Isoform of Q30201, Isoform 7 of Hereditary hemochromatosis protein	Q30201;Q30201-5;Q30201-7
endosome-vesicle	Lysosome	endosome-vesicle	ER	+	0.263683	0.457152	0.197088	0.878593	P51797	CLCN6	Chloride transport protein 6	P51797
endosome-vesicle	Cytoplasm	endosome-vesicle	protein-complex	+	0	0.786032	0	0.919319	O43752	STX6	Syntaxin-6	O43752
endosome-vesicle	ER	endosome-vesicle	ER		0.31513	0.499411	0.166431	0.868642	Q92581-2	SLC9A6	Isoform of Q92581, Isoform 2 of Sodium/hydrogen exchanger 6	Q92581-2
endosome-vesicle	Lysosome	endosome-vesicle	protein-complex		0.538825	0.670672	0	0.846912	Q8TB96	ITFG1	T-cell immunomodulatory protein	Q8TB96
endosome-vesicle	Lysosome	endosome-vesicle	protein-complex		0.420954	0.742231	0	0.84118	A0A087WXD1;Q96T83	SLC9A7	Isoform of Q96T83, Sodium/hydrogen exchanger;Sodium/hydrogen exchanger 7	A0A087WXD1;Q96T83
endosome-vesicle	Cytoplasm	endosome-vesicle	Cytoplasm	+	0	0.870253	0	0.911346	Q68DH5	LMBRD2	G-protein coupled receptor-associated protein LMBRD2	Q68DH5
endosome-vesicle	protein-complex	endosome-vesicle	protein-complex	+	0	0.816895	0	0.934106	Q99523	SORT1	Sortilin	Q99523
endosome-vesicle	protein-complex	endosome-vesicle	protein-complex	+	0	0.838726	0	0.876461	P20645	M6PR	Cation-dependent mannose-6-phosphate receptor	P20645
endosome-vesicle	protein-complex	endosome-vesicle	ER	+	0	0.866621	0.000788178	0.898033	Q96L92	SNX27	Sorting nexin-27	Q96L92
endosome-vesicle	Golgi apparatus	endosome-vesicle	Translation	+	0.518161	0.777537	0.130771	0.941618	O14828	SCAMP3	Secretory carrier-associated membrane protein 3	O14828
endosome-vesicle	LD	endosome-vesicle	PM	+	0.31338	0.753383	0.225394	0.677616	A0A087WXB0;O15126	SCAMP1	Isoform of O15126, Secretory carrier-associated membrane protein;Secretory carrier-associated membrane protein 1	A0A087WXB0;O15126
Golgi apparatus	ER	endosome-vesicle	Translation	+	0	0.857796	0.558765	0.871007	O14662-2	STX16	Isoform of O14662, Isoform A of Syntaxin-16	O14662-2
Golgi apparatus	endosome-vesicle	endosome-vesicle	ER	+	0.469366	0.82979	0.268625	0.923183	O75379;O75379-2	VAMP4	Vesicle-associated membrane protein 4;Isoform of O75379, Isoform 2 of Vesicle-associated membrane protein 4	O75379;O75379-2
endosome-vesicle	LD	endosome-vesicle	protein-complex	+	0.398998	0.875826	0	0.848903	H3BU86;O14662;O14662-5	STX16-NPEPL1;STX16;STX16	STX16-NPEPL1 readthrough, t-SNARE coiled-coil homology domain-containing protein;Syntaxin-16;Isoform of O14662, Isoform E of Syntaxin-16	H3BU86;O14662;O14662-5
Golgi apparatus	endosome-vesicle	endosome-vesicle	Translation	+	0.480435	0.871483	0.125981	0.898076	A0A087WU65;A0A2R8YE10;Q9NRW7	VPS45	Isoform of Q9NRW7, Vacuolar protein sorting-associated protein 45;Isoform of Q9NRW7, Vacuolar protein sorting-associated protein 45;Vacuolar protein sorting-associated protein 45	A0A087WU65;A0A2R8YE10;Q9NRW7
Cytoplasm	Translation	Translation	protein-complex		0.575794	0.607676	0.184175	0.735696	Q14232	EIF2B1	Translation initiation factor eIF-2B subunit alpha	Q14232
Cytoplasm	Translation	Cytoplasm	Translation	+	0.912813	0.845188	0.655615	0.8631	Q9BRX2	PELO	Protein pelota homolog	Q9BRX2
Cytoplasm	Translation	Cytoplasm	Translation		0.280162	0.586978	0.380593	0.363607	P38935	IGHMBP2	DNA-binding protein SMUBP-2	P38935
Cytoplasm	Translation	Translation	endosome-vesicle	+	0.638626	0.522729	0.527833	0.847736	E9PAV3	NACA	Nascent polypeptide-associated complex subunit alpha, muscle-specific form	E9PAV3
Cytoplasm	Translation	Translation	endosome-vesicle	+	0.765812	0.683848	0.862333	0.819818	Q14240;Q14240-2	EIF4A2	Eukaryotic initiation factor 4A-II;Isoform of Q14240, Isoform 2 of Eukaryotic initiation factor 4A-II	Q14240;Q14240-2
Cytoplasm	Translation	Cytoplasm	Translation	+	0.256328	0.479269	0.254241	0.724923	A0A2R8YDE6;Q9UBN7;Q9UBN7-2	HDAC6	Isoform of Q9UBN7, UBP-type domain-containing protein;Histone deacetylase 6;Isoform of Q9UBN7, Isoform 2 of Histone deacetylase 6	A0A2R8YDE6;Q9UBN7;Q9UBN7-2
ER	Translation	Translation	protein-complex	+	0.397327	0.720147	0	0.789886	P63173	RPL38	60S ribosomal protein L38	P63173
Translation	Peroxisome	Translation	ER		0.401417	0.553176	0	0.601925	Q9BQ70	TCF25	Transcription factor 25	Q9BQ70
ER	LD	Translation	protein-complex	+	1	0.623455	0.245878	0.722285	I3L2C7;P57678	GEMIN4	Isoform of P57678, Gem-associated protein 4;Gem-associated protein 4	I3L2C7;P57678
Golgi apparatus	LD	Translation	LD		0.653168	0.470687	0.21425	0.732845	E9PR30;P62861	FAU	Isoform of P35544, 40S ribosomal protein S30;Isoform of P35544, 40S ribosomal protein S30	E9PR30;P62861
Translation	LD	Translation	PM	+	0.301868	0.59012	0.190934	0.595058	Q969Q0	RPL36AL	60S ribosomal protein L36a-like	Q969Q0
Translation	Nucleus	Translation	protein-complex	+	0.276607	0.822524	0.304447	0.700707	P78406	RAE1	mRNA export factor	P78406
Translation	Mitochondria	Translation	endosome-vesicle	+	0	0.595279	0.34651	0.808622	P20290	BTF3	Transcription factor BTF3	P20290
Translation	Cytoplasm	Translation	protein-complex	+	0.243439	0.851796	0.187826	0.853543	P61221	ABCE1	ATP-binding cassette sub-family E member 1	P61221
Translation	Cytoplasm	Translation	protein-complex	+	0.482118	0.803565	0.343149	0.882603	Q7L1Q6;Q7L1Q6-3;Q7L1Q6-4	BZW1	Basic leucine zipper and W2 domain-containing protein 1;Isoform of Q7L1Q6, Isoform 3 of Basic leucine zipper and W2 domain-containing protein 1;Isoform of Q7L1Q6, Isoform 4 of Basic leucine zipper and W2 domain-containing protein 1	Q7L1Q6;Q7L1Q6-3;Q7L1Q6-4
Translation	Cytoplasm	Translation	ER	+	0.625902	0.631438	0	0.787042	A0A087X020;Q9Y3A5	SBDS	Isoform of Q9Y3A5, Ribosome maturation protein SBDS;Ribosome maturation protein SBDS	A0A087X020;Q9Y3A5
Translation	ER	Translation	LD	+	0.350476	0.752562	0.331101	0.794122	P62829	RPL23	60S ribosomal protein L23	P62829
Translation	Nucleus	Translation	ER	+	0.30095	0.818622	0	0.869686	Q9BWF3	RBM4	RNA-binding protein 4	Q9BWF3
Translation	Lysosome	Translation	Lysosome	+	0	0.882651	0	0.959951	Q9NR50	EIF2B3	Translation initiation factor eIF-2B subunit gamma	Q9NR50
Translation	PM	Translation	ER	+	0	0.886932	0	0.823453	H0YN81;Q9GZS3	WDR61	Isoform of Q9GZS3, WD_REPEATS_REGION domain-containing protein (Fragment);WD repeat-containing protein 61	H0YN81;Q9GZS3
Translation	endosome-vesicle	Translation	endosome-vesicle	+	0.380031	0.619191	0.691017	0.76498	P60228	EIF3E	Eukaryotic translation initiation factor 3 subunit E	P60228
Translation	Nucleus	Translation	endosome-vesicle	+	0	0.811572	0.247541	0.894553	Q13347	EIF3I	Eukaryotic translation initiation factor 3 subunit I	Q13347
Translation	PM	Translation	Cytoplasm	+	0	0.929997	0.11932	0.764823	Q9H6S0	YTHDC2	3'-5' RNA helicase YTHDC2	Q9H6S0
Translation	Cytoplasm	Translation	Nucleus	+	0.298891	0.923598	0	0.847346	Q8IZH2-2	XRN1	Isoform of Q8IZH2, Isoform 2 of 5'-3' exoribonuclease 1	Q8IZH2-2
Translation	Mitochondria	Translation	LD	+	0.0580092	0.806854	0.124324	0.820745	F8W727;P62910	RPL32	Isoform of P62910, 60S ribosomal protein L32;60S ribosomal protein L32	F8W727;P62910
Translation	Cytoplasm	Translation	Lysosome	+	0.195407	0.915507	0	0.926302	E7ERK9;Q9UI10;Q9UI10-2;Q9UI10-3	EIF2B4	Isoform of Q9UI10, Translation initiation factor eIF-2B subunit delta;Translation initiation factor eIF-2B subunit delta;Isoform of Q9UI10, Isoform 2 of Translation initiation factor eIF-2B subunit delta;Isoform of Q9UI10, Isoform 3 of Translation initiation factor eIF-2B subunit delta	E7ERK9;Q9UI10;Q9UI10-2;Q9UI10-3
Translation	endosome-vesicle	Translation	endosome-vesicle	+	0.198371	0.819985	0.303561	0.899036	P55884;P55884-2	EIF3B	Eukaryotic translation initiation factor 3 subunit B;Isoform of P55884, Isoform 2 of Eukaryotic translation initiation factor 3 subunit B	P55884;P55884-2
Translation	PM	Translation	endosome-vesicle	+	0.211634	0.806095	0.271843	0.918374	Q14152	EIF3A	Eukaryotic translation initiation factor 3 subunit A	Q14152
Translation	PM	Translation	ER	+	0.255608	0.747677	0.167826	0.91645	P62277	RPS13	40S ribosomal protein S13	P62277
Translation	endosome-vesicle	Translation	endosome-vesicle	+	0.322014	0.717675	0.345153	0.843234	O00303	EIF3F	Eukaryotic translation initiation factor 3 subunit F	O00303
Translation	endosome-vesicle	Translation	endosome-vesicle	+	0.289904	0.687785	0.47305	0.83505	B0QY89;Q9Y262	EIF3L	Isoform of Q9Y262, Eukaryotic translation initiation factor 3 subunit L;Eukaryotic translation initiation factor 3 subunit L	B0QY89;Q9Y262
Translation	endosome-vesicle	Translation	ER	+	0	0.695855	0.162105	0.88192	P46782	RPS5	40S ribosomal protein S5	P46782
Translation	Lysosome	Translation	Lysosome	+	0.1939	0.854298	0.0787408	0.901627	P25398	RPS12	40S ribosomal protein S12	P25398
Translation	Lysosome	Translation	ER	+	0.208827	0.703928	0.088439	0.953645	Q71UM5	RPS27L	40S ribosomal protein S27-like	Q71UM5
Translation	Lysosome	Translation	LD	+	0.133659	0.764326	0.11716	0.911902	P27635;X1WI28	RPL10	60S ribosomal protein L10;Isoform of P27635, Ribosomal_L16 domain-containing protein (Fragment)	P27635;X1WI28
Translation	Mitochondria	Translation	protein-complex	+	0.102	0.756388	0	0.853954	P36578	RPL4	60S ribosomal protein L4	P36578
Translation	endosome-vesicle	Translation	protein-complex	+	0	0.880304	0	0.941564	J3KTE4;J3QR09;P84098	RPL19	Isoform of P84098, Ribosomal protein L19;Isoform of P84098, Ribosomal protein L19;60S ribosomal protein L19	J3KTE4;J3QR09;P84098
Translation	Mitochondria	Translation	protein-complex	+	0.119628	0.75431	0	0.948485	P62906	RPL10A	60S ribosomal protein L10a	P62906
Translation	LD	Translation	ER	+	0.248646	0.707295	0.105541	0.930726	P62241	RPS8	40S ribosomal protein S8	P62241
Translation	Mitochondria	Translation	protein-complex	+	0.10116	0.852039	0	0.892625	C9J4Z3;P61513	RPL37A	Isoform of P61513, 60S ribosomal protein L37a;60S ribosomal protein L37a	C9J4Z3;P61513
Translation	LD	Translation	Peroxisome	+	0.16041	0.709142	0.0711739	0.84358	H0YDD8	RPLP2	Isoform of P05387, 60S acidic ribosomal protein P2 (Fragment)	H0YDD8
Translation	Lysosome	Translation	ER	+	0.157202	0.815698	0.139386	0.933326	P42677	RPS27	40S ribosomal protein S27	P42677
Translation	Lysosome	Translation	ER	+	0.0912344	0.816862	0.131543	0.901775	P62917	RPL8	60S ribosomal protein L8	P62917
Translation	endosome-vesicle	Translation	protein-complex	+	0	0.871691	0	0.86602	P32969	RPL9P8	60S ribosomal protein L9	P32969
Translation	PM	Translation	Nucleus	+	0	0.832366	0	0.925523	A0A3B3IUB1;Q13144	EIF2B5	Isoform of Q13144, eIF-2B GDP-GTP exchange factor subunit epsilon;Translation initiation factor eIF-2B subunit epsilon	A0A3B3IUB1;Q13144
Translation	PM	Translation	protein-complex	+	0.0950379	0.868752	0.269325	0.847198	P41214	EIF2D	Eukaryotic translation initiation factor 2D	P41214
Translation	PM	Translation	Peroxisome	+	0.102376	0.871731	0	0.946176	P20042	EIF2S2	Eukaryotic translation initiation factor 2 subunit 2	P20042
Translation	Lysosome	Translation	Lysosome	+	0.094678	0.903918	0.0546981	0.931321	H3BNC9;P08708	ENSG00000260836;RPS17	ENSG00000260836 readthrough, 40S ribosomal protein S17;40S ribosomal protein S17	H3BNC9;P08708
Translation	LD	Translation	LD	+	0	0.922599	0.0904273	0.833823	Q8NE71	ABCF1	ATP-binding cassette sub-family F member 1	Q8NE71
Translation	PM	Translation	ER	+	0.234962	0.910946	0.152503	0.931535	P62081	RPS7	40S ribosomal protein S7	P62081
Translation	Peroxisome	Translation	Nucleus	+	0	0.849724	0	0.889944	Q14011	CIRBP	Cold-inducible RNA-binding protein	Q14011
Translation	Lysosome	Translation	ER	+	0.187869	0.836391	0.0617423	0.959493	P39019	RPS19	40S ribosomal protein S19	P39019
Translation	Lysosome	Translation	protein-complex	+	0.140976	0.839916	0	0.943515	P18124	RPL7	60S ribosomal protein L7	P18124
Translation	PM	Translation	Peroxisome	+	0	0.905676	0	0.945449	P27695	APEX1	DNA-(apurinic or apyrimidinic site) endonuclease	P27695
Translation	LD	Translation	endosome-vesicle	+	0	0.870832	0.592259	0.860527	Q96QR8	PURB	Transcriptional activator protein Pur-beta	Q96QR8
Translation	Mitochondria	Translation	Nucleus	+	0	0.933256	0	0.9644	P05198	EIF2S1	Eukaryotic translation initiation factor 2 subunit 1	P05198
Translation	PM	Translation	endosome-vesicle	+	0.168721	0.881862	0.308451	0.900904	Q6PKG0	LARP1	La-related protein 1	Q6PKG0
Translation	PM	Translation	endosome-vesicle	+	0.152733	0.858075	0	0.930133	Q8NC51	SERBP1	Plasminogen activator inhibitor 1 RNA-binding protein	Q8NC51
Translation	Nucleus	Translation	protein-complex	+	0	0.912489	0	0.939285	P40429	RPL13A	60S ribosomal protein L13a	P40429
Translation	protein-complex	Translation	protein-complex	+	0	0.92061	0	0.956674	P26373	RPL13	60S ribosomal protein L13	P26373
Translation	Lysosome	Translation	ER	+	0.083002	0.846253	0.143358	0.76285	P46776	RPL27A	60S ribosomal protein L27a	P46776
Translation	Nucleus	Translation	endosome-vesicle	+	0	0.923666	0	0.953193	O75569	PRKRA	Interferon-inducible double-stranded RNA-dependent protein kinase activator A	O75569
Translation	PM	Translation	Lysosome	+	0	0.946173	0.112449	0.935784	Q9BY44	EIF2A	Eukaryotic translation initiation factor 2A	Q9BY44
Translation	endosome-vesicle	Translation	protein-complex	+	0	0.924045	0	0.930629	P39023	RPL3	60S ribosomal protein L3	P39023
Translation	LD	Translation	protein-complex	+	0	0.950199	0	0.960165	Q9NSD9	FARSB	Phenylalanine--tRNA ligase beta subunit	Q9NSD9
Translation	Cytoplasm	Translation	protein-complex	+	0.0888663	0.955852	0	0.958473	K7ER00;Q9Y285	FARSA	Isoform of Q9Y285, Phenylalanine--tRNA ligase;Phenylalanine--tRNA ligase alpha subunit	K7ER00;Q9Y285
Translation	Lysosome	Translation	protein-complex	+	0.208017	0.824165	0	0.895942	P35268	RPL22	60S ribosomal protein L22	P35268
Translation	Lysosome	Translation	protein-complex	+	0.0832338	0.888145	0	0.9555	P61313	RPL15	60S ribosomal protein L15	P61313
Translation	Lysosome	Translation	protein-complex	+	0.101402	0.798494	0	0.90009	M0R117;Q02543	RPL18A	Isoform of Q02543, 60S ribosomal protein L18a;60S ribosomal protein L18a	M0R117;Q02543
Translation	endosome-vesicle	Translation	Mitochondria	+	0	0.802153	0.186751	0.723031	P62888	RPL30	60S ribosomal protein L30	P62888
Translation	Peroxisome	Translation	protein-complex	+	0.0916444	0.844232	0	0.944464	P61254	RPL26	60S ribosomal protein L26	P61254
Translation	endosome-vesicle	Translation	ER	+	0	0.893606	0.166967	0.857478	P46778	RPL21	60S ribosomal protein L21	P46778
Translation	endosome-vesicle	Translation	Mitochondria	+	0	0.863248	0.184762	0.724085	H0Y5B4;H7BZ11;J3KQN4;P83881	RPL36A;RPL36A-HNRNPH2;RPL36A;RPL36A	Isoform of P83881, 60S ribosomal protein L36a;RPL36A-HNRNPH2 readthrough, RPL36A-HNRNPH2 readthrough;Isoform of P83881, 60S ribosomal protein L36a;60S ribosomal protein L36a	H0Y5B4;H7BZ11;J3KQN4;P83881
Translation	endosome-vesicle	Translation	protein-complex	+	0	0.92341	0	0.954097	P30050	RPL12	60S ribosomal protein L12	P30050
Translation	endosome-vesicle	Translation	LD	+	0	0.885401	0.321205	0.847579	A0A3B3ITT5;P47914	RPL29	Isoform of P47914, 60S ribosomal protein L29;60S ribosomal protein L29	A0A3B3ITT5;P47914
Translation	Peroxisome	Translation	Peroxisome	+	0	0.958146	0	0.959194	P41091	EIF2S3	Eukaryotic translation initiation factor 2 subunit 3	P41091
Translation	LD	Translation	protein-complex	+	0	0.956995	0	0.956905	P19525	EIF2AK2	Interferon-induced, double-stranded RNA-activated protein kinase	P19525
Translation	Mitochondria	Translation	protein-complex	+	0.0722324	0.917894	0	0.938665	Q02878	RPL6	60S ribosomal protein L6	Q02878
Translation	endosome-vesicle	Translation	protein-complex	+	0	0.924364	0	0.903303	P83731	RPL24	60S ribosomal protein L24	P83731
Translation	endosome-vesicle	Translation	endosome-vesicle	+	0	0.917349	0	0.932345	P49207	RPL34	60S ribosomal protein L34	P49207
Translation	endosome-vesicle	Translation	protein-complex	+	0	0.952851	0	0.945449	P62750	RPL23A	60S ribosomal protein L23a	P62750
Translation	protein-complex	Translation	protein-complex	+	0	0.944324	0	0.970152	P46777	RPL5	60S ribosomal protein L5	P46777
Translation	protein-complex	Translation	protein-complex	+	0	0.930612	0	0.957795	P05388	RPLP0	60S acidic ribosomal protein P0	P05388
Translation	endosome-vesicle	Translation	protein-complex	+	0	0.907415	0	0.888791	P46779	RPL28	60S ribosomal protein L28	P46779
Translation	PM	Translation	ER	+	0.114605	0.926636	0.095659	0.958941	A0A2R8Y811;P62263	RPS14	Isoform of P62263, 40S ribosomal protein S14 (Fragment);40S ribosomal protein S14	A0A2R8Y811;P62263
Translation	Cytoplasm	Translation	endosome-vesicle	+	0	0.860512	0	0.966172	P62249	RPS16	40S ribosomal protein S16	P62249
Translation	LD	Translation	LD	+	0.131651	0.84271	0	0.905067	P63220	RPS21	40S ribosomal protein S21	P63220
Translation	Lysosome	Translation	Nucleus	+	0	0.904167	0.0491378	0.847324	P62851	RPS25	40S ribosomal protein S25	P62851
Translation	PM	Translation	ER	+	0.102206	0.871109	0.0940697	0.95354	P62753	RPS6	40S ribosomal protein S6	P62753
Translation	Mitochondria	Translation	protein-complex	+	0.0824237	0.863269	0	0.95351	P62424	RPL7A	60S ribosomal protein L7a	P62424
Translation	Mitochondria	Translation	LD	+	0.0424169	0.885253	0.113402	0.896625	G3V203;Q07020	RPL18	Isoform of Q07020, Ribosomal_L18e/L15P domain-containing protein;60S ribosomal protein L18	G3V203;Q07020
Translation	PM	Translation	Lysosome	+	0	0.852889	0	0.892335	P78362-2	SRPK2	Isoform of P78362, Isoform 2 of SRSF protein kinase 2	P78362-2
Translation	endosome-vesicle	Translation	Lysosome	+	0.126945	0.838396	0	0.896291	A0A5F9ZHP1;Q8N9N2-2	ASCC1	Isoform of Q8N9N2, KH domain-containing protein;Isoform of Q8N9N2, Isoform 2 of Activating signal cointegrator 1 complex subunit 1	A0A5F9ZHP1;Q8N9N2-2
Translation	Mitochondria	Translation	ER	+	0	0.936007	0.0758338	0.95839	P46783	RPS10	40S ribosomal protein S10	P46783
Translation	Lysosome	Translation	ER	+	0.0723188	0.835395	0.154252	0.811403	P15880	RPS2	40S ribosomal protein S2	P15880
Translation	ER	Translation	Lysosome	+	0.0951912	0.819901	0.0618765	0.895131	M0QZC5;P62280	RPS11	Isoform of P62280, Ribosomal_S17_N domain-containing protein;40S ribosomal protein S11	M0QZC5;P62280
Translation	Lysosome	Translation	endosome-vesicle	+	0.0754593	0.894677	0	0.953505	P62269	RPS18	40S ribosomal protein S18	P62269
Translation	Lysosome	Translation	Lysosome	+	0	0.917101	0.100854	0.896008	P61247	RPS3A	40S ribosomal protein S3a	P61247
Translation	PM	Translation	ER	+	0.145207	0.903458	0.0851725	0.923613	P23396	RPS3	40S ribosomal protein S3	P23396
Translation	Lysosome	Translation	ER	+	0.167556	0.913795	0.153209	0.952767	P63244	RACK1	Receptor of activated protein C kinase 1	P63244
Translation	Cytoplasm	Translation	Cytoplasm	+	0	0.919877	0	0.955155	P62244	RPS15A	40S ribosomal protein S15a	P62244
Translation	Lysosome	Translation	Lysosome	+	0.0943242	0.936085	0.0609346	0.941263	P60866;P60866-2	RPS20	40S ribosomal protein S20;Isoform of P60866, Isoform 2 of 40S ribosomal protein S20	P60866;P60866-2
Translation	Cytoplasm	Translation	endosome-vesicle	+	0	0.900619	0	0.944134	P22090	RPS4Y1	40S ribosomal protein S4, Y isoform 1	P22090
Translation	Cytoplasm	Translation	ER	+	0	0.928786	0.0751564	0.960096	P46781	RPS9	40S ribosomal protein S9	P46781
Translation	PM	Translation	Cytoplasm	+	0.0322651	0.9376	0	0.952873	P62701	RPS4X	40S ribosomal protein S4, X isoform	P62701
Translation	Lysosome	Translation	ER	+	0.10923	0.944223	0.099262	0.94764	A0A0C4DG17;C9J9K3;P08865	RPSA	Isoform of P08865, 40S ribosomal protein SA;Isoform of P08865, 40S_SA_C domain-containing protein (Fragment);40S ribosomal protein SA	A0A0C4DG17;C9J9K3;P08865
Translation	endosome-vesicle	Translation	protein-complex	+	0.202355	0.787815	0.21283	0.799543	Q9H1I8	ASCC2	Activating signal cointegrator 1 complex subunit 2	Q9H1I8
Translation	endosome-vesicle	Translation	protein-complex	+	0.186859	0.805261	0.148491	0.800874	Q8N3C0	ASCC3	Activating signal cointegrator 1 complex subunit 3	Q8N3C0
Translation	endosome-vesicle	Translation	endosome-vesicle	+	0.438175	0.87848	0.749011	0.921346	Q04637;Q04637-3;Q04637-9	EIF4G1	Eukaryotic translation initiation factor 4 gamma 1;Isoform of Q04637, Isoform B of Eukaryotic translation initiation factor 4 gamma 1;Isoform of Q04637, Isoform 9 of Eukaryotic translation initiation factor 4 gamma 1	Q04637;Q04637-3;Q04637-9
Translation	Peroxisome	Translation	LD	+	0	0.858876	0.448132	0.432189	Q9HAU5	UPF2	Regulator of nonsense transcripts 2	Q9HAU5
Translation	Nucleus	Translation	endosome-vesicle	+	0	0.859594	0.344525	0.887175	O75821	EIF3G	Eukaryotic translation initiation factor 3 subunit G	O75821
Translation	Lysosome	Translation	ER	+	0.101763	0.847945	0.0377557	0.933651	K7ELC2;P62841	RPS15	Isoform of P62841, 40S ribosomal protein S15;40S ribosomal protein S15	K7ELC2;P62841
Translation	endosome-vesicle	Translation	endosome-vesicle	+	0.172434	0.869891	0.329616	0.913077	Q99613	EIF3C	Eukaryotic translation initiation factor 3 subunit C	Q99613
Translation	Nucleus	Translation	protein-complex	+	0	0.850628	0.115797	0.869022	A0A087WZK9;B3KS98;O15372	EIF3H	Isoform of O15372, Eukaryotic translation initiation factor 3 subunit H;Isoform of O15372, Eukaryotic translation initiation factor 3 subunit H;Eukaryotic translation initiation factor 3 subunit H	A0A087WZK9;B3KS98;O15372
Nucleus	Translation	Translation	Nucleus		0.366384	0.538794	0.138502	0.752255	F5H5U2;Q8NHQ9	DDX55	Isoform of Q8NHQ9, RNA helicase;ATP-dependent RNA helicase DDX55	F5H5U2;Q8NHQ9
Translation	Nucleus	Translation	PM	+	0.338732	0.780421	0	0.949453	Q08J23	NSUN2	RNA cytosine C(5)-methyltransferase NSUN2	Q08J23
Nucleus	Translation	Translation	PM	+	0.266248	0.917726	0	0.940035	P13010	XRCC5	X-ray repair cross-complementing protein 5	P13010
Translation	Nucleus	Translation	Peroxisome		0.488001	0.856164	0	0.871676	Q14103;Q14103-3	HNRNPD	Heterogeneous nuclear ribonucleoprotein D0;Isoform of Q14103, Isoform 3 of Heterogeneous nuclear ribonucleoprotein D0	Q14103;Q14103-3
Nucleus	Translation	Nucleus	Translation	+	0.537333	0.630722	0.769454	0.759166	Q8IWS0	PHF6	PHD finger protein 6	Q8IWS0
Translation	Nucleus	Translation	LD	+	0.653478	0.883825	0	0.925399	P12956	XRCC6	X-ray repair cross-complementing protein 6	P12956
Translation	Nucleus	Nucleus	Translation		0.455707	0.689665	0.800147	0.702902	F2Z2W7;Q8IZ69	TRMT2A	Isoform of Q8IZ69, RRM domain-containing protein;tRNA (uracil-5-)-methyltransferase homolog A	F2Z2W7;Q8IZ69
Translation	Nucleus	Translation	endosome-vesicle		0.437935	0.801253	0	0.601275	Q6DD87	ZNF787	Zinc finger protein 787	Q6DD87
Translation	Lysosome	Translation	Cytoplasm	+	0	0.511521	0.498222	0.536394	H0Y920;Q96JK9	MAML3	Isoform of Q96JK9, Mastermind-like protein 3 (Fragment);Mastermind-like protein 3	H0Y920;Q96JK9
Translation	Peroxisome	Translation	Lysosome	+	0	0.666716	0	0.904412	A0A499FJI4;O75592;O75592-2	MYCBP2	Isoform of O75592, RCR-type E3 ubiquitin transferase;E3 ubiquitin-protein ligase MYCBP2;Isoform of O75592, Isoform 2 of E3 ubiquitin-protein ligase MYCBP2	A0A499FJI4;O75592;O75592-2
Cytoplasm	Translation	Translation	Cytoplasm		0.581128	0.635071	0.406897	0.67537	Q9H0W8	SMG9	Protein SMG9	Q9H0W8
endosome-vesicle	Lysosome	Translation	endosome-vesicle		0	0.603602	0.495979	0.575247	F5GZK9;Q8IZD4;Q8IZD4-2	DCP1B	Isoform of Q8IZD4, mRNA-decapping enzyme 1B;mRNA-decapping enzyme 1B;Isoform of Q8IZD4, Isoform 2 of mRNA-decapping enzyme 1B	F5GZK9;Q8IZD4;Q8IZD4-2
Translation	Lysosome	Translation	ER	+	0.0567491	0.719808	0.285341	0.681967	K7ELC7;P61353	RPL27	Isoform of P61353, 60S ribosomal protein L27 (Fragment);60S ribosomal protein L27	K7ELC7;P61353
Translation	protein-complex	Translation	protein-complex		0.547579	0.700734	0.234084	0.72922	Q8IV48	ERI1	3'-5' exoribonuclease 1	Q8IV48
protein-complex	Translation	Translation	Lysosome		0.444483	0.615866	0	0.786343	Q5F1R6;Q5F1R6-2;Q5F1R6-3	DNAJC21	DnaJ homolog subfamily C member 21;Isoform of Q5F1R6, Isoform 2 of DnaJ homolog subfamily C member 21;Isoform of Q5F1R6, Isoform 3 of DnaJ homolog subfamily C member 21	Q5F1R6;Q5F1R6-2;Q5F1R6-3
endosome-vesicle	Translation	Translation	ER	+	0.97333	0.565457	0	0.786424	P49770	EIF2B2	Translation initiation factor eIF-2B subunit beta	P49770
Golgi apparatus	Translation	Translation	Cytoplasm		0.552288	0.679253	0	0.761817	Q9BX40	LSM14B	Protein LSM14 homolog B	Q9BX40
Translation	endosome-vesicle	Translation	protein-complex		0.444186	0.640752	0.124218	0.897652	Q15650	TRIP4	Activating signal cointegrator 1	Q15650
Translation	Peroxisome	Translation	Lysosome		0.354728	0.476566	0.165615	0.77077	P62273	RPS29	40S ribosomal protein S29	P62273
Translation	protein-complex	Translation	ER		0.231372	0.676084	0	0.504538	Q5VYS8;Q5VYS8-6	TUT7	Terminal uridylyltransferase 7;Isoform of Q5VYS8, Isoform 6 of Terminal uridylyltransferase 7	Q5VYS8;Q5VYS8-6
Translation	protein-complex	Translation	Lysosome	+	0.379097	0.686446	0	0.642589	Q86TN4;Q86TN4-4	TRPT1	tRNA 2'-phosphotransferase 1;Isoform of Q86TN4, Isoform 4 of tRNA 2'-phosphotransferase 1	Q86TN4;Q86TN4-4
Translation	protein-complex	Translation	endosome-vesicle	+	0.143177	0.39076	0.622212	0.71021	Q7L2H7	EIF3M	Eukaryotic translation initiation factor 3 subunit M	Q7L2H7
Translation	Lysosome	Translation	ER	+	0.286612	0.642273	0.09706	0.936256	P62266	RPS23	40S ribosomal protein S23	P62266
Translation	endosome-vesicle	Translation	endosome-vesicle	+	0.350974	0.811092	0.613851	0.8267	P06730;P06730-2	EIF4E	Eukaryotic translation initiation factor 4E;Isoform of P06730, Isoform 2 of Eukaryotic translation initiation factor 4E	P06730;P06730-2
Translation	LD	Translation	protein-complex	+	0.186777	0.703687	0	0.911695	P05387	RPLP2	60S acidic ribosomal protein P2	P05387
Translation	endosome-vesicle	Translation	protein-complex	+	0.354765	0.727808	0.112722	0.949049	Q8TEQ6	GEMIN5	Gem-associated protein 5	Q8TEQ6
Translation	endosome-vesicle	Translation	PM		0.333358	0.614949	0.217611	0.839049	P53582	METAP1	Methionine aminopeptidase 1	P53582
Translation	endosome-vesicle	Translation	LD	+	0.149009	0.774359	0.246935	0.72007	P42766	RPL35	60S ribosomal protein L35	P42766
Translation	Lysosome	Translation	endosome-vesicle	+	0.0977968	0.732626	0	0.901557	H3BLV9;Q96SB4;Q96SB4-3;Q96SB4-4	SRPK1	Isoform of Q96SB4, Protein kinase domain-containing protein (Fragment);SRSF protein kinase 1;Isoform of Q96SB4, Isoform 1 of SRSF protein kinase 1;Isoform of Q96SB4, Isoform 3 of SRSF protein kinase 1	H3BLV9;Q96SB4;Q96SB4-3;Q96SB4-4
Translation	protein-complex	Translation	protein-complex	+	0.198818	0.764508	0.231933	0.859486	A0A1W2PRV5;E7EQZ4;Q16637;Q16637-3	SMN2;SMN1;SMN2;SMN1	Isoform of Q16637, Tudor domain-containing protein;Isoform of Q16637, Tudor domain-containing protein;Survival motor neuron protein;Isoform of Q16637, Isoform SMN-delta7 of Survival motor neuron protein	A0A1W2PRV5;E7EQZ4;Q16637;Q16637-3
Translation	endosome-vesicle	Translation	ER	+	0.495137	0.88882	0	0.765171	A0A087WUT6;O60841	EIF5B	Isoform of O60841, Eukaryotic translation initiation factor 5B;Eukaryotic translation initiation factor 5B	A0A087WUT6;O60841
Nucleus	Translation	Mitochondria	Lysosome	+	0.468393	0.468787	0	0.923629	P82914	MRPS15	28S ribosomal protein S15, mitochondrial	P82914
Translation	Mitochondria	Mitochondria	Golgi apparatus	+	0.388576	0.463958	0	0.883453	A0A2R8Y4Y7;A0A2R8YFW4;A0A2U3TZH1;Q9UQ90	SPG7	Isoform of Q9UQ90, AAA domain-containing protein;Isoform of Q9UQ90, AAA domain-containing protein;Isoform of Q9UQ90, AAA domain-containing protein;Paraplegin	A0A2R8Y4Y7;A0A2R8YFW4;A0A2U3TZH1;Q9UQ90
Mitochondria	Translation	Mitochondria	LD	+	0.279357	0.354659	0.139234	0.773961	O75880	SCO1	Protein SCO1 homolog, mitochondrial	O75880
Mitochondria	Translation	Mitochondria	LD	+	0.201136	0.675993	0.138374	0.86225	Q9GZT3;Q9GZT3-2	SLIRP	SRA stem-loop-interacting RNA-binding protein, mitochondrial;Isoform of Q9GZT3, Isoform 2 of SRA stem-loop-interacting RNA-binding protein, mitochondrial	Q9GZT3;Q9GZT3-2
Mitochondria	Translation	Mitochondria	Peroxisome	+	0.41301	0.523116	0	0.9697	Q9HCC0	MCCC2	Methylcrotonoyl-CoA carboxylase beta chain, mitochondrial	Q9HCC0
Mitochondria	Cytoplasm	Mitochondria	protein-complex	+	0.315276	0.576716	0.0474436	0.864069	G8JLB3;Q9Y606;Q9Y606-2	PUS1	Isoform of Q9Y606, PseudoU_synth_1 domain-containing protein (Fragment);tRNA pseudouridine synthase A;Isoform of Q9Y606, Isoform 2 of tRNA pseudouridine synthase A	G8JLB3;Q9Y606;Q9Y606-2
Mitochondria	Translation	Mitochondria	Golgi apparatus		0.66296	0.582415	0	0.913991	Q12849	GRSF1	G-rich sequence factor 1	Q12849
Nucleus	Golgi apparatus	Mitochondria	Lysosome		0.519812	0.13897	0	0.904493	H3BP28;Q99807	COQ7	Isoform of Q99807, 5-demethoxyubiquinone hydroxylase, mitochondrial;5-demethoxyubiquinone hydroxylase, mitochondrial	H3BP28;Q99807
Nucleus	protein-complex	Mitochondria	Cytoplasm		0.565805	0.242	0	0.918585	E7EPT4;P19404	NDUFV2	Isoform of P19404, NADH dehydrogenase [ubiquinone] flavoprotein 2, mitochondrial;NADH dehydrogenase [ubiquinone] flavoprotein 2, mitochondrial	E7EPT4;P19404
Nucleus	protein-complex	Mitochondria	ER		0.510858	0.351982	0	0.912224	Q8N5M1	ATPAF2	ATP synthase mitochondrial F1 complex assembly factor 2	Q8N5M1
Mitochondria	Cytoplasm	Mitochondria	Peroxisome		0.617576	0.498539	0	0.884589	Q8NC60	NOA1	Nitric oxide-associated protein 1	Q8NC60
Mitochondria	protein-complex	Mitochondria	Peroxisome		0.395829	0.365707	0.188659	0.931384	A3KMH1;A3KMH1-3	VWA8	von Willebrand factor A domain-containing protein 8;Isoform of A3KMH1, Isoform 3 of von Willebrand factor A domain-containing protein 8	A3KMH1;A3KMH1-3
Translation	PM	Mitochondria	LD		0.0201991	0.284512	0	0.983538	Q9NPL8	TIMMDC1	Complex I assembly factor TIMMDC1, mitochondrial	Q9NPL8
Cytoplasm	Mitochondria	Mitochondria	Cytoplasm	+	0.370479	0.556126	0.240898	0.678295	Q9H3H1;Q9H3H1-2;Q9H3H1-3;Q9H3H1-4;Q9H3H1-5	TRIT1	tRNA dimethylallyltransferase;Isoform of Q9H3H1, Isoform 2 of tRNA dimethylallyltransferase;Isoform of Q9H3H1, Isoform 3 of tRNA dimethylallyltransferase;Isoform of Q9H3H1, Isoform 4 of tRNA dimethylallyltransferase;Isoform of Q9H3H1, Isoform 5 of tRNA dimethylallyltransferase	Q9H3H1;Q9H3H1-2;Q9H3H1-3;Q9H3H1-4;Q9H3H1-5
Mitochondria	Golgi apparatus	Mitochondria	PM	+	0.293139	0.269825	0	0.898602	Q96GW9	MARS2	Methionine--tRNA ligase, mitochondrial	Q96GW9
Mitochondria	Lysosome	Mitochondria	LD	+	0.284515	0.448106	0	0.886638	A0A0G2JIA5;A0A0G2JL52;A0A140T8Y0;A0A140TA35;A0A140TA36;B4E0K6;Q5ST30;Q5ST30-4	VARS2	Isoform of Q5ST30, Valyl-tRNA synthetase;Isoform of Q5ST30, Valyl-tRNA synthetase;Isoform of Q5ST30, Valyl-tRNA synthetase;Isoform of Q5ST30, Valyl-tRNA synthetase;Isoform of Q5ST30, Valyl-tRNA synthetase;Isoform of Q5ST30, Valyl-tRNA synthetase;Valine--tRNA ligase, mitochondrial;Isoform of Q5ST30, Isoform 4 of Valine--tRNA ligase, mitochondrial	A0A0G2JIA5;A0A0G2JL52;A0A140T8Y0;A0A140TA35;A0A140TA36;B4E0K6;Q5ST30;Q5ST30-4
Cytoplasm	Mitochondria	Cytoplasm	Mitochondria		0.377789	0.617314	0.675032	0.661727	Q96Q11	TRNT1	CCA tRNA nucleotidyltransferase 1, mitochondrial	Q96Q11
Mitochondria	Cytoplasm	Mitochondria	Cytoplasm	+	0.833003	0.648108	0.450319	0.779399	P25325-2	MPST	Isoform of P25325, Isoform 2 of 3-mercaptopyruvate sulfurtransferase	P25325-2
Mitochondria	Cytoplasm	Mitochondria	Cytoplasm	+	0.951497	0.797339	0.139804	0.869956	Q9BYT8	NLN	Neurolysin, mitochondrial	Q9BYT8
Mitochondria	Cytoplasm	Mitochondria	Cytoplasm	+	1	0.692614	0.52814	0.752316	Q6L8Q7;Q6L8Q7-2	PDE12	2',5'-phosphodiesterase 12;Isoform of Q6L8Q7, Isoform 2 of 2',5'-phosphodiesterase 12	Q6L8Q7;Q6L8Q7-2
Mitochondria	Golgi apparatus	Mitochondria	Peroxisome		0.4745	-0.0474679	0	0.878923	P13051-2	UNG	Isoform of P13051, Isoform 1 of Uracil-DNA glycosylase	P13051-2
Mitochondria	Cytoplasm	Mitochondria	Lysosome	+	0.515982	0.113641	0	0.915482	Q8IYQ7	THNSL1	Threonine synthase-like 1	Q8IYQ7
Translation	PM	Mitochondria	protein-complex		0	0.555834	0.127438	0.748127	Q9NVH6;Q9NVH6-8	TMLHE	Trimethyllysine dioxygenase, mitochondrial;Isoform of Q9NVH6, Isoform 8 of Trimethyllysine dioxygenase, mitochondrial	Q9NVH6;Q9NVH6-8
Mitochondria	endosome-vesicle	Mitochondria	LD		0.418732	0.379132	0.120952	0.844623	Q9NVH0	EXD2	Exonuclease 3'-5' domain-containing protein 2	Q9NVH0
Mitochondria	PM	Mitochondria	Golgi apparatus		0.14405	0.412114	0.192826	0.76768	Q9BSH5	HDHD3	Haloacid dehalogenase-like hydrolase domain-containing protein 3	Q9BSH5
Mitochondria	Translation	Mitochondria	Peroxisome	+	0.404822	0.290455	0.241707	0.744635	Q8N4Q0	ZADH2	Prostaglandin reductase 3	Q8N4Q0
Mitochondria	Golgi apparatus	Mitochondria	LD		0.929592	0.520457	0	0.928483	P55789	GFER	FAD-linked sulfhydryl oxidase ALR	P55789
Mitochondria	Cytoplasm	Mitochondria	Peroxisome	+	0.480675	0.385361	0.0212508	0.967973	C9JRZ6	CHCHD3	Isoform of Q9NX63, MICOS complex subunit MIC19	C9JRZ6
Mitochondria	Cytoplasm	Mitochondria	Lysosome		0.507308	0.411085	0	0.948014	Q9HC36	MRM3	rRNA methyltransferase 3, mitochondrial	Q9HC36
Mitochondria	Translation	Mitochondria	ER		0.261353	0.341319	0.121733	0.846269	Q13825	AUH	Methylglutaconyl-CoA hydratase, mitochondrial	Q13825
Mitochondria	Cytoplasm	Mitochondria	ER		0.401931	0.304778	0.177878	0.749945	O60783	MRPS14	28S ribosomal protein S14, mitochondrial	O60783
ER	Mitochondria	Mitochondria	Peroxisome		0.404727	0.656817	0	0.981435	P30038	ALDH4A1	Delta-1-pyrroline-5-carboxylate dehydrogenase, mitochondrial	P30038
Golgi apparatus	Mitochondria	Mitochondria	Cytoplasm		0.468327	0.363911	0	0.903517	P43897	TSFM	Elongation factor Ts, mitochondrial	P43897
Mitochondria	Golgi apparatus	Mitochondria	LD	+	0.424396	0.593975	0.24267	0.845297	O15235	MRPS12	28S ribosomal protein S12, mitochondrial	O15235
Mitochondria	Golgi apparatus	Mitochondria	PM		0.524416	0.593716	0.110868	0.85003	Q9BPW8	NIPSNAP1	Protein NipSnap homolog 1	Q9BPW8
Mitochondria	endosome-vesicle	Mitochondria	LD	+	0.311364	0.320278	0	0.72511	B0QY95;Q9NQG6	MIEF1	Isoform of Q9NQG6, Mab-21 domain-containing protein;Mitochondrial dynamics protein MID51	B0QY95;Q9NQG6
Mitochondria	endosome-vesicle	Mitochondria	Lysosome	+	0.218395	0.566402	0	0.916069	P00395	MT-CO1	Cytochrome c oxidase subunit 1	P00395
Mitochondria	Golgi apparatus	Mitochondria	ER	+	0.395744	0.526098	0.309511	0.924426	Q9HCL2	GPAM	Glycerol-3-phosphate acyltransferase 1, mitochondrial	Q9HCL2
Mitochondria	Peroxisome	Mitochondria	Peroxisome	+	0.129764	0.729696	0.587483	0.697104	O43808	SLC25A17	Peroxisomal membrane protein PMP34	O43808
Mitochondria	LD	Mitochondria	Lysosome	+	0.352923	0.706629	0.110469	0.968861	P83111	LACTB	Serine beta-lactamase-like protein LACTB, mitochondrial	P83111
Mitochondria	Golgi apparatus	Mitochondria	Nucleus	+	0.548079	0.682722	0	0.916878	Q9NUQ2	AGPAT5	1-acyl-sn-glycerol-3-phosphate acyltransferase epsilon	Q9NUQ2
Mitochondria	endosome-vesicle	Mitochondria	LD	+	0.34137	0.562274	0	0.881876	Q9NR28;Q9NR28-2	DIABLO	Diablo homolog, mitochondrial;Isoform of Q9NR28, Isoform 2 of Diablo homolog, mitochondrial	Q9NR28;Q9NR28-2
Mitochondria	Golgi apparatus	Mitochondria	PM	+	0.477078	0.49933	0.171501	0.760612	Q9NS69	TOMM22	Mitochondrial import receptor subunit TOM22 homolog	Q9NS69
Mitochondria	Peroxisome	Mitochondria	ER	+	0.093024	0.607077	0	0.932018	Q8N465	D2HGDH	D-2-hydroxyglutarate dehydrogenase, mitochondrial	Q8N465
Mitochondria	Nucleus	Mitochondria	LD	+	0	0.664139	0.245666	0.82153	A0A0U1RRK1;A0A286YF11;F6XEV2;Q9BPX6;Q9BPX6-2;Q9BPX6-3	MICU1	Isoform of Q9BPX6, Calcium uptake protein 1, mitochondrial;Isoform of Q9BPX6, Calcium uptake protein 1, mitochondrial;Isoform of Q9BPX6, Calcium uptake protein 1, mitochondrial;Calcium uptake protein 1, mitochondrial;Isoform of Q9BPX6, Isoform 2 of Calcium uptake protein 1, mitochondrial;Isoform of Q9BPX6, Isoform 3 of Calcium uptake protein 1, mitochondrial	A0A0U1RRK1;A0A286YF11;F6XEV2;Q9BPX6;Q9BPX6-2;Q9BPX6-3
ER	PM	Mitochondria	LD	+	0	0.69796	0.0486851	0.925451	K7EK00;Q96ND0	FAM210A	Isoform of Q96ND0, DUF1279 domain-containing protein (Fragment);Protein FAM210A	K7EK00;Q96ND0
Mitochondria	LD	Mitochondria	Lysosome	+	0.169136	0.60133	0	0.961006	P51553	IDH3G	Isocitrate dehydrogenase [NAD] subunit gamma, mitochondrial	P51553
Mitochondria	Cytoplasm	Mitochondria	Lysosome	+	0.139955	0.611678	0.110577	0.917501	Q8WW59	SPRYD4	SPRY domain-containing protein 4	Q8WW59
Mitochondria	LD	Mitochondria	Peroxisome		0.132513	0.79445	0.155887	0.853142	Q8N183	NDUFAF2	NADH dehydrogenase [ubiquinone] 1 alpha subcomplex assembly factor 2	Q8N183
Mitochondria	Golgi apparatus	Mitochondria	LD	+	0.301541	0.535436	0	0.754822	Q9NRX2	MRPL17	39S ribosomal protein L17, mitochondrial	Q9NRX2
Mitochondria	LD	Mitochondria	ER		0.370973	0.74764	0	0.942693	J3KS15;Q14197	MRPL58	Isoform of Q14197, RF_PROK_I domain-containing protein (Fragment);Peptidyl-tRNA hydrolase ICT1, mitochondrial	J3KS15;Q14197
ER	Cytoplasm	Mitochondria	protein-complex		0	0.857671	0.0954419	0.797746	P50416	CPT1A	Carnitine O-palmitoyltransferase 1, liver isoform	P50416
ER	PM	Mitochondria	Golgi apparatus	+	0.104484	0.438983	0.213954	0.707244	Q9H936	SLC25A22	Mitochondrial glutamate carrier 1	Q9H936
ER	Mitochondria	Mitochondria	LD		0.558788	0.65538	0.139401	0.891441	Q8NBU5	ATAD1	ATPase family AAA domain-containing protein 1	Q8NBU5
Mitochondria	Lysosome	Mitochondria	Peroxisome	+	0.286672	0.700588	0.316054	0.960247	O95822	MLYCD	Malonyl-CoA decarboxylase, mitochondrial	O95822
Mitochondria	Nucleus	Mitochondria	Peroxisome	+	0.454021	0.89972	0	0.837166	Q9BYC8	MRPL32	39S ribosomal protein L32, mitochondrial	Q9BYC8
Nucleus	Mitochondria	Mitochondria	ER		0.379995	0.811729	0.0784612	0.769707	P14927	UQCRB	Cytochrome b-c1 complex subunit 7	P14927
Mitochondria	Nucleus	Mitochondria	Cytoplasm	+	0.554599	0.652653	0	0.977752	Q7L592	NDUFAF7	Protein arginine methyltransferase NDUFAF7, mitochondrial	Q7L592
Mitochondria	Nucleus	Mitochondria	Nucleus	+	0.868522	0.719503	0.546408	0.736799	P12074	COX6A1	Cytochrome c oxidase subunit 6A1, mitochondrial	P12074
Nucleus	Golgi apparatus	Mitochondria	Peroxisome		0.280567	0.544876	0	0.784381	Q56VL3	OCIAD2	OCIA domain-containing protein 2	Q56VL3
Nucleus	Mitochondria	Mitochondria	Peroxisome	+	0.428635	0.468295	0	0.89162	Q8TAE8	GADD45GIP1	Growth arrest and DNA damage-inducible proteins-interacting protein 1	Q8TAE8
Mitochondria	Peroxisome	Mitochondria	LD	+	0.397795	0.944516	0	0.963777	P35914	HMGCL	Hydroxymethylglutaryl-CoA lyase, mitochondrial	P35914
Mitochondria	ER	Mitochondria	Peroxisome	+	0.281264	0.953714	0.183238	0.96927	A8MXV4	NUDT19	Nucleoside diphosphate-linked moiety X motif 19	A8MXV4
Mitochondria	Translation	Mitochondria	Peroxisome	+	0.115105	0.819684	0.143236	0.95839	P42704	LRPPRC	Leucine-rich PPR motif-containing protein, mitochondrial	P42704
Mitochondria	Lysosome	Mitochondria	LD	+	0.193737	0.735305	0.0359023	0.951058	O76031	CLPX	ATP-dependent Clp protease ATP-binding subunit clpX-like, mitochondrial	O76031
Mitochondria	Translation	Mitochondria	ER	+	0.210698	0.646056	0.109249	0.930097	Q8IXI1	RHOT2	Mitochondrial Rho GTPase 2	Q8IXI1
Mitochondria	LD	Mitochondria	LD	+	0.322467	0.688085	0.074496	0.895742	P32189;P32189-1;P32189-2;P32189-4	GK	Glycerol kinase;Isoform of P32189, Isoform 1 of Glycerol kinase;Isoform of P32189, Isoform 2 of Glycerol kinase;Isoform of P32189, Isoform 4 of Glycerol kinase	P32189;P32189-1;P32189-2;P32189-4
Mitochondria	Nucleus	Mitochondria	Lysosome	+	0	0.690474	0.228851	0.84091	Q9BSH4	TACO1	Translational activator of cytochrome c oxidase 1	Q9BSH4
Mitochondria	Lysosome	Mitochondria	Golgi apparatus	+	0.148309	0.571399	0.0791801	0.840826	H0YAN7;Q86XE3	MICU3	Isoform of Q86XE3, Calcium uptake protein 3, mitochondrial (Fragment);Calcium uptake protein 3, mitochondrial	H0YAN7;Q86XE3
Mitochondria	Peroxisome	Mitochondria	LD	+	0.380028	0.596411	0	0.94396	P31930	UQCRC1	Cytochrome b-c1 complex subunit 1, mitochondrial	P31930
Mitochondria	Golgi apparatus	Mitochondria	Lysosome	+	0.291179	0.664681	0.0992505	0.775925	Q96BR5	COA7	Cytochrome c oxidase assembly factor 7	Q96BR5
Mitochondria	Nucleus	Mitochondria	LD	+	0.700118	0.456724	0.0874215	0.901323	Q8WV93	AFG1L	AFG1-like ATPase	Q8WV93
Mitochondria	Nucleus	Mitochondria	Lysosome	+	0.636765	0.619728	0	0.830833	O43678	NDUFA2	NADH dehydrogenase [ubiquinone] 1 alpha subcomplex subunit 2	O43678
Mitochondria	Translation	Mitochondria	Peroxisome	+	0.0821781	0.495953	0	0.856066	O00411	POLRMT	DNA-directed RNA polymerase, mitochondrial	O00411
Mitochondria	Lysosome	Mitochondria	Peroxisome	+	0	0.480516	0	0.831683	O95900;O95900-2	TRUB2	Mitochondrial mRNA pseudouridine synthase TRUB2;Isoform of O95900, Isoform 2 of Mitochondrial mRNA pseudouridine synthase TRUB2	O95900;O95900-2
Mitochondria	Translation	Mitochondria	Golgi apparatus	+	0.0431591	0.551562	0.395437	0.598619	Q14296;Q14296-2;Q14296-3;Q14296-4	FASTK	Fas-activated serine/threonine kinase;Isoform of Q14296, Isoform 2 of Fas-activated serine/threonine kinase;Isoform of Q14296, Isoform 3 of Fas-activated serine/threonine kinase;Isoform of Q14296, Isoform 4 of Fas-activated serine/threonine kinase	Q14296;Q14296-2;Q14296-3;Q14296-4
Mitochondria	Lysosome	Mitochondria	Peroxisome	+	0	0.562287	0	0.982724	O00330;O00330-3	PDHX	Pyruvate dehydrogenase protein X component, mitochondrial;Isoform of O00330, Isoform 3 of Pyruvate dehydrogenase protein X component, mitochondrial	O00330;O00330-3
Mitochondria	Golgi apparatus	Mitochondria	LD	+	0	0.662696	0.113733	0.857403	Q16540	MRPL23	39S ribosomal protein L23, mitochondrial	Q16540
Mitochondria	Golgi apparatus	Mitochondria	LD	+	0	0.594476	0.50817	0.642281	Q96BQ5	CCDC127	Coiled-coil domain-containing protein 127	Q96BQ5
Mitochondria	PM	Mitochondria	Lysosome	+	0.105841	0.531465	0.0248233	0.898797	Q7Z7H8;Q7Z7H8-2	MRPL10	39S ribosomal protein L10, mitochondrial;Isoform of Q7Z7H8, Isoform 2 of 39S ribosomal protein L10, mitochondrial	Q7Z7H8;Q7Z7H8-2
Mitochondria	Peroxisome	Mitochondria	Cytoplasm	+	0	0.569955	0.244521	0.730719	P20674	COX5A	Cytochrome c oxidase subunit 5A, mitochondrial	P20674
Mitochondria	Golgi apparatus	Mitochondria	Lysosome	+	0	0.59282	0	0.72004	C9JQ41;H7C525;Q4VC31	CCDC58	Isoform of Q4VC31, Coiled-coil domain-containing protein 58;Isoform of Q4VC31, Coiled-coil domain-containing protein 58 (Fragment);Coiled-coil domain-containing protein 58	C9JQ41;H7C525;Q4VC31
Mitochondria	Translation	Mitochondria	Lysosome	+	0.169856	0.550177	0	0.735326	P58557	YBEY	Endoribonuclease YbeY	P58557
Mitochondria	endosome-vesicle	Mitochondria	Lysosome	+	0.178733	0.74438	0.079849	0.936879	Q4G0N4	NADK2	NAD kinase 2, mitochondrial	Q4G0N4
Mitochondria	protein-complex	Mitochondria	LD	+	0.262191	0.531856	0	0.960007	O95202	LETM1	Mitochondrial proton/calcium exchanger protein	O95202
Mitochondria	protein-complex	Mitochondria	LD	+	0.232042	0.576895	0	0.976789	P11177	PDHB	Pyruvate dehydrogenase E1 component subunit beta, mitochondrial	P11177
Mitochondria	Cytoplasm	Mitochondria	protein-complex		0.315208	0.543912	0.613971	0.552282	Q9H857-2	NT5DC2	Isoform of Q9H857, Isoform 2 of 5'-nucleotidase domain-containing protein 2	Q9H857-2
Mitochondria	Lysosome	Mitochondria	Cytoplasm	+	0.0803772	0.495427	0	0.96851	Q9H9P8	L2HGDH	L-2-hydroxyglutarate dehydrogenase, mitochondrial	Q9H9P8
Mitochondria	Nucleus	Mitochondria	Lysosome	+	0.760863	0.633473	0.240701	0.661466	Q86VD7	SLC25A42	Mitochondrial coenzyme A transporter SLC25A42	Q86VD7
Mitochondria	Lysosome	Mitochondria	Lysosome	+	0	0.496031	0	0.922282	Q8WV74	NUDT8	Nucleoside diphosphate-linked moiety X motif 8	Q8WV74
Mitochondria	Nucleus	Mitochondria	Lysosome	+	0.731018	0.64747	0	0.744735	C9IZF6;P41247;P41247-2	PNPLA4	Isoform of P41247, PNPLA domain-containing protein (Fragment);Patatin-like phospholipase domain-containing protein 4;Isoform of P41247, Isoform 2 of Patatin-like phospholipase domain-containing protein 4	C9IZF6;P41247;P41247-2
Mitochondria	Peroxisome	Mitochondria	LD	+	0.0733461	0.53519	0.352112	0.744399	O14925	TIMM23	Mitochondrial import inner membrane translocase subunit Tim23	O14925
Mitochondria	Nucleus	Mitochondria	Lysosome	+	0.82138	0.596824	0	0.878947	B7ZL88;Q8N8Q8	COX18	Isoform of Q8N8Q8, COX18 protein;Cytochrome c oxidase assembly protein COX18, mitochondrial	B7ZL88;Q8N8Q8
Mitochondria	Nucleus	Mitochondria	Peroxisome	+	0.724541	0.570227	0	0.929019	Q969Y2;Q969Y2-2;Q969Y2-3;Q969Y2-4	GTPBP3	tRNA modification GTPase GTPBP3, mitochondrial;Isoform of Q969Y2, Isoform 2 of tRNA modification GTPase GTPBP3, mitochondrial;Isoform of Q969Y2, Isoform 3 of tRNA modification GTPase GTPBP3, mitochondrial;Isoform of Q969Y2, Isoform 4 of tRNA modification GTPase GTPBP3, mitochondrial	Q969Y2;Q969Y2-2;Q969Y2-3;Q969Y2-4
Mitochondria	Nucleus	Mitochondria	Cytoplasm	+	0.341199	0.850511	0	0.892944	Q9H7Z7	PTGES2	Prostaglandin E synthase 2	Q9H7Z7
Mitochondria	Golgi apparatus	Mitochondria	Lysosome	+	0	0.705983	0	0.792977	H0Y7P7;Q9UG56	PISD	Isoform of Q9UG56, Phosphatidylserine decarboxylase proenzyme, mitochondrial (Fragment);Phosphatidylserine decarboxylase proenzyme, mitochondrial	H0Y7P7;Q9UG56
Mitochondria	Nucleus	Mitochondria	Nucleus	+	0.271821	0.734584	0	0.956294	O43824	GTPBP6	Putative GTP-binding protein 6	O43824
Mitochondria	Nucleus	Mitochondria	LD	+	0.579373	0.816685	0.400599	0.722856	A0A2Y9D025;P56556	NDUFA6	Isoform of P56556, Complex I-B14;NADH dehydrogenase [ubiquinone] 1 alpha subcomplex subunit 6	A0A2Y9D025;P56556
Mitochondria	Golgi apparatus	Mitochondria	LD	+	0.493521	0.817676	0	0.959227	Q9BXK5	BCL2L13	Bcl-2-like protein 13	Q9BXK5
Mitochondria	Golgi apparatus	Mitochondria	LD	+	0.267303	0.698646	0	0.912152	F5GXJ1;F5H5N1;O75251;O75251-2	NDUFS7	Isoform of O75251, Complex I-20kD;Isoform of O75251, Complex I-20kD;NADH dehydrogenase [ubiquinone] iron-sulfur protein 7, mitochondrial;Isoform of O75251, Isoform 2 of NADH dehydrogenase [ubiquinone] iron-sulfur protein 7, mitochondrial	F5GXJ1;F5H5N1;O75251;O75251-2
Mitochondria	PM	Mitochondria	Peroxisome	+	0.215372	0.860431	0.297125	0.925875	Q8IXI2-3;Q8IXI2-7	RHOT1	Isoform of Q8IXI2, Isoform 3 of Mitochondrial Rho GTPase 1;Isoform of Q8IXI2, Isoform 7 of Mitochondrial Rho GTPase 1	Q8IXI2-3;Q8IXI2-7
Mitochondria	PM	Mitochondria	LD	+	0.175961	0.849924	0	0.964648	O00165	HAX1	HCLS1-associated protein X-1	O00165
Mitochondria	Golgi apparatus	Mitochondria	Lysosome	+	0.11305	0.725205	0.0114067	0.935673	Q9BYD6	MRPL1	39S ribosomal protein L1, mitochondrial	Q9BYD6
Mitochondria	Golgi apparatus	Mitochondria	LD	+	0.318476	0.7018	0	0.949812	Q96HS1	PGAM5	Serine/threonine-protein phosphatase PGAM5, mitochondrial	Q96HS1
Mitochondria	Golgi apparatus	Mitochondria	Peroxisome	+	0.103383	0.834241	0	0.877524	Q96DV4	MRPL38	39S ribosomal protein L38, mitochondrial	Q96DV4
Mitochondria	Golgi apparatus	Mitochondria	LD	+	0.0919045	0.678775	0	0.947245	H0YF29;Q6P1X6	C8orf82	Isoform of Q6P1X6, UPF0598 protein C8orf82 (Fragment);UPF0598 protein C8orf82	H0YF29;Q6P1X6
Mitochondria	Translation	Mitochondria	Peroxisome	+	0.204173	0.652661	0.311434	0.709748	Q8IWA4	MFN1	Mitofusin-1	Q8IWA4
Mitochondria	Golgi apparatus	Mitochondria	Peroxisome	+	0.196427	0.69679	0	0.978294	Q15118	PDK1	[Pyruvate dehydrogenase (acetyl-transferring)] kinase isozyme 1, mitochondrial	Q15118
Mitochondria	Golgi apparatus	Mitochondria	LD	+	0.181979	0.603525	0	0.959588	Q9BVV7	TIMM21	Mitochondrial import inner membrane translocase subunit Tim21	Q9BVV7
Mitochondria	Lysosome	Mitochondria	Nucleus	+	0.142681	0.500436	0	0.912901	Q96A35	MRPL24	39S ribosomal protein L24, mitochondrial	Q96A35
Mitochondria	Golgi apparatus	Mitochondria	Peroxisome	+	0.265875	0.549952	0.152201	0.90411	O43464	HTRA2	Serine protease HTRA2, mitochondrial	O43464
Mitochondria	Golgi apparatus	Mitochondria	Lysosome	+	0.462001	0.513405	0.239149	0.645429	A0A669KAX9;Q5T653	ENSG00000288564;MRPL2	ENSG00000288564 readthrough, Ribosomal_L2_C domain-containing protein (Fragment);39S ribosomal protein L2, mitochondrial	A0A669KAX9;Q5T653
Mitochondria	Lysosome	Mitochondria	LD	+	0.119413	0.82741	0	0.951531	Q13405	MRPL49	39S ribosomal protein L49, mitochondrial	Q13405
Mitochondria	Lysosome	Mitochondria	Peroxisome	+	0.07767	0.860533	0.0893919	0.911077	J3QLS3;Q9Y2R9	MRPS7	Isoform of Q9Y2R9, Ribosomal_S7 domain-containing protein;28S ribosomal protein S7, mitochondrial	J3QLS3;Q9Y2R9
Mitochondria	Golgi apparatus	Mitochondria	PM	+	0.189204	0.922742	0.0696826	0.975137	O94826	TOMM70	Mitochondrial import receptor subunit TOM70	O94826
Mitochondria	Golgi apparatus	Mitochondria	PM	+	0.463478	0.903236	0.085195	0.954045	P45880	VDAC2	Voltage-dependent anion-selective channel protein 2	P45880
Mitochondria	Golgi apparatus	Mitochondria	protein-complex	+	0.469889	0.886262	0	0.939136	P21796	VDAC1	Voltage-dependent anion-selective channel protein 1	P21796
Mitochondria	Golgi apparatus	Mitochondria	LD	+	0	0.791754	0.468904	0.843374	O95571	ETHE1	Persulfide dioxygenase ETHE1, mitochondrial	O95571
Mitochondria	Nucleus	Mitochondria	Peroxisome	+	0.292806	0.887856	0.0361996	0.869669	B1AL05;H0Y6Y8;Q8N983;Q8N983-2;Q8N983-3;Q8N983-4;Q8N983-6;Q8N983-7	MRPL43	Isoform of Q8N983, L51_S25_CI-B8 domain-containing protein;Isoform of Q8N983, L51_S25_CI-B8 domain-containing protein (Fragment);39S ribosomal protein L43, mitochondrial;Isoform of Q8N983, Isoform 2 of 39S ribosomal protein L43, mitochondrial;Isoform of Q8N983, Isoform 3 of 39S ribosomal protein L43, mitochondrial;Isoform of Q8N983, Isoform 4 of 39S ribosomal protein L43, mitochondrial;Isoform of…	B1AL05;H0Y6Y8;Q8N983;Q8N983-2;Q8N983-3;Q8N983-4;Q8N983-6;Q8N983-7
Mitochondria	Nucleus	Mitochondria	Nucleus	+	0.389797	0.726353	0.320728	0.755201	F8W7Q4;Q96A26	FAM162A	Isoform of Q96A26, Protein FAM162A;Protein FAM162A	F8W7Q4;Q96A26
Mitochondria	Nucleus	Mitochondria	LD	+	0.534254	0.832586	0.187471	0.874416	Q9BX68	HINT2	Histidine triad nucleotide-binding protein 2, mitochondrial	Q9BX68
Mitochondria	protein-complex	Mitochondria	ER	+	0.407324	0.645764	0.0515256	0.963602	Q16698-2	DECR1	Isoform of Q16698, Isoform 2 of 2,4-dienoyl-CoA reductase, mitochondrial	Q16698-2
Mitochondria	Lysosome	Mitochondria	LD	+	0	0.688701	0.349302	0.851614	Q96C36	PYCR2	Pyrroline-5-carboxylate reductase 2	Q96C36
Mitochondria	protein-complex	Mitochondria	Peroxisome	+	0.280605	0.572157	0.0455477	0.972238	P45954	ACADSB	Short/branched chain specific acyl-CoA dehydrogenase, mitochondrial	P45954
Mitochondria	protein-complex	Mitochondria	LD	+	0.146299	0.784792	0	0.971101	Q16836	HADH	Hydroxyacyl-coenzyme A dehydrogenase, mitochondrial	Q16836
Mitochondria	Cytoplasm	Mitochondria	LD	+	0.4826	0.773492	0	0.974344	P07954;P07954-2	FH	Fumarate hydratase, mitochondrial;Isoform of P07954, Isoform Cytoplasmic of Fumarate hydratase, mitochondrial	P07954;P07954-2
Mitochondria	Cytoplasm	Mitochondria	LD	+	0.390937	0.80561	0	0.953881	A0A1B0GTG2;A0A1B0GW77;P49419;P49419-2	ALDH7A1	Isoform of P49419, Aldedh domain-containing protein;Isoform of P49419, Aldedh domain-containing protein;Alpha-aminoadipic semialdehyde dehydrogenase;Isoform of P49419, Isoform 2 of Alpha-aminoadipic semialdehyde dehydrogenase	A0A1B0GTG2;A0A1B0GW77;P49419;P49419-2
Mitochondria	PM	Mitochondria	Lysosome	+	0	0.785907	0	0.886471	Q8TD30	GPT2	Alanine aminotransferase 2	Q8TD30
Mitochondria	ER	Mitochondria	ER	+	0.156076	0.892686	0.116453	0.925873	Q96TC7	RMDN3	Regulator of microtubule dynamics protein 3	Q96TC7
Mitochondria	ER	Mitochondria	PM	+	0.182328	0.907154	0.0465328	0.941477	Q9HD33;Q9HD33-2	MRPL47	39S ribosomal protein L47, mitochondrial;Isoform of Q9HD33, Isoform 2 of 39S ribosomal protein L47, mitochondrial	Q9HD33;Q9HD33-2
Mitochondria	LD	Mitochondria	protein-complex	+	0.193331	0.924392	0.42181	0.541153	O75306	NDUFS2	NADH dehydrogenase [ubiquinone] iron-sulfur protein 2, mitochondrial	O75306
Mitochondria	endosome-vesicle	Mitochondria	LD	+	0	0.862216	0.0750668	0.913382	Q8IXM3	MRPL41	39S ribosomal protein L41, mitochondrial	Q8IXM3
Mitochondria	Cytoplasm	Mitochondria	LD	+	0.0909588	0.657797	0	0.958594	Q96RQ3	MCCC1	Methylcrotonoyl-CoA carboxylase subunit alpha, mitochondrial	Q96RQ3
Mitochondria	Peroxisome	Mitochondria	Peroxisome	+	0	0.683675	0.174406	0.876356	Q8WWV3	RTN4IP1	Reticulon-4-interacting protein 1, mitochondrial	Q8WWV3
Mitochondria	Cytoplasm	Mitochondria	LD	+	0	0.83202	0	0.977899	Q16134	ETFDH	Electron transfer flavoprotein-ubiquinone oxidoreductase, mitochondrial	Q16134
Mitochondria	endosome-vesicle	Mitochondria	Peroxisome	+	0	0.826297	0.144923	0.883627	D6RAN8;Q9P0M9	MRPL27	Isoform of Q9P0M9, 39S ribosomal protein L27, mitochondrial;39S ribosomal protein L27, mitochondrial	D6RAN8;Q9P0M9
Mitochondria	Nucleus	Mitochondria	LD	+	0.183342	0.834866	0.375572	0.859816	P27144	AK4	Adenylate kinase 4, mitochondrial	P27144
Mitochondria	Translation	Mitochondria	ER	+	0.140012	0.694744	0	0.950992	P49406	MRPL19	39S ribosomal protein L19, mitochondrial	P49406
Mitochondria	Golgi apparatus	Mitochondria	LD	+	0.098624	0.759145	0	0.972428	B7Z9I1;P11310;P11310-2;Q5T4U5	ACADM	Isoform of P11310, Medium-chain specific acyl-CoA dehydrogenase, mitochondrial;Medium-chain specific acyl-CoA dehydrogenase, mitochondrial;Isoform of P11310, Isoform 2 of Medium-chain specific acyl-CoA dehydrogenase, mitochondrial;Isoform of P11310, Medium-chain specific acyl-CoA dehydrogenase, mitochondrial	B7Z9I1;P11310;P11310-2;Q5T4U5
Mitochondria	Peroxisome	Mitochondria	LD	+	0	0.696081	0	0.925473	Q8N442	GUF1	Translation factor GUF1, mitochondrial	Q8N442
Mitochondria	Lysosome	Mitochondria	Peroxisome	+	0	0.786205	0	0.941939	Q5BKU9	OXLD1	Oxidoreductase-like domain-containing protein 1	Q5BKU9
Mitochondria	Nucleus	Mitochondria	Nucleus	+	0.590743	0.730227	0.168197	0.859433	A0A3B3IRN8;A0A3B3ITX0;P24311	COX7B	Isoform of P24311, Cytochrome c oxidase subunit 7B, mitochondrial;Isoform of P24311, Cytochrome c oxidase subunit 7B, mitochondrial;Cytochrome c oxidase subunit 7B, mitochondrial	A0A3B3IRN8;A0A3B3ITX0;P24311
Mitochondria	Golgi apparatus	Mitochondria	Nucleus	+	0.358983	0.832689	0.105094	0.868967	P57105	SYNJ2BP	Synaptojanin-2-binding protein	P57105
Mitochondria	PM	Mitochondria	Peroxisome	+	0.173198	0.772316	0.3991	0.800913	Q96GC5;Q96GC5-3	MRPL48	39S ribosomal protein L48, mitochondrial;Isoform of Q96GC5, Isoform 2 of 39S ribosomal protein L48, mitochondrial	Q96GC5;Q96GC5-3
Mitochondria	Nucleus	Mitochondria	ER	+	0	0.609371	0	0.939761	P21953	BCKDHB	2-oxoisovalerate dehydrogenase subunit beta, mitochondrial	P21953
Mitochondria	Peroxisome	Mitochondria	Lysosome	+	0.19687	0.806167	0	0.940299	Q969Z0	TBRG4	FAST kinase domain-containing protein 4	Q969Z0
Mitochondria	Golgi apparatus	Mitochondria	Peroxisome	+	0.167841	0.661977	0	0.751128	Q9GZY8-2	MFF	Isoform of Q9GZY8, Isoform 2 of Mitochondrial fission factor	Q9GZY8-2
Mitochondria	Nucleus	Mitochondria	Peroxisome	+	0	0.709957	0	0.932738	Q9NQH7;Q9NQH7-4	XPNPEP3	Xaa-Pro aminopeptidase 3;Isoform of Q9NQH7, Isoform 4 of Xaa-Pro aminopeptidase 3	Q9NQH7;Q9NQH7-4
Mitochondria	Golgi apparatus	Mitochondria	ER	+	0.221584	0.660173	0.106483	0.855758	Q9HAV7	GRPEL1	GrpE protein homolog 1, mitochondrial	Q9HAV7
Mitochondria	Nucleus	Mitochondria	Peroxisome	+	0	0.846832	0.133412	0.882973	O43772	SLC25A20	Mitochondrial carnitine/acylcarnitine carrier protein	O43772
Mitochondria	Nucleus	Mitochondria	Peroxisome	+	0	0.75716	0.265663	0.833902	P17152	TMEM11	Transmembrane protein 11, mitochondrial	P17152
Mitochondria	endosome-vesicle	Mitochondria	Peroxisome	+	0.126154	0.627552	0	0.808782	O75600;O75600-2	GCAT	2-amino-3-ketobutyrate coenzyme A ligase, mitochondrial;Isoform of O75600, Isoform 2 of 2-amino-3-ketobutyrate coenzyme A ligase, mitochondrial	O75600;O75600-2
Mitochondria	Golgi apparatus	Mitochondria	Peroxisome	+	0.106142	0.510298	0	0.759355	Q8N2H3	PYROXD2	Pyridine nucleotide-disulfide oxidoreductase domain-containing protein 2	Q8N2H3
Mitochondria	Peroxisome	Mitochondria	LD	+	0	0.586472	0	0.874979	P82932	MRPS6	28S ribosomal protein S6, mitochondrial	P82932
Mitochondria	Peroxisome	Mitochondria	LD	+	0	0.55093	0	0.911125	B8ZZV9;B8ZZX2;Q9H8M1;Q9H8M1-2	COQ10B	Isoform of Q9H8M1, Polyketide_cyc domain-containing protein;Isoform of Q9H8M1, Polyketide_cyc domain-containing protein;Coenzyme Q-binding protein COQ10 homolog B, mitochondrial;Isoform of Q9H8M1, Isoform 2 of Coenzyme Q-binding protein COQ10 homolog B, mitochondrial	B8ZZV9;B8ZZX2;Q9H8M1;Q9H8M1-2
Mitochondria	Translation	Mitochondria	LD	+	0	0.872111	0	0.962861	Q13011	ECH1	Delta(3,5)-Delta(2,4)-dienoyl-CoA isomerase, mitochondrial	Q13011
Mitochondria	Cytoplasm	Mitochondria	LD	+	0.0380286	0.732866	0	0.895164	Q07021	C1QBP	Complement component 1 Q subcomponent-binding protein, mitochondrial	Q07021
Mitochondria	Golgi apparatus	Mitochondria	PM	+	0	0.777051	0.0487902	0.895035	Q02127	DHODH	Dihydroorotate dehydrogenase (quinone), mitochondrial	Q02127
Mitochondria	Nucleus	Mitochondria	ER	+	0.465182	0.723671	0.149527	0.673672	P62072	TIMM10	Mitochondrial import inner membrane translocase subunit Tim10	P62072
Mitochondria	Nucleus	Mitochondria	Peroxisome	+	0.102615	0.778689	0.262534	0.949053	P51398;P51398-2	DAP3	28S ribosomal protein S29, mitochondrial;Isoform of P51398, Isoform 2 of 28S ribosomal protein S29, mitochondrial	P51398;P51398-2
Mitochondria	Nucleus	Mitochondria	Peroxisome	+	0.466377	0.604881	0	0.889846	Q6PI78	TMEM65	Transmembrane protein 65	Q6PI78
Mitochondria	Translation	Mitochondria	LD	+	0	0.877243	0	0.900074	P54819	AK2	Adenylate kinase 2, mitochondrial	P54819
Mitochondria	ER	Mitochondria	LD	+	0.29061	0.713965	0.0791949	0.91789	K7EL44;Q32NB8;Q32NB8-2	PGS1	Isoform of Q32NB8, CDP-diacylglycerol--glycerol-3-phosphate 3-phosphatidyltransferase (Fragment);CDP-diacylglycerol--glycerol-3-phosphate 3-phosphatidyltransferase, mitochondrial;Isoform of Q32NB8, Isoform 2 of CDP-diacylglycerol--glycerol-3-phosphate 3-phosphatidyltransferase, mitochondrial	K7EL44;Q32NB8;Q32NB8-2
Mitochondria	Nucleus	Mitochondria	Peroxisome	+	0.436415	0.809462	0.36554	0.782424	Q5JTJ3;Q5JTJ3-2;Q5JTJ3-3	COA6	Cytochrome c oxidase assembly factor 6 homolog;Isoform of Q5JTJ3, Isoform 2 of Cytochrome c oxidase assembly factor 6 homolog;Isoform of Q5JTJ3, Isoform 3 of Cytochrome c oxidase assembly factor 6 homolog	Q5JTJ3;Q5JTJ3-2;Q5JTJ3-3
Mitochondria	Nucleus	Mitochondria	Lysosome	+	0.492939	0.774927	0	0.804857	P52815	MRPL12	39S ribosomal protein L12, mitochondrial	P52815
Mitochondria	Lysosome	Mitochondria	LD	+	0	0.824501	0	0.933903	Q96DB5	RMDN1	Regulator of microtubule dynamics protein 1	Q96DB5
Mitochondria	Nucleus	Mitochondria	LD	+	0.364925	0.73355	0.288315	0.809837	P17568	NDUFB7	NADH dehydrogenase [ubiquinone] 1 beta subcomplex subunit 7	P17568
Mitochondria	Golgi apparatus	Mitochondria	Lysosome	+	0	0.738064	0.238023	0.723055	P00156	MT-CYB	Cytochrome b	P00156
Mitochondria	Translation	Mitochondria	LD	+	0	0.904313	0	0.942858	P42126	ECI1	Enoyl-CoA delta isomerase 1, mitochondrial	P42126
Mitochondria	Golgi apparatus	Mitochondria	LD	+	0	0.665647	0.234334	0.89509	Q9BU61	NDUFAF3	NADH dehydrogenase [ubiquinone] 1 alpha subcomplex assembly factor 3	Q9BU61
Mitochondria	Golgi apparatus	Mitochondria	PM	+	0	0.674446	0	0.951504	Q9BW92	TARS2	Threonine--tRNA ligase, mitochondrial	Q9BW92
Mitochondria	Nucleus	Mitochondria	ER	+	0.401891	0.66023	0.152649	0.778477	Q9GZT6;Q9GZT6-2	CCDC90B	Coiled-coil domain-containing protein 90B, mitochondrial;Isoform of Q9GZT6, Isoform 2 of Coiled-coil domain-containing protein 90B, mitochondrial	Q9GZT6;Q9GZT6-2
Mitochondria	Golgi apparatus	Mitochondria	Lysosome	+	0	0.607654	0	0.78462	E7EQY1;Q96C01	FAM136A	Isoform of Q96C01, Protein FAM136A;Protein FAM136A	E7EQY1;Q96C01
Mitochondria	Golgi apparatus	Mitochondria	Lysosome	+	0	0.791751	0.117947	0.972502	P11498	PC	Pyruvate carboxylase, mitochondrial	P11498
Mitochondria	Golgi apparatus	Mitochondria	Lysosome	+	0.0737908	0.657447	0	0.962667	Q9H3K2	GHITM	Growth hormone-inducible transmembrane protein	Q9H3K2
Mitochondria	Golgi apparatus	Mitochondria	LD	+	0	0.659977	0	0.952699	O75208	COQ9	Ubiquinone biosynthesis protein COQ9, mitochondrial	O75208
Mitochondria	protein-complex	Mitochondria	endosome-vesicle	+	0.120801	0.57837	0	0.898671	C9JLB7;Q96HP4;U3KQU8	OXNAD1	Isoform of Q96HP4, FAD-binding FR-type domain-containing protein;Oxidoreductase NAD-binding domain-containing protein 1;Isoform of Q96HP4, FAD-binding FR-type domain-containing protein	C9JLB7;Q96HP4;U3KQU8
Mitochondria	endosome-vesicle	Mitochondria	ER	+	0	0.738057	0.122301	0.841151	K7ES61;Q9BYD3	MRPL4	Isoform of Q9BYD3, 39S ribosomal protein L4, mitochondrial (Fragment);39S ribosomal protein L4, mitochondrial	K7ES61;Q9BYD3
Mitochondria	Golgi apparatus	Mitochondria	Peroxisome	+	0	0.650486	0	0.762175	Q86U28	ISCA2	Iron-sulfur cluster assembly 2 homolog, mitochondrial	Q86U28
Mitochondria	Translation	Mitochondria	Cytoplasm	+	0	0.829907	0.211304	0.865603	Q7Z4W1	DCXR	L-xylulose reductase	Q7Z4W1
Mitochondria	Lysosome	Mitochondria	Peroxisome	+	0.0430002	0.607433	0	0.917655	Q9H2K0	MTIF3	Translation initiation factor IF-3, mitochondrial	Q9H2K0
Mitochondria	Translation	Mitochondria	LD	+	0	0.764863	0	0.945798	Q9H078;Q9H078-2	CLPB	Caseinolytic peptidase B protein homolog;Isoform of Q9H078, Isoform 2 of Caseinolytic peptidase B protein homolog	Q9H078;Q9H078-2
Mitochondria	Nucleus	Mitochondria	ER		0	0.841507	0.284234	0.451396	Q13232	NME3	Nucleoside diphosphate kinase 3	Q13232
Mitochondria	Golgi apparatus	Mitochondria	LD	+	0	0.708861	0	0.937957	A0A2R8Y3N3;A0A2R8Y5P7;P49590;P49590-2	HARS2	Isoform of P49590, Histidine--tRNA ligase;Isoform of P49590, Histidine--tRNA ligase;Histidine--tRNA ligase, mitochondrial;Isoform of P49590, Isoform 2 of Histidine--tRNA ligase, mitochondrial	A0A2R8Y3N3;A0A2R8Y5P7;P49590;P49590-2
Mitochondria	Peroxisome	Mitochondria	LD	+	0.160242	0.876437	0	0.962031	Q969S9;Q969S9-3	GFM2	Ribosome-releasing factor 2, mitochondrial;Isoform of Q969S9, Isoform 3 of Ribosome-releasing factor 2, mitochondrial	Q969S9;Q969S9-3
Mitochondria	Translation	Mitochondria	Lysosome	+	0	0.944882	0.089129	0.951177	Q6P587	FAHD1	Acylpyruvase FAHD1, mitochondrial	Q6P587
Mitochondria	Translation	Mitochondria	ER	+	0	0.911645	0.0989972	0.927825	P35232	PHB	Prohibitin	P35232
Mitochondria	LD	Mitochondria	PM	+	0	0.854523	0.0662525	0.945653	Q9NVA1	UQCC1	Ubiquinol-cytochrome-c reductase complex assembly factor 1	Q9NVA1
Mitochondria	Nucleus	Mitochondria	Peroxisome	+	0.252133	0.786374	0	0.900092	Q9H2W6	MRPL46	39S ribosomal protein L46, mitochondrial	Q9H2W6
Mitochondria	Nucleus	Mitochondria	PM	+	0.44358	0.79112	0.153695	0.701718	O95169;O95169-3	NDUFB8	NADH dehydrogenase [ubiquinone] 1 beta subcomplex subunit 8, mitochondrial;Isoform of O95169, Isoform 3 of NADH dehydrogenase [ubiquinone] 1 beta subcomplex subunit 8, mitochondrial	O95169;O95169-3
Mitochondria	Golgi apparatus	Mitochondria	Lysosome	+	0.0378045	0.782099	0	0.894581	Q99643;Q99643-3;Q99643-5	SDHC	Succinate dehydrogenase cytochrome b560 subunit, mitochondrial;Isoform of Q99643, Isoform 3 of Succinate dehydrogenase cytochrome b560 subunit, mitochondrial;Isoform of Q99643, Isoform 5 of Succinate dehydrogenase cytochrome b560 subunit, mitochondrial	Q99643;Q99643-3;Q99643-5
Mitochondria	Translation	Mitochondria	LD	+	0	0.835868	0	0.957876	Q16762	TST	Thiosulfate sulfurtransferase	Q16762
Mitochondria	Lysosome	Mitochondria	LD	+	0	0.898829	0	0.908147	C9JAX1;Q16595	FXN	Isoform of Q16595, Frataxin intermediate form;Frataxin, mitochondrial	C9JAX1;Q16595
Mitochondria	Nucleus	Mitochondria	ER	+	0	0.714173	0	0.733635	Q5QPA5;Q9NVS2;Q9NVS2-2	MRPS18A	Isoform of Q9NVS2, 39S ribosomal protein S18a, mitochondrial (Fragment);39S ribosomal protein S18a, mitochondrial;Isoform of Q9NVS2, Isoform 2 of 39S ribosomal protein S18a, mitochondrial	Q5QPA5;Q9NVS2;Q9NVS2-2
Mitochondria	Peroxisome	Mitochondria	Golgi apparatus	+	0	0.556919	0.055558	0.90941	Q3KQZ1	SLC25A35	Solute carrier family 25 member 35	Q3KQZ1
Mitochondria	Golgi apparatus	Mitochondria	Peroxisome	+	0.204271	0.748342	0.274102	0.819079	Q16718	NDUFA5	NADH dehydrogenase [ubiquinone] 1 alpha subcomplex subunit 5	Q16718
Mitochondria	Peroxisome	Mitochondria	Nucleus	+	0	0.661729	0.405218	0.787725	P10606	COX5B	Cytochrome c oxidase subunit 5B, mitochondrial	P10606
Mitochondria	Golgi apparatus	Mitochondria	LD	+	0.0396383	0.619708	0.0840291	0.894315	O95139	NDUFB6	NADH dehydrogenase [ubiquinone] 1 beta subcomplex subunit 6	O95139
Mitochondria	Lysosome	Mitochondria	Nucleus	+	0.101942	0.579263	0	0.936586	O14561	NDUFAB1	Acyl carrier protein, mitochondrial	O14561
Mitochondria	Lysosome	Mitochondria	LD	+	0.0733897	0.701846	0.261686	0.87136	Q96EY1	DNAJA3	DnaJ homolog subfamily A member 3, mitochondrial	Q96EY1
Mitochondria	ER	Mitochondria	protein-complex	+	0.245925	0.8376	0.188723	0.754949	O15091;O15091-2	PRORP	Mitochondrial ribonuclease P catalytic subunit;Isoform of O15091, Isoform 2 of Mitochondrial ribonuclease P catalytic subunit	O15091;O15091-2
Mitochondria	Cytoplasm	Mitochondria	PM	+	0.321845	0.688712	0.296377	0.947194	P19367	HK1	Hexokinase-1	P19367
Mitochondria	Lysosome	Mitochondria	Golgi apparatus	+	0	0.721519	0.072042	0.869718	A0A087WYF7;Q6UXV4	APOOL	Isoform of Q6UXV4, MICOS complex subunit;MICOS complex subunit MIC27	A0A087WYF7;Q6UXV4
Mitochondria	Nucleus	Mitochondria	LD	+	0.612072	0.618778	0.0643802	0.845458	Q96E11	MRRF	Ribosome-recycling factor, mitochondrial	Q96E11
Mitochondria	Cytoplasm	Mitochondria	LD	+	0.446621	0.685201	0	0.95511	P33316	DUT	Deoxyuridine 5'-triphosphate nucleotidohydrolase, mitochondrial	P33316
Mitochondria	Cytoplasm	Mitochondria	LD	+	0.264282	0.615949	0.505191	0.814259	O95182	NDUFA7	NADH dehydrogenase [ubiquinone] 1 alpha subcomplex subunit 7	O95182
Mitochondria	Cytoplasm	Mitochondria	LD	+	0.592809	0.750276	0	0.927797	Q08257	CRYZ	Quinone oxidoreductase	Q08257
Mitochondria	Cytoplasm	Mitochondria	Cytoplasm	+	0.691038	0.659174	0.445454	0.691545	B1ANH0;B1ANH2;Q16774;Q16774-2	GUK1	Isoform of Q16774, Guanylate kinase (Fragment);Isoform of Q16774, Guanylate kinase (Fragment);Guanylate kinase;Isoform of Q16774, Isoform 2 of Guanylate kinase	B1ANH0;B1ANH2;Q16774;Q16774-2
Mitochondria	Peroxisome	Mitochondria	Peroxisome	+	0	0.456274	0.151568	0.923176	Q4G176	ACSF3	Malonate--CoA ligase ACSF3, mitochondrial	Q4G176
Mitochondria	LD	Mitochondria	Peroxisome	+	0.243498	0.6309	0.0816946	0.976778	Q86TX2	ACOT1	Acyl-coenzyme A thioesterase 1	Q86TX2
Mitochondria	Golgi apparatus	Mitochondria	LD	+	0.291103	0.3637	0.138559	0.859154	A4D1E9	GTPBP10	GTP-binding protein 10	A4D1E9
Mitochondria	Cytoplasm	Mitochondria	Peroxisome	+	0.119795	0.629337	0.0263689	0.958996	Q9H5Q4	TFB2M	Dimethyladenosine transferase 2, mitochondrial	Q9H5Q4
Mitochondria	Nucleus	Mitochondria	LD	+	0.545893	0.672838	0.22377	0.79857	O95563;Q5R3B4	MPC2	Mitochondrial pyruvate carrier 2;Isoform of O95563, Mitochondrial pyruvate carrier (Fragment)	O95563;Q5R3B4
Mitochondria	Lysosome	Mitochondria	Peroxisome	+	0	0.612738	0	0.832094	Q96JX3	SERAC1	Protein SERAC1	Q96JX3
Mitochondria	LD	Mitochondria	Peroxisome	+	0	0.457996	0.187869	0.967821	Q9NRK6	ABCB10	ATP-binding cassette sub-family B member 10, mitochondrial	Q9NRK6
Mitochondria	Lysosome	Mitochondria	LD	+	0	0.510497	0	0.953374	Q96DC8	ECHDC3	Enoyl-CoA hydratase domain-containing protein 3, mitochondrial	Q96DC8
Mitochondria	Golgi apparatus	Mitochondria	Lysosome	+	0.237443	0.583114	0.0371411	0.940755	O43676	NDUFB3	NADH dehydrogenase [ubiquinone] 1 beta subcomplex subunit 3	O43676
Mitochondria	Cytoplasm	Mitochondria	LD	+	0.28233	0.584023	0.228453	0.743217	B5MC53;B5MCF8;G5E9F5;P39210	MPV17	Isoform of P39210, MpV17 transgene, murine homolog, glomerulosclerosis, isoform CRA_f;Isoform of P39210, Protein Mpv17;Isoform of P39210, MpV17 transgene, murine homolog, glomerulosclerosis, isoform CRA_d;Protein Mpv17	B5MC53;B5MCF8;G5E9F5;P39210
Mitochondria	Nucleus	Mitochondria	Peroxisome	+	0.165236	0.745629	0.163724	0.891962	O75947	ATP5PD	ATP synthase subunit d, mitochondrial	O75947
Mitochondria	Translation	Mitochondria	ER	+	0.0816037	0.623294	0	0.979428	A0A3B3ITP4;Q495G5;Q8IVH4	MMAA	Isoform of Q8IVH4, Methylmalonic aciduria type A protein, mitochondrial;Isoform of Q8IVH4, MMAA protein;Methylmalonic aciduria type A protein, mitochondrial	A0A3B3ITP4;Q495G5;Q8IVH4
Mitochondria	LD	Mitochondria	Peroxisome	+	0.122999	0.700218	0.325768	0.774649	A0A087WXU0;Q9NWS8	RMND1	Isoform of Q9NWS8, DUF155 domain-containing protein;Required for meiotic nuclear division protein 1 homolog	A0A087WXU0;Q9NWS8
Mitochondria	Nucleus	Mitochondria	Cytoplasm	+	0	0.68671	0.315988	0.583146	Q5T9A4	ATAD3B	ATPase family AAA domain-containing protein 3B	Q5T9A4
Mitochondria	Nucleus	Mitochondria	Lysosome	+	0	0.920739	0	0.968825	Q99595	TIMM17A	Mitochondrial import inner membrane translocase subunit Tim17-A	Q99595
Mitochondria	PM	Mitochondria	Lysosome	+	0	0.917282	0	0.974961	Q96EL2	MRPS24	28S ribosomal protein S24, mitochondrial	Q96EL2
Mitochondria	Nucleus	Mitochondria	LD	+	0	0.931924	0.0961954	0.920157	Q9BYD2	MRPL9	39S ribosomal protein L9, mitochondrial	Q9BYD2
Mitochondria	Nucleus	Mitochondria	protein-complex	+	0	0.888791	0.126051	0.738389	Q3SXM5	HSDL1	Inactive hydroxysteroid dehydrogenase-like protein 1	Q3SXM5
Mitochondria	Cytoplasm	Mitochondria	LD	+	0	0.879984	0	0.924619	P21912	SDHB	Succinate dehydrogenase [ubiquinone] iron-sulfur subunit, mitochondrial	P21912
Mitochondria	Nucleus	Mitochondria	LD	+	0	0.773233	0.183258	0.805003	P03915	MT-ND5	NADH-ubiquinone oxidoreductase chain 5	P03915
Mitochondria	Peroxisome	Mitochondria	Peroxisome	+	0.0716785	0.845589	0.0559145	0.952575	Q8TCS8	PNPT1	Polyribonucleotide nucleotidyltransferase 1, mitochondrial	Q8TCS8
Mitochondria	Golgi apparatus	Mitochondria	Lysosome	+	0.167845	0.794392	0.172176	0.913771	P12694	BCKDHA	2-oxoisovalerate dehydrogenase subunit alpha, mitochondrial	P12694
Mitochondria	Lysosome	Mitochondria	Lysosome	+	0.125572	0.925373	0.0944548	0.975642	E9PEX6;P09622	DLD	Isoform of P09622, Dihydrolipoyl dehydrogenase;Dihydrolipoyl dehydrogenase, mitochondrial	E9PEX6;P09622
Mitochondria	endosome-vesicle	Mitochondria	Lysosome	+	0	0.928798	0.078409	0.961886	Q04837	SSBP1	Single-stranded DNA-binding protein, mitochondrial	Q04837
Mitochondria	Peroxisome	Mitochondria	Lysosome	+	0.158214	0.952148	0.0679262	0.968665	P31040	SDHA	Succinate dehydrogenase [ubiquinone] flavoprotein subunit, mitochondrial	P31040
Mitochondria	PM	Mitochondria	LD	+	0.0880808	0.865103	0.0884711	0.850254	Q7Z434	MAVS	Mitochondrial antiviral-signaling protein	Q7Z434
Mitochondria	Lysosome	Mitochondria	LD	+	0.112752	0.88662	0	0.895823	Q8TDB4	MGARP	Protein MGARP	Q8TDB4
Mitochondria	Cytoplasm	Mitochondria	ER	+	0	0.924707	0	0.951284	P82663	MRPS25	28S ribosomal protein S25, mitochondrial	P82663
Mitochondria	Lysosome	Mitochondria	ER	+	0.0893557	0.933717	0	0.961112	K7EKE6;P36776;P36776-2	LONP1	Isoform of P36776, Lon protease homolog, mitochondrial;Lon protease homolog, mitochondrial;Isoform of P36776, Isoform 2 of Lon protease homolog, mitochondrial	K7EKE6;P36776;P36776-2
Mitochondria	Peroxisome	Mitochondria	Peroxisome	+	0.249117	0.888343	0	0.978979	Q5T440	IBA57	Putative transferase CAF17, mitochondrial	Q5T440
Mitochondria	Peroxisome	Mitochondria	Lysosome	+	0.142914	0.884945	0.0694163	0.931421	Q9BZE1	MRPL37	39S ribosomal protein L37, mitochondrial	Q9BZE1
Mitochondria	Lysosome	Mitochondria	Peroxisome	+	0.0626441	0.881103	0	0.973854	Q02252	ALDH6A1	Methylmalonate-semialdehyde dehydrogenase [acylating], mitochondrial	Q02252
Mitochondria	LD	Mitochondria	Nucleus	+	0	0.816222	0.145483	0.833727	H3BTB7;Q5JPH6;Q5JPH6-2	EARS2	Isoform of Q5JPH6, Glutamyl-tRNA synthetase;Probable glutamate--tRNA ligase, mitochondrial;Isoform of Q5JPH6, Isoform 2 of Probable glutamate--tRNA ligase, mitochondrial	H3BTB7;Q5JPH6;Q5JPH6-2
Mitochondria	PM	Mitochondria	Lysosome	+	0.0975277	0.960408	0.0604731	0.973021	P36957	DLST	Dihydrolipoyllysine-residue succinyltransferase component of 2-oxoglutarate dehydrogenase complex, mitochondrial	P36957
Mitochondria	Lysosome	Mitochondria	endosome-vesicle	+	0.074407	0.9303	0	0.940718	O94925	GLS	Glutaminase kidney isoform, mitochondrial	O94925
Mitochondria	Lysosome	Mitochondria	LD	+	0.0716706	0.941109	0	0.973104	A2A274;Q99798	ACO2	Isoform of Q99798, Aconitate hydratase, mitochondrial;Aconitate hydratase, mitochondrial	A2A274;Q99798
Mitochondria	endosome-vesicle	Mitochondria	LD	+	0	0.929262	0	0.971395	Q9NSE4	IARS2	Isoleucine--tRNA ligase, mitochondrial	Q9NSE4
Mitochondria	Lysosome	Mitochondria	Lysosome	+	0.054034	0.94863	0.0971981	0.97327	P38646	HSPA9	Stress-70 protein, mitochondrial	P38646
Mitochondria	Lysosome	Mitochondria	LD	+	0.0593149	0.950046	0	0.962632	A0A6Q8PFM5;A0A6Q8PG15;O95831;O95831-3	AIFM1	Isoform of O95831, Apoptosis-inducing factor 1, mitochondrial;Isoform of O95831, Apoptosis-inducing factor 1, mitochondrial;Apoptosis-inducing factor 1, mitochondrial;Isoform of O95831, Isoform 3 of Apoptosis-inducing factor 1, mitochondrial	A0A6Q8PFM5;A0A6Q8PG15;O95831;O95831-3
Mitochondria	ER	Mitochondria	Lysosome	+	0.146094	0.946558	0.0402282	0.983591	Q02218	OGDH	2-oxoglutarate dehydrogenase, mitochondrial	Q02218
Mitochondria	Cytoplasm	Mitochondria	Cytoplasm	+	0	0.956901	0	0.970568	P55084;P55084-2	HADHB	Trifunctional enzyme subunit beta, mitochondrial;Isoform of P55084, Isoform 2 of Trifunctional enzyme subunit beta, mitochondrial	P55084;P55084-2
Mitochondria	endosome-vesicle	Mitochondria	LD	+	0	0.941578	0	0.9535	P00505	GOT2	Aspartate aminotransferase, mitochondrial	P00505
Mitochondria	Nucleus	Mitochondria	LD	+	0.0318174	0.929546	0	0.958273	P61604	HSPE1	10 kDa heat shock protein, mitochondrial	P61604
Mitochondria	Nucleus	Mitochondria	Peroxisome	+	0	0.92781	0.197486	0.884199	O43920	NDUFS5	NADH dehydrogenase [ubiquinone] iron-sulfur protein 5	O43920
Mitochondria	Nucleus	Mitochondria	ER	+	0.177625	0.862099	0.0696186	0.937857	P13073	COX4I1	Cytochrome c oxidase subunit 4 isoform 1, mitochondrial	P13073
Mitochondria	Nucleus	Mitochondria	LD	+	0.0676385	0.879206	0.378161	0.82909	Q96EL3	MRPL53	39S ribosomal protein L53, mitochondrial	Q96EL3
Mitochondria	Nucleus	Mitochondria	LD	+	0.153755	0.83022	0.110571	0.926657	O00217	NDUFS8	NADH dehydrogenase [ubiquinone] iron-sulfur protein 8, mitochondrial	O00217
Mitochondria	Translation	Mitochondria	ER	+	0	0.957717	0.0375221	0.95407	P38117	ETFB	Electron transfer flavoprotein subunit beta	P38117
Mitochondria	Translation	Mitochondria	Peroxisome	+	0	0.912523	0	0.915583	P31937	HIBADH	3-hydroxyisobutyrate dehydrogenase, mitochondrial	P31937
Mitochondria	Cytoplasm	Mitochondria	LD	+	0	0.850382	0.153956	0.904909	E2QRB3;P32322;P32322-3	PYCR1	Isoform of P32322, Pyrroline-5-carboxylate reductase;Pyrroline-5-carboxylate reductase 1, mitochondrial;Isoform of P32322, Isoform 3 of Pyrroline-5-carboxylate reductase 1, mitochondrial	E2QRB3;P32322;P32322-3
Mitochondria	ER	Mitochondria	LD	+	0	0.964958	0	0.902305	Q86SX6	GLRX5	Glutaredoxin-related protein 5, mitochondrial	Q86SX6
Mitochondria	Peroxisome	Mitochondria	Peroxisome	+	0	0.9485	0	0.923392	C9JFR7;P99999	CYCS	Isoform of P99999, Cytochrome c (Fragment);Cytochrome c	C9JFR7;P99999
Mitochondria	Cytoplasm	Mitochondria	Lysosome	+	0	0.946941	0.0681085	0.864571	O96008	TOMM40	Mitochondrial import receptor subunit TOM40 homolog	O96008
Mitochondria	Lysosome	Mitochondria	LD	+	0.0201643	0.960923	0	0.973055	P40926	MDH2	Malate dehydrogenase, mitochondrial	P40926
Mitochondria	Translation	Mitochondria	endosome-vesicle	+	0	0.959164	0	0.94327	P53597	SUCLG1	Succinate--CoA ligase [ADP/GDP-forming] subunit alpha, mitochondrial	P53597
Mitochondria	ER	Mitochondria	LD	+	0.0175339	0.878667	0	0.920139	Q9BYN8	MRPS26	28S ribosomal protein S26, mitochondrial	Q9BYN8
Mitochondria	Peroxisome	Mitochondria	LD	+	0	0.952715	0	0.979773	Q9BV79	MECR	Enoyl-[acyl-carrier-protein] reductase, mitochondrial	Q9BV79
Mitochondria	Peroxisome	Mitochondria	LD	+	0.0614268	0.945782	0	0.830175	Q6NUK1	SLC25A24	Calcium-binding mitochondrial carrier protein SCaMC-1	Q6NUK1
Mitochondria	Peroxisome	Mitochondria	Lysosome	+	0.0789887	0.969795	0	0.949515	Q10713	PMPCA	Mitochondrial-processing peptidase subunit alpha	Q10713
Mitochondria	Lysosome	Mitochondria	LD	+	0	0.975891	0	0.983115	P50213	IDH3A	Isocitrate dehydrogenase [NAD] subunit alpha, mitochondrial	P50213
Mitochondria	Translation	Mitochondria	Peroxisome	+	0	0.95947	0.11158	0.977711	P30084	ECHS1	Enoyl-CoA hydratase, mitochondrial	P30084
Mitochondria	Cytoplasm	Mitochondria	ER	+	0	0.882727	0.0963035	0.84898	P51970	NDUFA8	NADH dehydrogenase [ubiquinone] 1 alpha subcomplex subunit 8	P51970
Mitochondria	Cytoplasm	Mitochondria	ER	+	0	0.856842	0.0986783	0.946496	P30049	ATP5F1D	ATP synthase subunit delta, mitochondrial	P30049
Mitochondria	PM	Mitochondria	LD	+	0.164202	0.962183	0	0.97279	P30048;P30048-2	PRDX3	Thioredoxin-dependent peroxide reductase, mitochondrial;Isoform of P30048, Isoform 2 of Thioredoxin-dependent peroxide reductase, mitochondrial	P30048;P30048-2
Mitochondria	Lysosome	Mitochondria	PM	+	0.156851	0.974007	0.0779584	0.949001	P04179	SOD2	Superoxide dismutase [Mn], mitochondrial	P04179
Mitochondria	Peroxisome	Mitochondria	LD	+	0.0971576	0.979645	0.151667	0.910106	P49748;P49748-3	ACADVL	Very long-chain specific acyl-CoA dehydrogenase, mitochondrial;Isoform of P49748, Isoform 3 of Very long-chain specific acyl-CoA dehydrogenase, mitochondrial	P49748;P49748-3
Mitochondria	endosome-vesicle	Mitochondria	Peroxisome	+	0	0.958584	0	0.985267	P48735	IDH2	Isocitrate dehydrogenase [NADP], mitochondrial	P48735
Mitochondria	endosome-vesicle	Mitochondria	Peroxisome	+	0	0.967667	0	0.983779	P08559;P08559-3;P08559-4	PDHA1	Pyruvate dehydrogenase E1 component subunit alpha, somatic form, mitochondrial;Isoform of P08559, Isoform 3 of Pyruvate dehydrogenase E1 component subunit alpha, somatic form, mitochondrial;Isoform of P08559, Isoform 4 of Pyruvate dehydrogenase E1 component subunit alpha, somatic form, mitochondrial	P08559;P08559-3;P08559-4
Mitochondria	Lysosome	Mitochondria	Lysosome	+	0.0480784	0.965416	0.037853	0.976794	P13804	ETFA	Electron transfer flavoprotein subunit alpha, mitochondrial	P13804
Mitochondria	Lysosome	Mitochondria	Lysosome	+	0.0518518	0.971013	0.0892606	0.974034	P00367	GLUD1	Glutamate dehydrogenase 1, mitochondrial	P00367
Mitochondria	Peroxisome	Mitochondria	LD	+	0	0.951117	0	0.968227	Q6P4F2	FDX2	Ferredoxin-2, mitochondrial	Q6P4F2
Mitochondria	Peroxisome	Mitochondria	Cytoplasm	+	0.0477886	0.978505	0	0.964809	P22695	UQCRC2	Cytochrome b-c1 complex subunit 2, mitochondrial	P22695
Mitochondria	Nucleus	Mitochondria	endosome-vesicle	+	0	0.938153	0	0.94458	O43819	SCO2	Protein SCO2 homolog, mitochondrial	O43819
Mitochondria	Lysosome	Mitochondria	LD	+	0.0800477	0.8914	0	0.96616	Q96EY8	MMAB	Corrinoid adenosyltransferase	Q96EY8
Mitochondria	Nucleus	Mitochondria	LD	+	0	0.813654	0.0645482	0.935441	P82673	MRPS35	28S ribosomal protein S35, mitochondrial	P82673
Mitochondria	Cytoplasm	Mitochondria	LD	+	0	0.794176	0	0.968225	P08574	CYC1	Cytochrome c1, heme protein, mitochondrial	P08574
Mitochondria	Cytoplasm	Mitochondria	LD	+	0	0.819136	0	0.943369	Q9NQ50	MRPL40	39S ribosomal protein L40, mitochondrial	Q9NQ50
Mitochondria	Golgi apparatus	Mitochondria	PM	+	0	0.819914	0.0962792	0.928576	D6REA0;O75879	GATB	Isoform of O75879, Glutamyl-tRNA(Gln) amidotransferase subunit B, mitochondrial;Glutamyl-tRNA(Gln) amidotransferase subunit B, mitochondrial	D6REA0;O75879
Mitochondria	Nucleus	Mitochondria	Cytoplasm	+	0.0251397	0.939477	0.17294	0.75718	P24752	ACAT1	Acetyl-CoA acetyltransferase, mitochondrial	P24752
Mitochondria	endosome-vesicle	Mitochondria	Peroxisome	+	0	0.907109	0	0.958776	O43615	TIMM44	Mitochondrial import inner membrane translocase subunit TIM44	O43615
Mitochondria	Translation	Mitochondria	ER	+	0	0.930982	0.115222	0.969932	B4DJV2;O75390	CS	Isoform of O75390, Citrate synthase;Citrate synthase, mitochondrial	B4DJV2;O75390
Mitochondria	Nucleus	Mitochondria	Peroxisome	+	0	0.846065	0.0478029	0.975428	Q7Z3D6-2;Q7Z3D6-3	DGLUCY	Isoform of Q7Z3D6, Isoform 2 of D-glutamate cyclase, mitochondrial;Isoform of Q7Z3D6, Isoform 3 of D-glutamate cyclase, mitochondrial	Q7Z3D6-2;Q7Z3D6-3
Mitochondria	Golgi apparatus	Mitochondria	PM	+	0	0.87235	0.00798459	0.979346	P34897;P34897-3	SHMT2	Serine hydroxymethyltransferase, mitochondrial;Isoform of P34897, Isoform 3 of Serine hydroxymethyltransferase, mitochondrial	P34897;P34897-3
Mitochondria	PM	Mitochondria	LD	+	0	0.903552	0.0697594	0.926086	Q92947	GCDH	Glutaryl-CoA dehydrogenase, mitochondrial	Q92947
Mitochondria	Translation	Mitochondria	LD	+	0	0.896099	0	0.972035	Q9H1K1	ISCU	Iron-sulfur cluster assembly enzyme ISCU, mitochondrial	Q9H1K1
Mitochondria	Translation	Mitochondria	LD	+	0	0.884265	0	0.935194	Q9BWH2	FUNDC2	FUN14 domain-containing protein 2	Q9BWH2
Mitochondria	endosome-vesicle	Mitochondria	LD	+	0	0.956827	0.0742346	0.905288	P36542;P36542-2	ATP5F1C	ATP synthase subunit gamma, mitochondrial;Isoform of P36542, Isoform Heart of ATP synthase subunit gamma, mitochondrial	P36542;P36542-2
Mitochondria	protein-complex	Mitochondria	ER	+	0	0.899827	0	0.953553	P28331;P28331-2;P28331-4	NDUFS1	NADH-ubiquinone oxidoreductase 75 kDa subunit, mitochondrial;Isoform of P28331, Isoform 2 of NADH-ubiquinone oxidoreductase 75 kDa subunit, mitochondrial;Isoform of P28331, Isoform 4 of NADH-ubiquinone oxidoreductase 75 kDa subunit, mitochondrial	P28331;P28331-2;P28331-4
Mitochondria	endosome-vesicle	Mitochondria	Peroxisome	+	0	0.940626	0	0.797925	G3V0I5;P49821;P49821-2	NDUFV1	Isoform of P49821, NADH dehydrogenase [ubiquinone] flavoprotein 1, mitochondrial;NADH dehydrogenase [ubiquinone] flavoprotein 1, mitochondrial;Isoform of P49821, Isoform 2 of NADH dehydrogenase [ubiquinone] flavoprotein 1, mitochondrial	G3V0I5;P49821;P49821-2
Mitochondria	endosome-vesicle	Mitochondria	Translation	+	0	0.833993	0.0896054	0.787735	A0A590UJS8;A0A5F9ZA98;O75027;O75027-2	ABCB7	Isoform of O75027, ATP-binding cassette sub-family B member 7, mitochondrial;Isoform of O75027, ATP-binding cassette sub-family B member 7, mitochondrial;ATP-binding cassette sub-family B member 7, mitochondrial;Isoform of O75027, Isoform 2 of ATP-binding cassette sub-family B member 7, mitochondrial	A0A590UJS8;A0A5F9ZA98;O75027;O75027-2
Mitochondria	ER	Mitochondria	LD	+	0.0307112	0.958046	0.0338189	0.932587	Q9BXW7;Q9BXW7-2	HDHD5	Haloacid dehalogenase-like hydrolase domain-containing 5;Isoform of Q9BXW7, Isoform 1 of Haloacid dehalogenase-like hydrolase domain-containing 5	Q9BXW7;Q9BXW7-2
Mitochondria	endosome-vesicle	Mitochondria	Peroxisome	+	0	0.956935	0.0669652	0.981357	Q6NVY1	HIBCH	3-hydroxyisobutyryl-CoA hydrolase, mitochondrial	Q6NVY1
Mitochondria	Cytoplasm	Mitochondria	protein-complex	+	0	0.853351	0	0.859369	P12236	SLC25A6	ADP/ATP translocase 3	P12236
Mitochondria	Lysosome	Mitochondria	Cytoplasm	+	0.00158546	0.976415	0	0.978827	P10809	HSPD1	60 kDa heat shock protein, mitochondrial	P10809
Mitochondria	Peroxisome	Mitochondria	Peroxisome	+	0.0675631	0.983005	0.236252	0.923262	Q9H9B4	SFXN1	Sideroflexin-1	Q9H9B4
Mitochondria	Peroxisome	Mitochondria	Cytoplasm	+	0.0918934	0.978878	0	0.979075	P06576	ATP5F1B	ATP synthase subunit beta, mitochondrial	P06576
Mitochondria	LD	Mitochondria	Lysosome	+	0	0.934479	0	0.963466	Q99714	HSD17B10	3-hydroxyacyl-CoA dehydrogenase type-2	Q99714
Mitochondria	Translation	Mitochondria	Peroxisome	+	0	0.954035	0	0.987162	Q96I99	SUCLG2	Succinate--CoA ligase [GDP-forming] subunit beta, mitochondrial	Q96I99
Mitochondria	Peroxisome	Mitochondria	Peroxisome	+	0.112996	0.9606	0.183492	0.976951	A0A2R8Y6Y7;A0A2R8YDQ9;Q9P2R7;Q9P2R7-2	SUCLA2	Isoform of Q9P2R7, Succinate--CoA ligase [ADP-forming] subunit beta, mitochondrial;Isoform of Q9P2R7, Succinate--CoA ligase [ADP-forming] subunit beta, mitochondrial;Succinate--CoA ligase [ADP-forming] subunit beta, mitochondrial;Isoform of Q9P2R7, Isoform 2 of Succinate--CoA ligase [ADP-forming] subunit beta, mitochondrial	A0A2R8Y6Y7;A0A2R8YDQ9;Q9P2R7;Q9P2R7-2
Mitochondria	Cytoplasm	Mitochondria	LD	+	0	0.841007	0	0.968719	Q16891	IMMT	MICOS complex subunit MIC60	Q16891
Mitochondria	Nucleus	Mitochondria	Peroxisome	+	0	0.889363	0.145673	0.930478	O75431;O75431-2	MTX2	Metaxin-2;Isoform of O75431, Isoform 2 of Metaxin-2	O75431;O75431-2
Mitochondria	ER	Mitochondria	LD	+	0	0.898713	0	0.952789	P53701	HCCS	Cytochrome c-type heme lyase	P53701
Mitochondria	Lysosome	Mitochondria	Lysosome	+	0.0730586	0.933389	0.0457459	0.97032	O75439	PMPCB	Mitochondrial-processing peptidase subunit beta	O75439
Mitochondria	Cytoplasm	Mitochondria	PM	+	0	0.915125	0.0950916	0.93454	Q02978	SLC25A11	Mitochondrial 2-oxoglutarate/malate carrier protein	Q02978
Mitochondria	Peroxisome	Mitochondria	LD	+	0.0664319	0.975181	0	0.966187	O75380	NDUFS6	NADH dehydrogenase [ubiquinone] iron-sulfur protein 6, mitochondrial	O75380
Mitochondria	ER	Mitochondria	ER	+	0.0180852	0.968059	0	0.941158	P04181	OAT	Ornithine aminotransferase, mitochondrial	P04181
Mitochondria	Peroxisome	Mitochondria	Peroxisome	+	0	0.966972	0.334119	0.964715	J3KPX7;Q99623	PHB2	Isoform of Q99623, Prohibitin;Prohibitin-2	J3KPX7;Q99623
Mitochondria	endosome-vesicle	Mitochondria	Peroxisome	+	0	0.938887	0	0.827957	C9JJ19;P82930	MRPS34	Isoform of P82930, 28S ribosomal protein S34, mitochondrial;28S ribosomal protein S34, mitochondrial	C9JJ19;P82930
Mitochondria	Nucleus	Mitochondria	Peroxisome	+	0.0873538	0.864077	0	0.958183	Q8N5N7;Q8N5N7-2	MRPL50	39S ribosomal protein L50, mitochondrial;Isoform of Q8N5N7, Isoform 2 of 39S ribosomal protein L50, mitochondrial	Q8N5N7;Q8N5N7-2
Mitochondria	ER	Mitochondria	ER	+	0	0.93175	0	0.865902	Q9HA77	CARS2	Probable cysteine--tRNA ligase, mitochondrial	Q9HA77
Mitochondria	Nucleus	Mitochondria	LD	+	0.111906	0.850316	0.0922527	0.82403	P00414	MT-CO3	Cytochrome c oxidase subunit 3	P00414
Mitochondria	ER	Mitochondria	endosome-vesicle	+	0.0341896	0.890194	0	0.968007	B7ZM99	MTHFD1L	Isoform of Q6UB35, Formyltetrahydrofolate synthetase	B7ZM99
Mitochondria	Lysosome	Mitochondria	LD	+	0.0556279	0.8754	0	0.968054	P47985	UQCRFS1	Cytochrome b-c1 complex subunit Rieske, mitochondrial	P47985
Mitochondria	PM	Mitochondria	ER	+	0	0.871881	0.128338	0.856568	H7C1U8;Q9BUR5	APOO	Isoform of Q9BUR5, MICOS complex subunit (Fragment);MICOS complex subunit MIC26	H7C1U8;Q9BUR5
Mitochondria	Peroxisome	Mitochondria	ER	+	0.0251212	0.946559	0.0202895	0.968328	A0A0A0MT83;P26440	IVD	Isoform of P26440, Butyryl-CoA dehydrogenase;Isovaleryl-CoA dehydrogenase, mitochondrial	A0A0A0MT83;P26440
Mitochondria	Lysosome	Mitochondria	LD	+	0.0175859	0.975167	0	0.984764	P49411	TUFM	Elongation factor Tu, mitochondrial	P49411
Mitochondria	ER	Mitochondria	ER	+	0.0788754	0.957051	0.0741191	0.966915	Q00325-2	SLC25A3	Isoform of Q00325, Isoform B of Phosphate carrier protein, mitochondrial	Q00325-2
Mitochondria	ER	Mitochondria	Peroxisome	+	0.0201026	0.98264	0.255994	0.979172	P25705	ATP5F1A	ATP synthase subunit alpha, mitochondrial	P25705
Mitochondria	ER	Mitochondria	Cytoplasm	+	0.0640569	0.981069	0.0944242	0.823122	Q16822	PCK2	Phosphoenolpyruvate carboxykinase [GTP], mitochondrial	Q16822
Mitochondria	ER	Mitochondria	Peroxisome	+	0.0517805	0.979084	0.021108	0.982419	P23368	ME2	NAD-dependent malic enzyme, mitochondrial	P23368
Mitochondria	endosome-vesicle	Mitochondria	Cytoplasm	+	0	0.969829	0	0.986617	P42765	ACAA2	3-ketoacyl-CoA thiolase, mitochondrial	P42765
Mitochondria	Peroxisome	Mitochondria	Peroxisome	+	0	0.970671	0.0863006	0.973216	A0A087WZN1;O43837	IDH3B	Isoform of O43837, Isocitrate dehydrogenase [NAD] subunit, mitochondrial;Isocitrate dehydrogenase [NAD] subunit beta, mitochondrial	A0A087WZN1;O43837
Mitochondria	Golgi apparatus	Mitochondria	Golgi apparatus	+	0	0.722641	0.0540841	0.875067	G8JLA1;Q8NBN7	RDH13	Isoform of Q8NBN7, Retinol dehydrogenase 13;Retinol dehydrogenase 13	G8JLA1;Q8NBN7
Mitochondria	endosome-vesicle	Mitochondria	Lysosome	+	0	0.833351	0.026354	0.97749	Q8WWC4	MAIP1	m-AAA protease-interacting protein 1, mitochondrial	Q8WWC4
Mitochondria	Nucleus	Mitochondria	LD	+	0.187618	0.738046	0.104107	0.892767	E7ESL0;J3KQY1;Q9NWU5	MRPL22	Isoform of Q9NWU5, 39S ribosomal protein L22, mitochondrial;Isoform of Q9NWU5, 39S ribosomal protein L22, mitochondrial;39S ribosomal protein L22, mitochondrial	E7ESL0;J3KQY1;Q9NWU5
Mitochondria	Cytoplasm	Mitochondria	Peroxisome	+	0	0.902161	0.316054	0.947438	Q8NE86;Q8NE86-3	MCU	Calcium uniporter protein, mitochondrial;Isoform of Q8NE86, Isoform 3 of Calcium uniporter protein, mitochondrial	Q8NE86;Q8NE86-3
Mitochondria	LD	Mitochondria	Peroxisome	+	0	0.836845	0.123667	0.947503	Q5T160	RARS2	Probable arginine--tRNA ligase, mitochondrial	Q5T160
Mitochondria	LD	Mitochondria	ER	+	0	0.828877	0	0.77322	Q9H4B0	OSGEPL1	Probable tRNA N6-adenosine threonylcarbamoyltransferase, mitochondrial	Q9H4B0
Mitochondria	Lysosome	Mitochondria	Peroxisome	+	0.0206077	0.643902	0	0.777691	Q8IYU8	MICU2	Calcium uptake protein 2, mitochondrial	Q8IYU8
Mitochondria	Cytoplasm	Mitochondria	LD	+	0	0.747499	0.281613	0.851387	P82675	MRPS5	28S ribosomal protein S5, mitochondrial	P82675
Mitochondria	LD	Mitochondria	LD	+	0	0.710122	0	0.958814	I3L448;Q5TC12	ATPAF1	Isoform of Q5TC12, ATP synthase mitochondrial F1 complex assembly factor 1;ATP synthase mitochondrial F1 complex assembly factor 1	I3L448;Q5TC12
Mitochondria	Lysosome	Mitochondria	LD	+	0	0.867597	0.0889454	0.889152	Q8WVM0	TFB1M	Dimethyladenosine transferase 1, mitochondrial	Q8WVM0
Mitochondria	Nucleus	Mitochondria	Nucleus	+	0	0.841718	0	0.917634	Q15031	LARS2	Probable leucine--tRNA ligase, mitochondrial	Q15031
Mitochondria	Nucleus	Mitochondria	Peroxisome	+	0	0.820409	0	0.91531	P10109	FDX1	Adrenodoxin, mitochondrial	P10109
Mitochondria	Translation	Mitochondria	Peroxisome	+	0	0.801807	0.135648	0.972268	P53007	SLC25A1	Tricarboxylate transport protein, mitochondrial	P53007
Mitochondria	endosome-vesicle	Mitochondria	endosome-vesicle	+	0	0.82668	0.13759	0.71555	Q96CU9	FOXRED1	FAD-dependent oxidoreductase domain-containing protein 1	Q96CU9
Mitochondria	Cytoplasm	Mitochondria	Peroxisome	+	0	0.88458	0.400447	0.938131	A0A1P0AYU5;Q9BWM7	SFXN3	Isoform of Q9BWM7, Sidoreflexin;Sideroflexin-3	A0A1P0AYU5;Q9BWM7
Mitochondria	Nucleus	Mitochondria	Lysosome	+	0	0.850277	0.0758819	0.908395	Q96CB9;Q96CB9-4	NSUN4	5-methylcytosine rRNA methyltransferase NSUN4;Isoform of Q96CB9, Isoform 4 of 5-methylcytosine rRNA methyltransferase NSUN4	Q96CB9;Q96CB9-4
Mitochondria	Translation	Mitochondria	LD	+	0	0.833938	0	0.954744	A0A0C4DGB9	PPA2	Isoform of Q9H2U2, Inorganic diphosphatase	A0A0C4DGB9
Mitochondria	LD	Mitochondria	Lysosome	+	0	0.700902	0.151946	0.940358	Q9NPJ3;Q9NPJ3-2	ACOT13	Acyl-coenzyme A thioesterase 13;Isoform of Q9NPJ3, Isoform 2 of Acyl-coenzyme A thioesterase 13	Q9NPJ3;Q9NPJ3-2
Mitochondria	Lysosome	Mitochondria	Peroxisome	+	0	0.823338	0	0.906343	J3KPP0;Q9Y6G3;S4R2Z7;S4R360	MRPL42	Isoform of Q9Y6G3, 39S ribosomal protein L42, mitochondrial;39S ribosomal protein L42, mitochondrial;Isoform of Q9Y6G3, 39S ribosomal protein L42, mitochondrial;Isoform of Q9Y6G3, 39S ribosomal protein L42, mitochondrial	J3KPP0;Q9Y6G3;S4R2Z7;S4R360
Mitochondria	Peroxisome	Mitochondria	ER	+	0	0.677793	0	0.951456	Q5TEU4	NDUFAF5	Arginine-hydroxylase NDUFAF5, mitochondrial	Q5TEU4
Mitochondria	Cytoplasm	Mitochondria	Lysosome	+	0.190534	0.616292	0.0736999	0.976823	H0YFD6;P40939	HADHA	Isoform of P40939, Enoyl-CoA hydratase;Trifunctional enzyme subunit alpha, mitochondrial	H0YFD6;P40939
Mitochondria	Nucleus	Mitochondria	Lysosome	+	0.20394	0.793493	0.142359	0.85041	P30405	PPIF	Peptidyl-prolyl cis-trans isomerase F, mitochondrial	P30405
Mitochondria	Lysosome	Mitochondria	Translation	+	0	0.783867	0	0.873075	Q9NUJ1	ABHD10	Palmitoyl-protein thioesterase ABHD10, mitochondrial	Q9NUJ1
Mitochondria	Peroxisome	Mitochondria	Cytoplasm	+	0	0.783138	0.123473	0.759841	Q9BYD1	MRPL13	39S ribosomal protein L13, mitochondrial	Q9BYD1
Mitochondria	Golgi apparatus	Mitochondria	ER	+	0	0.677741	0.192632	0.81851	Q96HY7	DHTKD1	Probable 2-oxoglutarate dehydrogenase E1 component DHKTD1, mitochondrial	Q96HY7
Mitochondria	Golgi apparatus	Mitochondria	Lysosome	+	0	0.732103	0	0.934067	O95363	FARS2	Phenylalanine--tRNA ligase, mitochondrial	O95363
Mitochondria	Nucleus	Mitochondria	LD	+	0.347762	0.67908	0	0.948412	Q00059	TFAM	Transcription factor A, mitochondrial	Q00059
Mitochondria	Nucleus	Mitochondria	Peroxisome	+	0.55689	0.625715	0.162286	0.874824	Q9HC21;Q9HC21-2	SLC25A19	Mitochondrial thiamine pyrophosphate carrier;Isoform of Q9HC21, Isoform 2 of Mitochondrial thiamine pyrophosphate carrier	Q9HC21;Q9HC21-2
Mitochondria	Nucleus	Mitochondria	Peroxisome	+	0.659963	0.646302	0.166823	0.588999	Q86UY8;Q86UY8-2	NT5DC3	5'-nucleotidase domain-containing protein 3;Isoform of Q86UY8, Isoform 2 of 5'-nucleotidase domain-containing protein 3	Q86UY8;Q86UY8-2
Mitochondria	Lysosome	Mitochondria	Lysosome	+	0	0.728612	0.132877	0.92572	P22830;P22830-2	FECH	Ferrochelatase, mitochondrial;Isoform of P22830, Isoform 2 of Ferrochelatase, mitochondrial	P22830;P22830-2
Mitochondria	Translation	Mitochondria	LD	+	0.100945	0.706866	0	0.964265	P43155;P43155-2	CRAT	Carnitine O-acetyltransferase;Isoform of P43155, Isoform 2 of Carnitine O-acetyltransferase	P43155;P43155-2
Mitochondria	Golgi apparatus	Mitochondria	ER	+	0	0.764967	0.0630247	0.75922	Q96E52	OMA1	Metalloendopeptidase OMA1, mitochondrial	Q96E52
Mitochondria	Golgi apparatus	Mitochondria	Lysosome	+	0	0.784695	0	0.858817	Q92552;Q92552-2	MRPS27	28S ribosomal protein S27, mitochondrial;Isoform of Q92552, Isoform 2 of 28S ribosomal protein S27, mitochondrial	Q92552;Q92552-2
Mitochondria	Translation	Mitochondria	Cytoplasm	+	0.171893	0.69465	0	0.939899	Q13505;Q13505-3	MTX1	Metaxin-1;Isoform of Q13505, Isoform 3 of Metaxin-1	Q13505;Q13505-3
Mitochondria	Golgi apparatus	Mitochondria	PM	+	0.238429	0.69646	0.0950419	0.943605	P00403	MT-CO2	Cytochrome c oxidase subunit 2	P00403
Mitochondria	Nucleus	Mitochondria	Lysosome	+	0	0.603718	0	0.745726	Q96AQ8;U3KQP8	MCUR1	Mitochondrial calcium uniporter regulator 1;Isoform of Q96AQ8, Mitochondrial calcium uniporter regulator 1 (Fragment)	Q96AQ8;U3KQP8
Mitochondria	Nucleus	Mitochondria	Lysosome	+	0	0.77422	0.163749	0.719592	Q9BT30	ALKBH7	Alpha-ketoglutarate-dependent dioxygenase alkB homolog 7, mitochondrial	Q9BT30
Mitochondria	Cytoplasm	Mitochondria	LD	+	0	0.836683	0.053104	0.869022	Q53H12	AGK	Acylglycerol kinase, mitochondrial	Q53H12
Mitochondria	LD	Mitochondria	LD	+	0.15142	0.91528	0.252808	0.86968	P54886;P54886-2	ALDH18A1	Delta-1-pyrroline-5-carboxylate synthase;Isoform of P54886, Isoform Short of Delta-1-pyrroline-5-carboxylate synthase	P54886;P54886-2
Mitochondria	Peroxisome	Mitochondria	endosome-vesicle	+	0.281712	0.94062	0	0.947996	Q96EY7	PTCD3	Pentatricopeptide repeat domain-containing protein 3, mitochondrial	Q96EY7
Mitochondria	LD	Mitochondria	Lysosome	+	0.0454302	0.873953	0.0562357	0.963651	Q96RP9	GFM1	Elongation factor G, mitochondrial	Q96RP9
Mitochondria	Peroxisome	Mitochondria	Peroxisome	+	0.143838	0.910237	0.162288	0.949977	Q5T8A0;Q9Y399	MRPS2	Isoform of Q9Y399, 28S ribosomal protein S2, mitochondrial (Fragment);28S ribosomal protein S2, mitochondrial	Q5T8A0;Q9Y399
Mitochondria	Nucleus	Mitochondria	Peroxisome	+	0	0.806987	0.247094	0.973536	Q13423	NNT	NAD(P) transhydrogenase, mitochondrial	Q13423
Mitochondria	Lysosome	Mitochondria	Peroxisome	+	0.141205	0.878159	0.361081	0.949729	O75746	SLC25A12	Calcium-binding mitochondrial carrier protein Aralar1	O75746
Mitochondria	Peroxisome	Mitochondria	Peroxisome	+	0.261365	0.817733	0	0.94894	P36551	CPOX	Oxygen-dependent coproporphyrinogen-III oxidase, mitochondrial	P36551
Mitochondria	ER	Mitochondria	Lysosome	+	0.331452	0.879334	0.0637681	0.981065	O60313-2	OPA1	Isoform of O60313, Isoform 2 of Dynamin-like 120 kDa protein, mitochondrial	O60313-2
Mitochondria	Nucleus	Mitochondria	Peroxisome	+	0	0.667954	0	0.879834	P82664	MRPS10	28S ribosomal protein S10, mitochondrial	P82664
Mitochondria	Cytoplasm	Mitochondria	Lysosome	+	0.0171726	0.724786	0	0.925647	Q7L8L6	FASTKD5	FAST kinase domain-containing protein 5, mitochondrial	Q7L8L6
Mitochondria	Nucleus	Mitochondria	Lysosome	+	0	0.801981	0	0.877827	M0R208;Q16740	CLPP	Isoform of Q16740, ATP-dependent Clp protease proteolytic subunit;ATP-dependent Clp protease proteolytic subunit, mitochondrial	M0R208;Q16740
Mitochondria	Cytoplasm	Mitochondria	LD	+	0.186379	0.760505	0	0.839361	Q5HYI7	MTX3	Metaxin-3	Q5HYI7
Mitochondria	Lysosome	Mitochondria	ER	+	0	0.707036	0.0418462	0.792318	O75323	NIPSNAP2	Protein NipSnap homolog 2	O75323
Mitochondria	Golgi apparatus	Mitochondria	Lysosome	+	0	0.711229	0	0.855933	A0A494C004;A0A494C0C5;A0A494C0V5;A0A494C141;A0A499FJ53;A6XNE1;F6Y2X3;Q16635;Q16635-2;Q16635-3;Q16635-4;Q16635-5;Q16635-6;Q16635-7;Q16635-8;Q16635-9	TAZ	Isoform of Q16635, Tafazzin family protein;Isoform of Q16635, Tafazzin family protein;Isoform of Q16635, Tafazzin family protein;Isoform of Q16635, Tafazzin family protein (Fragment);Isoform of Q16635, Tafazzin family protein;Isoform of Q16635, Tafazzin family protein;Isoform of Q16635, Tafazzin family protein;Tafazzin;Isoform of Q16635, Isoform 2 of Tafazzin;Isoform of Q16635, Isoform 3 of Tafaz…	A0A494C004;A0A494C0C5;A0A494C0V5;A0A494C141;A0A499FJ53;A6XNE1;F6Y2X3;Q16635;Q16635-2;Q16635-3;Q16635-4;Q16635-5;Q16635-6;Q16635-7;Q16635-8;Q16635-9
Mitochondria	Nucleus	Mitochondria	Peroxisome	+	0	0.807466	0.438465	0.880605	Q9H1U9	SLC25A51	Mitochondrial nicotinamide adenine dinucleotide transporter SLC25A51	Q9H1U9
Mitochondria	PM	Mitochondria	Peroxisome	+	0	0.783209	0	0.810937	Q9H0R6	QRSL1	Glutamyl-tRNA(Gln) amidotransferase subunit A, mitochondrial	Q9H0R6
Mitochondria	Lysosome	Mitochondria	LD	+	0	0.820678	0.315807	0.729618	Q9HD34	LYRM4	LYR motif-containing protein 4	Q9HD34
Mitochondria	Lysosome	Mitochondria	LD	+	0	0.749985	0.140276	0.862952	Q9NUL7	DDX28	Probable ATP-dependent RNA helicase DDX28	Q9NUL7
Mitochondria	Nucleus	Mitochondria	Nucleus	+	0	0.821841	0	0.919696	Q96SZ6;Q96SZ6-3;Q96SZ6-5;Q96SZ6-6	CDK5RAP1	Mitochondrial tRNA methylthiotransferase CDK5RAP1;Isoform of Q96SZ6, Isoform 3 of Mitochondrial tRNA methylthiotransferase CDK5RAP1;Isoform of Q96SZ6, Isoform 5 of Mitochondrial tRNA methylthiotransferase CDK5RAP1;Isoform of Q96SZ6, Isoform 6 of Mitochondrial tRNA methylthiotransferase CDK5RAP1	Q96SZ6;Q96SZ6-3;Q96SZ6-5;Q96SZ6-6
Mitochondria	endosome-vesicle	Mitochondria	Nucleus	+	0	0.734951	0.150977	0.860846	Q5RI15;Q5RI15-2	COX20	Cytochrome c oxidase assembly protein COX20, mitochondrial;Isoform of Q5RI15, Isoform 2 of Cytochrome c oxidase assembly protein COX20, mitochondrial	Q5RI15;Q5RI15-2
Mitochondria	Golgi apparatus	Mitochondria	LD	+	0.0988197	0.756906	0	0.95707	Q15526;Q15526-2	SURF1	Surfeit locus protein 1;Isoform of Q15526, Isoform 2 of Surfeit locus protein 1	Q15526;Q15526-2
Mitochondria	Translation	Mitochondria	Cytoplasm	+	0	0.80373	0	0.863308	P43304	GPD2	Glycerol-3-phosphate dehydrogenase, mitochondrial	P43304
Mitochondria	Golgi apparatus	Mitochondria	LD	+	0.0548912	0.728783	0	0.924052	Q8TCC3;Q8TCC3-2	MRPL30	39S ribosomal protein L30, mitochondrial;Isoform of Q8TCC3, Isoform 2 of 39S ribosomal protein L30, mitochondrial	Q8TCC3;Q8TCC3-2
Mitochondria	Nucleus	Mitochondria	LD	+	0	0.701359	0	0.943476	A0A182DWF2;A0A182DWF3;D3YTF8;Q9NNW7;Q9NNW7-2	TXNRD2	Isoform of Q9NNW7, Thioredoxin-disulfide reductase;Isoform of Q9NNW7, Thioredoxin-disulfide reductase;Isoform of Q9NNW7, Thioredoxin-disulfide reductase;Thioredoxin reductase 2, mitochondrial;Isoform of Q9NNW7, Isoform 2 of Thioredoxin reductase 2, mitochondrial	A0A182DWF2;A0A182DWF3;D3YTF8;Q9NNW7;Q9NNW7-2
Mitochondria	Golgi apparatus	Mitochondria	ER	+	0	0.785801	0.0185193	0.84483	Q8IWL3	HSCB	Iron-sulfur cluster co-chaperone protein HscB	Q8IWL3
Mitochondria	Golgi apparatus	Mitochondria	LD	+	0	0.730861	0	0.985702	P22033	MMUT	Methylmalonyl-CoA mutase, mitochondrial	P22033
Mitochondria	Golgi apparatus	Mitochondria	Lysosome	+	0	0.761998	0	0.751515	A0A1W2PP11;A0A1W2PS40;C9JNP8;F8WCQ4;Q9H300;Q9H300-2	PARL	PARL readthrough, Rhomboid domain-containing protein;Isoform of Q9H300, Presenilins-associated rhomboid-like protein, mitochondrial;Isoform of Q9H300, Presenilins-associated rhomboid-like protein, mitochondrial;Isoform of Q9H300, Presenilins-associated rhomboid-like protein, mitochondrial;Presenilins-associated rhomboid-like protein, mitochondrial;Isoform of Q9H300, Isoform 2 of Presenilins-assoc…	A0A1W2PP11;A0A1W2PS40;C9JNP8;F8WCQ4;Q9H300;Q9H300-2
Mitochondria	Lysosome	Mitochondria	LD	+	0.060786	0.701866	0.30613	0.713177	Q8WV60	PTCD2	Pentatricopeptide repeat-containing protein 2, mitochondrial	Q8WV60
Mitochondria	Nucleus	Mitochondria	Peroxisome	+	0	0.656912	0.00325658	0.962662	A0A0C4DG91;C9J9V6;O75414	NME6	Isoform of O75414, Nucleoside diphosphate kinase;Isoform of O75414, Nucleoside diphosphate kinase (Fragment);Nucleoside diphosphate kinase 6	A0A0C4DG91;C9J9V6;O75414
Mitochondria	Golgi apparatus	Mitochondria	Lysosome	+	0	0.671715	0	0.909468	A0A087X0L7;E7EVY0;J3KNA0;Q15070;Q15070-2	OXA1L	Isoform of Q15070, Mitochondrial inner membrane protein OXA1L;Isoform of Q15070, Mitochondrial inner membrane protein OXA1L;Isoform of Q15070, Mitochondrial inner membrane protein OXA1L;Mitochondrial inner membrane protein OXA1L;Isoform of Q15070, Isoform 2 of Mitochondrial inner membrane protein OXA1L	A0A087X0L7;E7EVY0;J3KNA0;Q15070;Q15070-2
Mitochondria	Golgi apparatus	Mitochondria	Peroxisome	+	0	0.69795	0.371087	0.855106	Q9BSF4	TIMM29	Mitochondrial import inner membrane translocase subunit Tim29	Q9BSF4
Mitochondria	Golgi apparatus	Mitochondria	Lysosome	+	0	0.779373	0.0429658	0.983838	Q5JRX3	PITRM1	Presequence protease, mitochondrial	Q5JRX3
Mitochondria	Lysosome	Mitochondria	LD	+	0.0275156	0.711981	0.190613	0.790473	J3QTA6;Q9BRQ6	CHCHD6	Isoform of Q9BRQ6, MICOS complex subunit MIC25;MICOS complex subunit MIC25	J3QTA6;Q9BRQ6
Mitochondria	Peroxisome	Mitochondria	Peroxisome	+	0	0.690101	0	0.855019	Q86Y79	PTRH1	Probable peptidyl-tRNA hydrolase	Q86Y79
Mitochondria	Lysosome	Mitochondria	LD	+	0.0645689	0.782557	0	0.915932	P82933	MRPS9	28S ribosomal protein S9, mitochondrial	P82933
Mitochondria	Translation	Mitochondria	ER	+	0	0.744652	0	0.696741	Q99757	TXN2	Thioredoxin, mitochondrial	Q99757
Mitochondria	Peroxisome	Mitochondria	LD	+	0.0670173	0.760835	0.275943	0.893709	Q9BUB7	TMEM70	Transmembrane protein 70, mitochondrial	Q9BUB7
Mitochondria	Golgi apparatus	Mitochondria	Peroxisome	+	0	0.588351	0.250269	0.681503	E9PGQ0;Q96H78	SLC25A44	Isoform of Q96H78, Solute carrier family 25 member 44;Solute carrier family 25 member 44	E9PGQ0;Q96H78
Mitochondria	Nucleus	Mitochondria	ER	+	0	0.618021	0	0.892835	Q9BT17;U3KQ69	MTG1	Mitochondrial ribosome-associated GTPase 1;Isoform of Q9BT17, Mitochondrial GTPase 1	Q9BT17;U3KQ69
Mitochondria	Golgi apparatus	Mitochondria	Translation	+	0	0.730776	0	0.944494	Q8IYB8	SUPV3L1	ATP-dependent RNA helicase SUPV3L1, mitochondrial	Q8IYB8
Mitochondria	Golgi apparatus	Mitochondria	Peroxisome	+	0	0.666611	0.121012	0.977252	Q8IVS2	MCAT	Malonyl-CoA-acyl carrier protein transacylase, mitochondrial	Q8IVS2
Mitochondria	Nucleus	Mitochondria	PM	+	0	0.790069	0	0.930281	Q96I59	NARS2	Probable asparagine--tRNA ligase, mitochondrial	Q96I59
Mitochondria	Golgi apparatus	Mitochondria	PM	+	0.131801	0.749945	0.144018	0.895825	A0A087WXC5;E7ESZ7;O95299	NDUFA10	Isoform of O95299, NADH dehydrogenase [ubiquinone] 1 alpha subcomplex subunit 10, mitochondrial;Isoform of O95299, NADH dehydrogenase [ubiquinone] 1 alpha subcomplex subunit 10, mitochondrial;NADH dehydrogenase [ubiquinone] 1 alpha subcomplex subunit 10, mitochondrial	A0A087WXC5;E7ESZ7;O95299
protein-complex	Cytoplasm	ER	PM	+	0	0.824792	0.328504	0.88397	P16066	NPR1	Atrial natriuretic peptide receptor 1	P16066
Mitochondria	Cytoplasm	PM	LD	+	0	0.796732	0	0.645918	Q96SB3	PPP1R9B	Neurabin-2	Q96SB3
ER	LD	PM	Lysosome	+	0	0.883521	0.491152	0.931734	P12110	COL6A2	Collagen alpha-2(VI) chain	P12110
ER	PM	PM	Peroxisome	+	0	0.864508	0.336899	0.898425	P12109	COL6A1	Collagen alpha-1(VI) chain	P12109
ER	Lysosome	PM	LD	+	0.496952	0.744353	0	0.77405	O75084	FZD7	Frizzled-7	O75084
ER	Peroxisome	ER	Peroxisome		1	0.502077	0.406259	0.613863	P24043	LAMA2	Laminin subunit alpha-2	P24043
PM	ER	PM	LD		0	0.765633	0.468196	0.668967	Q8IWE4	DCUN1D3	DCN1-like protein 3	Q8IWE4
PM	Cytoplasm	PM	Peroxisome		0.169632	0.766259	0.365903	0.804236	P36269;P36269-2;P36269-3	GGT5	Glutathione hydrolase 5 proenzyme;Isoform of P36269, Isoform 2 of Glutathione hydrolase 5 proenzyme;Isoform of P36269, Isoform 3 of Glutathione hydrolase 5 proenzyme	P36269;P36269-2;P36269-3
PM	Nucleus	PM	ER		0	0.865908	0	0.802772	A0A1B0GTW6	EPB41L1	Isoform of Q9H4G0, FERM domain-containing protein	A0A1B0GTW6
PM	LD	PM	Golgi apparatus	+	0	0.849766	0.238694	0.680996	Q15262;Q15262-2;Q15262-3	PTPRK	Receptor-type tyrosine-protein phosphatase kappa;Isoform of Q15262, Isoform 2 of Receptor-type tyrosine-protein phosphatase kappa;Isoform of Q15262, Isoform 3 of Receptor-type tyrosine-protein phosphatase kappa	Q15262;Q15262-2;Q15262-3
PM	Lysosome	PM	LD	+	0.330563	0.775865	0	0.889941	P53985	SLC16A1	Monocarboxylate transporter 1	P53985
PM	Lysosome	PM	Lysosome	+	0.375746	0.931184	0.52658	0.860017	P11279	LAMP1	Lysosome-associated membrane glycoprotein 1	P11279
PM	Lysosome	PM	Golgi apparatus	+	0.255324	0.876534	0.121842	0.925909	Q15758	SLC1A5	Neutral amino acid transporter B(0)	Q15758
PM	Peroxisome	PM	LD	+	0.141524	0.83252	0.059101	0.854401	O43306;O43306-2	ADCY6	Adenylate cyclase type 6;Isoform of O43306, Isoform 2 of Adenylate cyclase type 6	O43306;O43306-2
PM	Peroxisome	PM	Mitochondria	+	0.237359	0.805843	0.241518	0.858566	A0A2R8Y4E3;A0A2R8Y4X1;A0A2R8Y504;A0A2R8Y5P8;A0A2R8Y5R7;A0A2R8Y5X5;A0A2R8Y821;A0A2R8YGQ3;B7Z2R4;O43556;O43556-4	SGCE	Isoform of O43556, Epsilon-sarcoglycan;Isoform of O43556, Epsilon-sarcoglycan;Isoform of O43556, Epsilon-sarcoglycan;Isoform of O43556, Epsilon-sarcoglycan (Fragment);Isoform of O43556, Epsilon-sarcoglycan;Isoform of O43556, Epsilon-sarcoglycan;Isoform of O43556, Epsilon-sarcoglycan;Isoform of O43556, Epsilon-sarcoglycan;Isoform of O43556, Epsilon-sarcoglycan;Epsilon-sarcoglycan;Isoform of O43556…	A0A2R8Y4E3;A0A2R8Y4X1;A0A2R8Y504;A0A2R8Y5P8;A0A2R8Y5R7;A0A2R8Y5X5;A0A2R8Y821;A0A2R8YGQ3;B7Z2R4;O43556;O43556-4
PM	Lysosome	PM	Mitochondria	+	0	0.919851	0	0.914204	P35052	GPC1	Glypican-1	P35052
PM	Lysosome	PM	LD	+	0	0.888045	0	0.91803	Q12846	STX4	Syntaxin-4	Q12846
PM	Lysosome	PM	Lysosome	+	0	0.917343	0	0.869773	P25445;P25445-6	FAS	Tumor necrosis factor receptor superfamily member 6;Isoform of P25445, Isoform 6 of Tumor necrosis factor receptor superfamily member 6	P25445;P25445-6
PM	Peroxisome	PM	LD	+	0	0.859164	0	0.842645	O95297;O95297-2	MPZL1	Myelin protein zero-like protein 1;Isoform of O95297, Isoform 2 of Myelin protein zero-like protein 1	O95297;O95297-2
PM	ER	PM	LD	+	0	0.959267	0	0.863221	O00161	SNAP23	Synaptosomal-associated protein 23	O00161
PM	Translation	PM	Cytoplasm	+	0	0.817879	0.112177	0.72937	P32856;P32856-2;P32856-3	STX2	Syntaxin-2;Isoform of P32856, Isoform 1 of Syntaxin-2;Isoform of P32856, Isoform 2 of Syntaxin-2	P32856;P32856-2;P32856-3
PM	ER	PM	endosome-vesicle	+	0	0.91207	0	0.847477	H0Y5B0	EPB41L2	Isoform of O43491, FA domain-containing protein (Fragment)	H0Y5B0
PM	Lysosome	PM	Translation	+	0.0601511	0.900847	0	0.694742	A0A2R8YE77;A0A2U3TZM1;O14936;O14936-3	CASK	Isoform of O14936, Calcium/calmodulin-dependent serine protein kinase (MAGUK family), isoform CRA_c;Isoform of O14936, Peripheral plasma membrane protein CASK;Peripheral plasma membrane protein CASK;Isoform of O14936, Isoform 3 of Peripheral plasma membrane protein CASK	A0A2R8YE77;A0A2U3TZM1;O14936;O14936-3
PM	Golgi apparatus	PM	endosome-vesicle	+	0	0.919057	0.285412	0.810332	P00533	EGFR	Epidermal growth factor receptor	P00533
PM	ER	PM	Cytoplasm	+	0.0523945	0.898511	0	0.874558	O00186	STXBP3	Syntaxin-binding protein 3	O00186
PM	Lysosome	PM	Mitochondria	+	0.20062	0.849933	0.361517	0.885141	A0A2R8Y543;A0A2R8Y5A3;A0A2R8Y804;A0A2R8YCH5;P35222	CTNNB1	Isoform of P35222, Catenin beta-1;Isoform of P35222, Catenin beta-1;Isoform of P35222, Catenin beta-1;Isoform of P35222, Catenin beta-1 (Fragment);Catenin beta-1	A0A2R8Y543;A0A2R8Y5A3;A0A2R8Y804;A0A2R8YCH5;P35222
PM	Mitochondria	PM	Peroxisome	+	0	0.775245	0	0.664929	Q13683;Q13683-9	ITGA7	Integrin alpha-7;Isoform of Q13683, Isoform Alpha-7X2DB of Integrin alpha-7	Q13683;Q13683-9
PM	Nucleus	PM	Peroxisome	+	0	0.854624	0	0.691633	Q13433	SLC39A6	Zinc transporter ZIP6	Q13433
PM	Mitochondria	PM	endosome-vesicle	+	0	0.920145	0.284684	0.771028	P06241	FYN	Tyrosine-protein kinase Fyn	P06241
PM	Golgi apparatus	PM	endosome-vesicle	+	0	0.883537	0	0.854112	P18433;P18433-6	PTPRA	Receptor-type tyrosine-protein phosphatase alpha;Isoform of P18433, Isoform 2 of Receptor-type tyrosine-protein phosphatase alpha	P18433;P18433-6
PM	ER	PM	endosome-vesicle	+	0	0.895524	0	0.906961	Q14699	RFTN1	Raftlin	Q14699
PM	Mitochondria	PM	Translation	+	0	0.903811	0	0.873966	O43157;O43157-2	PLXNB1	Plexin-B1;Isoform of O43157, Isoform 2 of Plexin-B1	O43157;O43157-2
PM	endosome-vesicle	PM	Translation	+	0	0.905776	0	0.792357	Q14118	DAG1	Dystroglycan	Q14118
PM	Lysosome	PM	Peroxisome	+	0.203184	0.916122	0	0.894987	P18084	ITGB5	Integrin beta-5	P18084
PM	Peroxisome	PM	Cytoplasm	+	0	0.872098	0	0.839159	P29992	GNA11	Guanine nucleotide-binding protein subunit alpha-11	P29992
PM	Cytoplasm	PM	Peroxisome	+	0	0.938647	0.0859866	0.916536	P05023;P05023-4	ATP1A1	Sodium/potassium-transporting ATPase subunit alpha-1;Isoform of P05023, Isoform 4 of Sodium/potassium-transporting ATPase subunit alpha-1	P05023;P05023-4
PM	Peroxisome	PM	ER	+	0	0.786756	0	0.921309	Q14344	GNA13	Guanine nucleotide-binding protein subunit alpha-13	Q14344
PM	Peroxisome	PM	ER	+	0	0.917668	0	0.936607	P63092-2	GNAS	Isoform of Q5JWF2, Isoform Gnas-2 of Guanine nucleotide-binding protein G(s) subunit alpha isoforms short	P63092-2
PM	Mitochondria	PM	ER	+	0	0.954934	0	0.927114	P62879	GNB2	Guanine nucleotide-binding protein G(I)/G(S)/G(T) subunit beta-2	P62879
PM	Mitochondria	PM	Cytoplasm	+	0	0.959678	0.325365	0.61732	Q9HCU0	CD248	Endosialin	Q9HCU0
PM	Mitochondria	PM	ER	+	0	0.983603	0	0.838479	C9JZR2;O60716;O60716-2;O60716-3;O60716-5	CTNND1	Isoform of O60716, Catenin delta-1;Catenin delta-1;Isoform of O60716, Isoform 1AB of Catenin delta-1;Isoform of O60716, Isoform 1AC of Catenin delta-1;Isoform of O60716, Isoform 1A of Catenin delta-1	C9JZR2;O60716;O60716-2;O60716-3;O60716-5
PM	ER	PM	Golgi apparatus	+	0	0.968918	0	0.837233	A6NC48;Q10588	BST1	Isoform of Q10588, ADP-ribosyl cyclase/cyclic ADP-ribose hydrolase;ADP-ribosyl cyclase/cyclic ADP-ribose hydrolase 2	A6NC48;Q10588
PM	ER	PM	Lysosome		0	0.931486	0.460362	0.624131	P55290;P55290-4	CDH13	Cadherin-13;Isoform of P55290, Isoform 4 of Cadherin-13	P55290;P55290-4
PM	ER	PM	endosome-vesicle	+	0	0.957905	0.259401	0.709405	A0A2U3TZL5;E9PNW4;P13987;P13987-2	CD59;ENSG00000284969;CD59;CD59	Isoform of P13987, CD59 glycoprotein (Fragment);ENSG00000284969 readthrough, CD59 glycoprotein;CD59 glycoprotein;Isoform of P13987, Isoform 2 of CD59 glycoprotein	A0A2U3TZL5;E9PNW4;P13987;P13987-2
PM	ER	ER	Golgi apparatus		0	0.948667	0.355075	0.784062	P61224;P61224-3	RAP1B	Ras-related protein Rap-1b;Isoform of P61224, Isoform 3 of Ras-related protein Rap-1b	P61224;P61224-3
PM	ER	PM	Mitochondria	+	0	0.955878	0	0.881216	P11234;P11234-2	RALB	Ras-related protein Ral-B;Isoform of P11234, Isoform 2 of Ras-related protein Ral-B	P11234;P11234-2
PM	ER	PM	LD	+	0	0.939349	0	0.920068	P04899	GNAI2	Guanine nucleotide-binding protein G(i) subunit alpha-2	P04899
PM	Lysosome	PM	Lysosome	+	0	0.944934	0	0.868583	P11233	RALA	Ras-related protein Ral-A	P11233
PM	Peroxisome	PM	Lysosome	+	0	0.946481	0	0.878139	P63096	GNAI1	Guanine nucleotide-binding protein G(i) subunit alpha-1	P63096
PM	ER	PM	Lysosome	+	0	0.954854	0.160082	0.949028	P15144	ANPEP	Aminopeptidase N	P15144
PM	ER	PM	Mitochondria	+	0	0.960944	0.206482	0.79544	O95980	RECK	Reversion-inducing cysteine-rich protein with Kazal motifs	O95980
PM	Golgi apparatus	PM	Lysosome	+	0	0.913439	0	0.80424	P06756;P06756-3	ITGAV	Integrin alpha-V;Isoform of P06756, Isoform 3 of Integrin alpha-V	P06756;P06756-3
PM	Golgi apparatus	LD	ER	+	0	0.93421	0.497607	0.73077	O15031	PLXNB2	Plexin-B2	O15031
PM	LD	PM	Lysosome	+	0	0.964005	0.51983	0.958817	A0A0D9SEN1;B4DLR2;Q12884	FAP	Isoform of Q12884, Prolyl endopeptidase FAP;Isoform of Q12884, Prolyl endopeptidase FAP;Prolyl endopeptidase FAP	A0A0D9SEN1;B4DLR2;Q12884
PM	Peroxisome	PM	Lysosome	+	0	0.916227	0.244518	0.884946	P09619	PDGFRB	Platelet-derived growth factor receptor beta	P09619
PM	ER	PM	Peroxisome	+	0	0.91376	0	0.949856	A0A0C4DGH0;Q5ZPR3	CD276	Isoform of Q5ZPR3, CD276 antigen;CD276 antigen	A0A0C4DGH0;Q5ZPR3
PM	Lysosome	PM	LD	+	0	0.975749	0	0.856105	Q6UVK1	CSPG4	Chondroitin sulfate proteoglycan 4	Q6UVK1
PM	LD	PM	LD	+	0	0.948108	0.121006	0.815903	P16070-12;P16070-13;P16070-14;P16070-8	CD44	Isoform of P16070, Isoform 12 of CD44 antigen;Isoform of P16070, Isoform 13 of CD44 antigen;Isoform of P16070, Isoform 14 of CD44 antigen;Isoform of P16070, Isoform 8 of CD44 antigen	P16070-12;P16070-13;P16070-14;P16070-8
PM	Lysosome	PM	ER	+	0	0.972915	0	0.900901	P23634;P23634-6;P23634-7;P23634-8	ATP2B4	Plasma membrane calcium-transporting ATPase 4;Isoform of P23634, Isoform XB of Plasma membrane calcium-transporting ATPase 4;Isoform of P23634, Isoform ZB of Plasma membrane calcium-transporting ATPase 4;Isoform of P23634, Isoform ZD of Plasma membrane calcium-transporting ATPase 4	P23634;P23634-6;P23634-7;P23634-8
PM	Translation	PM	LD	+	0	0.944799	0.12471	0.854466	P35613;P35613-2	BSG	Basigin;Isoform of P35613, Isoform 2 of Basigin	P35613;P35613-2
PM	endosome-vesicle	PM	Peroxisome	+	0	0.950152	0	0.929667	F5GZS6;J3KPF3;P08195;P08195-2;P08195-3;P08195-4	SLC3A2	Isoform of P08195, Aamy domain-containing protein;Isoform of P08195, Aamy domain-containing protein;4F2 cell-surface antigen heavy chain;Isoform of P08195, Isoform 2 of 4F2 cell-surface antigen heavy chain;Isoform of P08195, Isoform 3 of 4F2 cell-surface antigen heavy chain;Isoform of P08195, Isoform 4 of 4F2 cell-surface antigen heavy chain	F5GZS6;J3KPF3;P08195;P08195-2;P08195-3;P08195-4
PM	LD	PM	Peroxisome	+	0	0.762091	0	0.89905	B1AMW1;P19256;P19256-2;P19256-3	CD58	Isoform of P19256, CD58 antigen, (Lymphocyte function-associated antigen 3), isoform CRA_c;Lymphocyte function-associated antigen 3;Isoform of P19256, Isoform 2 of Lymphocyte function-associated antigen 3;Isoform of P19256, Isoform 3 of Lymphocyte function-associated antigen 3	B1AMW1;P19256;P19256-2;P19256-3
PM	LD	PM	protein-complex	+	0	0.96056	0	0.798166	Q04721	NOTCH2	Neurogenic locus notch homolog protein 2	Q04721
PM	Translation	PM	Translation	+	0	0.971507	0	0.81811	A0A0C4DFT3;A0A590UJ08;A0A590UJD9;Q12959-2;Q12959-4	DLG1	Isoform of Q12959, Disks large homolog 1;Isoform of Q12959, Disks large homolog 1;Isoform of Q12959, Disks large homolog 1;Isoform of Q12959, Isoform 2 of Disks large homolog 1;Isoform of Q12959, Isoform 4 of Disks large homolog 1	A0A0C4DFT3;A0A590UJ08;A0A590UJD9;Q12959-2;Q12959-4
ER	LD	PM	Cytoplasm		1	0.669545	0.458494	0.58159	Q9NUP9	LIN7C	Protein lin-7 homolog C	Q9NUP9
LD	Nucleus	PM	Lysosome		0	0.783276	0.122436	0.843785	Q6IAA8	LAMTOR1	Ragulator complex protein LAMTOR1	Q6IAA8
Golgi apparatus	Lysosome	PM	Cytoplasm		0.636832	0.866192	0	0.919589	P17302	GJA1	Gap junction alpha-1 protein	P17302
PM	Cytoplasm	PM	ER	+	0.149703	0.777922	0	0.725867	Q7KYR7;Q7KYR7-1	BTN2A1	Butyrophilin subfamily 2 member A1;Isoform of Q7KYR7, Isoform 2 of Butyrophilin subfamily 2 member A1	Q7KYR7;Q7KYR7-1
ER	PM	PM	LD	+	1	0.765197	0.0571279	0.861392	O60669	SLC16A7	Monocarboxylate transporter 2	O60669
PM	Translation	PM	Peroxisome		0.402137	0.732382	0	0.906488	P14384	CPM	Carboxypeptidase M	P14384
PM	Golgi apparatus	PM	endosome-vesicle		0	0.792116	0.363527	0.536192	P10301	RRAS	Ras-related protein R-Ras	P10301
PM	Translation	ER	PM		0.23707	0.693197	0.138106	0.830388	P20594	NPR2	Atrial natriuretic peptide receptor 2	P20594
ER	PM	PM	Mitochondria	+	0.337413	0.569242	0.26747	0.667444	Q13884	SNTB1	Beta-1-syntrophin	Q13884
ER	PM	PM	Nucleus		0.616388	0.532318	0	0.808165	Q6GPG7;Q92633;Q92633-2	LPAR1	Isoform of Q92633, Lysophosphatidic acid receptor 1;Lysophosphatidic acid receptor 1;Isoform of Q92633, Isoform 2 of Lysophosphatidic acid receptor 1	Q6GPG7;Q92633;Q92633-2
Golgi apparatus	PM	PM	Cytoplasm		0.916468	0.737626	0.227212	0.589262	P98172	EFNB1	Ephrin-B1	P98172
PM	Lysosome	PM	Golgi apparatus	+	0.156814	0.720514	0.580091	0.731732	P61225	RAP2B	Ras-related protein Rap-2b	P61225
ER	PM	PM	Lysosome		0.975961	0.726834	0.0961553	0.857189	P27701;P27701-2	CD82	CD82 antigen;Isoform of P27701, Isoform 2 of CD82 antigen	P27701;P27701-2
PM	ER	PM	Peroxisome		0.156504	0.801778	0.131316	0.871247	P55011;P55011-3	SLC12A2	Solute carrier family 12 member 2;Isoform of P55011, Isoform 2 of Solute carrier family 12 member 2	P55011;P55011-3
PM	Mitochondria	PM	LD		0.442439	0.525508	0	0.881538	Q53TN4;Q53TN4-3	CYBRD1	Cytochrome b reductase 1;Isoform of Q53TN4, Isoform 3 of Cytochrome b reductase 1	Q53TN4;Q53TN4-3
PM	ER	PM	Golgi apparatus	+	0.27865	0.746319	0.262793	0.842111	P19634	SLC9A1	Sodium/hydrogen exchanger 1	P19634
PM	Peroxisome	PM	Golgi apparatus	+	0.131914	0.875082	0	0.688087	M0QXN1;M0QZ66;M0R122;P54852	EMP3	Isoform of P54852, Epithelial membrane protein 3 (Fragment);Isoform of P54852, Epithelial membrane protein 3 (Fragment);Isoform of P54852, Epithelial membrane protein 3;Epithelial membrane protein 3	M0QXN1;M0QZ66;M0R122;P54852
PM	Mitochondria	PM	LD		0.323187	0.71265	0.379916	0.696576	E9PMR4;K4DIA7;P48509	CD151	Isoform of P48509, Tetraspanin;Isoform of P48509, Tetraspanin (Fragment);CD151 antigen	E9PMR4;K4DIA7;P48509
PM	ER	PM	endosome-vesicle	+	0.295003	0.847118	0	0.933793	Q13425	SNTB2	Beta-2-syntrophin	Q13425
LD	Peroxisome	ER	Lysosome		0.753834	0.752695	0	0.82529	Q6PJW8	CNST	Consortin	Q6PJW8
PM	Lysosome	PM	LD		0	0.803255	0	0.916944	P50148	GNAQ	Guanine nucleotide-binding protein G(q) subunit alpha	P50148
LD	PM	PM	LD	+	1	0.789223	0.236355	0.871679	Q6NZI2	CAVIN1	Caveolae-associated protein 1	Q6NZI2
ER	PM	PM	Translation	+	0.663026	0.935892	0	0.879521	P46939;P46939-2	UTRN	Utrophin;Isoform of P46939, Isoform 2 of Utrophin	P46939;P46939-2
ER	Nucleus	PM	Mitochondria		0.167683	0.690725	0	0.784036	A0A0A0MQS9;A0A0A0MTC7	LAMA4	Isoform of Q16363, Laminin subunit alpha-4;Isoform of Q16363, Laminin subunit alpha-4	A0A0A0MQS9;A0A0A0MTC7
Cytoplasm	PM	Cytoplasm	LD	+	0	0.751641	0.527369	0.73704	Q9BQK8;Q9BQK8-2	LPIN3	Phosphatidate phosphatase LPIN3;Isoform of Q9BQK8, Isoform 2 of Phosphatidate phosphatase LPIN3	Q9BQK8;Q9BQK8-2
Golgi apparatus	ER	LD	endosome-vesicle	+	0	0.809019	0.277664	0.767562	A4D1S5;A4D1S5-2	RAB19	Ras-related protein Rab-19;Isoform of A4D1S5, Isoform 2 of Ras-related protein Rab-19	A4D1S5;A4D1S5-2
ER	Translation	LD	Nucleus	+	0.120322	0.747657	0	0.888653	Q96E22	NUS1	Dehydrodolichyl diphosphate synthase complex subunit NUS1	Q96E22
ER	LD	LD	ER	+	0.484831	0.685926	0.372365	0.853294	Q9H2F3	HSD3B7	3 beta-hydroxysteroid dehydrogenase type 7	Q9H2F3
ER	LD	LD	Mitochondria	+	0	0.898551	0.0942059	0.817353	Q8NBX0	SCCPDH	Saccharopine dehydrogenase-like oxidoreductase	Q8NBX0
ER	endosome-vesicle	LD	ER	+	0	0.849854	0.301848	0.85885	O14657	TOR1B	Torsin-1B	O14657
ER	LD	LD	Peroxisome		0.909467	0.715561	0.369616	0.692294	Q96LJ7	DHRS1	Dehydrogenase/reductase SDR family member 1	Q96LJ7
ER	endosome-vesicle	LD	Mitochondria	+	0.147049	0.78987	0	0.927672	Q8IZV5	RDH10	Retinol dehydrogenase 10	Q8IZV5
ER	LD	LD	ER	+	0.640432	0.776248	0.506735	0.849033	O14656	TOR1A	Torsin-1A	O14656
ER	Nucleus	ER	LD		0.265012	0.682675	0.430947	0.768377	O43169	CYB5B	Cytochrome b5 type B	O43169
ER	Golgi apparatus	LD	Nucleus	+	0	0.724356	0.0321724	0.844064	D6RCD0;Q8NBQ5	HSD17B11	Isoform of Q8NBQ5, Estradiol 17-beta-dehydrogenase 11;Estradiol 17-beta-dehydrogenase 11	D6RCD0;Q8NBQ5
ER	Peroxisome	Cytoplasm	LD		0.907662	0.79014	1	0.564444	A9X3U0;Q96GF1	RNF185	Isoform of Q96GF1, RING-type domain-containing protein;E3 ubiquitin-protein ligase RNF185	A9X3U0;Q96GF1
endosome-vesicle	protein-complex	LD	ER		0.235701	0.507631	0	0.867953	Q709C8;Q709C8-3	VPS13C	Vacuolar protein sorting-associated protein 13C;Isoform of Q709C8, Isoform 3 of Vacuolar protein sorting-associated protein 13C	Q709C8;Q709C8-3
PM	Translation	LD	PM		0.631387	0.647592	0.23537	0.872863	O95810	CAVIN2	Caveolae-associated protein 2	O95810
ER	protein-complex	Nucleus	LD		0.39483	0.334119	0.701493	0.700483	Q9H4L5;Q9H4L5-2	OSBPL3	Oxysterol-binding protein-related protein 3;Isoform of Q9H4L5, Isoform 1b of Oxysterol-binding protein-related protein 3	Q9H4L5;Q9H4L5-2
Cytoplasm	Nucleus	LD	ER		0.568791	0.585041	0	0.836452	Q99541	PLIN2	Perilipin-2	Q99541
ER	Peroxisome	LD	PM		1	0.517581	0.315147	0.702477	Q8TCD1	C18orf32	UPF0729 protein C18orf32	Q8TCD1
Mitochondria	endosome-vesicle	LD	ER		0.44136	0.37394	0	0.866056	Q8WTS1	ABHD5	1-acylglycerol-3-phosphate O-acyltransferase ABHD5	Q8WTS1
Golgi apparatus	LD	LD	ER		0.704797	0.573509	0.0757633	0.870223	P56937;P56937-3	HSD17B7	3-keto-steroid reductase/17-beta-hydroxysteroid dehydrogenase 7;Isoform of P56937, Isoform 3 of 3-keto-steroid reductase/17-beta-hydroxysteroid dehydrogenase 7	P56937;P56937-3
PM	Cytoplasm	LD	Cytoplasm		0	0.927468	0	0.892076	Q68D91	MBLAC2	Metallo-beta-lactamase domain-containing protein 2	Q68D91
PM	Lysosome	LD	PM		0	0.697127	0.134996	0.773662	Q969G5	CAVIN3	Caveolae-associated protein 3	Q969G5
ER	PM	LD	ER		1	0.896856	0	0.89426	Q9NP72	RAB18	Ras-related protein Rab-18	Q9NP72
ER	LD	LD	ER	+	0.300891	0.805439	0.401077	0.907615	Q15738	NSDHL	Sterol-4-alpha-carboxylate 3-dehydrogenase, decarboxylating	Q15738
LD	PM	LD	Translation		0.923335	0.778683	0.128704	0.887562	O60488;O60488-2	ACSL4	Long-chain-fatty-acid--CoA ligase 4;Isoform of O60488, Isoform Short of Long-chain-fatty-acid--CoA ligase 4	O60488;O60488-2
LD	protein-complex	LD	endosome-vesicle		0	0.680871	0.126236	0.929204	B5MDU6;Q9H6V9;Q9H6V9-2	LDAH	Isoform of Q9H6V9, Lipid droplet-associated hydrolase;Lipid droplet-associated hydrolase;Isoform of Q9H6V9, Isoform 2 of Lipid droplet-associated hydrolase	B5MDU6;Q9H6V9;Q9H6V9-2
Mitochondria	Nucleus	LD	ER	+	0.683877	0.521509	0.328427	0.762088	Q8N6M3	FITM2	Fat storage-inducing transmembrane protein 2	Q8N6M3
Mitochondria	Nucleus	LD	Nucleus		0.72292	0.541774	0.00737956	0.91906	H0YI09;Q9H8H3	METTL7A	Isoform of Q9H8H3, Methyltransf_11 domain-containing protein (Fragment);Methyltransferase-like protein 7A	H0YI09;Q9H8H3
Translation	LD	Cytoplasm	LD		0.394357	0.691455	0.886747	0.476391	Q96RL7;Q96RL7-2;Q96RL7-3;Q96RL7-4	VPS13A	Vacuolar protein sorting-associated protein 13A;Isoform of Q96RL7, Isoform 2 of Vacuolar protein sorting-associated protein 13A;Isoform of Q96RL7, Isoform 3 of Vacuolar protein sorting-associated protein 13A;Isoform of Q96RL7, Isoform 4 of Vacuolar protein sorting-associated protein 13A	Q96RL7;Q96RL7-2;Q96RL7-3;Q96RL7-4
Mitochondria	endosome-vesicle	LD	ER		0.540668	0.697006	0	0.69005	Q8N5I4	DHRSX	Dehydrogenase/reductase SDR family member on chromosome X	Q8N5I4
Mitochondria	LD	LD	PM	+	0.480778	0.508368	0	0.865353	P60604	UBE2G2	Ubiquitin-conjugating enzyme E2 G2	P60604
Translation	LD	LD	protein-complex		0.493148	0.248295	0.237616	0.787127	Q5THJ4;Q5THJ4-2	VPS13D	Vacuolar protein sorting-associated protein 13D;Isoform of Q5THJ4, Isoform 2 of Vacuolar protein sorting-associated protein 13D	Q5THJ4;Q5THJ4-2
Cytoplasm	Translation	Cytoplasm	LD		0.348445	-0.0151624	0.367487	0.858711	A0A0J9YXN7	PLIN4	Isoform of Q96Q06, Perilipin-4	A0A0J9YXN7
Mitochondria	Nucleus	ER	Peroxisome		0.260095	0.676549	0.994277	0.757093	O96011;O96011-2	PEX11B	Peroxisomal membrane protein 11B;Isoform of O96011, Isoform 2 of Peroxisomal membrane protein 11B	O96011;O96011-2
Cytoplasm	endosome-vesicle	Cytoplasm	protein-complex	+	0	0.879607	0.272843	0.806066	A0A024QZX5;A0A087X1N8;P35237	SERPINB6	Isoform of P35237, SERPIN domain-containing protein;Isoform of P35237, SERPIN domain-containing protein;Serpin B6	A0A024QZX5;A0A087X1N8;P35237
Cytoplasm	Lysosome	LD	Cytoplasm	+	0	0.813447	0.410263	0.738787	A0A024R1R8;Q9Y2S6	ENSG00000225528;TMA7	Coiled-coil domain-containing protein 72;Translation machinery-associated protein 7	A0A024R1R8;Q9Y2S6
Translation	endosome-vesicle	Translation	protein-complex	+	0	0.789668	0.175944	0.813753	A0A024R4E5;Q00341	HDLBP	Isoform of Q00341, High density lipoprotein binding protein (Vigilin), isoform CRA_a;Vigilin	A0A024R4E5;Q00341
Translation	endosome-vesicle	ER	Translation	+	0.193624	0.779998	0.301907	0.628858	A0A024R7W5;A0A087WY31;A0A087X0Q1;Q7Z739	YTHDF3	Isoform of Q7Z739, YTH domain-containing protein;Isoform of Q7Z739, YTH domain-containing protein;Isoform of Q7Z739, YTH domain-containing protein;YTH domain-containing family protein 3	A0A024R7W5;A0A087WY31;A0A087X0Q1;Q7Z739
Golgi apparatus	PM	endosome-vesicle	protein-complex		1	0.805077	0	0.896174	A0A067XG54;Q8NB49;Q8NB49-2;Q8NB49-3;Q8NB49-4	ATP11C	Isoform of Q8NB49, Phospholipid-transporting ATPase;Phospholipid-transporting ATPase IG;Isoform of Q8NB49, Isoform 2 of Phospholipid-transporting ATPase IG;Isoform of Q8NB49, Isoform 3 of Phospholipid-transporting ATPase IG;Isoform of Q8NB49, Isoform 4 of Phospholipid-transporting ATPase IG	A0A067XG54;Q8NB49;Q8NB49-2;Q8NB49-3;Q8NB49-4
Cytoplasm	Nucleus	Cytoplasm	protein-complex	+	0.360496	0.58012	0	0.715304	A0A075B6E4;A0A0A6YYI5;E7EWF5;G5E9M7;G5E9M9;Q14135;Q14135-2;Q14135-4	VGLL4	Isoform of Q14135, Transcription cofactor vestigial-like protein 4;Isoform of Q14135, Transcription cofactor vestigial-like protein 4;Isoform of Q14135, Transcription cofactor vestigial-like protein 4 (Fragment);Isoform of Q14135, Transcription cofactor vestigial-like protein 4;Isoform of Q14135, Transcription cofactor vestigial-like protein 4;Transcription cofactor vestigial-like protein 4;Isofo…	A0A075B6E4;A0A0A6YYI5;E7EWF5;G5E9M7;G5E9M9;Q14135;Q14135-2;Q14135-4
Cytoplasm	Nucleus	Cytoplasm	LD	+	0.246859	0.756205	0.654325	0.473035	A0A075B6F9;Q9Y314	NOSIP	Isoform of Q9Y314, Nitric oxide synthase-interacting protein;Nitric oxide synthase-interacting protein	A0A075B6F9;Q9Y314
Mitochondria	Lysosome	Mitochondria	Peroxisome		0.159514	0.495462	0.630037	0.516678	A0A075B773;O00623	PEX12	Isoform of O00623, Peroxisome assembly protein 12;Peroxisome assembly protein 12	A0A075B773;O00623
Mitochondria	Golgi apparatus	Translation	Peroxisome		0	0.701259	0.382311	0.258754	A0A075B7B7;Q8NHY3	GAS2L2	Isoform of Q8NHY3, GAS2-like protein 2;GAS2-like protein 2	A0A075B7B7;Q8NHY3
Cytoplasm	LD	Cytoplasm	protein-complex	+	0	0.893773	0.346558	0.826744	A0A087WSW9;A0A087WSY9;Q16881;Q16881-3;Q16881-4	TXNRD1	Isoform of Q16881, Thioredoxin-disulfide reductase;Isoform of Q16881, Glutaredoxin domain-containing protein;Thioredoxin reductase 1, cytoplasmic;Isoform of Q16881, Isoform 3 of Thioredoxin reductase 1, cytoplasmic;Isoform of Q16881, Isoform 4 of Thioredoxin reductase 1, cytoplasmic	A0A087WSW9;A0A087WSY9;Q16881;Q16881-3;Q16881-4
Cytoplasm	protein-complex	Cytoplasm	protein-complex	+	0	0.564343	0	0.6493	A0A087WT18;Q96A73;Q96A73-2	KIAA1191	Isoform of Q96A73, Putative monooxygenase p33MONOX;Putative monooxygenase p33MONOX;Isoform of Q96A73, Isoform 2 of Putative monooxygenase p33MONOX	A0A087WT18;Q96A73;Q96A73-2
endosome-vesicle	Golgi apparatus	protein-complex	Translation		0	0.495766	0	0.847642	A0A087WT80;A0A087WW73;A0A0D9SF51;A0A0D9SG17;A0A1B0GWB6;Q9NQ66;Q9NQ66-2	PLCB1	Isoform of Q9NQ66, 1-phosphatidylinositol 4,5-bisphosphate phosphodiesterase;Isoform of Q9NQ66, 1-phosphatidylinositol 4,5-bisphosphate phosphodiesterase;Isoform of Q9NQ66, Phosphoinositide phospholipase C (Fragment);Isoform of Q9NQ66, Phosphoinositide phospholipase C (Fragment);Isoform of Q9NQ66, 1-phosphatidylinositol 4,5-bisphosphate phosphodiesterase;1-phosphatidylinositol 4,5-bisphosphate ph…	A0A087WT80;A0A087WW73;A0A0D9SF51;A0A0D9SG17;A0A1B0GWB6;Q9NQ66;Q9NQ66-2
Lysosome	Golgi apparatus	PM	ER	+	0.442264	0.769794	0.486315	0.818838	A0A087WT92;Q0VGL1	LAMTOR4	Isoform of Q0VGL1, Late endosomal/lysosomal adaptor and MAPK and MTOR activator 4;Ragulator complex protein LAMTOR4	A0A087WT92;Q0VGL1
ER	Mitochondria	LD	Nucleus	+	0.480379	0.887795	0.315931	0.74799	A0A087WTA8;P08123	COL1A2	Isoform of P08123, Fibrillar collagen NC1 domain-containing protein;Collagen alpha-2(I) chain	A0A087WTA8;P08123
Nucleus	Translation	Cytoplasm	protein-complex	+	0	0.851757	0	0.787796	A0A087WTP3;Q92945	KHSRP	Isoform of Q92945, Far upstream element-binding protein 2;Far upstream element-binding protein 2	A0A087WTP3;Q92945
Cytoplasm	Mitochondria	Mitochondria	LD	+	0.391609	0.273005	0.275645	0.788188	A0A087WUQ6;P07203	GPX1	Isoform of P07203, Glutathione peroxidase;Glutathione peroxidase 1	A0A087WUQ6;P07203
ER	Translation	ER	Peroxisome	+	0.132364	0.639196	0	0.941094	A0A087WUZ7;Q9Y5W8;Q9Y5W8-2	SNX13	Isoform of Q9Y5W8, Sorting nexin 13, isoform CRA_g;Sorting nexin-13;Isoform of Q9Y5W8, Isoform 2 of Sorting nexin-13	A0A087WUZ7;Q9Y5W8;Q9Y5W8-2
Translation	PM	Translation	Cytoplasm	+	0	0.624693	0.522068	0.695718	A0A087WVD1	LENG9	Isoform of Q96B70, C3H1-type domain-containing protein	A0A087WVD1
PM	Peroxisome	Cytoplasm	Translation	+	0.579289	0.580975	0	0.652882	A0A087WVF7;Q9NZM3;Q9NZM3-2;Q9NZM3-3;Q9NZM3-4	ITSN2	Isoform of Q9NZM3, Intersectin-2;Intersectin-2;Isoform of Q9NZM3, Isoform 2 of Intersectin-2;Isoform of Q9NZM3, Isoform 3 of Intersectin-2;Isoform of Q9NZM3, Isoform 4 of Intersectin-2	A0A087WVF7;Q9NZM3;Q9NZM3-2;Q9NZM3-3;Q9NZM3-4
Cytoplasm	Nucleus	Cytoplasm	LD	+	0.00487286	0.810353	0	0.909395	A0A087WVS8;Q70IA6;Q70IA6-2;Q70IA6-3	MOB2	Isoform of Q70IA6, MOB kinase activator 2;MOB kinase activator 2;Isoform of Q70IA6, Isoform 2 of MOB kinase activator 2;Isoform of Q70IA6, Isoform 3 of MOB kinase activator 2	A0A087WVS8;Q70IA6;Q70IA6-2;Q70IA6-3
Cytoplasm	protein-complex	Cytoplasm	Peroxisome	+	0.465738	0.824369	0.130332	0.602492	A0A087WW06;Q96AY4	TTC28	Isoform of Q96AY4, TPR_REGION domain-containing protein;Tetratricopeptide repeat protein 28	A0A087WW06;Q96AY4
[truncated: 2,208 more rows]

## Sheet: 3B organelle abundance
	SGBS D00	SGBS D14	pAC
Cytoplasm	0.489865	0.385644	0.364504
Mitochondria	0.05435	0.170296	0.166799
ER	0.111206	0.122865	0.111296
Translation	0.091195	0.08394	0.054456
PM	0.045999	0.036485	0.090118
Nucleus	0.098251	0.040472	0.030276
protein-complex	0.072211	0.051521	0.044585
endosome-vesicle	0.015057	0.045851	0.069839
LD	0.001579	0.034519	0.049813
Golgi apparatus	0.013037	0.013223	0.011052
Lysosome	0.007065	0.011096	0.005099
Peroxisome	0.000185	0.004088	0.002163
Localized signal compared to total quantified	0.858453	0.913512	0.924848

## Sheet: 3C,D,E Profiles
Adipocyte FR01	Adipocyte FR02	Adipocyte FR03	Adipocyte FR04	Adipocyte FR05	Adipocyte FR06	Adipocyte FR07	Adipocyte FR08	Adipocyte FR09	Adipocyte FR10	Adipocyte FR11	Adipocyte FR12	Adipocyte FR13	Adipocyte FR14	Adipocyte FR15	Adipocyte FR16	Adipocyte FR17	Adipocyte FR18	Adipocyte FR19	Adipocyte FR20	Adipocyte FR21	Adipocyte FR22	Adipocyte FR23	Adipocyte FR24	Preadipocyte FR01	Preadipocyte FR02	Preadipocyte FR03	Preadipocyte FR04	Preadipocyte FR05	Preadipocyte FR06	Preadipocyte FR07	Preadipocyte FR08	Preadipocyte FR09	Preadipocyte FR10	Preadipocyte FR11	Preadipocyte FR12	Preadipocyte FR13	Preadipocyte FR14	Preadipocyte FR15	Preadipocyte FR16	Preadipocyte FR17	Preadipocyte FR18	Preadipocyte FR19	Preadipocyte FR20	Preadipocyte FR21	Preadipocyte FR22	Preadipocyte FR23	Preadipocyte FR24	First Organelle_Adipocyte	Second Organelle_Adipocyte
0.881374	0.403873	0.262578	0.144359	0.085367	0.0530314	0.0500395	0.018866	0	0.0226035	0.0108996	0.0685053	0.0409366	0.124298	0.22534	0.461857	0.880693	1	0.910432	0.739357	0.45517	0.55144	0.572754	0.303107	1	0.830526	0.593973	0.443076	0.287772	0.106164	0.115351	0	0.0187005	0.0263305	0.0827223	0.0686594	0.0749285	0.0716732	0.0712791	0.0957344	0.129328	0.148039	0.151454	0.176382	0.172412	0.207799	0.185641	0.108321	Mitochondria	Golgi apparatus
0	0.205479	0.288647	0	0.134021	0.252689	0.378897	0.850897	1	0.600112	0.610094	0.436993	0.330124	0.241343	0.231505	0.139063	0.0639612	0.0494159	0.0839779	0.0837153	0.112173	0.0997362	0.126581	0.241054	0.145111	0	0.0783961	0.472668	0.697679	1	0.463593	0.37564	0.840719	0.484806	0.545452	0.516002	0.197472	0.439954	0.283341	0.677579	0.686283	0.175912	0.546294	0.593031	0.320907	0.573817	0.528763	0.0592307	Translation	endosome-vesicle
0.143669	0.0480077	0	0.0751224	0.183729	0.907604	0.668738	0.90544	1	0.688491	0.681889	0.482694	0.286473	0.192469	0.161618	0.108204	0	0	0	0	0.089413	0.112867	0.101888	0.461368	0.532641	0.376216	0.323143	0.448377	0.55824	0.822182	0.638176	0.481869	0.145832	0.268969	0.550965	0.36093	0.174096	0.158863	0.12612	0.212202	0.0428718	0	0.473149	0.337587	1	0.736191	0.696466	0.410874	Translation	protein-complex
[truncated: 6 more columns]

## Sheet: 3F SLC25A10 profiles
Adipocyte FR01	Adipocyte FR02	Adipocyte FR03	Adipocyte FR04	Adipocyte FR05	Adipocyte FR06	Adipocyte FR07	Adipocyte FR08	Adipocyte FR09	Adipocyte FR10	Adipocyte FR11	Adipocyte FR12	Adipocyte FR13	Adipocyte FR14	Adipocyte FR15	Adipocyte FR16	Adipocyte FR17	Adipocyte FR18	Adipocyte FR19	Adipocyte FR20	Adipocyte FR21	Adipocyte FR22	Adipocyte FR23	Adipocyte FR24	ProteinGroups	Genes	ProteinDescriptions	UniProtIds
0.575121	0	0	0	0	0	0	0	0	0	0	0	0.0625595	0.0841437	0	0.0161976	0.0250671	0.0659237	0.0965427	0.180283	0.306814	0.269428	0.0718415	1	F6RGN5	SLC25A10	Isoform of Q9UBX3, Mitochondrial dicarboxylate carrier	F6RGN5
0.322325	0.0366461	0	0	0	0	0.0140494	0.00948819	0.0185922	0.0577254	0.0664663	0.0550953	0.134717	0.179402	0.199159	0.363014	0.685316	0.65529	1	0.541806	0.300246	0.512296	0.493349	0.20225	Q9UBX3;Q9UBX3-2	SLC25A10	Mitochondrial dicarboxylate carrier;Isoform of Q9UBX3, Isoform 2 of Mitochondrial dicarboxylate carrier	Q9UBX3;Q9UBX3-2

## Sheet: 3G,H SLC25A10 abundance
SGBS_D00	SGBS_D02	SGBS_D04	SGBS_D06	SGBS_D10	SGBS_D12	SGBS_D14	SGBS_D20	hAPC_D-02	hAPC_D00	hAPC_D01	hAPC_D02	hAPC_D04	hAPC_D06	hAPC_D08	hAPC_D10	hAPC_D12	hAPC_D14	TERT-hAPC_D-02	TERT-hAPC_D00	TERT-hAPC_D01	TERT-hAPC_D02	TERT-hAPC_D04	TERT-hAPC_D06	TERT-hAPC_D08	TERT-hAPC_D10	TERT-hAPC_D12	TERT-hAPC_D14	hWAS_D-02	hWAS_D00	hWAS_D01	hWAS_D02	hWAS_D04	hWAS_D06	hWAS_D08	hWAS_D10	hWAS_D12	hWAS_D14	SVF_1	SVF_2	SVF_3	SVF_4	SVF_5	SVF_6	SVF_7	pAC_1	pAC_2	pAC_3	pAC_4	pAC_5
15.4278	15.4663	15.3825	14.3561	13.9225	14.1145	13.8222	13.7634	15.8211	15.236	15.0695	15.269	15.5837	15.5452	15.1311	14.977	14.3581	14.6234	15.1989	14.3299	14.6658	14.8015	14.8628	14.7513	14.6634	14.5596	14.5092	14.5812	16.1809	15.6999	15.7511	16.1061	16.0818	15.9347	15.9122	15.8468	15.1797	15.1386	18.64	18.9221	18.7417	18.8216	19.4743	18.616	18.9577	14.3619	15.0429	15.7196	15.5473	16.0423
13.8557	13.9391	14.3832	15.2018	16.1165	16.1243	16.5976	16.7264	14.3423	14.1502	14.1052	14.099	14.4625	14.6973	15.3691	15.9503	16.1968	17.0792	14.6496	14.1995	14.6352	14.5805	14.731	15.2395	16.1334	16.821	17.589	18.015	13.6397	13.65	13.9737	14.2354	14.4836	15.0866	14.8479	14.6565	14.2046	14.3302	16.2149	16.4835	16.6393	16.9587	16.9719	16.3224	16.4736	18.4361	18.9785	19.3269	19.0382	18.9412
[truncated: 12 more columns]

## Sheet: 3I primary-sample t-test
Genes	ProteinGroups	Pathway	Student's T-test Significant pAC_SVF (FDR:0.05; unimputed; min. 3 valid in at least one condition)	SVF_1	SVF_2	SVF_3	SVF_4	SVF_5	SVF_6	SVF_7	pAC_1	pAC_2	pAC_3	pAC_4	pAC_5	pAC_6	pAC_7	WAT_1	WAT_2	WAT_3	WAT_4	WAT_5	WAT_6	WAT_7	FastaFiles	GOBP name	GOMF name	GOCC name	Keywords	Corum name	Student's T-test significant	Student's T-test p-value pAC_SVF	Student's T-test q-value pAC_SVF	Student's T-test Difference pAC_SVF	Student's T-test Test statistic pAC_SVF	ProteinDescriptions	Uniprot function
IVD	A0A0A0MT83;P26440	BCAA_metabolism	+	16.6123	16.9943	16.2361	16.3039	16.4767	16.3602	16.0962	16.7861	17.4933	16.6717	16.8433	17.0251	17.2424	16.4389	16.5597	16.4973	16.1907	16.0895	16.0631	15.847	15.9475	UP000005640_9606_2020;UP000005640_9606_additional_2020	branched-chain amino acid catabolic process;fatty acid beta-oxidation using acyl-CoA dehydrogenase;leucine catabolic process	flavin adenine dinucleotide binding;isovaleryl-CoA dehydrogenase activity	mitochondrial matrix;mitochondrial membrane;mitochondrion;nucleoplasm	3D-structure;Acetylation;Alternative splicing;Coiled coil {ECO:0000256|SAM:Coils};Complete proteome;Complete proteome {ECO:0000313|Proteomes:UP000005640};Direct protein sequencing;Disease mutation;ECO:0000213|MaxQB:A0A0A0MT83, ECO:0000213|PeptideAtlas:A0A0A0MT83};FAD;FAD {ECO:0000256|RuleBase:RU362125};Flavoprotein;Flavoprotein {ECO:0000256|RuleBase:RU362125};Mitochondrion;Oxidoreductase;Oxidored…		pAC_SVF	0.00101778	0.0017711	0.488739	5.9388	Isoform of P26440, Butyryl-CoA dehydrogenase;Isovaleryl-CoA dehydrogenase, mitochondrial
DLD	E9PEX6;P09622	BCAA_metabolism	+	17.175	17.1502	16.8546	17.0628	16.8517	16.8626	16.4617	17.3683	17.6796	17.9401	17.4038	17.1578	17.2847	16.4128	17.2754	17.2672	17.5554	17.2578	17.0016	15.6102	16.1881	UP000005640_9606_2020;UP000005640_9606_additional_2020	2-oxoglutarate metabolic process;aging;cell redox homeostasis;dihydrolipoamide metabolic process;gastrulation;histone succinylation;lipoate metabolic process;mitochondrial acetyl-CoA biosynthetic process from pyruvate;mitochondrial electron transport, NADH to ubiquinone;proteolysis;regulation of membrane potential;sperm capacitation	dihydrolipoyl dehydrogenase activity;electron transfer activity;flavin adenine dinucleotide binding;lipoamide binding;NAD binding	acrosomal matrix;mitochondrial matrix;mitochondrion;motile cilium;myelin sheath;nucleoplasm;nucleus;oxoglutarate dehydrogenase complex;pyruvate dehydrogenase complex	3D-structure;Acetylation;Alternative splicing;Cell projection;Cilium;Complete proteome;Complete proteome {ECO:0000313|Proteomes:UP000005640};Cytoplasmic vesicle;Disease mutation;Disulfide bond;ECO:0000213|MaxQB:E9PEX6, ECO:0000213|PeptideAtlas:E9PEX6};FAD;FAD {ECO:0000256|RuleBase:RU003692};Flagellum;Flavoprotein;Flavoprotein {ECO:0000256|RuleBase:RU003692};Mitochondrion;NAD;NAD {ECO:0000256|Rule…	KAT2A-Oxoglutarate dehydrogenase complex	pAC_SVF	0.0228998	0.0242032	0.404064	3.0367	Isoform of P09622, Dihydrolipoyl dehydrogenase;Dihydrolipoyl dehydrogenase, mitochondrial	Lipoamide dehydrogenase is a component of the glycinecleavage system as well as an E3 component of three alpha-ketoaciddehydrogenase complexes (pyruvate-, alpha-ketoglutarate-, andbranched-chain amino acid-dehydrogenase complex) (PubMed:15712224,PubMed:16442803, PubMed:16770810, PubMed:17404228,PubMed:20160912, PubMed:20385101). The 2-oxoglutaratedehydrogenase complex is mainly active in the mito…
DBT	P11182	BCAA_metabolism	+	16.1959	16.4268	16.3812	16.2736	15.7493	15.7291	15.4435	16.8793	17.3952	17.0504	17.0521	17.1736	17.2638	16.623	16.364	16.5449	16.4174	16.0287	15.8116	15.8704	15.6554	UP000005640_9606_2020		acetyltransferase activity;dihydrolipoyllysine-residue (2-methylpropanoyl)transferase activity;lipoic acid binding;ubiquitin protein ligase binding	cytoplasm;mitochondrial alpha-ketoglutarate dehydrogenase complex;mitochondrial matrix;mitochondrial nucleoid;mitochondrion	3D-structure;Acetylation;Acyltransferase;Complete proteome;Direct protein sequencing;Disease mutation;Lipoyl;Maple syrup urine disease;Mitochondrion;Phosphoprotein;Reference proteome;Transferase;Transit peptide		pAC_SVF	0.000244495	0.000365759	1.03401	7.73884	Lipoamide acyltransferase component of branched-chain alpha-keto acid dehydrogenase complex, mitochondrial	The branched-chain alpha-keto dehydrogenase complexcatalyzes the overall conversion of alpha-keto acids to acyl-CoAand CO(2). It contains multiple copies of three enzymaticcomponents: branched-chain alpha-keto acid decarboxylase (E1),lipoamide acyltransferase (E2) and lipoamide dehydrogenase (E3).Within this complex, the catalytic function of this enzyme is toaccept, and to transfer to coenzyme A…
BCKDHA	P12694	BCAA_metabolism	+	15.9207	16.3725	16.2858	16.1528	16.0179	15.9147	15.468	16.3365	16.9471	17.0133	16.5708	16.3378	16.6852	16.415	15.6504	16.6927	16.5008	16.0693	15.8256	15.9536	15.3534	UP000005640_9606_2020	branched-chain amino acid catabolic process	3-methyl-2-oxobutanoate dehydrogenase (2-methylpropanoyl-transferring) activity;alpha-ketoacid dehydrogenase activity;carboxy-lyase activity;metal ion binding	mitochondrial alpha-ketoglutarate dehydrogenase complex;mitochondrial matrix;mitochondrion	3D-structure;Acetylation;Alternative splicing;Complete proteome;Direct protein sequencing;Disease mutation;Maple syrup urine disease;Metal-binding;Mitochondrion;Oxidoreductase;Phosphoprotein;Polymorphism;Potassium;Reference proteome;Thiamine pyrophosphate;Transit peptide		pAC_SVF	0.000450807	0.000458399	0.59621	6.91971	2-oxoisovalerate dehydrogenase subunit alpha, mitochondrial	The branched-chain alpha-keto dehydrogenase complexcatalyzes the overall conversion of alpha-keto acids to acyl-CoAand CO(2). It contains multiple copies of three enzymaticcomponents: branched-chain alpha-keto acid decarboxylase (E1),lipoamide acyltransferase (E2) and lipoamide dehydrogenase (E3).
HMGCL	P35914	BCAA_metabolism	+	16.4429	16.2777	16.2503	16.3402	16.0986	15.625	15.9964	16.4384	16.7677	16.2413	16.6204	16.2375	16.1877	16.2677	16.0163	16.5112	16.2275	15.8185	16.2651	16.2498	16.3104	UP000005640_9606_2020	acyl-CoA metabolic process;ketone body biosynthetic process;leucine catabolic process;lipid metabolic process;liver development;mitochondrion organization;protein targeting to peroxisome;protein tetramerization;response to fatty acid;response to nutrient;response to starvation	carboxylic acid binding;fatty-acyl-CoA binding;hydroxymethylglutaryl-CoA lyase activity;magnesium ion binding;manganese ion binding;metal ion binding;protein homodimerization activity;signaling receptor binding	cytosol;mitochondrial matrix;mitochondrion;peroxisomal matrix;peroxisome	3D-structure;Acetylation;Alternative splicing;Complete proteome;Disease mutation;Disulfide bond;Lyase;Metal-binding;Mitochondrion;Peroxisome;Reference proteome;Transit peptide		pAC_SVF	0.0266629	0.0277316	0.247072	2.91909	Hydroxymethylglutaryl-CoA lyase, mitochondrial	Key enzyme in ketogenesis (ketone body formation).Terminal step in leucine catabolism. Ketone bodies (beta-hydroxybutyrate, acetoacetate and acetone) are essential as analternative source of energy to glucose, as lipid precursors andas regulators of metabolism.
ACADSB	P45954	BCAA_metabolism	+	16.4484	16.808	16.6749	16.7272	15.8641	16.3265	16.2198	17.0826	17.6043	17.2908	17.1646	16.9074	17.4012	17.0502	16.8796	17.0259	17.0258	16.6079	16.5409	15.6985	15.55	UP000005640_9606_2020	branched-chain amino acid catabolic process;fatty acid metabolic process	acyl-CoA dehydrogenase activity;flavin adenine dinucleotide binding	mitochondrial matrix;mitochondrion	3D-structure;Acetylation;Alternative splicing;Complete proteome;Disease mutation;FAD;Fatty acid metabolism;Flavoprotein;Lipid metabolism;Mitochondrion;Oxidoreductase;Phosphoprotein;Polymorphism;Reference proteome;Transit peptide		pAC_SVF	0.000117272	0.000201117	0.776011	8.82909	Short/branched chain specific acyl-CoA dehydrogenase, mitochondrial	Has greatest activity toward short branched chain acyl-CoA derivative such as (s)-2-methylbutyryl-CoA, isobutyryl-CoA,and 2-methylhexanoyl-CoA as well as toward short straight chainacyl-CoAs such as butyryl-CoA and hexanoyl-CoA. Can use valproyl-CoA as substrate and may play a role in controlling the metabolicflux of valproic acid in the development of toxicity of thisagent.
ALDH6A1	Q02252;Q02252-2	BCAA_metabolism	+	18.3729	19.3965	19.0057	19.2154	18.193	18.7771	18.0119	18.7554	20.0145	19.8287	19.4534	19.3411	19.773	18.6204	18.7889	20.0066	19.6042	19.1661	19.0329	18.4215	17.674	UP000005640_9606_2020;UP000005640_9606_additional_2020	branched-chain amino acid catabolic process;brown fat cell differentiation;thymine catabolic process;thymine metabolic process;valine catabolic process;valine metabolic process	fatty-acyl-CoA binding;malonate-semialdehyde dehydrogenase (acetylating) activity;methylmalonate-semialdehyde dehydrogenase (acylating) activity;RNA binding	mitochondrial matrix;mitochondrion;nucleoplasm	Acetylation;Alternative splicing;Complete proteome;Disease mutation;Mitochondrion;NAD;Oxidoreductase;Phosphoprotein;Reference proteome;Transit peptide		pAC_SVF	0.00137125	0.00251282	0.687713	5.6076	Methylmalonate-semialdehyde dehydrogenase [acylating], mitochondrial;Isoform of Q02252, Isoform 2 of Methylmalonate-semialdehyde dehydrogenase [acylating], mitochondrial	Plays a role in valine and pyrimidine metabolism. Bindsfatty acyl-CoA.
AUH	Q13825	BCAA_metabolism	+	15.0854	15.4304	15.508	15.3962	14.4391	15.3568	15.2665	15.4477	16.3059	16.0931	15.9103	15.7837	16.2763	15.4991	15.1498	15.5319	15.7065	15.021	15.2617	13.2311	13.7327	UP000005640_9606_2020	branched-chain amino acid catabolic process;fatty acid beta-oxidation;leucine catabolic process	enoyl-CoA hydratase activity;itaconyl-CoA hydratase activity;methylglutaconyl-CoA hydratase activity;mRNA 3'-UTR binding	mitochondrial matrix;mitochondrion	3D-structure;Acetylation;Alternative splicing;Branched-chain amino acid catabolism;Complete proteome;Direct protein sequencing;Disease mutation;Lyase;Mitochondrion;Reference proteome;RNA-binding;Transit peptide		pAC_SVF	0.00304144	0.00428426	0.690539	4.78684	Methylglutaconyl-CoA hydratase, mitochondrial	Catalyzes the conversion of 3-methylglutaconyl-CoA to 3-hydroxy-3-methylglutaryl-CoA (PubMed:11738050, PubMed:12434311,PubMed:12655555). Also has itaconyl-CoA hydratase activity byconverting itaconyl-CoA into citramalyl-CoA in the C5-dicarboxylate catabolism pathway (PubMed:29056341). The C5-dicarboxylate catabolism pathway is required to detoxifyitaconate, a vitamin B12-poisoning metabolite (Pub…
HIBCH	Q6NVY1	BCAA_metabolism	+	16.6631	16.7853	16.3999	16.4149	15.8822	16.0596	15.9031	17.4039	17.7147	17.2546	16.9016	17.4252	17.3536	17.0022	17.0572	17.0768	16.7137	16.2659	16.7304	15.4736	15.4602	UP000005640_9606_2020	branched-chain amino acid catabolic process;fatty acid beta-oxidation;valine catabolic process	3-hydroxyisobutyryl-CoA hydrolase activity	mitochondrial matrix;mitochondrion	3D-structure;Acetylation;Alternative splicing;Branched-chain amino acid catabolism;Complete proteome;Disease mutation;Hydrolase;Mitochondrion;Phosphoprotein;Polymorphism;Reference proteome;Transit peptide		pAC_SVF	0.000303645	0.000431858	0.992534	7.44008	3-hydroxyisobutyryl-CoA hydrolase, mitochondrial	Hydrolyzes 3-hydroxyisobutyryl-CoA (HIBYL-CoA), a salinecatabolite. Has high activity toward isobutyryl-CoA. Could be anisobutyryl-CoA dehydrogenase that functions in valine catabolism.Also hydrolyzes 3-hydroxypropanoyl-CoA
MCCC1	Q96RQ3	BCAA_metabolism	+	15.9079	16.3324	15.9128	16.0153	15.5415	15.5835	15.1424	16.4108	17.1869	16.9479	16.7127	16.5484	16.7478	16.3685	16.3082	17.0277	16.3941	16.2931	16.0925	15.6689	15.6626	UP000005640_9606_2020	biotin metabolic process;leucine catabolic process;protein heterooligomerization	ATP binding;biotin binding;biotin carboxylase activity;metal ion binding;methylcrotonoyl-CoA carboxylase activity	3-methylcrotonyl-CoA carboxylase complex, mitochondrial;cytosol;methylcrotonoyl-CoA carboxylase complex;mitochondrial matrix;mitochondrion	3D-structure;Acetylation;ATP-binding;Biotin;Complete proteome;Direct protein sequencing;Disease mutation;Ligase;Mitochondrion;Nucleotide-binding;Polymorphism;Reference proteome;Transit peptide	3-methylcrotonyl-CoA carboxylase	pAC_SVF	7.85977e-05	0.000105263	0.926734	9.47733	Methylcrotonoyl-CoA carboxylase subunit alpha, mitochondrial	Biotin-attachment subunit of the 3-methylcrotonyl-CoAcarboxylase, an enzyme that catalyzes the conversion of 3-methylcrotonyl-CoA to 3-methylglutaconyl-CoA, a critical step forleucine and isovaleric acid catabolism
HSD17B10	Q99714	BCAA_metabolism	+	17.0853	16.9309	16.7925	17.088	16.3585	16.924	16.5586	17.3453	17.439	17.0682	16.9949	16.5991	17.1959	16.7767	16.8192	17.19	17.0603	16.7115	16.4865	16.1824	16.0582	UP000005640_9606_2020	branched-chain amino acid catabolic process;lipid metabolic process;mitochondrial tRNA 3'-end processing;mitochondrial tRNA 5'-end processing;mitochondrial tRNA methylation;mitochondrial tRNA processing;mitochondrion organization;protein homotetramerization	3-hydroxy-2-methylbutyryl-CoA dehydrogenase activity;3-hydroxyacyl-CoA dehydrogenase activity;cholate 7-alpha-dehydrogenase activity;RNA binding;testosterone dehydrogenase [NAD(P)] activity;tRNA binding	cytoplasm;mitochondrial matrix;mitochondrial ribonuclease P complex;mitochondrion;plasma membrane	3D-structure;Acetylation;Alternative splicing;Chromosomal rearrangement;Complete proteome;Disease mutation;Mental retardation;Mitochondrion;NAD;Neurodegeneration;Oxidoreductase;Reference proteome;tRNA processing	HSD17B10-TRMT10C complex;mtRNase P	pAC_SVF	0.0112427	0.0137675	0.2402	3.60913	3-hydroxyacyl-CoA dehydrogenase type-2	Mitochondrial dehydrogenase that catalyzes the beta-oxidation at position 17 of androgens and estrogens and has 3-alpha-hydroxysteroid dehydrogenase activity with androsterone(PubMed:9553139, PubMed:23042678, PubMed:12917011,PubMed:18996107, PubMed:25925575, PubMed:28888424). Catalyzes thethird step in the beta-oxidation of fatty acids (PubMed:9553139,PubMed:12917011, PubMed:18996107, PubMed:2592…
MCCC2	Q9HCC0	BCAA_metabolism	+	13.5492	14.0904	13.7905	13.8299	13.2765	13.5956	13.5811	13.7998	14.8598	14.3618	14.4463	14.0286	14.8434	14.3759	14.0182	14.7929	14.373	14.0209	13.5521	13.3	13.0726	UP000005640_9606_2020	biotin metabolic process;coenzyme A metabolic process;leucine catabolic process;protein heterooligomerization	ATP binding;methylcrotonoyl-CoA carboxylase activity	3-methylcrotonyl-CoA carboxylase complex, mitochondrial;cytosol;methylcrotonoyl-CoA carboxylase complex;mitochondrial matrix;mitochondrion	Acetylation;Alternative splicing;ATP-binding;Complete proteome;Direct protein sequencing;Disease mutation;Ligase;Mitochondrion;Nucleotide-binding;Reference proteome;Transit peptide	3-methylcrotonyl-CoA carboxylase	pAC_SVF	0.00074597	0.00119636	0.714632	6.29935	Methylcrotonoyl-CoA carboxylase beta chain, mitochondrial	Carboxyltransferase subunit of the 3-methylcrotonyl-CoAcarboxylase, an enzyme that catalyzes the conversion of 3-methylcrotonyl-CoA to 3-methylglutaconyl-CoA, a critical step forleucine and isovaleric acid catabolism
BCKDHB	P21953	BCAA_metabolism		15.6933	15.9885	15.8567	15.7237	NaN	15.8848	15.0329	NaN	NaN	NaN	NaN	NaN	NaN	NaN	15.9938	16.5866	16.5017	15.9434	16.2785	14.2754	14.6942	UP000005640_9606_2020	branched-chain amino acid catabolic process;response to nutrient	3-methyl-2-oxobutanoate dehydrogenase (2-methylpropanoyl-transferring) activity;alpha-ketoacid dehydrogenase activity	mitochondrial alpha-ketoglutarate dehydrogenase complex;mitochondrial matrix;mitochondrion	3D-structure;Acetylation;Alternative splicing;Complete proteome;Direct protein sequencing;Disease mutation;Maple syrup urine disease;Mitochondrion;Oxidoreductase;Polymorphism;Reference proteome;Transit peptide			1	0.89096	NaN	0	2-oxoisovalerate dehydrogenase subunit beta, mitochondrial	The branched-chain alpha-keto dehydrogenase complexcatalyzes the overall conversion of alpha-keto acids to acyl-CoAand CO(2). It contains multiple copies of three enzymaticcomponents: branched-chain alpha-keto acid decarboxylase (E1),lipoamide acyltransferase (E2) and lipoamide dehydrogenase (E3).
ACAT1	P24752	BCAA_metabolism		19.8581	20.0178	19.8209	19.9916	18.4197	19.5624	19.0408	19.7709	20.183	20.3118	19.7847	19.8151	20.1813	19.2541	19.8667	20.4501	20.0445	19.6941	19.8383	19.0652	18.3205	UP000005640_9606_2020	acetyl-CoA biosynthetic process;acetyl-CoA catabolic process;adipose tissue development;brain development;branched-chain amino acid catabolic process;coenzyme A biosynthetic process;coenzyme A metabolic process;fatty acid beta-oxidation;isoleucine catabolic process;ketone body biosynthetic process;ketone body catabolic process;ketone body metabolic process;liver development;metanephric proximal c…	acetyl-CoA C-acetyltransferase activity;acetyl-CoA C-acyltransferase activity;carbon-carbon lyase activity;coenzyme binding;enzyme binding;ligase activity, forming carbon-carbon bonds;metal ion binding;protein homodimerization activity	extracellular exosome;mitochondrial matrix;mitochondrion	3D-structure;Acetylation;Acyltransferase;Alternative splicing;Complete proteome;Direct protein sequencing;Disease mutation;Metal-binding;Mitochondrion;Polymorphism;Potassium;Reference proteome;Transferase;Transit peptide			0.11871	0.0996158	0.369954	1.81945	Acetyl-CoA acetyltransferase, mitochondrial	Plays a major role in ketone body metabolism.
BCAT1	P54687;P54687-4	BCAA_metabolism		15.4142	14.7787	14.7845	14.7533	NaN	14.7746	NaN	NaN	NaN	NaN	NaN	NaN	NaN	NaN	NaN	NaN	13.0758	NaN	14.3822	NaN	NaN	UP000005640_9606_2020;UP000005640_9606_additional_2020	branched-chain amino acid biosynthetic process;branched-chain amino acid catabolic process;cell proliferation;G1/S transition of mitotic cell cycle;leucine biosynthetic process;valine biosynthetic process	branched-chain-amino-acid transaminase activity;identical protein binding;L-isoleucine transaminase activity;L-leucine transaminase activity;L-valine transaminase activity	cytosol;mitochondrion	3D-structure;Acetylation;Alternative splicing;Amino-acid biosynthesis;Aminotransferase;Branched-chain amino acid biosynthesis;Complete proteome;Cytoplasm;Polymorphism;Pyridoxal phosphate;Reference proteome;Transferase			1	0.855294	NaN	0	Branched-chain-amino-acid aminotransferase, cytosolic;Isoform of P54687, Isoform 4 of Branched-chain-amino-acid aminotransferase, cytosolic	Catalyzes the first reaction in the catabolism of theessential branched chain amino acids leucine, isoleucine, andvaline.
ACAD8	Q9UKU7	BCAA_metabolism		15.9971	15.9142	15.8615	16.0146	14.7502	15.4179	15.3697	15.5075	15.9249	15.9158	15.8334	15.3772	15.6913	15.6484	15.5658	15.8512	15.6373	15.0403	15.2696	14.8576	14.9536	UP000005640_9606_2020	branched-chain amino acid catabolic process;lipid metabolic process;valine catabolic process	acyl-CoA dehydrogenase activity;flavin adenine dinucleotide binding	mitochondrial matrix	3D-structure;Acetylation;Activator;Alternative splicing;Branched-chain amino acid catabolism;Complete proteome;Direct protein sequencing;Disease mutation;FAD;Flavoprotein;Mitochondrion;Oxidoreductase;Reference proteome;Transcription;Transcription regulation;Transit peptide	ARC complex		0.568398	0.505786	0.0819032	0.6033	Isobutyryl-CoA dehydrogenase, mitochondrial	Has very high activity toward isobutyryl-CoA. Is anisobutyryl-CoA dehydrogenase that functions in valine catabolism.Plays a role in transcriptional coactivation within the ARCcomplex.
BCAT2	M0QXF9;O15382	BCAA_metabolismOCM_metabolism		16.5204	16.9679	16.6927	16.7006	14.658	16.4515	15.8406	14.5014	16.5495	16.3563	15.243	15.338	15.7755	15.263	16.32	16.6702	16.0241	16.0274	15.4024	15.3356	14.9432	UP000005640_9606_2020;UP000005640_9606_additional_2020	branched-chain amino acid biosynthetic process;branched-chain amino acid catabolic process;cellular response to leukemia inhibitory factor;isoleucine catabolic process;leucine biosynthetic process;regulation of hormone levels;valine biosynthetic process	branched-chain-amino-acid transaminase activity;L-isoleucine transaminase activity;L-leucine transaminase activity;L-valine transaminase activity	mitochondrial matrix;mitochondrion	{ECO:0000256|RuleBase:RU004517};3D-structure;Acetylation;Alternative splicing;Amino-acid biosynthesis;Amino-acid biosynthesis {ECO:0000256|RuleBase:RU004517};Aminotransferase;Aminotransferase {ECO:0000256|RuleBase:RU004517};Branched-chain amino acid biosynthesis;Complete proteome;Complete proteome {ECO:0000313|Proteomes:UP000005640};Cytoplasm;ECO:0000213|MaxQB:M0QXF9, ECO:0000213|PeptideAtlas:M0Q…			0.0793398	0.0701926	-0.686433	-2.1103	Isoform of O15382, Branched-chain-amino-acid aminotransferase (Fragment);Branched-chain-amino-acid aminotransferase, mitochondrial	Catalyzes the first reaction in the catabolism of theessential branched chain amino acids leucine, isoleucine, andvaline. May also function as a transporter of branched chainalpha-keto acids.
ALDH1L1	O75891;O75891-3	OCM_metabolism	+	15.437	15.073	15.1095	14.7655	NaN	14.8349	15.0018	17.808	18.2069	17.9818	18.1128	17.3959	17.8036	17.1839	17.1952	17.8674	17.3489	17.2754	16.7127	15.9032	15.9113	UP000005640_9606_2020;UP000005640_9606_additional_2020	10-formyltetrahydrofolate catabolic process;biosynthetic process;folic acid metabolic process;one-carbon metabolic process	aldehyde dehydrogenase (NAD) activity;catalytic activity;formyltetrahydrofolate dehydrogenase activity;hydroxymethyl-, formyl- and related transferase activity	cytosol;extracellular exosome	3D-structure;Acetylation;Alternative splicing;Complete proteome;Cytoplasm;NADP;One-carbon metabolism;Oxidoreductase;Phosphopantetheine;Phosphoprotein;Polymorphism;Reference proteome		pAC_SVF	2.14211e-05	0.000131579	2.81254	15.3311	Cytosolic 10-formyltetrahydrofolate dehydrogenase;Isoform of O75891, Isoform 3 of Cytosolic 10-formyltetrahydrofolate dehydrogenase
[truncated: 6,479 more rows]
