# Supplementary material for: A spatiotemporal proteomic map of human adipogenesis
Source: Nat Metab. 2024 Apr 2;6(5):861–79. doi: 10.1038/s42255-024-01025-8 (PMC11132986; doi:10.1038/s42255-024-01025-8)
Supplement: Supplementary file 10 — Statistical Source Data Fig. 4. [file 42255_2024_1025_MOESM10_ESM.xlsx]

## Sheet: 4A mitochondrial proteins
SGBS_D00	hAPC_D00	TERT-hAPC_D00	hWA_D00	SGBS_D02	hAPC_D02	TERT-hAPC_D02	hWA_D02	SGBS_D04	hAPC_D04	TERT-hAPC_D04	hWA_D04	SGBS_D06	hAPC_D06	TERT-hAPC_D06	hWA_D06	SGBS_D10	hAPC_D10	TERT-hAPC_D10	hWA_D10	SGBS_D12	hAPC_D12	TERT-hAPC_D12	hWA_D12	SGBS_D14	hAPC_D14	TERT-hAPC_D14	hWA_D14	Temporal conservation	Significant in # of cell lines	Significant in hWA	Significant in TERT-hAPC	Significant in hAPC	Significant in SGBS	ProteinGroups	Genes
-1.09328	-1.18771	-0.680135	-1.91431	-1.47338	-0.775432	-1.16617	-0.335177	-0.752617	-0.570146	-0.353432	0.355834	-0.0546346	-0.26219	0.489003	0.356516	0.607419	1.15598	1.16506	0.365172	0.951684	1.33588	0.913082	0.913113	0.639953	1.39728	1.09293	0.914084	+	4	+	+	+	+	I3L448;Q5TC12;Q5TC12-3	ATPAF1
-1.00485	-0.847591	-1.15928	-1.39579	-0.86941	-0.225303	-0.533991	-0.486896	-1.0419	-0.848055	-0.43703	-0.328313	-0.757439	-0.274706	-0.500738	0.11487	0.889444	0.871565	0.97274	0.977512	0.72011	1.18616	1.17108	1.12662	0.77189	1.84376	1.78011	1.46391	+	4	+	+	+	+	O95563;Q5R3B4	MPC2
-2.09856	-1.58104	-1.55986	-1.54758	-0.27854	-0.34409	-0.256517	0.216452	0.0540376	0.278084	-0.116835	0.85516	-0.326163	0.110338	0.110145	1.14251	0.42243	0.828342	0.728116	0.562263	0.197557	0.666697	1.09402	-0.184083	0.756956	1.7574	1.61735	-0.171694	+	4	+	+	+	+	P24539;Q5QNZ2	ATP5PB
-0.627888	-1.40265	-1.34551	-0.221	-0.21268	-1.05699	-0.414453	0.50248	0.0890724	0.388624	-0.226803	1.37087	-1.30448	0.511085	-0.00849508	0.563213	-0.0148383	1.33726	0.73755	-0.157026	-0.681983	0.774851	1.30198	-1.68821	0.830201	1.34399	1.47124	-0.712499		4	+	+	+	+	Q5QPA5;Q9NVS2;Q9NVS2-2;Q9NVS2-3	MRPS18A
-1.26793	-1.00695	-0.747051	-1.29261	-1.04622	-0.728942	-0.930311	-0.755357	-0.887031	-0.493343	-0.471354	-0.235711	-0.314091	-0.242039	-0.145987	0.0958759	0.521475	1.09473	1.13996	0.74388	0.7552	1.36633	1.17894	1.29196	0.93993	1.42724	1.54532	1.58882	+	4	+	+	+	+	B7Z9I1;P11310;P11310-2;Q5T4U5	ACADM
-1.78887	-1.17896	-1.05217	-1.2915	-0.676642	-0.491239	-0.535855	-0.101072	-0.751528	-0.165884	-0.13175	0.491797	0.0613585	-0.0714617	0.0206179	1.01092	0.493123	0.927033	0.774748	0.850362	0.596506	1.13139	1.18525	0.194234	0.891103	1.69454	1.57538	0.574833	+	4	+	+	+	+	Q5T440	IBA57
-1.19603	-0.953043	-1.77358	-0.791775	-0.996872	-1.1159	-0.193008	0.320091	-0.522045	0.618029	0.0614922	0.988408	-0.248151	0.01372	-0.297729	1.43746	-0.215257	0.606403	0.328611	0.452594	0.884881	0.226735	1.4279	-1.33909	0.521324	1.96173	1.51509	-1.02506		4	+	+	+	+	Q6P4F2	FDX2
-1.60209	-1.16224	-1.20956	-1.28585	-0.722946	-0.610724	-0.513354	-0.274897	-0.663986	0.183419	-0.090451	0.393831	-0.142605	0.22768	-0.0702152	0.671836	0.286697	0.952691	0.79912	0.952716	0.409861	1.05471	1.16534	0.621761	0.875114	1.33618	1.66064	0.820399	+	4	+	+	+	+	A0A087WYF7;Q6UXV4	APOOL
-1.51421	-1.03775	-1.01758	-1.28573	-0.956846	-0.81209	-0.682126	-0.166386	-0.715703	-0.242374	-0.434256	0.613772	-0.200727	-0.107596	-0.146067	0.934901	0.552454	0.961	0.929603	0.760007	0.676603	1.17848	1.31257	0.334265	0.808416	1.62417	1.58966	0.528198	+	4	+	+	+	+	Q6NVY1	HIBCH
-1.83881	-1.07503	-1.08964	-1.66467	-0.999723	-0.531677	-0.923105	-0.0688251	-0.225385	0.186763	0.205218	0.448485	0.0946756	0.0459723	0.0723822	0.681495	0.379931	0.999678	0.724895	0.440015	0.636731	0.923825	0.5847	0.838046	0.748793	1.67399	1.53241	0.832538	+	4	+	+	+	+	H0YF29;Q6P1X6	C8orf82
-1.2973	-1.10292	-0.879434	-1.47272	-1.08569	-0.39655	-0.545572	-0.41769	-0.510968	-0.009691	0.286985	0.104332	-0.514033	0.22471	0.346	0.552063	0.356322	0.927224	0.768946	0.682234	0.515296	1.07845	0.871099	1.06161	1.22413	1.32384	1.3813	1.32782	+	4	+	+	+	+	Q6JQN1;Q6JQN1-5	ACAD10
-2.262	-1.59946	-1.07847	-1.331	-0.531394	-0.0203224	-1.08929	0.0588563	0.40383	1.24077	1.01097	1.41807	0.365289	1.52278	1.4073	1.17096	0.146636	0.248274	0.627072	0.239607	0.460872	-0.309235	0.182166	-0.43201	0.891365	0.0538871	0.231461	-0.469678	+	4	+	+	+	+	Q6NUK1	SLC25A24
0.250117	-1.32259	-1.15643	-0.617898	0.438069	-0.364658	-0.352464	0.388489	1.79623	0.261403	0.269233	1.00393	0.110444	0.803679	0.523635	0.947741	-0.948781	0.686186	0.695562	0.413593	-1.52266	0.81677	0.975929	-0.289609	-0.436279	1.03891	1.19848	-0.0566981		4	+	+	+	+	Q16822	PCK2
-1.4886	-1.03236	-0.757876	-1.17454	-1.1279	-0.786472	-0.853314	-0.817702	-0.672168	-0.365851	-0.578221	-0.266628	-0.080067	-0.159899	-0.206894	0.202834	0.578135	1.20031	1.02875	1.22158	0.651843	1.21734	1.32343	1.05744	1.00862	1.39356	1.39429	0.956827	+	4	+	+	+	+	E9PF18;Q16836;Q16836-2;Q16836-3	HADH
-1.63737	-1.15039	-0.945578	-1.23359	-0.981441	-0.59013	-0.688601	-0.465674	-0.571983	-0.27664	-0.285793	-0.0219118	-0.169083	0.0024936	0.0294978	0.345913	0.591163	1.01003	0.985356	0.872993	0.697842	1.21033	1.25413	1.04637	0.937122	1.40146	1.49257	1.25246	+	4	+	+	+	+	Q16698;Q16698-2	DECR1
-1.57489	-1.56613	-1.01721	-1.34637	-1.13782	-0.382961	-0.719727	-1.14353	-0.392668	-0.066401	0.235583	0.575811	-0.203384	0.464725	0.247321	1.02725	0.365942	0.789142	1.63445	0.299628	0.915468	1.21786	0.842952	0.548757	0.97876	0.828989	0.883333	1.11152	+	4	+	+	+	+	Q16718	NDUFA5
-1.70861	-0.276969	-0.929219	-0.208667	-0.0629951	-0.97527	-1.13711	0.743686	0.286802	0.118562	0.116776	1.4623	-0.729088	-0.170102	-0.220073	0.028067	-0.172501	-0.353387	0.175594	0.442423	-0.203579	0.349319	1.63226	-1.64659	1.1577	2.42206	1.54889	-0.933948		4	+	+	+	+	Q16740	CLPP
-1.70913	-1.11583	-1.13761	-1.43204	-0.940567	-0.756818	-0.707788	-0.44826	-0.51435	-0.269388	-0.333428	0.211301	-0.155119	-0.00559553	-0.131455	0.76604	0.589056	1.05628	0.931927	0.984499	0.710356	1.17891	1.23889	0.678987	0.925354	1.50692	1.6096	0.794215	+	4	+	+	+	+	Q16762	TST
-1.69282	-1.2085	-1.21927	-1.42636	-1.03557	-1.04986	-0.151916	0.158516	-0.510747	0.355883	0.271834	1.30634	-0.0647399	0.25174	0.112839	0.217416	0.675344	1.01027	1.192	0.466818	0.722462	0.651662	0.607847	0.138691	0.987022	1.55641	0.663799	0.59573	+	4	+	+	+	+	Q16891	IMMT
-1.59412	-1.04414	-0.994168	-1.093	-1.00259	-0.636253	-0.684594	-0.622996	-0.661966	-0.355915	-0.340853	-0.179215	-0.120472	0.0219709	-0.151208	0.309672	0.635336	1.04907	1.06853	0.79246	0.705758	1.25395	1.26635	1.22544	0.913407	1.37607	1.42749	1.38639	+	4	+	+	+	+	Q16134	ETFDH
-1.38785	-1.26554	-1.15938	-2.29245	-0.492482	-0.454049	-0.274142	0.375516	-0.632703	0.0478052	0.143769	1.02862	-0.336339	-0.122618	-0.243246	1.03852	-0.524674	0.86173	0.349026	0.0788106	0.96784	0.910095	1.34487	-1.3204	0.878313	1.88587	1.67926	-1.18587		4	+	+	+	+	Q5BKU9	OXLD1
-1.91223	-1.60461	-1.2765	-0.699901	-0.681313	-0.680177	-0.65781	0.101814	-0.537227	0.100779	-0.0631278	0.522141	0.00295984	0.551389	-0.0691238	1.71897	0.541296	1.00128	0.876072	0.550416	0.651497	1.01271	1.26552	-0.630115	0.989832	1.28193	1.51881	-0.732781		4	+	+	+	+	Q53H12	AGK
-1.21151	-0.169744	-0.693371	0.289606	-0.895625	-0.649917	-0.271473	-0.428929	-0.878263	-0.712711	-0.523131	-0.133938	-0.540101	-0.743806	-0.661988	-0.750256	0.293947	0.556605	0.716948	-0.0848491	0.896075	1.45934	1.20359	1.37636	1.0089	1.99156	1.98938	1.76544	+	4	+	+	+	+	Q53H82	LACTB2
-1.4741	-1.24571	0.737726	-0.696956	-1.15884	-0.134591	-0.641419	-0.432409	-0.609549	-0.0894759	1.09466	-0.319285	-0.181239	0.495213	1.38235	-0.298494	0.545224	0.962401	0.422117	-0.483402	0.954891	1.19592	-1.20733	1.80194	0.860504	0.877119	-0.306765	1.95184		4	+	+	+	+	Q5JTJ3;Q5JTJ3-2;Q5JTJ3-3	COA6
-1.57564	-1.00154	-1.13671	0.182938	-0.87194	-0.927349	-0.793026	0.553837	-0.577864	0.625088	-0.0179396	1.372	-0.225526	0.710045	0.0187785	0.758334	0.294857	0.982991	0.634428	-0.449573	0.530795	0.558849	1.23527	-1.79532	1.03585	1.57675	1.69929	-1.46714		4	+	+	+	+	Q5JRX3	PITRM1
-1.92849	-1.07701	-1.17249	-1.26983	-0.915809	-0.466827	-0.333723	0.13676	-0.321337	0.431083	0.0989211	0.822751	0.397865	0.490557	0.160147	0.945872	0.468674	0.783651	0.830443	0.747789	0.439234	0.864067	1.08503	0.195617	0.791163	1.21216	1.33295	0.417801	+	4	+	+	+	+	A0A3B3ITP4;Q495G5;Q8IVH4	MMAA
0.279968	-0.996977	-0.51515	-0.935942	1.11728	0.700298	0.379553	0.359114	1.29932	1.33327	1.21113	0.995456	0.510075	1.41691	1.534	1.09227	0.054765	0.0129438	0.171596	0.214703	-0.980917	-0.38314	-0.671418	0.36477	-0.857928	-1.06874	-0.989769	0.253654	+	4	+	+	+	+	A0A494C1M4;Q3SY69	ALDH1L2
-0.58457	-0.970422	-1.19643	-2.30524	-0.967451	-0.47077	-0.8901	-0.540521	-0.930901	-0.41255	-0.270158	0.0110304	0.659737	-0.508958	-0.193183	0.473269	-0.276674	0.440106	0.637573	0.73238	-0.0907135	1.22732	1.26569	0.511614	0.111314	1.8081	1.45333	1.45019		4	+	+	+	+	Q3KQZ1;Q3KQZ1-2;Q3KQZ1-3	SLC25A35
-1.75018	-1.04103	-1.17514	-1.43817	-0.483705	-0.450375	-0.495501	-0.0879382	-0.373975	0.0467326	0.0231371	0.413741	-0.801952	0.313118	0.296922	0.70473	0.819878	0.696831	0.86939	0.665742	0.79284	1.17896	1.03268	0.685529	0.945275	1.40388	1.3662	0.884029	+	4	+	+	+	+	Q4G0N4	NADK2
-1.71506	-1.14617	-1.37099	-1.07709	-0.813977	-0.316862	-0.502434	0.208779	-0.405565	0.116837	-0.0162592	0.598146	-0.225571	0.0872224	0.256607	1.24956	0.336371	0.759265	0.80457	0.579024	0.533532	0.975332	1.15306	0.0632078	0.86214	1.56846	1.39363	0.0228796	+	4	+	+	+	+	Q4G176	ACSF3
-1.43714	-1.55227	-1.41951	-1.14064	-1.07997	-0.878449	-0.288789	0.337881	-0.617039	0.362722	-0.16288	1.30587	-0.312196	-0.353691	-0.338826	0.939571	0.443844	1.19349	0.92151	0.642287	0.864611	1.07383	1.31954	-0.865303	0.89534	1.40232	1.51396	-0.685369		4	+	+	+	+	Q8N183	NDUFAF2
-1.63192	-1.07875	-0.599083	-1.10209	-0.774787	-0.679802	-0.6024	-0.0697545	-0.479323	-0.434332	-0.383641	0.288141	-0.472893	0.0232787	-0.293271	0.297391	0.483499	0.982606	1.01861	0.393153	0.649539	1.25593	1.13119	0.653549	0.83891	1.58301	1.65591	1.69681	+	4	+	+	+	+	Q8N465	D2HGDH
-2.0082	-0.671725	-1.12774	-1.27133	0.0014914	-0.648956	-0.355523	0.178185	-0.482938	0.745394	0.281234	0.672485	0.01145	0.336195	0.12232	0.856378	0.14255	0.775053	0.578406	0.626067	0.280998	0.680475	1.1998	0.378207	0.515628	1.06646	1.23698	0.250849		4	+	+	+	+	Q8IW45	NAXD
1.57605	-1.35078	-1.13904	-1.24638	-1.32315	-0.562354	-0.427001	0.133844	-1.21796	0.0570176	-0.159253	0.962723	-0.518118	0.362369	-0.146074	1.48816	-0.0493058	1.00703	0.910951	0.602959	0.282602	1.00733	1.14702	-0.373694	0.351014	1.40103	1.56443	-0.493627		4	+	+	+	+	Q8IYQ7	THNSL1
-1.35319	-1.33233	0.185256	-1.03256	-0.423552	0.0395777	-0.331807	-0.552465	-0.434034	0.49165	0.509212	0.0738786	-0.24512	0.78453	1.68902	0.336193	0.351931	0.591336	0.684218	0.555946	-0.717333	0.529195	-0.462305	1.3863	1.16294	0.885691	-0.10502	1.39172	+	4	+	+	+	+	A0A0U1RRL8;Q8TB22;Q8TB22-2;Q8TB22-3	SPATA20
-1.43817	-1.84474	-1.76522	-1.75423	0.919375	0.141767	-0.232424	0.185275	-0.411932	0.732907	0.628112	1.26291	1.67403	0.633631	0.972325	1.07367	0.35626	0.825001	0.526995	-0.0657453	-0.699365	0.620407	0.472916	0.364564	0.2572	0.722664	0.928452	0.592572	+	4	+	+	+	+	Q8NBU5	ATAD1
-1.35903	-1.15873	-0.968896	-1.64521	-1.13331	-0.700523	-0.683898	-0.7594	-0.762847	-0.486864	-0.272261	0.729961	-0.188018	-0.161522	-0.405839	1.24218	0.633317	0.838817	0.39688	0.486491	0.60686	1.2883	1.57332	0.356393	0.935199	1.89438	1.90112	1.0549	+	4	+	+	+	+	Q8IVS2	MCAT
-1.47764	-2.42395	-1.27157	-2.34515	-0.832898	-0.646601	0.0902726	-1.20101	-0.707229	-1.0362	-0.554164	-1.01093	0.0115092	-0.119672	-0.246518	-0.0105829	0.458349	0.943229	1.08388	0.111682	0.182784	1.18807	0.952356	1.21032	0.643038	1.19163	0.997876	1.29242	+	4	+	+	+	+	Q7L8L6	FASTKD5
-1.94825	-1.02017	-0.789941	-0.937819	-0.671852	-0.0459152	-0.252606	-0.13921	-0.275084	0.695031	0.241743	0.891488	-0.218379	0.795049	0.232905	0.85934	0.812535	0.563089	0.443504	0.527167	0.409211	0.330221	1.14354	-0.0451765	0.867019	0.685067	0.963161	0.26763		4	+	+	+	+	Q7Z3D6;Q7Z3D6-2;Q7Z3D6-3;Q7Z3D6-5	DGLUCY
-2.32095	-0.377691	0.599576	-1.38467	-0.0521411	1.09911	0.566435	0.799698	1.00488	1.31497	1.47797	1.38447	0.320329	1.032	0.721178	1.209	0.457486	-0.529656	-0.525859	-0.0936058	0.0215808	-1.46145	-1.73835	-0.566394	0.535948	-1.45277	-1.48437	-0.507492		4	+	+	+	+	Q7Z434	MAVS
-1.33811	-1.0997	-1.15808	-1.08038	-1.22746	-0.676142	-0.596293	-0.287033	-0.72713	-0.294562	-0.262743	0.181179	-0.0699504	0.131025	0.0557502	0.391093	0.539528	1.20826	1.0445	0.668404	0.649867	1.23823	1.24396	1.09296	0.86948	1.18608	1.28302	0.9953	+	4	+	+	+	+	Q6YN16	HSDL2
-1.64713	-0.699772	-0.533787	-1.25261	-1.15619	-0.407287	-0.776119	-0.503303	-0.572953	-0.464107	-0.245023	0.286515	0.165128	0.50602	0.372882	0.5793	0.824255	0.822861	1.3347	0.516807	0.721396	1.07072	0.75923	0.989611	0.769915	0.983593	0.972543	1.0375	+	4	+	+	+	+	Q6YP21;Q6YP21-3	KYAT3
-2.62168	-1.33565	-2.07599	-2.23247	-1.84005	-1.16984	-1.37205	-1.5957	-1.86311	0.209278	-1.52593	0.239874	-0.339864	0.544959	-0.598831	0.924388	0.246606	0.87833	0.0395144	0.70865	0.496969	0.869639	0.703492	0.184201	0.587214	1.06988	1.34733	0.141146	+	4	+	+	+	+	Q86VD7	SLC25A42
-2.97108	-0.283876	-1.26606	-2.04259	-1.53308	-0.578183	-0.085135	-0.178442	-0.426864	-0.0297331	-1.08852	0.0260531	-0.830288	-1.34317	-0.890207	0.642444	0.404329	0.589807	-0.346855	1.44112	0.276429	0.395478	1.10004	-0.688399	0.658981	1.48822	1.60871	0.7212		4	+	+	+	+	Q86Y79	PTRH1
-2.01073	-1.40184	-1.37377	-1.42816	-0.898125	-0.273687	-0.377515	-0.0202578	-0.00686078	0.438243	0.0849216	0.786443	0.302771	0.635261	0.426227	1.12832	0.378092	0.836371	0.931935	0.520314	0.36583	0.755804	1.01777	0.494416	0.801876	0.937668	1.07987	0.229015	+	4	+	+	+	+	Q7Z4W1	DCXR
-1.97876	-1.21395	-1.06226	-1.05772	-0.736985	-0.394487	-0.449115	-0.407579	-0.428775	0.00319474	0.146074	0.159836	0.105771	0.353159	0.400469	0.293912	0.626155	1.00066	1.09417	0.823028	0.708039	1.12962	0.789727	1.14952	0.862441	1.03703	1.00503	1.17201	+	4	+	+	+	+	Q13011	ECH1
-2.26353	-1.36112	-1.31526	-0.787006	-0.434694	-0.632508	-0.206709	0.621449	0.0330019	0.83557	0.100093	0.986468	0.659274	0.712305	0.21494	0.818977	0.197289	0.794097	0.896044	0.759869	0.436633	0.274866	0.969749	-0.665817	0.484805	1.28569	1.26967	0.0541143		4	+	+	+	+	Q13232	NME3
-1.87182	-1.65522	-1.32753	-1.59354	-0.925802	-0.719324	-0.536832	0.000632974	-0.386836	-0.169635	-0.233838	1.45797	0.157435	0.290808	-0.262513	1.54259	0.498287	1.286	0.670521	0.0544184	0.606715	0.876544	1.56687	-0.690274	0.935762	1.35503	1.57608	-0.255356		4	+	+	+	+	Q10713	PMPCA
1.70586	1.67091	1.34815	1.99996	1.04087	0.0271379	-0.162756	-0.620846	0.477845	-0.104441	-0.355861	-0.198179	-0.0114701	-0.43221	-0.282454	-0.0767108	-0.544704	-0.779253	-0.689088	0.30734	-0.661864	-0.764841	-0.732599	-1.48657	-0.880174	-0.972443	-0.777743	-1.18843	+	4	+	+	+	+	P69905	HBA2
-2.00544	-1.58044	-1.63429	-1.23867	-0.593554	-0.317998	-0.545577	-0.847942	0.376249	-0.0600373	0.477449	0.88195	0.0263765	1.00138	0.515756	1.85171	-0.18227	0.785883	0.713072	-0.468005	0.417792	0.836396	0.961085	0.411616	0.560073	0.423919	1.30932	-0.299529	+	4	+	+	+	+	P62072	TIMM10
-1.28183	-1.13866	-1.16417	-1.82745	-1.07405	-0.672065	-0.337078	-0.629564	-0.831527	-0.452627	-0.734991	0.722992	-0.306818	-0.678823	-0.64761	0.00963617	0.459876	0.868846	0.975954	1.01865	0.791376	1.15152	1.39974	1.16007	0.941878	1.98953	1.69897	0.821271	+	4	+	+	+	+	C9JFR7;P99999	CYCS
-2.16471	-1.32054	-0.960463	-1.24413	-0.75495	-0.230843	-0.476321	-0.251051	0.0599899	0.487434	0.539074	0.546717	0.344105	0.940518	0.939874	0.989889	0.550805	0.759789	0.902819	0.608014	0.529903	0.613363	0.381333	0.739581	0.652402	0.643103	0.579846	0.649022	+	4	+	+	+	+	Q02252;Q02252-2	ALDH6A1
-1.94631	-1.72979	-1.35849	-1.77158	-0.525123	-0.0784018	-0.235051	-0.174438	-0.329071	0.263761	-0.246116	0.993752	-0.228832	-0.027101	-0.312008	0.786059	0.99343	0.760122	0.763793	0.643065	0.175715	0.873082	1.36066	0.358656	0.812704	1.61329	1.51241	0.404602	+	4	+	+	+	+	Q02978	SLC25A11
-1.83657	-1.33396	-0.872805	-1.59762	-0.657624	-0.270826	-0.819788	-0.512766	-0.478503	-0.147283	-0.0943343	-0.0820496	-0.272525	-0.511339	-0.262519	0.173025	0.545713	0.981556	0.782104	0.115514	0.572035	1.32563	1.15186	1.43387	1.02354	1.65554	1.94642	1.72113	+	4	+	+	+	+	Q02218	OGDH
-1.58905	-1.49281	-0.418622	-1.59472	-1.13627	-0.878459	-0.507683	-0.344995	-0.597938	-0.17531	-0.41354	0.771112	0.0906579	-0.0110472	-0.203866	0.992597	0.538716	1.26131	0.702484	0.5743	0.687908	1.11211	1.4822	-0.140484	0.857007	1.20988	1.50164	0.227275		4	+	+	+	+	Q02127	DHODH
-1.57035	-1.14527	-1.79151	-0.901757	-1.11319	-0.975179	-0.254939	0.132675	-0.561124	0.366533	0.0435989	1.10901	-0.101647	0.235365	-0.390498	1.23852	0.747717	1.18396	1.07975	0.436676	0.82609	0.52497	0.960113	-1.29181	1.16661	1.78788	1.44516	-0.734239		4	+	+	+	+	P82663	MRPS25
-1.67242	-1.99227	-1.38757	-2.03886	-0.772555	-0.272921	-0.165072	0.182074	-0.618113	-0.324967	0.270999	1.14717	-0.283691	0.34712	-0.867531	1.26095	0.434626	0.605057	0.427269	-0.354005	1.13238	1.06031	1.42407	0.0718059	0.679374	1.42055	1.4746	0.260556		4	+	+	+	+	P82673	MRPS35
-1.95546	-1.42354	-1.06101	-1.71398	-0.243447	0.178978	-0.442479	0.473066	-0.649975	-0.913447	0.886496	0.567541	-0.215313	0.31994	0.921243	0.715516	0.996392	0.475388	1.14177	-0.406873	0.411214	1.2379	0.023721	1.06258	1.06711	1.18003	0.154589	1.19179	+	4	+	+	+	+	P82675	MRPS5
-1.73296	-1.41073	-1.36152	-0.911668	-0.80715	-0.271652	-0.576102	-0.530449	-0.596169	0.187174	0.356365	-0.00842585	-0.175373	0.34814	0.33814	0.985515	0.71394	0.803628	0.766987	0.387218	0.907189	0.89257	0.619304	0.783179	1.15953	1.64437	1.51332	1.07765	+	4	+	+	+	+	P83111	LACTB
-0.830753	-1.21453	-0.922016	-0.935853	-0.972606	-0.575595	-0.437974	-0.77472	-1.0453	-0.667356	-0.29761	-0.429132	-0.757318	-0.442468	-0.262682	-0.188424	0.440382	0.867701	0.955948	0.519618	0.771099	1.39369	1.24464	1.55715	1.05165	1.72208	1.65645	1.82991	+	4	+	+	+	+	Q15118	PDK1
-1.74218	-2.01538	-2.0936	-1.19395	-1.02982	-0.820105	-0.571139	0.629615	-0.470941	-0.0594453	-0.324114	1.21108	1.07083	0.390707	0.682469	0.894475	0.72796	1.46242	1.22697	0.132428	0.274355	0.771651	0.89486	-1.54174	0.233893	0.778053	0.287982	-1.40124		4	+	+	+	+	A0A087X0L7;E7EVY0;J3KNA0;Q15070;Q15070-2	OXA1L
-1.28822	-1.15531	-1.11956	-1.73273	-0.107801	-0.384169	-0.774218	0.268751	-0.217808	-0.0784888	0.548422	1.13442	-1.38815	-0.352739	0.0685637	0.929675	0.668395	0.861503	0.206468	0.82354	1.3752	1.01437	1.17352	-0.689206	1.00707	1.96569	1.77313	0.128581		4	+	+	+	+	Q15526;Q15526-2	SURF1
-1.1872	-0.688467	-0.894242	-1.5961	-1.07399	-0.38178	-0.32035	-0.202744	-0.941359	-0.611391	-0.674622	0.00115811	-0.355916	-1.16109	-0.856559	0.252427	0.535133	0.816329	0.525646	0.803352	0.80189	1.04272	1.46612	0.912398	0.99346	2.08515	1.98128	1.0278	+	4	+	+	+	+	Q15125	EBP
-1.90841	-1.27534	-1.40548	-1.49909	-0.911787	-0.636869	-0.514814	-0.0569965	-0.444101	0.3769	0.0063998	1.01074	0.299838	0.356199	-0.0417833	1.17741	0.821115	1.09869	1.01682	0.733288	0.580163	0.6042	1.12031	-0.501101	0.840334	1.50148	1.4443	-0.459018	+	4	+	+	+	+	Q13505;Q13505-2;Q13505-3	MTX1
-2.03386	-1.41132	-1.22503	-1.20884	-0.821147	-0.0290161	-0.437008	-0.410494	-0.239694	0.269148	0.34335	0.382129	0.241137	0.784817	0.636712	0.698222	0.584024	0.620342	0.747241	0.494332	0.668205	0.642057	0.887426	0.97511	0.844241	0.937316	1.10558	1.02966	+	4	+	+	+	+	Q13423	NNT
-1.72859	-1.06863	-0.660571	-1.12258	-1.04744	-0.321486	-0.383729	-0.189921	-0.477339	0.157872	-0.166129	0.242447	0.126101	0.140916	0.134095	0.521347	0.566952	0.699688	0.830313	0.833396	0.554574	1.01206	1.01148	0.707534	0.879161	1.49313	1.49396	0.872751	+	4	+	+	+	+	Q13825	AUH
-1.61064	-2.08594	-1.78413	-1.31413	-1.26425	-0.725877	0.253872	0.295747	-0.207245	-0.0128571	-0.0052897	0.694976	-0.142362	0.85908	0.604524	0.863397	0.537915	0.97481	1.02569	0.67869	0.723596	0.553712	0.929278	-1.31059	0.933138	1.27948	0.509476	-1.11787		4	+	+	+	+	J3KS15;Q14197	MRPL58
-1.35215	-1.41981	-1.14872	-1.34659	-1.31879	-0.20752	-0.108613	-0.131741	-0.600964	0.0965629	0.23826	0.454267	-0.0958144	0.386341	0.378307	0.847278	0.821691	0.799809	0.939917	0.61108	0.612093	0.952696	0.892808	0.724335	0.700289	1.32708	1.17831	0.835968	+	4	+	+	+	+	Q9NVH6;Q9NVH6-8	TMLHE
-1.59401	-1.34198	-0.948369	-1.59928	-1.13645	-0.424482	-0.656363	-0.488775	-0.618022	-0.532937	-0.284985	-0.168021	0.0515301	-0.0648903	-0.178805	0.414782	0.68244	0.931321	0.879077	0.459928	0.766313	1.28015	1.22706	1.11985	0.818957	1.44473	1.67851	1.73271	+	4	+	+	+	+	Q9NUT2;Q9NUT2-2;Q9NUT2-4;Q9NUT2-5	ABCB8
-1.62082	-1.44345	-1.21197	-1.46314	-0.77314	-0.392005	-0.23874	-0.541323	-0.415004	-0.0437582	-0.104627	0.391569	-0.658501	0.165583	0.0219762	0.458613	0.536686	0.894807	1.07411	0.472619	0.915701	1.08567	1.05198	1.02067	0.92835	1.25246	1.20367	1.43876	+	4	+	+	+	+	Q9NVA1	UQCC1
-1.58432	-1.25544	-1.59176	-1.43229	-0.524283	-0.619788	-0.498015	0.38858	-0.929259	0.218114	-0.101509	0.462817	-0.390532	0.497235	-0.288885	0.61409	0.583411	0.616462	1.06375	0.622318	0.749582	0.920999	0.878327	0.107302	0.822518	1.47336	1.55717	0.187126	+	4	+	+	+	+	A0A087WXU0;Q9NWS8	RMND1
-1.65919	-1.18124	-0.944456	-1.28451	-0.758238	-0.359536	-0.730474	-0.517822	-0.585116	-0.168091	-0.106647	0.13714	-0.317386	0.105819	0.100128	0.383418	0.453217	0.830555	0.955092	0.574262	0.603997	1.1847	1.18017	1.20361	0.908983	1.42001	1.52451	1.54057	+	4	+	+	+	+	A0A2R8Y6Y7;A0A2R8YDQ9;Q9P2R7;Q9P2R7-2	SUCLA2
-1.76769	-1.70459	-1.94607	-1.611	-1.03214	-0.558273	-0.488511	-0.342563	-0.371206	0.371773	0.221244	1.30663	0.180246	1.09063	0.857935	1.01112	1.07842	0.929316	0.710989	0.220905	0.292805	0.334969	0.514248	0.292118	0.610498	1.01502	1.30817	0.215579	+	4	+	+	+	+	Q9HBL7	PLGRKT
-1.69462	-1.42958	-0.788502	-1.25555	-0.466517	-0.566974	-1.42201	0.727383	-0.303455	-0.834962	-0.702139	0.953503	-0.552925	-0.218062	-0.633098	0.0424822	0.15648	1.0861	1.04633	-0.0576541	0.446428	1.3784	1.26027	-0.196202	0.774959	1.39777	1.6269	-0.18582		4	+	+	+	+	Q9HC36	MRM3
-1.57936	-1.18723	-1.2148	-1.54873	-1.13387	-0.568116	-0.582737	-0.405841	-0.59628	-0.0483535	-0.107863	0.174271	-0.0108083	0.315739	0.285887	0.664967	0.640407	0.964931	0.933363	0.785763	0.784302	1.07532	0.983627	0.838678	0.802241	1.30447	1.36662	1.01127	+	4	+	+	+	+	Q9HCC0	MCCC2
-1.50915	-0.838126	-0.965606	-1.29266	-1.00433	-0.533945	-0.550614	0.0318486	-0.60104	-0.11098	-0.192294	0.341643	-0.0680436	-0.149648	0.0274884	0.999502	0.2546	0.519452	0.424755	0.571788	0.573509	1.24487	1.19693	0.554408	0.8752	1.93256	1.87676	0.940862	+	4	+	+	+	+	A0A182DWF2;A0A182DWF3;D3YTF8;Q9NNW7;Q9NNW7-2	TXNRD2
-1.34464	-1.69116	-1.60687	-0.443668	-1.47126	0.0549817	0.2228	0.302918	-0.682879	0.543779	-0.534006	1.73576	0.597259	0.092521	-0.187308	0.815161	0.821995	1.35211	-0.0151698	0.354137	0.932311	-0.1078	1.60554	-1.33343	0.599716	1.00345	0.770352	-1.57992		4	+	+	+	+	Q9HD33;Q9HD33-2	MRPL47
-1.11793	-1.47366	-1.45282	-1.83129	-0.959135	-0.494363	-0.50316	-0.0687371	-0.493848	-0.334989	-0.180377	0.961227	-0.975405	0.0872614	0.219441	0.96206	0.649005	0.568255	1.08416	0.180603	0.573678	1.09979	0.94232	0.731037	0.857635	1.86454	1.36641	0.647907	+	4	+	+	+	+	Q9H936	SLC25A22
-1.75915	-1.57988	-1.59656	-0.739337	0.868534	-0.34362	-0.489799	0.635746	0.715564	2.05912	0.0816076	1.20969	0.471155	0.575541	-0.388973	1.17218	-0.737366	0.625789	0.688523	0.337772	-0.871664	-0.72571	1.2557	-1.41984	0.301774	0.58308	1.54624	-1.21498		4	+	+	+	+	Q9H9B4	SFXN1
-1.69871	-1.20366	-0.988555	-0.0898558	-0.927806	-0.801814	-0.828242	-0.951403	-0.544748	-0.222916	-0.294442	0.102254	-0.144222	0.0431379	0.0175244	0.851411	0.603104	0.869544	0.996327	0.574464	0.668949	1.42051	1.27372	1.16521	0.885743	1.3997	1.30346	1.21753	+	4	+	+	+	+	Q9H9P8	L2HGDH
-3.00419	-1.3732	-1.32266	-1.35315	-1.76378	0.238791	0.215502	0.0494503	-0.629912	0.531259	0.605617	0.533283	-0.481839	0.803081	0.673688	0.682636	0.477777	0.490776	0.594591	0.774277	0.524395	0.530556	0.62228	0.690885	0.903959	0.772002	0.709048	0.609924	+	4	+	+	+	+	H0YI09;Q9H8H3	METTL7A
-1.5251	-2.31428	-1.07242	-1.99974	-1.24957	-0.141404	0.0919409	-0.626444	-0.156047	-0.626069	0.954857	0.0233174	-0.234811	0.0878379	0.572707	0.245776	0.623242	0.752709	0.651212	0.186505	0.275787	0.897406	-0.044477	1.08726	1.1419	1.22342	0.759037	1.57773	+	4	+	+	+	+	B8ZZV9;B8ZZX2;Q9H8M1;Q9H8M1-2	COQ10B
-1.96374	-1.24864	-1.00331	-1.45057	-0.564834	-0.707318	-0.850867	-0.221691	-0.305593	0.350258	0.265933	1.08703	0.0358229	0.437617	0.638631	0.972234	0.322302	0.978428	0.774069	0.405529	0.230255	0.772338	0.831648	0.051157	0.962657	1.5368	1.3266	0.454908	+	4	+	+	+	+	Q9NSE4	IARS2
-1.90992	-1.16046	-1.09058	-1.28962	-1.01743	-0.16604	-0.0814121	-0.649081	-0.206478	0.459526	0.0726361	0.485691	0.242207	0.60843	0.332921	1.2116	0.441117	0.719672	0.624443	0.693309	0.86009	0.874379	1.09249	0.372166	0.70382	1.05773	1.14683	0.862042	+	4	+	+	+	+	E9PM75;Q9NTG7	SIRT3
-1.22773	-1.45068	-1.39378	-1.34332	-1.2522	-0.501949	-0.5119	-0.403213	-0.255326	-0.961797	-0.00304364	0.812438	-0.785398	0.220274	0.573779	0.478257	0.601154	1.01701	1.97372	0.841954	0.81209	1.20786	-0.668887	-0.163433	1.07796	1.30709	-0.174863	0.856422	+	4	+	+	+	+	Q9NRX2	MRPL17
-1.87136	-1.41634	-1.04096	-1.19252	-0.928372	-0.299376	-0.353915	-0.438452	-0.197435	0.189718	0.162263	1.02206	-0.117646	0.476863	0.481738	0.964119	0.470461	0.79727	0.938679	0.517793	0.786244	0.884563	0.308549	0.934962	0.835474	1.32429	1.37077	0.540587	+	4	+	+	+	+	Q9NUJ1	ABHD10
-1.53422	-1.42543	-1.28057	-2.20599	-0.939329	-0.755302	-0.42409	0.0163653	-0.727731	-0.508152	-0.611838	0.0403639	-0.197238	-0.283637	-0.6895	-0.0421506	0.500006	0.990874	1.07189	0.179604	0.67934	1.14853	1.36732	0.688696	1.00606	1.76978	1.58372	1.44352	+	4	+	+	+	+	Q9NPL8	TIMMDC1
-1.54871	-1.03772	-1.35467	-1.46167	-0.933146	-0.662456	-0.362688	-0.143738	-0.713224	-0.306478	-0.433307	0.721256	-0.110373	-0.240075	-0.503946	1.30102	0.381861	1.10607	0.866602	0.898812	0.683245	1.23667	1.42587	-0.0397702	0.910816	1.62151	1.58219	0.309938	+	4	+	+	+	+	Q9NQH7;Q9NQH7-4	XPNPEP3
-1.71515	-1.47631	-1.58228	-0.976178	-0.992011	-0.249386	-0.73314	-0.581937	-0.249292	0.0864958	0.340795	0.327209	0.180771	0.808117	0.708517	0.932058	0.744085	0.859948	1.09356	0.712304	0.67256	0.547129	0.840616	0.994195	1.40403	1.0319	0.91973	0.944378	+	4	+	+	+	+	F5H4N4;Q9NR77	PXMP2
-1.68242	-1.3654	-0.499767	-1.5361	-1.13792	-0.3474	-0.0146803	-0.170007	-0.487388	0.239476	0.809521	0.62253	0.111917	0.664233	0.894017	0.871717	0.671673	0.529197	0.624463	0.182569	1.01144	0.896855	-0.342474	0.786502	0.70047	1.1912	0.224463	0.90785	+	4	+	+	+	+	Q9NR28;Q9NR28-2	DIABLO
-1.33068	-1.2293	-1.49899	-1.79011	-1.21565	-1.13461	-0.211584	0.0702699	-0.8752	-0.471937	-0.574129	0.84248	0.245432	-0.0944066	-0.453956	0.963287	0.412495	1.34429	0.741323	-0.188673	0.727845	0.998775	1.13761	-0.0627976	0.741104	1.56896	1.91344	-0.00372671		4	+	+	+	+	J3QLS3;Q9Y2R9	MRPS7
-2.30094	-1.10398	-1.77384	-0.438455	0.428171	-0.758012	-0.146338	0.678655	-0.150506	0.879749	0.317815	1.52583	0.622727	0.372599	-0.217319	0.724701	0.0331966	0.694486	0.954954	0.593332	0.00171304	0.11101	1.11427	-1.35669	0.384249	1.5602	0.951501	-1.14247		4	+	+	+	+	Q96DA6;Q96DA6-2	DNAJC19
-1.63647	-1.58385	-1.69129	-1.00954	-0.707784	-0.435591	-0.0553444	0.545505	-0.456144	-0.0805449	-0.316332	0.687502	-0.648325	-0.210147	-0.491381	1.52317	0.552182	1.23614	0.447225	0.174922	0.728992	0.458497	1.30028	-1.58823	1.0241	1.9095	1.78367	-0.904246		4	+	+	+	+	Q96EL2	MRPS24
-1.85983	-1.26986	-1.90691	-0.6777	-0.825833	-1.33695	-0.182261	0.714774	-0.415225	-0.14492	-0.47363	1.11336	-0.0822569	-0.200103	-0.195247	1.12672	0.542901	1.71514	0.616311	0.0996266	0.750001	0.739647	1.39637	-1.26631	0.810717	1.20174	1.44238	-1.42366		4	+	+	+	+	Q96EL3	MRPL53
-0.996416	-1.66652	-2.42983	-0.322731	-1.2054	-0.573328	-0.181011	0.228506	-0.554958	-0.0997124	0.112762	1.4296	-0.433496	0.549787	0.192738	0.700284	-0.229999	1.19233	0.492888	0.672063	0.880197	0.592535	-0.0924335	-1.0885	1.31831	1.17616	0.27895	-1.12178		4	+	+	+	+	Q96E11;Q96E11-3	MRRF
-1.29863	-1.45755	-0.953442	-2.12668	-1.28181	-0.81628	-1.11148	-0.280479	-0.954323	-0.952698	-0.667612	0.572523	0.71086	-0.220668	-0.604037	1.01262	1.0131	1.2445	0.896311	-0.0048013	0.883616	1.23677	1.64264	-0.632128	0.370139	1.17138	1.47093	-0.399066		4	+	+	+	+	Q969Z0	TBRG4
-1.37368	-1.67832	-1.80786	-1.09854	-0.927645	-0.867393	-0.380882	0.00236484	-0.343517	0.58312	-0.282247	0.811398	-0.877647	0.290433	0.042957	0.931312	0.509529	1.22985	0.642064	0.671524	0.992286	0.58753	1.39222	-0.649012	0.812341	1.01309	1.32355	-0.312994		4	+	+	+	+	F8W7Q4;Q96A26	FAM162A
-0.930798	-0.6841	-0.288465	-1.05015	-1.09052	-0.462511	-0.230416	0.12343	-1.12221	-0.162795	0.265848	0.431718	-0.278783	0.320487	0.675137	0.143973	0.147186	0.6545	0.716345	0.273303	1.07589	1.3283	0.582341	1.24891	1.02977	1.15225	0.757288	1.37787	+	4	+	+	+	+	Q96BW5;Q96BW5-2	PTER
-1.34515	0.124074	-0.036546	-0.655368	-1.35636	0.792118	0.767843	0.377585	0.153961	0.956172	0.943935	1.27743	0.113441	0.814438	0.655819	0.7138	-0.112761	-0.591996	-1.39556	-0.635707	0.273793	-1.45991	-1.38429	-1.35572	0.569467	-1.85136	-1.20473	-1.65458		4	+	+	+	+	Q96BR5	COA7
-1.36335	-0.659872	-0.699614	-1.18471	-1.21495	-0.498155	-0.661293	-0.537219	-0.505154	0.33303	0.837685	-0.193164	-0.169363	0.20879	0.340241	0.162743	0.190283	0.998016	0.629445	0.668294	0.780207	1.11908	0.919022	1.30359	0.88439	1.09801	0.582837	1.47201	+	4	+	+	+	+	Q96GK7	FAHD2A
-1.59749	-1.48853	-1.45616	-1.27173	-1.08464	-0.527915	-0.643829	0.188984	-0.741132	0.147892	-0.0925247	1.24138	0.196127	-0.0151177	0.111064	1.82445	0.831108	1.14908	0.828542	-0.356575	0.86509	1.02593	1.15664	-0.880313	0.956285	1.50945	1.73055	-0.558569		4	+	+	+	+	Q96EY7	PTCD3
-1.48639	-0.897593	-1.17508	-1.1225	-1.10278	-0.69675	-0.369801	-0.652039	-0.646075	-0.484999	-0.577679	0.194154	-0.107128	-0.650775	-0.504668	0.314815	0.434316	1.16117	0.910278	1.03689	0.7574	1.10841	1.33821	0.741917	0.887327	1.73161	1.61021	0.863858	+	4	+	+	+	+	Q96EY8	MMAB
-1.92635	-1.84305	-1.6735	-0.99587	-0.578717	-0.543171	-0.114134	0.483509	-0.48476	0.583863	-0.0211761	1.14701	0.109358	0.249198	0.267288	1.34508	0.365436	0.88525	0.338141	0.328631	0.367086	0.59444	1.24961	-0.761169	0.816872	1.60261	1.44695	-0.719829		4	+	+	+	+	Q96I59	NARS2
-1.62695	-1.5107	-0.823513	-1.58167	-0.30825	0.243229	-0.710488	0.000195926	-0.714389	0.203138	-0.144782	0.199444	-0.626926	-0.248829	0.306129	0.411209	0.172479	0.726396	0.815779	0.0176748	0.809709	1.18412	0.910944	1.36123	1.01062	1.41728	1.69766	1.37265	+	4	+	+	+	+	Q8WW59	SPRYD4
-1.43213	-1.10818	-0.674744	-1.60569	-1.18037	-0.613805	-0.876298	-0.728396	-0.667518	-0.324376	-0.446785	0.428533	-0.088392	-0.183363	-0.138352	0.13443	0.537767	1.00468	0.991366	0.408512	0.793315	1.37305	1.30651	0.97823	0.785816	1.49363	1.66676	1.52304	+	4	+	+	+	+	Q8WWC4	MAIP1
-0.592094	-1.00991	-1.33417	-1.72343	-0.244059	-0.866188	-0.39518	-0.303316	-0.867874	-0.768448	-0.141681	0.184409	-1.35446	-0.276575	0.0226594	0.885523	-0.2432	0.814519	0.865851	0.401679	0.755682	1.05753	1.3818	0.606846	1.01723	1.61576	1.37037	1.10519	+	4	+	+	+	+	Q8WWV3	RTN4IP1
-1.72726	-0.78679	-1.12639	-1.3658	-1.23608	-0.471529	-0.714717	-0.37902	-0.24332	-0.516873	-0.0103357	0.405655	0.303045	0.148946	0.296744	0.761933	0.511531	0.776667	0.841243	0.916444	0.629815	0.990536	0.817421	0.532826	0.629629	1.62284	1.4666	0.846861	+	4	+	+	+	+	Q92947	GCDH
0.35967	-0.260986	-1.19553	1.19231	-1.90137	-1.11955	-0.391249	-0.139022	-1.99957	-1.40327	-0.736801	-0.516488	-0.413268	-1.01081	-1.1464	-0.877195	0.682245	1.13236	1.64619	-0.298081	1.08329	1.06127	0.953969	-0.256783	0.246804	0.313805	0.667482	-0.569705		4	+	+	+	+	Q92968	PEX13
-1.33056	-1.51359	-1.28084	-1.37786	-0.428319	-0.381574	-0.185429	0.258921	-0.759979	0.231451	0.258057	1.1172	-0.91407	0.345374	0.53721	0.853054	0.404637	1.02437	1.04296	0.293468	0.56059	1.01762	0.598506	0.033692	0.999026	1.21508	0.884783	0.262154		4	+	+	+	+	Q969S9;Q969S9-2;Q969S9-3	GFM2
-1.90399	-1.45318	-1.34137	-1.99352	-1.17281	-0.505636	-0.488902	-1.13172	-0.0118954	-0.218707	-0.409683	0.436457	0.535247	0.126525	0.16448	1.70346	0.573828	1.10055	0.262184	0.511612	0.479962	0.910044	1.71768	-0.320434	0.869395	1.56992	1.56547	0.10304	+	4	+	+	+	+	Q92552;Q92552-2	MRPS27
-1.71129	-1.82031	-1.41131	-0.737427	-0.677194	-0.0442324	-0.959474	0.779988	-0.369526	-0.153308	-0.0950725	1.28775	-0.59856	0.657657	0.420939	1.12427	0.635538	1.7025	0.667654	-0.438382	0.561544	0.27062	1.40678	-1.35311	0.896492	0.917535	1.14858	-1.58969		4	+	+	+	+	Q9BZE1	MRPL37
-1.01117	-1.48828	-1.33524	-0.780094	-1.42043	-0.498411	-0.459505	0.192712	-0.688936	0.226021	-0.430895	1.07997	-0.386165	0.306092	0.267384	1.71906	0.543256	0.718304	0.333781	0.19265	0.798782	1.04203	1.56376	-1.20427	0.908937	1.50564	0.99627	-1.33748		4	+	+	+	+	Q9BYD2	MRPL9
-0.949726	-1.4652	-0.668356	-0.875953	-1.0307	-0.022631	-1.05017	-0.575319	-0.652031	-0.422825	0.785903	0.0449816	-1.05485	0.291359	0.998405	0.0230979	1.02728	0.904303	1.57944	-0.634247	1.12123	1.2607	0.360468	1.55863	0.795729	0.976201	-0.363161	1.52384	+	4	+	+	+	+	Q9BYD6	MRPL1
-1.09294	-1.31747	-0.311415	-1.07712	-1.40984	-0.482646	-0.0787951	-0.953979	-0.180947	-0.228474	0.715656	1.15944	-0.812681	0.225192	0.987145	1.86913	0.669311	0.794436	1.51858	-0.456715	1.02939	1.24819	-1.49999	0.183354	0.922585	1.47518	-0.808934	0.741166		4	+	+	+	+	Q9BYN8	MRPS26
-1.64271	-0.415089	-1.25278	-0.822091	-1.01654	-0.465885	0.366885	0.817058	-0.39607	0.17619	0.465439	1.20626	-0.295228	0.530056	0.395543	1.10223	0.444579	0.613177	-0.00411911	0.463316	0.898088	0.786989	0.795175	-0.982621	0.958545	1.56814	1.3605	-0.337036		4	+	+	+	+	Q9GZT6;Q9GZT6-2	CCDC90B
1.01235	-1.21685	-1.37505	-1.26241	1.54943	-0.128307	-0.147355	0.473081	0.981634	-0.114965	-0.13405	1.01067	-0.93528	0.166946	-0.267113	0.631561	-0.548714	1.07238	1.11225	0.876429	-0.654176	0.736991	1.19196	-0.60727	-0.603447	1.07066	1.21709	-0.0232918		4	+	+	+	+	Q9H019;Q9H019-3	MTFR1L
-2.84552	-1.00773	-0.893355	-0.923553	-1.1195	-0.542215	-0.536709	-0.520778	-0.873476	-0.442857	-0.250028	0.0552473	-0.790461	-0.173042	-0.0351577	0.42625	-0.23452	1.01881	0.847038	0.847105	0.701263	1.25569	1.24339	0.991348	0.904756	1.5394	1.55302	1.09856	+	4	+	+	+	+	Q9BY49	PECR
-1.75142	-1.48119	-0.855925	-1.27722	-0.8327	0.067772	-0.373688	-0.548989	-0.589434	0.164268	0.175519	-0.126098	-0.119234	0.138093	0.390233	0.137175	0.590246	0.939997	0.933336	0.689178	0.650826	1.08723	0.695344	1.4276	1.00644	1.08288	1.41662	1.58041	+	4	+	+	+	+	Q9BWH2	FUNDC2
-1.86436	-0.79836	-1.83858	-1.01061	-0.309287	-0.230862	-0.0609514	0.313802	0.981111	1.61625	0.428672	1.09229	0.822351	1.7514	0.604039	1.32197	-0.200536	0.184453	0.706461	0.350891	-0.759921	-0.990339	0.786048	-1.16629	0.286717	-0.634596	0.857455	-0.910537		4	+	+	+	+	A0A1P0AYU5;Q9BWM7	SFXN3
-1.83008	-1.54174	-0.589026	-1.58669	-0.914896	0.0639791	-0.300036	-0.192951	-0.531369	0.178653	0.748472	0.890758	0.177672	0.349386	0.871226	1.39186	0.519167	0.784675	1.0171	-0.399408	0.769845	1.02128	0.0540794	0.526196	0.915379	0.986677	0.512868	0.52786	+	4	+	+	+	+	Q9BW92	TARS2
-1.38313	-1.04548	-0.19573	-0.871809	-0.877311	-0.441722	-0.618757	-0.613051	-0.748431	-0.283845	0.465741	0.240413	-0.351648	0.246413	0.622871	0.327999	0.331801	0.62646	1.03122	0.104622	0.810567	1.18324	0.244906	1.48701	0.658362	1.63737	0.832467	1.74071	+	4	+	+	+	+	Q9BX68	HINT2
-1.28206	-1.35608	-0.845858	-1.14956	-1.16017	-0.448473	-0.823501	-0.929484	-0.94834	-0.454137	0.160785	-0.518912	-0.104142	0.235259	0.473293	0.264098	0.693624	1.00333	1.11773	0.203501	0.95004	1.22364	0.673313	1.58301	0.885234	1.20817	1.17805	1.77349	+	4	+	+	+	+	Q9BVV7	TIMM21
-1.58203	-1.30438	-1.4429	-1.78957	-1.32822	-0.621658	-0.604277	0.13571	-0.20338	-0.0895844	-0.240292	0.47234	-0.0547356	0.282308	-0.0347441	0.579881	0.480703	0.889686	1.05167	0.648442	0.728747	0.889099	1.08211	0.708041	0.916873	1.54084	1.43095	0.992215	+	4	+	+	+	+	Q9BXW7;Q9BXW7-2	HDHD5
-1.58884	-1.04272	-0.70674	-1.10063	-1.16818	-0.404765	-0.603658	-0.217057	-0.514056	-0.81422	-0.829001	0.161352	-0.0874247	-0.332666	-0.318438	0.570721	0.811563	0.696919	1.12739	0.439691	0.770895	1.50672	1.08159	1.28957	0.954936	1.44304	1.6716	1.08302	+	4	+	+	+	+	A0A024R4K9;A0A087WZA9;A0A087X266;Q9BXJ8;Q9BXJ8-2	TMEM120A
0.288358	0.383262	1.00261	0.695239	0.295194	0.929469	0.31881	-0.529301	1.06267	0.642559	0.993965	-0.748138	0.898153	0.778893	0.953948	-1.42473	0.631427	-0.51745	-0.350445	-0.470785	-0.605069	-1.11362	-1.60161	0.89505	-0.643243	-2.222	-1.79406	0.978038		4	+	+	+	+	A0A494C105;H7C593;H7C5U3;Q9H3U5;Q9H3U5-2;Q9H3U5-3;Q9H3U5-5;Q9H3U5-6	MFSD1
-0.865608	-1.48198	-1.08038	-1.43087	-1.2388	-0.176794	-0.946127	0.636492	-0.91851	-0.557085	-0.336969	0.888222	-0.242872	0.0424467	0.196827	1.12083	0.274039	1.02739	1.13947	0.0473048	0.386037	0.899191	1.06793	0.186278	0.991049	1.43887	1.54846	0.586013		4	+	+	+	+	Q9H3K2	GHITM
-2.20267	-1.39198	-1.17503	-0.867366	-0.379591	-1.41423	-0.308132	0.111901	0.0263841	0.292429	-0.254699	0.847337	-0.139607	-0.0226	-0.231094	1.30288	0.361686	1.51265	0.766695	0.632624	0.623597	0.506	1.37705	-1.24044	0.824298	1.37984	1.33809	-1.48823		4	+	+	+	+	Q9H4B0;Q9H4B0-2;Q9H4B0-3	OSGEPL1
-1.99404	-1.5187	-1.01566	-1.69293	-0.9656	-0.878074	-0.375367	-0.147267	-0.191069	0.266437	-0.377072	0.450868	0.547326	0.222782	-0.0649767	0.905552	0.836003	1.05686	0.734865	0.831344	0.490914	1.05209	1.28582	0.482545	0.657822	1.02228	1.43153	0.867284	+	4	+	+	+	+	Q9H1U9	SLC25A51
-0.841888	-0.555964	-0.980331	-1.24736	-1.41693	-0.712274	-0.348537	0.0240801	-1.17545	-0.54867	-0.892418	0.0850718	0.455967	0.306574	0.481501	-0.0404918	0.372482	0.737086	1.34465	1.24633	0.820491	1.16687	0.558985	0.384003	0.512997	1.72607	0.876604	0.839173	+	4	+	+	+	+	H0YA52;Q9H0N5	PCBD2
-1.71818	-1.64048	-1.52353	-0.726218	-0.917637	-0.784331	-0.186408	0.353134	-0.622941	0.112082	0.190935	1.23942	0.125679	0.534045	-0.0299347	1.24426	0.503831	0.891919	0.391317	0.37663	0.709825	0.955094	1.46145	-0.58313	0.641795	1.46853	1.21669	-1.02211		4	+	+	+	+	Q9H2K0	MTIF3
-1.95037	-1.25066	-1.23491	-1.17503	-0.918244	-0.164275	-0.57774	-0.356411	-0.13129	0.290527	0.651045	0.888785	0.194318	0.569712	1.17233	0.802961	0.436853	0.761098	0.598137	0.75193	0.400493	0.841409	0.512118	0.453008	0.914482	1.00853	0.798845	0.412647	+	4	+	+	+	+	Q9H2U2;Q9H2U2-2	PPA2
-1.44666	-1.10807	-1.25434	-0.279435	-1.26498	-0.832494	-0.0762054	0.0744569	-0.449596	0.316969	0.21134	1.07607	0.108208	0.242175	-0.391958	0.943352	0.24803	0.622421	0.0734414	0.228617	0.476582	1.33711	1.69653	-1.29558	0.94768	1.64473	1.64325	-0.992299		4	+	+	+	+	Q9H2W6	MRPL46
-1.44127	-1.28569	-1.40787	-1.48158	-1.08691	-0.551384	0.0231986	0.242188	-0.865943	0.156526	-0.480832	1.11285	-0.0436547	-0.466455	-0.661502	0.911646	0.720326	1.0217	0.694777	0.894818	0.904501	0.72693	1.4376	-0.237935	0.974439	1.88924	1.58139	0.0512589	+	4	+	+	+	+	Q99643;Q99643-3;Q99643-5	SDHC
-1.77699	-1.22481	-0.654485	-1.00252	-1.00984	-0.766075	-1.03388	-1.07741	-0.435519	-1.00501	-1.15943	-0.651062	0.0832869	-0.311553	-0.539356	-0.301445	0.662656	1.18807	1.48025	0.474504	0.532532	1.32292	1.03209	1.2413	0.888588	1.31001	1.39734	1.80559	+	4	+	+	+	+	Q96RP9	GFM1
-1.71419	-1.12844	-1.1148	-1.12835	-0.975045	-0.582053	-0.466754	-0.509886	-0.468075	0.0505796	-0.136619	0.317107	-0.0891848	0.25426	0.204143	0.734701	0.526321	0.99657	0.926993	0.636748	0.682262	1.04899	0.950654	0.80793	0.839002	1.27784	1.43259	0.94825	+	4	+	+	+	+	Q96RQ3	MCCC1
-1.45819	-0.864471	0.0348435	-1.52904	-0.994642	-1.07738	-0.432503	-0.126242	-0.305185	-0.587866	-1.09792	0.984878	-0.218281	0.0203203	-0.877927	1.32963	0.107882	1.02505	0.778386	1.12816	0.144001	1.26186	1.25053	-0.311845	1.36299	1.47702	1.63111	-0.417224		4	+	+	+	+	Q9BT17	MTG1
-1.32229	-1.26928	-1.16636	-0.431024	-1.18554	-0.61848	-0.522336	-1.21791	-0.843012	-0.29202	0.152448	-0.216374	-0.139506	0.179591	0.489931	0.898341	0.706742	0.858072	0.878672	0.205733	0.904977	1.27636	0.831248	1.30691	0.811175	1.33641	1.03911	1.53862	+	4	+	+	+	+	J3QTA6;Q9BRQ6	CHCHD6
-0.565448	-0.933775	-1.07062	-0.730224	-1.4071	-0.427621	-0.510613	0.015509	-1.05856	-0.647624	0.665582	0.419419	-0.277005	0.354128	0.560094	-0.283888	0.204564	1.07786	1.38082	0.739703	0.625896	1.18977	-0.1969	1.02033	1.24512	1.33125	0.429389	1.43884	+	4	+	+	+	+	H7C1U8;Q9BUR5	APOO
-1.45217	-1.17219	-0.970235	-1.22644	-1.29889	-0.557301	-0.769501	-0.308028	-0.50483	-0.274411	-0.35493	-0.351157	-0.134441	-0.0375921	0.0841569	0.157136	0.641309	1.01748	1.06578	0.900653	0.922203	1.16171	1.14955	1.11757	0.93338	1.46442	1.43078	1.38657	+	4	+	+	+	+	H3BP28;Q99807	COQ7
-1.42527	-1.17318	-0.957897	-1.15151	-1.09476	-0.623638	-0.728332	-0.799338	-0.643863	-0.363428	-0.360094	-0.238967	-0.334934	-0.104183	0.165542	0.376595	0.609644	1.09874	1.05637	0.714176	0.756246	1.29555	1.14555	1.20434	0.954508	1.37559	1.4816	1.44851	+	4	+	+	+	+	A2A274;Q99798	ACO2
-1.30839	-1.09762	-1.03374	-1.46321	-0.738023	-0.617093	-0.889714	0.0949582	-0.79684	-0.122479	0.167917	0.903339	-0.559498	0.116153	0.428332	1.44703	0.175645	0.813353	0.79635	-0.202947	0.781031	1.17014	1.15887	0.34716	0.937587	1.67969	1.47463	0.531214	+	4	+	+	+	+	K7EKE6;P36776;P36776-2	LONP1
-1.33311	-1.13812	-1.48324	-1.09039	-1.04053	-0.653207	-0.764626	-0.26597	-0.862615	-0.370142	-0.224083	0.920555	-0.120436	0.271254	0.046532	0.907415	0.328181	1.04938	-0.092935	0.322021	0.694827	0.917382	1.41605	0.223146	0.982475	1.54343	1.76647	0.369595	+	4	+	+	+	+	O14561	NDUFAB1
-1.67887	-1.61774	-0.0854582	-0.996037	-0.994942	-0.0043094	-0.765889	-0.725032	-0.565526	-0.122099	0.743999	-0.513809	0.0201017	0.542685	1.31766	-0.428465	0.803888	0.77683	1.05513	-0.12574	0.817114	1.21645	-0.25352	1.69189	1.17341	0.571372	-0.0178298	1.94814	+	4	+	+	+	+	O00483	NDUFA4
-1.26318	-1.09236	-1.13801	-0.864967	-1.07748	-0.56804	-0.735712	-0.639829	-0.920636	-0.404142	-0.290895	-0.415953	-0.265673	-0.0491521	-0.0394579	-0.138695	0.553097	0.886307	1.01709	0.559232	0.85514	1.34231	1.26248	1.46396	0.91176	1.49789	1.43675	1.74359	+	4	+	+	+	+	O00330;O00330-3	PDHX
-1.63265	-1.15987	-1.15563	-1.09621	-0.91847	0.270419	-0.0213891	0.0208217	-0.482632	0.88332	0.0133188	0.897712	0.0524141	0.552944	0.0094263	1.24769	0.408818	0.530254	-0.00429316	0.152546	0.345739	0.340247	1.28748	-0.233055	0.618781	0.943081	1.64837	-0.607274		4	+	+	+	+	B5MC53;B5MCF8;G5E9F5;P39210	MPV17
-1.63619	-1.24282	-0.989991	-1.35202	-1.04114	-0.698149	-0.662287	-0.454275	-0.341121	-0.10719	-0.171968	0.138225	-0.287029	0.222533	0.0487378	0.686311	0.513147	1.09137	1.08939	0.961078	0.593323	1.05328	1.12637	0.735475	1.04053	1.33068	1.28439	0.741966	+	4	+	+	+	+	H0YFD6;P40939	HADHA
-1.36131	-1.87143	-1.33497	-1.66272	-0.777053	-0.347507	-0.452944	-0.857716	-0.0281954	0.398467	0.778696	0.284883	-0.852321	0.936006	1.35464	0.603539	0.0419566	0.75204	0.50523	0.361694	0.372689	0.610476	0.892131	1.06122	0.925217	0.817965	0.0473438	1.44901	+	4	+	+	+	+	F8W1A4;P54819;P54819-2	AK2
-1.77254	-1.47242	-1.2732	-1.44412	-0.930967	-0.559817	-0.392247	-0.167831	-0.30421	0.311734	-0.0417459	0.555394	-0.248942	0.47039	0.0852893	1.03843	0.514951	1.16515	0.84458	0.936492	0.705219	0.741742	1.03486	0.00583961	1.03774	1.22621	1.48585	0.186395	+	4	+	+	+	+	G3V0I5;P49821;P49821-2	NDUFV1
-1.57259	-1.28828	-0.94462	-1.58801	-0.926979	-0.711889	-1.00673	-0.550801	-0.377305	-0.329294	0.365926	0.463118	-0.46163	0.0682141	0.620518	1.05759	0.33762	1.08898	1.39164	0.586721	0.64864	1.33442	0.17495	0.670749	1.10202	1.42185	0.894297	0.784849	+	4	+	+	+	+	H0YL72;P50213	IDH3A
-1.7898	-1.28113	-0.973192	-1.35134	-0.747294	-0.700717	-0.735396	-0.672819	-0.696479	-0.168324	-0.283592	0.138688	-0.0530102	0.214868	-0.096915	0.602635	0.833492	1.12495	0.784128	1.15974	0.85811	0.952108	1.21671	0.724488	0.951125	1.42654	1.63958	0.858959	+	4	+	+	+	+	H3BRG4;P22695	UQCRC2
-2.05201	-1.25112	-1.29647	-1.05057	-0.472875	-0.333283	-0.348698	0.228535	-0.361787	-0.0634388	-0.0719802	0.844181	0.224847	-0.146247	-0.435997	0.899132	0.32284	0.907449	0.715132	0.575271	0.295711	0.504346	1.3123	-0.691461	0.792428	1.91475	1.65994	-0.540228		4	+	+	+	+	A0A590UJS8;A0A5F9ZA98;B4DGL8;O75027;O75027-2	ABCB7
-1.76552	-1.25676	-1.36327	-1.18223	-0.95831	-0.199874	-0.39792	-0.363827	-0.475226	0.120723	0.258248	0.48818	-0.0511402	0.569199	0.332544	0.632554	0.620197	0.798012	1.02595	0.846596	0.725186	0.842827	0.823307	0.819424	1.02807	1.08429	1.02908	0.984054	+	4	+	+	+	+	O75380	NDUFS6
-1.66949	-1.30326	-0.977102	-1.19328	-1.05918	-0.550018	-0.756348	-0.220748	-0.595379	-0.119524	-0.1424	0.023664	0.0633224	0.277798	0.287811	0.818646	0.719781	0.961677	0.889044	0.626039	0.682273	1.09386	1.21204	0.98633	0.825564	1.32706	1.26404	0.99895	+	4	+	+	+	+	O75208	COQ9
-2.11806	-1.27641	-1.39287	-1.52012	-0.652265	-0.805546	-0.256219	-0.261679	-0.16073	0.0956359	-0.13687	0.759256	0.243098	0.322195	-0.0296311	0.997665	0.449097	1.2453	0.957922	0.979341	0.48185	0.90176	1.45062	0.09398	0.764423	1.35988	1.26348	0.215661	+	4	+	+	+	+	O75306	NDUFS2
1.71629	2.32655	1.76856	2.16387	0.73072	0.3916	0.306029	-0.429558	0.364669	-0.398514	0.206155	-0.757152	0.121928	-0.520674	-0.0125523	-0.855915	-0.116779	-0.861352	-0.771296	-0.473741	-0.485817	-1.01818	-1.36496	-0.273866	-0.714908	-0.847014	-1.30365	-0.123518	+	4	+	+	+	+	O60565	GREM1
-1.59526	-1.41515	-1.55254	-1.50173	-0.792126	-0.18542	-0.399004	-0.187508	-0.6326	-0.197806	-0.223857	0.450211	-0.465191	0.251325	0.226721	1.023	0.716406	0.684649	0.884577	0.917231	0.708958	1.12205	1.28186	0.30634	1.22201	1.43409	1.34603	0.837198	+	4	+	+	+	+	O75964	ATP5MG
-1.11142	-1.34793	-1.00539	-1.86328	-1.2543	-0.660051	-0.585867	-0.142238	-1.10987	-0.761919	-0.93405	0.471024	0.105703	0.0661261	-0.551645	0.522083	1.10314	1.35433	1.07842	0.0980882	0.708348	1.3736	1.85059	0.157431	0.867283	0.887208	1.05711	-0.752458		4	+	+	+	+	O76031	CLPX
-1.80283	-1.29733	-1.39431	-1.24789	-0.905507	-0.736998	-0.481195	-0.299298	-0.372597	-0.0685338	0.256607	0.561118	-0.0735734	0.400327	0.827368	1.13957	0.480317	1.03923	1.23083	0.142857	0.666737	1.01705	0.766935	1.10203	0.785303	1.12516	0.45232	1.13861	+	4	+	+	+	+	O94826	TOMM70
-3.19129	-2.27385	-1.30132	-1.83733	-1.8186	-0.601355	-0.431087	-0.980186	0.000822932	-0.530883	-0.919977	0.166329	1.22323	-0.555577	-0.236095	-0.26073	0.0521483	1.24162	1.11675	0.507766	0.834367	1.05241	1.1309	0.806803	-0.517884	1.2582	1.4853	1.23645	+	4	+	+	+	+	O75907	DGAT1
-1.88636	-1.40051	-1.2912	-1.5774	-0.822495	-0.669622	-0.600798	0.197278	-0.573021	-0.303524	-0.163902	1.25977	0.272668	0.00438589	0.247024	0.89165	0.53413	0.93043	0.955677	0.524828	0.774751	1.25133	1.35198	-0.164414	0.724975	1.40514	1.28405	0.141293		4	+	+	+	+	O75439	PMPCB
-1.38504	-1.07047	-0.967793	-1.1625	-1.23264	-1.00537	-0.854381	-0.872999	-0.626669	-0.455127	-0.578204	-0.45304	-0.179989	-0.0458698	-0.125097	0.401398	0.649037	1.15337	1.14451	1.06819	0.638028	1.18967	1.19861	1.13657	0.957207	1.47059	1.47262	1.36337	+	4	+	+	+	+	B4DJV2;O75390	CS
-1.43131	-1.37802	-1.38256	-1.51948	-1.21499	-0.595293	-0.433094	-0.114371	-0.721404	0.174772	0.0738285	0.594167	0.093873	0.245427	-0.231693	0.920104	0.429113	1.03196	0.887508	0.574156	0.848392	0.94154	1.3194	0.23165	0.841023	1.45399	1.37561	0.607289	+	4	+	+	+	+	O75431;O75431-2	MTX2
-1.69148	-1.42955	-1.51818	-1.74785	-1.099	-0.542069	-0.732632	-0.322625	-0.644621	-0.479078	-0.589946	0.337281	0.568214	0.159804	0.0405457	0.906637	0.604275	0.972009	0.456192	0.777766	0.526512	1.20762	1.65922	0.458878	0.720958	1.05304	1.3229	0.734906	+	4	+	+	+	+	D6REA0;O75879	GATB
-2.84353	-1.18222	-1.42168	-1.18061	-0.800187	-0.670895	-0.355195	0.0494217	-1.22652	-0.228208	-0.196946	0.473744	-1.02351	0.0429055	-0.127563	1.38563	0.502955	0.641163	0.371463	0.661006	0.342188	1.20949	1.40691	0.0356563	1.1598	1.82673	1.66494	0.399928		4	+	+	+	+	O75880	SCO1
-2.3198	-1.71745	-1.47566	-1.663	-0.315392	0.46968	0.199488	-0.640251	0.715244	1.0911	0.726214	0.522492	0.55296	1.1458	1.59145	0.890017	0.528225	0.525945	0.583031	0.934109	-0.0342539	-0.201625	-0.143137	0.506701	0.578689	-0.139823	0.138701	0.796002	+	4	+	+	+	+	O75746	SLC25A12
-1.76674	-1.1466	-1.46933	-0.953184	-0.859496	-0.297993	-0.518933	0.066604	-0.524728	0.361461	0.00195559	0.495819	-0.0492671	0.130419	0.30535	0.993777	0.432702	0.867244	0.987212	0.957881	0.637664	0.521694	1.15684	0.0681419	1.05749	1.55731	1.11281	0.0250152	+	4	+	+	+	+	O15239	NDUFA1
-1.94441	-1.23599	-1.21087	-0.982452	-0.820328	-0.475889	-0.446461	-0.0116346	-0.170026	0.130469	-0.105157	0.424649	0.0408615	0.554554	-0.00112892	0.730413	0.30334	1.17022	1.03661	0.940796	0.577161	0.574556	0.912115	0.287314	0.828162	1.56083	1.2385	0.558561	+	4	+	+	+	+	O14880	MGST3
-1.51272	-1.60191	-0.855278	-1.33435	-1.08971	-0.984839	-0.191766	-0.0152292	-0.761616	0.571645	-0.57515	0.792606	0.0370135	0.254956	-0.671897	1.48376	0.644052	0.747945	0.722776	0.842125	0.688144	0.93292	1.38415	-0.402639	0.817498	1.58712	1.69997	-0.478257		4	+	+	+	+	O14949	UQCRQ
-1.40633	-0.838675	-1.19185	-1.35304	-0.603117	-1.23417	-0.416969	0.122016	-0.0904652	-0.29701	-0.801302	0.837047	-1.31219	-0.445541	-0.665691	1.56354	0.760326	1.24589	0.490196	0.463052	0.828593	0.924563	1.51047	-0.845043	0.881846	1.86979	1.87255	-0.57908		4	+	+	+	+	O43819	SCO2
-1.66425	-1.15345	-1.18904	-1.85058	-0.849142	-0.665297	-0.669762	-0.743496	-0.729509	-0.299609	-0.140506	0.544823	-0.0804565	-0.214509	-0.033704	0.926101	0.518049	1.07625	0.638852	0.888732	0.730112	1.1423	1.51182	0.319013	0.948433	1.72847	1.52389	0.565865	+	4	+	+	+	+	A0A087WZN1;O43837	IDH3B
-1.72425	-1.45471	-1.44248	-1.23887	-0.939659	-0.329613	-0.159908	0.0790184	-0.653755	0.477189	0.0701576	0.946505	0.0950583	0.657476	0.215804	1.03804	0.535815	0.665593	0.71085	0.776793	0.915632	0.612961	1.18089	-0.619605	0.803097	1.27823	1.28635	-0.392159		4	+	+	+	+	O43920	NDUFS5
-1.38115	-0.740562	0.539723	-0.556799	-0.925867	-0.484785	-0.517824	-0.704607	-0.789814	-0.540521	1.25873	-0.247016	-0.360443	0.215988	1.10828	-0.156035	0.294264	0.61696	0.625526	0.218381	0.892144	1.45191	-0.65268	1.63769	1.03406	1.33344	-0.407123	1.81242		4	+	+	+	+	O60220	TIMM8A
-1.50266	-1.21337	-1.16426	-1.2014	-1.15379	-0.537697	-0.707574	-0.470593	-0.643312	-0.291951	-0.257919	0.159345	-0.0897998	0.035559	0.0562032	0.554759	0.600166	1.00004	0.956624	0.729449	0.785692	1.17343	1.24491	0.966499	0.957575	1.41513	1.42911	1.16399	+	4	+	+	+	+	O43772	SLC25A20
-1.6087	-1.33331	-1.27471	-1.47918	-1.21801	-0.753163	-0.523807	-0.0869229	-0.53051	0.115286	-0.170106	0.495471	0.186111	0.490036	0.215529	0.920621	0.611479	1.01651	0.815616	0.756209	0.779779	0.975381	1.10409	0.392503	0.737334	1.23978	1.53554	0.579157	+	4	+	+	+	+	O60313;O60313-2	OPA1
-2.84494	-1.49108	-0.404653	-0.659574	-1.81859	-0.0109785	-0.206755	-0.891471	-1.49236	0.0356515	0.574848	-0.826071	0.0265388	0.36913	0.596373	0.275152	0.36826	0.537494	1.48004	0.0722716	1.5213	1.12445	-0.452868	1.53893	0.12903	0.849224	-0.00892569	1.9103	+	4	+	+	+	+	O43678;O43678-2	NDUFA2
-1.55388	-1.56279	-0.750255	-1.15445	-1.1495	-0.383771	-1.25051	-0.616065	-0.672695	-0.238006	0.569346	0.0168526	0.13058	0.844853	0.756094	-0.29808	0.971128	0.852193	1.03129	0.007907	0.733059	1.18569	0.357853	1.50765	1.02192	0.403178	0.18255	1.96016	+	4	+	+	+	+	O43676	NDUFB3
-0.568207	-1.2367	-1.10692	-1.4934	-0.0468862	-0.531553	-0.89414	-0.131171	-0.0558407	-0.0797268	-0.170552	0.704393	-1.65474	0.0420797	0.136177	0.181831	-0.804833	1.0666	1.14101	1.16592	1.07096	1.21805	0.625526	-0.295658	1.12487	1.25001	1.16471	1.13825		4	+	+	+	+	A0A2Y9D025;P56556	NDUFA6
-1.29708	-0.0121225	-0.172305	-0.697716	-1.07909	-0.373257	-0.335073	-0.589774	-1.03436	-0.0134702	-0.528499	-0.288975	0.0251645	0.416306	-0.35712	-0.378609	0.50658	0.773685	0.991303	1.19754	0.821408	0.646002	0.924366	1.09129	0.896576	0.664338	1.05351	1.00906	+	4	+	+	+	+	A0A5F9ZGS5;A0A5F9ZGZ5;A0A5F9ZH30;A0A5F9ZH70;A0A5F9ZHC9;A0A5F9ZHE4;A0A5F9ZHG3;A0A5F9ZI18;D6RHE1	ANK2
-1.53832	-1.20159	-1.28276	-1.11276	-0.863988	-0.412776	-0.520633	-0.313329	-0.722372	0.25051	-0.259161	0.343174	-0.153886	0.361874	0.375007	1.05369	0.338456	0.903587	0.986151	0.881398	0.556859	0.888517	1.13728	0.252731	0.995372	1.31422	1.30626	0.41481	+	4	+	+	+	+	A0A0A0MT83;P26440	IVD
-1.85168	-1.3633	-0.674801	-1.31551	-0.86017	-0.203877	-0.334845	-0.320651	-0.602247	-0.185732	0.361044	-0.111539	0.254708	0.640097	0.903431	0.537377	0.886782	0.771553	1.12222	0.432107	0.558237	0.972152	0.254408	1.3371	0.770595	1.0649	0.510117	1.52425	+	4	+	+	+	+	A0A087WXC5;E7ESZ7;O95299	NDUFA10
-1.80327	-1.05705	-1.18384	-1.27576	-0.771905	-0.560076	-0.196575	-0.232849	-0.492369	-0.0824912	0.247707	0.407352	-0.0747826	0.374452	0.225142	1.37915	0.349481	0.848225	0.769236	0.964691	0.591955	1.07216	1.01208	0.175948	1.0303	1.40814	1.2221	0.275028	+	4	+	+	+	+	A0A0C4DGB9	PPA2
-1.53193	-1.47694	0.238867	-0.324978	-1.25441	-0.262017	-1.22525	-0.947772	-0.437234	0.248119	0.483903	-0.486412	-0.106247	0.583955	1.37484	-0.610882	0.560792	0.868758	0.889251	0.0336245	0.971889	1.14293	-0.126314	1.77606	0.938876	0.557731	-0.176801	1.81357	+	4	+	+	+	+	E7EPT4;P19404	NDUFV2
-1.51697	-0.965443	-1.18015	-1.27167	-1.07542	-0.640926	-0.274319	-0.726986	-0.43494	-0.213184	-0.116791	0.405628	-0.237653	-0.321163	-0.213059	1.00047	0.327254	1.05382	0.751855	0.628036	0.947215	1.22342	1.2221	0.671472	0.600758	1.61147	1.62153	0.67376	+	4	+	+	+	+	E9PEX6;P09622	DLD
1.17859	0.801226	-1.11482	0.403495	1.3342	0.664337	1.30744	0.932113	0.835055	1.07768	1.28295	1.02192	-0.117919	0.0635771	0.595896	0.786469	-1.07925	-0.622294	-0.695644	-0.5011	-1.2395	-1.33212	-0.39206	-1.47881	-0.496547	-1.43093	-0.692583	-1.57495	+	4	+	+	+	+	E2QRB3;P32322;P32322-3	PYCR1
-1.56374	-1.06976	-0.824964	-1.30244	-1.00696	-0.518019	-0.708744	-0.555153	-0.68766	-0.358851	-0.317948	0.0799495	-0.115577	-0.0544658	0.0536297	0.447146	0.633377	1.01171	0.979709	0.712968	0.657941	1.22366	1.24825	1.08751	0.880384	1.44701	1.372	1.30697	+	4	+	+	+	+	A3KMH1;A3KMH1-3	VWA8
1.43141	0.854855	1.00955	0.582566	1.10952	0.400914	0.0567246	0.786227	0.457466	0.247624	-0.253322	0.162749	0.0714407	-1.09072	-1.01937	-0.317568	-0.109647	-0.809178	-1.12162	-0.979104	-1.15484	-0.0832129	-0.231534	-1.43351	-1.41763	-0.821773	-0.148938	-0.58526		4	+	+	+	+	B7ZM99	MTHFD1L
-1.52942	-1.44924	-0.974574	-1.42516	-1.01984	-0.568553	-0.795359	-0.445639	-0.48546	-0.161938	0.433068	-0.110709	-0.324932	0.354787	0.825913	0.865748	0.423081	0.943354	1.32111	0.138647	0.628187	1.12431	0.234972	1.26687	1.00996	1.21016	0.713779	1.52405	+	4	+	+	+	+	C9J406	IMMT
-1.25208	-1.29949	-1.56716	-1.76314	-1.04898	-0.639032	-0.264165	-0.129024	-0.938682	0.0610669	-0.48706	0.867199	0.114214	0.0187281	0.0620026	1.5186	0.188865	1.2078	0.890135	0.556998	0.39907	1.22166	1.06296	-0.0163304	1.37635	1.33368	1.51839	0.141627		4	+	+	+	+	A8MXV4	NUDT19
-1.55435	-1.48336	-1.45508	-1.40631	-1.06154	-0.589457	-0.72111	-0.467887	-0.574784	0.294715	-0.231901	0.351387	-0.149659	0.24838	0.450956	0.944022	0.62167	0.973478	0.895994	1.14402	0.518251	0.944238	1.10232	0.389128	0.981122	1.4167	1.3904	0.415729	+	4	+	+	+	+	B7Z2R2;P14927;P14927-2	UQCRB
-1.83805	-1.55325	-0.954255	-1.37964	-0.649313	-0.756383	-0.769599	-0.799303	-0.251452	-0.124097	0.373461	0.111515	-0.370989	0.446902	0.607988	0.918198	0.232228	0.904341	1.30918	0.13878	0.608189	1.11876	0.232342	1.04179	1.12484	1.4172	1.07336	1.48292	+	4	+	+	+	+	P36957	DLST
-1.83222	-1.26976	-1.18334	-1.22626	-0.805237	-0.605854	-0.672685	-0.499561	-0.35192	-0.320783	-0.221044	0.0110015	-0.241777	0.224477	0.38296	0.801127	0.610186	1.0566	1.11311	0.969377	0.56615	1.15362	1.17789	0.91218	0.963207	1.37442	1.19346	0.884204	+	4	+	+	+	+	P38117;P38117-2	ETFB
-1.72428	-1.36523	-1.57823	-1.19931	-0.37259	-0.65232	-0.144502	0.318621	-0.242531	0.447694	-0.13811	0.942556	-0.504404	-0.35359	-0.20077	1.44043	0.423496	1.07243	0.696605	0.406484	-0.0774928	0.389416	1.24181	-0.733922	0.881504	1.95076	1.66574	-0.741666		4	+	+	+	+	P36542;P36542-2	ATP5F1C
-2.26717	-1.76464	-1.38833	-1.57717	-0.307136	-0.0399623	-0.952124	-0.3142	-0.010463	0.981178	0.515608	0.913362	0.310139	0.860249	0.563115	1.15868	0.115188	0.697398	0.990956	0.330865	0.472462	0.319632	0.539389	-0.0920049	0.773316	0.928357	0.570591	0.443782	+	4	+	+	+	+	P36551	CPOX
-1.95318	-1.04521	-0.705725	-1.1216	-0.458405	-0.127686	-0.411033	0.448291	-0.38038	0.315472	0.341519	0.767233	-0.198475	0.573306	0.453596	0.730932	0.362764	0.815914	0.529138	0.425491	0.395467	0.908638	0.784004	0.600457	1.04019	1.0521	1.38494	0.753048	+	4	+	+	+	+	P35914	HMGCL
-1.69023	-1.11405	-1.11747	-1.44082	-0.857633	-0.191969	-0.26145	-0.0497542	-0.587633	0.0207699	-0.0428594	0.476502	-0.15958	0.116992	-0.154537	0.781382	0.548254	0.620983	0.665183	0.653281	0.624065	1.05587	1.16448	0.39563	0.844915	1.5867	1.76209	0.907912	+	4	+	+	+	+	P43155;P43155-2	CRAT
-1.64278	-1.25576	-1.03477	-1.33242	-0.927154	-0.606402	-0.667229	-0.685587	-0.585953	-0.212379	-0.359549	0.105182	-0.211884	0.150818	0.00942901	0.366541	0.558164	1.05593	1.03509	0.89033	0.730668	1.18622	1.29346	1.0023	0.886204	1.26215	1.36692	1.15171	+	4	+	+	+	+	P42765	ACAA2
-1.7731	-1.08649	-0.96199	-1.57344	-0.809311	-0.635289	-0.523538	-0.284959	-0.641477	-0.625985	-0.646605	0.231626	-0.0659242	-0.198281	-0.393019	0.988861	0.735503	1.0627	0.532071	0.877286	0.639119	1.29457	1.56672	0.61069	0.927085	1.68282	1.85191	0.515715	+	4	+	+	+	+	P43897;P43897-2	TSFM
-1.03943	-1.77774	-0.448121	-1.16095	-0.725926	-0.356803	-0.877268	-0.78231	-0.908147	-0.163962	0.159074	-0.450672	-0.854881	0.94124	1.37937	0.0567557	1.02715	0.942305	1.24792	-0.0135821	0.15946	0.954443	-0.282777	1.62908	1.08535	0.535407	0.349134	1.82523	+	4	+	+	+	+	P45880	VDAC2
-1.86434	-1.2159	-1.15925	-1.40496	-1.05214	-0.67194	-0.632097	-0.366791	-0.182904	-0.0270684	0.085973	0.426796	0.0219472	0.483221	0.354573	0.756145	0.704771	0.863922	0.709145	0.728696	0.716727	0.942689	1.07357	0.568343	0.797773	1.39952	1.28551	0.683811	+	4	+	+	+	+	P45954	ACADSB
-1.36161	-1.33575	-1.23846	-1.41302	-0.869935	-0.525087	-0.434115	-0.214216	-0.492021	-0.111717	0.226683	0.711012	-0.437187	0.555846	0.507789	0.657236	0.0274468	0.963967	1.05035	1.02258	0.44221	0.980124	0.553192	0.327128	1.08219	1.39061	1.10968	0.42665	+	4	+	+	+	+	P42126	ECI1
-1.68612	-1.49627	-1.04301	-1.59492	-1.0933	-0.67773	-0.791601	-0.683284	-0.383946	0.222981	0.295742	0.4508	-0.108195	0.474418	0.380365	0.615368	0.740129	1.07444	1.08152	0.687693	0.56248	0.882585	1.00576	0.785676	0.986887	1.0739	1.07686	0.996742	+	4	+	+	+	+	P28331;P28331-2;P28331-4	NDUFS1
-1.47446	-1.23933	-1.11157	-1.15927	-1.16319	-0.603887	-0.778261	-0.518223	-0.665889	-0.0108822	-0.0464463	0.247453	-0.0589419	0.429047	0.547688	0.738077	0.558265	0.795668	0.85001	0.883049	0.722602	1.07927	0.980817	0.835347	0.927402	1.22678	1.2329	0.761184	+	4	+	+	+	+	P30038	ALDH4A1
-1.40147	-1.10149	-0.953362	-1.33802	-1.034	-0.656616	-0.56594	-0.570048	-0.62862	-0.169711	-0.207912	-0.0064179	-0.32449	0.10137	-0.236884	0.295315	0.32217	0.943882	0.823725	0.94788	0.714549	1.17562	1.28438	0.865487	0.968218	1.49615	1.64961	1.20717	+	4	+	+	+	+	P27144	AK4
1.16305	-1.32327	0.712428	0.229586	1.20723	-0.192819	-0.128762	0.591624	1.11818	0.975574	1.26073	1.2891	-0.130857	0.449954	0.813308	0.732181	-0.881165	0.850046	-0.593429	-0.490638	-1.02857	-0.647877	-1.50736	-1.65045	-0.582711	-0.685535	-0.924492	-1.66153		4	+	+	+	+	P34897;P34897-3	SHMT2
-1.19278	-0.995753	-1.15756	-1.39682	-1.03444	-1.01313	-0.706715	-0.763893	-0.431356	-0.00971364	-0.395898	0.0570361	-0.661146	-0.112091	0.315634	0.508959	0.28668	1.24609	0.738183	1.05098	0.386023	1.31801	1.27257	0.836626	1.05009	1.38003	1.45215	0.649687	+	4	+	+	+	+	P30405	PPIF
-1.72108	-1.5336	-0.802034	-1.33254	-0.835616	-0.78078	-0.798923	-0.553776	0.22185	0.563878	0.924066	0.978257	-0.415837	1.29803	1.22339	1.18969	0.00501349	0.852899	0.918723	0.420815	0.360618	0.213723	-0.0661407	0.213213	0.924942	0.696832	0.579863	-0.0424484	+	4	+	+	+	+	P30048;P30048-2	PRDX3
-1.2569	-1.61865	-1.86719	-0.861341	-1.09788	-0.746821	-0.689225	-1.23166	-0.531797	0.204756	0.0334251	-0.0631918	-0.650025	0.45008	0.681598	1.50833	0.441631	1.18886	1.23007	0.0420911	1.1265	1.00277	0.719904	1.51198	0.751843	1.01725	1.1175	0.0505906	+	4	+	+	+	+	P30049	ATP5F1D
-1.47103	-1.18704	-1.0462	-1.34528	-0.956821	-0.755931	-0.759095	-0.406965	-0.69131	-0.144449	-0.127344	0.18697	-0.33212	-0.0849174	-0.184814	0.724365	0.496991	1.03009	0.737548	0.886666	0.705261	1.15843	1.37117	0.542241	0.952917	1.59572	1.70748	0.651653	+	4	+	+	+	+	P30084	ECHS1
-2.13571	-1.29787	-1.18595	-1.41024	-0.623863	-0.80151	-0.638446	-0.489209	0.0551859	-0.222764	-0.0538469	-0.0919725	-0.0610153	0.13217	0.340619	0.691574	0.597974	0.986522	0.920124	0.860316	0.515714	1.00647	1.30014	0.9023	0.659825	1.51702	1.10135	1.2577	+	4	+	+	+	+	P31930	UQCRC1
-1.09207	-1.06554	-1.12356	-1.3563	-1.0075	-0.698725	-0.801891	-0.507458	-0.577169	-0.283375	-0.322424	0.112126	-0.786489	0.174297	0.0397627	0.275821	0.262259	0.982842	1.04021	0.938796	0.618306	1.10065	1.16366	1.09849	1.12625	1.46433	1.39912	1.17577	+	4	+	+	+	+	P30837	ALDH1B1
-1.77107	-1.29874	-1.53707	-1.61691	-0.568183	-0.791273	-0.613654	-0.264517	-0.228267	0.0693854	-0.128254	0.593317	-0.561884	0.237874	0.114756	1.03518	0.216332	1.06678	0.674638	0.926933	0.543942	0.954735	1.21568	-0.0386379	1.07589	1.56192	1.59998	0.164634	+	4	+	+	+	+	P31040	SDHA
0.641781	-0.998627	-1.79131	-1.1623	1.28014	1.28333	1.4469	0.887533	1.14284	1.38927	1.31042	1.35823	0.274078	0.870495	0.54595	0.950716	-0.186201	-0.395313	-0.421512	-0.139192	-0.927064	-0.995705	-0.207965	-1.24684	-0.798586	-1.45253	-0.577848	-1.0918		4	+	+	+	+	P54886;P54886-2	ALDH18A1
-1.47762	-1.47033	-1.39735	-1.01265	-1.28402	-0.874793	-0.447907	0.0896846	-0.469692	0.500636	-0.248914	0.651809	-0.0157549	0.519787	0.00561978	1.07262	0.508307	0.924245	0.718329	0.813025	0.896937	0.725234	1.42549	-0.54768	0.614316	1.33376	1.37574	-0.718287		4	+	+	+	+	P51970	NDUFA8
-1.59457	-1.12238	-1.18461	-1.2302	-1.12135	-0.702163	-0.677442	-0.40352	-0.55399	-0.298333	-0.392837	0.394666	-0.034288	0.0747179	-0.0380708	0.942364	0.638961	0.9695	0.828065	0.945899	0.636192	1.13564	1.34077	0.471898	0.913798	1.60125	1.54706	0.494916	+	4	+	+	+	+	P53007	SLC25A1
-1.57276	-1.05953	-1.15849	-1.07246	-1.03114	-0.693279	-0.598289	-0.931514	-0.492823	-0.313504	-0.161629	0.0249243	-0.22268	0.233592	0.0988289	0.187018	0.438292	1.01435	1.0439	0.869496	0.623342	1.14261	1.21094	1.13696	0.985237	1.32655	1.26174	1.27816	+	4	+	+	+	+	P55084;P55084-2	HADHB
-1.65135	-1.50507	-1.52689	-1.41839	-1.13921	-0.117285	-0.0876739	0.421564	-0.430594	0.315032	0.0629547	1.1626	0.123865	0.601674	0.302354	0.893202	0.405242	1.12071	1.26307	0.62118	1.25291	0.645242	1.07957	-0.220041	0.669865	0.924784	0.736399	-0.430392		4	+	+	+	+	P56181-2	NDUFV3
-1.60406	-1.28529	-0.840132	-0.940791	-1.00095	-0.640291	-0.786263	-0.802116	-0.597099	-0.111067	0.477454	-0.295972	-0.199924	0.236164	0.557657	0.0261955	0.703503	0.97158	1.13124	0.874161	0.633343	1.14863	0.593092	1.32052	1.0289	1.30211	1.14743	1.52521	+	4	+	+	+	+	P48735	IDH2
-1.17972	-2.06542	-0.567361	-1.35633	-1.44814	-0.259398	-2.16646	0.492346	-0.821789	0.0794301	-0.796005	1.14205	0.177946	0.282925	0.738654	1.5707	0.980203	1.21336	0.0996363	-0.286113	0.521816	0.686555	1.06746	-1.03521	0.834008	1.19986	0.506009	-0.94767		4	+	+	+	+	P49406	MRPL19
-2.3746	-1.76698	-0.818779	-1.5691	-0.0993472	-0.515334	-0.267127	-0.558071	0.606939	0.840235	0.985395	0.72445	0.0746728	1.17422	1.79176	1.60372	0.32415	0.770781	0.161266	0.34163	0.175557	0.311059	-0.484002	-0.489602	0.701566	0.681661	-0.567083	-0.0735638	+	4	+	+	+	+	P49411	TUFM
0.583264	1.70852	1.43852	2.17942	1.8405	0.798766	0.553032	-0.439267	0.897476	0.00395463	-0.809752	-1.0037	-0.220754	0.109777	-0.545152	-0.417744	-0.782692	-0.647704	-0.65664	0.00244815	-0.696757	-1.64453	-1.07263	-0.936197	-0.754885	-1.26348	-1.58937	-0.721571	+	4	+	+	+	+	P48061;P48061-2;P48061-3;P48061-4;P48061-5;P48061-6	CXCL12
-1.66162	-1.28723	-1.66929	-1.0422	-0.974504	-1.03869	-0.813369	-0.634283	-0.526913	0.108481	0.338816	0.39395	-0.0954476	0.012985	0.70119	1.05696	0.433284	1.51057	1.49373	0.888923	0.647699	0.890922	0.368134	0.47716	0.977849	1.3024	0.162397	1.09077	+	4	+	+	+	+	P47985	UQCRFS1
-1.31917	-1.37056	-1.08274	-1.60412	-1.09185	-0.44087	-1.13923	-0.662921	-1.16064	-0.496242	-0.841332	0.41133	0.405742	-0.392697	-0.319964	0.636533	0.803916	1.11838	1.16056	-0.114578	0.643203	1.39778	0.756528	0.693428	0.956484	1.23688	1.91061	1.28904	+	4	+	+	+	+	P51398;P51398-2;P51398-3	DAP3
-1.84309	-1.23411	-1.15234	-1.49252	-0.496755	-0.792914	-0.594419	0.0470659	-0.706089	-0.420587	-0.495141	0.246798	-0.029872	-0.0831971	-0.324022	1.09672	0.504501	1.16961	0.630631	1.00019	0.466797	0.95401	1.50604	-0.34642	0.760779	1.86262	1.67706	0.0624989		4	+	+	+	+	P51553	IDH3G
-1.88202	-1.3894	-1.15869	-1.44948	-0.818324	-0.752699	-0.826235	-0.466885	-0.455612	-0.143483	-0.252294	0.492647	0.0119839	0.223428	0.100043	1.05504	0.910006	1.14702	1.089	0.766195	0.595321	1.03535	1.14908	0.371971	0.985948	1.25393	1.29212	0.213833	+	4	+	+	+	+	P49748;P49748-3	ACADVL
0.976972	0.348954	0.646941	0.394087	1.3269	1.23144	0.647188	0.956246	0.830233	0.567664	0.743078	0.489917	0.401891	0.292966	0.671857	0.0886965	-0.657886	-0.85781	-0.331661	-1.39575	-0.736763	-1.11679	-1.50679	-1.14192	-0.782822	-1.93729	-2.00076	-0.942859	+	4	+	+	+	+	P50416	CPT1A
1.29873	1.52675	1.4215	1.27258	1.04432	0.443311	0.518741	0.689101	0.416104	0.510024	0.276193	0.1702	0.458082	-0.0541263	0.106179	-0.519981	-0.0678532	-0.964118	-0.782589	-0.815582	-0.471654	-1.1876	-1.38486	-1.26998	-1.22148	-1.34287	-1.55522	-0.992398	+	4	+	+	+	+	P07738	BPGM
-1.98574	-1.38299	-1.1204	-1.13663	-0.834694	-0.234553	-0.485899	-0.173215	-0.114625	0.291791	0.204931	0.481891	0.101602	0.631381	0.68882	0.618349	0.45025	0.741107	0.855563	0.778664	0.470797	0.766256	0.722805	0.853038	0.751683	1.02906	1.00719	0.787076	+	4	+	+	+	+	P05091	ALDH2
-1.4985	-1.0625	-0.926179	-1.23219	-0.967605	-0.744443	-0.764605	-0.826177	-0.679926	-0.399598	-0.381634	-0.171367	-0.272022	-0.0571483	0.022196	0.237771	0.525714	0.91452	0.823147	0.949583	0.62056	1.12028	1.2573	1.043	0.994487	1.76603	1.71053	1.54058	+	4	+	+	+	+	P08559;P08559-3;P08559-4	PDHA1
-1.45445	-0.883723	-1.2201	-1.13836	-1.27842	-0.903285	-0.525663	-0.424383	-0.493048	-0.60708	-0.32444	-0.422162	-0.16526	-0.496943	-0.312657	0.179256	0.573512	1.24	0.881424	1.43174	0.905586	1.32146	1.32842	0.551756	0.918766	1.65637	1.47102	1.0404	+	4	+	+	+	+	P08574	CYC1
-1.81392	-1.5079	-1.09894	-1.13312	1.081	0.745852	0.0808361	1.16262	0.710771	0.783408	0.799742	1.56034	0.114215	0.843746	0.920462	0.832181	1.0819	0.363874	0.445966	-0.132232	-0.90099	0.0724585	0.372795	-0.376786	-0.177277	-0.0940348	0.0772573	-0.681572	+	4	+	+	+	+	O96011;O96011-2	PEX11B
-2.15849	-1.56582	-1.2863	-1.41327	-0.401099	-0.474343	-0.560907	-0.0219219	0.109035	1.39871	0.450604	0.74879	-0.153802	1.14661	0.786625	1.36951	0.386658	0.322339	0.618729	0.567912	0.278146	0.226653	0.707471	-0.171772	0.834331	0.877359	1.1923	-0.26126	+	4	+	+	+	+	P00367	GLUD1
-1.91485	-1.44427	-2.05048	-1.0024	-0.598595	-0.715377	-0.904996	-0.879327	-0.580447	-0.346938	-0.0101172	0.718208	-0.0545625	0.241935	1.35653	0.623578	0.726011	1.33802	0.87263	0.267216	0.489534	1.00044	0.302333	-0.175608	0.979855	1.268	0.346221	0.713593	+	4	+	+	+	+	O96008	TOMM40
-1.35199	-1.08176	-0.994227	-1.05098	-1.06666	-0.588722	-0.802343	-0.707775	-0.820258	-0.441332	-0.243377	-0.313573	-0.237445	-0.136428	-0.0425645	-0.170839	0.557813	1.00439	1.05527	0.311658	0.738733	1.34464	1.09105	1.54984	0.899454	1.48578	1.56385	1.89664	+	4	+	+	+	+	O95202	LETM1
-1.80176	-1.45032	-1.54313	-0.71852	-1.07615	-1.20531	-0.213746	-0.233425	-0.0410227	0.736384	0.334054	1.14395	-0.0941872	0.977206	0.195175	0.92983	0.439524	1.17097	1.1871	0.646522	0.627292	0.45262	0.478185	-0.572673	0.744766	0.820332	0.913234	-1.01595	+	4	+	+	+	+	O95168;O95168-2	NDUFB4
-1.61658	-1.40362	-0.176175	-0.697477	-0.882195	-0.3737	-0.253105	-0.590244	-0.708399	-0.153361	0.667135	-0.0375306	-0.0376821	0.491651	1.51721	-0.73031	0.648248	0.926318	0.812067	-0.293998	0.339701	0.938175	-0.659862	1.63568	1.0219	1.06712	-0.35106	2.03654	+	4	+	+	+	+	O95169;O95169-3	NDUFB8
-1.7509	-1.36105	-1.409	-1.11438	-0.889089	-0.524317	-0.242113	0.167037	-0.537459	0.341774	-0.107493	0.777281	0.0521301	0.408038	0.137077	1.14402	0.405161	0.946149	0.798703	0.753113	0.692574	0.743837	1.20207	-0.266503	0.737284	1.29931	1.42244	-0.193688	+	4	+	+	+	+	O95182	NDUFA7
1.26262	0.994051	0.46799	-0.487533	1.2791	0.278973	0.43442	1.05446	0.743865	-0.0511719	-0.347599	0.693978	0.181855	-0.47216	-0.576535	0.269894	-0.555284	-0.876857	-1.19754	-0.571194	-1.12648	-1.11754	-0.361277	-1.54588	-0.969262	-0.519308	-0.479585	-1.47594		4	+	+	+	+	P04181	OAT
-2.14906	-0.181112	-0.910287	-0.259454	0.835372	0.217304	0.261198	0.234816	0.734103	1.06204	0.652414	0.591257	1.02087	0.849095	0.72026	0.949057	-0.19446	0.366575	0.410049	0.5309	-0.252111	-0.332413	0.433492	-0.227888	-0.0222127	-0.101874	0.240974	-0.50683	+	4	+	+	+	+	P04179	SOD2
-0.137233	-1.38001	-1.03705	-1.36084	-0.34025	0.0159008	-0.451888	0.275281	-0.191804	-0.398055	-0.512607	1.21615	-2.10319	-0.0484223	0.500992	-0.171078	0.769446	0.827272	0.81808	0.130726	0.144184	0.473185	0.946998	0.144879	0.749546	1.81252	1.51796	0.0943881		4	+	+	+	+	P00846	MT-ATP6
-2.12036	-1.78365	-1.19524	-1.24475	-0.0378133	-0.518892	-0.405518	-0.329456	-0.402655	0.27685	0.851037	0.353023	-0.302889	0.905387	0.882144	0.352065	0.783619	0.958784	0.817152	1.3407	1.0164	0.792264	0.592251	0.345975	0.665865	0.66243	0.335469	1.06148	+	4	+	+	+	+	P00403	MT-CO2
-2.11723	-1.45215	-1.31027	-1.1869	-0.803333	0.0532684	-0.29139	0.737668	0.0798369	0.22081	0.285781	0.74421	0.237236	0.33977	-0.118756	1.42563	0.719459	0.700212	0.61431	0.205794	0.781171	0.364175	1.29106	-0.623817	0.742898	1.69139	1.33134	-0.201365		4	+	+	+	+	P00414	MT-CO3
-1.56901	-1.35624	-1.14135	-1.31222	-0.962497	-0.29257	-0.754092	-0.295796	-0.427831	0.0962872	0.143716	0.696507	-0.362315	0.383782	0.505164	0.69862	0.316479	0.741009	0.574336	0.810322	0.747659	1.10316	1.04164	0.536469	0.916413	1.16447	1.50556	0.649492	+	4	+	+	+	+	P21912	SDHB
-0.293853	-0.98999	-0.197212	-1.33968	0.951016	0.323928	-0.0447761	0.0888821	1.67893	1.66865	1.24105	1.18186	0.759803	1.10352	1.61453	1.67614	-0.386977	-0.339144	-0.234327	0.228096	-0.985271	-1.50699	-1.23739	-0.531805	-0.802259	-1.11737	-1.62501	-0.605773	+	4	+	+	+	+	P19367	HK1
-1.70379	-1.60253	-1.30261	-1.3589	-1.03271	-0.756767	-0.628722	-0.52332	-0.538977	-0.221663	-0.268212	0.542383	0.00553037	0.516291	0.250147	1.07537	0.753032	0.964899	0.945204	0.781356	0.638667	0.899783	1.19133	0.456401	0.963993	1.27429	1.20108	0.314267	+	4	+	+	+	+	P23368	ME2
0.811615	1.44253	1.34573	0.787877	0.79403	0.137559	0.192075	0.419849	0.189213	-0.0546306	0.135705	0.346913	-0.542404	-0.106829	-0.331924	0.0825666	-2.00681	-0.907264	-0.904079	-0.813525	-0.059815	-1.21488	-1.01968	-1.53798	-0.306527	-0.970351	-0.935707	-1.32956		4	+	+	+	+	P23919	DTYMK
-1.58866	-1.47994	-0.950713	-1.06774	-0.858	-0.163254	-1.0498	-0.661205	-0.680536	0.0728966	-0.0630069	0.281496	-0.20524	0.662877	0.599658	0.936017	0.5391	0.702352	1.04667	0.58074	0.565035	1.0166	0.775922	0.880893	0.847523	1.06941	1.38463	0.949534	+	4	+	+	+	+	P24752	ACAT1
-1.99197	-1.38109	-1.3447	-0.640279	-0.956465	-0.331326	-0.40097	0.0151204	-0.141232	0.553098	0.228546	0.656542	0.505819	0.85781	0.477942	0.961923	0.385811	0.913807	0.869014	0.679168	0.50466	0.546591	0.83399	0.060849	0.801084	0.694272	0.984892	-0.177112	+	4	+	+	+	+	P22570;P22570-5;P22570-7	FDXR
-1.35469	-1.2745	-1.22848	-0.892176	-0.773285	-0.200778	-0.55887	-0.580725	0.00757913	-0.000307247	-0.0721462	0.312861	-0.11919	0.305218	-0.0525601	0.597168	-0.752113	0.882741	1.06215	0.764733	0.185385	0.900207	1.18269	0.966331	1.31703	1.17272	1.16971	0.979448	+	4	+	+	+	+	P21953	BCKDHB
1.17433	-0.701081	0.796198	-0.413233	1.34698	1.12684	0.692643	-1.27679	0.3882	0.478715	1.09808	-1.05518	-0.564664	0.186164	1.09964	-0.851068	-1.32402	-1.57143	-0.451134	0.626081	-1.08234	0.706975	-1.25852	1.29007	-0.422378	1.04228	-0.995991	1.64638		4	+	+	+	+	P21980	TGM2
-1.8292	-1.09914	-0.553777	-1.30965	-0.914863	-0.55148	-0.826058	-0.0925195	-0.38177	-0.0497231	0.240535	0.449426	-0.0345956	0.373519	0.792953	0.797639	0.498527	0.897332	1.11304	0.46574	0.725149	1.15745	0.508406	0.72666	0.867863	1.17944	0.822163	0.910132	+	4	+	+	+	+	P22033	MMUT
-1.82754	-1.35781	-1.18553	-1.28583	-0.608343	-0.292448	-0.682009	0.012911	-0.434341	0.305993	0.0736802	0.604632	-0.026221	0.507923	0.240476	0.876361	-0.00598754	0.70262	0.870331	0.701736	0.610749	1.06773	1.02356	0.548697	0.920318	1.04534	1.42572	0.500489	+	4	+	+	+	+	P22830;P22830-2	FECH
-1.66393	-1.29918	-1.21043	-1.23568	-1.0691	-0.583982	-0.681684	-0.304394	-0.541161	-0.0992119	-0.163814	0.351568	0.0246862	0.375695	0.301776	0.619129	0.549203	0.929491	1.00877	0.812664	0.745525	1.02564	0.956893	0.700396	0.86139	1.29855	1.3379	0.994521	+	4	+	+	+	+	P12694	BCKDHA
-1.68188	-1.35531	-1.5281	-1.41992	-0.917214	-1.09541	-0.053618	0.159576	-0.350424	0.943107	0.341805	0.352854	-0.232885	0.311247	0.180447	0.95021	0.630258	1.05021	0.871472	0.638911	0.771223	0.446878	0.605014	0.183847	0.354219	1.30731	0.914088	-0.161994	+	4	+	+	+	+	P12074	COX6A1
-2.00812	-1.48671	-1.22703	-1.63306	-0.528521	-0.333743	-0.383414	-0.111981	-0.166803	0.128349	0.134879	0.648215	-0.224832	0.395607	0.390126	0.965062	0.344279	0.751902	0.833183	0.548986	0.533421	0.936307	0.964872	0.544069	0.796987	1.3814	1.20276	0.687709	+	4	+	+	+	+	P11498	PC
-1.74585	-1.5943	-1.21545	-1.61337	-0.936308	-0.614245	-0.785924	-0.303808	-0.159952	0.16478	-0.0400773	0.28853	-0.353128	0.394598	0.102363	1.36047	0.607184	1.20403	0.912442	0.921395	0.425805	0.836694	1.24651	-0.122616	0.944325	1.22017	1.28321	0.0136317	+	4	+	+	+	+	P13073	COX4I1
-1.60444	-1.4482	1.13635	-0.589902	-1.29772	-0.368462	-0.488058	-0.826805	-0.1912	-0.189647	0.658133	-0.421912	-0.171034	0.747743	1.21517	-0.30757	0.825492	0.788473	0.772822	-0.564015	0.892619	1.20986	-1.15424	2.06102	0.740057	0.771751	-1.18228	1.66528		4	+	+	+	+	P10606	COX5B
-1.3542	-1.3067	-0.553757	-0.869297	-1.01935	-0.653031	-1.13056	-1.04879	-0.784983	-0.424594	0.0965353	-0.482172	-0.304694	-0.0870093	0.463505	-0.195655	0.464707	0.918421	0.937007	0.469256	0.699945	1.25976	0.783226	1.62869	0.961688	1.54577	1.53511	1.76166	+	4	+	+	+	+	P11177;P11177-2	PDHB
-1.76003	-1.26133	-1.17994	-0.891752	-0.897418	-0.385326	-0.378437	-0.936505	-0.487687	0.312815	0.187988	0.57101	-0.105101	0.455048	0.347242	1.44695	0.460389	0.816635	0.738628	0.814131	0.904646	0.708196	1.11314	0.261066	0.799889	1.24097	1.12633	0.419059	+	4	+	+	+	+	P17568	NDUFB7
-1.3995	-1.17141	-1.21656	-1.38677	-1.04897	-0.683684	-0.581344	-0.608673	-0.622261	-0.314818	-0.0481984	0.256803	-0.343743	0.127621	-0.0255627	0.648536	0.412065	0.967739	0.960865	0.674433	0.645567	1.1394	1.21157	0.949335	0.988977	1.51566	1.44764	1.1168	+	4	+	+	+	+	P13804	ETFA
-1.57881	-1.60894	-2.04752	-1.09582	-0.840294	-0.417784	-0.0542934	-0.0586261	-0.170444	0.26617	0.17457	0.617029	-0.333354	0.554266	-0.15876	0.946066	0.0711513	0.9265	0.850176	0.877872	0.445861	0.895795	1.43842	0.259861	0.672345	1.17196	1.03318	0.506258	+	4	+	+	+	+	P14854	COX6B1
-1.80204	-2.00945	-0.935477	-0.93791	-0.948404	-0.74128	-0.281494	0.454911	-0.409721	0.430215	0.19913	1.10188	0.0853804	0.697078	-0.122403	1.15211	0.333407	0.70668	0.425107	-0.759001	0.903572	0.49835	2.06284	-0.999245	0.743324	1.28745	1.01995	-0.911879		3		+	+	+	Q86SX6	GLRX5
-0.766543	-1.87851	-1.96372	-0.993136	-0.343059	-0.907956	-0.304601	0.216965	-0.0617221	-0.0508613	0.0326326	1.18495	-1.94656	0.454746	0.641018	1.22341	0.560423	1.30088	1.3324	-0.163266	0.854145	0.811301	0.332387	-1.62196	0.790391	1.03143	0.56892	-1.05728		3	+		+	+	Q8IXM3	MRPL41
-1.58376	-0.495653	-0.4455	-1.13963	-1.20946	-1.32215	-1.29288	-1.09561	-0.584841	-1.09588	-0.821428	-0.485947	0.360731	-0.807219	-0.955161	-0.707314	1.12114	0.587231	0.902309	0.120936	0.454072	1.00875	1.67147	0.0930018	0.557089	1.53131	1.16167	0.84396	+	3		+	+	+	Q6L8Q7;Q6L8Q7-2	PDE12
-1.33392	-1.12113	-1.31253	-1.02564	-1.32161	-0.360564	-0.122986	-0.170586	-0.689343	0.13763	-0.336507	1.53084	0.0947913	-0.645538	-0.128311	1.61252	0.560241	1.22186	1.01912	-0.516869	1.16433	1.18589	1.20873	-0.976585	0.482871	1.62891	1.66666	0.0607471		3		+	+	+	C9J236;C9JS27;Q7L592	NDUFAF7
-3.1585	-2.26037	-2.56335	-1.78008	-1.94234	-1.07163	-0.839971	-0.246071	-1.47331	0.11661	-1.26811	0.746481	-1.25763	-0.116561	0.630195	-0.61486	-0.769607	1.03901	-1.46524	0.66955	0.289248	1.08235	0.68767	0.961958	1.20966	1.26068	-0.134847	1.33047	+	3	+		+	+	H0Y5F4;Q8WV93	AFG1L
-2.92595	-0.945128	-2.08457	-1.39049	-1.87392	-0.482569	-1.47741	0.260574	-1.90604	-0.837591	-1.16936	0.669639	-0.288789	-0.78198	-1.11604	0.758631	0.528075	1.39562	1.01458	0.954316	0.781323	1.38968	0.280643	0.699819	0.408884	1.28976	1.12306	0.768791	+	3	+	+		+	Q8WV74	NUDT8
-2.95488	-0.815652	-1.33022	-1.13225	-0.859517	-0.15291	-0.093188	-1.30504	-1.44124	-0.0685026	-0.0430925	0.233325	-0.914876	0.0775071	-0.0253332	-0.482726	-0.210286	0.544831	0.397173	0.565318	0.14584	0.958761	0.962671	0.867146	0.00616109	1.72807	1.45251	1.25251		3		+	+	+	Q8N4Q0	ZADH2
-1.06634	-1.43448	-0.311395	-0.651369	-1.25221	-0.423424	-1.67609	-0.465834	-0.901209	0.00871285	0.688764	-0.901552	-0.122925	0.465607	1.225	1.08579	0.566256	1.03962	0.66891	-1.34809	0.73341	1.29133	0.392971	1.00537	0.510587	0.52254	-0.151943	1.22099	+	3	+		+	+	Q8N5N7;Q8N5N7-2	MRPL50
-1.4468	-0.973134	-0.744647	-0.963982	-0.982027	0.517405	-0.355294	0.449238	0.0995725	-0.757821	-0.458614	0.973435	-1.01438	0.58032	-0.396781	1.11504	0.641612	1.25503	-0.697336	0.415794	0.756233	0.69472	0.616735	-0.632615	0.856858	-1.9785	2.5993	-1.90577		3	+		+	+	Q8N8J7	FAM241A
-1.01089	-1.51091	0.726316	-1.48142	-0.641433	-0.199208	-0.461697	-0.0242708	-1.10293	-0.151188	-0.925371	1.10982	-0.85372	0.480298	1.48361	0.125531	0.464896	0.735799	-0.731325	0.835348	1.04789	1.17228	-0.374483	0.632139	0.813364	1.11067	-0.811772	0.954122		3	+		+	+	Q8N4H5	TOMM5
-1.92049	-0.917183	-0.360075	-1.30569	-0.686641	0.0764624	-0.656011	-0.00733993	1.19204	1.56038	1.04241	2.0094	-0.443731	1.52198	0.988568	0.496516	0.157798	0.404244	0.395723	-0.537251	0.925198	-0.317221	1.11572	0.199304	0.530261	-0.623991	0.596183	-0.239951		3	+	+	+		Q8N2F6;Q8N2F6-3	ARMC10
-1.34596	-0.358802	-1.70229	-0.243124	0.360456	0.584438	0.522906	0.874049	0.948843	2.28213	1.36591	1.1077	1.46449	0.262853	0.725561	1.356	0.1002	0.014037	0.328458	0.0472342	-1.39293	-1.52848	0.0932351	-1.09492	-0.231897	-0.557554	0.155267	-1.01257		3	+	+	+		Q8NE86;Q8NE86-3	MCU
-1.37947	-1.39803	1.1651	0.0692782	-1.0723	-0.0941608	-0.500661	-0.425467	-0.596206	-0.721018	0.692203	-0.506001	-0.452708	0.730472	1.31436	-1.02915	0.785578	0.717685	0.312403	-0.789321	0.543837	1.26889	-1.46412	1.55538	0.844035	0.860775	-1.37097	1.56331		3		+	+	+	B1AL05;H0Y6Y8;Q8N983;Q8N983-2;Q8N983-3;Q8N983-4;Q8N983-6;Q8N983-7	MRPL43
-1.71655	-1.30457	-2.31462	-1.52603	-1.1059	-0.926742	-1.27185	-0.233632	-0.182972	-0.219957	-0.81573	0.357615	-0.226404	-0.112388	-1.2066	0.968345	0.565032	0.874746	-0.687307	1.05875	0.802142	1.08229	-1.54838	0.27156	0.783101	1.73378	-0.708572	0.584565		3	+		+	+	G8JLA1;Q8NBN7	RDH13
-2.03777	-1.4873	-1.04449	-1.96475	-0.771606	-0.352732	-0.452683	-0.347137	-0.294425	-0.422141	0.0168013	0.414356	0.500773	0.270789	0.451482	0.714559	0.953331	1.12812	0.957071	0.467373	0.322846	1.17176	1.32891	1.38734	0.560236	1.05864	0.660417	0.889999	+	3		+	+	+	Q15031	LARS2
-1.82978	-2.20604	-1.45837	-1.20162	-0.834408	0.291204	0.61852	1.30467	-0.574389	0.68684	0.567448	1.49251	1.24062	0.231551	0.311444	0.79944	0.462098	0.667414	0.641886	-0.192875	0.313006	0.670255	1.07005	0.0682159	0.494335	0.926222	0.762245	0.0900478		3		+	+	+	Q5T160	RARS2
-1.77405	-1.54404	-1.66591	-1.69696	-0.609763	-0.214286	0.0962794	0.153358	-0.606696	-0.61869	-0.425476	1.22696	-0.304516	-0.339356	-0.645645	1.40815	0.476131	1.13834	0.799375	-0.260593	0.630901	0.947803	1.0884	-0.836589	1.12349	1.6342	1.69633	0.0731349		3		+	+	+	Q5T8A0;Q9Y399	MRPS2
-1.68249	-1.56306	-0.824899	-1.02098	-0.947286	-0.0855548	-0.374658	-0.652692	-0.453563	-0.452366	1.00992	-0.481686	0.988585	0.484647	1.07648	0.257539	0.905676	0.926468	1.35172	-0.177242	0.662144	1.12546	-0.164822	1.66461	0.8514	0.87398	0.479955	1.72677	+	3	+		+	+	H3BTB7;Q5JPH6;Q5JPH6-2	EARS2
-1.37238	-1.4678	-1.02746	-0.738395	-0.802161	-0.488888	-0.803068	-0.300088	-0.425596	-0.113782	0.795101	0.403904	-0.245754	0.265258	0.249014	-0.915965	-0.135603	0.901407	1.35297	0.398786	0.304767	1.11772	0.399787	1.09069	0.819785	1.17613	0.670762	1.62306	+	3		+	+	+	Q5HYI7	MTX3
-1.75256	-1.75678	0.694048	-0.460391	-0.838763	0.1501	-0.734434	-1.62662	-0.790061	0.078707	0.875313	-1.04569	0.384471	1.07871	1.62211	-0.480017	0.873258	0.546659	0.615272	-0.836873	1.05506	0.941515	-0.472835	1.70614	0.590571	0.119057	-0.622467	1.25615		3	+	+		+	C9JQ41;H7C525;Q4VC31	CCDC58
-2.17953	-0.533047	-1.99275	-0.984627	-0.569998	-1.0969	-0.147024	0.513819	0.0347868	0.784025	0.294242	0.937027	0.030007	0.602476	0.318584	1.62249	0.461247	0.785209	0.604537	-0.959406	0.620753	0.62666	0.888275	-0.859181	0.659627	1.07787	1.59591	-0.779896		3		+	+	+	Q4G0I0	CCSMST1
-2.17159	-0.47303	-0.988116	-1.35079	-0.160261	-0.205228	0.0400908	0.0244291	-0.398336	-0.316223	-0.320946	1.33103	0.0621182	-1.03235	-0.907195	1.04358	0.301359	0.655956	0.324346	-0.442735	0.50516	1.08253	1.54846	-0.600269	0.837785	1.983	1.92628	-0.680587		3		+	+	+	Q3SXM5	HSDL1
-1.11816	-1.51325	-1.65585	-1.63129	-1.37068	-0.238402	-0.0886478	-0.15871	-0.580545	0.0290914	0.153217	0.347493	0.0620733	-0.32534	-0.362872	0.940567	-0.0130206	0.670627	-0.0589727	0.99857	0.471663	0.808746	1.5802	-0.994671	1.10172	2.10691	1.61007	0.355398		3		+	+	+	Q32NB8	PGS1
-1.14193	-1.5439	-0.138856	-0.982117	-1.13858	-0.419131	-0.0887289	-1.20467	-0.674109	0.374646	0.377227	0.417303	-0.200781	1.08012	0.850712	0.310174	0.00167078	-0.303684	-0.484385	-0.0608673	0.745388	0.294668	-1.59654	0.473246	0.730229	-0.464129	-1.19523	0.996963		3	+		+	+	Q9NRP2	CMC2
-1.28611	-1.362	-1.76624	-0.0315559	-0.753414	-0.503742	-0.352007	-0.684452	-0.943862	-0.397156	0.197351	0.944248	-0.275872	-0.178161	0.177385	0.995496	0.318534	0.649621	0.725044	-0.881343	0.401084	1.3205	0.654331	-1.2993	0.867287	1.88293	1.58796	-0.890838		3		+	+	+	Q9NRK6	ABCB10
-1.46318	-1.18757	-0.974225	-1.59658	-1.00823	-0.433788	-0.607037	0.628741	-0.612623	-0.126845	-0.358464	0.275045	-0.175152	0.0461096	0.0107746	0.618483	0.0755512	1.0327	1.92889	-0.0743492	0.887049	1.31873	0.444753	0.985946	1.08959	1.1324	0.746361	0.324626	+	3		+	+	+	B0QY95;Q9NQG6	MIEF1
-1.99526	-1.27313	-1.15513	-1.60176	-0.559224	0.339823	-0.467189	-0.0499975	0.16564	-0.551636	-0.412034	-0.0570583	-0.213113	0.261468	1.27155	0.778213	1.01269	0.63568	1.08951	-1.17599	1.0072	1.06253	0.697028	1.39501	0.751432	1.18703	0.714609	1.34557	+	3		+	+	+	E7ESL0;J3KQY1;Q9NWU5;Q9NWU5-2;Q9NWU5-3	MRPL22
-1.86865	-1.94007	0.051447	-0.674356	-0.683605	-0.275252	-1.73261	0.12228	-0.630316	0.607646	0.767928	0.627678	0.340569	0.650941	0.475471	0.0284911	1.21216	1.12795	1.14101	1.70414	0.331582	1.04963	0.734402	-0.596989	0.419396	0.23356	0.523156	-0.778799		3		+	+	+	Q9NVT9	ARMC1
-2.62473	-1.60123	-1.41513	-0.231047	-0.17262	-0.347589	-0.570138	0.891262	-0.0992062	-0.0235929	-0.629149	1.09133	-1.97128	0.104559	-0.605379	1.55895	0.333912	0.930652	0.267183	-0.199663	0.00881678	1.04927	0.969916	-0.982836	1.23046	1.52948	1.19715	-1.38886		3		+	+	+	C9JLB7;Q96HP4;U3KQU8	OXNAD1
-1.63106	-0.976065	-0.710735	-0.462344	-1.09833	-0.0788534	-0.145494	-0.550905	-0.00027569	-0.11113	-1.0986	-1.34968	0.162486	0.125876	-0.790273	1.9962	1.63564	0.0197015	0.0214345	-0.436158	0.514903	1.48349	1.53874	0.840872	0.407905	1.77894	1.12061	-0.0864123		3		+	+	+	E9PE17;I3L0E3;Q9Y2R5	MRPS17;ENSG00000249773;MRPS17
-1.60226	-1.03408	-0.795486	-1.65588	-0.562882	-0.456568	-0.71395	0.4306	-0.316473	-0.406157	0.0640399	0.291515	-0.741012	0.0021413	0.0565669	0.695329	0.354586	1.00549	0.853056	0.186604	0.353517	1.33723	1.14053	1.04329	1.09212	1.27927	1.41982	1.1021	+	3		+	+	+	A0A2R8Y4Y7;A0A2R8YFW4;A0A2U3TZH1;Q9UQ90	SPG7
-1.01133	-0.866978	-2.62145	-1.53507	-1.48134	-1.97465	-1.14073	-0.938337	0.326495	-0.990336	-0.962228	0.126246	0.784244	0.294229	-1.03939	0.711479	0.961291	1.24871	0.382713	0.0949742	0.688323	1.01734	0.450745	-1.96115	0.768242	0.641165	0.701003	-0.412734	+	3	+	+	+		Q96SZ6;Q96SZ6-3;Q96SZ6-5;Q96SZ6-6	CDK5RAP1
-0.806187	-0.501353	-1.50234	0.246936	-1.2202	-0.471772	-0.329154	0.340054	0.581208	1.61982	0.191756	0.954474	0.509348	1.02774	0.127023	1.45331	1.36582	0.46548	0.656031	0.0885843	0.443583	-0.510912	1.26222	-0.870632	-1.39076	0.476904	1.16189	-1.4805		3	+	+	+		Q9BPW8	NIPSNAP1
-1.40003	-1.10784	-1.31577	-0.904409	0.63013	0.523572	0.0386641	0.366965	-0.723202	1.28991	-0.175903	0.809581	-0.853444	-0.332656	-0.360285	1.18905	0.323311	-0.342241	0.559756	0.2113	-0.212759	-0.142987	1.37781	-0.30476	0.508976	1.93283	1.71269	0.0519456		3	+	+	+		Q9BS92	NIPSNAP3B
-1.45194	-1.29123	-2.21965	-2.18043	-1.53996	-1.40897	-1.53505	-0.298217	-0.369954	-0.882696	-0.794075	-0.440438	0.42215	0.133236	-1.3054	1.09726	0.915397	1.38321	0.545403	1.06823	0.698245	0.736601	1.14162	-0.579097	0.645693	1.28215	1.13861	-0.177682	+	3		+	+	+	Q99595	TIMM17A
-0.399522	-1.34377	-2.27443	-1.13244	-0.102471	-1.95742	-0.165196	0.392414	0.294957	0.447854	0.813623	1.17547	-0.936948	-0.220873	0.578572	0.840204	-1.08016	0.553337	-0.069912	0.587182	-0.637622	0.335164	0.579767	-1.2204	1.11716	1.33618	1.06293	-0.545195		3	+	+		+	E7EQY1;Q96C01	FAM136A
-1.58296	-1.46063	-1.1198	-0.922994	-1.2881	-0.0369404	-1.76295	-0.139445	-0.491983	0.0178968	0.984699	0.988107	0.164997	0.753615	1.12789	1.51732	0.865952	0.865433	1.30877	0.108551	0.732599	0.941254	-0.202999	-0.452619	0.797295	0.989384	-0.541014	-0.871331		3	+		+	+	Q96DV4	MRPL38
-1.24304	-1.06442	-1.5622	-0.91586	-1.11411	-1.22525	-0.795255	-1.9849	-1.0852	-0.0807172	-0.815233	0.268907	0.11216	-0.713374	-0.62687	-0.618491	0.624003	1.30786	1.28531	0.0647984	0.729359	0.275197	1.09647	-0.187295	0.716281	1.57145	0.886531	0.246803		3		+	+	+	Q96EX1	SMIM12
-0.537538	-0.826423	-1.17319	-1.33583	-1.29861	-0.873382	-0.711484	-0.142784	-0.008461	-0.140501	-0.0628971	0.983797	-0.220696	0.340418	-0.0428219	0.390607	-0.332736	0.93481	0.759517	1.02638	0.422315	1.05693	0.934358	0.407947	-0.181552	1.43424	1.61095	0.383915		3	+	+	+		Q9BSH5	HDHD3
-1.28334	-1.07687	-1.22783	-0.648474	-1.15339	-1.53279	-0.826132	-0.838239	-0.531601	-0.832448	-1.31738	0.131625	-0.472955	-0.180183	-0.352109	-0.448735	0.465946	1.12403	0.27876	0.687566	0.669526	1.1933	1.58384	-1.74156	0.842523	1.20314	1.45994	-0.358878		3		+	+	+	Q9H5Q4	TFB2M
-1.97882	-1.26482	1.23464	-1.68321	-0.811046	0.602869	-0.155941	-0.77331	-0.339667	0.609262	1.41791	0.427924	0.15419	0.635138	1.1841	0.950156	0.554225	0.00979174	-0.743641	0.484889	0.67488	0.0366168	-0.878873	0.789299	0.873155	1.198	-1.48443	1.02856		3	+		+	+	Q9HA77	CARS2
-1.45762	-1.12842	-0.679447	-0.568007	-1.05041	-0.596809	-1.24601	-1.35376	-1.0156	-0.354396	-0.229085	-1.26667	0.27971	-0.230016	-0.0635842	1.25148	0.671512	1.17894	0.808041	-0.527877	0.891685	1.40839	1.30438	1.14733	0.884161	0.974368	1.77998	1.29484	+	3		+	+	+	Q9H078;Q9H078-2	CLPB
-2.33199	-1.51217	0.139738	-0.308103	0.144258	-0.339705	-0.655374	-1.20191	0.340465	0.435819	1.18149	-0.458284	0.609347	0.868398	0.937306	-0.897585	0.767914	0.565552	0.116447	-1.25843	0.554902	1.19095	-1.0845	1.39015	0.233751	0.697654	-1.26739	1.01643		3		+	+	+	Q9GZY8-2	MFF
-1.49231	-1.81166	-1.41691	-0.216207	-0.935853	-0.210629	0.34121	0.312262	-0.500523	-0.100009	0.0485615	1.21999	-0.647427	0.543358	0.95177	0.828483	0.7782	1.19213	1.74638	-0.618583	0.880128	0.990975	-1.31668	-1.27811	1.02353	0.884073	-0.562916	-1.83137		3	+		+	+	Q9BYD1	MRPL13
-1.57822	-1.66352	-1.82449	-0.608172	0.0344342	1.54854	-0.312938	0.710642	0.178081	0.540904	-0.715754	0.920779	-0.468181	0.435846	0.0795976	0.930093	-0.423359	0.300988	1.12045	0.00849829	-0.501639	-0.741945	1.28016	-1.72861	1.48073	-0.892471	1.14635	-1.63482		3	+	+		+	Q9BYC9	MRPL20
-1.92993	-1.06141	-0.993113	-0.0691089	-0.151239	-0.906012	-0.0844417	0.483505	-0.075214	-0.193905	-0.333849	1.20056	-0.417579	-0.1074	-0.884053	1.10003	0.0121222	1.7656	0.84421	0.477361	0.40703	0.240954	1.27773	-1.48358	0.536553	1.26167	1.41755	-1.5766		3	+	+		+	Q9BYC8	MRPL32
-0.0068638	-0.423153	0.380544	-0.505982	1.355	1.00598	0.921669	1.28869	1.5145	0.208387	0.132906	1.179	0.15848	0.478497	0.248003	0.773383	-0.283727	-0.638492	-0.838678	-0.957304	-0.533487	-1.63367	-0.818896	-0.925373	-0.94169	-1.2823	-1.94374	-0.824562	+	3	+	+	+		Q03167;Q03167-2	TGFBR3
-2.1629	-1.62177	-2.01945	-0.768933	-0.212333	-1.19092	-0.165115	0.597907	0.784142	1.07087	0.270816	0.666448	0.395325	1.12583	0.046387	1.72727	-0.193712	1.30738	1.30503	0.145024	0.874952	-0.605297	0.242285	-1.26787	0.791193	0.541011	1.16276	-1.02154		3		+	+	+	D6R9C3;H0UI06;P14406	COX7A2
-2.18923	-1.30982	-1.26701	-0.632252	-0.654792	-0.442908	0.0516812	-0.369144	-0.0698587	-0.545172	-1.12292	0.760642	0.415234	0.0794265	1.44786	0.506684	0.77821	1.03556	0.242349	-0.175444	0.540415	1.1236	0.413694	1.10589	0.650658	1.37838	1.74465	1.16528	+	3	+		+	+	E7EWP0;H0Y886;O43674;O43674-2	NDUFB5
-2.17405	-1.90083	-1.37032	-1.2217	0.248579	-0.501006	0.0038184	0.0611282	0.153927	1.23277	-0.342266	0.574672	-0.629351	-0.355992	-0.272709	1.45955	0.581774	0.901335	0.667444	0.607739	1.06262	0.256487	1.38846	-0.713253	0.516418	1.45411	1.69577	-0.298117		3	+	+		+	E9PK73;G3V173;H0YD41;H0YD96;H3BRW5;O14521;O14521-2;O14521-4	SDHD;SDHD;SDHD;SDHD;ENSG00000255292;SDHD;SDHD;SDHD
1.66176	-0.369596	-1.04034	-0.489894	0.910786	0.621235	1.61855	0.941046	0.843109	1.24848	1.51761	1.11031	-0.156021	0.425962	0.38766	0.530991	-0.85048	-0.0552699	-0.408068	-0.211506	-0.905816	-1.33151	-1.03051	-1.46642	-0.751381	-1.55844	-1.1155	-1.49041		3	+		+	+	A0A3B3IRT8;C9IZQ1;C9J3L8;C9J5W0;E9PAL7;P43307	SSR1
-1.84264	-1.53747	-0.278432	-1.27328	-0.887876	-0.182119	-0.840639	-0.902853	-0.415028	-0.0826612	0.69717	-0.243952	0.00170395	0.577391	1.04349	-0.183446	0.735243	0.998903	1.56012	0.210407	0.541636	1.0731	-0.706713	1.52869	0.74992	0.863527	-0.630599	1.90985	+	3		+	+	+	F5GXJ1;F5H5N1;O75251;O75251-2	NDUFS7
-1.58486	-1.09294	-1.32294	-0.807206	-0.684305	-0.8618	-0.342106	0.0425889	-0.170325	0.057791	-0.480831	1.41756	-0.897822	-0.123291	-0.522884	0.237374	0.610986	1.89845	0.672734	0.148648	0.503103	0.396988	1.48771	-1.78128	0.902953	1.40232	1.7403	-1.205		3	+	+	+		O15235	MRPS12
-0.959297	-0.934168	0.736468	-0.942692	0.804511	0.399182	0.268642	0.319255	1.184	-0.0632857	0.973336	-0.709036	-0.0158899	0.596219	0.824864	-0.888298	-0.229549	1.00593	0.721655	-0.552812	-1.83662	0.716994	-1.14639	1.65977	0.68503	-0.775011	-1.90997	1.76181		3		+	+	+	A0A087WZU5;O43657	TSPAN6
-1.41304	-1.28106	-1.31764	-0.955894	-1.23919	-0.443235	-0.479758	-0.268094	-0.72707	-0.285665	0.545122	-0.0202527	-0.00699686	0.211869	0.268819	-1.04989	0.868133	1.04492	1.32724	-0.296671	0.821169	1.34043	0.447879	1.48017	1.03716	1.06469	0.829385	2.07241	+	3		+	+	+	O43615	TIMM44
-1.10271	-1.35125	-1.35951	-2.21646	-1.59351	-1.33348	-0.427343	0.449131	-0.54952	-0.628119	-0.197097	0.604049	0.139799	1.27772	0.2907	0.829075	0.188696	1.01897	1.15879	0.0399898	1.13621	0.721392	0.957842	0.389171	0.963375	1.00843	1.2291	0.0279263	+	3		+	+	+	O00217	NDUFS8
-3.04766	-0.672957	-2.70226	-2.10644	-1.85614	-1.79308	-1.31415	-0.550829	-1.5742	-0.588809	-1.2066	0.20467	-1.19323	-0.667311	-0.979047	0.921593	-0.707107	1.31643	0.343749	0.459682	0.707107	0.795123	1.02426	-0.20795	-0.556261	1.17648	1.25116	-1.74745		3		+	+	+	L0R8F8	MIEF1
-0.420586	-0.655068	-0.927622	-0.466693	-0.445987	-0.642193	-0.650035	-1.14987	0.0917484	-0.928601	-0.830136	-1.03737	-1.13796	-0.851461	-0.550471	-0.372438	-0.677338	1.14296	1.20503	0.851743	-0.421589	1.3383	1.31142	0.969658	1.23279	1.62053	1.45338	1.30839	+	3		+	+	+	A0A0U1RRL7	MMP24OS
-2.05994	-1.32822	-1.55779	-1.07118	-0.486904	-1.16963	-0.414404	0.220607	0.186474	0.671232	-0.137309	0.833873	-0.368048	-0.00775773	0.0785961	0.490277	0.254372	1.10978	1.07358	0.855136	0.466226	0.982941	0.920414	-0.520244	1.16452	1.31746	1.47065	0.0892484	+	3		+	+	+	A0A3B3IRN8;A0A3B3ITX0;P24311	COX7B
0.882634	-2.3138	-1.14419	-0.225132	-1.89747	-1.21707	-0.906062	-1.83308	1.41261	-0.697332	0.234058	-0.702925	-0.629369	-0.224562	0.241146	-0.566125	-0.182273	0.909516	1.89298	-0.772856	0.0684607	0.948795	0.252251	0.611579	-0.0836382	1.38638	-0.192543	0.842917		3		+	+	+	A0A3B3ITR6;O95363	FARS2
-1.4763	-1.26308	-1.03057	-0.897768	-0.697924	-0.333477	-0.645595	-1.99156	-0.441227	-0.339017	-0.205343	-0.370681	-0.816485	-0.337219	-0.22645	-0.238867	0.491186	0.798923	0.784193	0.894254	0.608916	1.35264	1.17174	0.651798	0.900065	1.8399	1.82857	0.946808	+	3		+	+	+	A0A0C4DG91;A0A2R8Y547;A0A2R8Y7V2;C9J9V6;C9JQB1;O75414	NME6
-1.4966	-1.69136	-2.19711	-1.61833	-0.860411	-0.168442	-1.02739	0.704578	-0.785035	1.24382	-0.157214	1.38425	-0.294877	0.486297	0.0721511	0.672946	0.465888	1.17948	1.28316	0.823934	0.666865	0.89292	-0.0719794	0.487487	1.16458	0.159378	0.53931	0.0967489	+	3		+	+	+	A0A0C4DGA2;O75521;O75521-2	ECI2
-1.28681	-1.70544	-1.68307	-0.726795	-0.640793	-0.866826	-0.350211	0.277918	-0.397816	0.61975	-0.498765	0.702164	-1.05357	0.0836121	-0.324589	1.45429	0.331689	1.27525	0.622958	0.390925	0.472317	0.238907	1.12989	-1.17474	1.19574	1.57693	1.86144	-1.72242		3	+	+	+		C9JJ19;P82930	MRPS34
-0.829371	-0.391536	-0.780622	-0.711212	0.441101	0.116514	-0.413273	1.13554	0.950455	0.0920153	0.161572	1.02803	1.14578	1.10706	0.768248	0.680043	0.807848	1.22002	1.29556	0.499249	-0.069483	-0.0174244	0.659775	-0.466487	-0.868425	-1.15289	-0.242803	-0.564759		3	+	+	+		A0A494C1L5	LRBA
-1.62614	-0.801412	-1.29736	-0.60832	-0.400736	0.204139	-0.179578	0.211464	0.669576	0.726009	-0.208228	0.994484	-0.787834	0.963436	-0.496265	1.18555	-0.203548	0.146484	0.638665	0.0998812	-0.0813611	-0.243482	1.42632	-1.10248	0.964542	1.71446	1.72099	-0.977088		3	+	+	+		B1AH87;P30536	TSPO
-2.06035	-1.35729	0.140239	0.0786791	-0.507299	0.457538	-0.838894	0.0775712	0.805558	1.70801	1.31772	1.05435	0.748563	1.65642	1.71449	0.0238891	0.173714	-0.491607	0.687423	-2.08607	-0.537907	-0.497408	-1.02286	-0.574333	0.589455	-0.537326	-0.873196	-0.101284		3		+	+	+	P43304	GPD2
-1.71443	0.586981	1.54834	0.310883	-0.854511	-1.082	0.249358	-0.83449	-0.369748	-1.11654	0.16961	0.266382	-0.432621	-0.517645	-1.23589	0.483201	0.587235	1.0106	0.221646	-1.23942	0.717954	1.30457	0.361928	1.09711	0.955805	1.20127	0.0311773	0.974216		3		+	+	+	P82933	MRPS9
-0.673814	-0.0441484	-0.706456	-0.88293	-2.18658	-1.17475	-0.602527	0.248961	0.136478	-1.04257	-0.538291	1.41916	-0.924471	-0.0725018	-0.32975	0.162451	0.557736	0.700721	0.578536	1.00896	-1.23018	0.506739	1.75994	-1.03966	0.532909	2.02869	1.52197	0.03404		3	+		+	+	P82932	MRPS6
-1.85779	-0.851443	-0.927339	-2.15725	-0.540402	0.0754531	-0.94259	0.668081	-0.026619	-0.741361	0.180217	1.02611	-0.567336	-0.0457831	0.155649	0.219217	0.113207	0.695389	0.754143	0.773616	0.668641	1.26226	1.03038	-0.00739573	0.979894	1.51014	1.18055	0.391673		3		+	+	+	P82914	MRPS15
-0.358249	-0.818508	-1.52239	-0.569565	-0.234259	-0.0309021	0.0191094	0.359033	0.524679	-0.384199	0.042535	0.618679	-0.997886	-0.466247	-0.197121	0.412172	-0.43189	1.16271	0.805808	-1.13414	-0.440359	1.21311	1.43187	-0.240165	-0.313091	1.5982	1.14373	-0.938223		3		+	+	+	P82912;P82912-2	MRPS11
-0.293773	-1.51757	-1.69285	-1.42064	1.35753	0.365827	-0.457438	0.395547	0.961236	1.81245	-0.041518	1.29971	-0.0371782	-0.385376	-0.146167	1.04909	0.606313	0.0979624	0.573008	0.194472	-1.36148	0.0854281	1.22985	-0.207694	0.146726	0.887681	1.52584	-0.588549	+	3	+	+	+		Q00325-2	SLC25A3
-2.03909	-1.56554	-1.06822	-1.45953	-0.778613	-0.335935	-0.611034	-0.525728	-0.250072	-0.148415	0.886549	0.71651	0.152273	0.817329	1.43945	0.885387	0.619654	0.91796	1.0687	0.893958	0.702134	0.921295	-1.03573	0.520432	0.756634	1.04998	-0.120974	0.553086	+	3		+	+	+	Q00059	TFAM
-1.31366	-1.59113	-1.23116	-1.48138	-1.07451	-0.718727	-0.490083	0.188781	-0.712054	-0.260767	0.0793995	0.484609	-0.52001	0.421886	0.366201	1.07388	0.958766	1.18974	1.46029	0.31678	1.09001	0.999664	0.468537	0.623155	0.775053	0.940179	0.377422	0.707401		3		+	+	+	P53701	HCCS
-1.27694	-1.31653	-1.43593	-1.54191	-0.528093	0.122823	-0.332046	0.0818138	-1.04182	1.34835	-0.69261	1.33018	-0.535205	1.15355	0.011033	1.55111	0.930877	-0.206648	0.882963	0.387348	0.0881317	0.456258	1.21159	-0.302403	1.34338	0.618844	1.71629	-1.15054		3	+	+		+	P56378;P56378-2	ATP5MPL
-1.67378	-1.82165	-1.68543	-1.15057	-1.24244	-0.526058	-0.590919	-0.488822	-0.317457	0.248701	0.262107	-0.48269	0.0935064	0.357791	0.651731	0.292378	0.546759	0.95526	1.48025	0.495891	0.813121	0.924357	0.613516	1.17222	0.87514	1.03837	0.203181	1.35967	+	3		+	+	+	O95139	NDUFB6
-1.7621	-1.57768	-1.00262	-1.32826	-0.984606	-0.762356	-0.63948	-0.563829	-0.491787	-0.482769	-0.357254	0.730595	0.112056	-0.185889	0.0164333	1.25727	0.879212	1.28879	0.641678	0.295306	0.776048	0.694129	1.96355	0.0659837	1.06246	1.67536	1.22626	0.942816		3		+	+	+	P00156	MT-CYB
-0.642376	-1.33671	-0.344795	-1.29513	-0.579815	0.131739	-0.137825	0.783832	0.676037	-0.650487	-0.122079	1.21296	-1.98487	0.559151	0.450727	0.21243	0.726643	1.17021	0.454098	0.622958	0.595445	1.02616	1.37544	-0.226609	0.951664	0.875311	1.49421	0.28994		3	+	+	+		P03905	MT-ND4
-1.78643	-1.29155	-0.194616	-1.35105	-1.13349	0.0167485	0.404613	0.257858	-0.167887	1.0874	0.557048	1.49458	-0.00756268	0.365787	0.470603	1.56131	0.904481	-0.108778	0.892451	-0.894042	0.623119	0.462377	-0.650773	-0.483635	0.610262	1.54879	1.8187	0.0708978		3	+		+	+	O43824	GTPBP6
-1.4075	-1.26363	-0.103349	-0.212001	-0.650674	-0.44057	-1.13637	-1.1318	-0.451765	-0.0346633	0.826854	-0.746757	-0.216843	0.579446	1.05844	-0.667655	0.192947	0.97852	1.63142	-0.264074	0.220119	1.1215	-0.731609	1.32391	0.267442	0.960748	0.180647	1.96493	+	3		+	+	+	O75947	ATP5PD
-1.96604	-1.4677	-1.24889	-1.51874	-0.443432	0.126662	-0.45418	0.20102	-0.32613	0.822131	0.32651	0.346773	-0.40087	-0.0257342	0.370219	1.34434	0.55774	1.48365	0.475545	0.400028	0.787739	0.59039	1.23282	0.196185	0.63514	0.580405	1.5456	-0.134291	+	3	+	+		+	P03915	MT-ND5
-1.70279	0.440482	1.343	0.707262	-1.27129	-0.978885	-1.29461	-0.676967	-0.236619	-1.24935	0.11552	-0.289359	0.638306	-0.320638	-0.238307	-0.314137	0.9349	0.896152	1.1	-0.672283	0.277158	0.845861	0.594811	-0.212701	0.949232	1.09953	-1.5383	-0.105797		3	+		+	+	P11172	UMPS
-0.9387	-1.00747	-1.30494	-0.91605	-1.03573	-0.172135	-0.704824	0.259707	-0.878041	0.229825	0.521584	1.20311	-0.274382	0.268326	0.795251	0.900302	0.0220256	0.936166	0.705417	0.619278	0.431648	0.568893	0.937051	-0.706288	0.867485	1.40223	0.273437	-0.171527	+	3	+		+	+	P09669	COX6C
-1.9649	-1.1457	-0.87288	1.58419	-0.371903	0.102737	0.111247	-1.25076	-0.607071	1.08945	0.558594	-0.773947	0.901983	1.47195	0.994581	-0.372855	0.955047	0.44169	0.561141	0.0787404	0.946311	-0.198304	0.225457	1.06469	0.0451754	-0.401492	0.230992	0.960157		2		+	+		Q8N2H3	PYROXD2
-1.54825	-2.11631	-2.19778	-0.421799	-1.13336	-0.0997761	-0.70124	1.45544	-0.274771	0.289283	1.32217	-1.88355	-0.296513	0.272857	0.0887198	-0.19477	0.710499	0.715155	0.324179	0.0627214	0.749174	1.04687	-1.64985	1.49141	1.38708	0.839202	-0.310996	0.425344		2			+	+	Q8N442	GUF1
0.539694	-1.6792	-0.641426	-0.0983982	1.61647	0.45825	0.675322	1.42809	1.07135	0.705369	0.11869	0.260888	-0.215142	0.0310193	-0.3759	-0.277643	-0.483033	0.999654	-0.488757	-0.562737	-0.923822	-1.47908	-0.688704	-1.71925	-1.31563	-0.947463	-1.1118	-1.21747		2	+	+			Q8N5C6	SRBD1
-1.43014	-0.174391	-0.940883	0.0417102	-1.02203	-0.250483	-0.56461	0.427289	-0.380837	0.967767	-0.654656	0.818609	0.586583	0.0376792	-0.00787214	0.640268	1.54349	0.727273	0.196669	0.735134	-0.288724	-0.20545	2.12863	-1.05716	0.0143527	0.0993965	1.32569	-2.09974		2	+	+			Q8N4V1;Q8N4V1-2	MMGT1
-2.59087	-2.10351	-1.96785	-2.0587	-2.08412	-0.822257	-1.29732	-1.26487	-1.28587	-0.903123	-1.30071	-0.695948	1.6731	-1.27479	-1.01574	-1.0926	-0.204178	1.78736	1.15044	-1.15956	-0.524869	0.571399	-0.48941	-1.14176	-0.939975	0.330732	-0.661031	-0.707107		2			+	+	Q8NC60	NOA1
-1.86702	-1.49486	-1.24745	-1.69962	-0.489059	0.471073	-0.956276	1.02746	-0.753193	-0.175131	-1.12892	1.30148	0.667312	0.0789803	0.67564	1.10359	1.04562	1.21243	0.324993	-0.688938	0.702527	0.330819	1.53616	-0.518836	-0.119411	1.27653	0.701441	-0.0905143		2	+			+	Q7Z7H8;Q7Z7H8-2	MRPL10
-1.21307	-1.16964	-0.0160259	-0.615756	-1.0101	-0.216484	-0.128474	-0.961937	-0.376201	-0.569257	0.234437	-0.448087	-0.385618	0.168006	1.49913	-0.342558	-0.426947	0.712466	-0.056937	-0.371941	0.834731	1.4074	-1.92964	1.76258	1.19406	1.2853	-0.166881	1.6973		2			+	+	J3QSS7;Q86U28	ISCA2
-2.77072	-2.28718	-2.61839	-1.61906	-1.87752	-1.28522	-1.21976	-0.273946	-1.58563	-1.14681	-1.42549	0.608209	-0.74259	-0.707107	-0.784277	1.42831	-0.94593	-0.48773	-0.553972	0.713847	0.832564	0.707107	-0.996738	-0.122357	-0.436396	-0.844499	-0.554733	-0.0664871		2	+			+	Q969Y2;Q969Y2-2;Q969Y2-3;Q969Y2-4	GTPBP3
0.625885	-1.94088	-2.65536	-1.66947	-1.58866	-0.164032	0.0674159	0.468099	-1.105	1.07713	-1.08722	0.984207	-0.16454	0.122242	-1.3789	0.762913	0.00343026	0.496414	0.313253	0.493089	1.58819	0.900471	0.326419	0.0286373	0.553511	1.12012	1.64118	-0.0630115		2	+	+			Q96BW9-3	TAMM41
-2.15649	-1.60571	-0.434085	-0.939826	-0.352177	0.085022	-0.571613	-1.46075	0.276962	0.96379	1.03296	0.408105	1.31397	1.4113	1.48453	0.0398411	0.351391	-0.0621283	0.497134	0.347284	-0.165419	0.350991	-0.38301	1.42136	0.322731	0.262391	-0.318713	1.48168		2		+		+	Q96BQ5	CCDC127
-2.44657	-2.56571	-1.39507	-1.46851	-1.95681	-2.15949	-0.322903	0.262359	-1.62009	0.116573	-0.199909	0.691979	-1.25308	-0.340623	-0.441693	0.938471	-0.579944	1.30379	0.575029	0.637182	-0.83509	0.0797565	1.48438	-0.0662252	-0.646964	0.666914	1.46944	0.00355393		2	+	+			Q969M1;Q969M1-2	TOMM40L
-1.38117	-1.91599	-1.93999	-0.237671	-0.976214	0.0161303	0.376192	-0.64611	-0.818721	-0.343313	0.824037	0.257566	-0.40359	0.188059	0.774154	-0.739009	0.902121	1.26793	0.885008	-1.81052	0.631347	0.943939	0.628932	0.0442943	1.03419	0.883193	-0.515759	0.988783		2			+	+	Q8TCC3;Q8TCC3-2	MRPL30
-1.25676	-0.0922907	-2.32909	-2.06897	-0.358412	0.788934	-1.23868	-1.53038	-1.59604	-2.09879	-1.90078	-0.65985	0.428701	-0.430898	-0.320144	0.195352	0.816857	0.742172	0.708569	0.459028	0.181974	0.96316	0.412543	1.1208	0.524509	0.70401	0.488664	1.10159		2	+	+			Q8TD30	GPT2
-3.25096	-1.80345	-1.58904	-1.01414	-1.62015	-0.838275	-0.926726	-0.767566	-0.965961	0.0849649	0.279677	-0.0528868	-0.276171	0.279427	0.726104	-0.0688107	0.366742	0.340147	0.2648	-0.155859	0.572331	0.417336	0.351569	0.385596	0.796793	0.813773	0.481732	0.618021		2	+	+			Q8NI60	COQ8A
-0.432794	-0.102677	0.00128575	-1.49407	-1.7307	-1.55565	0.0378947	-0.27931	-1.06389	-0.928052	-1.62375	1.35175	0.63355	-0.815866	-0.995228	-0.116178	0.203265	0.873321	0.245169	-0.255595	0.328623	0.655059	0.176639	-0.138996	1.09808	1.09391	0.290756	-0.817232		2		+		+	Q8WVM0	TFB1M
-1.39297	-1.87476	1.86924	0.808284	-1.42367	-0.707492	-1.02952	-0.731101	-0.526144	0.14956	0.57106	-0.0961161	0.144023	0.186749	0.845964	-1.0272	0.867747	1.1247	0.611065	-1.01246	1.07157	1.08401	-0.90949	1.20411	0.772683	0.809309	-1.05801	1.22807		2			+	+	Q13405	MRPL49
-1.87527	-0.00128138	-1.84461	-0.870583	-0.662977	-0.655541	0.573931	0.749729	-0.151811	0.489479	0.223913	0.968835	0.185045	-0.749494	0.786239	1.26976	0.178529	1.46698	1.27667	0.823622	-0.0996656	-0.268353	1.0157	-0.314012	1.24163	1.54577	-0.696376	-0.853461		2	+	+			Q6UW02	CYP20A1
-1.80599	-0.483925	-1.33338	-1.70833	0.0768962	1.79545	0.508728	0.35537	0.659745	0.259668	0.226708	0.810391	1.57704	0.784933	-0.760974	1.09474	0.0198486	-0.308805	-1.35381	0.668574	-0.762823	-1.86415	0.425459	-1.08001	-0.198728	-0.627747	0.954765	-1.91526		2	+			+	Q7L311	ARMCX2
-1.64566	-1.97624	-1.09978	-0.435575	-0.965274	0.631259	-1.16052	0.831832	-0.0438132	-0.0684634	1.20783	0.388383	-0.69313	0.24763	1.31177	0.696633	0.798012	0.645983	0.506618	-2.16365	0.675608	0.8574	0.208821	0.150037	1.05552	0.670175	-0.240688	0.614262		2			+	+	A0A669KAX9;Q5T653	ENSG00000288564;MRPL2
-0.95483	-0.323114	-0.0399176	0.0426102	1.11485	1.10613	0.362998	0.753276	0.416711	0.900427	0.287038	0.75881	-0.0552555	0.0126178	-0.315558	0.49917	-1.03902	-0.79112	-2.22529	-0.43492	1.69505	-1.38851	-1.03555	-1.82308	-0.482185	-0.890496	-1.41514	-1.64449		2	+		+		Q5T9A4	ATAD3B
0.254467	1.05202	-1.08276	-0.01017	-0.279506	0.134283	-0.170809	0.964083	0.349876	0.492949	-0.622741	0.655447	-2.15411	0.00909679	-0.562751	0.536279	-0.179268	-0.201977	-0.394649	-0.036424	0.543675	-0.728718	0.309064	-1.36509	0.14342	-0.354181	1.20049	-1.94627		2	+			+	Q5RI15;Q5RI15-2	COX20
-1.48748	-1.65825	1.00944	0.0219809	-1.04295	-0.0596587	-0.64751	-0.498038	-0.318206	-0.378934	0.847913	-0.504098	0.134559	0.395354	0.861385	0.748393	0.118437	0.418793	1.25098	-1.6839	0.0410464	1.41908	-0.157407	0.174326	0.888946	1.23588	-1.14803	1.16731		2			+	+	Q96CB9;Q96CB9-4	NSUN4
-1.62323	-0.927984	-1.5788	-1.12154	-1.0851	-1.14471	-0.913942	-0.929664	-0.611444	-0.694787	0.252267	0.26374	0.174792	-0.143525	-0.381661	0.0787165	0.493542	1.07608	0.658961	0.240881	0.622606	1.10726	1.36458	0.533208	0.797649	1.63476	1.22506	1.49667		2	+		+		Q5TEU4	NDUFAF5
-1.7774	-2.17084	-2.00281	-0.933841	-0.226049	-0.494772	-0.0488032	0.83904	0.0859804	-0.245593	0.328933	1.10841	-1.08566	0.506211	0.531507	0.525574	0.250968	1.22447	-0.262466	0.589085	0.875587	0.547744	0.579817	-1.02771	1.01989	1.15606	1.82644	-1.60656		2			+	+	D6RAN8;Q9P0M9	MRPL27
1.00675	-0.911651	0.376065	0.577349	1.74334	0.317475	-0.270231	-1.57343	-0.397801	-1.17784	1.02784	-0.889269	0.086784	0.860915	1.20717	-0.843394	-1.00712	0.314089	0.487951	-0.411959	-1.31115	1.39669	-1.52933	1.19633	-0.2031	-0.732682	0.51986	0.722573		2	+		+		Q9NS69	TOMM22
-2.14886	-0.579165	-0.292585	0.532808	0.374711	-0.615074	0.430989	-0.825801	0.238237	1.71619	0.460089	0.00201623	-0.789295	0.49449	0.864895	1.19349	0.848878	1.6284	-0.519128	-1.30233	0.72187	-0.5593	1.86355	0.399217	0.511284	-0.863972	-0.35207	0.30733		2	+			+	Q9BSH4	TACO1
-1.27496	-1.76399	-1.92458	-0.535143	-0.356292	1.0779	-0.111923	0.362432	-0.503027	1.39955	-0.231627	0.846286	-1.35675	0.183505	0.571789	1.35288	0.675734	0.0633956	0.935576	0.533433	0.76138	-1.35072	0.652328	-0.919461	0.963263	0.772048	0.921893	-0.899088		2		+		+	Q9BSF4	TIMM29
-1.28302	-1.72102	-0.668917	0.528372	-1.44424	-0.389683	0.89439	-0.96088	-0.769839	-0.137749	-0.847678	-0.337322	0.579254	0.651657	0.248417	-0.266334	0.551228	1.37689	0.647074	-0.878799	1.11519	1.01826	0.429506	1.20724	0.693949	-0.912533	1.57309	1.16041		2			+	+	Q99757	TXN2
-1.71047	-1.8548	-0.0506367	-0.181821	-0.879646	-0.0114477	-1.08613	-0.45756	-0.487135	0.0685191	0.713369	-0.444464	-0.141483	0.371262	1.48903	-0.862584	0.5394	0.717624	0.899974	-1.20838	0.44104	1.1843	-0.432307	1.26106	0.956781	0.764232	0.00897171	1.12302		2			+	+	Q96HS1	PGAM5
-0.169254	-1.31947	-1.10662	-2.10461	0.599018	-0.552006	-0.586027	1.44215	0.842712	-0.0122775	-0.0863797	-0.106305	-0.593995	0.311707	0.266966	-0.576601	-1.2845	1.14361	1.0851	-0.75924	-1.34297	1.01215	1.0625	-1.89349	1.28815	1.07023	1.27257	-1.89695		2		+	+		Q96DC8	ECHDC3
-1.2337	-1.06867	-0.690738	-0.759421	1.22133	-0.268748	-0.316746	-0.20047	-0.793291	0.124417	-0.0461294	0.279242	-0.618569	0.161143	0.543676	2.10089	-0.576362	1.45309	1.28905	0.98727	-0.035774	0.696044	-0.0950619	0.203553	0.4855	1.07375	0.89473	0.223099		2		+	+		K7EK00;Q96ND0	FAM210A
0.157078	0.388971	-0.707361	-0.179759	0.0748669	-0.00903696	0.886942	0.755088	-0.347035	-0.922073	-0.417254	0.976139	-1.99996	-0.801956	-0.722758	0.472632	1.00818	0.35429	-1.16367	-0.52092	0.430078	-0.712729	1.03382	-1.63588	1.18073	-0.752564	-0.58506	-1.35419		2	+		+		H7C1I0;Q96K37	SLC35E1
1.07239	-0.114448	-2.3431	-0.0814887	1.52244	0.515856	0.254932	1.56212	0.0745845	-0.241589	0.0183983	0.312462	0.187244	-0.976423	0.112404	0.368073	-0.0307402	-0.322097	-0.251369	0.464069	-1.63237	-1.56976	0.463013	-1.96148	-0.835174	1.32494	0.804258	-1.00238		2	+	+			F8W776;Q9H9S3;Q9H9S3-2;Q9H9S3-3	SEC61A2
-0.657732	-0.967013	-1.74148	-0.738408	0.813801	0.347543	-0.947758	0.382351	0.0441107	0.984436	0.0823709	0.622647	1.90416	-1.36507	0.0530612	1.42747	-1.26957	0.879429	0.640855	0.514076	0.0662447	-0.105736	0.722912	-1.31724	-0.807742	1.47765	1.34819	-1.00199		2	+	+			Q9NQ50	MRPL40
-1.91293	-1.58923	-0.594464	-0.697023	0.558382	1.54106	0.803267	0.242874	0.87868	0.917141	0.798026	-0.476555	1.17446	0.0899339	0.709806	-1.25356	0.261012	0.980819	0.69513	-0.31698	0.196345	-0.673762	-1.24675	1.47107	-0.351369	-1.07437	-1.80866	1.47385		2		+		+	Q9NQG1	MANBAL
-1.4959	-1.33443	0.289733	0.454628	-0.951029	-0.523392	-1.1088	-0.880307	-0.996205	-1.1258	-0.45926	-1.10396	0.0844141	-0.545668	1.44878	-1.01003	0.77884	1.69413	1.08305	-0.6367	0.782067	0.965114	-1.05217	0.728633	0.789433	0.746926	-1.55819	1.01895		2			+	+	Q9HAV7	GRPEL1
-2.98182	-0.110916	-2.32118	-2.1162	-1.65639	1.0498	-0.769813	-0.186771	-1.28699	-1.80185	-0.343018	2.25041	-1.05314	-0.642948	-0.321921	-1.10555	1.16546	-0.131648	0.593224	-0.497904	0.0770769	0.668431	0.870543	-0.712004	0.914816	0.707328	1.41801	-0.280334		2		+		+	Q9HC21	SLC25A19
-1.33423	1.74629	-0.56006	-0.00750041	0.0474125	-0.28877	0.326847	0.674408	0.384576	0.750228	-0.234848	0.72757	-1.67134	-0.751555	-1.05437	0.632756	0.764851	-0.376437	-0.0483324	-0.175596	0.667273	-1.11184	1.57203	-1.58146	0.0254646	-0.401283	1.37118	-1.74239		2		+	+		Q9BW91;Q9BW91-2	NUDT9
-0.177869	-1.25755	-1.43508	-2.51734	1.05098	-1.07844	-1.34047	-0.888994	1.6109	-0.83301	-0.43292	-0.0453975	-0.742445	0.458162	0.127789	0.270479	-1.01982	1.34536	0.738842	0.593841	-0.503899	0.438207	0.499627	0.614538	-0.945556	1.32587	0.0118039	0.401231		2		+	+		Q9H0R6	QRSL1
-1.52513	-2.63079	-2.22957	-1.54256	-1.08014	-0.371235	-1.33624	0.0357028	-0.596546	-0.466846	-1.05513	0.557841	-0.0897809	-0.0579561	0.0356429	0.425718	0.515116	0.789548	0.646697	1.02491	0.562663	0.970091	0.589823	0.286236	0.871385	1.80522	0.857405	0.149938		2			+	+	A0A087WX19;A0A087WX45;C9J5R6	IQCE
-1.11788	-0.359704	-0.712991	-1.0273	-0.787649	-0.512493	-1.01019	-0.338725	-0.697647	-0.6886	0.302073	-0.485197	-1.02129	-0.360863	0.604663	0.866841	0.617864	0.801039	0.921936	0.424556	0.73456	1.53091	1.5748	1.3141	0.914953	1.17436	0.585947	1.07764		2			+	+	A0A0C4DFM0;G3V4T6;G3V5T0	GSTZ1
-0.615574	0.163485	-0.762003	0.165287	-0.0568057	-0.835537	-0.276976	-0.525209	-0.421611	-1.20549	-0.182331	0.397746	-1.14149	-0.21135	-0.514266	1.81344	-1.01155	0.789095	0.554017	-1.40213	0.553011	1.7295	1.10403	-0.18292	1.64634	1.00031	1.45147	1.34735		2			+	+	A0A2R8Y3M9	ENSG00000285330
-2.01297	-1.30952	-0.623098	-0.97903	-0.598389	-0.18826	-1.84541	0.413663	-0.10729	0.720406	0.338523	-0.801201	-0.353911	0.70379	0.582054	0.818204	0.505697	0.300623	-0.265572	0.190061	0.849711	0.689071	-0.884418	0.570193	0.835342	0.679044	1.51486	0.386028		2			+	+	P31937	HIBADH
-2.91029	-2.06845	-2.35686	-1.24459	-0.958865	-0.581345	-1.18651	0.098313	-0.0777327	0.068575	-0.892402	0.852234	1.0366	0.920328	-0.881819	1.41338	-0.812571	1.2979	-0.38271	0.58087	-0.984108	-0.275932	-0.826348	-0.717623	-0.523971	0.356748	-0.582514	-1.07367		2	+		+		P41247	PNPLA4
0.193301	-0.802972	-1.75302	-1.81858	-1.34733	-0.767413	-0.694863	-1.30487	0.13252	0.153876	-0.0449176	-0.800404	1.43125	0.703022	0.495459	-0.0448346	-0.0911522	0.949135	0.506609	0.489505	-1.48959	0.57112	0.837451	0.854797	0.875772	0.68531	1.05104	1.4035		2		+	+		P43251;P43251-2;P43251-3;P43251-4	BTD
-1.18523	-1.58114	-0.595193	-0.850965	-0.958777	-0.105307	-0.560441	0.309675	-0.535308	0.23454	0.887705	0.0835456	0.459507	0.912275	0.822903	1.10951	0.902388	1.24223	1.33138	0.516743	1.0342	0.972929	-0.117718	0.912564	1.20328	-0.0426051	-0.160705	0.495437		2			+	+	P15954	COX7C
0.0497484	-1.05512	-1.72472	-0.544512	0.706746	-0.747606	-0.383729	-0.625531	-1.93471	0.851196	-0.0656129	0.55312	0.787611	-0.0785707	0.28085	1.58097	0.956136	0.670933	0.747156	0.761369	-0.714101	1.14712	1.13219	-0.751218	-0.517073	1.58922	1.31957	0.324789		2		+	+		P17152	TMEM11
-0.646269	-1.46791	0.250661	0.754478	1.5889	-0.115115	-0.217291	-0.009568	-0.334134	-0.0106648	1.16948	-0.741697	-0.51354	1.67153	1.5781	-1.37656	-1.1185	-0.244298	-1.25428	-0.830077	0.52614	0.881376	-0.96237	0.298709	1.25638	-0.623347	-1.48271	0.813744		2		+	+		P13995	MTHFD2
-1.88041	-1.63475	-0.63124	0.267707	-0.567811	-0.402957	-0.246342	0.171221	-0.715615	-0.147772	0.631081	0.13538	0.145578	0.369395	1.16431	0.843839	0.593756	1.27746	0.972808	-2.11656	0.383197	1.12773	-2.3111	0.790657	0.907737	0.510879	0.357026	0.294729		2			+	+	P82664	MRPS10
-1.94559	-1.45382	0.412492	0.513478	-0.574455	0.453664	-0.11908	-0.92738	1.39768	0.460761	0.885369	-0.408795	0.0612554	1.74057	1.71123	-0.425694	0.529742	0.479375	-0.0488277	-1.41941	0.766863	0.131279	-1.6406	1.38557	-0.242251	-0.871338	-1.36832	1.04005		2		+	+		Q04837	SSBP1
-0.985828	-1.51372	-0.787414	-1.7586	1.31912	-0.334522	-1.72469	-0.103028	-0.492636	0.984285	0.579294	0.818983	-0.618604	1.78552	1.7835	1.39447	0.271694	-0.869982	0.146037	0.431163	-0.00712266	0.408593	-0.0151311	-0.362628	1.57142	-0.587873	0.406548	0.436612		2	+		+		P61604	HSPE1
0.59326	-0.693334	-1.11955	-1.53978	0.0518512	-0.247456	0.021329	-0.228849	-0.385256	0.513299	0.288973	0.767878	-2.07982	0.0252142	0.118992	0.857842	-0.514463	0.811872	1.1165	1.56237	0.699959	0.790296	0.38452	0.657747	0.616118	1.54168	1.75385	-0.225224		2		+	+		O75323	NIPSNAP2
-0.695955	-1.85897	-2.04552	-0.540776	-1.30576	-0.292933	-0.0127287	0.618904	-0.528885	1.74057	-0.061686	0.755449	-0.116486	0.83597	0.0490265	0.68653	2.09302	0.805885	0.498753	-0.228873	0.102024	-0.20147	1.37884	-1.56165	0.335655	-0.229092	1.31182	-1.68524		2	+	+			O75394	MRPL33
-1.79652	-1.57302	0.190738	-0.31093	-0.850083	-0.207969	-1.49864	-0.278222	-0.41185	-0.742478	0.487901	-1.35536	-0.260782	0.305984	0.442356	-1.1259	0.723842	0.558983	1.51246	-0.0910664	0.924627	1.13626	-0.974001	1.38248	0.698247	1.4292	-0.573222	1.82462		2			+	+	O60783	MRPS14
-1.29208	-1.59064	-1.63726	-0.833079	-1.28708	-0.673717	-0.126821	-1.07729	-0.789111	-0.334949	1.02672	-1.35641	-0.0207196	0.574811	1.42586	-0.468476	0.575289	1.03813	-0.189457	0.389076	0.745077	1.11593	-1.50265	0.740689	0.922141	0.960368	0.162041	1.85142		2			+	+	O14548	COX7A2L
-2.93279	-2.09704	-2.38939	-2.30737	-1.91009	-1.36858	-0.172349	-1.62283	-1.4394	-0.979988	-1.89789	-0.718484	-1.08904	-1.65759	0.193411	-0.557212	0.707107	1.03105	0.666554	0.07198	-0.86179	0.942626	1.18461	0.645946	-0.703167	0.38149	0.872609	0.851126		2	+	+			O00411	POLRMT
-1.76726	-1.29095	-0.452203	-0.912972	0.722711	-0.443315	0.203689	-0.731192	0.273776	-0.702846	0.496478	0.222245	-1.36563	0.245107	-0.0149071	0.660186	0.26814	0.555538	0.741603	0.33825	0.904841	1.23929	0.671932	1.36811	0.654698	1.63617	0.991943	1.25068		2	+		+		O43464	HTRA2
-3.09539	-2.59685	-2.30514	-2.21529	0.682695	-0.503703	-1.40268	-0.727253	0.840934	-0.897446	-0.98083	0.431583	1.55621	0.0818225	-1.10307	0.640923	-0.685797	1.16444	-0.184786	2.01923	-0.92463	1.12339	0.887012	-1.56721	-0.742428	1.43585	-1.08375	-0.0261057		2			+	+	O14925	TIMM23
-1.2157	-1.34674	-1.16439	-1.6623	-0.93262	-0.0651402	-1.26294	-0.307391	-1.06395	-0.567252	-0.502951	-0.133385	-0.301347	0.251027	-0.201588	0.537922	0.395523	0.507772	1.10721	0.271417	1.05991	1.27295	1.43915	0.942255	0.903413	1.45762	1.20815	1.73038		2		+		+	P10109	FDX1
0.289799	0.765068	-1.80795	-0.971075	-0.913887	0.204896	0.884931	0.438354	0.0531543	-1.3668	-1.05035	1.00938	1.38077	-0.749876	0.0083859	1.46434	0.485365	2.06021	-0.170695	-0.869218	0.887094	0.168514	1.40704	-1.29945	-0.471572	0.68569	0.872824	-1.16117		1	+				K7ES61;Q9BYD3	MRPL4
1.31097	0.302582	0.741389	-2.49497	-0.530879	-1.43152	-0.863813	0.999227	1.5743	-0.675621	-0.0834347	0.131606	-1.22399	0.596263	0.067019	1.56748	-0.247182	0.852837	-0.20969	-1.58833	0.371631	0.857839	-0.806382	0.0300116	-0.492501	0.340239	-0.916355	0.099392		1	+				M0R226;Q9BQ48	MRPL34
-0.188869	-0.908027	-0.203761	-1.02506	-1.24895	1.57002	0.3986	0.63562	-1.11927	1.11159	1.18311	0.583538	0.492345	0.538265	0.669964	0.752465	-0.296259	0.324641	-0.556279	0.947231	1.04949	0.0161159	0.711108	-1.40425	1.31152	-0.0507408	-1.09952	-0.692636		1	+				P0DJ93	SMIM13
-1.60766	-1.85545	-1.06561	-2.08556	-0.806885	0.179752	-0.262378	-0.714098	-1.07582	-0.53366	0.132585	1.18677	0.513927	-0.649485	1.67016	0.896521	0.856659	0.373096	0.167891	0.352648	0.52416	1.16975	-1.15246	0.810549	0.972848	1.75638	0.872138	0.330777		1	+				P12236	SLC25A6
0.658288	0.223481	-1.91827	-1.80566	0.847037	-0.419007	-0.410318	-0.305342	0.21099	-2.0401	-0.460287	-0.136591	0.132103	-0.051269	-0.441061	-0.968064	0.208669	1.25524	1.77468	0.523834	0.398928	1.07047	0.462103	0.980339	-2.36126	0.671698	-0.371082	1.49263		1	+				P60604;P60604-2	UBE2G2
-2.97102	-1.04436	-2.47106	-1.29762	-1.44126	-0.150985	0.926904	0.880684	-1.47346	1.26249	0.857448	1.17763	-1.68219	1.66397	0.836915	1.101	-0.769664	-0.228442	0.0949391	-0.437734	0.169459	-0.964571	0.302711	-0.715687	0.429355	-0.457386	-0.114895	-1.53678		1	+				Q86UY8;Q86UY8-2	NT5DC3
1.86837	0.996707	-0.272285	0.66737	-0.538634	-0.435778	-0.974014	0.465523	-0.545617	-1.74336	1.01075	-0.138111	-1.49017	0.171947	-2.34816	-0.449407	-0.0899784	-1.02934	0.640707	-0.110344	-0.0898603	-0.579667	0.482315	-1.45561	0.825167	0.159432	0.643725	-1.42592		1	+				Q8N8R5	C2orf69
-2.15345	-1.6067	-1.42495	-1.93306	-0.180849	0.625003	0.0528644	-0.417465	-0.394843	0.685744	-0.520875	0.651248	0.350118	-0.876196	-0.00880969	-0.0629707	0.734123	1.3791	0.441704	-1.28727	0.0932299	0.405989	1.29087	0.46085	0.388531	0.804856	1.89259	0.323583		1		+			A0A2R8Y3N3;A0A2R8Y5P7;P49590;P49590-2	HARS2
1.04767	-2.48982	-1.6062	0.313971	-0.213861	0.564746	-0.126417	0.12376	1.67963	-1.20598	1.0894	1.71782	-0.380898	-1.27155	0.481518	0.253866	-0.519603	0.394755	0.434198	-0.163248	-0.233918	-0.826647	1.15713	-1.18193	-0.820247	1.16104	0.647131	-0.415572		1		+			A0A3B3ITN6;D6RBB0;O60683;O60683-2	PEX10
-2.80864	-2.18827	-0.900675	-2.31508	-1.72664	-1.41808	-0.608634	-1.13384	-1.41118	-1.37892	-0.601506	-0.957047	-0.961761	-0.893343	-0.520211	1.41458	-0.657001	-0.43462	0.830203	0.684392	-0.790426	-1.0712	1.61994	-0.303396	-0.893485	-0.997479	1.60531	-0.18541		1		+			B7ZL88;Q8N8Q8	COX18
-1.33056	-0.669579	-1.77878	-0.0932839	-0.292521	-0.159897	-0.182761	-0.527881	0.331973	-1.83357	-0.331308	0.349896	-1.38768	0.202127	-0.280584	0.117739	1.02014	1.09267	0.743906	1.57738	-0.297241	0.741642	1.43076	-0.137308	0.795727	1.14694	1.43866	-1.88095		1		+			H0YIV9	ENSG00000111780
-1.95771	-1.36197	-1.51756	-1.2977	-0.660281	-1.41153	-0.270402	-0.539492	0.221233	1.38632	0.0544173	0.430911	-0.0944234	0.585067	-0.44938	0.934621	1.51585	1.13583	0.462774	1.32433	0.483162	0.0731609	1.45774	0.143145	0.143177	0.825741	1.3926	0.0796807		1		+			P00395	MT-CO1
0.516302	-0.386625	0.89883	-0.26144	-0.525366	-0.205569	0.0949564	-0.138703	-1.10393	-0.234193	0.766637	0.167995	1.11299	1.08096	-0.162553	-0.746419	-0.649645	-1.03077	-1.16702	-1.19992	-0.854521	-0.868874	-1.28892	-1.30723	-0.268294	-0.161911	-1.24036	-1.69109		1		+			P35610	SOAT1
1.00653	-0.106792	0.687705	-0.985509	0.305134	1.65523	-0.0986206	1.1124	0.59216	0.687443	1.95156	1.44348	0.54373	-0.0950136	-1.38039	0.655508	0.415355	-0.258459	-0.743791	0.462433	0.0525058	-1.11883	0.479375	-0.322348	-0.816466	-1.81744	-0.159469	-1.39915		1		+			P58511	SMIM11A
-0.188834	0.176493	1.61327	-0.523951	-0.684479	-1.75379	0.4771	1.11406	-1.48694	-1.17196	-0.195971	-0.985848	1.1688	-1.0011	0.123283	-0.584417	-0.426612	-0.294327	-0.144844	1.34985	1.27145	0.668385	0.769729	-1.29192	0.346617	0.658002	-2.30762	-1.926		1		+			Q7L8J4	SH3BP5L
-1.85157	-1.12218	-1.66057	-1.30161	-0.649262	-0.918113	-0.803113	1.19152	1.16704	0.520018	0.0549639	0.897767	-0.699266	0.718563	-0.644622	-0.251002	0.457702	1.15066	0.883626	0.464337	0.134862	0.0723896	1.0882	-1.09473	0.589865	-0.705668	1.71395	0.412737		1		+			Q8IYU8	MICU2
-2.67919	-0.100345	-0.527425	-1.86942	-0.364381	-0.826982	0.113446	-0.312745	0.615761	-0.916751	-0.339329	0.178224	0.740903	-0.0768294	0.453364	1.19807	-2.10605	1.43697	1.30282	0.308528	0.195703	0.520563	0.520394	1.06855	0.310759	1.27217	0.543041	1.04562		1		+			Q8N5M1	ATPAF2
-1.02459	0.851701	-1.8773	-0.749997	-0.418659	-0.489666	-1.93616	-0.653643	0.675641	0.213253	-0.830408	0.1296	-0.728644	0.57264	-0.114785	1.18563	-0.147942	0.318265	0.90477	0.528272	-0.133193	0.564679	0.740411	1.13217	-0.369941	0.505074	0.991579	0.732501		1		+			Q96HY7	DHTKD1
-2.86727	0.617901	-2.29758	-2.08277	-1.76875	-0.402095	-1.43121	0.176928	-1.45148	-1.49292	-0.84365	-1.47731	-1.26443	-0.833838	-0.982356	-0.963034	-0.171432	1.09253	-0.0494616	-0.972507	1.07463	-0.596218	0.410784	-1.61166	-0.457692	-0.61185	0.994825	-2.0639		1		+			Q99574	SERPINI1
-0.268838	-1.354	-0.0702754	-1.24109	-0.433285	0.0590708	-0.354998	-1.55125	0.786521	1.1372	1.427	0.0735868	1.30838	1.24183	1.151	0.934992	0.246846	0.4521	-0.391994	0.952134	0.421318	-1.13113	-0.710646	-0.0185192	-0.0186998	-0.00870292	-1.89658	0.534829		1		+			Q9GZY8	MFF
-1.8131	-1.36716	0.510876	-0.307482	-0.569469	-0.682136	-0.978324	-0.827628	0.0457595	-0.527692	0.502553	-0.176834	0.091591	-0.949453	-1.24414	0.135116	-0.305082	1.4156	1.84379	-1.27416	0.992823	1.51513	-1.17841	1.60231	0.0417747	1.02333	-0.302832	1.13683		1			+		A0A087WYV9;A0A087X1F5	SYNJ2BP-COX16
-0.506019	-1.12856	-0.707656	-0.0416219	-0.256388	-0.857935	-1.23177	-0.934124	-0.366454	-0.872256	0.302786	-1.20298	-1.52074	0.0880706	1.13051	1.85849	-0.511843	1.63056	1.52784	0.332804	1.13957	1.14224	-1.33284	0.210321	0.451159	0.19311	-0.584146	0.973839		1			+		A0A0U1RRK1;A0A286YF11;F6XEV2;Q9BPX6;Q9BPX6-2;Q9BPX6-3	MICU1
-1.3258	-0.946346	-1.73693	-1.17524	-1.01616	-0.331629	0.331268	0.0611454	-1.0895	0.150203	-0.743105	1.50678	1.28191	0.620885	1.16745	0.68946	0.291876	0.697779	0.88533	-0.289181	0.314551	0.213567	0.339348	-1.54724	0.819674	1.12655	-0.243356	0.371369		1			+		H0YAN7;Q86XE3	MICU3
0.725342	2.35943	-0.322565	0.565303	0.298138	-0.413587	-0.99918	-0.784244	-0.624852	-0.30221	0.175139	0.925936	1.39482	0.0496196	0.318991	-0.984886	0.17713	0.537112	0.0394403	0.312888	-0.422307	0.354348	-0.163871	1.95512	0.374931	-0.161319	-1.29461	-0.610088		1			+		Q32NC0	C18orf21
-2.79165	0.641798	-1.93703	-2.32628	-0.0472384	-1.1425	-1.01911	-1.54919	-0.541417	-1.63266	0.333926	-1.0093	-0.219133	-0.354439	-1.10548	1.49822	-0.831941	1.37495	1.00616	-1.32735	1.53001	0.541869	-1.36677	-0.0796677	-1.08915	0.402804	-1.23339	0.363951		1			+		Q7Z7M0;Q7Z7M0-2	MEGF8
-0.743756	-1.93482	-1.19658	-0.342143	0.150359	-0.337803	-1.14026	0.609774	0.293556	-0.0880926	-0.691375	-0.110305	-1.75352	0.554799	-0.18251	1.0489	1.63472	1.13855	0.27651	-2.07581	-0.348447	0.929075	1.49905	0.17088	0.679554	0.380151	0.125953	1.00873		1			+		Q86WA8	LONP2
0.505447	-1.42947	-1.54729	-0.84244	-0.151927	0.950638	-0.141987	2.17421	-0.0276461	0.262485	0.665719	-0.812075	-1.61005	-0.411411	0.00406118	0.349894	-0.840685	-0.455455	0.959595	0.160737	0.187425	0.00601822	0.66372	0.136495	0.0998933	1.57529	1.06542	-0.193327		1			+		Q9BUB7;Q9BUB7-2	TMEM70
-1.1564	-2.54975	-2.01269	-1.91378	-0.452984	0.493099	-1.33527	0.724966	-0.681805	0.477621	-0.229241	0.320853	-0.299621	0.60923	0.518233	-0.772006	0.705584	0.529642	0.817052	-1.09078	1.98083	0.629148	1.16392	-0.463565	0.440473	0.137319	-0.654388	0.652509		1			+		Q9H1X3	DNAJC25
-1.49891	-1.96316	-2.7372	1.09509	-0.490249	-1.28163	-1.44762	-1.0288	-1.13167	-0.967081	-0.159259	-0.838622	0.164941	0.449231	1.31664	1.28828	0.224658	0.491956	0.143085	-0.974573	1.56547	1.2527	-1.51523	0.114228	0.472437	0.869776	0.733011	-0.665388		1			+		Q9NPH0	ACP6
0.199853	-2.1745	-2.14592	-2.51582	-1.98297	-1.17056	-0.451044	-1.0251	-0.91301	-0.27289	0.735856	-0.493826	-0.0353462	0.710281	1.62781	-0.629193	0.272014	0.787935	0.30508	-1.02262	0.949928	1.4236	0.111026	-2.21763	0.558114	-0.839383	0.529354	-1.14793		1				+	A0A0J9YW18;F6RP06;Q12983	BNIP3
-2.85842	-2.57421	-2.559	-2.13448	-1.72072	-0.100955	0.4936	0.00613678	-1.49445	-0.180839	-0.633245	-0.226941	-1.25093	-1.88252	-0.999167	0.72867	0.672237	-0.0309527	1.53818	1.20231	0.984137	1.43472	-1.39273	-1.11861	-0.505863	0.560002	0.154655	0.438442		1				+	E9PGQ0;Q96H78	SLC25A44
-1.78335	-1.28489	-0.829616	-0.202494	-0.604786	0.623101	-0.324618	0.712662	-0.58426	-0.178262	-0.516742	-0.002473	0.468701	0.506535	1.25009	1.95521	0.928037	0.243369	1.08934	-1.78865	1.12118	0.910472	0.881157	-0.623311	-0.352119	0.350391	-0.575177	0.052829		1				+	F5H702;Q96GC5;Q96GC5-3	MRPL48
-1.70621	-1.97424	0.462709	-0.258405	-0.923486	1.33768	0.088721	-0.438236	-0.749422	-0.6425	1.40991	-0.644828	0.576967	0.445718	1.22691	-1.25415	0.988644	0.764787	-0.984977	-0.819555	0.530937	0.544129	-1.80311	1.33111	1.00164	-0.2229	-0.970122	1.06351		1				+	H0YDD3;H0YDQ1;Q9BVK2;Q9BVK2-2	ALG8
-2.74353	-2.39831	-2.49919	-2.37211	-1.9717	-0.608947	-1.11661	-0.638344	-1.58513	-1.29229	-0.72749	1.44206	-0.826277	-0.408009	-0.926559	-0.71009	0.340422	-0.154187	-1.15461	-0.999704	0.281171	0.753375	0.590086	-0.810527	0.831858	1.38347	0.56452	-1.11468		1				+	O75648;O75648-4	TRMU
-2.0503	-1.24422	0.844943	0.992058	-0.869765	1.29254	-0.118334	-0.290005	0.500457	0.43278	1.40885	0.692789	0.641517	0.631195	1.42957	-0.211911	0.235912	0.19008	-0.121375	-1.73892	-0.0368026	-0.384441	-0.525033	0.3728	0.596881	0.157605	-1.15217	1.35592		1				+	Q6PI78	TMEM65
-0.162893	-1.12705	0.612382	1.09522	0.536192	0.285752	-0.209606	0.704102	0.200385	1.84741	0.215014	0.0466657	-1.89795	0.198009	0.76599	-0.679778	-0.949041	-0.100682	1.73035	-2.03358	0.429238	0.105878	-0.637439	0.86543	1.28146	0.404637	-2.03359	1.18714		1				+	Q7Z2W9	MRPL21
0.578285	-2.4085	0.964146	-1.88545	0.474213	-0.707107	-0.0452061	0.177556	0.593833	-1.15466	0.629948	1.32544	0.651429	-0.818494	0.85505	0.810645	0.295933	-0.389002	-1.04232	-0.605394	-0.00249448	-0.436825	-1.03886	-0.573222	-0.242275	-0.329958	-0.87013	-1.21793		1				+	Q8TDB4	MGARP
-2.41667	0.853196	-1.54234	-2.3614	-1.7566	-1.40101	1.46162	-2.03754	-0.828714	0.250345	0.176025	-0.777665	-0.201127	-0.281485	-0.616901	0.902965	0.461502	0.0785752	0.0505711	1.05954	0.48979	0.199299	0.110318	0.115482	0.758907	0.506337	1.36972	0.553908		1				+	Q96GW9	MARS2
1.8636	0.707107	1.73207	0.881736	0.168393	-1.00842	-0.860578	-1.29294	-0.585386	-1.05635	-1.24527	-0.819877	0.0695491	-0.731494	-0.719469	-0.277403	-0.72827	-0.312487	-0.480601	-0.94769	-0.787883	-0.692787	0.502738	-1.9795	-0.480701	-0.988932	0.926016	-0.595266		1				+	Q99988	GDF15

## Sheet: 5B median protein levels BCAA
D00	D02	D04	D06	D10	D12	D14	ProteinGroups	Genes
-1.45175	-0.687435	-0.311603	0.0715959	0.989832	1.14694	1.3609	Q9UKU7	ACAD8
-1.39387	-0.684156	-0.0309597	0.35738	0.529524	0.542139	0.804549	P45954	ACADSB
-1.37884	-0.632734	-0.12169	0.413369	0.639586	0.798836	0.989998	P24752	ACAT1
-1.38116	-0.417026	0.474126	0.936283	0.725336	0.637088	0.608172	Q02252;Q02252-2	ALDH6A1
-1.07756	-0.476276	-0.0340048	0.189142	0.672931	0.897829	1.3231	Q13825	AUH
1.36791	0.713888	0.438186	-0.0235196	-0.695326	-1.03218	-1.33003	P54687;P54687-4	BCAT1
-1.55059	-0.515102	0.338508	0.688256	0.496969	0.179688	0.521084	M0QXF9;O15382	BCAT2
-1.26616	-0.720295	-0.144228	0.41465	0.819372	0.826633	1.11193	P12694	BCKDHA
-1.37983	-0.541678	0.0253688	0.139303	0.890565	0.988644	1.23725	P21953	BCKDHB
0.151249	-0.317124	-0.263907	-0.286222	0.149109	0.244067	1.07274	O14874;O14874-2;O14874-3	BCKDK
-1.39389	-0.497129	0.0833226	0.367521	0.793894	0.933802	0.992792	P11182	DBT
-0.997081	-0.636499	-0.095112	0.0532877	0.739424	1.09219	1.40744	E9PEX6;P09622	DLD
-1.08475	0.03376	0.133193	0.461945	0.24726	0.553939	0.790926	P31937	HIBADH
-1.15946	-0.846716	-0.429768	-0.103422	0.88923	1.07192	1.36494	Q6NVY1	HIBCH
-0.274241	0.410989	0.538575	0.580495	0.660736	0.714924	0.791389	P35914	HMGCL
-1.00056	-0.406335	-0.0830206	0.231852	0.751418	0.820106	0.80951	Q99714	HSD17B10
-1.29855	-0.596557	-0.213584	0.285005	0.804241	0.697896	1.11008	A0A0A0MT83;P26440	IVD
-1.24127	-0.648239	-0.0602161	0.303248	0.890856	0.927693	1.27034	Q96RQ3	MCCC1
-1.34874	-0.657336	-0.142736	0.264067	0.868571	0.950389	1.26864	Q9HCC0	MCCC2

## Sheet: 5D median protein levels 1C
D00	D02	D04	D06	D10	D12	D14	ProteinGroups	Genes	ProteinDescriptions
-0.28737	0.45027	0.917741	0.972121	-0.0387165	-0.82402	-0.932484	A0A494C1M4;Q3SY69	ALDH1L2	Isoform of Q3SY69, 10-formyltetrahydrofolate dehydrogenase;Mitochondrial 10-formyltetrahydrofolate dehydrogenase
0.719283	0.510118	0.24673	-0.273531	-0.301891	-0.390465	-0.694253	B7ZM99	MTHFD1L	Isoform of Q6UB35, Formyltetrahydrofolate synthetase
-0.280083	0.894213	0.936796	1.02415	0.599473	-0.0736887	-0.609864	H3BTN9;Q96DP5;Q96DP5-2	MTFMT	Isoform of Q96DP5, Methionyl-tRNA formyltransferase, mitochondrial (Fragment);Methionyl-tRNA formyltransferase, mitochondrial;Isoform of Q96DP5, Isoform 2 of Methionyl-tRNA formyltransferase, mitochondrial
-0.552367	-0.255665	-0.201777	0.0515332	0.586025	0.927258	0.92355	O75891;O75891-3	ALDH1L1	Cytosolic 10-formyltetrahydrofolate dehydrogenase;Isoform of O75891, Isoform 3 of Cytosolic 10-formyltetrahydrofolate dehydrogenase
0.474733	0.847533	0.111472	0.234935	-1.08767	-0.575422	-1.07317	P00374	DHFR	Dihydrofolate reductase
0.0844618	-0.809355	-0.3846	-0.806857	-0.750975	-1.21545	-1.22933	P04818	TYMS	Thymidylate synthase
-0.276084	-0.866996	-0.830727	-0.608832	0.766042	0.930313	0.957364	P11586	MTHFD1	C-1-tetrahydrofolate synthase, cytoplasmic
-0.425144	0.252661	0.00945718	0.119703	-0.394217	0.50594	0.887029	P13995	MTHFD2	Bifunctional methylenetetrahydrofolate dehydrogenase/cyclohydrolase, mitochondrial
0.605557	0.355793	-0.508482	-0.602184	-0.443301	-0.692612	-0.86423	P22102	GART	Trifunctional purine biosynthetic protein adenosine-3
0.339665	-0.0412899	0.00382517	-0.354372	-0.777677	-1.13157	-1.11685	P31939	ATIC	Bifunctional purine biosynthesis protein ATIC
-0.77306	-0.8847	-0.381356	0.0770325	0.426502	1.03326	1.34719	P34896	SHMT1	Serine hydroxymethyltransferase, cytosolic
0.14313	0.195911	1.05807	0.50402	-0.39448	-1.0153	-0.783828	P34897;P34897-3	SHMT2	Serine hydroxymethyltransferase, mitochondrial;Isoform of P34897, Isoform 3 of Serine hydroxymethyltransferase, mitochondrial
1.42555	0.533372	0.0997014	0.110437	-0.209033	0.380549	-0.00640046	P42898;P42898-2;Q5SNW7	MTHFR	Methylenetetrahydrofolate reductase;Isoform of P42898, Isoform 2 of Methylenetetrahydrofolate reductase;Isoform of P42898, Methylenetetrahydrofolate reductase
-0.305994	-0.212521	0.213535	0.0326904	0.0717388	0.0258822	0.963894	P49914	MTHFS	5-formyltetrahydrofolate cyclo-ligase
-0.742639	0.133101	0.238297	0.587819	0.324021	-0.179895	-0.269084	Q99707	MTR	Methionine synthase

## Sheet: 5C,E,G protein profiles
Preadipocyte FR01	Preadipocyte FR02	Preadipocyte FR03	Preadipocyte FR04	Preadipocyte FR05	Preadipocyte FR06	Preadipocyte FR07	Preadipocyte FR08	Preadipocyte FR09	Preadipocyte FR10	Preadipocyte FR11	Preadipocyte FR12	Preadipocyte FR13	Preadipocyte FR14	Preadipocyte FR15	Preadipocyte FR16	Preadipocyte FR17	Preadipocyte FR18	Preadipocyte FR19	Preadipocyte FR20	Preadipocyte FR21	Preadipocyte FR22	Preadipocyte FR23	Preadipocyte FR24	Adipocyte FR01	Adipocyte FR02	Adipocyte FR03	Adipocyte FR04	Adipocyte FR05	Adipocyte FR06	Adipocyte FR07	Adipocyte FR08	Adipocyte FR09	Adipocyte FR10	Adipocyte FR11	Adipocyte FR12	Adipocyte FR13	Adipocyte FR14	Adipocyte FR15	Adipocyte FR16	Adipocyte FR17	Adipocyte FR18	Adipocyte FR19	Adipocyte FR20	Adipocyte FR21	Adipocyte FR22	Adipocyte FR23	Adipocyte FR24	First Organelle Preadipocyte	First Organelle Adipocyte
0.192685	0.0788993	1	0.56816	0.969642	0.545823	0.449185	0.281667	0.207105	0.191393	0.21358	0.21622	0	0.00294104	0.0394395	0.0450034	0.0671711	0.221805	0.292927	0.114085	0.329103	0.207273	0.216661	0.395938	0.211019	0.00740177	0	0	0.0117987	0.01322	0.0222312	0	0.0309978	0.0400751	0.0221459	0.0367303	0.0667405	0.165814	0.27632	0.487544	0.790227	1	0.909039	0.615362	0.424364	0.364475	0.54069	0.14129	Protein Complex	Mitochondria
0.0193355	0.592799	0.176602	0.252943	0.124248	0.655986	0.0731658	0.312071	0.260922	0.0195345	0.0363277	0	0.0673315	0.100591	0.201833	0.336511	0.301748	0.342167	0.554307	0.509274	0.634997	0.522794	0.474491	1	0.0597254	0.416259	0.431218	0.844622	1	0.607628	0.550376	0.420753	0.265052	0.210682	0.084186	0.109612	0.0457938	0.0137873	0.00847267	0.0103168	0.00120772	0	0.00626982	0.00631428	0.0205476	0.0125136	0.0992134	0.087106	Mitochondria	Protein Complex
0.0166293	0.0484736	0.120098	0.0101714	0.0342341	0	0.0783262	0.125357	0.0795145	0.0332405	0.0892723	0.101701	0.199002	0.339861	0.423068	0.469713	0.591302	0.727078	0.829637	0.960397	0.767684	0.623445	0.616401	1	0.0183914	0.403158	0.470367	0.795171	1	0.599265	0.3267	0.267431	0.130964	0.0335803	0	0.007085	0.00604492	0.00806943	0.00892787	0.0173793	0.0226046	0.0229509	0.0283471	0.0254642	0.0192821	0.0286372	0.0377915	0.0329627	Mitochondria	Protein Complex
[truncated: 3 more columns]
