# Supplementary material for: A spatiotemporal proteomic map of human adipogenesis
Source: Nat Metab. 2024 Apr 2;6(5):861–79. doi: 10.1038/s42255-024-01025-8 (PMC11132986; doi:10.1038/s42255-024-01025-8)
Supplement: Supplementary file 11 — Statistical Source Data Fig. 5. [file 42255_2024_1025_MOESM11_ESM.xlsx]

## Sheet: 5A enrichment proteincomplexes
Category column	Category value	Enrichment factor	P value	Benj. Hoch. FDR
Corum	CCT micro-complex	21.328	9.5766e-13	7.4175e-10
Corum	Binary COG subcomplex	21.328	0.0021902	0.12317
Corum	26S proteasome	21.328	2.4136e-30	4.1128e-27
Corum	20S proteasome	21.328	7.8435e-21	7.8619e-18
Corum	COG1-COG8-COG5-COG6-COG7 subcomplex	21.328	0.00010194	0.011677
Corum	Ternary COG subcomplex	21.328	0.0021902	0.12317
Corum	Ubiquitin E3 ligase (DET1, DDB1, CUL4A, RBX1, COP1)	21.328	0.0021902	0.12317
Corum	Ubiquitin E3 ligase (DDB1, CUL4A, RBX1)	21.328	0.0021902	0.12317
Corum	Ubiquitin E3 ligase (CDT1, DDB1, CUL4A, RBX1)	21.328	0.0021902	0.12317
Corum	Tetrameric COG subcomplex	21.328	0.0021902	0.12317
Corum	Phosphatidylinositol 3-kinase complex (PIK3C3, PIK3R4)	21.328	0.0021902	0.12317
Corum	COG5-COG6-COG7 subcomplex	21.328	0.0021902	0.12317
Corum	PA28gamma-20S proteasome	21.328	7.8435e-21	7.8619e-18
Corum	mTOR-signaling complex (mTOR/FRAP1, RAPTOR)	21.328	0.0021902	0.12317
Corum	mTOR-signaling complex	21.328	0.0021902	0.12317
Corum	ITCH-FAM/USP9x complex	21.328	0.0021902	0.12317
Corum	dynein-dynactin complex	21.328	0.00010194	0.011677
Corum	dynein complex	21.328	0.0021902	0.12317
Keywords	Threonineprotease	20.143	2.6375e-22	2.3796e-20
Keywords	Dynein	19.195	9.1425e-12	4.5144e-10
KEGG name	Proteasome	19.083	4.6892e-42	3.0048e-39
Corum	PA700 complex	19.083	2.3955e-21	2.7213e-18
Corum	PA700-20S-PA28 complex	18.958	2.1964e-39	5.3468e-36
Corum	PA28-20S proteasome	18.819	9.743e-19	9.2234e-16
Keywords	Proteasome	18.218	7.3843e-49	1.9987e-46
GOCC slim name	proteasome complex	17.564	1.1203e-48	1.7232e-46
Corum	Conserved oligomeric Golgi (COG) complex	17.063	2.2541e-05	0.0036933
Corum	COG complex	17.063	2.2541e-05	0.0036933
Corum	Dynactin complex (DCTN1, DCTN2, DCTN3, DCTN4, DCTN6, CAPZA1, CAPZB, ACTR1A)	16.589	1.5106e-08	6.4929e-06
Corum	CSA-POLIIa complex	16.589	1.5106e-08	6.4929e-06
Corum	CSA complex	16.589	1.5106e-08	6.4929e-06
Keywords	Phosphopantetheine	15.996	0.00038884	0.0056946
Corum	COP9 signalosome complex	15.234	4.1729e-06	0.00090009
Corum	DDB2 complex	14.93	4.8053e-08	1.9496e-05
Corum	Ubiquilin-proteasome complex	14.219	6.4499e-05	0.0077399
Keywords	Lebercongenitalamaurosis	14.219	0.0062649	0.058964
Corum	Ubiquitin E3 ligase (CSN1, CSN8, HRT1, SKP1, SKP2, CUL1, CUL2, CUL3)	14.219	6.4499e-05	0.0077399
Corum	CNS-P53 complex	13.33	1.0616e-05	0.0020792
Corum	CTLH complex	12.797	0.00092701	0.066371
KEGG name	Fatty acid biosynthesis	12.797	0.00092701	0.015389
Keywords	Nucleotidebiosynthesis	12.797	0.00092701	0.012295
Keywords	Signalosome	11.849	2.2785e-05	0.00046254
Corum	FCP1-associated protein complex	10.664	0.001768	0.10461
Keywords	cAMP-binding	10.664	0.011947	0.09733
GOCC slim name	phosphatidylinositol 3-kinase complex	10.664	0.00027382	0.0019631
KEGG name	Vasopressin-regulated water reabsorption	9.6946	1.6114e-08	1.3013e-06
Keywords	Nephronophthisis	8.5313	0.018984	0.13971
Keywords	Biotin	8.5313	0.018984	0.13971
GOBP slim name	cell recognition	6.8555	2.7356e-06	2.9667e-05
Keywords	Glycogenstoragedisease	6.7352	0.00014802	0.0024419
Keywords	Glycogenmetabolism	6.6651	0.00056773	0.0078878
Keywords	Cellshape	6.0938	0.0029472	0.032683
GOBP slim name	nitrogen cycle metabolic process	6.0938	0.036239	0.09902
GOBP slim name	mitotic cell cycle	5.8712	9.1674e-26	7.2756e-24
Keywords	Purinebiosynthesis	5.8168	0.011501	0.094592
Keywords	Motorprotein	5.7222	1.5511e-06	4.0484e-05
Keywords	Allostericenzyme	5.6875	4.4126e-05	0.00083759
GOCC slim name	cell leading edge	5.332	0.0048739	0.026602
GOBP slim name	proteolysis involved in cellular protein catabolic process	5.2803	1.8305e-24	1.3896e-22
Keywords	Calmodulin-binding	5.2385	1.9053e-07	6.0277e-06
KEGG name	Galactose metabolism	5.0184	0.0060785	0.066927
GOCC slim name	centrosome	4.9917	3.0729e-15	8.2528e-14
KEGG name	Regulation of autophagy	4.9219	0.018127	0.14666
Keywords	One-carbonmetabolism	4.9219	0.018127	0.13463
GOBP slim name	energy reserve metabolic process	4.875	7.4454e-08	1.0833e-06
GOBP slim name	protein modification by small protein conjugation or removal	4.748	1.6158e-27	1.3762e-25
KEGG name	mTOR signaling pathway	4.7396	0.0011081	0.017664
GOCC slim name	kinetochore	4.6818	7.5707e-05	0.00060998
KEGG name	Pentose phosphate pathway	4.4901	0.0090037	0.089869
GOBP slim name	cytokinesis	4.4901	0.00025356	0.0016962
GOBP slim name	cell cycle	4.472	2.3482e-21	1.3898e-19
GOCC slim name	microtubule organizing center	4.4288	1.4101e-15	3.9113e-14
KEGG name	Insulin signaling pathway	4.3164	1.8928e-07	1.1102e-05
GOCC slim name	transcription elongation factor complex	4.2656	0.026221	0.10464
GOCC slim name	site of polarized growth	4.1729	0.00018851	0.0013808
GOBP slim name	proteolysis	4.0697	3.6908e-20	1.9828e-18
GOBP slim name	response to DNA damage stimulus	4.0158	1.3185e-16	5.4166e-15
Keywords	Fattyacidbiosynthesis	3.8779	0.0031247	0.033935
GOBP slim name	cellular amide metabolic process	3.8779	0.014738	0.051261
GOCC slim name	midbody	3.8086	0.00018286	0.0013452
Keywords	Kinetochore	3.8086	0.0072448	0.066368
KEGG name	Ubiquitin mediated proteolysis	3.7092	5.6204e-05	0.001396
GOBP slim name	regulation of cell cycle	3.6679	5.1639e-18	2.3118e-16
GOBP slim name	endosome organization	3.5547	0.040769	0.10724
Keywords	Centromere	3.4586	0.0054307	0.05229
Keywords	Congenitaldisorderofglycosylation	3.44	0.010867	0.090146
GOCC slim name	ubiquitin ligase complex	3.3854	0.00047355	0.0032838
Keywords	WDrepeat	3.1728	8.1867e-06	0.00018352
Keywords	Protease	3.1551	1.6564e-07	5.2859e-06
Keywords	Multifunctionalenzyme	3.1212	0.0086958	0.076433
KEGG name	Calcium signaling pathway	3.1212	0.0086958	0.088203
GOBP slim name	regulation of protein modification process	3.0945	1.0336e-17	4.456e-16
GOBP slim name	viral reproduction	3.091	1.2791e-13	3.9527e-12
Keywords	Host-virusinteraction	3.0772	2.9075e-08	1.0365e-06
GOBP slim name	pigment metabolic process	3.0469	0.031027	0.088664
GOBP slim name	cell death	2.9301	4.9925e-11	1.0762e-09
GOBP slim name	nuclear division	2.9217	0.0014431	0.0076467
GOBP slim name	mitosis	2.9217	0.0014431	0.0076467
GOBP slim name	death	2.9207	5.5448e-11	1.1806e-09
GOCC slim name	cell body	2.8865	2.9437e-05	0.00026353
GOBP slim name	plasma membrane organization	2.8822	0.020983	0.066715
Keywords	Ublconjugationpathway	2.8037	3.593e-07	1.0545e-05
Keywords	Microtubule	2.7727	0.00051213	0.0072113
GOBP slim name	immune system process	2.6179	1.06e-14	3.739e-13
GOBP slim name	organelle localization	2.601	0.029842	0.08641
Keywords	Cytoskeleton	2.5703	5.3564e-10	2.2892e-08
Keywords	Chaperone	2.5466	0.00032454	0.0048502
GOBP slim name	interspecies interaction between organisms	2.5305	0.013663	0.04829
KEGG name	Phagosome	2.5092	0.0093687	0.092823
GOBP slim name	amino acid transport	2.4375	0.056886	0.13431
GOBP slim name	transcription elongation, DNA-dependent	2.4375	0.056886	0.13431
GOBP slim name	cell growth	2.3698	0.040242	0.1063
GOCC slim name	protein complex	2.3482	6.2472e-34	5.0334e-32
GOBP slim name	organelle fission	2.3183	0.0068782	0.028092
GOBP slim name	cytoskeleton-dependent intracellular transport	2.2064	0.035022	0.096622
GOBP slim name	protein folding	2.2016	0.0014394	0.0076467
GOBP slim name	protein modification process	2.1673	4.315e-14	1.3952e-12
GOBP slim name	response to heat	2.1328	0.020865	0.066541
GOBP slim name	cellular aromatic compound metabolic process	2.0865	0.017181	0.057795
GOCC slim name	cytosol	2.0822	5.2195e-25	2.5975e-23
GOBP slim name	macromolecule modification	2.0655	5.1783e-13	1.4822e-11

## Sheet: 5B protein profiles
Adipocyte FR01	Adipocyte FR02	Adipocyte FR03	Adipocyte FR04	Adipocyte FR05	Adipocyte FR06	Adipocyte FR07	Adipocyte FR08	Adipocyte FR09	Adipocyte FR10	Adipocyte FR11	Adipocyte FR12	Adipocyte FR13	Adipocyte FR14	Adipocyte FR15	Adipocyte FR16	Adipocyte FR17	Adipocyte FR18	Adipocyte FR19	Adipocyte FR20	Adipocyte FR21	Adipocyte FR22	Adipocyte FR23	Adipocyte FR24	ProteinGroups	Genes	UniProtIds
0.108408	0.0118722	0.0405253	0.472488	1	0.579142	0.450238	0.304177	0.227014	0.209932	0.104849	0.0999039	0.0596088	0.0419209	0.0357266	0.0242635	0.00717962	0	0.00315495	0.00374827	0.0050773	0.0169119	0.0548447	0.0276547	O00763	ACACB	O00763
0.135349	0.243435	0.294972	0.696985	1	0.638998	0.553955	0.402949	0.270412	0.250792	0.0862937	0.107162	0.046716	0.0176105	0.0139821	0.00985587	0	0.00170597	0.00759148	0.010389	0.025363	0.0168018	0.10383	0.0991939	P49327	FASN	P49327
0	0.227496	0.274023	0.754379	1	0.64909	0.575362	0.521973	0.430156	0.449371	0.232458	0.211828	0.15124	0.0730488	0.0571398	0.0452372	0.0179044	0.000585467	0.00749262	0.0149742	0.0493805	0.0287505	0.111399	0.152761	P53396	ACLY	P53396
0.0373012	0.0127015	0.0478584	0.458677	1	0.56489	0.428241	0.291489	0.208196	0.193669	0.0800606	0.0898109	0.0595238	0.035871	0.0404776	0.0281644	0.00949527	0.00354805	0.00446374	0.00430054	0	0.0102569	0.0374637	0.0171943	Q13085-4	ACACA	Q13085-4

## Sheet: 5C filtering LDproteins
LD/Total	LD fraction Log2 LFQ	Total Proteome Log2 LFQ	First Organelle	Second Organelle	Alpha	Corr	ProteinGroups	Genes	UniProtIds
0.996289	0.866059	-0.13023	protein-complex	LD	0.145753	0.853574	O14530	TXNDC9	O14530
0.0206937	0.233539	0.212845	protein-complex	LD	0.134114	0.812971	P63167	DYNLL1	P63167
3.38594	0.146971	-3.23896	protein-complex	LD	0.0605112	0.794659	P54619;P54619-2	PRKAG1	P54619;P54619-2
3.13742	-1.03479	-4.17221	protein-complex	LD	0.237242	0.647213	Q9NR09	BIRC6	Q9NR09
-0.389299	0.711457	1.10076	protein-complex	LD	0.0953063	0.908649	O14617-5	AP3D1	O14617-5
1.22371	2.59115	1.36744	protein-complex	LD	0.0407464	0.941236	Q13131;Q13131-2	PRKAA1	Q13131;Q13131-2
1.60529	-0.97225	-2.57754	protein-complex	LD	0.064357	0.922699	A0A6Q8PEX6;A0A6Q8PFB7;A0A6Q8PG86;A0A6Q8PGW3;A0A6Q8PHF4;O95163	ELP1	A0A6Q8PEX6;A0A6Q8PFB7;A0A6Q8PG86;A0A6Q8PGW3;A0A6Q8PHF4;O95163
2.79918	7.16205	4.36288	Cytoplasm	LD	0.264343	0.813617	Q05469	LIPE	Q05469
-0.964296	1.21989	2.18419	Cytoplasm	LD	0.0338149	0.811714	P50502	ST13	P50502
-0.00824475	3.22255	3.23079	Cytoplasm	LD	0.0377863	0.908975	K7EK35;P42229	STAT5A	K7EK35;P42229
NaN	NaN	NaN	Cytoplasm	LD	0.129307	0.696956	Q9NRF8	CTPS2	Q9NRF8
1.05713	7.06125	6.00412	Cytoplasm	LD	0.0503966	0.861633	P14174	MIF	P14174
1.25423	0.271399	-0.982836	Cytoplasm	LD	0.144983	0.727522	O75815	BCAR3	O75815
NaN	NaN	NaN	Cytoplasm	LD	0.230821	0.704861	Q9BTX7	TTPAL	Q9BTX7
1.47905	-0.15029	-1.62934	Cytoplasm	LD	0.211611	0.778644	F8W6G1;Q9UHY1	NRBP1	F8W6G1;Q9UHY1
2.70145	1.1535	-1.54795	Cytoplasm	LD	0.170305	0.73338	G3V169;P29466;P29466-2	CASP1	G3V169;P29466;P29466-2
0.155884	-0.247315	-0.403199	Cytoplasm	LD	0.141467	0.76822	Q96F24	NRBF2	Q96F24
1.19442	1.80185	0.607436	Cytoplasm	LD	0.195278	0.838706	O00401	WASL	O00401
2.20521	1.36077	-0.844435	Cytoplasm	LD	0.129907	0.846932	P36507	MAP2K2	P36507
1.29736	-0.831986	-2.12935	Cytoplasm	LD	0.162987	0.802646	P11274;P11274-2	BCR	P11274;P11274-2
0.380518	2.16592	1.7854	Cytoplasm	LD	0.146922	0.787534	Q15654	TRIP6	Q15654
5.92417	4.42108	-1.50309	Cytoplasm	LD	0.170399	0.736792	Q9NSK7-4	C19orf12	Q9NSK7-4
3.61282	0.615918	-2.99691	Cytoplasm	LD	0.186401	0.79704	P11802	CDK4	P11802
-0.374479	-1.16465	-0.790166	Cytoplasm	LD	0.206387	0.696225	P41240	CSK	P41240
-0.357648	3.99315	4.3508	Cytoplasm	LD	0.264057	0.775775	Q14315	FLNC	Q14315
2.31943	1.41975	-0.89968	Cytoplasm	LD	0.108607	0.731027	Q9NUQ8;Q9NUQ8-2	ABCF3	Q9NUQ8;Q9NUQ8-2
3.53664	0.250253	-3.28639	Cytoplasm	LD	0.0742392	0.785763	Q5GLZ8;Q5GLZ8-2;Q5GLZ8-3	HERC4	Q5GLZ8;Q5GLZ8-2;Q5GLZ8-3
4.43942	1.65634	-2.78308	Cytoplasm	LD	0.0611062	0.7287	O95433	AHSA1	O95433
1.65954	-1.40023	-3.05976	Cytoplasm	LD	0.122224	0.685892	B7WPL9;F8W9A8;Q6PFW1;Q6PFW1-2	PPIP5K1	B7WPL9;F8W9A8;Q6PFW1;Q6PFW1-2
1.96077	1.62382	-0.336956	Cytoplasm	LD	0.042583	0.799189	O43633	CHMP2A	O43633
1.79269	3.12951	1.33682	Cytoplasm	LD	0.0892105	0.822699	Q05655	PRKCD	Q05655
1.11668	0.283322	-0.833363	Cytoplasm	LD	0.17266	0.859429	P48059-3	LIMS1	P48059-3
0.159677	-0.610219	-0.769896	Cytoplasm	LD	0.0598777	0.864124	Q8N3F8	MICALL1	Q8N3F8
0.986378	0.824364	-0.162014	Cytoplasm	LD	0.144619	0.846146	P21399	ACO1	P21399
2.25064	2.7195	0.468861	Cytoplasm	LD	0.230679	0.849393	P22102	GART	P22102
0.47006	-0.615983	-1.08604	Cytoplasm	LD	0.0873047	0.811258	O75688	PPM1B	O75688
0.827687	1.36657	0.538883	Cytoplasm	LD	0.100733	0.843887	Q68EM7	ARHGAP17	Q68EM7
0.974269	1.82258	0.848306	Cytoplasm	LD	0.156054	0.737427	Q9ULC4;Q9ULC4-3	MCTS1	Q9ULC4;Q9ULC4-3
NaN	NaN	NaN	Cytoplasm	LD	0.412355	0.715205	A0A3B3ISV5;Q8N9N7	ENSG00000285942;LRRC57	A0A3B3ISV5;Q8N9N7
NaN	NaN	NaN	Cytoplasm	LD	0.313468	0.547358	A0A2R8YGD3	RAPGEF2	A0A2R8YGD3
NaN	NaN	NaN	Cytoplasm	LD	0.358668	0.750028	Q9NUS5	AP5S1	Q9NUS5
2.02149	0.651143	-1.37035	Cytoplasm	LD	0.30673	0.738578	O43310;O43310-2	CTIF	O43310;O43310-2
1.93151	-0.269228	-2.20074	Cytoplasm	LD	0.267481	0.783297	Q9NSY0	NRBP2	Q9NSY0
4.48378	3.19135	-1.29242	Cytoplasm	LD	0.230655	0.839909	P08243;P08243-2	ASNS	P08243;P08243-2
2.23718	0.312106	-1.92507	Cytoplasm	LD	0.347026	0.837766	Q9NPQ8;Q9NPQ8-4	RIC8A	Q9NPQ8;Q9NPQ8-4
0.308472	1.79534	1.48687	Cytoplasm	LD	0.456843	0.672983	Q96RF0-2	SNX18	Q96RF0-2
NaN	NaN	NaN	Cytoplasm	LD	0.162471	0.720571	Q8IZ21;Q8IZ21-2;Q8IZ21-3	PHACTR4	Q8IZ21;Q8IZ21-2;Q8IZ21-3
1.47268	-0.320998	-1.79368	Cytoplasm	LD	0.235624	0.677031	O15357	INPPL1	O15357
0.8839	3.23307	2.34917	Cytoplasm	LD	0.162389	0.811807	P07741	APRT	P07741
NaN	NaN	NaN	Cytoplasm	LD	0.232865	0.692469	Q8IV38	ANKMY2	Q8IV38
1.18	-0.226871	-1.40688	Cytoplasm	LD	0.274325	0.657025	E7EMD6;O43572	AKAP10	E7EMD6;O43572
4.45145	1.45153	-2.99992	Cytoplasm	LD	0.47094	0.620516	A0A2U3U043;E9PJJ5;E9PK99;E9PMS5;E9PRT1;J3KSG1;J3QRK1;Q4G0X4;Q719H9	KCTD1;KCTD21;KCTD21;KCTD21;KCTD21;KCTD1;KCTD1;KCTD21;KCTD1	A0A2U3U043;E9PJJ5;E9PK99;E9PMS5;E9PRT1;J3KSG1;J3QRK1;Q4G0X4;Q719H9
3.53453	0.0219792	-3.51255	Cytoplasm	LD	0.28494	0.651761	Q15796;Q15796-2	SMAD2	Q15796;Q15796-2
2.29575	1.14558	-1.15017	Cytoplasm	LD	0.345613	0.765175	P47712	PLA2G4A	P47712
1.0622	0.176154	-0.886042	Cytoplasm	LD	0.157963	0.775361	Q5VZK9;Q5VZK9-2	CARMIL1	Q5VZK9;Q5VZK9-2
1.95919	-0.336445	-2.29563	Cytoplasm	LD	0.11731	0.778382	P46734;P46734-2;P46734-3	MAP2K3	P46734;P46734-2;P46734-3
2.68143	-0.789204	-3.47063	Cytoplasm	LD	0.386397	0.707911	Q92546	RGP1	Q92546
-0.279209	-0.0991334	0.180076	Cytoplasm	LD	0.233656	0.773585	O75116	ROCK2	O75116
0.322996	-2.40379	-2.72679	Cytoplasm	LD	0.280467	0.676835	Q6YHU6;Q6YHU6-3	THADA	Q6YHU6;Q6YHU6-3
2.66927	0.158165	-2.51111	Cytoplasm	LD	0.373935	0.678866	Q8TEX9;Q8TEX9-2	IPO4	Q8TEX9;Q8TEX9-2
-0.598522	-2.50979	-1.91126	Cytoplasm	LD	0.217056	0.766014	Q86TI2;Q86TI2-2;Q86TI2-4	DPP9	Q86TI2;Q86TI2-2;Q86TI2-4
NaN	NaN	NaN	Cytoplasm	LD	0.317044	0.648882	J3KPH8;Q8WUI4;Q8WUI4-3;Q8WUI4-4;Q8WUI4-5;Q8WUI4-6;Q8WUI4-7;Q8WUI4-8	HDAC7	J3KPH8;Q8WUI4;Q8WUI4-3;Q8WUI4-4;Q8WUI4-5;Q8WUI4-6;Q8WUI4-7;Q8WUI4-8
0.132205	0.328942	0.196737	Cytoplasm	LD	0.133797	0.682765	P50747	HLCS	P50747
2.24849	-1.53031	-3.77879	Cytoplasm	LD	0.23422	0.588898	O43353	RIPK2	O43353
1.35437	2.68766	1.33329	Cytoplasm	LD	0.088036	0.730011	Q13630	GFUS	Q13630
-0.56979	-1.21991	-0.650122	Cytoplasm	LD	0.107145	0.69029	Q9H2G2-2	SLK	Q9H2G2-2
1.00925	-0.379116	-1.38837	Cytoplasm	LD	0.0749065	0.752154	Q99707	MTR	Q99707
0.0234099	0.203111	0.179701	Mitochondria	LD	0.315452	0.729652	Q9HD34	LYRM4	Q9HD34
1.8961	-0.85391	-2.75001	Mitochondria	LD	0.162448	0.827971	Q969Z3	MTARC2	Q969Z3
-4.49382	-3.71095	0.782871	Mitochondria	LD	0.186935	0.831813	Q96LZ7	RMDN2	Q96LZ7
-0.540308	1.24673	1.78704	Mitochondria	LD	0.223325	0.798927	O95563;Q5R3B4	MPC2	O95563;Q5R3B4
2.16762	0.564888	-1.60273	Mitochondria	LD	0.10375	0.893069	E7ESL0;J3KQY1;Q9NWU5;Q9NWU5-2;Q9NWU5-3	MRPL22	E7ESL0;J3KQY1;Q9NWU5;Q9NWU5-2;Q9NWU5-3
1.90417	3.31134	1.40717	Mitochondria	LD	0.125183	0.888449	C9JG87;Q9NYK5;Q9NYK5-2	MRPL39	C9JG87;Q9NYK5;Q9NYK5-2
-1.78253	0.679353	2.46188	Mitochondria	LD	0.0840923	0.894372	O95139	NDUFB6	O95139
-0.852902	0.50488	1.35778	Mitochondria	LD	0.188049	0.873951	Q9BX68	HINT2	Q9BX68
3.55122	-0.201821	-3.75304	Mitochondria	LD	0.0494632	0.924998	K7EK00;Q96ND0	FAM210A	K7EK00;Q96ND0
-0.645808	2.61583	3.26164	Mitochondria	LD	0.0750043	0.913533	Q8IXM3	MRPL41	Q8IXM3
0.325917	3.9199	3.59398	Mitochondria	LD	0.138782	0.861961	Q9GZT3;Q9GZT3-2	SLIRP	Q9GZT3;Q9GZT3-2
0.4771	2.44684	1.96974	Mitochondria	LD	0.154025	0.905061	E2QRB3;P32322;P32322-3	PYCR1	E2QRB3;P32322;P32322-3
1.73567	1.23135	-0.504321	Mitochondria	LD	0.0797086	0.917982	Q32NB8	PGS1	Q32NB8
-0.392228	0.826189	1.21842	Mitochondria	LD	0.190856	0.790157	J3QTA6;Q9BRQ6	CHCHD6	J3QTA6;Q9BRQ6
0.610646	3.25019	2.63955	Mitochondria	LD	0.08936	0.906803	Q86YH6	PDSS2	Q86YH6
1.37023	2.11589	0.74566	Mitochondria	LD	0.0340367	0.932593	Q9BXW7;Q9BXW7-2	HDHD5	Q9BXW7;Q9BXW7-2
3.30033	0.980719	-2.31961	Mitochondria	LD	0.0752028	0.895393	P32189;P32189-1;P32189-2;P32189-4	GK	P32189;P32189-1;P32189-2;P32189-4
1.5607	1.63355	0.0728465	Mitochondria	LD	0.228902	0.742716	B5MC53;B5MCF8;G5E9F5;P39210	MPV17	B5MC53;B5MCF8;G5E9F5;P39210
3.86348	0.863398	-3.00008	Mitochondria	LD	0.146299	0.861241	Q9NWR8	MCUB	Q9NWR8
5.0787	7.78462	2.70592	Mitochondria	LD	0.0748757	0.905296	P36542;P36542-2	ATP5F1C	P36542;P36542-2
1.10044	2.04151	0.941069	Mitochondria	LD	0.139366	0.891885	Q8NBU5	ATAD1	Q8NBU5
2.50408	3.13462	0.630539	Mitochondria	LD	0.0529541	0.869559	Q53H12	AGK	Q53H12
0.250426	0.84791	0.597484	Mitochondria	LD	0.0731504	0.861415	Q92506	HSD17B8	Q92506
0.815182	1.35204	0.536861	Mitochondria	LD	0.140077	0.863026	Q9NUL7	DDX28	Q9NUL7
1.7775	0.884732	-0.89277	Mitochondria	LD	0.0880945	0.850908	Q7Z434	MAVS	Q7Z434
0.29295	0.491303	0.198353	Mitochondria	LD	0.113854	0.857366	Q16540	MRPL23	Q16540
-3.27834	-3.05061	0.227734	Mitochondria	LD	0.219853	0.856824	Q96HJ9	FMC1	Q96HJ9
1.20014	1.88863	0.68849	Mitochondria	LD	0.0265404	0.875901	Q99797	MIPEP	Q99797
6.09791	2.79291	-3.305	Mitochondria	LD	0.183262	0.805191	P03915	MT-ND5	P03915
3.47588	2.11197	-1.36391	Mitochondria	LD	0.0920252	0.824436	P00414	MT-CO3	P00414
0.46839	-0.942779	-1.41117	Mitochondria	LD	0.137857	0.859736	A4D1E9	GTPBP10	A4D1E9
2.18653	2.25111	0.0645877	Mitochondria	LD	0.0645845	0.935648	P82673	MRPS35	P82673
2.24905	5.31905	3.07	Mitochondria	LD	0.111028	0.926417	O00217	NDUFS8	O00217
2.2386	6.15074	3.91214	Mitochondria	LD	0.151794	0.910278	P49748;P49748-3	ACADVL	P49748;P49748-3
0.0429204	0.69251	0.649589	Mitochondria	LD	0.233984	0.895312	Q9BU61	NDUFAF3	Q9BU61
-1.83164	-0.304725	1.52692	Mitochondria	LD	0.0958411	0.920588	Q9BYD2	MRPL9	Q9BYD2
1.41278	-0.845772	-2.25855	Mitochondria	LD	0.0878613	0.900913	Q8WV93	AFG1L	Q8WV93
-0.78379	-2.17916	-1.39537	Mitochondria	LD	0.120214	0.845517	Q9NVH0;Q9NVH0-2	EXD2	Q9NVH0;Q9NVH0-2
0.502132	1.41663	0.914494	Mitochondria	LD	0.0891084	0.889023	Q8WVM0	TFB1M	Q8WVM0
-0.0126379	1.91877	1.93141	Mitochondria	LD	0.280396	0.852357	P82675	MRPS5	P82675
2.86767	3.08437	0.216707	Mitochondria	LD	0.241375	0.846296	O15235	MRPS12	O15235
3.27357	1.99099	-1.28258	Mitochondria	LD	0.245428	0.821577	A0A0U1RRK1;A0A286YF11;F6XEV2;Q9BPX6;Q9BPX6-2;Q9BPX6-3	MICU1	A0A0U1RRK1;A0A286YF11;F6XEV2;Q9BPX6;Q9BPX6-2;Q9BPX6-3
2.53503	5.41616	2.88114	Mitochondria	LD	0.069991	0.925974	Q92947	GCDH	Q92947
0.64023	1.95006	1.30983	Mitochondria	LD	0.0358758	0.951389	O76031	CLPX	O76031
0.171751	1.57283	1.40108	Mitochondria	LD	0.468457	0.843489	O95571	ETHE1	O95571
-1.71097	0.198204	1.90917	Mitochondria	LD	0.505096	0.814081	O95182	NDUFA7	O95182
0.084143	1.82056	1.73641	Mitochondria	LD	0.287713	0.810124	P17568	NDUFB7	P17568
1.38972	4.1215	2.73178	Mitochondria	LD	0.378199	0.828885	Q96EL3	MRPL53	Q96EL3
2.51539	2.32589	-0.189503	Mitochondria	LD	0.276345	0.893313	Q9BUB7	TMEM70	Q9BUB7
0.378844	5.34907	4.97022	Mitochondria	LD	0.37578	0.859513	P27144	AK4	P27144
-0.927396	-1.73255	-0.805156	Mitochondria	LD	0.289897	0.803916	P46199	MTIF2	P46199
0.40809	1.32032	0.912227	Mitochondria	LD	0.400803	0.722446	A0A2Y9D025;P56556	NDUFA6	A0A2Y9D025;P56556
1.19775	3.02045	1.8227	Mitochondria	LD	0.25265	0.869969	P54886;P54886-2	ALDH18A1	P54886;P54886-2
3.06897	1.14025	-1.92871	Mitochondria	LD	0.352612	0.74364	O14925	TIMM23	O14925
1.07725	1.30563	0.228377	Mitochondria	LD	0.26656	0.815397	Q9BQ95	ECSIT	Q9BQ95
0.377989	0.407878	0.0298885	Mitochondria	LD	0.298521	0.727329	O14874	BCKDK	O14874
0.711536	0.729538	0.0180017	Mitochondria	LD	0.261662	0.871433	Q96EY1	DNAJA3	Q96EY1
-0.782253	-2.2557	-1.47345	Mitochondria	LD	0.485526	0.627438	Q9P032	NDUFAF4	Q9P032
NaN	NaN	NaN	Mitochondria	LD	0.508071	0.641896	Q96BQ5	CCDC127	Q96BQ5
2.92628	1.41236	-1.51392	Mitochondria	LD	0.349485	0.851444	A0A087WTV6;Q96C36	PYCR2	A0A087WTV6;Q96C36
3.48039	1.38616	-2.09423	Mitochondria	LD	0.306074	0.713099	Q8WV60	PTCD2	Q8WV60
2.62494	4.87336	2.24842	Mitochondria	LD	0.0661277	0.826772	Q9NVH1;Q9NVH1-3	DNAJC11	Q9NVH1;Q9NVH1-3
-0.277293	-0.0954872	0.181805	Mitochondria	LD	0.138567	0.774842	O75880	SCO1	O75880
1.16398	1.14521	-0.0187682	Mitochondria	LD	0.411903	0.641407	Q92665	MRPS31	Q92665
0.0375364	0.85393	0.816393	Mitochondria	LD	0.263074	0.736936	Q9P291	ARMCX1	Q9P291
-5.29203	-2.47288	2.81915	Mitochondria	LD	0.0640911	0.845859	Q96E11;Q96E11-3	MRRF	Q96E11;Q96E11-3
-0.969932	-0.744072	0.22586	Nucleus	LD	0.336783	0.665016	Q12788	TBL3	Q12788
NaN	NaN	NaN	Nucleus	LD	0.363503	0.790183	A0A087WZE9	HMGN3	A0A087WZE9
0.508115	2.27353	1.76541	Nucleus	LD	0.407396	0.930955	P38919	EIF4A3	P38919
1.1804	1.68606	0.505663	Nucleus	LD	0.494954	0.836592	Q9NPE3	NOP10	Q9NPE3
1.69851	0.978936	-0.719573	Nucleus	LD	0.530422	0.806459	Q14498;Q14498-2	RBM39	Q14498;Q14498-2
-1.02628	-0.135695	0.890588	Nucleus	LD	0.265273	0.651194	P52948;P52948-5	NUP98	P52948;P52948-5
1.28225	0.536467	-0.745781	Nucleus	LD	0.264195	0.756923	Q9NVP1	DDX18	Q9NVP1
0.113342	3.05447	2.94113	Nucleus	LD	0.2596	0.620826	P16401	H1-5	P16401
0.703166	-0.873557	-1.57672	Nucleus	LD	0.123642	0.774118	Q12789;Q12789-3	GTF3C1	Q12789;Q12789-3
-2.58063	-2.01172	0.568917	Nucleus	LD	0.196986	0.806401	Q15397	PUM3	Q15397
1.68135	0.017656	-1.6637	Nucleus	LD	0.0865539	0.681641	O60934	NBN	O60934
1.75857	0.942439	-0.816135	Nucleus	LD	0.300607	0.759389	Q9NX58	LYAR	Q9NX58
-1.07189	-2.36479	-1.29291	Nucleus	LD	0.301757	0.830937	Q9UKJ3;Q9UKJ3-2	GPATCH8	Q9UKJ3;Q9UKJ3-2
1.50805	0.895168	-0.612884	Nucleus	LD	0.204968	0.729976	Q9BVI4	NOC4L	Q9BVI4
0.474701	-0.685818	-1.16052	Nucleus	LD	0.199654	0.614363	A0A0A0MTB8;Q8NI36	WDR36	A0A0A0MTB8;Q8NI36
-0.210861	-2.02185	-1.81099	Nucleus	LD	0.463874	0.718216	Q86U86;Q86U86-2;Q86U86-3;Q86U86-4;Q86U86-5;Q86U86-7;Q86U86-8;Q86U86-9	PBRM1	Q86U86;Q86U86-2;Q86U86-3;Q86U86-4;Q86U86-5;Q86U86-7;Q86U86-8;Q86U86-9
0.541092	-0.380922	-0.922014	Nucleus	LD	0.334711	0.598793	Q6DKI1	RPL7L1	Q6DKI1
3.81337	0.0194059	-3.79396	Nucleus	LD	0.397314	0.631436	Q9UKL0	RCOR1	Q9UKL0
NaN	NaN	NaN	Nucleus	LD	0.299223	0.647042	A0A0A0MSI2;B3KPJ4;Q8IXK0;Q8IXK0-2;Q8IXK0-4;Q8IXK0-5	PHC2	A0A0A0MSI2;B3KPJ4;Q8IXK0;Q8IXK0-2;Q8IXK0-4;Q8IXK0-5
2.0927	1.87292	-0.219781	Nucleus	LD	0.471179	0.578796	Q9BZZ5-2	API5	Q9BZZ5-2
-2.63285	-3.27903	-0.646176	Nucleus	LD	0.251218	0.548108	A0A087WUB9;Q8WYA6;Q8WYA6-4	CTNNBL1	A0A087WUB9;Q8WYA6;Q8WYA6-4
-1.53481	-1.11249	0.42232	Nucleus	LD	0.288749	0.783238	Q13595;Q13595-3;Q13595-4	TRA2A	Q13595;Q13595-3;Q13595-4
-2.86175	-0.596559	2.26519	Nucleus	LD	0.298782	0.865715	P62995;P62995-3	TRA2B	P62995;P62995-3
-0.962234	3.12674	4.08898	Nucleus	LD	0.31078	0.878214	A0A0B4J1Z1;C9JAB2;Q16629;Q16629-2;Q16629-3;Q16629-4	SRSF7	A0A0B4J1Z1;C9JAB2;Q16629;Q16629-2;Q16629-3;Q16629-4
-2.16127	-0.00303084	2.15824	Nucleus	LD	0.169972	0.914743	Q96PK6	RBM14	Q96PK6
-0.336954	2.54886	2.88581	Nucleus	LD	0.175503	0.789122	Q07666	KHDRBS1	Q07666
0.602293	0.61772	0.0154272	Nucleus	LD	0.173661	0.809512	O75694;O75694-2	NUP155	O75694;O75694-2
NaN	NaN	NaN	Nucleus	LD	0.0775812	0.933589	O60814;P57053	H2BC12;H2BS1	O60814;P57053
0.756503	1.34144	0.584936	Nucleus	LD	0.084606	0.895185	Q5SSJ5	HP1BP3	Q5SSJ5
2.73066	4.0475	1.31684	Nucleus	LD	0.0411423	0.909784	O60832	DKC1	O60832
0.134309	1.41124	1.27693	Nucleus	LD	0.134991	0.855463	P09661	SNRPA1	P09661
-2.86094	-1.35948	1.50145	Nucleus	LD	0.166726	0.837215	Q12874	SF3A3	Q12874
-2.11948	-0.359149	1.76033	Nucleus	LD	0.103603	0.826775	Q29RF7	PDS5A	Q29RF7
0.487192	1.21887	0.731674	Nucleus	LD	0.187398	0.859118	Q9H7B2	RPF2	Q9H7B2
-0.00892586	0.20166	0.210586	Nucleus	LD	0.143711	0.884427	Q6P2Q9	PRPF8	Q6P2Q9
-0.377975	2.33966	2.71764	Nucleus	LD	0.0885729	0.878077	P22087	FBL	P22087
1.74973	1.08797	-0.661765	Nucleus	LD	0.176573	0.824114	C9JFV4;Q8IZL8	PELP1	C9JFV4;Q8IZL8
-1.18471	0.71366	1.89837	Nucleus	LD	0.0916337	0.850586	Q8IX12;Q8IX12-2	CCAR1	Q8IX12;Q8IX12-2
1.28786	1.78229	0.494433	Nucleus	LD	0.237507	0.886821	Q9BQG0;Q9BQG0-2	MYBBP1A	Q9BQG0;Q9BQG0-2
0.329229	1.95795	1.62872	Nucleus	LD	0.126976	0.883465	O00567	NOP56	O00567
3.01421	-0.63459	-3.6488	Nucleus	LD	0.109627	0.85024	O95478	NSA2	O95478
0.884207	0.417186	-0.467021	Nucleus	LD	0.255237	0.877362	Q9NY93;Q9NY93-2	DDX56	Q9NY93;Q9NY93-2
0.572354	-0.0238725	-0.596227	Nucleus	LD	0.258601	0.817733	G3V529;Q9GZR7;Q9GZR7-2	DDX24	G3V529;Q9GZR7;Q9GZR7-2
-1.51891	-0.173676	1.34523	Nucleus	LD	0.17116	0.823074	A0A087WWP4;A0A494C001;A0A499FJY3;Q96T37;Q96T37-2;Q96T37-3;Q96T37-4	RBM15	A0A087WWP4;A0A494C001;A0A499FJY3;Q96T37;Q96T37-2;Q96T37-3;Q96T37-4
-1.05027	0.324417	1.37469	Nucleus	LD	0.103666	0.863876	Q92878;Q92878-2	RAD50	Q92878;Q92878-2
2.33522	-0.593848	-2.92907	Nucleus	LD	0.202329	0.814695	Q15648	MED1	Q15648
2.65907	-1.0359	-3.69498	Nucleus	LD	0.0311442	0.837628	Q53GS7;Q53GS7-2	GLE1	Q53GS7;Q53GS7-2
1.89686	0.727517	-1.16935	Nucleus	LD	0.0797779	0.78934	A0A087WT20;Q9NV06	DCAF13	A0A087WT20;Q9NV06
-1.84158	-0.856397	0.985184	Golgi apparatus	LD	0.327965	0.756172	P33908	MAN1A1	P33908
0.483838	-2.92135	-3.40519	Golgi apparatus	LD	0.270547	0.745999	O75063	FAM20B	O75063
NaN	NaN	NaN	Golgi apparatus	LD	0.207137	0.766066	Q6ZRP7	QSOX2	Q6ZRP7
2.52489	3.77681	1.25192	Golgi apparatus	LD	0.230764	0.91179	P26572	MGAT1	P26572
0.726197	0.779603	0.0534051	Golgi apparatus	LD	0.140756	0.849384	O95159	ZFPL1	O95159
-0.69837	2.21346	2.91183	ER	LD	0.363739	0.780377	Q96AY3	FKBP10	Q96AY3
1.694	0.0108967	-1.68311	ER	LD	0.322555	0.722823	Q96KA5;Q96KA5-2	CLPTM1L	Q96KA5;Q96KA5-2
3.49989	0.264704	-3.23518	ER	LD	0.28323	0.767018	K7EQ86;Q08E86;Q14667;Q14667-2	KIAA0100	K7EQ86;Q08E86;Q14667;Q14667-2
-0.371606	-0.706957	-0.335352	ER	LD	0.202954	0.805759	Q6NUQ1	RINT1	Q6NUQ1
0.410631	0.689333	0.278702	ER	LD	0.351437	0.679296	Q9BWS9	CHID1	Q9BWS9
-1.94726	-2.82544	-0.878178	ER	LD	0.250908	0.751152	Q9P0I2	EMC3	Q9P0I2
2.06017	1.29444	-0.765729	ER	LD	0.254211	0.742705	A0A384DVU0;Q8IY17;Q8IY17-2;Q8IY17-3	PNPLA6	A0A384DVU0;Q8IY17;Q8IY17-2;Q8IY17-3
0.174572	-2.41918	-2.59375	ER	LD	0.392345	0.699346	Q8NF37	LPCAT1	Q8NF37
NaN	NaN	NaN	ER	LD	0.200594	0.87014	O00469	PLOD2	O00469
-0.94471	-0.386634	0.558076	ER	LD	0.0579507	0.872841	Q99442	SEC62	Q99442
1.10664	5.33712	4.23048	ER	LD	0.106826	0.848929	P00387;P00387-2;P00387-3	CYB5R3	P00387;P00387-2;P00387-3
1.00381	2.56722	1.56341	ER	LD	0.187844	0.85073	Q5EB52;Q5EB52-2	MEST	Q5EB52;Q5EB52-2
4.07696	1.59051	-2.48645	ER	LD	0.205763	0.769732	J3KS81;Q8N511	TMEM199	J3KS81;Q8N511
-0.77347	-1.4146	-0.64113	ER	LD	0.332126	0.840941	Q92504	SLC39A7	Q92504
3.07373	-0.20312	-3.27685	ER	LD	0.300625	0.829488	A0A1W2PPC6;Q9H3H5;Q9H3H5-2;Q9H3H5-3	DPAGT1	A0A1W2PPC6;Q9H3H5;Q9H3H5-2;Q9H3H5-3
2.17426	1.08238	-1.09188	ER	LD	0.159982	0.833296	E9PNM1;P37268	FDFT1	E9PNM1;P37268
NaN	NaN	NaN	endosome-vesicle	LD	0.281347	0.726007	O60449-2;O60449-3;Q8IX05	LY75;LY75;CD302	O60449-2;O60449-3;Q8IX05
1.01246	0.996481	-0.0159769	Translation	LD	0.456098	0.426101	Q9HAU5	UPF2	Q9HAU5
-2.02939	3.49647	5.52586	Translation	LD	0.325635	0.844573	A0A3B3ITT5;P47914	RPL29	A0A3B3ITT5;P47914
3.53121	5.84416	2.31295	Translation	LD	0.114539	0.898281	Q07020	RPL18	Q07020
1.46393	3.78201	2.31808	Translation	LD	0.0947759	0.905177	P83731	RPL24	P83731
2.48108	5.65195	3.17087	Translation	LD	0.119472	0.913991	P27635	RPL10	P27635
2.93778	4.31996	1.38217	Translation	LD	0.246912	0.721824	P42766	RPL35	P42766
3.5284	6.63165	3.10325	Translation	LD	0.122767	0.82362	F8W727;P62910	RPL32	F8W727;P62910
2.70664	5.07588	2.36924	Translation	LD	0.332505	0.794223	P62829	RPL23	P62829
0.506813	0.95141	0.444596	Translation	LD	0.273275	0.764554	P62899	RPL31	P62899
0.656761	3.05337	2.39661	Translation	LD	0.221713	0.727815	E9PR30;P62861	FAU	E9PR30;P62861
1.44069	2.08971	0.649025	Translation	LD	0.0912681	0.836576	Q8NE71	ABCF1	Q8NE71
-0.0924354	7.40717	7.49961	PM	LD	0.238006	0.874377	Q6NZI2	CAVIN1	Q6NZI2
3.51534	1.98827	-1.52707	PM	LD	0.0641454	0.854357	O43306;O43306-2	ADCY6	O43306;O43306-2
-2.35508	3.9708	6.32588	PM	LD	0.120789	0.821415	P16070-12;P16070-13;P16070-14;P16070-8	CD44	P16070-12;P16070-13;P16070-14;P16070-8
-1.07606	4.22274	5.2988	PM	LD	0.127466	0.855989	A0A087X2B5;P35613;P35613-2	BSG	A0A087X2B5;P35613;P35613-2
0.491926	0.233869	-0.258058	PM	LD	0.370205	0.735243	O75558	STX11	O75558
0.394253	2.55295	2.1587	PM	LD	0.387067	0.693033	E9PMR4;K4DIA7;P48509	CD151	E9PMR4;K4DIA7;P48509
0.056486	0.114847	0.0583605	LD	ER	0.497607	0.73077	O15031	PLXNB2	O15031
-2.35788	-3.39238	-1.0345	PM	LD	0.156645	0.749224	A0A1B0GUZ7;Q14156;Q14156-2	EFR3A	A0A1B0GUZ7;Q14156;Q14156-2
NaN	NaN	NaN	Cytoplasm	LD	0.528533	0.735907	Q9BQK8;Q9BQK8-2	LPIN3	Q9BQK8;Q9BQK8-2
1.92655	11.3635	9.43693	Cytoplasm	LD	0.368571	0.85889	A0A0J9YXN7	PLIN4	A0A0J9YXN7
3.25767	2.35733	-0.900338	LD	ER	0.372365	0.853294	Q9H2F3	HSD3B7	Q9H2F3
3.28886	7.3542	4.06534	LD	ER	0.401077	0.907615	Q15738	NSDHL	Q15738
2.85521	2.25357	-0.601638	LD	ER	0.301848	0.85885	O14657	TOR1B	O14657
3.21108	3.44773	0.236648	LD	ER	0.506735	0.849033	O14656	TOR1A	O14656
3.0959	-0.353584	-3.44949	LD	ER	0.328427	0.762088	Q8N6M3	FITM2	Q8N6M3
2.68115	-0.00369279	-2.68485	LD	ER	0.303078	0.694693	E9PIU3;F8W7Q8;J3KQ12;Q96G97;Q96G97-3;Q96G97-4	BSCL2	E9PIU3;F8W7Q8;J3KQ12;Q96G97;Q96G97-3;Q96G97-4
0.322836	-1.55803	-1.88087	LD	PM	0.311464	0.701858	Q8TCD1	C18orf32	Q8TCD1
0.440031	-0.061983	-0.502014	LD	Peroxisome	0.369616	0.692294	Q96LJ7	DHRS1	Q96LJ7
2.78215	-0.392094	-3.17424	LD	ER	0	0.69005	Q8N5I4	DHRSX	Q8N5I4
2.83	2.88951	0.0595156	Nucleus	LD	0.743328	0.891231	P55058;P55058-2;P55058-3;P55058-4	PLTP	P55058;P55058-2;P55058-3;P55058-4
1.90717	4.80953	2.90236	LD	PM	0.236409	0.874455	O95810	CAVIN2	O95810
0.192847	0.502786	0.309939	LD	endosome-vesicle	0.181121	0.80281	Q6IQ22	RAB12	Q6IQ22
4.37544	0.694908	-3.68054	LD	endosome-vesicle	0.277038	0.767651	A4D1S5;A4D1S5-2	RAB19	A4D1S5;A4D1S5-2
3.53096	0.619367	-2.91159	LD	protein-complex	0.236826	0.787707	Q5THJ4;Q5THJ4-2	VPS13D	Q5THJ4;Q5THJ4-2
4.09552	4.24216	0.146645	LD	Cytoplasm	0	0.892191	Q68D91	MBLAC2	Q68D91
-0.205418	0.700127	0.905545	LD	Translation	0.133897	0.88869	O60488;O60488-2	ACSL4	O60488;O60488-2
3.60684	1.99399	-1.61285	LD	Mitochondria	0	0.927668	Q8IZV5	RDH10	Q8IZV5
-0.128807	0.197156	0.325963	LD	Nucleus	0	0.888528	Q96E22	NUS1	Q96E22
5.98882	3.52715	-2.46166	LD	ER	0.0757633	0.870223	P56937;P56937-3	HSD17B7	P56937;P56937-3
5.90808	8.01979	2.11171	LD	Nucleus	0.0080883	0.919121	H0YI09;Q9H8H3	METTL7A	H0YI09;Q9H8H3
2.37757	3.77625	1.39868	LD	endosome-vesicle	0.12485	0.929093	B5MDU6;Q9H6V9;Q9H6V9-2	LDAH	B5MDU6;Q9H6V9;Q9H6V9-2
3.91594	1.82315	-2.09278	LD	Mitochondria	0	0.846086	Q96DT0-2	LGALS12	Q96DT0-2
2.00166	4.49646	2.4948	LD	Cytoplasm	0.269637	0.810216	Q96AD5	PNPLA2	Q96AD5
3.93216	8.88864	4.95648	LD	Cytoplasm	0.389848	0.782317	Q96Q06-2	PLIN4	Q96Q06-2
3.67262	7.11315	3.44052	LD	Mitochondria	0.0943856	0.817381	Q8NBX0	SCCPDH	Q8NBX0
2.4921	3.91403	1.42193	LD	ER	0	0.867953	Q709C8;Q709C8-3	VPS13C	Q709C8;Q709C8-3
3.19501	3.49106	0.296056	LD	PM	0	0.865231	P60604;P60604-2	UBE2G2	P60604;P60604-2
2.90333	3.02073	0.117403	LD	ER	0	0.836452	Q99541	PLIN2	Q99541
5.24673	8.34179	3.09506	LD	ER	0	0.866056	Q8WTS1	ABHD5	Q8WTS1
4.4362	12.4221	7.98589	LD	ER	0	0.840521	O60240	PLIN1	O60240
2.27343	6.28782	4.01439	LD	ER	0	0.89426	Q9NP72	RAB18	Q9NP72
5.30108	4.11651	-1.18458	LD	Nucleus	0.0332162	0.844191	D6RCD0;Q8NBQ5	HSD17B11	D6RCD0;Q8NBQ5
2.16025	8.00574	5.84549	LD	PM	0.133648	0.77406	Q969G5	CAVIN3	Q969G5
3.01647	2.92661	-0.0898613	LD	Lysosome	0	0.652764	A0A0A0MRY9;Q96AQ7;Q96AQ7-2;Q96AQ7-4	CIDEC	A0A0A0MRY9;Q96AQ7;Q96AQ7-2;Q96AQ7-4
1.42358	3.57105	2.14748	Peroxisome	LD	0.208186	0.903516	Q15067-2	ACOX1	Q15067-2
5.82804	6.42938	0.601339	LD	Cytoplasm	0.410773	0.740846	A0A024R1R8;Q9Y2S6	ENSG00000225528;TMA7	A0A024R1R8;Q9Y2S6
0.108868	-1.31431	-1.42318	Cytoplasm	LD	0.655202	0.472243	A0A075B6F9;Q9Y314	NOSIP	A0A075B6F9;Q9Y314
-0.416766	2.43522	2.85198	LD	Nucleus	0.314188	0.746758	A0A087WTA8;P08123	COL1A2	A0A087WTA8;P08123
1.30761	-0.227191	-1.5348	ER	LD	0.118553	0.876829	A0A087WTT9;A0A087WX43;A0A096LNJ4;A0A1B0GVW6;D6RE84;Q9NP73;Q9NP73-2	ALG13	A0A087WTT9;A0A087WX43;A0A096LNJ4;A0A1B0GVW6;D6RE84;Q9NP73;Q9NP73-2
-0.284285	1.00516	1.28945	Mitochondria	LD	0.275135	0.788745	A0A087WUQ6;P07203	GPX1	A0A087WUQ6;P07203
4.30526	1.11949	-3.18577	LD	Cytoplasm	0.440367	0.626026	A0A087WWG3;A0A087X140;A0A0A0MRU4;A0A0A6YYH9;Q5JTY5;Q5JTY5-2;Q5RIA9;Q5RIA9-3;Q5RIB0;Q9BRT8;Q9BRT8-2;Q9BRT8-3	CBWD3;CBWD1;CBWD3;CBWD5;CBWD3;CBWD3;CBWD5;CBWD5;CBWD5;CBWD1;CBWD1;CBWD1	A0A087WWG3;A0A087X140;A0A0A0MRU4;A0A0A6YYH9;Q5JTY5;Q5JTY5-2;Q5RIA9;Q5RIA9-3;Q5RIB0;Q9BRT8;Q9BRT8-2;Q9BRT8-3
1.11843	-0.764227	-1.88266	LD	Translation	0	0.692829	A0A087WWU1;Q96Q45;Q96Q45-2;Q96Q45-3;Q96Q45-5	TMEM237	A0A087WWU1;Q96Q45;Q96Q45-2;Q96Q45-3;Q96Q45-5
NaN	NaN	NaN	LD	PM	0.225845	0.781812	A0A087WXP3;E9PEE8;P18564;P18564-2	ITGB6	A0A087WXP3;E9PEE8;P18564;P18564-2
NaN	NaN	NaN	LD	endosome-vesicle	0	0.875811	A0A087WZG4;A0A3B3IPE9;A0A590UK10;Q6ZSZ5;Q6ZSZ5-1;Q6ZSZ5-2;Q6ZSZ5-5;Q6ZSZ5-6	ARHGEF18	A0A087WZG4;A0A3B3IPE9;A0A590UK10;Q6ZSZ5;Q6ZSZ5-1;Q6ZSZ5-2;Q6ZSZ5-5;Q6ZSZ5-6
1.6383	2.31156	0.673256	LD	Nucleus	0.146516	0.834313	A0A087X0K0;P39059	COL15A1	A0A087X0K0;P39059
-1.10259	-3.54369	-2.4411	Cytoplasm	LD	0.190063	0.649583	A0A087X1A8;A0A2R8Y3X7;D3VVH9;F5H211;G3V3R7;P54252;P54252-1;P54252-4	ATXN3	A0A087X1A8;A0A2R8Y3X7;D3VVH9;F5H211;G3V3R7;P54252;P54252-1;P54252-4
0.0839667	2.00551	1.92154	LD	Lysosome	0.331413	0.849893	A0A087X296;P23219;P23219-2;P23219-3;P23219-4;P23219-5;P23219-6	PTGS1	A0A087X296;P23219;P23219-2;P23219-3;P23219-4;P23219-5;P23219-6
1.60516	-0.315348	-1.92051	Cytoplasm	LD	0.40893	0.669393	A0A096LNZ9;A0A096LPJ4;P05161	ISG15	A0A096LNZ9;A0A096LPJ4;P05161
1.79042	-1.20917	-2.9996	Cytoplasm	LD	0.485055	0.65733	A0A0A0MQS3;K7ESE5;Q9UNZ5	C19orf53	A0A0A0MQS3;K7ESE5;Q9UNZ5
1.93534	2.35997	0.424638	Cytoplasm	LD	0.529586	0.816682	A0A0A0MRE5;Q9ULH1;Q9ULH1-2	ASAP1	A0A0A0MRE5;Q9ULH1;Q9ULH1-2
1.04777	0.900246	-0.147522	Cytoplasm	LD	0.376561	0.613819	A0A0A0MRM8;A0A1Y0BRN3;Q9UM54-6	MYO6	A0A0A0MRM8;A0A1Y0BRN3;Q9UM54-6
2.80429	-0.119154	-2.92345	Cytoplasm	LD	0.545129	0.662828	A0A0A0MT72;Q9BSQ5;Q9BSQ5-2	CCM2	A0A0A0MT72;Q9BSQ5;Q9BSQ5-2
1.11027	4.58153	3.47126	Cytoplasm	LD	0.389499	0.863001	A0A0A0MTH3;Q13418	ILK	A0A0A0MTH3;Q13418
4.1274	1.90352	-2.22388	LD	ER	0.159321	0.807506	A0A0A0MTJ9;Q6PIU2;Q6PIU2-2	NCEH1	A0A0A0MTJ9;Q6PIU2;Q6PIU2-2
1.7091	0.942488	-0.766616	LD	Nucleus	0.310097	0.584346	A0A0A6YYJ5	MACF1	A0A0A6YYJ5
-0.316574	1.24485	1.56143	Mitochondria	LD	0.706785	0.564239	A0A0A6YYL4;P57737-3	CORO7-PAM16;CORO7	A0A0A6YYL4;P57737-3
-1.14126	-0.913013	0.228243	Mitochondria	LD	0.194656	0.885351	A0A0C4DG51;Q9NP80;Q9NP80-3	PNPLA8	A0A0C4DG51;Q9NP80;Q9NP80-3
1.55645	2.80996	1.25351	LD	endosome-vesicle	0.233698	0.43099	A0A0C4DGB6;P02768;P02768-1	ALB;ALB;SWISS-PROT:P02768-1	A0A0C4DGB6;P02768;
NaN	NaN	NaN	LD	Cytoplasm	0.538862	0.742556	A0A0C4DGP0;E7EU35;Q9UKF7-2	PITPNC1	A0A0C4DGP0;E7EU35;Q9UKF7-2
2.34718	7.51959	5.1724	ER	LD	0.301017	0.85784	A0A0C4DGS1;P39656	DDOST	A0A0C4DGS1;P39656
2.41623	-1.29521	-3.71143	Mitochondria	LD	0.660753	0.791797	A0A0D9SF60;Q99569;Q99569-2	PKP4	A0A0D9SF60;Q99569;Q99569-2
3.32796	2.07921	-1.24875	LD	Cytoplasm	0.513628	0.833048	A0A0G2JH68;A0A140T8Z0;A0A2R8Y5N1;H9KV28;O60610;O60610-2;O60610-3	DIAPH1	A0A0G2JH68;A0A140T8Z0;A0A2R8Y5N1;H9KV28;O60610;O60610-2;O60610-3
-1.68432	0.492664	2.17698	LD	Mitochondria	0.239432	0.775365	A0A0G2JNZ2;A0A669KB89;Q14160	SCRIB	A0A0G2JNZ2;A0A669KB89;Q14160
-0.740218	-1.56001	-0.819796	Cytoplasm	LD	0.243117	0.53657	A0A0U1RQQ9;F8VSC5;Q6P3W7	SCYL2	A0A0U1RQQ9;F8VSC5;Q6P3W7
0.576335	0.621016	0.0446807	LD	endosome-vesicle	0.147744	0.589714	A0A140TA62;A0A140TA69;O76011;Q8IUT8	ENSG00000262748;KRT34;SWISS-PROT:O76011;TREMBL:Q8IUT8	A0A140TA62;A0A140TA69;;
1.20665	1.46769	0.261039	Cytoplasm	LD	0.177776	0.81043	A0A1B0GTW1;A0A2R8YDH4;A0A3B3ITE1;Q9UDY2;Q9UDY2-3;Q9UDY2-7	TJP2;ENSG00000285130;TJP2;TJP2;TJP2;TJP2	A0A1B0GTW1;A0A2R8YDH4;A0A3B3ITE1;Q9UDY2;Q9UDY2-3;Q9UDY2-7
3.31404	2.21027	-1.10377	Cytoplasm	LD	0.521627	0.639353	A0A1W2PNX8;Q9H3U1;Q9H3U1-2	UNC45A	A0A1W2PNX8;Q9H3U1;Q9H3U1-2
1.20398	2.28274	1.07876	LD	endosome-vesicle	0.266043	0.628387	A0A1W2PS24;P04439;P04439-2;Q5SRN5;Q5SRN7	HLA-A	A0A1W2PS24;P04439;P04439-2;Q5SRN5;Q5SRN7
NaN	NaN	NaN	LD	Peroxisome	0.213187	0.765399	A0A286YF00	MFSD8	A0A286YF00
3.84849	1.33006	-2.51842	Cytoplasm	LD	0.365493	0.808626	A0A286YFF8;Q7Z3U7	MON2	A0A286YFF8;Q7Z3U7
4.21863	0.445659	-3.77297	Cytoplasm	LD	0.518678	0.664261	A0A2Q3DQE3;Q13555;Q13555-10;Q13555-11;Q13555-2;Q13555-3;Q13555-4;Q13555-5;Q13555-6;Q13555-7;Q13555-8;Q13555-9;Q5SWX3	CAMK2G	A0A2Q3DQE3;Q13555;Q13555-10;Q13555-11;Q13555-2;Q13555-3;Q13555-4;Q13555-5;Q13555-6;Q13555-7;Q13555-8;Q13555-9;Q5SWX3
3.57194	-0.320988	-3.89293	Mitochondria	LD	0.380605	0.792338	A0A2R8Y491;E7EWD9;O95718;O95718-1;O95718-2	ESRRB	A0A2R8Y491;E7EWD9;O95718;O95718-1;O95718-2
-1.14564	0.258701	1.40434	Cytoplasm	LD	0.274417	0.683336	A0A2R8Y5D3;A0A2R8YEZ4;O15160;O15160-2	POLR1C	A0A2R8Y5D3;A0A2R8YEZ4;O15160;O15160-2
NaN	NaN	NaN	Nucleus	LD	0.381646	0.805871	A0A2R8Y7R2;P68871	HBB	A0A2R8Y7R2;P68871
-0.122441	-1.03768	-0.915237	Cytoplasm	LD	0.556203	0.614813	A0A2R8Y7R9;Q13136	PPFIA1	A0A2R8Y7R9;Q13136
1.98937	-0.250329	-2.2397	Cytoplasm	LD	0.43111	0.758792	A0A2R8Y7T6;A0A3B3IRZ4;Q6DN90;Q6DN90-3	IQSEC1	A0A2R8Y7T6;A0A3B3IRZ4;Q6DN90;Q6DN90-3
-0.186007	-2.57197	-2.38596	LD	PM	0	0.695405	A0A2R8YCL1;Q13322;Q13322-2;Q13322-3;Q13322-4	GRB10	A0A2R8YCL1;Q13322;Q13322-2;Q13322-3;Q13322-4
0.539345	0.699098	0.159753	Cytoplasm	LD	0.146817	0.738939	A0A2R8YE63;Q12929	EPS8	A0A2R8YE63;Q12929
-4.31308	-3.54326	0.769822	LD	protein-complex	0.263242	0.383633	A0A2R8YGB3;Q9UNA1;Q9UNA1-2	ARHGAP26	A0A2R8YGB3;Q9UNA1;Q9UNA1-2
NaN	NaN	NaN	Nucleus	LD	0.249319	0.831558	A0A3B3IRU2	SNU13	A0A3B3IRU2
NaN	NaN	NaN	LD	PM	0	0.690251	A0A3B3ISJ2;Q96KQ4	PPP1R13B	A0A3B3ISJ2;Q96KQ4
2.73002	0.4876	-2.24242	LD	ER	0	0.60188	A0A3B3ISR2;B4DPQ0;P00736	C1R	A0A3B3ISR2;B4DPQ0;P00736
3.32596	-0.0345227	-3.36048	Cytoplasm	LD	0.526859	0.643029	A0A3B3IT47;Q9Y2I8;Q9Y2I8-2	WDR37	A0A3B3IT47;Q9Y2I8;Q9Y2I8-2
0.566114	1.50697	0.940854	LD	ER	0	0.833017	A0A3B3ITE8;C9JYX9;Q9UKZ9	PCOLCE2	A0A3B3ITE8;C9JYX9;Q9UKZ9
1.3193	1.04429	-0.275012	Nucleus	LD	0.413331	0.776772	A0A3B3IUD7;Q14690	PDCD11	A0A3B3IUD7;Q14690
2.22301	0.33005	-1.89296	Cytoplasm	LD	0.445909	0.783662	A0A494C143;Q14689;Q14689-6	DIP2A	A0A494C143;Q14689;Q14689-6
0.81918	-1.53358	-2.35276	PM	LD	0.272749	0.751287	A0A5F9ZHN8;P23458	JAK1	A0A5F9ZHN8;P23458
-0.072705	-1.39713	-1.32442	Cytoplasm	LD	0.306217	0.636414	A0A6I8PS32;Q99615	DNAJC7	A0A6I8PS32;Q99615
0.903801	1.5655	0.661701	Cytoplasm	LD	0.244693	0.755252	A0A6Q8PG85;F8VVT7;Q9HD42	CHMP1A	A0A6Q8PG85;F8VVT7;Q9HD42
0.303552	1.09046	0.786906	LD	endosome-vesicle	0.598644	0.814417	A0A6Q8PH71;A0A6Q8PHA2;A0A6Q8PHG2;Q27J81;Q27J81-2	INF2	A0A6Q8PH71;A0A6Q8PHA2;A0A6Q8PHG2;Q27J81;Q27J81-2
0.752454	-1.84956	-2.60202	LD	Cytoplasm	0.339453	0.57198	A1L4H1	SSC5D	A1L4H1
NaN	NaN	NaN	protein-complex	LD	0.187203	0.751175	A2RUC4	TYW5	A2RUC4
3.24088	-0.0434305	-3.28431	LD	PM	0.139828	0.517283	A3EZ82;Q6E0U4;Q6E0U4-16;Q6E0U4-2;Q6E0U4-3;Q6E0U4-4;Q6E0U4-5;Q6E0U4-6;Q6E0U4-7	TREMBL:A3EZ82;Q32W66;DMKN;DMKN;DMKN;DMKN;DMKN;DMKN;DMKN;DMKN	;Q6E0U4;Q6E0U4-16;Q6E0U4-2;Q6E0U4-3;Q6E0U4-4;Q6E0U4-5;Q6E0U4-6;Q6E0U4-7
0.0638466	11.7547	11.6908	endosome-vesicle	LD	0.279757	0.6663	A6NCW0;A8MUK1;C9J2P7;C9JJH3;C9JLJ4;C9JPN9;C9JVI0;D6R901;D6R9N7;D6RA61;D6RBQ6;D6RCP7;D6RJB6;Q0WX57;Q7RTZ2	USP17L3;USP17L5;USP17L15;USP17L10;USP17L13;USP17L12;USP17L11;USP17L21;USP17L18;USP17L22;USP17L17;USP17L19;USP17L20;USP17L30;USP17L1	A6NCW0;A8MUK1;C9J2P7;C9JJH3;C9JLJ4;C9JPN9;C9JVI0;D6R901;D6R9N7;D6RA61;D6RBQ6;D6RCP7;D6RJB6;Q0WX57;Q7RTZ2
0.502143	-0.469657	-0.9718	PM	LD	0.47379	0.705019	A6NI79	CCDC69	A6NI79
1.26065	0.444402	-0.816246	Mitochondria	LD	0.298633	0.778264	A6NJ78	METTL15	A6NJ78
2.1929	2.88993	0.69703	Cytoplasm	LD	0.346371	0.826804	A6NML8;C9J6U3;O60879-2	DIAPH2	A6NML8;C9J6U3;O60879-2
6.50172	8.80246	2.30074	Nucleus	LD	0.424636	0.714593	A6XGL2;C9JNR5;F8WCM5;P01308	INS;INS;INS-IGF2;INS	A6XGL2;C9JNR5;F8WCM5;P01308
3.39597	5.07888	1.68291	LD	ER	0	0.833934	A6XND0;A6XND1;B3KWK7;P17936;P17936-2	IGFBP3	A6XND0;A6XND1;B3KWK7;P17936;P17936-2
2.99146	1.19851	-1.79296	LD	ER	0	0.863041	A9Z1X7;E9PCT1;M0R088;Q8IYB3;Q8IYB3-2	SRRM1	A9Z1X7;E9PCT1;M0R088;Q8IYB3;Q8IYB3-2
2.39685	2.99977	0.602925	LD	endosome-vesicle	0	0.798409	B3KW70;F5GYX4;F5H2W4;F5H7Z2;H0YG03;Q13361;Q13361-2	MFAP5	B3KW70;F5GYX4;F5H2W4;F5H7Z2;H0YG03;Q13361;Q13361-2
2.06815	0.21831	-1.84984	Cytoplasm	LD	0.303623	0.831569	B4DK72;Q01064;Q01064-2	PDE1B	B4DK72;Q01064;Q01064-2
-0.556041	-1.00088	-0.444835	LD	Cytoplasm	0.402182	0.811989	B4DR80;Q9Y6E0;Q9Y6E0-2	STK24	B4DR80;Q9Y6E0;Q9Y6E0-2
NaN	NaN	NaN	Mitochondria	LD	0.711903	0.470256	B4DWH1;Q9Y6I8;Q9Y6I8-2	PXMP4	B4DWH1;Q9Y6I8;Q9Y6I8-2
1.06421	1.06958	0.00537402	LD	Translation	0.174613	0.64894	B5ME97;E7EW69;E7EX04;Q9P0V9;Q9P0V9-2;Q9P0V9-3	SEPTIN10	B5ME97;E7EW69;E7EX04;Q9P0V9;Q9P0V9-2;Q9P0V9-3
1.84018	-1.24234	-3.08252	Nucleus	LD	0.535363	0.725829	B7ZKJ8;H7C0L5;Q14624;Q14624-2;Q14624-3	ITIH4	B7ZKJ8;H7C0L5;Q14624;Q14624-2;Q14624-3
1.26954	2.26489	0.995346	LD	PM	0.531579	0.882411	B7ZKQ9;Q8WTV0-2;Q8WTV0-4	SCARB1	B7ZKQ9;Q8WTV0-2;Q8WTV0-4
2.55049	1.20278	-1.34772	Cytoplasm	LD	0.465641	0.651737	B7ZM87;O75044	SRGAP2	B7ZM87;O75044
2.37087	-0.786118	-3.15699	Nucleus	LD	0.399559	0.679772	B9EGA3;J3KMX2;Q92925;Q92925-2;Q92925-3	SMARCD2	B9EGA3;J3KMX2;Q92925;Q92925-2;Q92925-3
0.224439	-0.704695	-0.929134	LD	Cytoplasm	0	0.766355	C9J2H1;G5E9D8;Q86UX2;Q86UX2-2	ITIH5	C9J2H1;G5E9D8;Q86UX2;Q86UX2-2
2.43654	1.45529	-0.981245	Golgi apparatus	LD	0.643605	0.706642	C9J3R8;O60513	B4GALT4	C9J3R8;O60513
NaN	NaN	NaN	ER	LD	0.424339	0.641291	C9J798;E7ERK1;F5GXT2;F8W6L0;O43374;O43374-2	RASA4B;RASA4;RASA4B;RASA4B;RASA4;RASA4	C9J798;E7ERK1;F5GXT2;F8W6L0;O43374;O43374-2
2.74277	-0.745081	-3.48785	Cytoplasm	LD	0.280001	0.554947	C9J7E5;Q9Y5L0;Q9Y5L0-1;Q9Y5L0-3	TNPO3	C9J7E5;Q9Y5L0;Q9Y5L0-1;Q9Y5L0-3
1.7449	-0.632064	-2.37696	Cytoplasm	LD	0.165511	0.745305	C9J8E1;Q16644	MAPKAPK3	C9J8E1;Q16644
0.69813	1.63186	0.933728	Cytoplasm	LD	0.163343	0.76657	C9JEJ2;P49585	PCYT1A	C9JEJ2;P49585
-0.663849	1.07449	1.73833	LD	Nucleus	0.361559	0.717735	C9JF17;P05090	APOD	C9JF17;P05090
3.24155	1.11002	-2.13153	LD	Cytoplasm	0.408117	0.689643	D6RA57;D6RC31;D6RE67;H0Y9X1;Q96EY4	TMA16	D6RA57;D6RC31;D6RE67;H0Y9X1;Q96EY4
-5.0291	-2.31565	2.71345	Nucleus	LD	0.390361	0.715449	E5RK99;Q96CG8;Q96CG8-3	CTHRC1	E5RK99;Q96CG8;Q96CG8-3
NaN	NaN	NaN	Translation	LD	0.254773	0.732563	E7EN19;O95819-6	MAP4K4	E7EN19;O95819-6
1.88711	-1.01372	-2.90083	Golgi apparatus	LD	0.333052	0.540399	E7EVZ5;Q8NBM8	PCYOX1L	E7EVZ5;Q8NBM8
2.65714	4.13365	1.47651	LD	Peroxisome	0.241025	0.787904	E7EWP0;H0Y886;O43674;O43674-2	NDUFB5	E7EWP0;H0Y886;O43674;O43674-2
0.948851	1.25154	0.302688	LD	Mitochondria	0.250255	0.784671	E9PDF6;O43795	MYO1B	E9PDF6;O43795
1.07781	-0.680015	-1.75783	Mitochondria	LD	0.568831	0.714882	E9PE17;I3L0E3;Q9Y2R5	MRPS17;ENSG00000249773;MRPS17	E9PE17;I3L0E3;Q9Y2R5
-0.744937	-0.58693	0.158007	PM	LD	0.17699	0.790182	E9PEP6;O14786	NRP1	E9PEP6;O14786
3.39223	0.778172	-2.61406	Cytoplasm	LD	0.473817	0.619117	E9PER6;O15530;O15530-2;O15530-3	PDPK1	E9PER6;O15530;O15530-2;O15530-3
1.63656	2.91306	1.2765	LD	Cytoplasm	0.272018	0.736057	E9PEZ1;Q8IWT3;Q8IWT3-3	CUL9	E9PEZ1;Q8IWT3;Q8IWT3-3
0.464425	5.66392	5.1995	LD	Nucleus	0.172757	0.787495	E9PIM6;E9PNQ8;P04216	THY1	E9PIM6;E9PNQ8;P04216
2.04773	0.168326	-1.8794	Mitochondria	LD	0.513637	0.796235	E9PK73;G3V173;H0YD41;H0YD96;H3BRW5;O14521;O14521-2;O14521-4	SDHD;SDHD;SDHD;SDHD;ENSG00000255292;SDHD;SDHD;SDHD	E9PK73;G3V173;H0YD41;H0YD96;H3BRW5;O14521;O14521-2;O14521-4
2.36519	-0.803117	-3.16831	Cytoplasm	LD	0.411682	0.571294	E9PNL8;Q13574;Q13574-1;Q13574-3;Q13574-4;Q13574-5;Q13574-6;Q13574-7	DGKZ	E9PNL8;Q13574;Q13574-1;Q13574-3;Q13574-4;Q13574-5;Q13574-6;Q13574-7
-2.45863	-0.533661	1.92497	LD	PM	0.340411	0.663924	F5GXJ9;Q13740;Q13740-2	ALCAM	F5GXJ9;Q13740;Q13740-2
0.709825	-0.573459	-1.28328	Cytoplasm	LD	0.0533161	0.836036	F5H1U9;O75970;O75970-3	MPDZ	F5H1U9;O75970;O75970-3
2.28682	-1.07327	-3.36009	Translation	LD	0.624465	0.621967	F5H5A3;Q8IVH8;Q8IVH8-2;Q8IVH8-3	MAP4K3	F5H5A3;Q8IVH8;Q8IVH8-2;Q8IVH8-3
0.421889	-0.928332	-1.35022	Cytoplasm	LD	0.50109	0.677004	F8VW41;Q86VP3;Q86VP3-2;Q86VP3-3;Q86VP3-4	PACS2	F8VW41;Q86VP3;Q86VP3-2;Q86VP3-3;Q86VP3-4
0.445887	-0.297357	-0.743244	LD	Mitochondria	0.123742	0.783299	F8VXD5;Q53FV1	ORMDL2	F8VXD5;Q53FV1
2.73408	1.56214	-1.17194	LD	Cytoplasm	0.18269	0.832088	F8W1C3;Q99542	MMP19	F8W1C3;Q99542
NaN	NaN	NaN	LD	Cytoplasm	0.341514	0.668764	G3V1D7	RTN4RL2	G3V1D7
-0.0993496	-0.863491	-0.764141	LD	ER	0.412308	0.757735	G3V1P3;Q969J3	BORCS5	G3V1P3;Q969J3
0.875095	2.37724	1.50214	LD	Nucleus	0.367727	0.684568	G3V3X5;Q14767	LTBP2	G3V3X5;Q14767
2.63898	0.239159	-2.39982	LD	PM	0.279183	0.622854	G5E9W2;Q9P2E5	CHPF2	G5E9W2;Q9P2E5
5.14772	1.85581	-3.2919	LD	Nucleus	0.343338	0.770139	H0Y8P4;Q8TED0;Q8TED0-3	UTP15	H0Y8P4;Q8TED0;Q8TED0-3
NaN	NaN	NaN	LD	Mitochondria	0.301419	0.760816	H0YBQ7;Q49AJ0;Q49AJ0-2;Q49AJ0-3;Q49AJ0-4	FAM135B	H0YBQ7;Q49AJ0;Q49AJ0-2;Q49AJ0-3;Q49AJ0-4
4.81353	2.87505	-1.93848	LD	ER	0	0.734483	H0YGS3	MFAP5	H0YGS3
1.39994	4.48794	3.088	Mitochondria	LD	0.714696	0.756752	H0YIV9	ENSG00000111780	H0YIV9
1.01163	0.117364	-0.894268	Nucleus	LD	0.404884	0.738692	H3BSH7;Q969X6	UTP4	H3BSH7;Q969X6
-1.06994	-1.49242	-0.422488	Nucleus	LD	0.388912	0.920752	H7C2Q8;Q99848	EBNA1BP2	H7C2Q8;Q99848
NaN	NaN	NaN	LD	Peroxisome	0.0895056	0.64848	I3L174;I3L1N5;J3KNY1;Q9NWW0;Q9NWW0-2	HCFC1R1	I3L174;I3L1N5;J3KNY1;Q9NWW0;Q9NWW0-2
NaN	NaN	NaN	Cytoplasm	LD	0.388554	0.675157	I3L1Y9;Q96CP2	FLYWCH2	I3L1Y9;Q96CP2
1.44189	-0.146428	-1.58831	LD	ER	0	0.703034	J3KN01;P55196;P55196-3;P55196-5	AFDN	J3KN01;P55196;P55196-3;P55196-5
-1.99195	-1.2906	0.701354	LD	PM	0.32512	0.611883	J3KNB4;P49913	CAMP	J3KNB4;P49913
-0.909907	-0.980877	-0.07097	ER	LD	0.426713	0.765861	J3KQ48;Q9Y3E5	PTRH2	J3KQ48;Q9Y3E5
1.08563	0.651868	-0.433764	Cytoplasm	LD	0.565007	0.496549	J3KQR7;Q9Y4F5;Q9Y4F5-3	CEP170B	J3KQR7;Q9Y4F5;Q9Y4F5-3
0.99483	0.0625904	-0.93224	LD	protein-complex	0.518006	0.685232	J3KRP9;Q9HCD6;Q9HCD6-2;Q9HCD6-3;Q9HCD6-4	TANC2	J3KRP9;Q9HCD6;Q9HCD6-2;Q9HCD6-3;Q9HCD6-4
NaN	NaN	NaN	Cytoplasm	LD	0.443857	0.688536	J3QKP9;J3QLE4;J3QQZ0;Q6P1R4	DUS1L	J3QKP9;J3QLE4;J3QQZ0;Q6P1R4
-0.0174901	1.91071	1.9282	Nucleus	LD	0.430081	0.801568	J3QSV6;O76021	RSL1D1	J3QSV6;O76021
0.396488	-0.19646	-0.592948	Cytoplasm	LD	0.089514	0.72041	K7EJJ1	AP1M2	K7EJJ1
0.517675	-1.58834	-2.10601	Mitochondria	LD	0.315822	0.720886	K7EMM8;Q49A26;Q49A26-2;Q49A26-3;Q49A26-5	GLYR1	K7EMM8;Q49A26;Q49A26-2;Q49A26-3;Q49A26-5
4.75987	2.54539	-2.21449	LD	endosome-vesicle	0.181758	0.313512	K7EPI4	GFAP	K7EPI4
0.914755	0.203291	-0.711464	LD	Golgi apparatus	0.383021	0.713486	K7ERG9;P00746	CFD	K7ERG9;P00746
1.74203	0.269186	-1.47284	Golgi apparatus	LD	0.52053	0.571101	K7N7A0;Q9BUJ0	ABHD14A	K7N7A0;Q9BUJ0
-0.0947863	0.957744	1.05253	Mitochondria	LD	0.302605	0.773587	L0R8F8	MIEF1	L0R8F8
-1.91771	-1.7892	0.128515	Mitochondria	LD	0.464591	0.775168	M0R226;Q9BQ48	MRPL34	M0R226;Q9BQ48
-1.08418	-2.04656	-0.962382	Nucleus	LD	0.420253	0.600288	M0R2Z9;Q8IX01;Q8IX01-4	SUGP2	M0R2Z9;Q8IX01;Q8IX01-4
-0.458155	-0.190162	0.267993	LD	Lysosome	0.267769	0.598472	O00339;O00339-2	MATN2	O00339;O00339-2
3.05451	2.30539	-0.749124	LD	ER	0	0.828971	O00391	QSOX1	O00391
2.46917	0.675165	-1.79401	Cytoplasm	LD	0.30146	0.665711	O00442;O00442-2	RTCA	O00442;O00442-2
-0.348641	-1.69446	-1.34582	Translation	LD	0.147786	0.833738	O00458	IFRD1	O00458
1.98501	2.24398	0.258973	LD	Cytoplasm	0.32742	0.708782	O00468;O00468-3;O00468-4;O00468-5;O00468-6;O00468-7	AGRN	O00468;O00468-3;O00468-4;O00468-5;O00468-6;O00468-7
-1.0425	2.77309	3.81559	Mitochondria	LD	0.405784	0.87404	O00483	NDUFA4	O00483
1.1458	0.119685	-1.02612	LD	ER	0.25476	0.845276	O14523;O14523-2	C2CD2L	O14523;O14523-2
1.73802	-1.76604	-3.50406	Cytoplasm	LD	0.325263	0.740941	O14545	TRAFD1	O14545
-0.212816	1.58878	1.8016	LD	Nucleus	0.323629	0.77493	O14548	COX7A2L	O14548
NaN	NaN	NaN	ER	LD	0.290009	0.874759	O14678	ABCD4	O14678
1.94067	-0.365798	-2.30646	Cytoplasm	LD	0.559435	0.410468	O14920	IKBKB	O14920
2.2066	6.5064	4.2998	Mitochondria	LD	0.73433	0.757093	O14949	UQCRQ	O14949
0.19696	2.3833	2.18634	Cytoplasm	LD	0.538733	0.748799	O14974;O14974-4	PPP1R12A	O14974;O14974-4
3.44538	-0.97971	-4.42509	Cytoplasm	LD	0.409397	0.485753	O14976	GAK	O14976
-1.16425	0.688793	1.85304	endosome-vesicle	LD	0.306999	0.639689	O15061	SYNM	O15061
0.11671	-0.461111	-0.577821	Cytoplasm	LD	0.0978198	0.723154	O15066	KIF3B	O15066
3.4034	0.66738	-2.73602	Cytoplasm	LD	0.158013	0.775949	O15111	CHUK	O15111
NaN	NaN	NaN	LD	Golgi apparatus	0.158009	0.633675	O15270	SPTLC2	O15270
1.82011	-1.45576	-3.27587	Cytoplasm	LD	0.196573	0.620007	O15397;O15397-2	IPO8	O15397;O15397-2
2.81536	2.22814	-0.587228	ER	LD	0.404506	0.852836	O43292	GPAA1	O43292
0.914886	-0.926345	-1.84123	Cytoplasm	LD	0.271953	0.645628	O43299	AP5Z1	O43299
0.612589	0.581194	-0.0313949	Mitochondria	LD	0.61039	0.620337	O43325	LYRM1	O43325
-0.274432	0.666697	0.941128	PM	LD	0.555272	0.824878	O43491	EPB41L2	O43491
NaN	NaN	NaN	LD	ER	0.297808	0.765279	O43826;O43826-2;U3KPU7;U3KQS2	SLC37A4	O43826;O43826-2;U3KPU7;U3KQS2
2.50953	4.76311	2.25358	LD	Nucleus	0.253061	0.866268	O43854;O43854-2	EDIL3	O43854;O43854-2
0.489087	0.398352	-0.0907345	Mitochondria	LD	0.613767	0.583179	O43895	XPNPEP2	O43895
NaN	NaN	NaN	LD	protein-complex	0.213912	0.566671	O43933	PEX1	O43933
-3.0606	-0.806141	2.25446	Mitochondria	LD	0.715027	0.491231	O60220	TIMM8A	O60220
NaN	NaN	NaN	Cytoplasm	LD	0.45248	0.674506	O60237;O60237-6	PPP1R12B	O60237;O60237-6
NaN	NaN	NaN	LD	endosome-vesicle	0	0.766721	O60462;O60462-2;O60462-3;O60462-4;O60462-5	NRP2	O60462;O60462-2;O60462-3;O60462-4;O60462-5
2.15817	-0.755422	-2.91359	LD	protein-complex	0.338455	0.640068	O60658;O60658-2	PDE8A	O60658;O60658-2
5.01656	2.22797	-2.78858	Nucleus	LD	0.489029	0.688733	O60687	SRPX2	O60687
2.2999	0.929155	-1.37075	LD	Cytoplasm	0.314524	0.613236	O75146	HIP1R	O75146
3.1976	1.76657	-1.43103	LD	ER	0	0.827368	O75339	CILP	O75339
0.43134	3.90183	3.47049	Nucleus	LD	0.299165	0.842857	O75367;O75367-3	MACROH2A1	O75367;O75367-3
3.62752	2.56518	-1.06235	Mitochondria	LD	0.558808	0.843275	O75394	MRPL33	O75394
1.56925	-1.38771	-2.95695	LD	Peroxisome	0.157853	0.592955	O75508	CLDN11	O75508
0.452306	2.66484	2.21253	LD	Nucleus	0.326569	0.823002	O75531	BANF1	O75531
-0.983865	-0.819547	0.164317	Mitochondria	LD	0.633456	0.635273	O75616	ERAL1	O75616
3.82911	0.945775	-2.88334	LD	Mitochondria	0.330226	0.651513	O75635;O75635-2	SERPINB7	O75635;O75635-2
0.572799	-3.21466	-3.78746	Cytoplasm	LD	0.127489	0.675791	O75794	CDC123	O75794
-2.01066	-1.51757	0.493086	LD	ER	0.332455	0.858027	O75911	DHRS3	O75911
3.53136	5.94695	2.41559	LD	endosome-vesicle	0	0.790461	O75964	ATP5MG	O75964
2.79292	0.100752	-2.69217	LD	ER	0	0.744025	O94813;O94813-2;O94813-3;X6R3P0	SLIT2	O94813;O94813-2;O94813-3;X6R3P0
2.232	-0.915543	-3.14755	Cytoplasm	LD	0.213501	0.686415	O94817	ATG12	O94817
2.28373	0.585231	-1.6985	Cytoplasm	LD	0.170822	0.79963	O94855;O94855-2	SEC24D	O94855;O94855-2
-1.43411	3.08755	4.52167	Mitochondria	LD	0.599536	0.668285	O95168	NDUFB4	O95168
2.80028	2.91737	0.117092	Cytoplasm	LD	0.335806	0.732919	O95372	LYPLA2	O95372
3.31724	4.22394	0.906693	Nucleus	LD	0.517756	0.772864	O95445;O95445-2;Q5SRP5	APOM	O95445;O95445-2;Q5SRP5
1.38685	0.204353	-1.1825	LD	Lysosome	0.395785	0.867226	O95450	ADAMTS2	O95450
-1.16221	-0.669887	0.492326	Cytoplasm	LD	0.375747	0.721513	O95757	HSPA4L	O95757
1.77897	-1.34431	-3.12328	Cytoplasm	LD	0.367712	0.375335	O96013	PAK4	O96013
2.66134	2.51707	-0.144271	ER	LD	0.477613	0.767109	P00738	HP	P00738
4.65902	4.14076	-0.518264	LD	Mitochondria	0.265577	0.717315	P00846	MT-ATP6	P00846
3.28264	0.777322	-2.50532	ER	LD	0.215055	0.86287	P01008;Q8TCE1	SERPINC1	P01008;Q8TCE1
2.78018	2.51262	-0.267552	LD	ER	0	0.853003	P01033;Q5H9A7	TIMP1	P01033;Q5H9A7
2.12915	2.13703	0.00787819	LD	Golgi apparatus	0.308118	0.830506	P01116;P01116-2	KRAS	P01116;P01116-2
-0.0718453	2.99364	3.06549	LD	Nucleus	0.403098	0.853799	P02452	COL1A1	P02452
1.55226	2.97032	1.41807	LD	Mitochondria	0.154807	0.851132	P02462	COL4A1	P02462
2.61731	8.74981	6.1325	LD	Nucleus	0.264118	0.834471	P02751-1	FN1	P02751-1
3.86222	0.914873	-2.94735	Mitochondria	LD	0.601169	0.779994	P03905	MT-ND4	P03905
5.52663	2.13608	-3.39055	LD	Golgi apparatus	0	0.755476	P04004	VTN	P04004
3.08765	1.35183	-1.73582	LD	ER	0	0.780533	P04114	APOB	P04114
0.0806212	5.63629	5.55567	LD	ER	0	0.82777	P04908;Q7L7L0;Q93077	H2AC8;H2AW;H2AC6	P04908;Q7L7L0;Q93077
2.36082	1.74607	-0.614749	LD	ER	0	0.788504	P05121	SERPINE1	P05121
2.25412	3.58405	1.32993	LD	Nucleus	0.174375	0.854106	P05155;P05155-2;P05155-3	SERPING1	P05155;P05155-2;P05155-3
-0.0128851	6.71373	6.72662	LD	endosome-vesicle	0.321655	0.751165	P05783	KRT18	P05783
-1.35264	9.86832	11.221	LD	endosome-vesicle	0.455379	0.46363	P05787;P05787-2	SWISS-PROT:P05787;KRT8	;P05787-2
-0.223959	1.33694	1.5609	LD	ER	0	0.83561	P07093-2;P07093-3	SERPINE2	P07093-2;P07093-3
3.24096	3.04361	-0.197351	LD	Nucleus	0.356539	0.869118	P07585	DCN	P07585
0.557109	3.44109	2.88399	LD	ER	0	0.85463	P07996	THBS1	P07996
0.40125	1.82685	1.4256	ER	LD	0.431106	0.534283	P08240	SRPRA	P08240
2.68106	6.7562	4.07514	LD	Mitochondria	0.256926	0.897919	P08572	COL4A2	P08572
2.76658	2.98056	0.213982	Nucleus	LD	0.430097	0.78836	P08621	SNRNP70	P08621
-0.196829	1.76961	1.96644	LD	Mitochondria	0.265001	0.78936	P08648	ITGA5	P08648
-1.84281	-2.0654	-0.222583	LD	Mitochondria	0.256533	0.727421	P08754	GNAI3	P08754
-0.0794687	6.48596	6.56543	Nucleus	LD	0.388011	0.659887	P09669	COX6C	P09669
NaN	NaN	NaN	LD	ER	0.228102	0.606892	P0C0L5	C4B_2	P0C0L5
-0.0461789	1.30076	1.34694	Nucleus	LD	0.383584	0.83083	P0C0S5;Q71UI9	H2AZ1;H2AZ2	P0C0S5;Q71UI9
NaN	NaN	NaN	Cytoplasm	LD	0.349725	0.607091	P0DPH7;P0DPH8	TUBA3C;TUBA3D	P0DPH7;P0DPH8
-3.8441	-3.21077	0.633332	PM	LD	0.310285	0.75003	P10114	RAP2A	P10114
NaN	NaN	NaN	LD	Golgi apparatus	0	0.762426	P10176;U3KQK5	COX8A;ENSG00000256100	P10176;U3KQK5
NaN	NaN	NaN	LD	protein-complex	0.527927	0.697081	P10600;P10600-2	TGFB3	P10600;P10600-2
0.669744	2.41523	1.74549	LD	Peroxisome	0.374227	0.771531	P10620	MGST1	P10620
3.57597	0.779348	-2.79662	LD	ER	0	0.767145	P10646	TFPI	P10646
1.13894	2.29733	1.15839	LD	Nucleus	0.280932	0.917598	P10909;P10909-2;P10909-4;P10909-5;P10909-6	CLU	P10909;P10909-2;P10909-4;P10909-5;P10909-6
4.18963	2.6701	-1.51953	LD	Nucleus	0.233009	0.839246	P13497	BMP1	P13497
1.98804	2.96237	0.974322	LD	endosome-vesicle	0	0.631257	P13611;P13611-2	VCAN	P13611;P13611-2
-0.468646	0.760092	1.22874	Mitochondria	LD	0.576714	0.667445	P13995	MTHFD2	P13995
2.40608	4.77783	2.37175	PM	LD	0.428818	0.783902	P14543	NID1	P14543
0.481734	2.36586	1.88413	Nucleus	LD	0.431301	0.585484	P14854	COX6B1	P14854
-0.15079	0.749092	0.899882	Mitochondria	LD	0.601951	0.649214	P15954	COX7C	P15954
2.50174	3.15993	0.658188	LD	ER	0	0.85234	P16104	H2AX	P16104
0.0663646	1.74144	1.67507	LD	PM	0.50461	0.840223	P20020;P20020-1;P20020-4;P20020-6	ATP2B1	P20020;P20020-1;P20020-4;P20020-6
1.0177	3.03055	2.01286	PM	LD	0.277523	0.84658	P21589	NT5E	P21589
4.99591	2.96859	-2.02732	Nucleus	LD	0.40395	0.768331	P21810	BGN	P21810
1.41213	2.33226	0.920124	Cytoplasm	LD	0.407348	0.79537	P21980	TGM2	P21980
1.23817	4.72259	3.48442	Peroxisome	LD	0.105648	0.926754	P22307;P22307-7	SCP2	P22307;P22307-7
1.4935	1.39324	-0.10026	LD	ER	0	0.789386	P23142	FBLN1	P23142
-0.50018	-3.43674	-2.93656	Nucleus	LD	0.407595	0.347341	P23527	H2BC17	P23527
2.07899	-0.922835	-3.00183	Cytoplasm	LD	0.20252	0.739678	P24386	CHM	P24386
2.66112	6.49309	3.83196	Mitochondria	LD	0.708913	0.679761	P24539	ATP5PB	P24539
2.22956	2.51514	0.28558	LD	ER	0	0.853318	P24821;P24821-4	TNC	P24821;P24821-4
3.37057	0.656636	-2.71394	LD	ER	0	0.760017	P25874	UCP1	P25874
0.490073	0.370475	-0.119599	LD	Mitochondria	0.176762	0.671058	P26006;P26006-1	ITGA3	P26006;P26006-1
3.83624	1.95672	-1.87951	LD	endosome-vesicle	0	0.614986	P28300	LOX	P28300
2.95628	1.50367	-1.45261	Cytoplasm	LD	0.318891	0.714898	P29084	GTF2E2	P29084
2.96319	1.82609	-1.1371	LD	PM	0	0.72959	P29536;P29536-2	LMOD1	P29536;P29536-2
4.9602	2.58341	-2.37679	Cytoplasm	LD	0.301483	0.80137	P30039;P30039-2	PBLD	P30039;P30039-2
2.50856	4.1571	1.64854	LD	Mitochondria	0.278686	0.797793	P30536	TSPO	P30536
-1.42892	1.34002	2.76894	Cytoplasm	LD	0.521428	0.759514	P31323	PRKAR2B	P31323
0.221875	-1.07456	-1.29644	LD	Mitochondria	0.173332	0.604558	P33527;P33527-2	ABCC1	P33527;P33527-2
-0.263762	0.845641	1.1094	LD	Translation	0	0.64901	P35221;P35221-2	CTNNA1	P35221;P35221-2
0.137519	8.13107	7.99355	LD	Nucleus	0.245772	0.832952	P35555	FBN1	P35555
5.91642	3.42367	-2.49276	LD	ER	0	0.83811	P35625	TIMP3	P35625
1.70176	4.1963	2.49455	LD	Nucleus	0.27434	0.880996	P39060;P39060-1;P39060-2	COL18A1	P39060;P39060-1;P39060-2
3.51317	1.90964	-1.60353	LD	Cytoplasm	0.337222	0.746366	P40616;P40616-2	ARL1	P40616;P40616-2
NaN	NaN	NaN	LD	PM	0.117399	0.815299	P43007	SLC1A4	P43007
-0.479311	2.04251	2.52182	LD	Mitochondria	0.283483	0.801403	P43235	CTSK	P43235
0.492616	4.71901	4.22639	LD	Peroxisome	0.345559	0.864676	P43307	SSR1	P43307
1.10986	3.41034	2.30049	Cytoplasm	LD	0.223428	0.765996	P47224	RABIF	P47224
2.16173	6.14348	3.98174	LD	Golgi apparatus	0	0.810647	P48047	ATP5PO	P48047
5.80758	5.03203	-0.775545	LD	ER	0	0.852704	P48061;P48061-2;P48061-3;P48061-4;P48061-5;P48061-6	CXCL12	P48061;P48061-2;P48061-3;P48061-4;P48061-5;P48061-6
2.64257	2.2063	-0.436273	LD	Cytoplasm	0.553658	0.831605	P48507;P48507-2	GCLM	P48507;P48507-2
-1.24026	0.323579	1.56383	LD	Cytoplasm	0.346373	0.742168	P49006	MARCKSL1	P49006
2.89073	1.13175	-1.75898	Cytoplasm	LD	0.153666	0.786562	P49137	MAPKAPK2	P49137
-1.45957	0.434393	1.89397	LD	Mitochondria	0.225123	0.654884	P49795	RGS19	P49795
1.04049	-1.523	-2.56348	LD	ER	0	0.656207	P49796;P49796-4;P49796-6	RGS3	P49796;P49796-4;P49796-6
-0.590297	1.55978	2.15008	LD	PM	0.0480928	0.858918	P50281	MMP14	P50281
0.407274	-0.0182625	-0.425536	Nucleus	LD	0.369757	0.789079	P51608-2	MECP2	P51608-2
3.36288	0.195397	-3.16748	Cytoplasm	LD	0.434601	0.805209	P51812	RPS6KA3	P51812
2.42873	1.45432	-0.974412	LD	Golgi apparatus	0.160278	0.657152	P51884	LUM	P51884
0.572171	4.26425	3.69208	LD	Nucleus	0.341582	0.798486	P51888	PRELP	P51888
1.12693	3.73445	2.60752	LD	Cytoplasm	0.389051	0.599083	P51911	CNN1	P51911
-4.16305	-3.29435	0.868699	Cytoplasm	LD	0.383326	0.587164	P52292	KPNA2	P52292
1.74614	-0.731583	-2.47772	LD	PM	0	0.814374	P52824	DGKQ	P52824
0.49164	1.76841	1.27677	LD	PM	0.464316	0.853213	P54709	ATP1B3	P54709
NaN	NaN	NaN	Cytoplasm	LD	0.13473	0.691726	P54922	ADPRH	P54922
-0.221382	5.15232	5.3737	LD	Nucleus	0.321159	0.843716	P55001;P55001-2;P55001-3	MFAP2	P55001;P55001-2;P55001-3
-1.22453	1.36085	2.58538	LD	Lysosome	0.102448	0.880467	P55268	LAMB2	P55268
-0.273423	0.190981	0.464403	LD	Nucleus	0.319554	0.845057	P56182	RRP1	P56182
0.982791	3.70933	2.72654	LD	endosome-vesicle	0	0.808588	P56378;P56378-2	ATP5MPL	P56378;P56378-2
NaN	NaN	NaN	Cytoplasm	LD	0.547523	0.696878	P56945;P56945-2;P56945-3;P56945-5;P56945-6;P56945-7;P56945-8	BCAR1	P56945;P56945-2;P56945-3;P56945-5;P56945-6;P56945-7;P56945-8
4.35776	3.41982	-0.937937	LD	Peroxisome	0.370423	0.75977	P57088	TMEM33	P57088
1.65453	0.879502	-0.775029	LD	Peroxisome	0.0665548	0.861778	P58397	ADAMTS12	P58397
-2.99318	-1.34625	1.64693	LD	Cytoplasm	0.331683	0.586974	P60059	SEC61G	P60059
2.39626	-0.707819	-3.10408	LD	Cytoplasm	0.230092	0.584093	P61587	RND3	P61587
1.41584	4.05589	2.64005	LD	Translation	0.36811	0.862272	P61927	RPL37	P61927
-0.972857	1.2221	2.19496	Nucleus	LD	0.40447	0.809413	P62304	SNRPE	P62304
0.341343	-0.09129	-0.432633	Nucleus	LD	0.274183	0.756545	P62306	SNRPF	P62306
-0.7644	-1.39787	-0.633472	LD	PM	0.291094	0.484429	P62745	RHOB	P62745
1.61276	6.34051	4.72775	Nucleus	LD	0.0539948	0.909019	P62805	H4C2	P62805
5.24948	3.903	-1.34648	Translation	LD	0.51244	0.807993	P62854	RPS26	P62854
4.83186	6.79333	1.96148	LD	Nucleus	0.349192	0.890754	P69905	HBA2	P69905
-0.385685	-0.81244	-0.426755	ER	LD	0.168999	0.86875	P78536	ADAM17	P78536
1.63779	2.59812	0.960325	LD	ER	0	0.83644	P78539;P78539-2;P78539-5	SRPX	P78539;P78539-2;P78539-5
-0.99564	0.459954	1.45559	Cytoplasm	LD	0.437774	0.711474	P82970	HMGN5	P82970
2.5304	4.88172	2.35132	LD	ER	0	0.7111	P83110	HTRA3	P83110
1.25889	4.65528	3.39639	LD	ER	0	0.867883	P98095-2	FBLN2	P98095-2
1.89609	3.64551	1.74942	LD	Cytoplasm	0	0.845034	P98160	HSPG2	P98160
0.248194	1.40555	1.15736	LD	Translation	0	0.772461	Q00013	MPP1	Q00013
1.36555	1.27163	-0.0939176	Cytoplasm	LD	0.0496015	0.78928	Q00535	CDK5	Q00535
3.34721	-0.0205951	-3.36781	LD	ER	0	0.69286	Q00537	CDK17	Q00537
0.561905	0.450518	-0.111387	protein-complex	LD	0.275108	0.810128	Q01813	PFKP	Q01813
NaN	NaN	NaN	LD	Nucleus	0.199545	0.818944	Q01955	COL4A3	Q01955
0.796265	-0.872219	-1.66848	Cytoplasm	LD	0.173794	0.749445	Q02156	PRKCE	Q02156
4.38209	3.28972	-1.09237	Cytoplasm	LD	0.177509	0.783446	Q07866-6	KLC1	Q07866-6
0.239886	3.28289	3.04301	LD	Nucleus	0.264136	0.894015	Q08431	MFGE8	Q08431
0.204177	2.31069	2.10651	LD	Nucleus	0.255818	0.728933	Q08629	SPOCK1	Q08629
1.78926	0.830282	-0.958973	Golgi apparatus	LD	0.546525	0.625962	Q11201	ST3GAL1	Q11201
NaN	NaN	NaN	LD	ER	0	0.812674	Q12805;Q12805-2;Q12805-3;Q12805-4	EFEMP1	Q12805;Q12805-2;Q12805-3;Q12805-4
-0.328936	0.626447	0.955383	LD	Lysosome	0.194511	0.708492	Q12841	FSTL1	Q12841
3.55897	-0.336708	-3.89568	Nucleus	LD	0.593445	0.722791	Q12872;Q12872-2	SFSWAP	Q12872;Q12872-2
-2.13723	-1.69532	0.44191	LD	ER	0	0.879688	Q13123	IK	Q13123
-0.243582	0.787334	1.03092	Cytoplasm	LD	0.15186	0.782722	Q13363;Q13363-2	CTBP1	Q13363;Q13363-2
-0.29381	0.562242	0.856052	Cytoplasm	LD	0.279053	0.691224	Q13464	ROCK1	Q13464
1.14636	3.10582	1.95946	Cytoplasm	LD	0.108199	0.762524	Q13509	TUBB3	Q13509
2.56509	3.74106	1.17598	Cytoplasm	LD	0.450353	0.739589	Q13642-1;Q13642-4;Q13642-5;Q5JXI8	FHL1	Q13642-1;Q13642-4;Q13642-5;Q5JXI8
2.11859	1.42978	-0.688814	Cytoplasm	LD	0.446236	0.501132	Q13823	GNL2	Q13823
0.968218	1.88239	0.91417	Cytoplasm	LD	0.475542	0.653768	Q14192	FHL2	Q14192
-0.0673962	2.44908	2.51647	Cytoplasm	LD	0.180146	0.76532	Q14195	DPYSL3	Q14195
-0.258062	-0.316578	-0.0585158	LD	ER	0.467899	0.657837	Q14318-2	FKBP8	Q14318-2
2.65243	0.985523	-1.6669	LD	Translation	0.228634	0.612455	Q14331	FRG1	Q14331
0.366061	1.37735	1.01129	Nucleus	LD	0.414738	0.760656	Q14684;Q14684-2	RRP1B	Q14684;Q14684-2
1.61789	0.512305	-1.10558	Nucleus	LD	0.578058	0.719199	Q14692	BMS1	Q14692
2.55881	2.49624	-0.0625677	ER	LD	0.219612	0.83751	Q14728	MFSD10	Q14728
0.449931	3.11272	2.66279	LD	ER	0	0.603662	Q14766	LTBP1	Q14766
0.600002	0.936883	0.336881	Nucleus	LD	0.270852	0.843716	Q14966;Q14966-3	ZNF638	Q14966;Q14966-3
2.1489	3.26012	1.11122	LD	protein-complex	0.466017	0.716234	Q15019;Q15019-2	SEPTIN2	Q15019;Q15019-2
NaN	NaN	NaN	LD	Golgi apparatus	0.457987	0.659987	Q15043;Q15043-2;Q15043-3	SLC39A14	Q15043;Q15043-2;Q15043-3
0.869161	0.173442	-0.695719	LD	ER	0	0.837759	Q15050	RRS1	Q15050
1.98758	0.158463	-1.82912	Nucleus	LD	0.31364	0.659789	Q15113	PCOLCE	Q15113
2.19135	-0.581486	-2.77284	Cytoplasm	LD	0.459817	0.480748	Q15311	RALBP1	Q15311
5.76647	2.37601	-3.39046	Cytoplasm	LD	0.432013	0.580696	Q15382	RHEB	Q15382
0.330717	0.867678	0.536961	Cytoplasm	LD	0.305794	0.824187	Q15404	RSU1	Q15404
2.8342	-0.414248	-3.24844	Cytoplasm	LD	0.382657	0.719706	Q15545	TAF7	Q15545
1.62472	4.52246	2.89774	LD	ER	0	0.821026	Q15582	TGFBI	Q15582
3.98412	1.72195	-2.26217	Cytoplasm	LD	0.373057	0.645533	Q15628	TRADD	Q15628
NaN	NaN	NaN	LD	PM	0	0.712202	Q15714	TSC22D1	Q15714
1.8021	1.28215	-0.519951	LD	PM	0.192207	0.778376	Q15771	RAB30	Q15771
1.43341	0.803853	-0.629561	Cytoplasm	LD	0.349545	0.705608	Q15814	TBCC	Q15814
2.26795	1.51351	-0.754441	LD	Nucleus	0.301595	0.820166	Q16647	PTGIS	Q16647
-3.31098	-1.28608	2.0249	LD	Mitochondria	0.188414	0.704703	Q16777;Q6FI13	H2AC20;H2AC18	Q16777;Q6FI13
-5.2167	-1.64684	3.56987	LD	endosome-vesicle	0.391986	0.339596	Q32MB2;Q86Y46	TREMBL:Q32MB2;Q86Y46;KRT73	;Q86Y46
0.444679	-1.47582	-1.9205	protein-complex	LD	0.288716	0.718757	Q3V6T2;Q3V6T2-2	CCDC88A	Q3V6T2;Q3V6T2-2
1.45703	0.440175	-1.01685	LD	endosome-vesicle	0.337732	0.545298	Q4KMP7	TBC1D10B	Q4KMP7
1.28527	-0.63034	-1.91561	Cytoplasm	LD	0.312958	0.807209	Q53LP3	SOWAHC	Q53LP3
1.28017	2.70941	1.42924	Cytoplasm	LD	0.255598	0.703862	Q562R1	ACTBL2	Q562R1
0.608506	1.4398	0.831292	LD	Nucleus	0.382452	0.846284	Q5BKZ1	ZNF326	Q5BKZ1
4.45536	3.14501	-1.31035	Cytoplasm	LD	0.465131	0.78281	Q5JZH3;Q969T3	SNX21	Q5JZH3;Q969T3
1.70513	1.56705	-0.138075	Mitochondria	LD	0.513701	0.648672	Q5M775;Q5M775-2	SPECC1	Q5M775;Q5M775-2
-3.98999	-2.76697	1.22302	Cytoplasm	LD	0.533467	0.637017	Q5RKV6	EXOSC6	Q5RKV6
0.972971	1.10096	0.127987	LD	Nucleus	0.330001	0.842211	Q5SNT2;Q5SNT2-2	TMEM201	Q5SNT2;Q5SNT2-2
NaN	NaN	NaN	Nucleus	LD	0.375139	0.640945	Q5SY16	NOL9	Q5SY16
NaN	NaN	NaN	Translation	LD	0.436374	0.509482	Q5T370;Q5T371;Q8N5I2	ARRDC1	Q5T370;Q5T371;Q8N5I2
1.46801	0.569595	-0.898414	Nucleus	LD	0.473415	0.560974	Q5T3Q7;Q9H583	HEATR1	Q5T3Q7;Q9H583
0.786775	0.293712	-0.493063	LD	Golgi apparatus	0	0.727018	Q5T4B9;Q9Y3A0;Q9Y3A0-2	COQ4	Q5T4B9;Q9Y3A0;Q9Y3A0-2
4.7565	2.64212	-2.11438	LD	ER	0.340786	0.862595	Q5TDE2;Q6P2H8;Q6P2H8-2	TMEM53	Q5TDE2;Q6P2H8;Q6P2H8-2
2.86108	0.417593	-2.44349	Nucleus	LD	0.38344	0.794046	Q5VZU3;Q9Y2P8;Q9Y2P8-2	RCL1	Q5VZU3;Q9Y2P8;Q9Y2P8-2
1.6875	1.678	-0.00949433	Cytoplasm	LD	0.147768	0.768074	Q66K14;Q66K14-2	TBC1D9B	Q66K14;Q66K14-2
NaN	NaN	NaN	Cytoplasm	LD	0.211758	0.566781	Q68CZ2	TNS3	Q68CZ2
NaN	NaN	NaN	LD	Golgi apparatus	0	0.630808	Q6DHV7;Q6DHV7-2	ADAL	Q6DHV7;Q6DHV7-2
3.83691	0.351826	-3.48509	protein-complex	LD	0.0406856	0.853209	Q6IA69	NADSYN1	Q6IA69
NaN	NaN	NaN	ER	LD	0.130025	0.839078	Q6IC98	GRAMD4	Q6IC98
0.638337	-0.347493	-0.98583	PM	LD	0.289981	0.695527	Q6N022	TENM4	Q6N022
NaN	NaN	NaN	Cytoplasm	LD	0.504595	0.575405	Q6P6B7	ANKRD16	Q6P6B7
2.05529	-0.4504	-2.50569	ER	LD	0.217377	0.83129	Q6PKC3;Q6PKC3-2	TXNDC11	Q6PKC3;Q6PKC3-2
NaN	NaN	NaN	Mitochondria	LD	0.309136	0.782994	Q6PL18;Q6PL18-2;Q9ULI0;Q9ULI0-2	ATAD2;ATAD2;ATAD2B;ATAD2B	Q6PL18;Q6PL18-2;Q9ULI0;Q9ULI0-2
0.176521	0.368852	0.192331	LD	Mitochondria	0.231038	0.646532	Q6UVY6	MOXD1	Q6UVY6
1.37547	3.46367	2.0882	LD	Nucleus	0.238923	0.896844	Q6UY14;Q6UY14-3	ADAMTSL4	Q6UY14;Q6UY14-3
1.81888	1.01797	-0.800905	LD	protein-complex	0.378526	0.810958	Q6VY07	PACS1	Q6VY07
1.25416	2.3436	1.08945	Cytoplasm	LD	0.202707	0.548433	Q6WCQ1;Q6WCQ1-2	MPRIP	Q6WCQ1;Q6WCQ1-2
1.76594	3.2431	1.47716	LD	Nucleus	0.39344	0.721555	Q6ZMP0	THSD4	Q6ZMP0
3.07209	0.933268	-2.13882	LD	Cytoplasm	0.470011	0.674921	Q6ZS17;Q6ZS17-2;Q6ZS17-3;Q6ZS17-4	RIPOR1	Q6ZS17;Q6ZS17-2;Q6ZS17-3;Q6ZS17-4
5.35828	1.42822	-3.93006	Cytoplasm	LD	0.531047	0.581196	Q6ZT62;Q6ZT62-2	BARGIN	Q6ZT62;Q6ZT62-2
2.57422	0.8972	-1.67702	LD	Mitochondria	0.17168	0.709063	Q6ZW31;Q6ZW31-2	SYDE1	Q6ZW31;Q6ZW31-2
0.259349	-3.23133	-3.49068	Golgi apparatus	LD	0.549947	0.821379	Q70JA7	CHSY3	Q70JA7
2.19221	3.84339	1.65119	LD	ER	0	0.812522	Q76M96;Q76M96-2	CCDC80	Q76M96;Q76M96-2
NaN	NaN	NaN	LD	Mitochondria	0.238006	0.710894	Q76N32;Q76N32-2	CEP68	Q76N32;Q76N32-2
1.77259	-1.60114	-3.37373	Mitochondria	LD	0.371011	0.811403	Q7L311	ARMCX2	Q7L311
2.70637	0.291333	-2.41504	LD	endosome-vesicle	0.148942	0.533805	Q7L804;Q7L804-2	RAB11FIP2	Q7L804;Q7L804-2
0.50186	0.289577	-0.212283	Mitochondria	LD	0.399591	0.767415	Q7Z2W9	MRPL21	Q7Z2W9
NaN	NaN	NaN	Cytoplasm	LD	0.144652	0.71276	Q7Z6K3	PTAR1	Q7Z6K3
2.43834	-0.0659933	-2.50433	Cytoplasm	LD	0.266811	0.782616	Q7Z7E8	UBE2Q1	Q7Z7E8
0.820686	3.25953	2.43885	ER	LD	0.584922	0.81748	Q86UE4	MTDH	Q86UE4
3.63927	0.155535	-3.48373	Cytoplasm	LD	0.0476281	0.7627	Q86UX6	STK32C	Q86UX6
0.444364	-0.81084	-1.2552	Mitochondria	LD	0.284141	0.851296	Q86WA8	LONP2	Q86WA8
NaN	NaN	NaN	Cytoplasm	LD	0.530769	0.688062	Q86YV9	HPS6	Q86YV9
NaN	NaN	NaN	LD	ER	0	0.656925	Q8IUX7	AEBP1	Q8IUX7
NaN	NaN	NaN	Golgi apparatus	LD	0.46026	0.511706	Q8IW00	VSTM4	Q8IW00
4.25217	1.37713	-2.87504	LD	Nucleus	0.336026	0.708369	Q8IWU6	SULF1	Q8IWU6
4.18893	0.736627	-3.45231	Cytoplasm	LD	0.219076	0.65489	Q8IX04;Q8IX04-2;Q8IX04-3;Q8IX04-6	UEVLD	Q8IX04;Q8IX04-2;Q8IX04-3;Q8IX04-6
2.80874	2.2707	-0.538042	LD	ER	0	0.833396	Q8IX30;Q8IX30-2	SCUBE3	Q8IX30;Q8IX30-2
3.57142	1.67585	-1.89557	Cytoplasm	LD	0.36212	0.864097	Q8N0X7	SPART	Q8N0X7
NaN	NaN	NaN	Cytoplasm	LD	0.570547	0.505524	Q8N2W9	PIAS4	Q8N2W9
2.62548	-0.157395	-2.78288	Cytoplasm	LD	0.518362	0.76298	Q8N392;Q8N392-2	ARHGAP18	Q8N392;Q8N392-2
3.03106	4.76044	1.72939	LD	ER	0	0.831145	Q8N4H5	TOMM5	Q8N4H5
6.3228	5.40835	-0.914453	LD	ER	0	0.873514	Q8N556;Q8N556-2	AFAP1	Q8N556;Q8N556-2
3.63037	0.512308	-3.11806	Cytoplasm	LD	0.348571	0.738342	Q8N584	TTC39C	Q8N584
3.4905	2.85161	-0.638892	LD	Mitochondria	0	0.905961	Q8N5K1	CISD2	Q8N5K1
-2.47124	-2.42447	0.0467682	Cytoplasm	LD	0.537026	0.586111	Q8N684;Q8N684-2;Q8N684-3	CPSF7	Q8N684;Q8N684-2;Q8N684-3
2.12691	1.65126	-0.47565	LD	Golgi apparatus	0	0.672317	Q8N6G6	ADAMTSL1	Q8N6G6
3.48017	1.98735	-1.49282	Cytoplasm	LD	0.454944	0.789078	Q8N6R0;Q8N6R0-3	EEF1AKNMT	Q8N6R0;Q8N6R0-3
0.877613	-0.151325	-1.02894	Cytoplasm	LD	0.564374	0.694195	Q8N6T3	ARFGAP1	Q8N6T3
2.0569	1.10047	-0.956426	ER	LD	0.241311	0.687122	Q8N8J7	FAM241A	Q8N8J7
0.434557	0.760023	0.325466	Cytoplasm	LD	0.244027	0.748649	Q8NDI1;Q8NDI1-2;Q8NDI1-3	EHBP1	Q8NDI1;Q8NDI1-2;Q8NDI1-3
2.79107	0.420683	-2.37039	LD	PM	0	0.745935	Q8NEY1-5	NAV1	Q8NEY1-5
NaN	NaN	NaN	Cytoplasm	LD	0.0699757	0.770343	Q8NFH8;Q8NFH8-2;Q8NFH8-3;Q8NFH8-4	REPS2	Q8NFH8;Q8NFH8-2;Q8NFH8-3;Q8NFH8-4
3.19988	2.28866	-0.91122	endosome-vesicle	LD	0.421509	0.629691	Q8NI08;Q8NI08-2;Q8NI08-7	NCOA7	Q8NI08;Q8NI08-2;Q8NI08-7
NaN	NaN	NaN	Cytoplasm	LD	0.648095	0.643127	Q8TBP0	TBC1D16	Q8TBP0
4.24117	1.4938	-2.74736	LD	Translation	0.320056	0.696953	Q8TBQ9	TMEM167A	Q8TBQ9
3.8861	0.801835	-3.08427	LD	Mitochondria	0.327762	0.581666	Q8TC07-2;Q8TC07-3	TBC1D15	Q8TC07-2;Q8TC07-3
1.55107	3.99173	2.44066	Cytoplasm	LD	0.514405	0.777554	Q8TD55	PLEKHO2	Q8TD55
-1.06711	-1.29003	-0.222916	Nucleus	LD	0.26671	0.764524	Q8TDD1;Q8TDD1-2	DDX54	Q8TDD1;Q8TDD1-2
NaN	NaN	NaN	LD	ER	0	0.715565	Q8TDW0	LRRC8C	Q8TDW0
1.08465	0.378781	-0.705871	LD	PM	0	0.874508	Q8TE58	ADAMTS15	Q8TE58
-0.231148	-1.55598	-1.32483	LD	Translation	0.430598	0.647569	Q8TER5;Q8TER5-4	ARHGEF40	Q8TER5;Q8TER5-4
1.86729	0.609377	-1.25792	LD	Cytoplasm	0.494397	0.653344	Q8TF74	WIPF2	Q8TF74
2.15746	1.98677	-0.170695	Golgi apparatus	LD	0.332519	0.881523	Q8WUA8	TSKU	Q8WUA8
1.95915	0.569813	-1.38933	Nucleus	LD	0.332863	0.668573	Q8WUM0	NUP133	Q8WUM0
0.916896	-0.839844	-1.75674	LD	Cytoplasm	0.535937	0.59232	Q8WUP2;Q8WUP2-3	FBLIM1	Q8WUP2;Q8WUP2-3
NaN	NaN	NaN	LD	Translation	0.255231	0.442732	Q8WUY8	NAT14	Q8WUY8
2.12396	0.265761	-1.8582	Cytoplasm	LD	0.349209	0.622372	Q8WV41	SNX33	Q8WV41
-1.50242	-0.649907	0.852512	LD	ER	0	0.818833	Q8WVK2	SNRNP27	Q8WVK2
2.04284	0.896746	-1.1461	Nucleus	LD	0.221309	0.597923	Q8WYP5;Q8WYP5-2;Q8WYP5-3	AHCTF1	Q8WYP5;Q8WYP5-2;Q8WYP5-3
1.80154	1.15901	-0.642528	LD	PM	0.530161	0.658373	Q92508	PIEZO1	Q92508
0.534982	2.547	2.01201	LD	ER	0.463748	0.77826	Q92575	UBXN4	Q92575
1.89288	4.01312	2.12023	LD	Nucleus	0.05205	0.882511	Q92626	PXDN	Q92626
0.763345	3.10612	2.34278	LD	Nucleus	0.275078	0.899151	Q92743	HTRA1	Q92743
2.21024	0.819194	-1.39105	Cytoplasm	LD	0.483946	0.614874	Q92783;Q92783-2	STAM	Q92783;Q92783-2
2.67318	1.95753	-0.715654	Nucleus	LD	0.534781	0.837548	Q92791	P3H4	Q92791
2.84978	-0.00119186	-2.85097	Cytoplasm	LD	0.267181	0.708964	Q92845;Q92845-2;Q92845-3	KIFAP3	Q92845;Q92845-2;Q92845-3
2.52885	-0.463674	-2.99252	LD	Cytoplasm	0.475237	0.640452	Q96A00;Q96A00-2	PPP1R14A	Q96A00;Q96A00-2
-0.460307	1.69204	2.15235	ER	LD	0.438932	0.746108	Q96A57;Q96A57-2	TMEM230	Q96A57;Q96A57-2
-1.00642	1.17859	2.18502	Mitochondria	LD	0.399688	0.771897	Q96AB3	ISOC2	Q96AB3
-0.531476	2.40448	2.93596	LD	endosome-vesicle	0	0.895195	Q96AG4	LRRC59	Q96AG4
1.00766	3.03636	2.0287	LD	Cytoplasm	0.392398	0.711171	Q96B97	SH3KBP1	Q96B97
0.310576	-0.84556	-1.15614	Cytoplasm	LD	0.194503	0.725676	Q96BW1	UPRT	Q96BW1
4.7776	5.1206	0.343003	Mitochondria	LD	0.407382	0.826787	Q96BW9-3	TAMM41	Q96BW9-3
NaN	NaN	NaN	LD	Translation	0.266699	0.851688	Q96BX8	MOB3A	Q96BX8
3.18253	2.46419	-0.718347	LD	Mitochondria	0.237019	0.536441	Q96CC6	RHBDF1	Q96CC6
2.28448	4.72673	2.44225	Translation	LD	0.197115	0.87104	Q96CT7	CCDC124	Q96CT7
2.36805	4.20711	1.83906	LD	Golgi apparatus	0	0.725328	Q96DA6;Q96DA6-2	DNAJC19	Q96DA6;Q96DA6-2
1.36722	0.262085	-1.10513	Cytoplasm	LD	0.446689	0.605445	Q96DU7	ITPKC	Q96DU7
6.06534	2.73334	-3.332	LD	Cytoplasm	0.567077	0.703134	Q96EK6	GNPNAT1	Q96EK6
0.992287	1.05913	0.0668427	Cytoplasm	LD	0.0242288	0.820895	Q96EM0	L3HYPDH	Q96EM0
NaN	NaN	NaN	Cytoplasm	LD	0.489104	0.512187	Q96G46	DUS3L	Q96G46
2.7473	-0.16693	-2.91423	Mitochondria	LD	0.162538	0.880117	Q96GE9;Q96GE9-2	DMAC1	Q96GE9;Q96GE9-2
2.74542	-0.157336	-2.90276	Cytoplasm	LD	0.404814	0.381701	Q96H79	ZC3HAV1L	Q96H79
1.46294	0.263219	-1.19972	ER	LD	0.422324	0.795308	Q96HH9	GRAMD2B	Q96HH9
2.58251	0.751049	-1.83146	LD	Nucleus	0.11585	0.798308	Q96JB6	LOXL4	Q96JB6
2.06979	2.47648	0.406696	LD	protein-complex	0.248441	0.805375	Q96KG9-2	SCYL1	Q96KG9-2
0.983562	2.05186	1.06829	Mitochondria	LD	0.4064	0.820734	Q96LW7-2	CARD19	Q96LW7-2
3.1995	2.2334	-0.966099	Nucleus	LD	0.449106	0.77082	Q96MU7;Q96MU7-2	YTHDC1	Q96MU7;Q96MU7-2
2.89904	2.62905	-0.269991	Cytoplasm	LD	0.158107	0.845686	Q96NA2	RILP	Q96NA2
-0.289606	0.524098	0.813703	LD	Mitochondria	0.290557	0.638482	Q96PE2	ARHGEF17	Q96PE2
5.21758	3.49213	-1.72545	LD	PM	0.276469	0.66574	Q96S97	MYADM	Q96S97
NaN	NaN	NaN	LD	Translation	0	0.550429	Q99650	OSMR	Q99650
3.64321	1.59236	-2.05085	LD	Cytoplasm	0.510891	0.722255	Q99836;Q99836-5;Q99836-6	MYD88	Q99836;Q99836-5;Q99836-6
0.982109	2.4945	1.51239	LD	Mitochondria	0	0.901758	Q99985	SEMA3C	Q99985
1.87253	0.902215	-0.970315	LD	ER	0	0.915919	Q99988	GDF15	Q99988
3.26854	0.176925	-3.09161	Cytoplasm	LD	0.154597	0.781954	Q9BR61	ACBD6	Q9BR61
3.2424	1.04415	-2.19825	Translation	LD	0.701469	0.616069	Q9BRS2	RIOK1	Q9BRS2
1.49861	-0.882259	-2.38087	Mitochondria	LD	0.324717	0.851354	Q9BTC0	DIDO1	Q9BTC0
2.30558	2.02591	-0.279672	LD	Nucleus	0.246357	0.827717	Q9BU40-3;Q9BU40-4;Q9BU40-5	CHRDL1	Q9BU40-3;Q9BU40-4;Q9BU40-5
0.160543	2.78169	2.62115	Cytoplasm	LD	0.0814337	0.851086	Q9BUF5	TUBB6	Q9BUF5
0.927855	1.37914	0.451285	Cytoplasm	LD	0.22795	0.587276	Q9BUL8	PDCD10	Q9BUL8
1.56509	1.75849	0.193397	Nucleus	LD	0.18392	0.750518	Q9BUQ8	DDX23	Q9BUQ8
2.00498	1.71396	-0.291019	Nucleus	LD	0.405106	0.800894	Q9BVP2;Q9BVP2-2	GNL3	Q9BVP2;Q9BVP2-2
1.94522	2.96019	1.01496	Cytoplasm	LD	0.405831	0.680554	Q9BXB4	OSBPL11	Q9BXB4
-0.680722	1.47172	2.15244	LD	ER	0	0.893434	Q9BY76	ANGPTL4	Q9BY76
5.57846	2.65863	-2.91983	LD	Mitochondria	0.306604	0.766056	Q9BYC9	MRPL20	Q9BYC9
-1.5415	-1.80696	-0.265463	Nucleus	LD	0.640251	0.808162	Q9BYG3	NIFK	Q9BYG3
1.59419	2.20905	0.614859	LD	ER	0	0.694117	Q9BZF9	UACA	Q9BZF9
1.51891	-1.54053	-3.05944	Cytoplasm	LD	0.112104	0.740888	Q9C0I1;Q9C0I1-2;Q9C0I1-3	MTMR12	Q9C0I1;Q9C0I1-2;Q9C0I1-3
2.62259	1.47599	-1.1466	Cytoplasm	LD	0.147507	0.638539	Q9GZT4	SRR	Q9GZT4
NaN	NaN	NaN	Mitochondria	LD	0.0851866	0.856302	Q9GZY8	MFF	Q9GZY8
-3.63527	-3.36698	0.268288	Mitochondria	LD	0.409106	0.834166	Q9H019;Q9H019-3	MTFR1L	Q9H019;Q9H019-3
0.0419204	0.398014	0.356094	LD	ER	0.461164	0.840552	Q9H089	LSG1	Q9H089
0.928699	2.16833	1.23963	Nucleus	LD	0.576535	0.566725	Q9H0A0	NAT10	Q9H0A0
1.90561	-0.872099	-2.77771	protein-complex	LD	0.14639	0.779624	Q9H0H3	KLHL25	Q9H0H3
0.0239593	0.741586	0.717627	Nucleus	LD	0.668565	0.702133	Q9H0S4;Q9H0S4-2	DDX47	Q9H0S4;Q9H0S4-2
-1.79904	-2.81035	-1.01131	Nucleus	LD	0.375552	0.464575	Q9H0U9	TSPYL1	Q9H0U9
2.83005	0.670816	-2.15924	Cytoplasm	LD	0.522914	0.644327	Q9H2K8	TAOK3	Q9H2K8
-0.906877	0.0240949	0.930972	Nucleus	LD	0.209634	0.626631	Q9H307	PNN	Q9H307
3.53502	1.81513	-1.71989	ER	LD	0.375565	0.887758	Q9H497	TOR3A	Q9H497
-2.68849	-3.34522	-0.65673	Nucleus	LD	0.257245	0.721442	Q9H4L4	SENP3	Q9H4L4
1.35773	-1.21223	-2.56996	Nucleus	LD	0.414768	0.81922	Q9H501	ESF1	Q9H501
1.40018	0.328223	-1.07196	Nucleus	LD	0.52668	0.752623	Q9H6R4;Q9H6R4-4	NOL6	Q9H6R4;Q9H6R4-4
NaN	NaN	NaN	Cytoplasm	LD	0.35395	0.704955	Q9H6U6;Q9H6U6-2	BCAS3	Q9H6U6;Q9H6U6-2
2.02893	1.11418	-0.914752	Cytoplasm	LD	0.269967	0.805056	Q9H832;Q9H832-2	UBE2Z	Q9H832;Q9H832-2
2.55124	-0.901912	-3.45315	LD	endosome-vesicle	0	0.533957	Q9H8H0	NOL11	Q9H8H0
NaN	NaN	NaN	Cytoplasm	LD	0.171803	0.783356	Q9HA64	FN3KRP	Q9HA64
3.50869	0.0493424	-3.45935	LD	endosome-vesicle	0.352785	0.591223	Q9HBI1	PARVB	Q9HBI1
2.40644	-0.658509	-3.06495	Cytoplasm	LD	0.252508	0.700514	Q9HBY8;Q9HBY8-2;Q9HBY8-3	SGK2	Q9HBY8;Q9HBY8-2;Q9HBY8-3
1.63319	-0.472668	-2.10586	Cytoplasm	LD	0.477373	0.491773	Q9HCB6	SPON1	Q9HCB6
1.44414	1.68652	0.242378	Cytoplasm	LD	0.200199	0.839517	Q9NQ29;Q9NQ29-2	LUC7L	Q9NQ29;Q9NQ29-2
NaN	NaN	NaN	LD	Cytoplasm	0.630013	0.637439	Q9NQY0	BIN3	Q9NQY0
-1.60713	-0.615063	0.992063	Cytoplasm	LD	0.325533	0.611169	Q9NQZ5	STARD7	Q9NQZ5
-2.19371	2.25725	4.45096	Cytoplasm	LD	0.371515	0.718012	Q9NR12	PDLIM7	Q9NR12
3.56033	-0.0444107	-3.60474	Golgi apparatus	LD	0.597172	0.749246	Q9NRB3	CHST12	Q9NRB3
1.04834	0.101706	-0.946635	Mitochondria	LD	0.26567	0.807591	Q9NRG7	SDR39U1	Q9NRG7
3.77997	3.80189	0.0219186	LD	ER	0	0.866708	Q9NRN5	OLFML3	Q9NRN5
1.91985	2.04294	0.12309	LD	ER	0	0.864015	Q9NS98	SEMA3G	Q9NS98
NaN	NaN	NaN	Cytoplasm	LD	0.346242	0.681347	Q9NU53	GINM1	Q9NU53
1.30009	1.88476	0.584671	Peroxisome	LD	0.0490223	0.956251	Q9NUI1	DECR2	Q9NUI1
0.938259	1.53958	0.601324	Mitochondria	LD	0.124851	0.921302	Q9NUT2;Q9NUT2-2;Q9NUT2-4;Q9NUT2-5	ABCB8	Q9NUT2;Q9NUT2-2;Q9NUT2-4;Q9NUT2-5
1.96462	2.06485	0.100228	Nucleus	LD	0.475898	0.879053	Q9NV31	IMP3	Q9NV31
2.21452	4.99253	2.77801	Cytoplasm	LD	0.154664	0.835398	Q9NVD7	PARVA	Q9NVD7
3.43971	1.92328	-1.51643	Mitochondria	LD	0.339817	0.792236	Q9NVV4	MTPAP	Q9NVV4
-2.60341	-2.87109	-0.267678	LD	Cytoplasm	0.477025	0.698986	Q9NWV8	BABAM1	Q9NWV8
0.550684	1.94283	1.39214	Nucleus	LD	0.407077	0.821598	Q9NYF8;Q9NYF8-2	BCLAF1	Q9NYF8;Q9NYF8-2
0.811444	3.80048	2.98903	ER	LD	0.612259	0.793144	Q9NYL4	FKBP11	Q9NYL4
0.493163	0.155883	-0.33728	LD	ER	0	0.774248	Q9NZM5	NOP53	Q9NZM5
0.752119	-1.1384	-1.89052	Cytoplasm	LD	0.387081	0.724506	Q9NZQ3;Q9NZQ3-3	NCKIPSD	Q9NZQ3;Q9NZQ3-3
3.68133	0.444764	-3.23657	Cytoplasm	LD	0.216454	0.769096	Q9P287	BCCIP	Q9P287
4.66476	0.97585	-3.68891	LD	Peroxisome	0	0.551598	Q9P2B7	CFAP97	Q9P2B7
2.27402	-0.664977	-2.93899	LD	PM	0.196894	0.652055	Q9P2K2	TXNDC16	Q9P2K2
-2.05175	1.19172	3.24347	LD	Golgi apparatus	0	0.800637	Q9UBI6	GNG12	Q9UBI6
3.39189	0.324342	-3.06755	LD	Cytoplasm	0.478902	0.715207	Q9UBS0	RPS6KB2	Q9UBS0
-0.249956	-1.12387	-0.87391	endosome-vesicle	LD	0.326431	0.679467	Q9UDY4	DNAJB4	Q9UDY4
1.73195	0.97734	-0.75461	LD	Golgi apparatus	0.431904	0.742685	Q9UHI8	ADAMTS1	Q9UHI8
1.77302	-1.10051	-2.87353	LD	ER	0.368771	0.689562	Q9UJ14	GGT7	Q9UJ14
0.697749	1.6153	0.917552	Cytoplasm	LD	0.210511	0.633337	Q9UJY1	HSPB8	Q9UJY1
0.796347	0.22967	-0.566677	LD	Lysosome	0.248602	0.838896	Q9UKU9	ANGPTL2	Q9UKU9
-1.77776	-2.60245	-0.824681	ER	LD	0.42345	0.656948	Q9UKV8	AGO2	Q9UKV8
0.826077	3.27476	2.44868	LD	Mitochondria	0.256506	0.640126	Q9ULJ3	ZBTB21	Q9ULJ3
NaN	NaN	NaN	LD	Cytoplasm	0.474909	0.628846	Q9ULJ6	ZMIZ1	Q9ULJ6
3.40524	2.33079	-1.07445	Cytoplasm	LD	0.244825	0.559145	Q9ULP9;Q9ULP9-2	TBC1D24	Q9ULP9;Q9ULP9-2
1.84535	1.62631	-0.219046	Cytoplasm	LD	0.141697	0.863017	Q9UN37	VPS4A	Q9UN37
1.14408	0.946214	-0.197869	LD	Nucleus	0.171774	0.849135	Q9UNA0	ADAMTS5	Q9UNA0
0.18043	-0.00886269	-0.189293	Nucleus	LD	0.590472	0.828855	Q9UNX4	WDR3	Q9UNX4
3.87602	0.537967	-3.33805	LD	Translation	0.314722	0.713117	Q9UPR3	SMG5	Q9UPR3
-0.644691	0.123867	0.768558	Nucleus	LD	0.368246	0.676662	Q9UQ35	SRRM2	Q9UQ35

## Sheet: 5D temporal profiles LDs
SGBS_D00	hAPC_D00	TERT-hAPC_D00	SGBS_D02	hAPC_D02	TERT-hAPC_D02	hWA_D02	SGBS_D04	hAPC_D04	TERT-hAPC_D04	hWA_D04	SGBS_D06	hAPC_D06	TERT-hAPC_D06	hWA_D06	SGBS_D10	hAPC_D10	TERT-hAPC_D10	hWA_D10	SGBS_D12	hAPC_D12	TERT-hAPC_D12	hWA_D12	SGBS_D14	hAPC_D14	TERT-hAPC_D14	hWA_D14	Significant in # of cell lines	Significant in hWA	Significant in TERT-hAPC	Significant in hAPC	Significant in SGBS	ProteinGroups	Genes
0.839047	1.14424	0.172382	0.830013	0.528053	1.16929	0.81103	-2.24865	1.0503	0.825005	0.649312	0.499456	-0.358811	-0.691241	0.323245	-0.116712	-0.845606	-1.02743	-0.318317	-0.361826	-1.06415	0.520115	-1.44805	0.296826	-0.433446	0.0718526	-1.21634	4	+	+	+	+	A0A1W2PS24;P04439;Q5SRN5	HLA-A
-0.904032	-1.6417	-1.46778	0.919493	0.684171	-0.172836	0.304968	1.41096	0.563951	0.966847	0.923624	0.930877	1.33212	1.17526	0.640388	0.175549	0.486684	0.356616	0.803358	-0.8109	-0.409981	0.347245	-0.00248852	-0.467924	-0.327126	0.109237	0.0967294	4	+	+	+	+	Q5SSJ5	HP1BP3
-2.09856	-1.58104	-1.55986	-0.27854	-0.34409	-0.256517	0.216452	0.0540376	0.278084	-0.116835	0.85516	-0.326163	0.110338	0.110145	1.14251	0.42243	0.828342	0.728116	0.562263	0.197557	0.666697	1.09402	-0.184083	0.756956	1.7574	1.61735	-0.171694	4	+	+	+	+	P24539;Q5QNZ2	ATP5PB
1.46683	0.799285	0.816151	1.04001	0.81989	0.677135	0.513355	0.722147	0.322997	0.3185	0.248589	0.198436	-0.218598	-0.141997	-0.164537	-0.509657	-0.890437	-0.82853	-1.00658	-0.784343	-1.23131	-1.24751	-1.04305	-0.900558	-1.38445	-1.41243	-1.38472	4	+	+	+	+	A0A0A0MTJ9;Q6PIU2;Q6PIU2-2	NCEH1
0.665102	0.934982	0.494937	1.37164	0.916184	0.877334	0.619717	1.00888	0.859042	0.880534	1.08598	0.535201	0.0111305	0.605474	1.02123	-0.822527	-0.762727	-0.744941	-0.00889787	-0.941523	-1.48532	-1.3904	-1.57021	-0.626749	-1.51439	-1.90375	-1.80483	4	+	+	+	+	Q6UVY6	MOXD1
-2.31881	-0.770372	-1.70519	-0.4306	0.312659	0.309157	-0.433003	0.356219	0.850229	1.01028	-0.0233202	0.653578	0.943268	1.09523	0.390909	0.233388	0.50528	0.263081	0.823632	0.660099	0.085466	-0.37148	0.96843	0.289905	0.137126	-0.711264	1.13917	4	+	+	+	+	Q6UY14;Q6UY14-3	ADAMTSL4
2.03108	1.35285	0.76629	0.799244	0.713307	0.972945	0.545304	0.306944	0.318037	0.692473	-0.154142	-0.814163	-0.0409386	-0.0971294	-1.73415	-0.270573	-1.07217	-0.926461	1.12353	-0.710401	-1.69602	-1.18328	-0.253933	-0.683091	-1.02104	-1.63287	-0.257616	4	+	+	+	+	Q6VY07	PACS1
0.798403	-0.574371	-0.465494	0.975878	0.748203	0.43187	0.844014	0.967284	0.653427	0.30846	0.596827	0.341211	0.41445	-0.139675	-0.278089	0.38064	-0.485114	-0.485314	-0.543243	-0.904185	-1.13555	0.0246906	-1.21482	-1.52546	-1.63277	-2.10615	-1.11573	4	+	+	+	+	Q6DKI1	RPL7L1
-1.91928	-1.39219	-1.0528	-1.03125	-1.12298	-0.699807	0.408733	-0.268092	0.0710136	-0.312838	1.05761	0.416134	0.354562	-0.342352	0.672682	0.777332	1.33118	1.0762	0.636302	0.672465	1.03766	1.39034	0.190863	0.811422	0.502654	1.18914	-0.438243	4	+	+	+	+	Q68D91	MBLAC2
-2.06747	-0.529261	-0.468166	-1.45001	-0.937502	-0.959113	-0.999839	-0.532377	-0.836787	-1.02	-1.58681	0.502506	-0.510275	-0.924551	-1.64611	0.539489	1.08004	0.884781	-0.962127	0.586412	1.32564	1.31026	-1.77892	0.689238	1.43722	1.53328	-2.53546	4	+	+	+	+	Q6N022	TENM4
1.66397	0.942385	0.850371	0.981973	0.542042	0.248206	0.500714	0.0710706	0.523495	-0.424697	-0.425772	-0.183232	-0.0542144	-0.868506	-0.428188	-1.08467	-0.743628	-1.30477	-0.68728	-0.694236	-1.47329	-2.39957	-1.32635	-0.754877	-1.362	-2.18228	-0.808753	4	+	+	+	+	P01033;Q5H9A7	TIMP1
1.57947	1.97877	0.955495	0.924684	0.0774223	0.570412	0.159014	0.395294	-0.139105	0.377053	-0.353743	0.361306	-0.190252	-0.323052	-0.683248	-0.154293	-0.88098	-1.12756	-0.799456	-1.08728	-1.30745	-1.33264	-0.798303	-0.765756	-0.772102	-1.05387	-0.686502	4	+	+	+	+	Q562R1	ACTBL2
-1.91223	-1.60461	-1.2765	-0.681313	-0.680177	-0.65781	0.101814	-0.537227	0.100779	-0.0631278	0.522141	0.00295984	0.551389	-0.0691238	1.71897	0.541296	1.00128	0.876072	0.550416	0.651497	1.01271	1.26552	-0.630115	0.989832	1.28193	1.51881	-0.732781	4	+	+	+	+	Q53H12	AGK
0.295124	-0.300561	-0.779145	-0.0125939	-0.708567	-0.401367	-0.333246	-0.404064	0.0106458	-0.363771	0.330219	-1.25327	0.00839312	-0.214303	0.252231	-0.827137	1.18181	1.0329	1.15914	-0.563494	1.05448	1.27546	0.18874	0.962421	0.79726	1.37661	0.214063	4	+	+	+	+	Q13642-1;Q13642-4;Q13642-5;Q5JXI8	FHL1
0.273809	1.37046	1.65839	-0.757089	0.0148502	0.418671	-0.385881	0.808964	-0.597515	0.049576	-0.561551	1.41987	-0.825579	-1.02263	-0.92489	0.966122	-0.300648	-0.746117	-0.556592	-0.539985	-0.341217	-0.468701	-0.530571	-0.864161	-1.53753	-1.11681	-0.569626	4	+	+	+	+	Q3V6T2;Q3V6T2-2	CCDC88A
-1.69733	-2.12007	0.672053	-0.727577	-0.815391	0.247905	0.924555	-0.53195	0.490053	0.72393	1.48509	-0.204244	-0.0747188	0.620143	0.799283	0.125284	-0.139513	-0.626268	-0.113605	0.750861	-0.293526	0.925355	0.030822	0.948779	1.15777	0.648399	-0.194897	4	+	+	+	+	Q4VXZ8;Q9NUI1	DECR2
-1.57656	-0.780405	-1.52056	1.00807	0.0820618	-0.048127	-0.37002	0.715434	0.105035	-0.373859	0.0168957	-1.3203	-0.579812	-0.619102	1.16175	-0.273174	0.976486	0.879937	-0.14578	0.0926019	1.161	1.30012	-0.0495341	0.328076	1.10764	1.29207	1.77713	4	+	+	+	+	Q8IZV5	RDH10
1.04952	0.558251	0.390857	-1.13874	-0.0234682	0.0365869	0.235246	-0.459145	0.151751	0.449207	0.3232	1.46486	0.801645	1.14532	-0.191015	0.901235	-0.613602	-0.469701	-0.379072	-0.15947	-0.961864	-1.12218	-0.804772	-0.701511	-1.97498	-1.97172	-1.25491	4	+	+	+	+	Q8N392;Q8N392-2	ARHGAP18
2.00282	0.315134	0.342625	0.4822	-1.69085	-1.19484	-1.03342	-0.127862	-0.992415	-1.07139	-0.827412	0.319126	0.15485	-0.223908	-1.10343	-0.00867162	0.790759	0.995905	0.191337	-0.69505	0.391753	1.55136	0.244382	-0.662769	-0.662473	0.325447	0.927869	4	+	+	+	+	Q8N556	AFAP1
-0.296383	1.71932	0.00297276	-1.61642	-0.964972	-1.16987	-0.94268	-0.43652	-1.90078	-1.37552	-1.17889	1.41242	-0.366042	-1.54662	-0.327681	1.17539	0.740853	0.928788	-0.381404	0.42388	0.229528	0.937608	-0.395238	-0.739399	-0.193467	0.693971	-0.320869	4	+	+	+	+	Q8IX30;Q8IX30-2	SCUBE3
0.599172	0.769153	0.909827	1.16864	0.696948	0.918664	0.89616	1.01238	0.501141	0.0936674	0.841168	0.820312	-0.160267	0.119118	-0.47321	-0.422254	-1.19602	-1.00313	-0.44278	-0.914422	-1.61453	-0.846975	-1.4404	-1.14773	-0.807318	-1.68399	-1.59604	4	+	+	+	+	Q8NF37	LPCAT1
1.3752	0.594117	0.625331	1.09687	1.00669	1.04989	0.887533	0.844155	0.501175	0.686634	0.353652	-0.442364	-0.373094	0.616406	-0.653371	-1.11042	-0.765668	-0.803566	-1.11496	-1.25764	-1.09603	-1.47566	-0.397578	-0.0873268	-1.72094	-1.72607	-0.380575	4	+	+	+	+	Q8N6T3	ARFGAP1
-1.14319	-0.848232	-0.12729	-1.12082	-0.629525	-0.992513	-0.239648	-1.12071	-0.875402	-0.962617	-0.959278	-0.108248	-0.492955	-0.798197	-1.17609	0.77358	1.04255	1.36365	-0.00277007	0.642253	1.41113	0.844322	1.58286	1.01613	1.47391	1.55728	1.84733	4	+	+	+	+	Q8NDI1;Q8NDI1-2;Q8NDI1-3	EHBP1
-1.53389	-1.76092	-1.40725	-1.01355	0.324595	-0.670544	0.51501	-0.0126756	0.168525	-0.324835	1.45368	-0.110801	0.334077	0.0804969	0.785376	0.0338934	0.583364	0.97248	0.242716	0.0267639	0.793224	1.60447	-0.274159	0.989808	1.0453	1.20579	-0.338041	4	+	+	+	+	Q8NBX0	SCCPDH
0.372549	0.0861644	0.066547	1.18782	0.895119	0.740391	0.990457	1.07435	0.978177	0.717757	1.31229	0.207712	0.554516	0.564616	0.540543	-0.385592	-0.50065	-1.24763	0.162736	-1.02078	-1.70022	-1.30113	-1.35663	-1.43606	-1.72173	-1.54257	-1.73098	4	+	+	+	+	D6RCD0;Q8NBQ5	HSD17B11
-1.43817	-1.84474	-1.76522	0.919375	0.141767	-0.232424	0.185275	-0.411932	0.732907	0.628112	1.26291	1.67403	0.633631	0.972325	1.07367	0.35626	0.825001	0.526995	-0.0657453	-0.699365	0.620407	0.472916	0.364564	0.2572	0.722664	0.928452	0.592572	4	+	+	+	+	Q8NBU5	ATAD1
-2.32095	-0.377691	0.599576	-0.0521411	1.09911	0.566435	0.799698	1.00488	1.31497	1.47797	1.38447	0.320329	1.032	0.721178	1.209	0.457486	-0.529656	-0.525859	-0.0936058	0.0215808	-1.46145	-1.73835	-0.566394	0.535948	-1.45277	-1.48437	-0.507492	4	+	+	+	+	Q7Z434	MAVS
1.64728	1.24062	1.07277	0.759308	0.330919	0.577895	-0.0269279	0.163358	0.0730562	0.179904	-0.847072	0.499893	-0.100019	-0.0499416	-1.06484	0.0220878	-1.06326	-0.837156	0.0036778	-0.750976	-1.05445	-1.41293	-0.438417	-0.91667	-1.14574	-1.40995	-0.655828	4	+	+	+	+	Q6ZS17;Q6ZS17-2;Q6ZS17-3;Q6ZS17-4	RIPOR1
-2.09077	-0.968149	-1.16545	-0.521167	1.39344	0.451849	-0.158548	0.450264	0.478009	0.546896	0.209547	1.36766	1.19322	0.6542	0.47454	0.409344	-0.117543	0.486177	0.636325	0.0747955	-0.59749	0.423377	0.984482	0.331958	-0.16142	0.228798	0.996608	4	+	+	+	+	Q709C8;Q709C8-3	VPS13C
-1.35891	-1.10944	-0.650986	-0.784015	-0.714952	-0.398879	-0.357314	-0.688242	-0.370221	-0.839483	0.700145	-0.570665	-0.441405	-1.25494	1.16571	0.2646	1.14291	0.526031	0.117315	0.742334	1.04731	1.41587	0.801771	0.843558	1.82762	1.90906	0.905569	4	+	+	+	+	Q86YH6	PDSS2
1.00537	-0.776418	0.873536	0.780002	1.16666	0.370308	0.963378	1.39013	-0.256707	0.544521	1.16041	0.0069344	0.881563	0.21421	0.869284	-0.125956	-0.530717	-0.46994	-0.805569	-0.895895	-0.945023	-1.22911	-1.39866	-0.695758	-1.66214	-1.77371	-1.07925	4	+	+	+	+	G3V203;H0YHA7;J3QQ67;Q07020;Q07020-2	RPL18
0.353319	-0.948086	-2.22113	1.69326	0.345901	0.0221073	0.0798215	0.908452	1.39283	1.08765	0.42693	-0.556468	1.41972	1.12293	0.723614	-1.57526	0.220248	-0.160852	0.959909	-0.57	-0.429031	-0.418942	0.541945	-0.258305	-0.438335	-0.910771	0.386145	4	+	+	+	+	Q08431	MFGE8
-1.07883	0.145839	-0.870264	-1.45964	-1.38946	-1.26184	-1.0762	-0.909093	-0.727841	-1.09495	0.327373	0.16336	0.205223	0.0581862	0.313696	0.72681	0.0638424	1.11215	0.926567	0.570193	0.125095	1.23795	-0.148115	0.882677	-0.428527	-0.0166471	-0.784323	4	+	+	+	+	Q05655	PRKCD
0.290266	-0.566846	-1.58818	1.56176	0.121316	0.379495	0.424111	0.572622	1.47701	0.94659	0.742759	0.724296	1.64093	0.586442	0.632064	-0.0135024	0.0266366	0.24287	0.950456	-0.679502	-1.28652	0.38178	0.129162	-0.957382	-0.310853	-0.0617906	-0.125129	4	+	+	+	+	Q13131;Q13131-2	PRKAA1
-0.205071	1.31804	1.58821	0.189714	0.260442	0.109982	-0.657922	1.609	-0.196435	0.412304	-1.26499	0.9758	-0.0527337	0.67342	-0.970044	-0.0194639	-0.984009	-0.805357	0.832841	-0.116888	-1.06294	-1.10284	-0.481071	-0.765499	-1.21514	-1.83702	-0.308995	4	+	+	+	+	A0A2R8YE63;Q12929	EPS8
0.570105	-0.831288	0.931304	1.30309	1.38535	0.52753	0.721829	0.538256	-0.789732	0.761611	0.704268	0.56614	0.358898	0.330763	-0.94695	0.0956505	-0.307149	-0.478928	-1.06558	-0.791038	-0.552133	-1.76028	-0.0735809	-0.390234	-1.56137	-1.53614	-0.106633	4	+	+	+	+	P62829	RPL23
1.01461	0.67486	-0.107154	1.36476	0.429898	1.15821	0.699296	0.711691	-0.200409	-0.5157	0.777728	0.455306	0.942928	-0.424932	0.0953232	-0.582669	-0.622128	0.267585	-0.788362	-0.724091	-1.61708	-1.40925	-1.53007	-1.01378	-1.23107	-0.698646	-1.66143	4	+	+	+	+	B7Z4C8;B7Z4E3;C9JU56;H7C2W9;P62899;P62899-2;P62899-3	RPL31
1.70586	1.67091	1.34815	1.04087	0.0271379	-0.162756	-0.620846	0.477845	-0.104441	-0.355861	-0.198179	-0.0114701	-0.43221	-0.282454	-0.0767108	-0.544704	-0.779253	-0.689088	0.30734	-0.661864	-0.764841	-0.732599	-1.48657	-0.880174	-0.972443	-0.777743	-1.18843	4	+	+	+	+	P69905	HBA2
1.16442	0.137278	-0.30783	1.32173	0.642691	0.00382676	0.578486	0.992972	0.803597	0.643503	0.685842	-0.130156	0.599796	1.06272	0.726119	-0.625064	-0.731175	-0.438931	-0.121069	-0.919455	-1.66619	-0.982652	-1.72971	-0.779482	-1.42529	-1.89785	-1.84836	4	+	+	+	+	P62805	H4C2
-1.74666	-1.08741	-0.337754	-0.51631	-0.564991	-0.840501	0.355018	-1.12553	-0.551387	-0.728927	-0.496487	0.951963	-0.848316	-0.887355	-1.54432	0.696273	0.887549	0.744572	0.405617	0.651395	1.3309	1.42795	1.28101	0.606183	1.76428	1.80402	1.75748	4	+	+	+	+	Q00013	MPP1
1.38975	1.05211	0.983754	1.12714	0.603007	0.621077	0.887758	0.645678	0.303291	0.29927	0.263785	0.239854	-0.140477	0.0161722	-0.321278	-0.386257	-0.996903	-0.814633	-0.874741	-0.810602	-1.15638	-1.26018	-1.22031	-0.896383	-1.39653	-1.63029	-1.32012	4	+	+	+	+	Q01813	PFKP
-1.89595	-1.04231	-0.583143	0.585863	0.38276	0.823492	-0.0282616	1.14445	0.733034	1.01302	0.0680926	-0.490443	1.51465	1.66658	0.776278	-0.192632	0.228403	-0.784462	0.546684	-0.251571	0.0220282	-0.748967	0.696866	-0.0847366	0.0911991	-0.663624	0.940555	4	+	+	+	+	P78539;P78539-2;P78539-5	SRPX
2.14462	-0.269751	-0.616332	0.603753	-0.348954	0.885045	-1.34672	0.0743063	0.349958	-0.71119	-0.273836	-0.560093	1.23061	0.983999	0.518179	-0.847053	0.253397	-0.111448	0.870969	-0.890929	-0.195832	-0.0709122	-0.647715	-0.446678	0.45941	0.172597	-1.1003	4	+	+	+	+	P98160	HSPG2
1.06903	-1.21542	0.374333	0.757672	1.37082	0.497228	1.18682	0.919474	-0.494831	0.638503	1.13201	0.300325	0.590076	0.487926	0.341444	-0.0389039	-0.727174	-0.306439	-1.21182	-0.489219	-0.641249	-1.31135	-1.47553	-0.575265	-1.35373	-2.05897	-0.914112	4	+	+	+	+	C9JNW5;C9JXB8;P83731	RPL24
0.411446	-0.214591	-1.39628	1.08252	0.305291	0.392969	-0.0430442	0.722956	1.63071	0.912041	0.534931	1.0686	1.10848	0.0631947	0.271705	-0.166746	-0.0161418	0.784659	1.3186	-0.455018	-1.07719	-0.074755	-0.216743	-1.0066	-1.52902	-0.186022	0.0391042	4	+	+	+	+	Q15019;Q15019-2;Q15019-3	SEPTIN2
1.26983	0.791489	0.837151	1.16375	1.18018	1.07763	0.603959	0.813519	0.461047	0.401673	-1.26804	0.231839	0.39458	0.51725	-1.63176	-0.74051	-0.700075	-0.593363	-0.272303	-1.08015	-1.41198	-1.01459	-0.041329	-0.491747	-1.72543	-2.16004	-0.272275	4	+	+	+	+	Q15113	PCOLCE
-2.26562	-1.77087	-1.4092	-0.602079	-0.1381	-0.407869	-0.576271	0.439302	0.116371	0.118985	0.922177	0.226716	0.26547	1.01286	0.725195	0.427028	1.13214	1.08052	0.135448	0.681723	1.15795	0.725928	0.950768	0.635138	0.761874	0.580064	0.78904	4	+	+	+	+	Q15067	ACOX1
1.37283	1.05684	0.386235	0.671848	0.304312	1.10224	0.313417	0.458027	0.896442	0.149391	0.0502533	1.00424	0.0616098	0.0286357	0.0888995	-0.514056	-0.702554	-1.4585	0.435659	-0.757579	-1.52635	-0.919556	-1.58399	-0.884016	-1.48252	-1.11997	-1.81937	4	+	+	+	+	Q15654	TRIP6
1.0396	1.33252	1.18282	1.12957	0.857037	0.767464	-0.398539	0.828973	0.472206	0.293846	-1.03206	0.59664	0.221001	0.388524	-0.176556	-0.42244	-1.08805	-1.45593	-0.856766	-0.949267	-1.61051	-1.17787	-0.922216	-0.954139	-1.08214	-1.05122	-0.619228	4	+	+	+	+	Q15582	TGFBI
-1.21956	-0.897271	-0.67552	-1.29268	-0.71925	-0.71221	-0.876195	-0.804644	-0.87721	-0.842614	-0.269969	-0.180466	-0.465867	-0.743476	-0.393288	0.659813	1.15872	1.22533	0.543289	0.778022	1.48501	1.33935	1.65056	1.02144	1.35168	1.50057	1.636	4	+	+	+	+	Q15738	NSDHL
-0.905109	0.873852	0.862009	-1.09451	-0.124888	-0.895937	0.627354	-1.36574	-0.919159	-0.869418	0.219566	1.14181	-0.632661	-1.98218	-2.21896	0.777901	-0.628138	0.502442	-0.187636	0.222857	1.86488	1.15408	0.130413	1.06497	0.829034	1.0783	-0.155028	4	+	+	+	+	Q15796;Q15796-2	SMAD2
1.04547	1.09624	0.816454	0.902225	0.466286	0.593679	0.700015	0.891038	0.641389	0.650882	0.25603	0.783867	0.247872	0.273989	-0.518742	-0.605233	-0.805715	-0.652134	-0.481184	-0.641642	-1.29934	-1.32543	-1.45408	-0.982286	-1.69428	-1.91464	-1.44634	4	+	+	+	+	Q13509	TUBB3
-0.777332	-0.603206	-1.01309	-1.29649	-0.589764	-0.625522	-0.199857	-1.45211	-0.0461245	-0.400794	0.323736	0.53274	0.199442	-0.135498	0.269919	0.680657	1.20088	1.00881	1.01256	0.547234	1.09726	1.37089	0.0768395	0.855166	0.605965	1.34166	0.205149	4	+	+	+	+	Q13642	FHL1
-1.11131	-2.32681	-2.24217	0.365185	1.11346	0.554991	0.97551	1.47624	0.124991	0.545126	1.18025	1.09796	0.048591	-0.528157	0.503561	0.366926	0.609196	0.198049	-0.486174	-0.865297	-0.786475	-0.0108725	-1.23438	-1.15444	-0.281539	-0.509101	-1.57798	4	+	+	+	+	Q14684	RRP1B
0.553515	-1.01812	-1.20728	0.188896	1.09381	0.968198	1.00717	-0.135917	0.273899	0.25536	1.12418	1.99817	0.763628	0.0998412	0.214302	0.121432	0.278996	-0.458271	0.236592	-0.934299	-1.01339	-1.03801	-1.04479	-0.618558	-1.91254	-1.20547	-1.448	4	+	+	+	+	A0A3B3IUD7;Q14690	PDCD11
0.620406	-0.359741	0.230719	-0.338527	0.774395	0.404128	0.0881982	0.87873	0.315303	0.63373	0.0507038	1.37461	0.849408	0.488593	0.670186	-0.101838	-0.269947	-0.279076	0.567586	-0.484651	-0.8695	-0.719757	-1.08402	-0.0538297	-2.32059	-2.39324	-1.76218	4	+	+	+	+	Q14692	BMS1
1.50822	1.03518	0.385489	1.12538	0.285138	0.799348	-1.21189	0.848414	-0.363259	-0.0105616	-0.696701	-0.204232	0.258501	-0.0376342	-0.300289	-0.772791	-0.642089	-2.01191	1.2237	-0.807643	-1.46336	-1.58894	0.973152	-0.909158	-1.4851	-2.16187	1.4746	4	+	+	+	+	Q14766	LTBP1
1.66807	1.1559	0.927604	0.919702	0.655585	0.80457	-0.0621726	0.692487	0.346262	0.595582	-0.806991	-0.0229223	-0.00890174	0.193273	-1.22726	-0.592637	-0.973372	-0.779205	0.922279	-0.737596	-1.25072	-1.36126	-1.14196	-0.699468	-1.51187	-1.76747	-0.948285	4	+	+	+	+	Q14192	FHL2
0.791879	-0.720567	-0.011655	0.888591	0.47346	0.0148192	-0.522298	1.09232	0.474034	-0.00817448	-0.478331	0.347377	0.881201	0.613495	-0.609859	-0.294848	-0.0957036	-0.300867	-0.543008	-1.85035	-0.958696	-0.589265	-0.607144	-0.863965	-1.58578	-2.02663	-0.692779	4	+	+	+	+	Q9NY93;Q9NY93-2	DDX56
-1.53993	-1.32096	-2.0177	-0.55521	-0.304833	-0.276039	0.0300634	0.244369	-0.957296	-0.224903	0.265318	-0.908415	0.0666205	0.188694	-0.0992142	-0.320989	0.756285	0.57857	0.128641	0.697087	1.11351	1.03209	1.85246	1.13284	1.31006	1.13665	0.73026	4	+	+	+	+	Q9NVV4	MTPAP
-1.59401	-1.34198	-0.948369	-1.13645	-0.424482	-0.656363	-0.488775	-0.618022	-0.532937	-0.284985	-0.168021	0.0515301	-0.0648903	-0.178805	0.414782	0.68244	0.931321	0.879077	0.459928	0.766313	1.28015	1.22706	1.11985	0.818957	1.44473	1.67851	1.73271	4	+	+	+	+	Q9NUT2;Q9NUT2-2;Q9NUT2-4;Q9NUT2-5	ABCB8
-2.33813	-1.76253	-1.46443	-0.284704	-0.230448	-0.408122	0.765732	0.272384	0.740428	-0.292984	1.00379	0.495159	0.066672	0.0840016	0.805817	0.698609	1.20393	0.872088	-0.0758523	0.0219903	0.400929	1.15077	0.0569047	0.58211	0.987709	1.52001	-0.450995	4	+	+	+	+	Q9NVH1;Q9NVH1-3	DNAJC11
0.986233	0.781677	0.676985	1.57425	0.716163	0.893949	-0.354477	0.146461	0.773951	0.772519	-0.838075	0.195579	0.264156	0.508503	-1.31861	-1.42907	-0.706716	-0.743016	-0.4163	0.118607	-1.41711	-1.59137	0.232466	-0.508173	-1.81589	-1.62503	0.0799186	4	+	+	+	+	B5ME97;E7EW69;E7EX04;Q9P0V9;Q9P0V9-2;Q9P0V9-3	SEPTIN10
-0.399222	0.038942	0.809508	-1.50235	-0.955524	-0.158122	-0.547946	-1.08107	-1.7491	-0.931901	-0.789098	-0.271238	-0.620646	-0.618689	-0.447192	0.209704	0.445691	0.416667	-0.16205	0.664518	0.0977823	-1.18327	-0.0609559	1.07953	0.75856	-0.680449	0.424093	4	+	+	+	+	Q9NP72	RAB18
1.65027	0.984751	1.50337	0.464385	0.56829	-0.0946358	-0.594992	0.687915	-1.06581	-0.204642	-0.768293	0.565466	0.0248916	0.236504	-0.994572	-0.580381	-1.70913	-0.177641	-0.235086	-0.549373	0.155493	-1.73696	1.49318	-1.36849	-1.30897	-1.37996	1.41061	4	+	+	+	+	A0A6Q8PF35;A0A6Q8PG85;F5H875;F8VUA2;F8VVT7;Q9HD42	CHMP1A
0.574905	-0.864931	-1.23329	0.981805	0.89913	0.883172	0.788656	1.28847	0.867431	1.34463	1.19489	0.231404	0.810435	0.84687	0.6013	0.0237968	-0.669964	-0.777828	0.498481	-0.615568	-1.10031	-1.16968	-0.899393	-0.729956	-1.67217	-1.25559	-1.51046	4	+	+	+	+	Q9H7B2	RPF2
-1.8923	-1.3732	-1.32266	-1.76378	0.238791	0.215502	0.0494503	-0.629912	0.531259	0.605617	0.533283	-0.481839	0.803081	0.673688	0.682636	0.477777	0.490776	0.594591	0.774277	0.524395	0.530556	0.62228	0.690885	0.903959	0.772002	0.709048	0.609924	4	+	+	+	+	H0YI09;Q9H8H3	METTL7A
1.61111	1.09595	0.945964	0.760115	0.341959	0.581828	0.157011	0.534735	-0.053952	0.158657	-0.148865	0.543868	0.0886865	-0.737046	-1.13826	-0.545795	-0.887704	-0.75149	-0.595899	-0.68894	-0.983571	-0.955866	-0.316845	-1.0102	-1.18118	-1.25094	-0.633315	4	+	+	+	+	Q9NPQ8	RIC8A
1.13894	0.118078	-0.118703	0.820211	0.855425	0.646674	0.994002	0.994504	0.426642	0.752914	0.959656	0.359978	-0.411838	0.144493	0.596678	0.0410776	-0.515606	0.219021	-0.49851	-1.05004	-1.41912	-1.28355	-1.59534	-0.877184	-1.48765	-2.05037	-1.73486	4	+	+	+	+	P27635;X1WI28	RPL10
1.00299	0.280687	0.379221	0.610618	-0.486434	-0.558244	-0.273455	0.531102	-0.621543	-1.60124	0.103664	-0.932364	-0.13898	-0.480723	0.0707892	-1.31465	-0.569548	-1.59288	-1.20603	-1.21235	-0.0207112	-2.39138	-0.945486	-0.997109	0.408753	-2.4197	-0.427453	4	+	+	+	+	O94813;O94813-2;O94813-3;X6R3P0	SLIT2
0.120432	0.769906	-0.0428953	0.140415	-0.304385	-0.166772	0.0640139	-1.05506	-1.33606	-1.05474	-0.879878	-1.84993	-1.42104	-1.76528	-1.85435	-0.0233878	0.357939	0.386969	0.330849	0.818866	0.719237	1.41987	0.490055	0.765442	1.02865	1.09495	0.711444	4	+	+	+	+	A0A6Q8PGM6;Q9UJY1	HSPB8
-0.133099	1.89026	1.55736	1.13089	-0.0480926	0.495529	-0.182826	1.63562	0.142631	0.078862	-0.670414	0.110383	0.128644	-0.115025	0.206565	-0.731539	-0.864046	-1.36972	-1.47491	0.117205	-1.54974	-1.52758	-0.78476	-0.748725	-0.962582	-0.430742	-0.690033	4	+	+	+	+	Q9UHI8	ADAMTS1
1.18737	1.21938	1.10845	1.25915	0.603317	0.480669	0.580187	0.34504	-0.215926	-0.476144	-0.697605	0.500459	-0.0525741	-0.900827	-1.07075	-1.19836	-0.561722	-0.669361	-1.01443	-0.0368022	-1.19433	-0.570504	0.172147	-0.82545	-1.75137	-1.06137	-0.255068	4	+	+	+	+	F8W6G1;Q9UHY1	NRBP1
0.942025	0.586418	-0.287598	1.10112	0.54341	0.939362	0.788049	1.15481	0.685325	0.752627	1.16195	0.401593	0.560689	-0.0947727	0.727389	-0.755108	-0.695917	-1.00706	0.336517	-0.696419	-1.67093	-1.32443	-1.627	-0.927249	-1.54157	-1.23259	-1.68234	4	+	+	+	+	A0A024R1R8;Q9Y2S6	ENSG00000225528;TMA7
-2.30094	-1.10398	-1.77384	0.428171	-0.758012	-0.146338	0.678655	-0.150506	0.879749	0.317815	1.52583	0.622727	0.372599	-0.217319	0.724701	0.0331966	0.694486	0.954954	0.593332	0.00171304	0.11101	1.11427	-1.35669	0.384249	1.5602	0.951501	-1.14247	4	+	+	+	+	Q96DA6;Q96DA6-2	DNAJC19
-2.36973	-1.85891	-1.0933	-1.42714	-1.24159	-0.806187	-1.37137	-1.93471	-1.6613	-0.656035	-1.54188	-0.142702	-0.769132	-0.355897	-1.26711	0.347492	0.773065	0.985838	0.520077	0.314186	0.580569	1.19131	-0.498658	0.62146	0.797337	1.19637	1.36427	4	+	+	+	+	Q96DT0;Q96DT0-2;Q96DT0-5	LGALS12
-1.3488	-1.50723	-1.35038	-1.63588	-0.55265	-0.347779	-0.39561	-0.149096	0.323676	0.635377	0.696885	0.0579158	0.650312	0.913796	0.772012	0.96761	1.00512	0.731516	0.396156	0.583801	0.960085	0.725326	0.895165	0.903627	0.702591	0.588974	0.728188	4	+	+	+	+	Q96AD5	PNPLA2
1.60112	0.478776	1.09525	0.735571	1.00513	0.733337	0.156738	0.371985	0.627614	0.624371	-1.22179	0.32341	0.740028	0.24325	-0.218633	-0.223068	-0.617665	-0.767114	-0.298852	-0.230531	-1.32092	-1.384	1.83888	-0.953716	-2.05852	-1.79203	1.65433	4	+	+	+	+	Q96B97	SH3KBP1
-2.41498	-0.758614	-0.745916	-1.09013	-1.11935	-1.13488	-1.11363	-0.646292	-0.676886	-0.821783	-0.90662	-0.786623	-0.0808751	-0.334368	0.0302625	-0.646694	0.966617	1.01726	0.884294	1.07275	1.38713	1.23464	0.79414	0.987404	1.49643	1.60038	0.846812	4	+	+	+	+	Q96NA2	RILP
-2.19816	-1.37561	-1.27897	-1.52517	-0.68805	-0.715407	-0.620693	-1.10317	-0.548198	-0.569323	-0.0224812	-0.314661	0.119012	0.151542	0.0642306	0.541124	1.22834	1.47129	0.426411	0.520955	1.22037	0.806068	1.41132	0.829285	0.980902	1.01084	1.47141	4	+	+	+	+	Q96GE9;Q96GE9-2	DMAC1
0.988477	-0.794248	-1.60697	1.18343	1.23285	0.728054	1.22518	0.961299	1.20759	1.30464	0.89205	-0.0689782	0.521241	1.68394	0.727022	-0.895039	0.130258	-0.308122	0.128677	-0.441504	-1.83903	-0.246878	-0.8144	-0.0876087	-1.19924	-0.924179	-1.16101	4	+	+	+	+	Q8WYP5;Q8WYP5-2;Q8WYP5-3	AHCTF1
-0.919805	-1.16887	-0.073841	0.426589	0.406966	0.831046	0.19226	1.51789	1.13846	1.32875	0.748727	1.06045	1.49207	1.25984	-0.521407	0.324255	-0.0133271	-0.294046	0.300853	-0.327175	-0.274439	-1.31531	1.06687	-0.755258	-0.417496	-1.38094	0.925011	4	+	+	+	+	Q8TD55	PLEKHO2
2.05726	1.42578	1.21228	0.679794	-0.41056	0.211368	-1.43176	-0.218637	0.296615	-0.380131	-1.54153	0.12352	-0.261814	-0.520656	-1.31656	-0.236267	-1.05509	-0.775841	0.930188	-0.491639	-0.730458	-0.956271	0.681238	-0.719107	-0.677885	-0.719314	0.447314	4	+	+	+	+	Q8WUP2	FBLIM1
-1.72726	-0.78679	-1.12639	-1.23608	-0.471529	-0.714717	-0.37902	-0.24332	-0.516873	-0.0103357	0.405655	0.303045	0.148946	0.296744	0.761933	0.511531	0.776667	0.841243	0.916444	0.629815	0.990536	0.817421	0.532826	0.629629	1.62284	1.4666	0.846861	4	+	+	+	+	Q92947	GCDH
-1.40061	0.203197	-2.26364	-1.13521	-0.35164	1.21318	0.00530282	0.308574	0.982604	0.698608	0.44071	-0.0087564	0.538774	0.390606	0.726133	-0.421527	-0.185008	-0.526736	1.10269	0.306627	-1.46481	0.71516	-0.570099	0.619026	-1.72635	0.307143	-0.983743	4	+	+	+	+	Q969G5	CAVIN3
-1.80906	-1.07928	-0.700076	-1.85224	-0.680714	-0.658799	-0.583805	-0.720025	-0.527527	0.0140573	0.137127	-0.234385	0.0773166	0.33724	0.425372	0.37745	0.946509	0.986291	0.90568	0.579244	1.32785	0.857055	1.06554	0.755554	1.46649	1.165	1.26625	4	+	+	+	+	Q92506	HSD17B8
0.660174	-0.0590886	0.245376	1.21043	1.16944	0.865354	1.33634	0.787814	0.974911	1.10706	0.66031	0.56985	0.529391	0.745668	0.174538	-0.26009	-0.418417	-0.314165	-0.795911	-0.314097	-1.16755	-1.01777	-0.873849	-0.844704	-2.04377	-2.19145	-1.52344	4	+	+	+	+	Q92791	P3H4
0.298347	-1.78576	-1.58177	1.48366	0.958585	1.11771	1.02594	1.4037	0.0808347	0.119343	0.776642	-0.428462	0.673453	0.222221	1.13164	-0.499767	0.705421	0.708471	0.0607099	-1.37498	0.158517	0.30046	-0.606585	-0.555331	-0.609971	0.0281108	-0.621218	4	+	+	+	+	Q92626	PXDN
2.08268	1.05514	1.22056	0.639902	0.569688	0.628857	0.23462	-0.0989071	0.251961	0.34619	-0.855292	0.146334	-0.180076	-0.0916679	-1.72885	-0.303123	-0.92292	-0.992111	0.0980611	-0.68696	-1.28508	-1.36112	0.26073	-0.697699	-1.30617	-1.23073	0.239526	4	+	+	+	+	Q9BZF9	UACA
0.820493	0.732197	0.187445	1.06901	0.124482	0.699218	0.898533	1.07091	-0.242431	-0.589377	0.767908	0.57584	-0.186714	-0.616938	0.442542	-0.713459	-0.340935	-1.03503	-0.314071	-1.45468	-1.18044	-0.272192	-1.66669	-0.952925	-1.5756	-0.91154	-1.81589	4	+	+	+	+	Q9H089	LSG1
0.834027	-1.50801	-0.667242	1.13604	1.4189	0.883862	0.989349	0.935397	-0.113584	0.560949	1.00243	-0.175481	0.714633	0.181547	-0.00725284	0.252126	0.0850409	-0.26997	-0.0383188	-0.636142	-1.01538	-0.592143	-1.0828	-0.506632	-1.40466	-2.15734	-1.43219	4	+	+	+	+	Q9H0A0	NAT10
-1.37587	-1.58015	-1.44614	-1.30932	-0.825088	-1.20949	-0.429981	-0.464259	-0.94401	-0.50128	0.986978	-0.0737238	0.0175904	-0.481259	1.05425	0.614906	1.33638	0.994384	0.858166	1.16788	1.09075	1.17273	-0.984478	1.16308	1.15071	1.40879	-0.668381	4	+	+	+	+	Q9GZT3;Q9GZT3-2	SLIRP
-1.05656	-0.916767	-1.54753	0.943514	0.0562143	-0.131761	-0.201471	0.691183	0.585081	0.497654	1.1147	1.55651	1.24321	1.20828	1.42134	0.173748	1.17853	0.786794	0.587187	-0.515511	0.314054	0.111619	0.263452	-0.588332	-0.586268	-0.314917	-0.244729	4	+	+	+	+	Q9BWS9	CHID1
1.00634	-1.04664	0.149914	1.16504	1.21008	0.899006	1.39578	0.916059	0.724702	0.796225	1.29414	0.259605	0.952658	0.791489	-0.0275348	-0.0231018	-0.122734	-0.923872	-0.464203	-1.17786	-1.08996	-1.2393	-1.18893	-0.945266	-1.81404	-1.89163	-1.50174	4	+	+	+	+	Q9BVP2;Q9BVP2-2	GNL3
-1.58203	-1.30438	-1.4429	-1.32822	-0.621658	-0.604277	0.13571	-0.20338	-0.0895844	-0.240292	0.47234	-0.0547356	0.282308	-0.0347441	0.579881	0.480703	0.889686	1.05167	0.648442	0.728747	0.889099	1.08211	0.708041	0.916873	1.54084	1.43095	0.992215	4	+	+	+	+	Q9BXW7;Q9BXW7-2	HDHD5
1.01802	1.51567	1.45596	0.739508	-0.0804014	-0.229404	-0.0224222	1.27968	-0.112634	-0.1236	-0.522701	0.571204	-0.599714	0.703535	-0.746161	-0.642744	-1.0402	-0.346572	-0.736626	-0.837128	-0.862161	-1.14044	-0.0928855	-0.87237	-0.888561	-1.81036	0.291978	4	+	+	+	+	A0A1W2PNX8;Q9H3U1;Q9H3U1-2	UNC45A
0.293876	-0.0111293	0.848763	0.0303082	-0.0654342	0.642562	0.101915	-1.33876	0.121209	0.0809302	-0.534732	-1.56436	-1.31196	-1.13645	-1.97404	0.577799	-0.294396	-0.484077	-0.549769	0.421935	0.979704	0.195326	1.46255	0.113433	2.08321	0.680986	1.34122	4	+	+	+	+	Q99541	PLIN2
0.862953	0.79593	0.584778	0.991699	0.531504	0.693256	1.26527	0.944258	0.430914	0.627102	0.709794	0.645348	0.309343	0.377401	-0.476471	-0.221511	-0.954522	-0.823311	-0.0749784	-0.686882	-1.36634	-1.31066	-1.70884	-0.930616	-1.60179	-1.74492	-1.50582	4	+	+	+	+	Q96S97	MYADM
1.89741	1.27526	1.47281	1.10933	-0.0453913	0.197208	0.230151	-0.158268	0.340829	-0.274066	-0.231249	-0.254363	-0.332556	-0.458945	-0.809974	-0.527875	-0.670636	-0.399123	-0.61005	-0.492102	-0.799705	-0.561855	-0.822136	-0.387251	-1.4433	-1.63485	-1.24085	4	+	+	+	+	Q9BUF5	TUBB6
1.44191	0.894197	0.757168	0.500722	0.441457	0.634134	0.964104	0.745885	0.531553	0.662629	0.322261	0.691963	0.483963	0.729352	0.102071	-0.380261	-0.808368	-0.772749	0.859647	-0.44147	-1.49718	-1.46958	-1.48748	-1.17474	-1.67679	-1.83371	-1.23596	4	+	+	+	+	Q9BUL8	PDCD10
0.909686	-0.235048	0.867985	1.09781	1.05599	0.35654	0.343635	0.861779	0.715086	0.679499	0.497119	0.560232	0.488305	0.657866	-0.334735	-0.328861	-0.600585	-0.978307	-0.905722	-0.589926	-1.39745	-1.11181	-1.1154	-0.866304	-1.65337	-1.52375	-1.3212	4	+	+	+	+	Q9BUQ8	DDX23
-1.63316	0.0443083	-0.742192	-0.756468	-0.941221	-1.04212	-0.289338	-0.94811	-1.3267	-0.819407	0.00669041	0.0723607	-1.06521	-1.17776	0.0720476	0.69631	0.566236	0.109215	1.78882	0.526259	0.383791	1.21145	-0.692562	1.08491	1.49149	1.84094	-0.436058	4	+	+	+	+	Q99797	MIPEP
-1.21934	-1.34956	-0.410303	-1.37251	-0.764642	-0.96789	-2.06829	-0.857616	-1.051	-0.959052	-0.487402	0.0499492	0.0501703	-0.232153	-0.44104	0.842717	1.14148	0.448095	0.511002	0.883198	1.41451	1.58917	1.24824	0.856112	1.06209	1.71903	1.30414	4	+	+	+	+	Q9BQ95	ECSIT
0.383041	-0.989074	-1.10996	0.916132	1.07937	1.07335	0.706477	1.58969	0.590435	0.539657	1.09699	-0.611298	0.973493	0.407773	0.42579	0.560028	0.464635	-0.666225	-0.0881242	-1.21752	-1.51192	-0.650208	-1.43662	-0.859444	-1.57784	-1.76859	-1.70081	4	+	+	+	+	Q9BQG0;Q9BQG0-2	MYBBP1A
1.65669	0.836603	0.353686	-1.04218	-0.876915	-1.10655	-1.21413	0.00101211	-1.03512	-1.47961	-2.12405	1.30726	-1.11685	-1.65686	-0.847915	0.0583962	0.635927	1.13088	-0.00392501	-0.446517	0.664408	0.611448	0.224008	-0.967224	0.737954	0.449997	1.08936	4	+	+	+	+	Q99985	SEMA3C
-1.70793	-1.93815	-2.10577	-0.493405	-0.473739	-0.885766	0.147562	1.67395	0.0181854	0.369333	0.735774	0.145588	1.2171	0.587813	1.69384	-1.10778	0.690371	0.707524	-0.485898	0.464534	0.187647	0.586481	-0.226594	-1.13426	-0.280841	0.183808	-0.750947	4	+	+	+	+	K7ERG9;P00746	CFD
1.50889	0.488529	1.16744	1.01841	0.452869	-0.0315636	-0.6802	0.419059	-0.48943	-0.38807	-0.523306	0.491705	-0.688733	-0.280515	-0.89473	-0.496961	-0.669098	-1.23906	-0.792456	-0.959545	-0.682578	-0.205574	0.664496	-0.728351	-0.895352	-0.593847	0.905373	4	+	+	+	+	O14657	TOR1B
2.00294	1.03375	0.729258	-0.544868	-0.545785	0.111262	0.0345141	-0.00588547	-0.656032	-0.706904	-0.241559	-1.59271	-0.338374	-0.781621	-0.598505	-0.154961	-0.423818	-0.702863	-0.183248	0.171305	-0.91887	-0.267821	-0.894653	-0.154144	-0.505828	-0.659701	-0.894878	4	+	+	+	+	O14530;O14530-2	TXNDC9
1.73494	2.17389	2.05243	0.837594	-0.081226	1.02353	-0.348628	0.604444	-0.514582	-0.683876	-0.773806	-1.2273	-0.929818	-1.04324	-1.22485	-1.07841	-0.469832	-0.303786	0.282673	-0.267034	-0.940152	-1.35432	-0.966472	-0.30335	-0.68434	0.432937	0.660864	4	+	+	+	+	O14545	TRAFD1
-1.63265	-1.15987	-1.15563	-0.91847	0.270419	-0.0213891	0.0208217	-0.482632	0.88332	0.0133188	0.897712	0.0524141	0.552944	0.0094263	1.24769	0.408818	0.530254	-0.00429316	0.152546	0.345739	0.340247	1.28748	-0.233055	0.618781	0.943081	1.64837	-0.607274	4	+	+	+	+	B5MC53;B5MCF8;G5E9F5;P39210	MPV17
-0.844376	-0.233364	0.171555	-1.3742	-0.471917	-0.55677	0.118497	-1.24146	-0.937887	-1.00917	-0.917586	0.200069	-0.396676	-1.15009	-1.53583	0.975454	0.971782	1.29397	-0.0514286	0.940464	1.51905	1.34733	1.23228	0.869675	1.16993	0.710688	1.5387	4	+	+	+	+	G3V169;P29466;P29466-2	CASP1
2.2283	-1.18187	0.0369052	-0.189235	0.345662	0.765265	-0.962775	-1.02084	0.632833	1.11098	-1.05188	0.364767	0.939389	0.861564	-1.84209	-0.056677	-0.442086	-1.16209	0.566433	-0.813241	-1.27796	-1.06748	0.232806	-0.139263	-0.925838	-1.21398	0.855037	4	+	+	+	+	H3BQK9	MACF1
-0.104003	-2.03421	-1.89128	0.771964	0.841496	0.0387311	0.752018	0.726001	0.943799	0.577645	1.26786	0.756037	0.92115	0.603646	0.907582	0.812434	0.337005	0.32828	0.311583	-0.820037	-0.771288	0.86599	-0.481846	-0.158195	-0.899176	0.884864	-0.849158	4	+	+	+	+	O60832	DKC1
-2.0383	0.128596	-0.132233	-0.820524	0.285536	0.378371	0.133622	0.227045	0.816759	1.2222	0.277539	0.896057	1.75576	1.09698	0.405873	0.526446	-0.390128	-0.254939	1.00054	0.40765	-1.83646	-1.23818	0.670992	0.926636	-1.1563	-0.73174	0.677429	4	+	+	+	+	A6NML8;C9J6U3;O60879-2	DIAPH2
-0.859654	-1.46954	-2.45442	1.1639	0.276992	-0.331216	0.483611	1.01359	1.21766	0.935285	0.495461	0.857401	1.64526	0.961822	0.983385	-0.168437	0.0810155	0.149969	0.898589	-1.74838	-0.915423	0.447688	-0.579879	-0.241568	-1.04696	-0.0814368	-0.642272	4	+	+	+	+	O75367;O75367-3	MACROH2A1
1.76888	0.879445	0.85019	0.778012	0.785046	0.580039	0.90951	0.347791	0.244254	0.482855	0.465629	0.289235	-0.104925	0.264241	-1.44316	-0.240209	-1.28137	-0.988167	-0.370735	-0.704535	-1.20625	-1.37347	-0.998446	-1.1112	-1.12685	-1.56669	-0.467714	4	+	+	+	+	A0A0G2JH68;O60610	DIAPH1
-0.470586	-1.53313	-1.5474	0.228261	-0.774851	-2.07385	-0.180157	0.473601	0.393315	0.257267	0.779694	-2.31019	0.920581	-0.298024	1.10071	0.763486	1.17213	0.562535	0.384037	0.498615	0.610775	0.758649	-0.266902	0.412703	-0.16267	-0.0140287	-0.399152	4	+	+	+	+	O60658;O60658-2	PDE8A
-1.59526	-1.41515	-1.55254	-0.792126	-0.18542	-0.399004	-0.187508	-0.6326	-0.197806	-0.223857	0.450211	-0.465191	0.251325	0.226721	1.023	0.716406	0.684649	0.884577	0.917231	0.708958	1.12205	1.28186	0.30634	1.22201	1.43409	1.34603	0.837198	4	+	+	+	+	O75964	ATP5MG
1.26638	1.21466	0.770475	0.123094	-0.294614	0.223075	0.452012	-0.109267	-0.647149	-0.74147	-0.556084	-0.439066	-0.731011	-1.43092	-1.4961	-1.52127	-0.447298	-0.680487	0.40563	-0.600755	-1.01011	-0.615696	-1.2137	-0.276325	-0.154628	0.195607	-0.424406	4	+	+	+	+	F5H1U9;O75970;O75970-3	MPDZ
-1.11142	-1.34793	-1.00539	-1.2543	-0.660051	-0.585867	-0.142238	-1.10987	-0.761919	-0.93405	0.471024	0.105703	0.0661261	-0.551645	0.522083	1.10314	1.35433	1.07842	0.0980882	0.708348	1.3736	1.85059	0.157431	0.867283	0.887208	1.05711	-0.752458	4	+	+	+	+	O76031	CLPX
1.13416	0.675705	0.609258	1.10337	1.06104	1.20506	1.38413	0.630374	0.812743	1.03365	1.07009	0.485227	0.220035	0.278769	-0.714671	-0.1518	-0.91934	-0.94756	-0.0632736	-0.537004	-1.34749	-1.2893	-1.46213	-1.29527	-1.61886	-1.59922	-1.38243	4	+	+	+	+	O94855;O94855-2	SEC24D
1.68856	0.440777	1.25653	0.450824	0.814183	0.498475	0.633458	-0.349013	0.596591	0.119215	0.23617	0.0992272	-0.245965	-0.559547	-0.456213	-1.06433	-0.974984	-0.973761	-0.536654	-1.47628	-1.37388	-0.951551	-1.20695	-0.825273	-1.14823	-1.08879	-1.13035	4	+	+	+	+	O75508	CLDN11
-1.92361	-0.717911	-0.958503	-1.04273	-0.297438	-0.108084	0.214315	-0.0074884	0.14882	0.441892	0.932447	0.754471	0.899363	1.09792	0.83773	0.245474	0.551765	0.451644	0.570185	1.0926	0.68271	0.646476	0.246368	0.420518	1.00568	0.534328	-0.0313953	4	+	+	+	+	O75688	PPM1B
2.0042	0.209442	-0.203384	-0.402498	0.380757	-0.456309	0.182025	-0.425745	-1.86345	-0.338704	-0.834039	0.749644	-0.659175	-0.0712167	-1.51336	0.0606393	-0.23799	1.03246	0.323492	0.0452357	0.908207	0.514232	1.46989	-0.94948	1.64023	0.0346274	1.64911	4	+	+	+	+	O43310;O43310-2	CTIF
1.34241	0.315345	0.676849	0.770781	0.535526	1.25828	0.324183	0.180801	0.458702	0.534122	-0.762091	1.0253	0.865684	0.958286	-0.716546	-0.220193	-0.113401	-1.21331	0.11664	-0.955936	-1.33796	-0.428042	-0.0388693	-0.710329	-2.08195	-1.57536	-0.136433	4	+	+	+	+	O15031	PLXNB2
-0.0799675	1.0354	1.18383	0.599846	0.540189	0.871209	0.79079	0.966772	0.547473	0.0972811	0.382462	1.01638	-0.0610001	-0.0775098	-0.797117	-2.10329	-0.996985	-1.20163	-1.26904	0.0508648	-1.3683	-1.0111	-0.188282	0.0375299	-1.51501	-1.20319	-0.837589	4	+	+	+	+	O14920	IKBKB
-1.51272	-1.60191	-0.855278	-1.08971	-0.984839	-0.191766	-0.0152292	-0.761616	0.571645	-0.57515	0.792606	0.0370135	0.254956	-0.671897	1.48376	0.644052	0.747945	0.722776	0.842125	0.688144	0.93292	1.38415	-0.402639	0.817498	1.58712	1.69997	-0.478257	4	+	+	+	+	O14949	UQCRQ
1.51224	0.798039	0.962891	1.04963	0.914443	0.720087	0.472284	0.528398	0.312581	0.605053	-0.518547	0.34334	0.378715	0.280742	-1.50035	-0.608688	-0.913877	-0.831777	-0.705963	-0.676256	-1.23821	-1.34606	0.119122	-0.876661	-1.88417	-1.81885	0.219898	4	+	+	+	+	O14974;O14974-4	PPP1R12A
1.34866	0.775385	0.936687	1.08142	1.0232	0.871201	0.968111	0.685663	0.371228	0.247112	0.00393908	0.250714	-0.32437	-0.351121	-1.18586	-0.258409	-0.878856	-1.00648	-0.80432	-0.989743	-1.22592	-0.881914	-0.921674	-0.751984	-1.43861	-1.44748	-0.400455	4	+	+	+	+	O43795	MYO1B
-1.65172	-1.00119	-1.7993	-1.0721	-1.16821	-0.707748	0.284022	-0.511508	-0.652814	-0.0749808	-0.0423282	0.0239461	-0.367046	0.587958	0.114374	0.372225	1.05092	0.66608	0.744478	0.807942	1.10734	0.790254	0.51081	0.961002	1.47157	0.948671	0.173843	4	+	+	+	+	O43325	LYRM1
-0.568207	-1.2367	-1.10692	-0.0468862	-0.531553	-0.89414	-0.131171	-0.0558407	-0.0797268	-0.170552	0.704393	-1.65474	0.0420797	0.136177	0.181831	-0.804833	1.0666	1.14101	1.16592	1.07096	1.21805	0.625526	-0.295658	1.12487	1.25001	1.16471	1.13825	4	+	+	+	+	A0A2Y9D025;P56556	NDUFA6
-0.0591193	1.1032	1.24801	1.29993	0.212795	0.306218	0.495688	0.0779602	-0.351094	-0.782951	1.1932	1.65811	-0.682747	-1.06662	0.114877	-0.389061	0.0321679	-0.197953	0.531016	-1.1462	-1.01389	-0.435857	-0.785408	-0.87409	-1.09589	-1.17791	-1.08788	4	+	+	+	+	A0A5F9ZHN8;P23458	JAK1
-1.15655	0.336845	0.440547	1.10591	1.12516	0.733445	0.222585	1.37063	1.07787	1.08585	0.0835178	0.832385	0.986464	0.67988	1.33564	-0.185537	-0.345824	-1.74571	0.0538429	-0.298083	-0.98995	-1.69921	0.391668	-0.414732	-1.50812	-2.28753	0.140464	4	+	+	+	+	A0A3B3ISR2;B4DPQ0	C1R
1.25098	1.46582	1.21264	1.34613	0.305741	1.04355	0.640473	0.52091	0.413408	-0.33209	0.456648	-0.363072	-0.229376	-0.687237	-0.933631	-0.934387	-0.716376	-0.966555	0.150779	-1.51438	-0.796815	-0.5729	-1.36318	-0.210197	-1.30653	-0.704341	-1.34873	4	+	+	+	+	A0A096LPJ4;P05161	ISG15
-0.126942	-0.625983	-1.49712	1.29262	0.888887	1.10918	0.717555	0.835425	1.19455	1.14125	1.10457	1.10157	1.08372	1.18159	0.802163	-0.262039	-0.259822	-0.0820861	0.737745	-0.603864	-0.894142	-0.379464	-1.16793	-0.635282	-2.01011	-1.17335	-1.67657	4	+	+	+	+	A0A087X296;P23219;P23219-2;P23219-3;P23219-5;P23219-6	PTGS1
1.14753	-0.24855	-1.35755	1.29448	1.62481	1.76032	1.03972	1.00478	0.975719	0.833358	1.22526	-0.399698	0.153751	0.290244	1.04953	-0.776956	-1.02738	-0.9699	0.0770233	-0.348783	-1.41342	-0.518776	-1.07226	-0.595276	-0.802552	-0.69339	-1.26117	4	+	+	+	+	A0A0C4DGS1;P39656	DDOST
0.406379	1.16592	-0.272458	-1.07241	0.511762	0.25125	0.763446	-1.29097	-1.24768	-1.47679	-0.521659	0.333636	-1.18328	-1.5034	-0.74965	0.971748	-0.283316	0.18683	-0.481497	0.421715	-0.540515	0.635421	-1.19117	1.28933	-0.572737	0.774186	-0.828334	4	+	+	+	+	A0A6Q8PEX6;A0A6Q8PFB7;A0A6Q8PG86;A0A6Q8PHF4;O95163	ELP1
1.17859	0.801226	-1.11482	1.3342	0.664337	1.30744	0.932113	0.835055	1.07768	1.28295	1.02192	-0.117919	0.0635771	0.595896	0.786469	-1.07925	-0.622294	-0.695644	-0.5011	-1.2395	-1.33212	-0.39206	-1.47881	-0.496547	-1.43093	-0.692583	-1.57495	4	+	+	+	+	E2QRB3;P32322;P32322-3	PYCR1
0.517621	-0.906372	-0.654185	1.01525	0.426287	1.36332	0.501956	1.32753	1.56955	1.16074	0.989413	0.625459	1.36419	0.792014	0.844145	-0.315531	0.323957	-0.131035	0.276219	-0.924326	-0.863657	-0.232926	-1.24859	-0.933847	-1.50484	-1.71722	-1.57886	4	+	+	+	+	E9PIM6;E9PNQ8;P04216	THY1
-1.28865	-0.898598	-0.727806	-0.762144	1.18221	0.853532	0.442149	-1.13862	1.13059	1.28203	0.557655	-0.397874	1.1254	0.577588	0.43853	1.09407	-0.5602	-0.231132	0.736591	0.806952	-0.724854	0.227905	-0.442393	0.973258	0.109542	-0.239677	-1.54325	4	+	+	+	+	A1L4H1	SSC5D
-1.64547	-1.02578	-0.897373	-1.14034	-0.501866	-0.500352	-0.343951	-0.577363	-1.06088	-0.516001	-0.214631	0.298107	-0.106108	-0.909961	0.370667	1.12442	1.12849	1.639	0.462427	0.794069	1.45371	0.231353	0.348965	0.667244	1.15088	-0.928577	0.0778578	4	+	+	+	+	A4D1E9	GTPBP10
-2.19544	-1.89867	-1.51993	0.670785	0.440077	0.390777	0.736464	-1.06953	0.977304	0.0563704	-0.263464	1.8277	1.59475	1.39168	1.81762	-0.412212	-1.15415	-1.74632	-0.301774	-0.0637786	-0.367299	0.231604	-0.517091	-0.00873028	-0.110914	0.970737	-0.376189	4	+	+	+	+	A6XGL2;P01308	INS
-0.617855	0.616792	0.49067	-1.4296	-0.957699	-0.688939	-2.00332	-1.05365	-1.57123	-1.89614	0.017321	0.0390854	-1.51908	-1.32733	0.294779	0.398939	1.28041	0.953219	1.08051	0.102753	0.794227	0.907668	0.994921	1.36804	0.152065	0.865854	0.373653	4	+	+	+	+	P37268	FDFT1
1.30445	-0.410344	0.659388	1.30817	1.0247	0.231617	1.14574	0.465822	0.664487	0.353831	0.00107005	0.0530419	0.499073	0.620937	-0.865646	-0.420719	-0.85534	-0.374617	-1.32496	-0.388721	-1.22452	-1.49221	-0.510434	-0.746745	-1.70533	-1.82462	-1.06714	4	+	+	+	+	P38919	EIF4A3
-1.18186	-1.34751	-0.983102	0.617873	0.440807	0.451527	0.240985	1.54027	0.794307	0.968954	0.46557	1.23729	0.897881	1.14905	0.584207	-0.299015	0.656677	0.360879	0.623722	-0.671804	0.0185366	-0.356757	0.575863	-0.570505	-0.0565142	-0.659593	0.709755	4	+	+	+	+	P35555	FBN1
1.81079	1.1478	1.0808	0.826403	0.257921	0.0529482	0.683773	0.618025	0.0258377	0.181686	0.139187	-0.0555078	-0.0546403	0.315762	-0.181091	-0.547219	-1.0332	-1.61369	-0.998817	-0.958936	-1.12669	-1.24575	-1.34794	-0.845586	-0.922065	-1.22645	-1.03318	4	+	+	+	+	P35625	TIMP3
-1.72428	-1.36523	-1.57823	-0.37259	-0.65232	-0.144502	0.318621	-0.242531	0.447694	-0.13811	0.942556	-0.504404	-0.35359	-0.20077	1.44043	0.423496	1.07243	0.696605	0.406484	-0.0774928	0.389416	1.24181	-0.733922	0.881504	1.95076	1.66574	-0.741666	4	+	+	+	+	P36542;P36542-2	ATP5F1C
0.506226	2.02794	0.948606	0.903369	0.428186	1.55604	1.60768	0.900251	-0.0488139	0.243867	0.673706	1.25494	-0.440482	-0.574455	-0.493997	-0.72516	-0.66946	-0.447528	0.806054	-0.579115	-1.08303	-1.49614	-1.27104	-0.87909	-1.14315	-0.71778	-1.07374	4	+	+	+	+	P36507	MAP2K2
2.11971	1.1099	0.515697	0.308732	0.923583	0.909887	-0.0231172	0.323837	-0.230668	-0.195883	-0.473154	0.225774	-0.372056	-0.13121	-1.45591	-0.703888	-1.34153	-1.49091	-0.117037	-0.89027	-0.825126	-1.50086	-0.948938	-0.762819	-0.714494	-2.53789	-0.244226	4	+	+	+	+	P28300	LOX
1.21234	-0.527856	-0.061931	0.434313	0.626795	1.20946	-0.756152	0.0803468	1.29154	0.966859	0.164901	0.293048	0.971205	0.714525	0.724723	-0.232527	-0.731245	-0.802107	1.34761	-1.78752	-1.74692	-1.02868	0.451859	-1.28505	-2.20496	-1.74838	-0.055401	4	+	+	+	+	P29536;P29536-2	LMOD1
1.88289	1.23369	1.23776	0.975893	0.38415	0.588263	0.523278	0.220233	0.0401025	-0.104077	-0.298922	-0.0772514	-0.586697	-0.54214	-1.1884	-0.612237	-0.885764	-0.688934	-0.427714	-0.998035	-1.01964	-1.01622	-0.779071	-0.929021	-0.93791	-1.35478	-0.935562	4	+	+	+	+	P26006;P26006-1	ITGA3
-1.40147	-1.10149	-0.953362	-1.034	-0.656616	-0.56594	-0.570048	-0.62862	-0.169711	-0.207912	-0.0064179	-0.32449	0.10137	-0.236884	0.295315	0.32217	0.943882	0.823725	0.94788	0.714549	1.17562	1.28438	0.865487	0.968218	1.49615	1.64961	1.20717	4	+	+	+	+	P27144	AK4
-0.161129	0.561689	-1.55255	1.4512	0.263247	-0.133352	0.694839	0.445664	1.49736	-0.402272	1.20521	-0.586389	-0.490153	-0.624889	0.919327	-2.00469	-0.748266	0.0455391	0.162793	0.0936306	-0.918727	1.47493	-1.89113	0.317914	-0.284074	1.83946	-1.03954	4	+	+	+	+	P32189;P32189-1;P32189-2;P32189-4	GK
0.463762	0.0396165	0.633386	1.12696	1.56817	1.22022	1.20565	0.876461	1.29309	1.11927	1.20297	0.735956	0.56122	0.639714	0.179799	0.17527	-1.06393	-1.25807	-0.335005	-0.98731	-0.812105	-1.3909	0.0641896	-0.782691	-1.11632	-0.62636	0.568586	4	+	+	+	+	P33527;P33527-2	ABCC1
0.550761	0.0390623	0.67209	1.14058	1.21357	0.799944	1.26181	0.815933	0.74883	0.799849	1.40541	1.07902	0.934956	0.479085	0.672153	-0.449833	-1.16294	-1.09268	-0.783836	-0.824514	-1.49751	-1.52719	-1.0839	-1.08181	-1.3338	-1.45512	-1.38429	4	+	+	+	+	P54709	ATP1B3
-1.98558	-1.58519	-2.00743	-0.210724	0.0828991	-0.258522	0.130613	1.71385	0.648952	0.221882	1.08536	0.160361	0.860932	0.391545	1.20035	0.165244	0.814259	0.661488	0.204631	0.0528199	0.609417	1.03838	-0.837091	-0.0333133	0.26385	0.513365	-1.44946	4	+	+	+	+	P55058;P55058-2;P55058-3;P55058-4	PLTP
0.641781	-0.998627	-1.79131	1.28014	1.28333	1.4469	0.887533	1.14284	1.38927	1.31042	1.35823	0.274078	0.870495	0.54595	0.950716	-0.186201	-0.395313	-0.421512	-0.139192	-0.927064	-0.995705	-0.207965	-1.24684	-0.798586	-1.45253	-0.577848	-1.0918	4	+	+	+	+	P54886;P54886-2	ALDH18A1
1.67695	1.77905	0.271269	1.02593	-0.238637	-0.304026	0.0654542	0.354492	-0.294095	-0.470439	-0.452122	-0.80164	-0.723252	-1.39475	0.191746	-1.09645	-1.21353	-1.4689	-0.414173	-1.07645	-0.492083	-2.17685	-0.624487	-0.0778435	-0.987963	-2.50824	-0.780675	4	+	+	+	+	P51884	LUM
1.71745	1.66399	1.22143	1.22984	-0.357124	0.131398	-0.461749	-0.201178	0.0308939	0.332869	-1.06233	0.156295	-0.4302	-0.361489	-1.99729	-0.825568	-0.602977	-1.30669	0.564238	-1.12016	-0.929461	-0.952793	0.246052	-0.677125	-1.40063	-0.507498	0.657318	4	+	+	+	+	P61587	RND3
0.320402	1.38239	1.3772	1.49562	0.442611	0.220706	0.921411	1.20557	-0.40723	0.0446013	0.259625	0.439947	-1.16289	-0.573574	-0.770411	-0.894223	-1.06213	-1.03028	-0.812264	-0.961614	-0.6008	-0.834047	-1.05697	-0.807612	-0.59498	-0.633645	-0.799191	4	+	+	+	+	P48507	GCLM
1.18141	1.50877	0.853161	-0.536081	0.283319	-0.534403	0.216519	-1.06298	-0.928101	-1.169	-0.394419	0.679882	-1.56591	-1.98787	-1.44811	1.04601	-0.579788	0.724758	-0.921037	-0.21561	-0.0408934	0.89339	-0.313601	0.45048	-0.109957	0.650757	-0.172944	4	+	+	+	+	P47712	PLA2G4A
0.583264	1.70852	1.43852	1.8405	0.798766	0.553032	-0.439267	0.897476	0.00395463	-0.809752	-1.0037	-0.220754	0.109777	-0.545152	-0.417744	-0.782692	-0.647704	-0.65664	0.00244815	-0.696757	-1.64453	-1.70525	-0.936197	-0.754885	-1.26348	-1.58937	-0.721571	4	+	+	+	+	P48061;P48061-2;P48061-3;P48061-4;P48061-5;P48061-6	CXCL12
-1.85439	-1.47086	-1.50792	-0.722431	-0.823762	-0.820669	-0.472178	-0.52037	0.0766919	-0.0296301	0.34984	0.155844	0.33378	0.837659	1.68419	0.711932	1.04288	1.08319	0.671337	0.12968	1.0862	1.1248	0.600216	0.959946	1.23227	0.95783	0.519938	4	+	+	+	+	P48047	ATP5PO
1.13256	1.47275	1.38217	1.00621	0.576986	0.771631	0.875114	0.516631	0.855303	0.660104	0.337929	0.91576	0.126318	-0.13818	-1.31947	-0.377414	-0.506404	-0.790392	-0.533335	-0.93279	-1.40549	-1.25944	-0.643628	-1.00642	-1.62756	-1.5714	-1.18911	4	+	+	+	+	P51812	RPS6KA3
-1.88202	-1.3894	-1.15869	-0.818324	-0.752699	-0.826235	-0.466885	-0.455612	-0.143483	-0.252294	0.492647	0.0119839	0.223428	0.100043	1.05504	0.910006	1.14702	1.089	0.766195	0.595321	1.03535	1.14908	0.371971	0.985948	1.25393	1.29212	0.213833	4	+	+	+	+	P49748;P49748-3	ACADVL
2.14858	2.07231	1.52233	0.705758	-0.485517	0.0173945	-0.916647	0.104804	-0.243413	0.158407	-1.0469	-0.51362	-0.115931	0.258588	-0.663112	-0.381483	-0.67381	-0.844743	-0.531662	-0.79142	-0.896358	-1.28677	-0.15843	-0.515704	-0.890224	-1.38929	0.103154	4	+	+	+	+	P07996	THBS1
-0.480866	0.644759	0.154074	2.08062	1.20265	0.892489	1.49118	0.816246	0.811038	0.789569	-0.558967	0.133234	0.639429	0.38715	-1.02777	-0.746216	-1.14743	-0.94173	-0.553901	-0.652975	-1.18933	-1.47239	0.296486	-0.810886	-1.49034	-2.95991	0.21516	4	+	+	+	+	P07585	DCN
1.81759	-0.301124	0.0907396	0.256922	0.478619	0.718378	0.411467	0.470955	0.481009	-0.223854	0.523831	0.272101	0.497811	0.145466	-0.0610843	-0.373986	0.138183	-0.445782	-0.463823	-0.0425031	-1.63788	-0.656961	-1.19599	-0.806659	-1.76646	-1.90019	-2.15948	4	+	+	+	+	P09661	SNRPA1
1.89129	-0.250103	0.300753	0.81269	1.35228	1.44099	0.964697	0.136478	-0.462843	0.250264	0.629141	-0.0996358	-0.272287	-0.359819	-0.322125	-0.0741427	0.0394573	-0.625193	-0.355551	-0.849181	-1.2642	-0.782154	-1.73263	-0.486983	-1.57503	-1.76129	-1.33284	4	+	+	+	+	P08240	SRPRA
2.11872	1.48025	0.821419	0.580804	-0.0120983	0.966319	0.797489	-0.78764	-0.88779	-0.833819	-0.663516	-0.865874	-1.39256	-1.17923	-1.90383	-0.798424	-0.256794	-0.950618	0.0296473	0.156536	-0.174725	0.27068	-0.6252	-0.0289239	-0.158394	-0.104211	0.0189418	4	+	+	+	+	P08243;P08243-2	ASNS
-1.45566	-1.18059	-1.36287	-1.09321	-0.650795	-0.745792	-0.0895518	-0.760356	-0.221688	-0.484189	0.223845	-0.180984	0.104348	-0.278094	0.422052	0.747021	1.05351	0.950133	0.820212	0.986653	1.1075	1.16894	0.744654	0.858272	1.34809	1.29854	0.85848	4	+	+	+	+	O95810	CAVIN2
-0.244035	0.180168	-0.661516	0.948633	1.32685	0.670174	0.787948	1.53984	1.03042	1.76037	1.28711	0.964536	0.97806	1.2187	1.32763	-0.568436	-0.73134	0.113383	0.0958101	-1.02303	-1.54409	-1.18096	-0.86462	-0.983703	-1.38821	-0.825425	-0.91982	4	+	+	+	+	O95571	ETHE1
1.04861	0.749473	1.76154	0.523332	0.523192	0.481857	-0.336895	0.664575	-1.82888	0.00505271	-0.921799	0.784537	-0.393094	-0.293384	-0.47167	0.283649	-0.0874693	-0.455816	-1.04491	-0.481972	1.07765	-1.33487	0.827311	-1.04208	-1.11322	-1.56186	0.748277	4	+	+	+	+	O95433	AHSA1
1.57441	1.26798	0.0884066	1.13926	-0.361422	-1.04127	-0.22602	0.353205	-0.361076	-1.40218	-0.683795	0.308177	-0.633975	-1.57656	0.978369	-0.506136	-1.70604	-1.29747	-0.297126	-0.999662	-1.87845	-1.91956	-1.01987	-0.912202	-2.57254	-2.73028	-0.383721	4	+	+	+	+	O95445	APOM
-2.19737	-2.31172	-2.09542	-1.45464	-1.42996	-1.24648	-1.35442	-1.93196	-1.86901	-1.86112	-1.33735	0.344339	-0.169271	-0.223773	-1.12648	0.295286	0.88324	0.237956	-0.505042	0.208088	0.795873	0.892656	0.823028	1.00616	0.171509	0.774937	0.845248	4	+	+	+	+	P00738	HP
1.40932	1.68141	1.23268	1.20073	-0.739387	-0.503228	0.0256605	0.645755	-0.720528	-1.03853	-0.390537	0.0861126	-0.140077	-0.203553	0.549457	-0.604296	-0.459836	-0.459636	-1.09947	-0.571646	-0.481163	-0.373043	-0.808681	-0.848473	-0.506811	-0.602658	-0.642006	4	+	+	+	+	P01008	SERPINC1
1.19355	0.664415	0.514086	1.37989	1.08762	0.653079	1.43584	0.571807	0.640931	0.291641	0.987023	-0.0277589	-0.0285005	-0.37458	-0.67184	-0.375375	-0.84742	-0.340953	-0.616236	-1.51203	-1.31458	-1.54363	-0.955198	-0.332269	-1.65543	-1.37422	-0.382545	4	+	+	+	+	P20020;P20020-1;P20020-4;P20020-6	ATP2B1
-1.67058	0.483991	0.303505	0.848168	0.118994	0.441751	0.0310766	-0.168676	-0.324247	-0.194637	0.0171233	-0.746837	-0.682512	-0.757356	0.955387	-0.744825	-0.410623	-0.152834	0.247495	0.511721	1.5158	0.878737	0.313821	0.716775	1.78367	2.03337	0.893251	4	+	+	+	+	P21399	ACO1
0.600391	0.56465	0.747301	1.10846	0.449965	0.625392	0.619994	1.08166	0.984009	0.639037	0.458845	0.501753	0.744267	0.586397	0.0527762	-0.0615138	-0.549405	-0.798881	-0.405623	-0.595602	-1.40639	-1.41869	-1.57985	-1.03598	-1.97826	-1.89282	-1.78496	4	+	+	+	+	P21589	NT5E
1.06026	1.228	0.935252	1.30548	1.03037	0.968689	0.261991	0.97731	0.836735	0.898426	-0.527473	-0.389006	0.242773	0.423956	-0.915718	-0.120219	-0.861007	-0.728512	-0.906214	-0.817126	-1.45205	-1.32361	-0.754048	-0.590353	-1.23265	-1.69135	-0.0454546	4	+	+	+	+	P24821;P24821-4	TNC
-1.89421	-1.42	-1.37531	-0.338608	0.105164	-0.107786	0.473826	-0.139851	0.737682	1.15863	1.36088	-0.685055	0.788756	1.12137	1.27897	0.284714	0.497275	0.35061	0.247152	1.04903	0.745344	0.552352	0.0525978	1.12739	0.746593	0.611957	-0.0321113	4	+	+	+	+	P22307;P22307-7	SCP2
1.17433	-0.701081	0.796198	1.34698	1.12684	0.692643	-1.27679	0.3882	0.478715	1.09808	-1.05518	-0.564664	0.186164	1.09964	-0.851068	-1.32402	-1.57143	-0.451134	0.626081	-1.08234	0.706975	-1.25852	1.29007	-0.422378	1.04228	-0.995991	1.64638	4	+	+	+	+	P21980	TGM2
1.66497	1.00115	0.817506	1.07624	0.264718	0.663631	0.404458	0.043194	-0.600833	-0.695474	0.136061	-0.156651	-0.309094	-0.778317	-0.568596	-0.0869304	-0.652531	-0.421723	-0.833973	-0.873619	-0.751996	-0.537088	-0.901728	-0.169268	-1.27641	-1.43004	-1.17856	4	+	+	+	+	P22102	GART
1.69875	1.63527	1.23058	0.496018	0.473502	-0.273354	-0.399892	0.908599	0.0774587	-0.867694	-0.252949	0.278691	0.0975362	-1.11272	-0.790035	-1.03704	-1.15177	-1.49667	-0.823031	-0.587688	-1.36072	-1.98516	-0.020127	-0.884463	-1.01904	-2.30093	-0.217008	4	+	+	+	+	P23142	FBLN1
1.67198	0.722876	0.71531	1.23032	0.698646	0.587421	1.14709	-0.14712	0.178595	-0.0399749	1.45511	0.256693	0.104944	-0.0797356	-0.331011	-0.288485	-1.23736	-1.32396	-0.483484	-1.03603	-1.1796	-0.874344	-1.55337	-0.736302	-1.19459	-2.09993	0.234233	4	+	+	+	+	P13611	VCAN
-2.20259	-1.65343	-1.51033	0.374087	0.090409	-0.021124	0.172435	0.866837	0.444503	0.238999	0.891231	-0.504124	-0.165846	-0.14753	0.823536	0.0529268	0.828116	0.808161	0.703914	-0.00151521	0.615886	1.19747	0.267741	0.712729	1.54582	1.37584	0.0819599	4	+	+	+	+	P10620	MGST1
-1.76003	-1.26133	-1.17994	-0.897418	-0.385326	-0.378437	-0.936505	-0.487687	0.312815	0.187988	0.57101	-0.105101	0.455048	0.347242	1.44695	0.460389	0.816635	0.738628	0.814131	0.904646	0.708196	1.11314	0.261066	0.799889	1.24097	1.12633	0.419059	4	+	+	+	+	P17568	NDUFB7
-2.32671	-1.87427	-1.79651	-0.236028	0.62706	0.795926	0.73112	0.86296	0.429211	0.650667	0.909509	0.0315795	0.916747	0.979938	1.29804	0.33511	0.629372	0.0903044	0.134793	0.513522	0.330667	0.225867	-0.135644	0.218529	0.201579	0.346052	-0.551813	4	+	+	+	+	P14543	NID1
-1.57881	-1.60894	-2.04752	-0.840294	-0.417784	-0.0542934	-0.0586261	-0.170444	0.26617	0.17457	0.617029	-0.333354	0.554266	-0.15876	0.946066	0.0711513	0.9265	0.850176	0.877872	0.445861	0.895795	1.43842	0.259861	0.672345	1.17196	1.03318	0.506258	4	+	+	+	+	P14854	COX6B1
1.38983	0.228641	0.319309	0.854481	0.038097	-0.405523	0.743865	0.678668	-0.977389	0.403497	0.651226	0.302119	0.628305	0.670157	0.296949	0.0683218	-0.128809	-0.233207	-0.330811	-0.868056	-0.680126	-1.06211	-0.170859	-1.42125	-1.53578	-1.73089	-0.653899	3	+	+		+	A0A075B6F9;Q9Y314	NOSIP
-0.250036	-0.874419	-0.383378	-0.223652	2.13952	1.74479	1.25156	1.24997	0.469749	0.963234	1.77066	-0.849421	-0.203939	0.174829	0.345905	-1.31595	-0.378717	-0.798494	-1.61151	1.52049	-0.618928	-1.15821	-0.539071	0.459295	-1.29867	-1.55654	-0.125281	3	+	+	+		Q86UE4	MTDH
1.5077	1.56067	1.65147	1.31326	-0.0381374	-0.387407	0.0926215	0.294858	-0.436729	-0.208939	-0.831935	0.174828	-0.0638483	-0.493697	-1.12724	-0.550984	-0.704426	-1.69669	0.10106	-0.934542	-0.814957	-0.573648	-0.976284	-0.704406	-1.25623	-0.242707	-0.424916	3	+	+	+		Q7Z7E8	UBE2Q1
0.517179	1.07502	1.11751	0.156902	1.0674	0.790785	1.26621	-0.24283	-0.733357	-0.732515	0.751281	1.34315	-0.659168	-0.956035	-1.56679	0.510637	0.0912453	0.450019	-0.266109	0.27368	-0.518994	0.205818	-1.53391	-0.493325	-1.86677	0.731588	-0.444541	3		+	+	+	Q7Z3U7	MON2
-0.699796	-0.0113324	1.28074	0.408497	1.60826	0.779557	-0.17481	1.54227	-0.303502	0.262927	-0.456561	0.861664	0.846099	0.0694131	-1.25456	0.485149	-1.23059	-0.496103	-0.798256	-0.280655	0.102242	-1.50965	1.63816	-0.824134	-1.87859	-1.73378	1.44136	3	+	+		+	Q8N0X7	SPART
0.745372	0.0496158	-1.43056	1.19638	0.259104	0.976908	0.536923	1.50285	1.07132	0.0294218	1.03424	-0.776447	0.557145	-0.124353	0.642143	-0.218919	-0.21026	-1.55393	0.319459	-0.974628	-1.71597	-0.335071	-1.32049	-0.554816	-1.75408	-0.242338	-1.77111	3	+		+	+	C9JFV4;Q8IZL8	PELP1
0.399736	1.33785	1.33886	0.123431	0.585161	0.948317	1.16122	0.251581	0.217209	-0.28218	0.133101	2.04829	-0.251796	-0.667299	-1.46297	-0.895425	-0.675984	-0.382684	-0.472251	-0.258225	-1.27823	-0.998968	-0.755415	-1.22476	-1.19007	-1.75653	-0.787801	3	+	+	+		Q68EM7	ARHGAP17
-0.154294	-0.195632	-0.382636	0.871434	0.944186	-0.27979	-0.202367	1.59167	0.908616	0.533242	0.469401	0.573046	0.373825	1.85967	0.287461	-0.427929	-0.67374	0.311764	0.870895	-1.07542	-0.721399	-0.982881	1.34162	0.0405537	-1.67778	-0.62409	0.354002	3	+	+		+	Q6IA69	NADSYN1
0.87626	0.413501	-0.408839	1.61277	1.06727	1.34083	-0.38262	0.967126	1.11378	1.07629	-0.560787	-0.323385	1.08772	0.991051	-0.788117	-0.513992	-0.41623	-0.372797	-0.330836	-0.931181	-1.4938	-1.1715	-1.33638	-0.977838	-1.3084	-1.53484	-0.665866	3		+	+	+	Q76M96;Q76M96-2	CCDC80
1.60175	0.915197	1.42896	0.990212	0.554689	-0.644025	-1.50159	0.484227	-1.82312	-0.263974	-1.41991	0.240805	0.120421	0.218823	-0.806616	-0.275575	-0.771391	-1.47936	-0.20166	-0.988715	-0.230638	-1.57155	1.08774	-1.00289	-0.981083	-2.02711	1.03174	3	+	+		+	Q6WCQ1;Q6WCQ1-2;Q6WCQ1-3	MPRIP
1.23449	1.09607	0.335832	0.877226	0.310783	1.54755	0.967773	0.0907525	0.736057	0.381769	0.616072	1.12135	-0.415442	-0.944519	-0.435813	-0.143046	-0.418345	-1.03516	-0.92253	-1.20199	-1.17229	-0.388031	-1.44733	-0.894982	-1.70643	-1.45673	-1.06707	3	+	+	+		Q6YHU6	THADA
0.085704	1.03266	1.22921	0.806671	0.730205	0.395163	-0.0846034	1.0854	0.277057	0.285475	-0.234346	0.787022	0.756275	0.350521	0.287913	-0.700887	0.12537	-0.445683	0.823774	0.00925637	-0.691513	-1.75433	0.996406	-0.0608533	-0.698655	-1.65477	1.50295	3	+	+	+		Q6ZMP0	THSD4
0.756304	-0.464957	-0.539236	0.639565	0.709927	1.15633	0.703601	1.24706	0.448384	-0.0250761	1.10169	0.342432	0.434538	0.299628	1.1098	-0.778058	-0.000114189	-0.117123	-0.0728069	-1.89817	-1.30822	-1.20688	-1.43832	0.0579608	-1.75217	-1.9448	-1.48483	3	+	+	+		H0Y8P4;Q8TED0;Q8TED0-3	UTP15
1.72961	1.18065	1.18276	0.977484	0.394544	0.487118	0.630815	0.428256	-0.31	-0.242785	0.177037	-0.133938	-0.217015	-0.399015	-0.70827	-0.986455	-0.477616	-0.558855	-0.93106	-0.892868	-0.953578	-0.856566	-1.16583	-0.0857741	-1.82371	-1.49772	-1.04766	3	+	+	+		Q8TEX9;Q8TEX9-2	IPO4
-1.85557	-0.160627	0.541234	-0.873619	-0.847535	-0.161697	-1.15777	-0.614004	-1.4915	-1.54132	-1.33811	0.914187	-0.749833	-1.47164	0.572116	0.88007	1.25484	0.578872	-1.24443	0.568387	1.44485	1.4111	-0.218368	0.526274	0.960125	1.02893	0.184575	3		+	+	+	B7ZKQ9;Q8WTV0-2;Q8WTV0-4	SCARB1
-1.90931	-1.27038	-1.2749	-0.68775	-0.312061	-0.313278	-0.986929	-0.442873	-0.266685	-0.60418	-0.090665	-0.147795	0.0507338	-0.237954	0.587312	0.588998	1.09164	0.941852	0.898675	0.682216	1.18639	1.22108	0.729984	0.872506	1.3065	1.38465	0.916642	3		+	+	+	Q8WTS1	ABHD5
-0.990696	0.792064	0.869235	-1.70906	-1.18504	-1.33272	-1.10429	-0.656681	-1.64191	-1.35089	0.165197	0.330399	-0.731167	-0.769246	0.0961199	0.750396	0.974909	0.406228	0.794546	1.12682	0.830144	1.25317	1.37829	0.394802	1.18037	1.21959	0.459102	3		+	+	+	Q8TF74	WIPF2
-0.640114	-1.64667	0.158455	-0.771479	0.327962	-1.35829	-1.38197	-1.32296	-0.361529	-0.109069	-0.253237	-0.895958	-0.183872	0.629631	0.266936	0.861509	1.09093	1.53551	-0.000939078	0.979815	1.41747	0.829745	1.66527	1.15847	0.58637	0.531732	1.4424	3		+	+	+	Q8TCD1	C18orf32
-1.89933	-1.8353	-1.60171	-0.57737	-0.377632	-0.392287	0.714967	-0.153573	0.935445	1.67557	1.24964	0.776262	1.35077	0.790084	1.52212	-0.125529	0.379443	-0.126842	-0.38094	0.372188	0.579169	-0.287742	-0.886951	0.101197	-1.29712	-1.79153	-1.51773	3	+	+		+	Q8WUA8	TSKU
-1.97432	-2.40824	-1.70531	-1.55665	-1.07163	-0.839971	-0.246071	-1.78517	0.11661	-1.25337	0.746481	-1.25763	-0.116561	0.630195	-0.61486	-0.769607	1.03901	-1.46524	0.66955	0.289248	1.08235	0.68767	0.961958	1.20966	1.26068	-0.134847	1.33047	3	+		+	+	H0Y5F4;Q8WV93	AFG1L
-1.00269	-0.415863	-1.19761	-1.11629	0.666627	-0.79881	-0.383795	-0.80835	0.991105	0.0121579	-0.0720339	0.57694	0.65346	0.322614	0.773398	1.09277	0.243058	0.586865	0.152837	1.5777	0.473676	0.842312	1.27645	-0.0423838	-0.193175	1.58705	1.00319	3	+	+	+		Q8N584;Q8N584-2	TTC39C
-0.87878	-0.488591	-0.860688	-1.4481	-0.917683	-0.77464	0.732715	-0.928475	-1.7394	-2.06439	-2.04144	-0.287554	-0.715858	-0.102374	-0.640945	0.747846	0.57383	0.998442	-0.241701	0.841412	1.25897	0.90825	0.289807	1.04881	1.51589	0.856199	1.22779	3		+	+	+	Q8N511	TMEM199
-1.4468	-0.973134	-0.744647	-0.982027	0.517405	-0.355294	0.449238	0.0995725	-0.757821	-0.458614	0.973435	-1.01438	0.58032	-0.396781	1.11504	0.641612	1.25503	-0.697336	0.415794	0.756233	0.69472	0.616735	-0.632615	0.856858	-1.9785	2.5993	-1.90577	3	+		+	+	Q8N8J7	FAM241A
-1.01089	-1.51091	0.726316	-0.641433	-0.199208	-0.461697	-0.0242708	-1.10293	-0.151188	-0.925371	1.10982	-0.85372	0.480298	1.48361	0.125531	0.464896	0.735799	-0.731325	0.835348	1.04789	1.17228	-0.374483	0.632139	0.813364	1.11067	-0.811772	0.954122	3	+		+	+	Q8N4H5	TOMM5
0.370219	0.874103	1.19758	0.170614	0.160116	1.07022	0.171573	-0.945358	-0.0331203	-0.324089	0.357361	-1.26132	-0.186078	-1.50525	-0.815017	-0.55429	-1.16222	-0.741658	-0.823045	-0.524553	-0.83935	-0.453791	-0.3854	1.36319	-0.236208	-0.36415	-0.572315	3		+	+	+	Q8N3F8	MICALL1
0.347808	-1.70015	1.24501	-1.40194	0.250347	-0.0525586	-0.0601186	-0.809576	-0.286343	-0.233723	0.28694	1.00617	0.88562	0.66332	0.666749	1.55035	0.83776	-0.580551	-0.0390359	0.425885	0.424394	-0.450279	1.07064	-0.426822	-1.38853	-1.88128	0.118282	3		+	+	+	A0A0A0MTB8;Q8NI36	WDR36
0.838375	-0.388559	0.39604	0.76975	0.518699	0.408257	-0.567698	1.12886	0.81547	1.04082	-0.550606	0.597898	1.27316	1.27976	-0.791684	-0.523324	-0.3769	-0.377564	-1.25461	-0.491065	-0.0654808	-1.64903	1.20159	-0.50242	-2.43724	-1.58451	0.93874	3		+	+	+	Q8NI08	NCOA7
1.52114	-0.377881	-0.864374	-0.165788	0.589082	0.4578	0.532156	-0.0982144	0.925878	1.11435	-0.12155	1.29209	1.29935	0.903533	-0.519583	0.274492	-0.384902	-0.792649	-0.540217	-0.53604	-1.52935	-1.6154	-0.723976	-1.13856	-1.7284	-0.549044	-1.3581	3		+	+	+	Q14498;Q14498-2	RBM39
1.40071	-0.621722	-1.28222	1.07568	0.932402	0.404654	0.909418	0.942817	-0.210656	0.323791	0.827056	-0.0454104	0.361879	0.0222913	0.411131	-0.552923	-0.840866	-0.684529	-0.240585	-0.872809	-1.29337	-0.628587	-1.55766	-1.08573	-0.961979	-1.33316	-1.25068	3	+	+		+	Q13823	GNL2
0.365422	-0.613438	-0.0609167	0.764405	0.828536	0.669694	0.234483	0.606815	0.789601	0.0814383	0.363731	-1.21602	0.923377	1.1227	0.660722	-0.61126	-0.0102082	-0.719208	0.24166	-0.386301	-2.08535	0.0311051	-1.66893	-1.13969	-1.13898	-2.39914	-1.62958	3	+	+	+		Q15050	RRS1
0.355545	0.121747	-0.113124	0.223369	-0.515897	-1.40269	-1.03287	1.43876	0.512574	0.590681	-0.466824	0.633547	1.41713	1.368	-0.0209522	0.646369	-0.443816	-1.34671	1.22206	-0.683109	-0.59606	-1.74907	1.10228	-1.14898	-1.14985	-2.34606	1.09726	3	+		+	+	G3V3X5;Q14767	LTBP2
-0.088763	-1.6167	-1.50468	-1.13334	-1.29864	-1.29514	-1.15108	-1.05527	-0.312074	-0.905669	-0.864772	-0.564899	0.863036	0.10566	0.341971	0.226705	0.115794	1.28732	0.941978	0.495035	0.441633	1.01275	0.187854	0.130173	0.471897	0.335222	0.287237	3	+		+	+	A0A0A0MQX7;Q08629	SPOCK1
0.957382	-0.177594	-0.853851	0.28185	0.498628	0.251444	0.088458	0.353407	-0.278292	0.0470431	0.314259	1.17653	0.787463	0.53977	0.849754	-1.51134	-0.368297	0.931175	-0.444985	-1.41272	-1.45238	-1.57342	-1.41812	-0.241112	-1.7321	-1.28725	-1.70364	3	+	+	+		Q12789;Q12789-3	GTF3C1
-1.35168	-0.35383	-0.132608	-1.59657	-0.39397	-1.58281	-2.28683	-0.252576	-2.43992	-0.75868	-0.557724	0.0109381	-0.269768	-0.0365085	0.307234	0.780137	0.717601	1.01	0.416358	0.711276	0.882466	1.18556	0.435886	0.810008	0.950352	1.25782	0.378675	3		+	+	+	Q05469	LIPE
1.4624	0.544103	-0.514788	1.04719	0.278755	0.176347	-0.0508154	0.522025	0.737272	0.18247	0.117655	0.358393	0.29987	-0.522236	0.676472	-1.04771	-0.504601	-2.06248	1.28763	-0.821004	-1.51681	0.710418	-1.26401	-1.22698	-1.25797	0.083574	-1.63008	3	+		+	+	A0A0A0MTH3;Q13418	ILK
0.10447	-0.713942	-0.199726	0.225742	0.575731	0.281754	-0.225314	-0.246532	0.0927407	0.222084	0.591422	1.43611	0.769728	0.417087	0.668119	0.895854	-0.366912	-0.062521	0.254422	-0.295698	-0.394208	-0.594432	0.358916	-0.144051	-2.24008	-2.24876	-0.885702	3	+	+	+		Q5T3Q7;Q9H583	HEATR1
-2.24081	-0.870963	-1.00644	-0.13862	0.795787	1.62944	1.15066	-0.247745	1.05306	0.339716	0.942042	0.384521	0.586735	-0.946692	-0.309328	1.0903	-0.633609	0.558824	-0.326385	0.402155	0.880164	0.558857	-0.178446	0.618418	0.207295	0.0995256	0.311419	3	+		+	+	Q5JZH3;Q969T3	SNX21
-2.21509	-0.62482	-1.07303	0.247903	-1.00226	-0.985129	0.189652	1.1758	1.58768	0.262803	-0.687987	0.69781	1.17782	-0.799627	0.973624	0.265325	0.470746	0.652146	1.40724	-0.00971456	-1.60112	1.46089	-0.614453	-0.279585	-0.189237	1.63124	-0.771633	3	+	+		+	Q5SNT2;Q5SNT2-2	TMEM201
-0.506153	-0.670551	-0.5286	0.364486	0.313263	0.0782312	0.35603	0.147876	-0.153353	0.328619	0.9644	-1.20374	0.755673	-0.0356853	-0.118256	0.997076	-0.131804	-0.222692	-0.800846	-1.58391	-0.83324	-1.10102	-0.626414	1.04248	-1.82405	-1.82233	-1.62697	3		+	+	+	Q5VZU3;Q9Y2P8;Q9Y2P8-2	RCL1
-1.52331	-0.237562	0.535124	-0.337352	2.14168	0.989329	0.906198	-1.39861	0.316573	0.975249	0.00158788	0.0882702	0.573479	0.544957	-0.794194	0.93762	-0.951108	-0.450269	0.0625226	0.920147	-0.530468	-1.72719	0.961164	0.739491	-0.120569	-1.18076	0.953551	3	+	+	+		Q5VZK9;Q5VZK9-2	CARMIL1
-1.49819	-1.1593	-0.874668	-0.05183	1.57592	0.109225	0.498018	0.660248	-0.090416	-0.0212081	1.07903	1.00717	0.566935	0.446698	0.75249	1.47374	-0.155857	1.39685	-0.0489172	-0.592897	1.06989	0.536457	0.518677	-0.12448	-0.535708	0.125788	-0.122229	3	+	+		+	Q66K14;Q66K14-2	TBC1D9B
1.51255	1.02154	0.107954	0.992672	1.05245	0.513042	1.92406	0.857817	0.802953	0.226391	1.12722	-0.00240434	0.0940335	-1.68302	-0.0812559	-0.700271	-0.585958	-1.03837	-0.589094	-0.97671	-1.3982	-2.36064	-0.89241	-0.587605	-1.52912	-2.83572	-0.228405	3	+		+	+	Q16647	PTGIS
0.230327	1.50315	1.15434	0.727625	0.099026	0.609608	0.614087	0.593677	0.104194	-0.128694	-0.000364492	-0.343477	-0.370765	-1.54903	-0.853918	-0.740715	-0.723965	-1.00981	-0.513344	-0.442853	-1.2145	-0.400345	-1.25343	-1.62505	-0.864849	-0.109168	-1.40595	3	+	+	+		Q16644	MAPKAPK3
1.00102	2.23066	1.84206	0.806917	0.676245	0.596774	-0.87013	0.922884	0.0710346	0.815042	-0.567042	0.626424	-0.227011	-0.028767	-2.13873	-0.451413	-1.53342	-0.576449	-0.424786	-0.206714	-0.573482	-1.15699	0.978715	-1.02277	-0.682772	-1.33281	0.725317	3		+	+	+	Q15628	TRADD
1.58285	1.52964	-0.544676	0.968264	0.26834	0.606567	0.717385	0.521286	0.225144	-0.871788	0.0329073	0.267224	-0.466712	-0.0720242	-0.970286	-0.49008	-0.980666	0.292894	-0.567069	-0.873046	-1.12845	-1.38599	-0.875387	-0.628918	-1.02231	-1.13456	-1.17159	3	+		+	+	Q5GLZ8;Q5GLZ8-2;Q5GLZ8-3	HERC4
-1.15961	-2.35791	-2.69739	-0.69598	-1.38221	-1.682	0.422187	0.10683	-1.18592	-1.24039	0.866934	1.97101	-0.470817	-1.64796	-0.278583	0.37162	0.913199	0.455412	0.241289	-0.947625	0.960093	0.78433	0.487538	-0.119724	0.697638	0.639041	0.817636	3	+	+	+		Q5EB52;Q5EB52-2	MEST
1.15938	0.375535	-1.66191	1.08146	0.814412	0.8411	0.942356	0.710691	0.954191	0.13129	1.00372	-1.12301	-0.450678	-1.23232	0.616907	-1.01124	-0.780983	-0.093306	-0.177785	-1.26154	-1.42481	1.62643	-1.66127	0.282392	-0.896498	0.794836	-1.70098	3	+		+	+	P62854;Q5JNZ5	RPS26;RPS26P11
-1.11816	-1.51325	-1.65585	-1.37068	-0.238402	-0.0886478	-0.15871	-0.580545	0.0290914	0.153217	0.347493	0.0620733	-0.32534	-0.362872	0.940567	-0.0130206	0.670627	-0.0589727	0.99857	0.471663	0.808746	1.5802	-0.994671	1.10172	2.10691	1.61007	0.355398	3		+	+	+	Q32NB8	PGS1
1.66689	-2.04137	-0.644387	0.418445	-1.44387	-0.0840913	0.441037	0.615088	-1.60899	-0.328599	-0.118759	0.529677	0.411128	-0.471038	-0.169173	-0.0804058	0.945558	-1.39692	-0.703114	-1.27155	-1.66368	-0.481603	-1.68409	-0.923285	-2.14547	-1.73612	-0.363374	3	+		+	+	Q9NZM5	NOP53
1.31877	0.381685	-0.56739	0.17035	-1.37551	-0.38515	-0.107322	-2.14485	-0.661987	-1.20006	-0.421757	0.548977	-0.22499	-0.861422	-1.06853	-0.295929	0.618014	0.524006	-0.172402	-0.0998054	-0.561917	0.549334	-0.923578	0.481791	-0.819123	-0.815999	-0.784078	3	+	+	+		Q9P287	BCCIP
0.90426	-0.0257067	0.310916	1.05919	0.942515	1.19241	0.806121	0.92068	1.04382	1.03285	1.06473	-1.75091	0.780431	1.12968	0.365085	0.165019	-0.399506	-0.63812	-0.893819	-0.197814	-1.23787	-0.938023	-1.42703	-0.0627439	-2.065	-1.87126	-1.64299	3	+	+	+		Q9NYL4	FKBP11
1.78537	-0.543625	0.604644	0.816311	0.82394	0.776085	0.0470629	-0.24207	0.546536	0.699189	-0.197206	-0.588113	0.912008	0.327878	-1.42204	0.2896	0.0422686	-0.623474	-1.27657	0.0385797	-1.30045	-1.42718	0.142074	-0.574494	-2.04603	-2.02088	-0.534687	3		+	+	+	Q9NYF8;Q9NYF8-2	BCLAF1
-0.939612	1.22345	1.96197	-1.24132	-0.159711	0.164804	0.288964	-1.2965	-1.7468	-0.592257	-0.750507	0.103107	-1.38771	-1.30245	-1.21957	0.897108	0.28306	-0.197298	1.23275	0.957284	0.708124	-0.380659	1.46482	0.824832	0.28434	-0.268235	0.0273202	3		+	+	+	A0A3B3ITE1;Q9UDY2	TJP2
0.326512	0.907162	-1.55023	1.10208	0.991974	1.69091	0.737467	1.47316	-0.399848	-0.428088	0.82023	0.369568	-1.1344	-0.285002	0.892565	-0.111962	0.195832	1.67868	0.113264	-0.927725	-1.14189	-0.119642	-1.79884	-1.18181	-0.552765	-0.289492	-1.68068	3	+		+	+	G5E9W2;Q9P2E5	CHPF2
0.871443	0.972878	-0.380924	0.977817	0.419785	0.232649	0.313292	0.236965	0.981733	1.14438	0.477665	1.04373	0.61243	0.740329	0.714174	0.317989	-0.262479	-0.987646	-0.159765	-1.01557	-1.49279	-1.34962	-1.48313	-1.06095	-1.90303	-1.49516	-1.94744	3	+	+	+		Q9P2B7	CFAP97
-1.27879	-2.19918	-1.65962	-1.13544	-0.787327	-0.469942	-0.44549	-0.615337	-0.796438	-0.409708	0.569844	0.883937	0.166233	0.603145	0.382472	1.4989	0.489053	0.792059	0.439882	-0.245061	0.912337	0.7142	0.754116	0.120995	1.38806	1.57776	0.443973	3	+	+	+		Q9NRG7	SDR39U1
-2.28865	-1.75199	-2.45338	-1.17017	-1.44951	-1.54568	-1.28813	-1.57738	-1.01733	-0.922843	-0.436218	-1.65601	-0.456937	-0.4086	0.371738	0.41511	0.644541	0.792929	0.745327	0.974854	1.15492	0.852985	0.762022	-0.0901191	0.932192	1.10449	0.578553	3	+	+	+		K7EPS8;Q9NSK7;Q9NSK7-3;Q9NSK7-4	C19orf12
-1.38557	0.705229	0.497064	-0.405946	1.28151	1.14786	-0.183994	-0.421832	0.539485	0.7868	-1.08039	2.12086	0.355736	0.600753	-0.441845	0.0733579	-1.12989	-0.820712	0.0624216	0.322234	-1.52393	-1.8097	0.842151	-0.356822	-1.20448	-1.20827	0.462345	3	+	+	+		Q9NRN5	OLFML3
-0.365709	-0.240911	-1.53167	-0.948076	-0.318527	-0.644359	-0.526761	-0.850973	-1.32535	-0.726922	-0.791138	-1.37974	-0.458673	-0.485458	-1.22505	0.515337	0.801214	1.76199	0.496055	0.908387	1.3442	0.556967	1.13955	1.0625	1.3409	1.00874	1.52209	3	+	+		+	A0A087WTT9;A0A087WX43;A0A096LNJ4;A0A1B0GVW6;D6RE84;Q9NP73;Q9NP73-2	ALG13
1.43957	0.0767681	-1.42537	-0.713069	-0.0348334	0.158578	0.756787	-0.777443	0.664461	-0.844984	0.124642	1.20124	0.607945	-0.987172	-0.420826	0.763006	-0.341973	0.430182	-0.356285	-0.318741	-1.74429	-0.241972	-1.4579	-1.25373	-1.48527	-0.573933	-1.67166	3	+		+	+	Q9NQ29;Q9NQ29-2	LUC7L
0.616427	-1.75999	0.516535	0.886816	0.0825019	-0.843875	-0.451098	0.670985	0.00198866	0.942174	0.443755	-1.56363	1.38527	1.26762	0.0364955	-1.49676	0.408553	0.140225	0.821269	0.639634	0.068219	-1.40033	0.764056	0.482844	-0.0904127	-1.62066	0.599829	3		+	+	+	Q9NPE3	NOP10
0.646602	-0.158321	0.180866	0.372554	-0.286493	0.243668	0.571408	-0.0549144	0.70022	-0.223714	0.601359	-0.589697	0.372571	-0.153424	-0.0259288	1.95891	0.139466	-1.36153	0.243444	-0.819907	-1.27085	-1.34892	-1.58772	-1.22441	-1.82974	-0.387722	-1.96653	3	+		+	+	Q9NV31	IMP3
0.141656	-0.868504	-1.03232	-0.118766	0.225927	0.28103	0.192307	0.29509	-0.428899	-0.278779	0.563146	1.39178	0.775972	0.641063	1.44205	1.18899	0.276076	-0.0673708	-0.0120444	-0.393739	-1.1846	-0.65519	-1.07732	-1.59561	-1.44878	-1.90009	-1.06373	3	+	+	+		A0A087WT20;Q9NV06	DCAF13
1.48137	-2.39529	-0.690759	0.685136	0.730798	0.260008	0.186108	0.589156	-0.236629	0.978506	0.181793	0.625213	0.926631	0.969941	-0.12702	-1.09191	0.521452	0.150374	0.0713381	-1.3074	0.268135	-1.27843	0.0860699	-0.163048	-0.0878249	-1.82278	-0.609744	3		+	+	+	Q9NVP1	DDX18
0.842032	-1.19275	-1.86734	1.12386	-1.62037	0.33308	-0.380193	0.522644	-0.249489	-0.875504	-0.221425	0.794657	-0.365543	-0.398846	-0.643454	-0.370198	0.984414	0.366719	1.64889	-0.233445	-0.843506	1.1082	0.295653	-0.926392	0.616413	0.960866	0.0591818	3	+	+		+	Q9NVD7	PARVA
-0.8485	1.11271	-0.472629	0.381988	-0.00996901	-0.115204	0.5487	0.77263	-0.109068	-1.12078	0.353846	1.21062	-0.739732	-1.81789	-0.23416	1.08012	0.0660534	0.764208	-0.414483	-0.323706	-0.956052	1.24689	-1.43243	-0.807543	-1.37429	-0.17957	-1.71074	3	+	+	+		Q9Y5L0;Q9Y5L0-3	TNPO3
-0.0160656	1.36043	-0.422814	0.159411	0.502212	0.489249	-1.20934	0.626308	0.671965	0.960431	0.207272	1.71851	0.296834	1.21018	-0.0126425	0.241981	-0.964084	-0.113991	0.367334	-1.23358	-1.30691	0.104612	1.66807	-0.0668676	-1.72172	0.467363	0.554227	3	+		+	+	A0A0A0MRM8;A0A1Y0BRN3;Q9UM54-6	MYO6
0.343972	-1.13936	-0.612076	0.399437	0.548805	0.153937	0.670908	0.461924	0.512482	-0.586492	0.967929	1.49705	0.561718	1.08235	0.0312754	-0.102124	0.0627246	0.370831	0.000650578	-0.486932	-1.51348	-0.222982	-1.03176	-0.111406	-1.43102	-1.8672	-1.70429	3	+		+	+	Q9UNX4	WDR3
0.61683	-0.438619	0.477076	-0.318633	0.690403	-0.0577538	-0.272318	-0.710924	0.0369396	0.297136	0.365072	2.01275	0.613855	0.383663	0.489419	0.441406	-0.478793	-0.302987	-0.282364	-0.189288	-0.903593	-0.760396	-0.54844	-1.01424	-1.93846	-2.24035	-0.930857	3	+	+	+		H3BSH7;Q969X6	UTP4
-1.67524	-0.973485	-0.110197	-0.590285	0.296477	1.19925	1.70471	0.505138	-0.539015	0.610389	0.966264	-0.501648	-0.369615	-1.94433	0.646596	0.0930768	1.36365	-0.268602	0.364577	0.156503	0.983041	-0.958912	-1.1309	0.206167	0.726893	1.12344	-0.216106	3	+		+	+	E9PIU3;F8W7Q8;H0YF20;H7BXM1;J3KQ12;Q96G97;Q96G97-3;Q96G97-4	BSCL2
0.559369	-0.230459	1.63149	0.249407	-0.0934737	-0.334394	0.0450849	0.335399	-1.90067	0.00245927	0.274992	0.844089	-0.214634	0.588959	-1.15413	0.345913	0.838415	0.0282156	-1.10741	0.706346	1.1326	-0.684325	1.02587	-0.991605	0.259136	-2.19857	0.47777	3		+	+	+	Q96CT7	CCDC124
0.94716	0.554714	-0.591367	0.240193	-0.521059	-0.547565	0.33565	-1.22543	-1.25754	-0.575996	-0.0580821	-0.919501	-1.80089	-1.58579	-2.34473	-0.923857	0.882341	1.55444	-0.506593	-0.373341	0.831123	0.720965	0.228561	0.841806	1.44882	-0.33917	0.877722	3		+	+	+	Q96F24	NRBF2
0.972601	1.30005	0.808556	1.51107	0.227463	-0.0124472	0.525563	1.07066	0.19313	-1.09786	-0.203674	-0.499502	0.137646	1.02807	0.262735	-0.771938	-0.451509	-0.105291	-0.775406	-0.922577	-1.42685	-0.205947	-1.00075	-0.716373	-1.3912	-1.92481	-1.61567	3	+		+	+	Q96EK6	GNPNAT1
0.566618	-2.24456	-2.14055	0.465237	-0.158325	-0.447465	0.519399	0.151498	0.461448	0.313437	-0.114471	-1.12806	0.311945	0.854832	0.469832	-1.90299	0.558117	0.383895	1.23918	0.404005	-0.489229	0.976115	0.0823014	0.309365	1.74042	0.735484	0.0138448	3	+	+	+		Q9H497;Q9H497-2	TOR3A
1.71188	1.45243	1.06389	0.580832	0.228586	0.733806	0.335468	0.175308	0.0303653	-0.443061	0.0720741	0.650869	0.065215	0.00854534	-0.0395453	-0.00647779	-0.91495	-0.719623	-0.404008	-1.00992	-1.43365	-1.22418	-1.5325	-0.897107	-0.861826	-1.41831	-1.60566	3	+	+	+		Q9H2K8	TAOK3
-2.62582	-1.73157	-2.12488	-0.320257	-1.3949	-1.5924	-1.53329	-1.55371	-1.52179	-1.23449	-1.38678	-0.877438	-1.17033	-1.07442	-1.81572	0.645241	0.540306	0.344981	-1.50644	1.71534	0.81974	0.690781	-0.707107	-0.366192	0.0653741	0.448402	0.707107	3		+	+	+	Q9H0H3	KLHL25
-1.89759	-0.915625	-1.69301	-0.708308	-0.778524	-0.0664414	-0.18478	-0.111443	-0.338261	-0.281325	-0.208903	0.0132608	0.253925	-0.244425	-0.319599	0.160315	1.31507	0.891759	1.74384	0.177434	1.03807	1.13852	0.154465	1.0651	1.20564	1.44113	1.72528	3		+	+	+	B5MDU6;Q9H6V9;Q9H6V9-2	LDAH
-2.30807	-2.32433	-2.1437	-1.65846	-1.09577	-0.959252	-0.964181	-1.58907	-1.4993	-1.55128	-1.24827	-1.48243	-1.19882	-1.80799	-1.60253	-1.24769	0.160871	-0.941636	-1.31059	-0.196552	0.891049	1.0496	-1.77601	-0.88713	0.37595	-0.107966	-1.63191	3		+	+	+	Q9HBY8;Q9HBY8-2;Q9HBY8-3	SGK2
-0.529743	-1.143	0.127371	1.19854	1.22859	0.806831	1.27543	0.923033	0.707921	1.0288	0.626365	0.922274	1.09866	0.785283	-0.435372	0.54972	-0.273753	-0.538345	-0.39266	-0.707733	-1.21424	-1.31268	-0.907386	-1.14945	-1.53823	-2.03136	-1.54159	3		+	+	+	Q9HAU5	UPF2
-1.95479	-1.4928	-1.7098	-0.718618	-0.452573	-1.70369	-0.501818	-0.568127	0.0916826	-0.463494	0.708103	0.38674	0.716426	0.442854	1.00642	0.457904	0.987544	0.308594	0.601496	1.00767	0.873959	0.637249	0.35892	0.697508	0.837053	1.13596	0.285514	3	+		+	+	Q9HD34	LYRM4
1.15376	1.58365	1.25636	0.946669	0.713517	0.690987	1.16015	1.14949	-0.332394	0.263006	0.678323	-1.43546	-0.361776	-0.35979	-1.25244	-0.925763	-0.920301	-0.41487	-0.194925	0.0955896	-1.14439	-1.33509	-0.619581	-0.350404	-1.21723	-1.56176	0.253083	3		+	+	+	Q9H832;Q9H832-2	UBE2Z
0.930809	-0.162931	-0.868965	0.612528	0.316054	0.335556	0.979474	1.67192	0.244332	-0.0766139	0.813612	-0.134124	0.526191	0.0708876	-0.453941	-1.20544	-0.0952755	-0.327051	-0.148788	-0.403252	-1.04487	-0.347596	-1.51804	-1.08647	-2.0704	-1.58376	-1.76526	3	+	+	+		Q9BVI4	NOC4L
-1.47838	-1.41601	1.2109	-1.03163	-0.293579	-0.930687	-1.05182	-0.589587	-0.638172	0.689478	-0.447037	-0.134541	0.0124914	0.695485	0.472011	1.08792	0.970706	0.741466	-0.163326	1.2045	1.43167	-0.891108	1.4702	0.862415	1.05789	0.59527	1.7149	3	+		+	+	Q9BU61	NDUFAF3
-0.408047	-0.745082	-0.955431	1.35225	0.669876	0.13102	0.829502	0.755538	0.592887	0.426922	0.218304	1.08409	0.674425	0.915531	0.607573	0.185094	0.165137	-0.551404	0.0318972	-0.552727	-1.60533	-0.771864	-1.47309	-1.21212	-1.75053	-1.68865	-1.71307	3	+	+	+		G3V529;Q9GZR7;Q9GZR7-2	DDX24
-1.03967	-0.876477	-1.01256	-1.19129	-0.546312	-0.518942	-0.180144	-0.700618	-0.740297	-0.521389	0.0833697	-0.558079	-0.874665	-0.650299	0.76762	0.295429	0.903	1.02314	0.103056	0.712774	1.43937	1.48327	0.865875	1.13249	1.72314	1.4802	0.663066	3		+	+	+	Q9BXB4	OSBPL11
-2.18923	-1.30982	-1.26701	-0.654792	-0.442908	0.0516812	-0.369144	-0.0698587	-0.545172	-1.12292	0.760642	0.415234	0.0794265	1.44786	0.506684	0.77821	1.03556	0.242349	-0.175444	0.540415	1.1236	0.413694	1.10589	0.650658	1.37838	1.74465	1.16528	3	+		+	+	E7EWP0;H0Y886;O43674;O43674-2	NDUFB5
-2.17405	-1.90083	-1.37032	0.248579	-0.501006	0.0038184	0.0611282	0.153927	1.23277	-0.342266	0.574672	-0.629351	-0.355992	-0.272709	1.45955	0.581774	0.901335	0.667444	0.607739	1.06262	0.256487	1.38846	-0.713253	0.516418	1.45411	1.69577	-0.298117	3	+	+		+	E9PK73;G3V173;H0YD41;H0YD96;H3BRW5;O14521;O14521-2;O14521-4	SDHD;SDHD;SDHD;SDHD;ENSG00000255292;SDHD;SDHD;SDHD
1.66176	-0.369596	-1.04034	0.910786	0.621235	1.61855	0.941046	0.843109	1.24848	1.51761	1.11031	-0.156021	0.425962	0.38766	0.530991	-0.85048	-0.0552699	-0.408068	-0.211506	-0.905816	-1.33151	-1.03051	-1.46642	-0.751381	-1.55844	-1.1155	-1.49041	3	+		+	+	A0A3B3IRT8;C9IZQ1;C9J3L8;C9J5W0;E9PAL7;P43307	SSR1
-0.458865	-0.236191	-0.0365599	0.0648692	-0.295522	1.06361	0.535895	1.9673	1.54633	-0.497081	1.45844	0.873387	0.25915	0.127873	0.983031	-0.48621	-0.151893	-1.98864	0.107788	-1.301	-1.62587	0.428023	-1.47611	-0.276387	-1.10589	-1.2758	-1.33146	3	+		+	+	A0A2R8Y491;E7EWD9;O95718;O95718-1;O95718-2	ESRRB
1.54843	0.642108	0.488615	-0.513142	0.871009	0.765183	0.34705	0.900122	0.058351	0.43483	0.723157	0.785335	-0.546678	0.797622	0.782972	0.0437907	-0.879767	-1.07938	-0.464216	-1.04745	-0.908716	-1.36542	-1.78546	-0.446948	-1.07372	-1.50995	-0.810241	3		+	+	+	E9PMR4;K4DIA7;P48509	CD151
1.19811	-0.437375	-0.327717	1.29969	1.55467	0.443604	0.976112	0.729118	0.388961	-0.240097	0.848844	0.209826	0.14364	-0.963172	0.553702	-0.723976	-0.488697	-0.783389	-0.775685	-1.26713	-1.42042	0.623073	-1.17547	-0.472806	-1.47637	2.3996	-1.54066	3	+		+	+	D3YTB1;F8W727;P62910	RPL32
-1.06787	-2.06348	0.508253	-1.4328	-1.46159	-1.48601	-1.69495	-1.06316	-0.348714	-1.18497	-1.49387	0.435586	-1.2439	-0.825182	0.717573	0.674087	0.573493	0.689316	-0.184816	0.698905	0.362621	0.740468	-0.881749	0.836574	1.41169	1.10392	1.05127	3		+	+	+	O43306;O43306-2	ADCY6
1.71181	1.1681	1.05657	0.121664	-0.27425	-0.217206	0.559041	-2.0084	-0.624489	-0.797115	-0.173253	0.123999	-1.27841	-1.58532	-0.214019	0.0733118	-0.172849	-0.401584	-0.195685	-0.0180865	-0.496337	0.41338	-1.16161	0.0057536	-0.0942547	0.414566	-1.64187	3	+	+	+		J3KN01;P55196;P55196-3;P55196-5	AFDN
-0.167121	-1.95505	-1.16546	0.495896	0.593122	-0.398722	0.307095	0.947788	-0.108272	1.08687	0.764091	1.14663	1.12774	1.48704	0.507266	0.438342	0.631671	0.605635	0.352776	-1.03557	0.128074	-0.513562	0.553693	-0.0237453	-0.110502	-1.49598	0.396974	3		+	+	+	O00567	NOP56
-1.10271	-1.35125	-1.35951	-1.59351	-1.33348	-0.427343	0.449131	-0.54952	-0.628119	-0.197097	0.604049	0.139799	1.27772	0.2907	0.829075	0.188696	1.01897	1.15879	0.0399898	1.13621	0.721392	0.957842	0.389171	0.963375	1.00843	1.2291	0.0279263	3		+	+	+	O00217	NDUFS8
-0.731257	0.000718765	0.510617	0.323812	1.61808	1.8011	0.840757	2.29583	0.567852	0.833118	0.0242229	0.163538	0.547817	-0.138919	0.236931	-0.50587	-0.680861	-0.153294	0.439893	-0.571249	-0.487111	-0.906112	-0.327785	-0.539822	-1.87827	-1.39834	-0.575771	3	+	+		+	A0A1B0GTY3;O95450	ADAMTS2
0.769881	0.156718	1.46901	-0.735093	0.789536	0.315491	-0.513983	-0.838183	-0.0174727	0.380839	-1.02236	1.05333	0.642622	0.303833	-1.76418	1.21177	-0.0837475	0.199167	0.0261544	0.135278	0.214251	-1.4573	1.20225	0.00556836	-2.74198	-1.88189	0.952417	3	+	+		+	C9JEJ2;P49585	PCYT1A
-1.62614	-0.801412	-1.29736	-0.400736	0.204139	-0.179578	0.211464	0.669576	0.726009	-0.208228	0.994484	-0.787834	0.963436	-0.496265	1.18555	-0.203548	0.146484	0.638665	0.0998812	-0.0813611	-0.243482	1.42632	-1.10248	0.964542	1.71446	1.72099	-0.977088	3	+	+	+		B1AH87;P30536	TSPO
-2.34759	-2.07858	0.796923	-1.49654	-1.47877	-0.954755	-0.936938	-1.12981	-1.3718	-0.977051	-1.29068	0.72468	-1.06739	-1.67296	-1.69007	0.416036	-0.728239	-0.542615	0.740981	-0.961047	-0.19507	0.542305	0.366187	0.996904	1.463	0.710542	-0.0897403	3	+		+	+	B4DK72;Q01064;Q01064-2	PDE1B
2.36663	1.23827	0.798209	-0.348201	-0.00633971	-1.19785	0.0661408	-0.855165	-1.71	-1.20069	-0.526465	-0.198257	-1.55564	-1.20583	-1.40662	0.12694	-0.47042	0.260959	0.0204172	-0.330537	0.80877	0.740595	1.12358	-0.166298	0.585335	0.968422	0.985228	3		+	+	+	P46734;P46734-2;P46734-3	MAP2K3
-1.24213	-0.0412687	-0.683969	-0.614329	-0.744454	-0.390337	0.64912	-1.27985	-0.900402	-0.556817	1.1464	-0.305983	-0.69914	-1.02094	0.499617	0.566214	1.02299	0.710859	0.98056	0.763544	1.47328	1.73278	-0.622681	0.729829	1.62556	1.48882	-1.2127	3		+	+	+	P50747	HLCS
-0.385605	1.2961	1.37239	1.66866	0.483874	0.431877	-2.24435	0.838151	0.656481	0.752607	-0.541623	0.876424	0.613551	0.882288	0.558875	-0.262495	-0.508043	-1.21217	-0.876525	-0.816589	-0.601973	-0.825613	0.450967	-1.05967	-2.27999	-1.6607	-0.175693	3		+	+	+	P49137	MAPKAPK2
1.45913	0.331405	-0.479998	1.17213	0.820607	1.82395	1.07483	0.814386	0.448572	-0.143299	1.17754	-0.110575	-0.275358	0.0952566	-1.37228	-0.680772	-0.480346	-0.0389584	-0.689632	-0.805629	-1.0932	-1.16371	-0.478458	-0.936591	-1.12589	-1.00308	-1.24109	3		+	+	+	P40616;P40616-2	ARL1
1.20587	0.509129	0.609609	1.35832	0.308503	0.767215	-0.00942561	0.252192	-0.253796	-0.354682	0.43765	0.297454	-0.589119	-1.35248	-1.36546	-0.122539	-1.68414	-1.11022	-1.00926	-0.813465	-2.22515	-0.626091	-0.927417	-0.588633	-1.86066	-2.36835	0.715631	3		+	+	+	Q00537	CDK17
-0.740901	-0.560416	-1.45087	0.801772	0.186242	0.910687	1.09798	0.556719	-0.66975	-0.985704	1.21457	-1.54739	-1.5471	-1.3462	-0.101881	0.0552875	0.163797	0.121268	0.0999184	-1.03018	-0.0471731	0.906226	-1.61027	0.616482	0.968847	1.00325	-1.14748	3	+	+	+		P57088	TMEM33
-1.27694	-1.31653	-1.43593	-0.528093	0.122823	-0.332046	0.0818138	-1.04182	1.34835	-0.69261	1.33018	-0.535205	1.15355	0.011033	1.55111	0.930877	-0.206648	0.882963	0.387348	0.0881317	0.456258	1.21159	-0.302403	1.34338	0.618844	1.71629	-1.15054	3	+	+		+	P56378;P56378-2	ATP5MPL
1.034	0.504867	0.175499	0.652978	1.00349	1.11365	1.10825	0.112832	0.314534	-0.0720014	1.22111	-1.64678	-1.22143	-0.783123	0.298863	-1.4493	-0.81172	-0.28211	-0.100922	0.220913	-0.527982	-0.0661784	-1.41258	0.375856	-0.568525	-1.2055	-1.71129	3	+		+	+	O95159	ZFPL1
0.148127	-0.294172	-1.08195	1.41186	0.604002	0.968255	0.901934	1.44068	0.62462	0.253967	0.562393	0.301042	0.765367	-0.241379	0.293507	-0.628999	-0.311617	-1.20388	-0.246832	-1.03149	-1.81252	-0.117683	-1.26758	-0.742787	-1.49867	-0.565808	-2.11259	3	+		+	+	O95478	NSA2
-1.28239	-1.83073	-1.6378	0.410428	0.189687	-0.183939	0.209452	0.830949	1.56942	0.22299	0.51438	-1.16759	0.872363	0.417977	0.92903	-0.302249	0.562412	0.966049	1.05268	-0.591156	-0.915519	0.950324	-0.0749988	0.559448	-0.259525	1.12129	-0.12685	3	+	+	+		P00387;P00387-2;P00387-3	CYB5R3
0.161942	0.953416	1.12619	0.0035175	0.506907	0.767275	-0.37505	-0.132686	-0.332941	-0.116268	0.787749	-1.4567	-0.600259	-0.558643	-1.10809	1.49728	-1.18681	-0.647403	-1.47244	-0.559598	-1.01874	-1.01514	-0.1256	1.28258	-0.699187	-1.14026	-0.506149	3	+	+	+		O96013	PAK4
-0.642376	-1.33671	-0.344795	-0.579815	0.131739	-0.137825	0.783832	0.676037	-0.650487	-0.122079	1.21296	-1.98487	0.559151	0.450727	0.21243	0.726643	1.17021	0.454098	0.622958	0.595445	1.02616	1.37544	-0.226609	0.951664	0.875311	1.49421	0.28994	3	+	+	+		P03905	MT-ND4
1.05543	-0.693302	-0.381915	0.596086	0.31024	-0.637826	0.913457	0.0419475	0.288054	-0.193517	0.712981	0.87656	0.311406	1.05387	0.268215	0.298683	0.222948	0.872704	1.0994	-0.373841	-0.376912	0.0295208	-0.427978	-0.404967	-2.35675	-1.89439	-0.47169	3		+	+	+	O60934	NBN
-1.35036	-0.240599	-0.6548	-1.32872	0.387353	0.817758	0.410596	-0.569083	-0.147249	0.424529	1.42188	0.493827	-0.391749	0.768945	0.563769	0.0101783	-0.411021	-0.804666	-0.983005	0.521431	0.992632	-0.106343	0.0914203	0.886564	1.84045	1.38178	-1.59971	3		+	+	+	O75146	HIP1R
1.91192	1.68079	1.65938	0.84371	-0.629448	-0.201048	-1.45592	-0.342912	-1.4624	-1.4672	-1.01686	-0.0234177	-1.14693	-1.22622	-2.27017	-0.660597	-0.120411	-0.127912	-0.85066	-1.03066	-0.196102	-0.365136	0.685925	-0.970435	-0.108926	-0.257738	-0.419987	3		+	+	+	O43854;O43854-2	EDIL3
-0.633038	-1.56557	-1.89316	1.42544	0.401518	0.026564	-0.121393	1.02111	0.387423	0.353311	1.21346	0.942403	1.06726	0.398192	0.520128	0.0291754	0.0405703	-0.878355	0.801283	-0.746712	-0.904523	-0.245203	-0.683764	-1.03756	-1.28999	-0.895327	-1.96021	3		+	+	+	O75694;O75694-2	NUP155
0.249234	1.58617	0.643202	-1.96406	-1.06806	-0.495765	-1.90358	-0.919529	-1.47205	0.0511224	-1.03701	0.0419983	-0.514764	-1.62407	-0.273667	0.345572	0.844509	0.593602	0.633331	0.351629	0.738051	-0.0327216	0.943531	1.25918	-0.707163	-0.175894	0.546183	3	+	+	+		O75815	BCAR3
-1.96604	-1.4677	-1.24889	-0.443432	0.126662	-0.45418	0.20102	-0.32613	0.822131	0.32651	0.346773	-0.40087	-0.0257342	0.370219	1.34434	0.55774	1.48365	0.475545	0.400028	0.787739	0.59039	1.23282	0.196185	0.63514	0.580405	1.5456	-0.134291	3	+	+		+	P03915	MT-ND5
1.04106	-0.354434	0.718603	1.19964	1.0725	-0.263753	0.158935	1.0729	0.366246	0.982312	0.441837	-0.947443	0.614854	0.646471	0.00227333	-0.179536	-0.856223	-1.14816	-1.40886	-0.147087	-0.832161	-1.05064	0.558745	-0.635961	-1.99341	-1.23037	-0.0559006	3		+	+	+	P16401	H1-5
-1.62195	-0.427178	-1.15237	0.446853	0.633534	-0.461187	0.299326	1.48148	1.0616	0.507767	1.08866	0.898196	1.86809	1.31511	1.60489	0.175028	-0.57229	-1.2598	0.0843982	0.00156839	-1.40634	-0.554186	-0.40175	-0.387625	-1.03384	1.28852	-0.868896	3	+		+	+	P05155;P05155-2;P05155-3	SERPING1
0.940482	1.59183	1.53487	1.30133	0.268242	0.0231216	-0.295628	0.778149	0.0655149	0.147826	-0.76431	0.575238	-0.145023	-0.123731	0.561667	-0.686961	-0.936233	-0.95806	-1.14081	-0.90382	-1.08313	-0.962142	0.0624054	-0.695659	-1.03216	-1.09833	0.450396	3		+	+	+	P04114	APOB
1.65936	1.62076	1.8073	0.295454	-1.35168	-1.24613	-1.62481	1.33921	-1.27173	-0.356982	-1.41785	-0.43836	0.464935	0.285139	-0.49228	-0.712826	0.00842851	-0.661309	-0.274384	-1.01375	-0.157651	-0.906069	0.34042	-0.577957	-0.176565	-0.128787	0.21203	3	+	+	+		P04004	VTN
2.12236	1.05974	0.771361	0.608193	0.27083	-0.161262	-0.301985	0.303415	-0.263824	-0.514432	-0.453148	-0.264256	-0.368545	-0.58922	-0.591974	-0.566486	-0.899628	0.629255	-0.725624	-0.665863	-0.727856	-0.98167	-0.415555	-0.674357	-0.841673	-0.260983	-0.283193	3	+		+	+	P05121	SERPINE1
-2.07981	1.60233	0.668425	-0.714217	-1.91176	-1.58334	-1.14674	0.279193	-0.639331	-1.02239	-0.0581881	1.25751	-0.119351	-1.59235	-1.40676	0.0989514	0.636612	0.799717	0.190085	0.227636	-0.479068	0.725309	0.9909	0.393722	-0.666514	0.0743994	1.4528	3		+	+	+	P11802	CDK4
-1.28532	0.0770022	-1.20806	-0.857168	1.77327	0.417693	0.816522	-1.2431	-1.163	-0.671173	-0.0308567	-0.0689583	-1.69183	-1.20326	-1.05124	0.971859	0.863595	1.11877	-0.5992	0.728453	0.147857	1.22728	-1.53803	0.720074	-0.588947	0.869924	-1.07695	3	+	+		+	P11274;P11274-2	BCR
1.02928	0.902785	0.422065	1.2636	0.0770102	1.86548	0.408348	1.18367	0.929088	0.214021	0.750772	-0.123546	0.30539	-0.158052	0.633718	-0.711673	-0.653452	-0.881566	0.0835601	-0.964004	-1.31936	-0.878754	-1.82827	-0.632449	-1.5118	-1.57887	-1.74631	3	+		+	+	P14174	MIF

## Sheet: 5E upsetplot
Liver	SGBS	Huh7/U2OS	hAPC	THP1	SUM159	Uniprot	Gene name	Protein name
	+					A8MY43;H3BNP3;H3BQP2;H3BS02;H3BTL2;H3BUV3;O14874;Q6FGL4;Q96G95;Q96IN5	BCKDK	[3-methyl-2-oxobutanoate dehydrogenase [lipoamide]] kinase, mitochondrial
	+					A6ND90;B3KQQ8;E9PIC0;E9PIG3;E9PK73;E9PQI9;G3V173;H0YD41;H0YD96;O14521;Q53XW5;Q6IRW2	SDHD	Succinate dehydrogenase [ubiquinone] cytochrome b small subunit, mitochondrial
	+					F8WCM5;Q1WM24	INS-IGF2	Insulin, isoform 2
	+			+	+	E5RJU9;H0YB56;H0YBE0;H0YBJ8;Q05DH2;Q52QU9;Q6PK07;Q86UE4;Q8TCX3	MTDH	Protein LYRIC
	+					C9JXB2;H7C5M7;Q7L9D9;Q9H7Q3;Q9NS98	SEMA3G	Semaphorin-3G
	+					O14925;Q53FF8;Q5T1E6;Q6P5S5	TIMM23	Mitochondrial import inner membrane translocase subunit Tim23
	+					A0A0D9SFS2;A4D2E7;F2ZC07;F2ZC08;H7BZE2;O15170;O15275;Q15654;Q9BTB2;Q9BUE5;Q9BXP3;Q9UNT4	TRIP6	Thyroid receptor-interacting protein 6
	+					F5H2B9;G3XAG2;H0YMI1;H0YN48;H0YNH8;Q14DD3;Q8N3B8;Q96NH6;Q9BZF9;Q9HCL1;Q9NWC6	UACA	Uveal autoantigen with coiled-coil domains and ankyrin repeats
	+					Q4W5Q3;Q7Z622;Q8TF35;Q96MU7	YTHDC1	YTH domain-containing protein 1
+	+	+	+	+	+	B2R9K0;C9J1D1;C9JBM3;F8W7B5;H7BZY9;Q8WTS1;Q9Y369	ABHD5	1-acylglycerol-3-phosphate O-acyltransferase ABHD5
	+					Q5T3Q7;Q5T3Q8;Q6P197;Q6P664;Q9H583;Q9NW23	HEATR1	HEAT repeat-containing protein 1;HEAT repeat-containing protein 1, N-terminally processed
	+					A1L3V1;C9JD84;C9JDW2;E7EV71;H7BZ76;H7C0I7;H7C2H7;H7C4L5;P22064;Q14766;Q53SD8;Q53SF3;Q53SG1;Q59HF7;Q8TD95	LTBP1	Latent-transforming growth factor beta-binding protein 1
	+					A6NJ78;A8MRS5;B5MC64;B7WNU2;F8WD83;Q3MHD3;Q8N601;Q8NBA7	METTL15	Probable methyltransferase-like protein 15
	+					B2RA58;F8VWV8;F8VXD5;Q53FV1;Q7Z4E5;Q8NFX0;Q9P004	ORMDL2	ORM1-like protein 2
	+					B2R4H2;D6R9X9;D6RG19;P02403;P61927;Q6IBB4;Q99883	RPL37	60S ribosomal protein L37;Ribosomal protein L37
	+					A0A087WU72;A1L4H1;B5MDQ5;C7S7T9;C7S7U0;K7EP70;K7EPL3;M0QZ17	SSC5D	Soluble scavenger receptor cysteine-rich domain-containing protein SSC5D
	+		+			B1AH87;B1AH88;J3QLD3;P30536;Q13849;Q53Y59;Q6IAZ7;Q6ICF9;Q96TF6	TSPO	Putative peripheral benzodiazepine receptor-related protein;Translocator protein
	+					A0A087WTF5;D6RJB6	USP17L20	Ubiquitin carboxyl-terminal hydrolase;Ubiquitin carboxyl-terminal hydrolase 17-like protein 20
	+					A0AV16;O43895;O75994;Q5JZ40	XPNPEP2	Xaa-Pro aminopeptidase 2
	+					A0A087X208;H0Y5U1;O00468;Q5SVA1;Q5SVA2;Q60FE1;Q7KYS8;Q8N4J5;Q96IC1;Q9BTD4	AGRN	Agrin;Agrin C-terminal 110 kDa subunit;Agrin C-terminal 22 kDa fragment;Agrin C-terminal 90 kDa fragment;Agrin N-terminal 110 kDa subunit
	+					A0A0A6YYH9;E7EUZ7;H0Y857;Q5RIA9;Q5RIB0;Q5RIB3;Q6NVZ8;Q8N7U8	CBWD5	COBW domain-containing protein 5
	+					B2R4W6;M0QXX8;M0R1L7;M0R1T5;O43633;Q3ZTT0	CHMP2A	Charged multivesicular body protein 2a
	+					B2R8F7;O75339;Q6UW99;Q8IYI5	CILP	Cartilage intermediate layer protein 1;Cartilage intermediate layer protein 1 C1;Cartilage intermediate layer protein 1 C2
	+					B2RAJ5;B4DI33;E7ES32;O75472;Q8WUJ6;Q8WXJ3;Q96D76;Q96EY1;Q96IV1;Q9NYH8	DNAJA3	DnaJ homolog subfamily A member 3, mitochondrial
	+					D3DUJ4;K7EK00;K7EPG9;K7ERQ2;Q96ND0	FAM210A	Protein FAM210A
	+					I3L1L3;I3L2H8;I3L311;Q86VM3;Q9BQG0;Q9BW49;Q9P0V5;Q9UF99	MYBBP1A	Myb-binding protein 1A
+	+					A8K404;B3KRU8;D3DWR1;D6R9U2;D6RA48;D6RAK2;D6RB69;D6RBS3;D6RD15;D6RF69;D6RHZ8;D6RIS2;P26572;Q6IBE3	MGAT1	Alpha-1,3-mannosyl-glycoprotein 2-beta-N-acetylglucosaminyltransferase
	+					B2RNS2;B7Z2C4;B9EH71;G8JL91;H0Y5F6;H0Y6T0;Q3LID6;Q4G0V1;Q5TF95;Q5TF96;Q5TF97;Q5TF98;Q6IPQ4;Q6NE83;Q86T89;Q8N1W4;Q8NI08	NCOA7	Nuclear receptor coactivator 7
	+					Q7L4H4;Q8TD55;Q8WYS8	PLEKHO2	Pleckstrin homology domain-containing family O member 2
+	+					A8MXT8;H0Y5Z8;O00391;Q59G29;Q5T2X0;Q8TDL6;Q8WVP4	QSOX1	Sulfhydryl oxidase 1
	+					B2R4Q3;D3YTB1;D3YTI8;F8W727;P02433;P62910	RPL32	60S ribosomal protein L32
	+					D6RA57;D6RC31;D6RE67;H0Y9X1;Q0P6E4;Q0P6J1;Q96EY4;Q9NUR7	TMA16	Translation machinery-associated protein 16
	+					F5GX56;H3BLS7;J3KP14;Q58F10;Q5THJ4;Q6MZK9;Q6ZV12;Q709C4;Q709C5;Q86UB4;Q9NSJ3;Q9UIM0;R4GMW1	VPS13D	Vacuolar protein sorting-associated protein 13D
	+					A0A0C4DG27;B2RAH1;C9JCQ9;C9JD75;D3DSG6;P50747;Q99451	HLCS	Biotin--[acetyl-CoA-carboxylase] ligase;Biotin--[methylcrotonoyl-CoA-carboxylase] ligase;Biotin--[methylmalonyl-CoA-carboxytransferase] ligase;Biotin--[propionyl-CoA-carboxylase [ATP-hydrolyzing]] ligase;Biotin--protein ligase
	+					A4D1Z9;C9J991;Q502W3;Q9NRB3;Q9NXY7	CHST12	Carbohydrate sulfotransferase 12
	+		+			B3KQ16;F8W6J3;K7EPS8;Q0D2Q0;Q6P4C5;Q9BSL7;Q9NSK7	C19orf12	Protein C19orf12
	+		+			A0A0D9SF08;A0A0D9SFH0;A2A2G5;Q8N899;Q8NF66;Q9BYP5;Q9BYP6;Q9UJ14	GGT7	Gamma-glutamyltransferase 7;Gamma-glutamyltransferase 7 heavy chain;Gamma-glutamyltransferase 7 light chain
	+					O14666;O15111;Q13132;Q5W0I4;Q92467	CHUK	Inhibitor of nuclear factor kappa-B kinase subunit alpha
	+					A0A087WWK8;A0A0C4DGT3;O94863;Q6DN90;Q96D85	IQSEC1	IQ motif and SEC7 domain-containing protein 1
	+					B1AKU4;B1AKU5;B2RDL1;B7Z8A3;F5H591;Q8NHU7;Q92845;Q9H416	KIFAP3	Kinesin-associated protein 3
	+					A0A087WUV5;B2R6M7;F5GZN3;H0YKB5;H0YKS8;Q08431;Q53FU9;Q7Z3D2;Q9BTL9;X6R3G6	MFGE8	Lactadherin;Lactadherin short form;Medin
	+					A8MPV4;A8MTD3;B5MC10;B5MC53;B5MCF8;C9J473;D6W555;E7EX18;F8WEL3;G5E9F5;H0Y6M5;P39210;Q53SY2;Q96B08	MPV17	Protein Mpv17
	+					B2RE54;O43675;P56556;Q6FGW0;Q6IBT8;Q6IC39	NDUFA6	NADH dehydrogenase [ubiquinone] 1 alpha subcomplex subunit 6
	+					A6NFM2;B4DMU0;E2QRB3;J3KQ22;J3KSA9;J3KTA8;J3QKT3;J3QKT4;J3QL23;J3QL24;J3QL32;J3QLK9;J3QR88;J3QRZ0;P32322;Q6FHI4;Q96DI6;Q9HBQ4	PYCR1	Pyrroline-5-carboxylate reductase;Pyrroline-5-carboxylate reductase 1, mitochondrial
	+					B2R5Q4;B7Z350;B7Z5X8;B7ZLP1;D3DR44;O95952;P54886;Q3KQU2;Q5T566;Q5T567;Q9UM72	ALDH18A1	Delta-1-pyrroline-5-carboxylate synthase;Gamma-glutamyl phosphate reductase;Glutamate 5-kinase
	+					E9PS97;J3KNQ4;Q96C85;Q9HA48;Q9NVD7	PARVA	Alpha-parvin
	+	+	+	+		A6NEF5;Q4KMQ3;Q6IQ22	RAB12	Ras-related protein Rab-12
	+					E9PI04;E9PLE5;E9PMP0;E9PSI0;H0YC88;H0YE35;H0YEN0;Q0P508;Q2T9J1;Q7Z352;Q96EZ1;Q96SZ2;Q9H064;Q9H5H3;Q9H9E7;Q9NPQ8	RIC8A	Synembryn-A
	+					B3KWV9;D6RAE2;D6RBM1;D6RGJ5;E9PC44;E9PDM8;E9PG84;O94855;Q8IYI7	SEC24D	Protein transport protein Sec24D
	+			+		B4DKG0;Q5JPH2;Q5TDE2;Q5TDE3;Q5TDE4;Q5TDE5;Q5TDE6;Q6IA07;Q6P2H8;Q9H6E2	TMEM53	Transmembrane protein 53
	+	+	+	+	+	A8K9W4;C9JLR4;F8WB86;Q4ZG56;Q6PJ80;Q8IYM5;Q92575	UBXN4	UBX domain-containing protein 4
	+					M0R2F5;Q96CT7	CCDC124	Coiled-coil domain-containing protein 124
	+				+	D6RCF4;I3L1N9;Q7Z3D5;Q8N5K1	CISD2	CDGSH iron-sulfur domain-containing protein 2
	+					D6RGZ6;E9PF17;P13611;P20754;Q13010;Q13189;Q15123;Q86W61;Q9UCL9;Q9UNW5	VCAN	Versican core protein
	+					B2R600;B4DH15;F8VVA2;F8W1J5;H0YI52;H0YIL9;O43188;Q9BUQ8	DDX23	Probable ATP-dependent RNA helicase DDX23
	+		+	+		A6NF18;B4E2I7;B7ZKW2;E5RJ79;E9PEZ2;H7C2W8;H9KV28;O60610;Q17RN4;Q59FH8;Q9UC76	DIAPH1	Protein diaphanous homolog 1
	+		+			B2RUU0;D2JYH6;F6U495;H0YN80;H0YND0;P35555;Q15972;Q75N87	FBN1	Fibrillin-1
	+					A4D1E9;B4DFY6;C9J8R7;C9JEQ8;C9JNI1;F8WBB5;F8WBY0;F8WCN4;Q3B7A6;Q5H9V2;Q8IXG8;Q8N982;Q8WU16;Q9BSP1;Q9Y6T6	GTPBP10	GTP-binding protein 10
+	+			+		B0KZ81;B2R834;C9J9P1;C9JZU8;C9K0E3;Q05655;Q15144;Q86XJ6	PRKCD	Protein kinase C delta type;Protein kinase C delta type catalytic subunit;Protein kinase C delta type regulatory subunit
	+					B5BU67;C9J8E1;C9JPW3;H7C0G6;Q16644	MAPKAPK3	MAP kinase-activated protein kinase 3
	+					A0A075B6R8;A6NLC2;B2RTS3;B7ZB24;B7ZMI4;F5H1U9;F5H8D6;F8WDQ8;H0YF96;H0YFZ6;H0YGQ3;H0YH70;H3BM19;O43798;O75970;Q4LE30;Q5CZ80;Q5JTX3;Q5JTX6;Q5JTX7;Q5JUC3;Q5JUC4;Q5VZ62;Q8N790	MPDZ	Multiple PDZ domain protein
	+					H0YG10;Q13823;Q9BWN7	GNL2	Nucleolar GTP-binding protein 2
	+					B4DNG0;Q53FR1;Q53HV9;Q5SQL6;Q69AX9;Q8NBJ2;Q9NRN5	OLFML3	Olfactomedin-like protein 3
+	+	+	+		+	A6NEI2;Q96Q06	PLIN4	Perilipin-4
	+			+	+	B9ZVP7;C9JD32;J3KT29;J3KTJ3;J3QQT9;P23131;P24048;P62829;Q29246;Q3SWV7;Q6P5S1	RPL23	60S ribosomal protein L23
	+					B9A051;Q96EL3	MRPL53	39S ribosomal protein L53, mitochondrial
	+					B2RBY9;P35625;Q5THV4;Q9UC74;Q9UGS2	TIMP3	Metalloproteinase inhibitor 3
	+					I3L0Q4;I3L1A5;I3L2Z6;O95887;Q6PJA6;Q6PKC3;Q8N2Q4;Q96K45;Q96K53	TXNDC11	Thioredoxin domain-containing protein 11
	+					A8K0L3;A8MWR2;J3KSA3;J3QKM5;J3QQS0;Q658J8;Q71RE1;Q8TE44;Q8TF74	WIPF2	WAS/WASL-interacting protein family member 2
+	+					O75063;Q5W0C3;Q5W0C4;X6RH03	FAM20B	Glycosaminoglycan xylosylkinase
	+					B3KQI8;H0Y3X5;H0Y7R7;O75520;P21589;Q5W116;Q96B60	NT5E	5'-nucleotidase
	+					D3DR26;Q6DKG1;Q6P4B9;Q8N3G1;Q8NBU5;Q8WYR9;Q969Y3	ATAD1	ATPase family AAA domain-containing protein 1
	+			+		E9PK05;O14523;Q86UT7;Q86V04;Q8N522;Q8TBN4;Q96G10	C2CD2L	C2 domain-containing protein 2-like
	+					A2RU09;F5H875;F8VUA2;F8VVT7;Q14468;Q15779;Q96G31;Q9HD42	CHMP1A	Charged multivesicular body protein 1a
	+					A8WBK8;B2R958;Q5T4B8;Q5T4B9;Q96EW4;Q9Y3A0;V9GY32;V9GZ09	COQ4	Ubiquinone biosynthesis protein COQ4 homolog, mitochondrial
	+		+			B3KTR8;K7EK08;K7EPK6;K7EQS5;K7EQS9;O43310;Q8IVD5	CTIF	CBP80/20-dependent translation initiation factor
+	+					D6RJB4;H0Y8Q7;H0YA20;P52824;Q6P3W4	DGKQ	Diacylglycerol kinase;Diacylglycerol kinase theta
	+					A0A0A0MSG2;C9J3S8;E9PKF4;F8WDA8;J3KNW4;Q13229;Q13644;Q14192;Q2I5I4;Q5TM15;Q9P294;U3KQT4	FHL2	Four and a half LIM domains protein 2
	+					D3DVS4;D6RDJ1;Q6FI78;Q9NX58;Q9NYS1	LYAR	Cell growth-regulating nucleolar protein
	+					B0QY86;B0QY91;H0Y6J8;Q5TI16;Q7RTP5;Q8N3F8;Q8N3N8;Q9BVL9;Q9BY92;Q9UH43;Q9UH44;Q9UH45	MICALL1	MICAL-like protein 1
	+					A6PVS1;Q5THU6;Q6UVY6;Q8NC97;Q8WV49;Q9H4M6;Q9Y4U3	MOXD1	DBH-like monooxygenase protein 1
	+					A0A0A0MQZ6;H0YAI9;O95478	NSA2	Ribosome biogenesis protein NSA2 homolog
	+					A0A0D9SF60;E7EMY7;E7EP40;E7EST6;E9PHJ1;H0YFB1;Q86W91;Q99569	PKP4	Plakophilin-4
	+					A8K6M6;C9IZD3;I3L1S9;I3L3P1;I3L460;I3L4P0;I3L4P6;I3L4Y5;Q68EM7;Q6ZUS4;Q7Z2F2;Q8NDG2;Q96KS2;Q96KS3;Q96SS8;Q9BVF6;Q9H8U5;Q9NW54	ARHGAP17	Rho GTPase-activating protein 17
	+					B3KQT3;O60687;Q8WW85	SRPX2	Sushi repeat-containing protein SRPX2
	+					A0A087WTA0;C9JVI0	USP17L11	Ubiquitin carboxyl-terminal hydrolase;Ubiquitin carboxyl-terminal hydrolase 17-like protein 11
	+					A6N8M6;A6NC60;D6RB11;H0Y9X8;I3L286;I3L3V3;I3L4C5;Q7L354;Q8TCM4;Q9H832;Q9H893	UBE2Z	Ubiquitin-conjugating enzyme E2 Z
	+			+		I3L2H6;I3L2Q9;Q96M28;Q9BSN9;Q9H2F3	HSD3B7	3 beta-hydroxysteroid dehydrogenase type 7
	+					A0A087X177;A8K442;B4DMU2;E9PDT7;Q59EY5;Q8N556;Q9HBY1	AFAP1	Actin filament-associated protein 1
	+					A0A087WTI5;B2RTT0;F8WAD0;Q5T5F7;Q6IPM6;Q6UY14;Q8N643;Q9HBS6	ADAMTSL4	ADAMTS-like protein 4
	+					B4DHH0;B7WNS8;J3KRB9;J3KRD8;J3KRN9;J3KS18;J3KSG2;J3KTH6;J3KTI9;J3QKL1;J3QQM0;J3QRQ9;J3QS22;J3QSD6;Q5IBP1;Q5IBP2;Q5IBP3;Q5IBP4;Q5M772;Q5M773;Q5M774;Q5M775;Q86XT8;Q8N4U4;Q8WU84;Q9HCQ3	SPECC1	Cytospin-B
	+		+			B4DL47;C9JJ40;C9JJ60;K7EK70;K7ELL0;K7EMM8;K7EPU6;K7EQB2;Q49A26;Q5U632;Q6P1Q2;Q6V3W7;Q9BTI1;Q9BXK2	GLYR1	Putative oxidoreductase GLYR1
	+					F8W681;F8WE55;H7C2L6;O15216;Q86WV9;Q9BWE6;Q9H3H5	DPAGT1	UDP-N-acetylglucosamine--dolichyl-phosphate N-acetylglucosaminephosphotransferase
	+					M0R2L7;Q96DU7;Q9UE25;Q9Y475	ITPKC	Inositol-trisphosphate 3-kinase C
	+					A8MYV2;B8ZZ08;B8ZZ09;B8ZZ10;B8ZZ12;B8ZZ13;F2Z322;F8WBC1;H7C2U4;Q96S32;Q9NPH4;Q9NQ29	LUC7L	Putative RNA-binding protein Luc7-like 1
	+					A8MV96;B3KN20;B4DJH9;B4DPI1;B5MBY3;D3YTJ3;E9PQV6;F6XEV2;O75785;Q9BPX6;Q9H9N6;Q9UFX0;S4R3D7;S4R3V1;S4R3W3	MICU1	Calcium uptake protein 1, mitochondrial
	+					A8MZF8;H0Y2S9;H0Y7E2;H7C3G6;J3KSK7;J3KSW8;J3QL44;J3QRL2;K7EJ14;K7EL39;Q3KQZ5;Q5FB94;Q6DHW2;Q6WCQ1;Q7Z5Y2;Q8N390;Q96G40	MPRIP	Myosin phosphatase Rho-interacting protein
	+					A0A087WYD0;E7EWP0;F8WDD2;F8WDZ2;H0Y886;H7C568;H7C5C1;O43674;Q561V6	NDUFB5	NADH dehydrogenase [ubiquinone] 1 beta subcomplex subunit 5, mitochondrial
	+					C9JKG1;D3DWU3;P13247;P21810	BGN	Biglycan
	+					E1P575;Q58EZ3;Q6P679;Q6PJD7;Q8N392;Q96S64	ARHGAP18	Rho GTPase-activating protein 18
	+					A0A075B7A0;F8VUA6;F8VWC5;F8VXR6;F8VYV2;G3V203;H0YHA7;J3QQ67;Q07020;Q8WTZ6	RPL18	60S ribosomal protein L18
	+					B2RE41;B7Z746;I3L2X1;Q9BYC9	MRPL20	39S ribosomal protein L20, mitochondrial
	+					O15235;Q53X98	MRPS12	28S ribosomal protein S12, mitochondrial
	+					B2R4G0;E7EVL0;H7BYN8;P48061;Q2L985;Q2L986;Q2L988;Q5IT36;Q6ICW0;Q9H554	CXCL12	SDF-1-alpha(3-67);SDF-1-beta(3-72);Stromal cell-derived factor 1
	+					Q9P052;Q9Y2S6	TMA7	Translation machinery-associated protein 7
	+					A0A087WVW9;D6RBQ6	USP17L17	Ubiquitin carboxyl-terminal hydrolase;Ubiquitin carboxyl-terminal hydrolase 17-like protein 17
+	+					A8K7E9;E9PJ47;E9PJX1;E9PMQ3;E9PNY1;E9PQ47;E9PQA5;H0YCU8;O14616;O95159;Q9UID0	ZFPL1	Zinc finger protein-like 1
	+					A2A3H9;B1AN85;B1AN86;B7Z2R8;B7Z7T6;F5H301;F5H886;Q15883;Q5VXL0;Q5VXL1;Q8N756;Q8NI14;Q99839;Q9UDY0;Q9UDY1;Q9UDY2;U3KQJ2	TJP2	Tight junction protein ZO-2
	+					A8MTQ6;B2R7E1;O00286;Q13131;Q5D0E1;Q86VS1;Q96E92;Q9UNQ4	PRKAA1	5'-AMP-activated protein kinase catalytic subunit alpha-1
	+	+		+		B4DWW1;B4DZG7;F8VP63;F8VP99;F8VYN9;F8W1Z8;P40616;P80417;Q53XB1	ARL1	ADP-ribosylation factor-like protein 1
	+					D3DSD5;E5RI60;E5RJR7;H7C206;Q9NSJ8;Q9P2K0;Q9UH83;Q9UHI8;Q9UP80	ADAMTS1	A disintegrin and metalloproteinase with thrombospondin motifs 1
	+					C9J8I6;D3DN67;H7C5K4;Q5PR20;Q6GPG9;Q76M96;Q8IVT6;Q8NBV1;Q8NHY8	CCDC80	Coiled-coil domain-containing protein 80
	+					B2DBD8;C9JZF7;G5E9W2;H7C5L5;Q6P2I4;Q6UXD2;Q9P2E5	CHPF2	Chondroitin sulfate glucuronyltransferase
	+					A4D2K9;C9JV95;F8WDT8;F8WEI3;G3V0G3;H7BZN7;H7C3E9;Q6IAE2;Q9H9I8;Q9NY93	DDX56	Probable ATP-dependent RNA helicase DDX56
	+		+			Q6ZRS7;Q96ET0;Q9NUI1	DECR2	Peroxisomal 2,4-dienoyl-CoA reductase
	+		+	+		A6NG19;A6NML8;C9J6U3;K4DI95;O60878;O60879;Q8WX06;Q8WX48;Q9UJL2	DIAPH2	Protein diaphanous homolog 2
	+					A8MY65;B9EH82;E1P5I1;O15043;Q3ZTL7;Q3ZTL8;Q4VXS1;Q4VXS2;Q4VXV8;Q4VXV9;Q96D72;Q9BQW0;Q9BTC0;Q9BW03;Q9H4G6;Q9H4G7;Q9NTU8;Q9NUM8;Q9UFB6	DIDO1	Death-inducer obliterator 1
	+			+		Q0P692;Q8TBQ9	TMEM167A	Protein kish-A
	+					A1L4N8;A9Z1W4;B1ANE3;B7ZLW7;B9EGF7;Q99707;Q99713;Q99723	MTR	Methionine synthase
	+					A3RJX2;C9JPJ4;O14819;O43333;P33527;P78419;Q59GI9;Q9UQ97;Q9UQ99;Q9UQA0	ABCC1	Multidrug resistance-associated protein 1
	+					A0A0A0MRW6;A0A0C4DFX0;Q5T5M3;Q5T5M4;Q7L4G6;Q8N6I0;Q8TEY9;Q8TEZ0;Q8TEZ1;Q9H675;Q9H6R4	NOL6	Nucleolar protein 6
+	+					B4DF59;E9PR11;H0YCB1;Q2HIX8;Q597G7;Q8NCX8;Q8WYS5;Q9NSY0	NRBP2	Nuclear receptor-binding protein 2
	+					A0A0C4DFS0;A8MZJ3;C9JIM0;P30039;Q9HCC2;V9GY00	PBLD	Phenazine biosynthesis-like domain-containing protein
	+				+	C9JFV4;E7EV54;I3L1P4;I3L3A8;I3L445;I3L4M7;I3L4P1;O15450;Q5EGN3;Q6NTE6;Q8IZL8;Q96FT1;Q9BU60	PELP1	Proline-, glutamic acid- and leucine-rich protein 1
	+			+		B7ZA32;K7EJP6;K7EL44;K7ELT9;K7EPX0;K7EQ89;K7EQF5;Q32NB8;Q8IYK9;Q8TA85;Q96A75;Q9H7G9;Q9NPW7;U3KQD9	PGS1	CDP-diacylglycerol--glycerol-3-phosphate 3-phosphatidyltransferase, mitochondrial
	+					A8QM65;C9J4I9;D6W4Y0;H7C1W1;H7C300;H7C3W2;Q4KMG2;Q92626	PXDN	Peroxidasin homolog
	+					A8K7D4;B7Z652;Q5TFZ5;Q6DKI1;Q6PEK3;R4GMU7	RPL7L1	60S ribosomal protein L7-like 1
	+					A6NKU0;C9JPR2;F5H3L0;F5H4R5;F5H7V8;H3BUY0;Q7Z2W9	MRPL21	39S ribosomal protein L21, mitochondrial
	+		+			A8MYV4;B2RB69;B4DL43;F5H6L6;H7BYD6;Q6P2F0;Q8IX04;Q96FF5;Q9NUX7	UEVLD	Ubiquitin-conjugating enzyme E2 variant 3
	+					A0A0A0MTB8;A2RUS4;Q68E02;Q8N1Q2;Q8NI36	WDR36	WD repeat-containing protein 36
+	+		+			B4DVD8;B5MDZ1;G3V169;H0YEC7;P29466;Q53EY6;Q5FBZ0;Q6DMQ1;Q6GSS3;Q6PI75;Q9UCN3	CASP1	Caspase;Caspase-1;Caspase-1 subunit p10;Caspase-1 subunit p20
	+					A3EZ79;A3EZ80;A3EZ81;A3EZ82;A3EZ83;A3EZ84;C9IYI1;C9J186;C9J3V3;C9J4P6;C9J5N8;C9JAL3;C9JCN1;E7EMS7;E9PAQ7;H7BZ95;M0QZU6;M0R0A5;M0R0W2;M0R1M0;M0R265;M0R3F8;Q32W58;Q32W62;Q32W63;Q32W64;Q32W65;Q32W66;Q32W67;Q6E0U4;Q6E0U5;Q6UXC7;Q96EW8;Q9BSY6;R4GMQ0;S4R2X7;S4R3L7;S4R425;S4R427	DMKN	Dermokine
	+					A1L492;B9EGQ4;Q5TE59;Q8N6M3;Q9H3Y1	FITM2	Fat storage-inducing transmembrane protein 2
+	+				+	A6NCX3;J3QLM5;K7EMT1;K7EQ86;K7EQR3;Q08E86;Q14667;Q3SYN5;Q49A07;Q5H9T4;Q6WG74;Q6ZP51;Q96HH8	KIAA0100	Protein KIAA0100
	+					Q5W0B3;Q96DY1;Q96JB6;Q96PC0;Q9H6T5	LOXL4	Lysyl oxidase homolog 4
	+					M0R3B8;P17568;Q6ICN9;Q9UI16	NDUFB7	NADH dehydrogenase [ubiquinone] 1 beta subcomplex subunit 7
+	+					E9PER6;H0Y4Z0;H3BNV5;H3BPR5;H3BPW1;H3BQ10;H3BQA3;O15530;Q59EH6;Q6FI20;Q8IV52;Q9BRD5	PDPK1	3-phosphoinositide-dependent protein kinase 1
	+					B1APP6;B1APP8;B3KS15;H0Y3Y3;H0Y757;Q01813;Q5VSR5;Q5VSR7;Q5VSR8;V9GY25;V9GYV7	PFKP	ATP-dependent 6-phosphofructokinase, platelet type
	+					F5H612;H0YFD1;H0YG82;P82673;Q32LZ1;Q6P4C6;Q7L1M6;Q8NBP4;Q96AI0;Q9H044;Q9HC14;Q9P1R5	MRPS35	28S ribosomal protein S35, mitochondrial
	+					A6NIC1;O00442;Q5VVL5;Q5VVL6;Q96E99	RTCA	RNA 3'-terminal phosphate cyclase
+	+					E5RG72;E5RGI3;E5RGL4;E5RH34;E5RHV6;O60677;Q11201;Q9UN51	ST3GAL1	CMP-N-acetylneuraminate-beta-galactosamide-alpha-2,3-sialyltransferase 1
	+		+			B9A6L0;H3BSE1;Q4KMP7;Q6IN54;Q6P530;Q71RG7;Q86VC5;Q9H8Z2;Q9NUN6;Q9UFP2	TBC1D10B	TBC1 domain family member 10B
	+					Q7RTZ2	USP17L1	Ubiquitin carboxyl-terminal hydrolase 17-like protein 1
	+					E7EVF9;Q5KS07;Q5R2W1;Q5R2W2;Q6P4R0;Q9ULJ3	ZBTB21;ZNF295	Zinc finger and BTB domain-containing protein 21
	+					O95450	ADAMTS2	A disintegrin and metalloproteinase with thrombospondin motifs 2
	+					B4DV76;P00746;Q5U5S1;Q86VJ5;Q8N4E0;Q8WZB4	CFD	Complement factor D
	+					A8K6X0;B2BD33;B2BD34;F5H6C8;M1P2Z0;Q2HWT5;Q3I0Y2;Q5T7I6;Q7Z434;Q86VY7;Q9H1H3;Q9H4Y1;Q9H8D3;Q9ULE9	MAVS	Mitochondrial antiviral-signaling protein
	+					B3KSK7;E9PMA8;E9PRZ0;J3KRV4;J3QL77;J3QR49;P46734;Q99441;Q9UE71;Q9UE72;X6RB39	MAP2K3	Dual specificity mitogen-activated protein kinase kinase 3
	+					A9Z1X7;E9PCT1;M0QXG5;M0R088;M0R1E7;O60585;Q5VVN4;Q8IYB3	SRRM1	Serine/arginine repetitive matrix protein 1
	+					A5PKW9;A7E260;A7MD07;B9EH67;G3V2S5;H0YJI6;Q9H9W7;Q9P2K2	TXNDC16	Thioredoxin domain-containing protein 16
	+					A8K6F7;Q7L3Y6;Q9H3U1;Q9H3U8;Q9NSE8;Q9NSE9	UNC45A	Protein unc-45 homolog A
	+					B2R7G0;F5GX75;P01141;P04004;Q9BSH7	VTN	Somatomedin-B;Vitronectin;Vitronectin V10 subunit;Vitronectin V65 subunit
	+					B2R6P0;P01008;P78439;P78447;Q13815;Q5TC78;Q7KZ43;Q7KZ97;Q8TCE1;Q9UC78	SERPINC1	Antithrombin-III
	+		+			Q14692;Q5QPT5;Q86XJ9	BMS1	Ribosome biogenesis protein BMS1 homolog
	+					B2R7C1;B4DFI2;D3DNQ5;O75508;Q5U0P3	CLDN11	Claudin;Claudin-11
	+					B2R868;B4DUX6;B7Z7E1;K7ENC5;K7EQ72;K7ER02;K7ERK4;K7ERM8;K7ESJ2;O00638;P51911;Q15416;Q8IY93;Q99438	CNN1	Calponin;Calponin-1;Transgelin
	+					A8MVI4;H7BXV5;H7C457;P39060;Q58EX6;Q6RZ39;Q6RZ40;Q6RZ41;Q8N4S4;Q8WXI5;Q96T70;Q9UK38;Q9Y6Q7;Q9Y6Q8	COL18A1	Collagen alpha-1(XVIII) chain;Endostatin
	+		+	+	+	C9JB06;C9JRH1;H7C5T6;H7C613;Q6UWC7;Q8N5I4;Q8WUS4;Q96GR8;Q9NTF6	DHRSX	Dehydrogenase/reductase SDR family member on chromosome X
	+		+			D6RCL5;D6RFK9;H0Y6K7;Q5GC98;Q5GC99;Q5GCA0;Q5GLZ8;Q8IXP9;Q9HCH9	HERC4	Probable E3 ubiquitin-protein ligase HERC4
	+		+			A0A087WW45;A0A087WWY6;A0A0A0MTH3;B7Z1I0;B7Z418;D3DQU0;E9PQ52;P57043;Q13418;Q68DZ3	ILK	Integrin-linked protein kinase
+	+	+				M0QXB1;M0QXM5;M0QY29;M0QYP8;M0R201;M0R2G1;Q05469;Q3LRT2;Q6NSL7	LIPE	Hormone-sensitive lipase
	+					A5Z1R8;B2R4S3;P14174;Q2V4Y5;Q6FHV0	MIF	Macrophage migration inhibitory factor
	+			+		A0A0A0MTJ9;B7Z2K4;B7Z3A1;B7Z5U2;B7Z906;B7ZAW6;F5H7K4;F8WE33;H7C046;Q6PIU2;Q86WZ1;Q9P2I4	NCEH1	Neutral cholesterol ester hydrolase 1
	+		+	+	+	B1AKG4;P47712;Q29R80	PLA2G4A	Cytosolic phospholipase A2;Lysophospholipase;Phospholipase A2
	+	+			+	O14949;Q5FVE2;Q9BV88;Q9T2V7	UQCRQ	Cytochrome b-c1 complex subunit 8
	+					A6NLJ5;D3DRS0;Q14BM1;Q5W0J4;Q8N8U1;Q9H1J2;Q9HAU5;Q9NWL1;Q9P2D9;Q9Y4M9	UPF2	Regulator of nonsense transcripts 2
	+					A0A0C4DGX2;A6NGJ8;E7ESL0;H0YBZ7;J3KQY1;Q5H9Q1;Q96Q51;Q9NWU5;Q9P006	MRPL22	39S ribosomal protein L22, mitochondrial
	+					A8KA46;D3DRU3;Q15404;Q6FI17	RSU1	Ras suppressor protein 1
+	+					A0A0A0MTP6;B2RTX5;F5GWY9;F5GY16;F5GYK9;F5H588;H0YFB4;H0YFZ4;H7BXR2;O15357;Q13577;Q13578	INPPL1	Phosphatidylinositol 3,4,5-trisphosphate 5-phosphatase 2
	+					H0Y789;P01033;Q14252;Q5H9A7;Q5H9B4;Q5H9B5;Q9UCU1	TIMP1	Metalloproteinase inhibitor 1
	+					A0A087WWT3;A0A0C4DGB6;B7WNR0;C9JKR2;D6RCE7;D6RHD5;E7ESS9;H0YA55;H7C013;O95574;P02768;P04277;Q13140;Q645G4;Q68DN5;Q6UXK4;Q86YG0;Q8IUK7;Q9P157;Q9P1I7;Q9UHS3;Q9UJZ0	ALB	Serum albumin
	+					Q5JT58;Q8NCH7;Q9UKU9	ANGPTL2	Angiopoietin-related protein 2
	+					A0A087WTM7;A8MUN2;O00502;P04114;P78479;P78480;P78481;Q13779;Q13785;Q13786;Q13787;Q13788;Q4ZG63;Q53QC8;Q7Z600;Q9UMN0	APOB	Apolipoprotein B-100;Apolipoprotein B-48
+	+					J3KQR7;Q2KHR7;Q86TI7;Q9Y4F5	CEP170B	Centrosomal protein of 170 kDa protein B
	+	+	+	+	+	A0A0A0MSH6;B4DRG3;B5MCE2;B5MCU4;B5MDU6;B7ZA47;B7ZAJ5;C9JHU6;C9JUM0;D3YTH1;D6W530;E7EMH0;E7ESN0;Q53T37;Q53T58;Q9H6V9	C2orf43;FLJ21820;LDAH	UPF0554 protein C2orf43
	+	+		+		D3DTC1;Q658W6;Q7LG29;Q96AZ0;Q96KA5;Q9H3N4	CLPTM1L	Cleft lip and palate transmembrane protein 1-like protein
	+			+		A0A0A0MQU1;Q27J81;Q27J83;Q69YL8;Q6P1X7;Q6PK22;Q86TR7;Q8WYS3;Q9BRM1;Q9H6N1	INF2;pp9484	Inverted formin-2
	+					A8K1F5;J3KSG1;J3QLL6;J3QRK1;Q719H9	KCTD1	BTB/POZ domain-containing protein KCTD1
	+					Q9BU61	NDUFAF3	NADH dehydrogenase [ubiquinone] 1 alpha subcomplex assembly factor 3
	+					B2RB86;E9PJY7;E9PKH6;E9PML5;E9PN51;E9PPW7;F8W9K7;H0YCB2;H0YDT4;O00217;Q08E91;Q0VDA8	NDUFS8	NADH dehydrogenase [ubiquinone] iron-sulfur protein 8, mitochondrial
	+					F5H303;Q8N2S5;Q96I14;Q9BVI4	NOC4L	Nucleolar complex protein 4 homolog
	+					A0A087WU36;A0A087X000;A6QRG9;A6QRH0;A6QRH1;E2PU09;H0Y6J7;H0Y7X5;O15031;Q7KZU3;Q9BSU7	PLXNB2	Plexin-B2
+	+				+	E9PI18;E9PJQ5;E9PLM3;E9PMJ1;E9PNB9;E9PPW9;E9PQ07;E9PRF7;E9PRX0;E9PS06;H0YDK7;Q15771;Q6FGK1;Q6MZH2;Q96CI8	RAB30	Ras-related protein Rab-30
	+					A1L4D2;O43732;P24386	CHM	Rab proteins geranylgeranyltransferase component A 1
	+					E9PM49;E9PMS9;E9PR30;J3KN89;P35544;P62861;Q05472;Q95261;Q9H5V4	FAU	40S ribosomal protein S30;Ubiquitin-like protein FUBI
	+					B2RP21;H3BRD0;H3BU37;H3BU55;I3L1Z3;Q12789;Q12838;Q6DKN9;Q9Y4W9	GTF3C1	General transcription factor 3C polypeptide 1
	+					H0Y7C8;O14657	TOR1B	Torsin-1B
	+					G5E9J2;H3BQB1;H3BQF1;H3BQZ9;H3BSW3;P07741;Q3KP55;Q68DF9	APRT	Adenine phosphoribosyltransferase
	+					A0A087WTL2;Q53HK2;Q9H2Q0;Q9P291	ARMCX1	Armadillo repeat-containing X-linked protein 1
	+					P00846;Q34772;Q5S8W5;Q5S9E7;Q5S9I6;Q5SA31;Q6RPB7;Q6VHC0;Q6VHE0;Q6WQF4;Q7YCC1;Q7YCF8;Q7YCG1;Q85KU8;Q85KX1;Q85L05;Q8HNQ4;Q8HNQ8;Q8WCX6;Q9B2U5;Q9B2Z2	MT-ATP6	ATP synthase subunit a
	+					B3KP45;Q8ND15;Q96GC4;Q9P287;Q9P288	BCCIP	BRCA2 and CDKN1A-interacting protein
	+					A0A087WWG3;A0A087WYD2;A0A0A0MRU4;B4DNG9;Q5JTY5;Q6VB91	CBWD3	COBW domain-containing protein 3
	+					B2R5C9;K7EQD3;P14854;Q6IBL4	COX6B1	Cytochrome c oxidase subunit 6B1
	+		+			E7EMJ4;Q4V9L5;Q9GZR7	DDX24	ATP-dependent RNA helicase DDX24
	+					A6NLX7;Q5STP7;Q92506;Q9UIQ1	HSD17B8	Estradiol 17-beta-dehydrogenase 8
	+					Q33DR4;Q4G158;Q5JRD6;Q5VU38;Q5VU39;Q86YH6;Q9NR58	PDSS2	Decaprenyl-diphosphate synthase subunit 2
	+					G3V4W4;G3V5E4;Q96EK6	GNPNAT1	Glucosamine 6-phosphate N-acetyltransferase
	+					G3V1N2;P01922;P69905;Q1HDT5;Q3MIF5;Q53F97;Q96KF1;Q9NYR7;Q9UCM0	HBA1;HBA2	Hemoglobin subunit alpha
	+					A0A096LP62;C9J2H1;G5E9D8;H7C5A6;Q5T664;Q5T665;Q5T666;Q6AI60;Q6UXB7;Q86UX2;Q8TF48;Q8WYV2;Q96K70	ITIH5	Inter-alpha-trypsin inhibitor heavy chain H5
+	+		+			B0LPH7;C9JR22;E9PBI2;Q02156;Q32MQ3;Q53SL4;Q53SM5;Q9UE81	PRKCE	Protein kinase C epsilon type
	+					Q5JV15;Q5T9Q9;Q96G65;Q99797	MIPEP	Mitochondrial intermediate peptidase
	+					B2RE58;C9J5M0;C9JC07;C9JJV6;C9JZL8;Q542Z1;Q7Z507;Q8N9R4;Q96CS6;Q96S97;Q96SK9	MYADM	Myeloid-associated differentiation marker
	+					B7Z5V9;J3QKV1;J3QLQ6;J3QR28;Q7L5S1;Q9H8H0;Q9UG18	NOL11	Nucleolar protein 11
	+					P03905;Q6RL39;Q6RQN9;Q8HNR8	MT-ND4	NADH-ubiquinone oxidoreductase chain 4
	+			+	+	A9LYK9;C9J050;C9J2E1;C9JEJ2;C9JPY0;C9JVS0;D3DXB1;F8WAZ5;F8WBU2;H7BZN1;H7C1T3;P49585;Q86Y88	PCYT1A	Choline-phosphate cytidylyltransferase A
	+					A8K515;C9J363;C9J5C3;C9J6F3;C9J932;C9JND6;C9JPL6;C9JSA3;D3DNN5;F8WDF3;H7C5M9;O14811;Q9BUL8	PDCD10	Programmed cell death protein 10
	+					H0YNY4;J3KN32;Q15044;Q6P2I9;Q86VG5;Q9UKL0	RCOR1	REST corepressor 1
	+					E9PE17;Q86X15;Q9Y2R5	MRPS17	28S ribosomal protein S17, mitochondrial
	+					A8K5A3;Q5CZB3;Q86UZ9;Q8IX30;Q8NAU9	SCUBE3	Signal peptide, CUB and EGF-like domain-containing protein 3
	+					Q05DJ0;Q5JZH3;Q5JZH4;Q5JZH5;Q5JZH6;Q5JZH7;Q8WUR6;Q969T3;Q9BR16	SNX21	Sorting nexin-21
	+			+		D3DWQ5;D3DWQ6;E5RIN2;G3V133;H0YB08;H0YB58;O75163;Q53EY0;Q66K14;Q6MZI2;Q96H49	TBC1D9B	TBC1 domain family member 9B
+	+					Q15814;Q53Y43;Q5T787	TBCC	Tubulin-specific chaperone C
	+					B3KQT7;E9PLG7;E9PN12;Q6UXK1;Q8WUA8;Q9UG10;Q9UJX9	TSKU	Tsukushin
	+					A0A087WTQ2;A8K976;C9JGR9;D3DRQ7;E7EQ49;Q5SW03;Q8WVG2;Q9NTJ6;Q9Y2I8	WDR37	WD repeat-containing protein 37
	+					O19546;O19598;O19605;O19606;O19756;O62921;P04439;P13746;P16188;P30452;Q29747;Q29835;Q5S3G1;Q5SRN5;Q5SRN7;Q65A82;Q9BCN0;Q9GJE6;Q9GJE7;Q9GJE8;Q9MYE6;Q9MYG4;Q9MYI5;Q9TPR8;Q9TQE9;Q9TQP6;Q9TQP7;Q9UIP7	HLA-A	HLA class I histocompatibility antigen, A-11 alpha chain;HLA class I histocompatibility antigen, A-3 alpha chain;HLA class I histocompatibility antigen, A-30 alpha chain
	+					A2BF75;O14897;Q69YP6;Q8NE71	ABCF1	ATP-binding cassette sub-family F member 1
	+					A4D1I8;B4DXZ1;B7ZAA9;C9J057;C9J605;C9JLA3;C9JLN6;C9JM09;C9JT45;D6W5R3;E9PCI3;E9PCX6;F8WEJ5;P08184;P08243;Q15666;Q549T9;Q96HD0	ASNS	Asparagine synthetase [glutamine-hydrolyzing]
	+					H7C452;Q6GTZ9;Q6IAU4;Q92732;Q9BQB7;Q9NVP1	DDX18	ATP-dependent RNA helicase DDX18
	+					B2R763;O43854;O43855;Q5D094;Q8N610	EDIL3	EGF-like repeat and discoidin I-like domain-containing protein 3
	+					A6NFY0;A8MTH1;B4DZV5;C9J9J4;C9JB34;F8WC84;F8WDV6;G3XAI1;Q00013;Q2TSB6;Q5J7V5	MPP1	55 kDa erythrocyte membrane protein
	+					M0QX80;M0QXB5;M0QY80;O95571;Q96HR0;Q9H001	ETHE1	Persulfide dioxygenase ETHE1, mitochondrial
	+					O95372;Q5QPN5;Q5QPN9;Q5QPQ0;Q5QPQ1;Q5QPQ2;Q5QPQ3;Q7Z4Z2	LYPLA2	Acyl-protein thioesterase 2
	+					A8K543;C9J799;C9JRX8;C9JY28;F5H189;H7C4Q5;Q5XKP1;Q9HD34	LYRM4	LYR motif-containing protein 4
	+			+		G5E9C7;M0R1B6;P36507	MAP2K2	Dual specificity mitogen-activated protein kinase kinase 2
	+					A0A0A0MRM8;A0A0D9SGC1;A6H8V4;E1P540;E7EW20;Q5JVM0;Q5TEM5;Q5TEM6;Q5TEM7;Q9BZZ7;Q9UEG2;Q9UM54	MYO6	Unconventional myosin-VI
	+					P14543;Q14942;Q59FL2;Q5TAF2;Q5TAF3;Q86XD7	NID1	Nidogen-1
	+					B3KV40;C9JDW7;C9JHZ6;D6W558;F8W6G1;Q53FZ5;Q96SU3;Q9UHY1	NRBP1	Nuclear receptor-binding protein
	+					D3DRX0;Q5T851;Q5T852;Q659E3;Q6P7E5;Q9HA74;Q9NVV4	MTPAP	Poly(A) RNA polymerase, mitochondrial
	+					B3KXE6;E9PIJ0;H0YKR1;H0YMZ7;H0YNP3;O60658;Q6P9H3;Q969I1;Q96PC9;Q96PD0;Q96PD1;Q96T71;Q9UMB7;Q9UMC3	PDE8A	High affinity cAMP-specific and IBMX-insensitive 3',5'-cyclic phosphodiesterase 8A
	+					F8VNV6;F8VNW0;F8VSI3;F8VU58;F8VUF6;F8VWU0;F8VX58;F8VXZ8;H0YI87;H0YIH3;P07585;Q9P0Z0;Q9P0Z1;Q9Y5N8;Q9Y5N9	DCN	Decorin
	+					A8K8Z5;B0LPF9;G3V4K2;G3V5T7;P01116;P01118;Q96D10	KRAS	GTPase KRas;GTPase KRas, N-terminally processed
	+					Q14684;Q8TBZ4	RRP1B	Ribosomal RNA processing protein 1 homolog B
	+					B2RN45;B7ZM97;F5H1A5;F5H6B8;H0YFR9;Q12872;Q6PJF7	SFSWAP	Splicing factor, suppressor of white-apricot homolog
	+					F2Z3C8;Q52PK5;Q5H8Y5;Q5H8Y6;Q5H8Z1;Q5TZR3;Q9HBY8;Q9UKG6;X6R8H3	SGK2	Serine/threonine-protein kinase Sgk2
	+		+			B1NM17;H3BPR3;Q8WV41	SNX33	Sorting nexin-33
	+					A8K6W5;O94862;Q8NCD7;Q8WUR5;Q9HCB6	SPON1	Spondin-1
	+					M0QXZ8;M0R101;M0R3D3;Q6ZW31;Q7L2I8;Q8N6J2;Q9H8K4	SYDE1	Rho GTPase-activating protein SYDE1
+	+					B2DG07;F6S928;F8W8Z9;H0YFG9;Q5JRT7;Q8N4H5	TOMM5	Mitochondrial import receptor subunit TOM5 homolog
+	+					A8K5L6;B4DI89;F8VNX8;F8VVF3;F8VWK2;O14545;S4R2Z9	TRAFD1	TRAF-type zinc finger domain-containing protein 1
	+					B2RCB7;Q8TF07;Q9UI03;Q9UN37;Q9Y582	VPS4A	Vacuolar protein sorting-associated protein 4A
	+					F8VZJ5;O43306;Q9NR75;Q9UDB0	ADCY6	Adenylate cyclase type 6
	+					E7ERY9;F8W1V5;H0YHH6;P20020;Q12992;Q12993;Q13819;Q13820;Q13821;Q16504;Q93082	ATP2B1	Calcium-transporting ATPase;Plasma membrane calcium-transporting ATPase 1
	+					A8KAK8;E9PI15;E9PJC8;E9PJE8;E9PK37;E9PLZ6;E9PMR4;E9PP93;E9PRJ3;E9PSA1;K4DIB7;P48509;Q14826;Q86U54;Q96TE3	CD151	CD151 antigen;Tetraspanin
	+					A0A087X0K0;P39059;Q5T6J4;Q9UDC5;Q9Y4W4	COL15A1	Collagen alpha-1(XV) chain;Restin;Restin-2;Restin-3;Restin-4
	+					A6P4T3;B4E0F0;E7EMA5;Q14689;Q8IVA3;Q8N4S2;Q8TD89;Q96ML9	DIP2A	Disco-interacting protein 2 homolog A
	+					A4D2F5;A6XND0;A6XND1;B3KWK7;C9JMX4;D3DVM0;H0Y485;H0Y5K2;P17936;Q2V509;Q6P1M6;Q9UCL4	IGFBP3	Insulin-like growth factor-binding protein 3
	+					B1AXG1;B1AXG2;B2R9V4;P51812;Q4VAP3;Q59H26;Q5JPK8;Q7Z3Z7	RPS6KA3	Ribosomal protein S6 kinase alpha-3
	+	+	+	+	+	B1AHF2;B1AHF3;B7Z7L3;O75675;P00387;Q8TDL8;Q8WTS8;Q9UEN4;Q9UEN5;Q9UL55;Q9UL56	CYB5R3	NADH-cytochrome b5 reductase 3;NADH-cytochrome b5 reductase 3 membrane-bound form;NADH-cytochrome b5 reductase 3 soluble form
	+	+	+	+	+	C9JDR0;D3DWT6;O00344;Q15738	NSDHL	Sterol-4-alpha-carboxylate 3-dehydrogenase, decarboxylating
	+					A0A087WTW8;B4DK72;F8VZK3;Q01064;Q92825;Q96KP3	PDE1B	Calcium/calmodulin-dependent 3',5'-cyclic nucleotide phosphodiesterase 1B
+	+			+		B3KM76;K7EJ64;K7EJZ4;K7EK43;K7EL29;K7EN98;K7EPE5;K7EQT3;K7ERA8;K7ES63;K7ESM5;K7ESQ3;Q9BUF5;Q9HA42	TUBB6	Tubulin beta-6 chain
	+					C9IYT7;C9J575;C9J6D9;C9J848;E9PC84;F5H5D6;F5H7V9;H0YGZ3;J3QSU6;P24821;Q14583;Q15567;Q5T7S3	TNC	Tenascin
	+					C9J103;C9JBB3;C9JKV3;C9JP39;C9JQ14;C9JT76;O95103;P10646;Q53TS4	TFPI	Tissue factor pathway inhibitor
	+					A0A087X1T0;B2RTY3;B4DR13;Q6MZI3;Q6UXZ8;Q6ZMP0;Q9H8E4	THSD4	Thrombospondin type-1 domain-containing protein 4
	+					A0A087WWU1;B4E1R8;B4E2R8;E9PAR8;E9PBF8;E9PG24;E9PGX0;F2Z329;F8WE96;Q53TS9;Q53TT2;Q7Z3B6;Q8IZ18;Q8NBF8;Q96CY1;Q96Q45	TMEM237	Transmembrane protein 237
	+					D4PHA6;E9PDY9;Q9BUB7;Q9NWY5	TMEM70	Transmembrane protein 70, mitochondrial
	+					A0A087WY87;C9JLJ4	USP17L13	Ubiquitin carboxyl-terminal hydrolase;Ubiquitin carboxyl-terminal hydrolase 17-like protein 13
	+					A0A0A0MRE5;B2RNV3;E5RFD9;E5RHA9;E5RHD7;H0YBF7;H0YBM4;Q9ULH1	ASAP1	Arf-GAP with SH3 domain, ANK repeat and PH domain-containing protein 1
	+					A0A0A0MT72;A4D2L4;B3KUV0;C9JUH3;D3DVL4;E9PDJ3;E9PEC4;F5H0E1;F5H551;H7C516;Q71RE5;Q8TAT4;Q9BSQ5	CCM2	Cerebral cavernous malformations 2 protein
	+					A8K1U6;B2RCQ2;F5H6Z0;F8VQZ9;F8VUX2;F8VZY6;F8W1S5;Q00537;Q8NEB8	CDK17	Cyclin-dependent kinase 17
	+					B2R9Q1;B3KSE6;E5RG36;E5RGB0;E5RH61;E5RJD6;E5RJZ5;E7ERK6;E7ETB4;H0YAS8;H0YC35;H0YLK8;P10909;P11380;P11381;Q2TU75;Q5HYC1;Q7Z5B9	CLU	Clusterin;Clusterin alpha chain;Clusterin beta chain
	+	+	+	+	+	D6RCD0;Q8NBQ5;Q96HF6;Q9UKU4	HSD17B11	Estradiol 17-beta-dehydrogenase 11
	+					E9PAN9;J3KTF5;K7EIK2;K7EJG5;K7EJI1;K7EM98;K7EMM0;K7EN32;K7EPL5;K7ESM8;Q96HQ7;Q9BQ95;Q9NYI1	ECSIT	Evolutionarily conserved signaling intermediate in Toll pathway, mitochondrial
	+		+			A6NMC3;A8K6W2;A8KA66;B4DX66;F5GYM8;F5H0R8;F5H1B5;F5H2B8;F5H3Q6;F5H714;H0YFG1;Q12929;Q8N6J0	EPS8	Epidermal growth factor receptor kinase substrate 8
	+	+	+	+	+	F8VQX6;H0YI09;Q9H7R3;Q9H8H3;Q9UHZ7;Q9Y422	METTL7A	Methyltransferase-like protein 7A
	+					P03915;Q34773;Q8WCY3	MT-ND5	NADH-ubiquinone oxidoreductase chain 5
	+					B2RCH9;C9JYX9;D3DNG4;H7C520;H7C5D5;Q9BRH3;Q9UKZ9	PCOLCE2	Procollagen C-endopeptidase enhancer 2
	+			+		D6R9J0;E7EVZ5;Q7Z4S2;Q8NBM8;Q8NCY5;Q8NF69;Q9BTE8;Q9BWS3	PCYOX1L	Prenylcysteine oxidase-like
	+					A0A087WWR8;E9PI06;E9PJL8;E9PLS5;E9PPQ3;E9PS14;H0YDR1;Q86YV8;Q8IWU6;Q8NCA2;Q9UPS5	SULF1	Extracellular sulfatase Sulf-1
	+					Q53LP3;Q8NE15;Q9H6U1	SOWAHC	Ankyrin repeat domain-containing protein SOWAHC
	+					A0A087WUE1;J3KRP9;J3KTM5;J3QQY7;J3QRF0;Q9HAC3;Q9HCD6;Q9NW88;Q9NXY9;Q9ULS2	TANC2	Protein TANC2
	+					A0A087WYD9;D6RCP7	USP17L19	Ubiquitin carboxyl-terminal hydrolase;Ubiquitin carboxyl-terminal hydrolase 17-like protein 19
	+					B4DU75;B4DXK8;D6RF65;H0Y8P4;Q6IA60;Q8TED0;Q96E08;Q9H9F8	UTP15	U3 small nucleolar RNA-associated protein 15 homolog
	+					B4DDT7;F8VPF5;F8VQQ1;F8VRY2;F8VSH3;F8VSL2;F8VVA3;F8VYY9;F8VYZ8;F8VZX1;F8W046;H0YHF8;H0YIC9;P54619;Q8N7V9	PRKAG1	5'-AMP-activated protein kinase subunit gamma-1
	+					Q52LV4;Q9UKP2;Q9UNA0	ADAMTS5	A disintegrin and metalloproteinase with thrombospondin motifs 5
	+					A6NJQ8;B4DPQ0;F5GWL0;F5GZR1;F5H1N6;F5H1V0;F5H2D0;F5H3A3;F5H3N3;F5H6Y3;P00736;Q68D77;Q8J012	C1R	Complement C1r subcomponent;Complement C1r subcomponent heavy chain;Complement C1r subcomponent light chain
	+					A1L428;A8K8F1;B9EGI8;H0YK07;H0YM48;O76031;Q9H4D9	CLPX	ATP-dependent Clp protease ATP-binding subunit clpX-like, mitochondrial
	+					A0JLT4;A0PJK3;A6NI18;F8WFC6;H7C2X7;Q7L9H8;Q9H089;Q9NUK8	LSG1	Large subunit GTPase 1 homolog
	+			+		D6R9N3;D6RA47;D6RE79;D6RHV1;D6RIZ4;Q07706;Q14728	MFSD10	Major facilitator superfamily domain-containing protein 10
	+					A0A087WV29;B4DFD5;E7ESU4;E9PJN6;E9PMN9;E9PMU0;Q86WK5;Q9C0F4;Q9H0A0;Q9HA61;Q9NVF2	NAT10	N-acetyltransferase 10
	+					A2VDJ9;F8VW41;F8VX22;F8W0B1;F8W0V0;G8JLK3;O60342;Q6P191;Q86VP3;Q96FL7	PACS2	Phosphofurin acidic cluster sorting protein 2
	+		+			H0YM16;O60240;Q8N5Y6	PLIN1	Perilipin-1
	+	+	+	+	+	E5RHJ9;E5RK48;Q8IZV5	RDH10	Retinol dehydrogenase 10
	+		+			A6NEI4;Q3I768;Q7L804;Q9Y2F0	RAB11FIP2	Rab11 family-interacting protein 2
	+					B2RBQ8;Q71RE6;Q96NA2;Q9BSL3;Q9BYS3	RILP	Rab-interacting lysosomal protein
	+					B7Z4C8;B7Z4E3;B7Z4K2;B8ZZK4;C9JU56;D3DVJ4;H7C2W9;P12947;P62899;Q53SQ5;Q6IRZ0;Q6LBJ6	RPL31	60S ribosomal protein L31
	+					A0A087WUN7;G3V2S9;G3V4X6;H0YJ07;H0YJ40;H0YJI1;H0YJU7;H0YJW7;J3KMY7;Q9GZT3	SLIRP	SRA stem-loop-interacting RNA-binding protein, mitochondrial
	+					D3DTI5;I3L3N0;I3L4B4;I3L4L3;I3L4W4;Q3ZK31;Q6IA55;Q9GZT4;V9GYE8	SRR	Serine racemase
	+					B9EH90;H0Y4R5;H0Y994;Q5SNT2;Q5SNT3	TMEM201	Transmembrane protein 201
+	+	+		+	+	A6NMQ7;A8K3L4;D3DSL7;F8WCB9;F8WDB1;P56554;P60604	UBE2G2	Ubiquitin-conjugating enzyme E2 G2
	+					A0A0A0MRN4;A8MYX1;B4DLN0;B4E179;E2QRN4;Q5BKZ1;Q5VW93;Q5VW94;Q5VW96;Q5VW97;Q6NSA2;Q7Z638;Q7Z6C2	ZNF326	DBIRD complex subunit ZNF326
	+					A8K241;F8WCU6;Q86UA2;Q8NAN1;Q96GS8;Q9H7A8;Q9NUQ8	ABCF3	ATP-binding cassette sub-family F member 3
	+					D6RB14;H0Y9W4;H0YA29;H7BYD7;O94817;Q6PJV2	ATG12	Ubiquitin-like protein ATG12
	+					D3DT43;O75815;Q5TEW3;Q6UW40;Q9BR50	BCAR3	Breast cancer anti-estrogen resistance protein 3
	+					H7C094;H7C3P0;Q9NR09;Q9ULD1	BIRC6	Baculoviral IAP repeat-containing protein 6
	+					A0A0A0MRY9;A0A0C4DG75;C9JMN7;Q67DW9;Q96AQ7;Q9GZY9	CIDEC	Cell death activator CIDE-3
	+					A0A087WY39;A2A352;P08572;Q14052;Q548C3;Q5VZA9;Q66K23	COL4A2	Canstatin;Collagen alpha-2(IV) chain
	+		+			A0A087WT20;A0A087X1F8;B3KME9;E5RHM4;E7EVM5;Q3MII9;Q8NCH8;Q8TC51;Q96JY7;Q9NV06;Q9NZX3	DCAF13	DDB1- and CUL4-associated factor 13
+	+					A8K775;Q14331	FRG1	Protein FRG1
	+			+		A0A0A0MTT8;O14629;P78360;Q99988;Q9BWA0;Q9NRT0	GDF15	Growth/differentiation factor 15
	+			+		A0A087WXD9;A1IGE7;B7ZM78;C9J225;C9JG83;H0Y470;H0Y7K3;H0Y7U8;H7C2C6;Q3V6T2;Q53SF1;Q581G3;Q5HYD0;Q7Z339;Q7Z3C5	CCDC88A	Girdin
	+		+			B2R9N2;G5E970;Q96DS9;Q96DT0;Q96PR9;Q9H258;Q9H259;Q9NZ02	LGALS12	Galectin-12
	+					B4DZ09;F8VW28;F8VWB4;F8VZN8;H0YHI8;H0YHL8;H0YIL7;H0YIM2;H0YIS3;H0YIS4;O14974;Q2NKL4;Q569H0;Q86WU3;Q8NFR6;Q9BYH0	PPP1R12A	Protein phosphatase 1 regulatory subunit 12A
	+		+			A8K9I7;Q9BXB4	OSBPL11	Oxysterol-binding protein-related protein 11
	+					B4DF77;E9PNG7;E9PNZ9;E9PPK2;E9PSE1;E9PSG7;H0YCU5;H0YE62;H0YF56;Q6PJY6;Q6PKB6;Q6VY07;Q7Z590;Q7Z5W4;Q8N8K6;Q96MW0;Q9NW92;Q9ULP5	PACS1	Phosphofurin acidic cluster sorting protein 1
	+					B2R4Y3;C9JNW5;C9JXB8;P38663;P83731;Q6IBS3	RPL24	60S ribosomal protein L24
	+					B3KUA3;M0QX04;M0QYR1;P08621;P78493;P78494;Q15364;Q15686;Q15687;Q15689;Q99377;Q9UE45;Q9UE46;Q9UE47;Q9UE48;Q9UFQ6	SNRNP70	U1 small nuclear ribonucleoprotein 70 kDa
	+					E1P598;O75378;O75558;O95148;Q5TCL6	STX11	Syntaxin-11
	+					A8MUK1	USP17L5	Ubiquitin carboxyl-terminal hydrolase 17-like protein 5
	+					A5D8W3;B2RBL8;B3KND2;B4DG02;C9JA03;C9JTY4;C9JYI3;F2Z2Z1;F2Z3G8;F8WC43;G3XAP3;H7C5K9;O95787;Q53GM0;Q9NUT2	ABCB8	ATP-binding cassette sub-family B member 8, mitochondrial
	+		+			B2R650;E7EMD6;I3L177;I3L479;I3NI04;J3QL61;J3QR74;J3QRM7;K7EM25;O43572;Q96AJ7	AKAP10	A-kinase anchor protein 10, mitochondrial
	+			+		A0A087WT15;A0A087WTT9;A0A087WVG5;A0A087WVJ9;A0A087WVS0;A0A087WX01;A0A087WX43;A0A087WZ05;A0A096LNJ4;A0A096LNJ5;A0A096LNL2;A0A096LP10;A0A096LP54;A0A096LPI3;A0A096LPK3;B1AKD6;B1AKM1;B2R5L5;B7Z6J0;B7Z804;B7Z847;B7Z9A8;B7ZAJ1;B7ZB57;D6RD27;D6RE84;Q17RC3;Q5JXY9;Q9H5U8;Q9NP73	ALG13	Putative bifunctional UDP-N-acetylglucosamine transferase and deubiquitinase ALG13
	+					P00414;Q14Y83	MT-CO3	Cytochrome c oxidase subunit 3
	+					Q9NUL7	DDX28	Probable ATP-dependent RNA helicase DDX28
	+	+	+	+	+	D3DS71;H0YNC2;Q8NDG3;Q96B59;Q96CQ5;Q96LJ7	DHRS1	Dehydrogenase/reductase SDR family member 1
	+					A0A0D9SEY7;A0A0D9SFB0;A0A0D9SFI6;A0A0D9SFZ9;A0A0D9SG53;A0A0D9SGB2;A0A0D9SGC5;A0A0D9SGD1;B7Z5T4;B7Z793;O95212;Q13230;Q13642;Q13645;Q5JXH7;Q5JXH8;Q5JXH9;Q5JXI0;Q5JXI2;Q5JXI3;Q5JXI7;Q5JXI8;Q5M7Y6;Q6IB30;Q9NZ40;Q9UKZ8;Q9Y630	FHL1	Four and a half LIM domains protein 1
	+					B2RD44;B4DIR1;D3DX59;E9PAX3;K7EIL2;K7EJK1;K7EJU1;K7EKD1;K7EKH6;K7EKH9;K7ELP4;K7EMP8;K7EPI4;K7EPT8;P14136;Q53H98;Q5D055;Q6ZQS3;Q7Z5J6;Q7Z5J7;Q96KS4;Q96P18;Q9UFD0	GFAP	Glial fibrillary acidic protein
	+					B2RDC1;B4DMU5;C9JYH9;C9JZT7;Q5PU80;Q96SV6;Q96SV7;Q9BVP2;Q9UJY0	GNL3	Guanine nucleotide-binding protein-like 3
	+			+		E9PLG8;E9PLV6;E9PM11;E9PM94;E9PPZ9;E9PQ31;O43292;Q9NSS0;Q9UQ31	GPAA1	Glycosylphosphatidylinositol anchor attachment 1 protein
	+					A0A087WUD9;A6NMU0;A8KAI9;B2R6L5;B4E1F0;B4E1H2;B5MCB9;C9JZJ9;E9PGN7;E9PK97;H0YCA1;H9KV48;P05155;Q16304;Q547W3;Q59EI5;Q7Z455;Q96FE0;Q9UC49;Q9UCF9	SERPING1	Plasma protease C1 inhibitor
	+					B2RN95;H0YK93;H0YKG5;H0YL92;H0YMR4;H0YN07;H0YN14;Q2NL96;Q86TZ9;Q8NCG8;Q8TEX9;Q96SJ3;Q9BTI4;Q9H5L0	IPO4	Importin-4
	+		+			A0A096LNZ9;A0A096LPJ4;P05161;Q5SVA4;Q7Z2G2;Q96GF0	ISG15	Ubiquitin-like protein ISG15
	+					A7E246;B7ZM80;B9EGQ1;D3DTX4;D3DTX5;D6R9X8;H0YA32;H0YA49;K7EMU3;K7EQJ2;P26006	ITGA3	Integrin alpha-3;Integrin alpha-3 heavy chain;Integrin alpha-3 light chain
	+					B2RMP4;B4DSR5;E1P5M5;O15066	KIF3B	Kinesin-like protein KIF3B;Kinesin-like protein KIF3B, N-terminally processed
	+					B2R6R5;P51884;Q96QM7	LUM	Lumican
	+			+	+	D6RJI1;Q68D91;Q8IY16;Q8N8D8	MBLAC2	Metallo-beta-lactamase domain-containing protein 2
	+					B7Z4S0;F8WD53;P05121	SERPINE1	Plasminogen activator inhibitor 1
	+			+		A0A087X296;A8K1V7;B4DHQ2;B4E2S5;P23219;Q15122;Q3HY28;Q3HY29;Q5T7T6;Q5T7T7;Q5T7T8;X6RJD6	PTGS1	Prostaglandin G/H synthase 1
	+	+	+	+	+	A0A087X163;B3KMC7;B7Z333;D3DRW1;H0Y6T8;Q53FX8;Q56UN9;Q5W0J0;Q6FIH1;Q9NP72	RAB18	Ras-related protein Rab-18
	+					F8WF37;O75394;Q53RZ6;Q5FVE3;Q96Q50	MRPL33	39S ribosomal protein L33, mitochondrial
	+					B2RDS3;B3KQZ9;Q15628;Q52NZ1	TRADD	Tumor necrosis factor receptor type 1-associated DEATH domain protein
+	+			+		O43299;Q8N3X2;Q96H80	AP5Z1	AP-5 complex subunit zeta-1
	+					C9J3R8;C9J4S5;C9J5S0;C9J644;C9JA31;C9JE00;C9JY35;C9JY38;E7ETS9;O60513;Q68D68;Q9BSW3;Q9C078	B4GALT4	Beta-1,4-galactosyltransferase 4;Lactotriaosylceramide beta-1,4-galactosyltransferase;N-acetyllactosamine synthase
	+			+	+	D3DQB1;D6RBX4;H0Y8L3;H0Y8M8;H0Y9D7;H0YAB8;H0YAH8;O14471;O14472;O14476;O43216;O43217;O43218;O43219;Q15582;Q53XM1;S4R3C6	TGFBI	Transforming growth factor-beta-induced protein ig-h3
	+			+		E9PIU3;E9PJK0;E9PJS9;E9PPN5;E9PR78;E9PRU2;E9PSB5;F8W7Q8;F8WER0;G3XAE4;H0YF20;H7BXM1;H7BYY0;H7C2D5;J3KQ12;Q567S1;Q96G97;Q96SV1;Q9BSQ0	BSCL2	Seipin
+	+					B5MC86;C9IYU2;C9J268;C9JEP1;C9K0H9;H7BZ98;H7C0Q4;H7C1E6;O94977;Q53TG7;Q53TV6;Q580X2;Q6NX72;Q6PIT3;Q6QNV2;Q8NDI1;Q9NWI9	EHBP1	EH domain-binding protein 1
	+					A6NHQ6;H0YH66;O75146;Q6NXG8;Q9UED9	HIP1R	Huntingtin-interacting protein 1-related protein
	+					B2R6A6;H0YG30;Q6FIH3;Q9UJY1;Q9UKS3	HSPB8	Heat shock protein beta-8
	+					A2RRQ6;J3KSD7;J3QKZ7;O43810;O75447;Q15648;Q6P9H7;Q6PK58;Q9HD39	MED1	Mediator of RNA polymerase II transcription subunit 1
	+					A6ND33;B4DNP3;B4E030;B7WNJ7;F8W1C3;O15278;O95606;Q99542;Q99580	MMP19	Matrix metalloproteinase-19
	+					D6RE76;D6RHK0;Q69YJ4;Q6PFW3;Q96QU2;Q9C0I1;Q9NX27	MTMR12	Myotubularin-related protein 12
	+					A6NHT9;A7E2B7;E7EUT2;H0YB49;H3BRR7;H3BSF6;H7C2J5;Q0KKZ9;Q92508	PIEZO1	Piezo-type mechanosensitive ion channel component 1
	+					A8K006;B4DDD5;B4DRB4;E1P5N8;E7EV16;P55058;Q8WTT1;Q9BR07;Q9BSH8	PLTP	Phospholipid transfer protein
	+					P51888;Q6FG38	PRELP	Prolargin
	+					A8K945;A8KA32;D3DSF3;D3DSF4;O14659;P22102;Q52M77	GART	Phosphoribosylamine--glycine ligase;Phosphoribosylformylglycinamidine cyclo-ligase;Phosphoribosylglycinamide formyltransferase;Trifunctional purine biosynthetic protein adenosine-3
	+			+		B3KWN6;C9J469;C9J931;D3DX13;F8WBL3;Q15382;Q53Y56;Q99444	RHEB	GTP-binding protein Rheb
	+					B7Z748;E5RGK6;E7ERW9;O43353;Q6UWF0	RIPK2	Receptor-interacting serine/threonine-protein kinase 2
	+					B4DFL5;C9JC20;C9JMQ4;C9JSC3;F8WCR8;H7C0T9;H7C2K2;Q6GU34;Q6SPF3;Q8TC10;Q9NZQ3;Q9UGM8	NCKIPSD	NCK-interacting protein with SH3 domain
	+					F5GWV8;F5GX96;F5GY38;F5H005;F5H0M3;F5H1I2;F5H3L7;F5H5C7;F5H5E0;F5H7G4;G3V1Q8;H0YF68;Q658N1;Q8IUM4;Q9H2K8;Q9HC79;Q9NZM9;Q9UHG7	TAOK3	Serine/threonine-protein kinase TAO3
	+			+		B7WP63;G3V1P2;J3QKX7;J3QLL8;J3QRR1;Q0VAJ2;Q8N284;Q8N584	TTC39C	Tetratricopeptide repeat protein 39C
	+					A6NCW0	USP17L3	Ubiquitin carboxyl-terminal hydrolase 17-like protein 3
	+					D3DRK7;P21399;Q14652;Q5VZA7	ACO1	Cytoplasmic aconitate hydratase
	+					A0A0A6YYR4;A0A0B4J1X4;F6R4S2;O60267;Q5H9D7;Q5H9D8;Q5H9D9;Q5H9E0;Q5H9E1;Q7L311	ARMCX2	Armadillo repeat-containing X-linked protein 2
	+					A6NI79;A8K9X6;E5RK59;H0YB32;H0YBY5	CCDC69	Coiled-coil domain-containing protein 69
	+					A0A087WU08;A0A0C4DGL8;B0AZL5;H0Y300;H3BMJ7;H3BS21;J3KRH2;J3KSV1;J3QLC9;J3QQI8;J3QR68;P00737;P00738;Q0VAC4;Q0VAC5;Q2PP15;Q3B7J0;Q6LBY9;Q9UC67	HP	Haptoglobin;Haptoglobin alpha chain;Haptoglobin beta chain
	+			+	+	A0A0B4J216;B3KUU4;E9PKY6;E9PND0;E9PNF5;H0YCF9;H0YCQ6;H0YDH3;H0YED2;Q6IA69;Q86SN2;Q9HA25;Q9NVM8	NADSYN1	Glutamine-dependent NAD(+) synthetase
	+					A0A075B6F9;A0A075B797;M0QX85;M0R1K2;M0R1T7;M0R3B2;Q96FD2;Q9Y314	NOSIP	Nitric oxide synthase-interacting protein
	+			+		A0A0C4DGS1;B2RDQ4;B4DJE3;B4DLI2;O43244;P39656;Q5VWA5;Q8NI93;Q9BUI2;U3KQ84	DDOST	Dolichyl-diphosphooligosaccharide--protein glycosyltransferase 48 kDa subunit
	+			+		A6NGQ0;B4DFB9;B7Z7T2;F5H5K9;J3KQS3;M0QXH7;M0QYF5;M0QYT1;M0QZD1;M0QZK5;M0R2C2;M0R2H4;M0R2K2;O60859;Q86W58;Q8IY17;Q9UG58	PNPLA6	Neuropathy target esterase
	+					Q14690;Q2TA92;Q5W093;Q6P2J3;Q86VQ8;Q9H4P1;S4R3Q4	PDCD11	Protein RRP5 homolog
	+					Q15050;Q9BUX8	RRS1	Ribosome biogenesis regulatory protein homolog
	+		+			J3KRW7;J3KS81;K7EJL8;Q8N511	TMEM199	Transmembrane protein 199
	+			+		B4DF92;Q29SN7;Q3B841;Q5I0X2;Q6IS04;Q6P7P2;Q7Z7E8;Q96MV4;Q9BVX5;Q9UGL6	UBE2Q1	Ubiquitin-conjugating enzyme E2 Q1
	+			+		B2R9L2;B4DUR9;G3V3W9;G3V438;H0YJ63;H0YJG7;H0YJU2;O95433;Q96IL6;Q9P060	AHSA1	Activator of 90 kDa heat shock protein ATPase homolog 1
	+			+		B3KWB0;E9PI70;E9PIP0;E9PJ91;E9PJL0;E9PKF1;E9PPA0;E9PPH0;E9PQZ0;E9PRL3;H0YC89;H0YCC4;H0YDL6;H0YEA3;Q8NBM9;Q96CZ3;Q96S93;Q96SK0;Q9BWS9;Q9BY52	CHID1	Chitinase domain-containing protein 1
	+					A0A087WX71;Q86X92;Q9H501;Q9H9Q5;Q9HA35;Q9NX93;Q9P1S6	ESF1	ESF1 homolog
	+					B2R5Q3;H0YAL3;P28300;Q5FWF0	LOX	Protein-lysine 6-oxidase
	+					P49137;Q5SY30;Q5SY41;Q8IYD6	MAPKAPK2	MAP kinase-activated protein kinase 2
+	+					B2R4P4;P47224;Q92992	RABIF	Guanine nucleotide exchange factor MSS4
	+					D6RA13;E9PF10;O75694;Q9UBE9;Q9UFL5	NUP155	Nuclear pore complex protein Nup155
	+					A0A0B4J2A3;K7EJB8;K7EMN0;Q7Z4X7;Q96A00;Q96S54	PPP1R14A	Protein phosphatase 1 regulatory subunit 14A
	+	+	+	+	+	Q8NBX0;Q8TAR0;Q9Y363	SCCPDH	Saccharopine dehydrogenase-like oxidoreductase
	+					B7ZKQ9;F5H4X0;F5H5E8;F8W8N0;Q14016;Q52LZ5;Q6KFX4;Q8WTV0	SCARB1	Scavenger receptor class B member 1
	+					A8K065;B3KWP8;B4DDB8;B4DQH5;F5H4D7;G3V1L0;P78539;Q4VX66;Q99652;Q99913	SRPX	Sushi repeat-containing protein SRPX
	+			+		A8K685;C9IZQ1;C9J3L8;C9J5W0;C9JBX5;C9JY01;E9PAL7;P43307;Q53GX2;Q53H19;Q5TAM3;Q6IB43;Q8NBH9;Q96IA2;Q9TNQ8;Q9UN49	SSR1	Translocon-associated protein subunit alpha
	+					A6NMU3;B0YJ99;C9J1E5;D3DRU5;Q8N6D9;Q92783	STAM	Signal transducing adapter molecule 1
	+					D3DSV2;E5RH41;E5RIW4;E5RK24;P29084;Q9H2B9	GTF2E2	Transcription initiation factor IIE subunit beta
	+					A8K1V8;B5MC89;B6ZDE5;B7WNS6;F5H3M9;H0Y3V5;H7BYZ4;Q3KR04;Q53RC6;Q53TB2;Q6YHU2;Q6YHU6;Q6ZU38;Q8IY32;Q8TAU8;Q96I88;Q9BZF7;Q9C096;Q9H6U0;Q9H6W7	THADA	Thyroid adenoma-associated protein
	+					A0A087WTC1;D6R9N7	USP17L18	Ubiquitin carboxyl-terminal hydrolase;Ubiquitin carboxyl-terminal hydrolase 17-like protein 18
+	+					B2RPJ1;Q562R1;Q562R2;Q562S9;Q562X8	ACTBL2	Beta-actin-like protein 2
	+					A8JZZ7;H7BZW7;O75794;Q14107;Q5T0L4;Q5T0L5;Q5T0L7;Q5T0L8;Q5T0L9;X6RA30;X6RF82;X6RKY7	CDC123	Cell division cycle protein 123 homolog
	+					A1XKG3;Q00535	CDK5	Cyclin-dependent-like kinase 5
	+	+	+	+	+	F2Z2C2;P56937;Q5T246;Q5T248;Q5T249;Q7Z4V9;Q8WWS2;Q9UF00;V9GYN3	HSD17B7	3-keto-steroid reductase
	+					B1AK20;Q4VWF5;Q5TH61;Q5VZN0;Q6PK20;Q6PK70;Q8NDM2;Q96CL7;Q9NVH1	DNAJC11	DnaJ homolog subfamily C member 11
	+					C9IYT0;F5BSB3;H7BZF2;H7C0M1;H7C2Q2;H7C2Q9;O43845;O60832;Q96G67;Q9Y505	DKC1	H/ACA ribonucleoprotein complex subunit 4
	+					B3KNY0;D6R9I4;D6R9V9;D6RA19;D6RAI6;D6RAI8;E7EN81;E7EPI5;E7EWE8;Q5VVD3;Q5VVE0;Q5VVE1;Q8IX23;Q8WUP2;Q96T00;Q9UFD6	FBLIM1	Filamin-binding LIM protein 1
	+		+			A0A087X1U9;D6RAQ7;D6RAW3;D6RC24;D6RE78;D6RF16;H0Y8H5;H0Y9M4;H0YA39;O14976;Q5U4P5;Q9BVY6	GAK	Cyclin-G-associated kinase
	+					A8K2Z2;K7EKH1;K7EKT3;K7EQ99;K7ER63;K7ERX1;K7ES74;K7ESA6;O14719;Q92947	GCDH	Glutaryl-CoA dehydrogenase, mitochondrial
	+					A0A0A0MS52;A0A0A0MT11;H0Y6G2;O00561;O15378;Q13279;Q13282;Q13555;Q13556;Q5SQZ3;Q5SQZ4;Q5SWX3;Q5SWX4;Q7KYX5;Q8N4I3;Q8NIA4;Q8WU40	CAMK2G	Calcium/calmodulin-dependent protein kinase type II subunit gamma
	+					A8K533;F5GX73;F5H613;F5H6X2;F5H760;F5H7F6;G5EA53;P10620	MGST1	Microsomal glutathione S-transferase 1
	+					A0A087WUL7;A6PW36;B4DWS0;Q86UR2;Q96F24;Q96NP6;Q9H0S9;Q9H2I2	NRBF2	Nuclear receptor-binding factor 2
+	+					B4DGG6;M0R0L9;M0R1R1;M0R2X4;M0R3G6;O96013;Q8N4E1;Q8NCH5;Q8NDE3;Q9BU33;Q9ULS8	PAK4	Serine/threonine-protein kinase PAK 4
	+					A0A0A6YYT0;A2IDA2;B8ZZ07;F6XBT0;F8WBS4;F8WCF7;H0Y6L9;Q04842;Q1W6H2;Q4TT59;Q96CC6;Q96S34;Q9H6E1	RHBDF1	Inactive rhomboid protein 1
	+			+		P02383;P62854;P70394;Q06722;Q3MHD8;Q6IRY4	RPS26	40S ribosomal protein S26
	+					B2RCS3;Q5VYC8;Q8WTV8;Q92665	MRPS31	28S ribosomal protein S31, mitochondrial
	+					B7Z5N5;K7EJX0;K7EL92;K7ERC7;K7ESI8;Q15796	SMAD2	Mothers against decapentaplegic homolog;Mothers against decapentaplegic homolog 2
	+		+			A0A0D9SFR5;A0JNW3;B9A6M6;H3BNU1;H3BTP5;H3BV07;Q2KJ08;Q9ULP9	TBC1D24	TBC1 domain family member 24
	+					E9PIE1;E9PIM6;E9PNQ8;J3QRJ3;P04216;Q16008;Q9NSP1	THY1	Thy-1 membrane glycoprotein
	+					B2R9G8;B8ZZX4;D3DVI4;F8WBV5;F8WCJ3;G3XAJ4;O14530;Q53HG4;Q53RV8;Q6NSF5;Q8TB70;Q9BRU6	TXNDC9	Thioredoxin domain-containing protein 9
	+					A0A087WUD4;D6R901	USP17L21	Ubiquitin carboxyl-terminal hydrolase;Ubiquitin carboxyl-terminal hydrolase 17-like protein 21
	+					B4DWB7;E9PAR0;F8VU90;F8VXK0;H0YHM7;J3KN11;Q9NYL4	FKBP11	Peptidyl-prolyl cis-trans isomerase;Peptidyl-prolyl cis-trans isomerase FKBP11
	+					P83110;Q7Z7A2	HTRA3	Serine protease HTRA3
	+					A6XGL2;C9JNR5;P01308;Q5EEX2	INS	Insulin;Insulin A chain;Insulin B chain
	+					B4DTR0;E9PJJ5;E9PK99;E9PM10;E9PMS5;E9PRT1;Q4G0X4	KCTD21	BTB/POZ domain-containing protein KCTD21
	+					A0A0A0MQS3;B2R4J9;K7EIU1;K7EN09;K7ESE5;Q9UNZ5	C19orf53	Leydig cell tumor 10 kDa protein homolog
	+					G3V3X5;G3V511;H0YJ20;Q14767;Q99907;Q9NS51	LTBP2	Latent-transforming growth factor beta-binding protein 2
	+					B4DGY2;Q502X6;Q9ULC4	MCTS1	Malignant T-cell-amplified sequence 1
	+					C9JUP5;C9JYW1;C9K0I9;E7EQD9;E9PDF6;H7C2Y7;O43794;O43795;Q7Z6L5	MYO1B	Unconventional myosin-Ib
	+		+			A0A0A0MRJ3;A0A0A6YYD1;A8MS88;H0Y6F6;H0YA94;H7BZD9;Q5SVH1;Q5SVH2;Q5SVH3;Q5SVH7;Q5VUY9;Q8IVL2;Q8NEY1;Q96II1;Q9H7V9;Q9H9S9;Q9H9T5;Q9UGI1;Q9ULK7;Q9ULR9	NAV1	Neuron navigator 1
	+					A0A087X1V5;A0A0C4DG07;B2R626;B2RNC5;E2QRP0;E5RGN7;E5RGR7;E5RGU1;O60672;O60934;Q32NF7;Q53FM6;Q63HR6;Q7LDM2	NBN	Nibrin
	+	+		+	+	Q1HAQ1;Q7Z4G6;Q8N3U7;Q8NF37;Q8WUL8;Q9GZW6	LPCAT1	Lysophosphatidylcholine acyltransferase 1
	+					A0A087X122;A2RRD3;A5D8W2;A8MYG5;B0BLV3;E1P5S0;E1P5S1;F2Z2Z5;F2Z3E6;F8WF24;F8WF73;G3XAC6;H0Y4X3;H0Y6I9;H7BZG3;Q14498;Q14499;Q5QP22;Q5QP23	RBM39	RNA-binding protein 39
	+					A0A087WV22;A3KQT0;A6QRI9;B8A6G2;D3DWW6;F8W7C6;H7C123;H7C2C5;H7C2U2;P27635;Q16470;Q2HXT7;Q53FH7;Q6FGN8;Q8TDA5;X1WI28	RPL10	60S ribosomal protein L10
	+					B2R5I6;H0YKK0;H0YLR3;H0YMA0;P09661;Q8TBD2	SNRPA1	U2 small nuclear ribonucleoprotein A'
	+					B4DRL8;F2Z2Y0;F8WEP9;Q99985	SEMA3C	Semaphorin-3C
	+					A0A0A6YYQ4;B4DUW8;C9JA68;C9JM00;C9JZR8;F5GZC0;O75635;Q1ED45;Q3KPG4	SERPINB7	Serpin B7
	+					D6RC46;E9PKK7;Q96EM0;Q96LJ5	L3HYPDH	Trans-3-hydroxy-L-proline dehydratase
	+					A8K854;G3V2A3;G3V2N6;G3V2R8;G3V3J6;G3V3R4;G3V3W7;G3V4U2;G3V542;G3V5W4;Q13509;Q9BTZ0;Q9BW10	TUBB3	Tubulin beta-3 chain
	+			+		B2RB58;O14656;Q53Y64;Q96CA0	TOR1A	Torsin-1A
+	+	+	+	+	+	Q6ISR4;Q702P2;Q702P3;Q709C8;Q709C9;Q9NXN8;Q9P2C6	VPS13C	Vacuolar protein sorting-associated protein 13C
	+					B2RP97;Q70JA7;Q76L22;Q86Y52	CHSY3	Chondroitin sulfate synthase 3
	+					A0A087WTY5;A7E2W4;B1AM70;F5H5K0;P02462;Q1P9S9;Q5VWF6;Q86X41;Q8NF88;Q9NYC5	COL4A1	Arresten;Collagen alpha-1(IV) chain
	+					E9PEZ1;H0Y8H9;H0YA00;O75188;Q5TCY3;Q68CP2;Q68D92;Q8IWT3;Q8N3W9;Q9BU56	CUL9	Cullin-9
	+					F8VRV5;F8VXI7;F8VXL2;P63167;Q15701	DYNLL1	Dynein light chain 1, cytoplasmic
+	+					B0QY42;B1AHL2;B1AHL4;B1AHM4;B1AHM5;B1AHM6;B1AHM7;B1AHM8;B1AHM9;B1AHN3;C9JMQ3;H7C1M6;P23142;P23143;P23144;P37888;Q5TIC4;Q8TBH8;Q9HBQ5;Q9UC21;Q9UGR4;Q9UH41	FBLN1	Fibulin-1
	+		+			D3DRE4;H0Y7G9;Q92743;Q9UNS5	HTRA1	Serine protease HTRA1
+	+					B2RMZ9;B4DML8;E9PIP7;E9PQF6;G3V2F1;O94809;Q9UBS0;Q9UEC1;R4GN47	RPS6KB2	Ribosomal protein S6 kinase beta-2
	+					H0Y653;H0YDU4;O00567;Q2M3T6;Q5JXT2;Q9NQ05	NOP56	Nucleolar protein 56
	+					B7Z5D0;B7Z8L7;B7Z8R2;D6RGK0;D6RIZ0;D6RJH8;E5RHU2;E9PFV7;F6S289;Q6IA65;Q8WV60;Q9H9R0	PTCD2	Pentatricopeptide repeat-containing protein 2, mitochondrial
	+					Q5TCV5;Q92546	RGP1	RAB6A-GEF complex partner protein 2
	+					H0YED7;K7EJ03;K7ERA3;Q53GI6;Q92791;Q9H4F6	LEPREL4;P3H4	Synaptonemal complex protein SC65
	+			+		B4DMT9;B9A6L6;C9JA93;F8VV61;F8WAX5;F8WCB5;F8WDJ1;F8WF35;J3KNI9;Q8TC07;Q9HA83	TBC1D15	TBC1 domain family member 15
	+					A6ND26;E9PPG4;H0YCJ4;H0YCW4;Q6N022;Q7Z3C7;Q96MS6;Q9P2P4;Q9Y4S2	TENM4	Teneurin-4
	+			+		B3KSS8;D6RAA6;D6RBY2;H0Y8N0;J3KN43;P57088;Q9H953	TMEM33	Transmembrane protein 33
	+					Q6PDA5;Q9UNX4	WDR3	WD repeat-containing protein 3
	+					A2A343;A6NIB9;A6PVN1;A8K7E1;F8WEP3;H7BYE3;Q496M6;Q496M8;Q5T708;Q5VZT8;Q8N6G6;Q8NAI9;Q96RW4;Q9BXY3	ADAMTSL1	ADAMTS-like protein 1
	+					A2RRN9;A5D6V6;D6REX0;P58397;Q6UWL3	ADAMTS12	A disintegrin and metalloproteinase with thrombospondin motifs 12
	+					B2R9A0;B4DNF9;F8VTV8;F8VWX7;F8VXD2;F8VYH9;F8VYY1;F8VZ13;F8VZ51;F8VZZ0;F8W1L8;O00576;P11802;Q6FG61;Q96BE9	CDK4	Cyclin-dependent kinase 4
	+					A0A0A0MQZ5;B3KRP7;D3DP60;D6RDU8;Q05CU1;Q4W5M4;Q8N6E7;Q9P2B7;Q9UF45	CFAP97	Cilia- and flagella-associated protein 97
	+			+		B3KQ95;B4DJE5;B4DT56;B7Z1J3;E9PJG4;E9PNJ2;E9PNM1;E9PQ90;E9PS69;E9PSH1;P37268;Q96GT0	FDFT1	Squalene synthase
	+					A8K334;D3DT45;M5A959;P48507;Q6FHC1;Q9NPX9;Q9NU74	GCLM	Glutamate--cysteine ligase regulatory subunit
	+					P23458;Q59GQ2;Q9UD26	JAK1	Tyrosine-protein kinase JAK1
	+					B1APV6;C4AMB1;P29536;Q68EN2;Q9BV00	LMOD1	Leiomodin-1
	+					B2R4M5;H3BNA8;H3BNK2;O43325	LYRM1	LYR motif-containing protein 1
	+					B0AZL6;B3KW70;D3DUV1;F5GYX4;F5H1C0;F5H2W4;F5H413;F5H7Z2;H0YG03;H0YGS3;Q13361;Q7Z490	MFAP5	Microfibrillar-associated protein 5
	+					A5D8U7;A7E2Y0;B9EGP5;F8VQS2;F8VWA6;F8VZV1;F8VZV6;F8W1Z6;Q7Z3U7;Q86TA2;Q8N3I5;Q8NAI0;Q8NHE2;Q9UPW1	MON2	Protein MON2 homolog
+	+		+	+		A0A0A0MS70;A0A0A0MSI9;A0A0A0MST0;B4DKH8;B4DKU4;B4DQ60;B4DQ72;H0Y4G9;J3KPU4;J3KQ87;J3KQJ6;P78397;Q53XS7;Q99836	MYD88	Myeloid differentiation primary response protein MyD88
	+					H0YM60;Q9NPE3	NOP10	H/ACA ribonucleoprotein complex subunit 3
	+					D3DUI0;E7ENF8;J3QLT3;Q15311	RALBP1	RalA-binding protein 1
	+					A0A087WUY2;A6NHA0;A8K0V1;B3KUB2;C9J582;C9J6G2;H7BXY1;H7C539;P49796;Q5VXB8;Q5VXC0;Q5VXC1;Q5VZ05;Q5VZ06;Q6ZRM5;Q8IUQ1;Q8NC47;Q8NFN4;Q8NFN5;Q8NFN6;Q8TD59;Q8TD68;Q8WV02;Q8WXA0	RGS3	Regulator of G-protein signaling 3
	+					A2A299;A2A2A0;E1P5V9;P21980;Q16436;Q6B838;Q9BTN7;Q9UH35	TGM2	Protein-glutamine gamma-glutamyltransferase 2
	+					A0A0A0MQX7;B3KSW3;D6RAM7;D6RB21;D6RFX3;Q08629;Q59EW0;Q8N630;Q9UCL8	SPOCK1	Testican-1
	+			+		A4D1K9;C9IZM0;C9J7E5;E9PFH4;Q6NUM1;Q96G71;Q96GU9;Q9Y3R2;Q9Y5L0	TNPO3	Transportin-3
	+					A0A096LNQ0;A0A096LNR2;A0A096LNS4;A0A096LNX0;A0A096LPB4;A0A096LPH6;A0A096LPI0;A0A096LPK8;B5MDV1;B7ZLD1;C9JHV0;C9JMR2;C9JSD0;C9JWN0;Q14966;Q53R34;Q5XJ05;Q68DP3;Q6P2H2;Q7Z3T7;Q8NF92;Q8TCA1;Q9H2G1;Q9NP37	ZNF638	Zinc finger protein 638
	+			+		A8K6X8;A8KAA0;B4DK61;F5GYQ8;I3L0T4;I3L2U4;I3L4S5;K7ELT1;K7ENF1;K7ESC7;Q12863;Q15067;Q15068;Q15101;Q16131;Q7Z3W5;Q9UD31	ACOX1	Peroxisomal acyl-coenzyme A oxidase 1
	+					A2VDJ2;B6ZGU4;E7EWD9;O95718;Q5F0P7;Q5F0P8;Q9HCB4	ESRRB	Steroid hormone receptor ERR2
	+					I3L3H2;P38919;Q15033;Q6IBQ2;Q96A18	EIF4A3	Eukaryotic initiation factor 4A-III;Eukaryotic initiation factor 4A-III, N-terminally processed
	+					B8ZZF0;C9JIR6;O75688;Q461Q2;Q4J6C1;Q4J6C2;Q658R4;Q96ER6;Q9HAY8	PPM1B	Protein phosphatase 1B
	+					A8K4V7;F2Z388;H0Y3A0;P42766;Q4VBY5;Q5JTN5;Q6IBC7;Q96QJ7;Q9BYF4	RPL35	60S ribosomal protein L35
	+					D3DVB7;Q5QJE7;Q659C7;Q8IXC0;Q8IY09;Q96IJ7;Q9UPR3	SMG5	Protein SMG5
	+					A0A0A0MRR5;E9PSD7;F8W6E9;Q5JRL1;Q5JRL3;Q68DN0;Q96BW1;Q96MW2	UPRT	Uracil phosphoribosyltransferase homolog
	+					A1JUI9;O00401;Q7Z746	WASL	Neural Wiskott-Aldrich syndrome protein
	+					Q32MI6;Q8TE58	ADAMTS15	A disintegrin and metalloproteinase with thrombospondin motifs 15
	+					E9PJJ8;O60558;O75531;Q6FGG7	BANF1	Barrier-to-autointegration factor;Barrier-to-autointegration factor, N-terminally processed
	+					A2RU75;B7ZM58;E1P586;E9PJA7;E9PK09;E9PK91;E9PKI6;E9PQN2;H0YF00;H0YF14;H0YF63;Q14673;Q86WU6;Q86WY0;Q9NYF8	BCLAF1	Bcl-2-associated transcription factor 1
	+					A8K6F5;B2RN46;B7ZKR5;D3DSR0;E5RH22;P13497;Q13292;Q13872;Q14874;Q3MIM8;Q99421;Q99422;Q99423;Q9UL38	BMP1	Bone morphogenetic protein 1;Metalloendopeptidase
	+					F6RWC2;G3V2Z6;G3V3J5;G3V451;G3V4N6;G3V4Z0;G3V5T1;H0YJ71;Q6ZW71;Q86TZ5;Q9BVQ3;Q9NRG7	SDR39U1	Epimerase family protein SDR39U1
	+					B7Z2M9;B7Z6M3;E9PK94;E9PKT3;E9PNL8;E9PNZ3;E9PPW4;F6UCU9;G3V0F6;H0YDN6;H0YEG2;J3KNJ6;O00542;Q13574;Q6ZVG7;Q8IVW9	DGKZ	Diacylglycerol kinase;Diacylglycerol kinase zeta
	+					A6NGM0;A8MSG9;A8MZ86;C9J5C5;H7C4S1;Q7Z4E3;Q8IZA4;Q8WYP5;Q96EH9;Q9Y4Q6	AHCTF1	Protein ELYS
	+					B4DZ30;B4E0U4;E5RFG5;E5RFT3;E5RGA0;E5RGW5;E5RIW0;E5RJH2;G3V105;J3KNS5;O14920;O75327	IKBKB	Inhibitor of nuclear factor kappa-B kinase subunit beta
	+					B3KQ67;Q53G10;Q9NV31	IMP3	U3 small nucleolar ribonucleoprotein protein IMP3
+	+					A0A087WXH2;B7Z7M3;F5GXT5;F5H009;F5H244;F5H292;F5H2I3;F5H815;H0YH64;O15397	IPO8	Importin-8
	+					A0A087WTV6;A0A087WX69;A0A087WZF0;A0A087WZR9;A8K798;Q7Z515;Q96C36;Q9Y5J4	PYCR2	Pyrroline-5-carboxylate reductase;Pyrroline-5-carboxylate reductase 2
	+					B2R9E1;O14550;Q15113	PCOLCE	Procollagen C-endopeptidase enhancer 1
	+					A0A0A0MRS3;H0Y5A9;H7BYA5;P98160;Q16287;Q5SZI3;Q5SZI5;Q5SZI9;Q5SZJ1;Q5SZJ2;Q9H3V5	HSPG2	Basement membrane-specific heparan sulfate proteoglycan core protein;Endorepellin;LG3 peptide
+	+	+	+	+		Q5SYF3;Q5SYF4;Q5SYF5;Q99541;Q9BSC3	PLIN2	Perilipin-2
	+					A0A0B4J254;A2VCR2;B2R498;F8W0W6;P62306;Q15356;Q6IBQ1;Q6P4I0	SNRPF	Small nuclear ribonucleoprotein F
	+					Q05DR0;Q8WVM0;Q9Y384	TFB1M	Dimethyladenosine transferase 1, mitochondrial
	+					A0A087WUW7;C9J2P7	USP17L15	Ubiquitin carboxyl-terminal hydrolase;Ubiquitin carboxyl-terminal hydrolase 17-like protein 15
	+					B7WPL9;C9J490;C9J5E6;C9JZX6;F8W9A8;H0Y3Y5;H7C398;H7C436;O15082;Q5HYF8;Q6PFW1;Q7Z3A7;Q86TE7;Q86UV3;Q86UV4;Q86XW8;Q8IZN0	PPIP5K1	Inositol hexakisphosphate and diphosphoinositol-pentakisphosphate kinase 1
	+					Q53H12;Q75KN1;Q96GC3;Q9NP48	AGK	Acylglycerol kinase, mitochondrial
	+					B7Z1N7;C9J6S2;C9JA36;C9JXZ1;F8WBY4;H7C4L9;H7C547;P54709	ATP1B3	Sodium/potassium-transporting ATPase subunit beta-3
	+					B3KXP4;F5H1N9;G5E955;Q96GM0;Q96NV8;Q9H0S4;Q9UI98	DDX47	Probable ATP-dependent RNA helicase DDX47
	+					A6NI71;A8K5D7;B0QZK4;B0QZK5;B0QZK6;B0QZK7;B0QZK8;B0QZK9;B3KMZ8;B4E210;Q05BI0;Q5SSJ5;Q5SSJ6;Q5SWC6;Q5SWC8;Q6PIM9;Q8NDF0;Q9UHY0;X6RGJ2	HP1BP3	Heterochromatin protein 1-binding protein 3
	+					A0A0A6YYJ5;B1ALC5;B4DQX9;E9PJT0;E9PLY0;E9PLY5;E9PNZ4;E9PS75;H0Y314;H0Y390;H0Y4F5;H0Y6T5;H0Y7I1;H0YD69;H3BPE1;H3BQK9;O75053;Q5VW20;Q8WXY1;Q8WXY2;Q96PK2;Q9H540;Q9UKP0;Q9ULG9;Q9UPN3	MACF1	Microtubule-actin cross-linking factor 1, isoforms 1/2/3/5
	+					A0A087WZB5;B0QYM8;B0QYN1;B0QYP8;B2R9X6;Q5TGJ5;Q86X93;Q96PN1;Q9HBI1;Q9NSP7;Q9UGT3;Q9Y368;Q9Y3L6;Q9Y3L7	PARVB	Beta-parvin
	+				+	A4D1S5;A4D1S6;B2RTS6;B5MDR2;C9JJQ5;Q9UL27	RAB19	Ras-related protein Rab-19
	+					B2RB28;E9PFQ8;Q8NDC8;Q96NV9;Q9BRS2	RIOK1	Serine/threonine-protein kinase RIO1
	+					A6NJD9;A8MT29;A8MVT4;A8MYK1;H7C2P7;Q16540;Q96Q71	MRPL23	39S ribosomal protein L23, mitochondrial
	+		+			B7Z1D5;Q5JPT1;Q5JPT2;Q5JPT3;Q5JPT4;Q5JPT5;Q5VSN0;Q8IWX6;Q8IX98;Q96B97;Q96RN4;Q9NYR0	SH3KBP1	SH3 domain-containing kinase-binding protein 1
	+					A0A0A0MRK9;H0Y349;H0Y431;Q5T0Q5;Q86UE1;Q86UX6	STK32C	Serine/threonine-protein kinase 32C
	+			+		B4DSY0;B7ZB65;F2Z3J4;Q5M7Y7;Q5W0C6;Q5W0C9;Q8WVA7;Q8WWM2;Q9H495;Q9H497;Q9H6E7	TOR3A	Torsin-3A
	+					C9JJH3;I3L0E4	USP17L10	Ubiquitin carboxyl-terminal hydrolase;Ubiquitin carboxyl-terminal hydrolase 17-like protein 10
	+					P25874;Q13218;Q4KMZ3;Q68G66	UCP1	Mitochondrial brown fat uncoupling protein 1
	+					C9IYJ8;C9J7W8;C9JMW6;K7N7A0;Q6UXU8;Q9BUJ0;Q9Y3T7	ABHD14A	Alpha/beta hydrolase domain-containing protein 14A
	+					B4DEB6;F5H2A9;G3V1M7;J3KS89;J3KSR4;J3QKU9;J3QRJ8;J9JID6;K7EJW8;K7EMF8;K7EQP4;O76056;P49748;Q8WUL0	ACADVL	Very long-chain specific acyl-CoA dehydrogenase, mitochondrial
	+					B2RDV5;K7EJJ1;K7EK69;K7EL08;K7EMG5;K7EPI9;K7EPR4;K7ERH5;Q9BSI8;Q9Y6Q5	AP1M2	AP-1 complex subunit mu-2
	+					B0UX98;O95445;Q5SRP4;Q9P046;Q9UMP6	APOM	Apolipoprotein M
+	+	+		+		B7Z3U0;B7Z8H8;B7ZBI3;E1P5I9;E5RGL6;E5RHC5;E5RHH7;E5RHT6;E5RIU2;E7EV62;F8VWB3;F8VWH9;F8W1U7;H0YIQ0;Q6PK71;Q8N6T3;Q96KC4;Q96T02;Q9NSU3;Q9NVF6;Q9UIL0	ARFGAP1	ADP-ribosylation factor GTPase-activating protein 1
	+					A9UF01;E9PGP5;H0Y554;P11274;P78501;Q12842;Q4LE80;Q6NZI3	BCR;BCR/ABL fusion	Breakpoint cluster region protein
	+					A0A087WTC0;A0A087WU37;A0A087WVU7;A0A087WWK6;A0A087WY70;A0A087WZQ3;A0A087X0Y9;A0A087X140;A0A087X1Y1;A0A0B4J1T6;A2RU55;A8K3N3;B0AZR4;F2Z2T4;Q49AJ1;Q5VVK2;Q6VBU6;Q7Z5Z0;Q7Z652;Q9BRT8;Q9BY38;Q9NYD0	CBWD1	COBW domain-containing protein 1
	+	+		+	+	Q8TCD1	C18orf32	UPF0729 protein C18orf32
	+					O75458;Q53GS7;Q53GT9;Q5VVU1;Q8NCP6;Q9UFL6	GLE1	Nucleoporin GLE1
	+					A6NJP5;A6NP46;B2R833;F8WBI8;F8WC39;F8WDA9;F8WF44;H7BYD2;H7C2A0;H7C5F6;P32189;Q6IQ27;Q8IVR5;Q9UMP0;Q9UMP1	GK	Glycerol kinase
	+					B7Z545;B7ZKJ8;E9PGN5;H7C0L5;Q14624;Q15135;Q9P190;Q9UQ54	ITIH4	35 kDa inter-alpha-trypsin inhibitor heavy chain H4;70 kDa inter-alpha-trypsin inhibitor heavy chain H4;Inter-alpha-trypsin inhibitor heavy chain H4
	+					B2R927;D3DQ62;D3DQ64;P27144;Q6IBH4;Q6NXQ5;Q8IUU9	AK4	Adenylate kinase 4, mitochondrial
	+		+			B2RDH2;B3KRT7;Q9H0H3	KLHL25	Kelch-like protein 25
	+					B7ZKL7;E7EN44;H3BPF7;H3BQ67;H3BUW8;Q0D2H6;Q86WA8;Q8N3B9;Q8NCE9;Q96K43	LONP2	Lon protease homolog 2, peroxisomal
	+					B2R6S1;C9JCM6;C9JG66;C9JRA9;C9JSW2;C9JUD2;C9JW74;C9JWU9;O14973;O15007;Q5EB52;Q6AI49;Q92571;R4GN52	MEST	Mesoderm-specific transcript homolog protein
	+			+		A6NM69;B4DGJ9;B4DHP6;C9JC79;D3DQ37;E1B6W5;E9PLD1;F2Z3J1;H0YCB0;H0YD06;H0YEU8;H0YF61;P22307;Q15432;Q16622;Q5VVZ1;Q6NXF4;Q99430	SCP2	Non-specific lipid-transfer protein
	+	+	+	+	+	A0A087WY86;O60643;Q5EFF5;Q6XYE5;Q96AD5;Q96ET6;Q9NQ61;Q9NQ62	PNPLA2	Patatin-like phospholipase domain-containing protein 2
	+					Q16647;Q3MII8;Q9HAX2;Q9HAX3;Q9HAX4	PTGIS	Prostacyclin synthase
	+					D3DRI2;Q5VYW8;Q5VYW9;Q5VZU1;Q5VZU2;Q5VZU3;Q9H9D0;Q9NY00;Q9P044;Q9Y2P8	RCL1	RNA 3'-terminal phosphate cyclase-like protein
	+					C9JG87;C9JYA5;Q32Q74;Q5QTR3;Q96Q65;Q9BSQ7;Q9BZV6;Q9NX44;Q9NYK5	MRPL39	39S ribosomal protein L39, mitochondrial
	+					D3DP95;E9PFH1;P52199;P61587;Q53RZ3	ARHE;RND3	Rho-related GTP-binding protein RhoE
	+					Q5VXM9;Q5VXN0;Q5VXN1;Q8N4A1;Q9H7B2;U3KQN5	RPF2	Ribosome production factor 2 homolog
	+					A5PLL5;A6NNQ7;B4DV56;B4E1R6;B9EGA3;E9PB32;J3KMX2;J3KT18;J3QQL7;J3QS33;J3QWB6;Q7L2I6;Q92925;Q9UHZ1	SMARCD2	SWI/SNF-related matrix-associated actin-dependent regulator of chromatin subfamily D member 2
	+					A0A096LPC3;B2RBV9;Q13036;Q15545	TAF7	Transcription initiation factor TFIID subunit 7
	+					B2R4B1;C9JBV1;F2Z3A7;G5E9V2;Q96DA6	DNAJC19	Mitochondrial import inner membrane translocase subunit TIM14
	+					A8K6H4;A8MZG1;B4E3J7;B9EGH6;P07996;Q15667;Q59E99	THBS1	Thrombospondin-1
	+					A0A087WWE9;D6RA61	USP17L22	Ubiquitin carboxyl-terminal hydrolase;Ubiquitin carboxyl-terminal hydrolase 17-like protein 22
	+					C9JPN9	USP17L12	Ubiquitin carboxyl-terminal hydrolase 17-like protein 12
	+					Q8WUD9;Q96H79	ZC3HAV1L	Zinc finger CCCH-type antiviral protein 1-like
+	+					E9PI42;E9PLY7;E9PRR7;J3KSQ7	FRG1
	+					A0A087WYV5;A0A0A6YYB8;E9PCX4;F5H0U4;H0Y968;H0Y9Z6;X6R3P0	SLIT2
	+					F5H5A3;F8WAZ1;F8WBC3;H7C1A4;V9GY95	MAP4K3	Mitogen-activated protein kinase kinase kinase kinase
+	+					A0A075B743;A0A075B7B5;A0A075B7C8;A0A075B7E6;A0A075B7E9;A2RUF3;B7ZM87;E9PDX4;Q5VZB4	SRGAP2
	+		+			A0A087WXU8;F5GYL3;G3V529	DDX24
	+		+			G3V0I9;H7C078;Q4VXZ8	DECR2
	+					K7ERG9	CFD
	+					Q5SRP5	APOM
	+	+		+		G5E9Z2	CLPTM1L
		+				P31947;Q6FH30;Q6FH51;Q96DH0	SFN	14-3-3 protein sigma
+						A2RRA5;P26439;Q16010;Q53GD4;Q5QP01;Q6AI10;Q6LDB9;Q99890;Q9UD08	HSD3B2	3 beta-hydroxysteroid dehydrogenase/Delta 5-->4-isomerase type 2;3-beta-hydroxy-Delta(5)-steroid dehydrogenase;Steroid Delta-isomerase
	+					A8MQ02;E9PFY5;F8W9I4;H0Y7R8;H0Y8L4;H0Y8U8;H0Y948;H0Y9I0;H0YA98;J3KN01;O75087;O75088;O75089;P55196;Q59FP0;Q5TIG5;Q5TIG6;Q5TIG7;Q9NSN7;Q9NU92	MLLT4	Afadin
+						B1ALD0;B1ALD1;B1ALD2;B1ALD3;B7Z4X3;Q59EJ4;Q96CL6;Q9Y6B7	AP4B1	AP complex subunit beta;AP-4 complex subunit beta-1
+						A0A087X1E4;B4DX86;B4E306;D3DQT5;E9PPY7;E9PRV8;P53365	ARFIP2	Arfaptin-2
+						B4E217;H0YBT1;O95429;O95818	BAG4	BAG family molecular chaperone regulator 4
+						A0A0C4DG09;Q8IZQ9;Q8N126;Q9NVJ5;Q9UJP1	CADM3	Cell adhesion molecule 3
	+					A8MYZ9;B2RCK5;Q9BXW7;Q9BXW8;Q9NWA8;Q9NX41	CECR5	Cat eye syndrome critical region protein 5
		+				D3DS73;G3V4E2;Q546V8;Q9NNW9;Q9UHD4	CIDEB	Cell death activator CIDE-B
				+		B9EIQ8;H0YK65;H0YM82;Q68DG9;Q6ZTM3;Q6ZU22;Q6ZUT6	C15orf52	Uncharacterized protein C15orf52
+						B3KV79;B3KWH3;B3KWH8;B4DZZ2;G3V1Z6;J3KPQ6;J3KQV9;P39880;Q13948;Q53GU9;Q6NYH4;Q75LE5;Q75MT2;Q75MT3;Q86UJ7;Q8TBS3;Q9UEV5	CUX1	Homeobox protein cut-like 1;Protein CASP
					+	B2RPL0;B4DRZ7;F6QDS0;H3BP36;H3BP50;H3BSL8;H3BTB3;I3L0H8;I3L352;J3QRH0;Q53FM0;Q9NUU7	DDX19A	ATP-dependent RNA helicase DDX19A
			+			A0A087WXP7;A8JZY6;D3DT62;E7ER54;Q96DC6;Q9H2P9;Q9P017;Q9P0I4;Q9Y319	DPH5	Diphthine synthase
					+	D5LPR2;E9PHZ8;E9PK04;E9PPF3;E9PRE5;Q8N4Y2;Q8NBW8	CRACR2B	EF-hand calcium-binding domain-containing protein 4A
+						A8K2U1;B4DFH5;C9J4G5;C9JQM7;F5H225;L7X1M5;Q5NDL2;Q6MZY0;Q6P985;Q6ZTV0;Q8N329	C3orf64;EOGT	EGF domain-specific O-linked N-acetylglucosamine transferase
				+	+	B7Z6F8;D3DQJ6;H0YCL3;H0YD52;H0YDU9;Q14677;Q8NAF1;Q96E05	CLINT1	Clathrin interactor 1
				+		O60319;Q4VXC1;Q5VWZ7;Q6UW14;Q8WX67;Q9BS26	ERP44	Endoplasmic reticulum resident protein 44
+						B4E339;J3KSI9;J3KT35;J3KT52;J3KT76;Q969W3	FAM104A	Protein FAM104A
+						B2RN47;B2RN49;K7EIV7;K7EQL5;Q71MG5;Q96MK3;Q9UF95	FAM20A;FP2747	Protein FAM20A
+				+		B3KY35;B7Z1G9;B7Z6H3;C9J4P8;O95302;Q2M2A1;Q3MIR7;Q6IN76;Q6P2N1;Q96EX5;Q96IJ9	FKBP9	Peptidyl-prolyl cis-trans isomerase;Peptidyl-prolyl cis-trans isomerase FKBP9
				+		H3BQ50;H3BSM5;H3BU36;O08765;P60520;Q6FG91;Q9DCP8;Q9UQF7	GABARAPL2	Gamma-aminobutyric acid receptor-associated protein-like 2
				+		A8W735;J3KTA9;J3QQN7;J3QRR6;Q56VR1;Q8N4E3;Q8N9F7	GDPD1	Glycerophosphodiester phosphodiesterase domain-containing protein 1
				+		A0A0C4DGP4;A8K318;K7EIP3;K7EJ70;K7EKX1;K7EL27;K7ELL7;K7EPW7;P14314;Q96BU9;Q96D06;Q9P0W9	PRKCSH	Glucosidase 2 subunit beta
+						B7ZBL3;Q06430;Q5T4J1;Q5W0E9;Q6T5E5;Q8N0V5;Q8NFS9	GCNT2	N-acetyllactosaminide beta-1,6-N-acetylglucosaminyl-transferase, isoform A;N-acetyllactosaminide beta-1,6-N-acetylglucosaminyl-transferase, isoform B;N-acetyllactosaminide beta-1,6-N-acetylglucosaminyl-transferase, isoform C
				+		E5RGW3;E5RHA6;E5RIA1;Q86UL3;Q86V89	AGPAT6	Glycerol-3-phosphate acyltransferase 4
			+			A8K6F2;G5E9M5;K7EJ09;K7EKJ9;K7EKY0;K7ELV3;K7EM82;K7EMZ8;K7ENK6;K7EPG3;K7EQ75;K7EQR9;K7ER69;K7ERM6;O43409;Q12906;Q6P1X1;Q86XY7;Q99544;Q99545;Q9BZH4;Q9BZH5;Q9NQ95;Q9NQ96;Q9NQ97;Q9NQ98;Q9NQ99;Q9NQA0;Q9NQA1;Q9NQA2;Q9NRN2;Q9NRN3;Q9NRN4;Q9UMZ9;Q9UN00;Q9UN84;Q9UNA2	ILF3	Interleukin enhancer-binding factor 3
				+		A4ZZA7;A8K5G5;B4DSG0;G5E9Y0;O60302;Q548S1;Q96AA8	JAKMIP2	Janus kinase and microtubule-interacting protein 2
	+					B8X1J0;Q5VZK9;Q6ZUH5;Q6ZW07;Q9NXU7	LRRC16A	Leucine-rich repeat-containing protein 16A
	+					A6NFK0;A8K6S5;O94940;Q53EZ6;Q5TGP9;Q5TGQ0;Q8N2P8;Q8N6R0;Q96J11;Q96SQ0;Q9Y2Z1;Q9Y3M6	METTL13	Methyltransferase-like protein 13
+		+	+			A0A0C4DFN3;B3KRC2;B7Z9D1;C9J8Q3;C9JAM4;E7EWX8;H7C4E0;H7C599;H7C5K5;Q6IBG9;Q96AA5;Q99685	MGLL	Monoglyceride lipase
+						B2RN26;Q5PT55	SLC10A5	Sodium/bile acid cotransporter 5
+						O75047;Q5T2D3	OTUD3	OTU domain-containing protein 3
+						A4LBB5;P45877	PPIC	Peptidyl-prolyl cis-trans isomerase C
		+		+	+	O95716	RAB3D	Ras-related protein Rab-3D
		+		+	+	B4DJA5;C9J3X8;F8WCY6;F8WD79;P20339;Q6FI44	RAB5A	Ras-related protein Rab-5A
		+		+	+	B4DEK7;P24407;P61006;Q6FHV5	RAB8A	Ras-related protein Rab-8A
+						B1ANY0;B1ANY1;B1ANY2;H0Y5D8;Q1RLN5;Q504X1;Q86UB3;Q8IWW6;Q8IWW7;Q8N3L1;Q9NT76	ARHGAP12	Rho GTPase-activating protein 12
				+		A0A0D9SFM0;H0YBI0;H7C2W2;K4DI94;Q149N8;Q149N9;Q5JT88;Q5VV79;Q68DS5;Q7Z5J5;Q8IVE8;Q8IWQ9;Q8N1S8;Q8NBR7	SHPRH	E3 ubiquitin-protein ligase SHPRH
				+		B2R4T3;D3DV35;P35326;Q5T529	SPRR2A	Small proline-rich protein 2A
		+				A6NFN7;B2R661;B3KUW5;C9J6J8;C9JRJ8;D6RBF1;E3W990;E7EMC7;E9PFW8;Q13446;Q13501;Q9BUV7;Q9BVS6;Q9UEU1	SQSTM1	Sequestosome-1
+						Q53T56;Q8N5C6;Q96TA4;Q9NW11	SRBD1	S1 RNA-binding domain-containing protein 1
	+			+		A6NIB3;B2R5Z8;B4E0H3;E9PJS4;P08240;Q9BVJ4	SRPR	Signal recognition particle receptor subunit alpha
		+				A6NP25;C9J397;C9J3F6;C9JDR8;C9JED7;C9JIU4;C9JMP7;C9JNM0;C9JP52;C9JW04;C9JWX0;C9K0P2;F2Z3C3;F2Z3I5;Q92609	TBC1D5	TBC1 domain family member 5
			+			Q53QP7;Q53R98;Q86X19	TMEM17	Transmembrane protein 17
			+			A8K8S9;B1AQ61;G0ZJH6;K7EP75;K7ERA7;O75169;O95155;O95338;Q5SZ12;Q5SZ16;Q96QD4;Q9BYI7	UBE4B	Ubiquitin conjugation factor E4 B
				+		A0A0C4DG73;A8MWD0;B3KWU9;H7BZ73;H7C150;H7C183;O60316;O94834;Q3B777;Q6P6C9;Q70CQ2;Q7L8P6;Q8N3T9;Q8TBW2;Q9UGA1	USP34	Ubiquitin carboxyl-terminal hydrolase;Ubiquitin carboxyl-terminal hydrolase 34
			+			O15057;Q4VXK2;Q5TFH6;Q6P2I2;Q6ZUD0;Q8IWV8	UBR2	E3 ubiquitin-protein ligase UBR2
+						H3BM79;H3BNB8;H3BRT7;H3BRV2;H3BSX7;H3BVH0;Q503B1;Q53H38;Q9H8T0	AKTIP	AKT-interacting protein
+						A4D114;A6NCH5;H0Y3V1;H7C0E0;Q6ZNB7	AGMO	Alkylglycerol monooxygenase
				+		G3V2N8;G3V3X7;G3V4P7;G3V5J6;H0YJI3;Q6IAQ4;Q86U36;Q9BVE7;Q9Y587	AP4S1	AP-4 complex subunit sigma-1
				+	+	A8K514;B4DXG1;H0Y512;Q6UVZ8;Q9GZS8;Q9HDC9;Q9NUB2	APMAP	Adipocyte plasma membrane-associated protein
+						B0YIV9;C9JZZ0;Q3MIK6;Q6Q788;Q6UWK9;Q9UBJ3	APOA5	Apolipoprotein A-V
				+		B4DI85;F2Z344;F8WAW5;Q9NVJ2	ARL8B	ADP-ribosylation factor-like protein 8B
				+		A0A0A0MRG8;C0H5Y7;Q16611;Q6I9T6;Q92533	BAK1	Bcl-2 homologous antagonist/killer
+						B4DMS7;B4DTI7;B4DTP7;B4E2X8;E9PNA9;E9PQA7;E9PS77;F8W6C6;Q49AT8;Q68DY6;Q6IAA3;Q6MZK1;Q6UXS1;Q9HAL9;Q9NW68	BSDC1	BSD domain-containing protein 1
				+	+	K7EJB9;K7EL50;K7ELE2;P27797;Q6IAT4;Q9UDG2	CALR	Calreticulin
				+		A0A0C4DGH5;B2RAU3;F5H6I6;H0YH27;O94918;Q6PIY4;Q86VP6;Q8NDJ4;Q96JZ9;Q96T19;Q9BTC4;Q9H0G2;Q9P0H7;Q9UF85	CAND1	Cullin-associated NEDD8-dissociated protein 1
		+			+	O95823;P31944;Q3SYC9	CASP14	Caspase-14;Caspase-14 subunit p10, mature form;Caspase-14 subunit p17, mature form;Caspase-14 subunit p20, intermediate form;Caspase-14 subunit p8, intermediate form
+						M0QYB4;M0QZR0;M0R2W0;Q9Y3X0	CCDC9	Coiled-coil domain-containing protein 9
+						B4DVT4;J3KRX0;J3KT24;P34810;Q53HR6;Q53XI3;Q96BI7	CD68	Macrosialin
				+	+	C9J0E4;P01040;Q6IB90	CSTA	Cystatin-A;Cystatin-A, N-terminally processed
				+		D3DSG5;F8W8U9;Q6PJQ7;Q9UEZ3;Q9Y3R5	DOPEY2	Protein dopey-2
				+		A8K8S0;B4DW49;B4DY60;O43266;Q16610;Q5T5G4;Q5T5G5;Q5T5G6;Q8IZ60	ECM1	Extracellular matrix protein 1
	+					F5H2T0;H0YDF3;O95163;Q5JSV2;Q9H327;Q9UG87	IKBKAP	Elongator complex protein 1
+						B4DT41;B4DXK2;D6RBE3;D6RIE0;E9PBZ4;J3KN90;Q6P4H8	FAM173B	Protein FAM173B
				+		B3KPU1;C9JIS1;C9JXA5;C9JZN1;E7EP32;P11016;P54312;P62879	GNB2	Guanine nucleotide-binding protein G(I)/G(S)/G(T) subunit beta-2
			+			F8WCU0;F8WE59;G5E9U5;P31150;P50394;Q6FG50;Q7Z2G6;Q7Z2G9;Q7Z2H5;Q7Z2I6	GDI1	Rab GDP dissociation inhibitor alpha
+						A8K1D5;Q86V85	GPR180	Integral membrane protein GPR180
				+	+	B0QZ61;P11021;Q2EF78;Q9NPF1;Q9UK02	HSPA5	78 kDa glucose-regulated protein
				+		B2R5Y1;B4DMX0;K7EQS7;K7ERC8;Q06136	KDSR	3-ketodihydrosphingosine reductase
			+			A8K873;C9JCF6;D6RCP8;O43766;Q8IV62	LIAS	Lipoyl synthase, mitochondrial
+						O95205;Q3SXY5;Q58F19;Q5JSC0;Q5VZF2;Q8NEV3;Q8TD82	MBLL;MBNL2	Muscleblind-like protein 2
		+	+	+	+	A0A087WZT2;A8K247;Q6UX53;Q8WUI1	METTL7B	Methyltransferase-like protein 7B
+						Q86V88;Q86Y84;Q8NAD9	MDP1	Magnesium-dependent phosphatase 1
+						B2RCC9;B4DWL9;B5MDZ3;D3DRW3;Q5T2T0;Q5T2T1;Q8IY28;S4R337;U5GXS2	MPP7	MAGUK p55 subfamily member 7
+						A0A0C4DFX9;A2A2T1;C9JEM7;C9JHL4;F8W954;F8WF98;H0Y3X6;H7C0W2;H7C2C7;H7C2M8;H7C3C2;O95392;Q9H3P2	NELFA	Negative elongation factor A
+						A0A0D9SF14;B0YJ54;Q8TEA1;U3KQU2	NSUN6	Putative methyltransferase NSUN6
					+	B4DV88;H0YMC7;H0YN61;O75192	PEX11A	Peroxisomal membrane protein 11A
+				+	+	B4E1K3;C9JE77;E9PL56;O14966	RAB29	Ras-related protein Rab-7L1
				+		B3KSW1;E9PLA2;E9PN11;E9PQH6;P08134;Q5JR05;Q5JR06;Q5JR07;Q5JR08;Q6ICN3	RHOC	Rho-related GTP-binding protein RhoC
				+		P25232;P62269;Q5SUJ3;Q6IPF8	RPS18	40S ribosomal protein S18
+						P29377;Q5JS49	S100G	Protein S100-G
				+		E9PJB8;E9PN30;Q3B771;Q9BQE4;Q9P0I6	VIMP	Selenoprotein S
			+			A6NEW2;B0QZE6;E9PAP1;E9PQM8;E9PRF4;E9PS59;Q15047;Q5SZD8;Q5SZD9;Q5SZE0;Q5SZE7;Q96GM9;X6R732;X6RHV1	SETDB1	Histone-lysine N-methyltransferase SETDB1
+						A8K569;B2RTV8;Q5JT39;Q5JT40;Q86XK3;Q8WW47	SFR1	Swi5-dependent recombination DNA repair protein 1 homolog
			+			A0A087WUZ3;B2RP63;F8W6C1;O60837;Q01082;Q16057;Q53R99;Q59ER3;Q8IX99	SPTBN1	Spectrin beta chain, non-erythrocytic 1
+						B3KQL7;O75393;Q4VBP9;Q5T6Z8;Q5T703;Q5T704;Q5T705;Q5T706;Q96KX7;Q9BXS4	TMEM59	Transmembrane protein 59
				+		A8K8E8;B4DP62;P53007;Q9BSK6	SLC25A1	Tricarboxylate transport protein, mitochondrial
+						B4E222;E7ETM5;Q6AHW9;Q6TEK6;Q8N0U8	VKORC1L1	Vitamin K epoxide reductase complex subunit 1-like protein 1
+						A6PVV2;E9PCD1;F8W9F9;H0Y493;H0Y7J9;H0Y7R3;H0Y7T5;Q5VWF1;Q5VWF2;Q8IY36;Q9C0A3;Q9H3P4;Q9Y3S1	WNK2	Serine/threonine-protein kinase WNK2
+						H0YBA4;H0YBS9;O00307;Q5YLC1;Q96BP4;Q9H0M0	WWP1	NEDD4-like E3 ubiquitin-protein ligase WWP1
				+		A8KAG3;B3KN97;B3KSF8;F5H1D4;F5H6J0;O75176;Q6P6A5;Q86XL3;Q8TAZ9;Q96DH4	ANKLE2	Ankyrin repeat and LEM domain-containing protein 2
+		+		+	+	H7C3T2;O43154;Q14DM2;Q2TAZ0;Q6ZTV2;Q7Z6K8;Q8IVY5;Q8TAI8;Q96HH7	ATG2A	Autophagy-related protein 2 homolog A
			+			P03928;Q34771	MT-ATP8	ATP synthase protein 8
					+	C9JTT8;H7C1N3;O15155;Q68DU7;Q96EA0	BET1;DKFZp781C0425	BET1 homolog
				+		B3KMY3;C9JPL0;H7C4G1;Q6NVY9;Q6UWS7;Q8NI48;Q96QT0;Q9NZF3;Q9UK58	CCNL1	Cyclin-L1
+				+		A8K7U0;I3L3E4;I3L4A1;I3L4G8;Q53FU4;Q96FZ7;Q9HAE8	CHMP6	Charged multivesicular body protein 6
+						F5H7P3;F5H8A7;H0YKY0;H0YN33;Q9BW66;Q9NPF9	CINP	Cyclin-dependent kinase 2-interacting protein
				+		B7Z6N4;D3DTU1;D3DTU2;F5H3I5;J3KRI2;J3KRK4;J3KS63;J3KSD0;J3KTA5;J3QL86;J3QL95;J3QQS7;J3QQY1;J3QRM1;J3QRX0;J3QS62;Q53FA2;Q96JB5;Q9H3F8;Q9H8G0;Q9HBR9	CDK5RAP3	CDK5 regulatory subunit-associated protein 3
		+				B3KUQ1;E9PK25;E9PLJ3;E9PP50;E9PQB7;E9PS23;G3V1A4;P23528;Q53Y87;Q9UCA2	CFL1	Cofilin-1
+						A0A087WV92;A0A0A0MSZ9;A3KFI9;Q05048;Q5QPD8	CSTF1	Cleavage stimulation factor subunit 1
				+		Q8TBA5;Q9H1C7	CYSTM1	Cysteine-rich and transmembrane domain-containing protein 1
			+			A0A087WVC1;Q5VX37;Q8WV76;Q9BQ39;Q9BWI8;S4R3G6;S4R3V4	DDX50	ATP-dependent RNA helicase DDX50
				+		H0Y368;O15157;O60762;Q5QPJ9;Q5QPK2;Q6IB78;Q96HK0	DPM1	Dolichol-phosphate mannosyltransferase subunit 1
+						Q9BVJ7;Q9NX48	DUSP23	Dual specificity protein phosphatase 23
					+	B2RC00;H0YDT8;H0YDX2;Q96ED5;Q9NPA0	EMC7	ER membrane protein complex subunit 7
+						B2RE52;E5RHT9;E5RHX8;E5RI00;E5RJ84;G3V117;J3KNT2;Q9NPA8	ENY2	Transcription and mRNA export factor ENY2
				+		B2RDB4;B5MC72;O95901;Q6UWN7;Q96DZ1;Q9NUY7;Q9UQL4	ERLEC1	Endoplasmic reticulum lectin 1
+						A8MUR7;B4DQD3;C9IZ91;C9JFL0;F8WFC0;Q8N0U4	FAM185A	Protein FAM185A
+						H0YL31;H0YN11;Q6ZNW5	GDPGP1	GDP-D-glucose phosphorylase 1
				+		B4DNM9;O15228;Q5TBH6;Q5TBH7;Q5TBH8;Q9BWC2	GNPAT	Dihydroxyacetone phosphate acyltransferase
	+					M0QX73;M0QYZ9;M0QZ34;M0QZU5;Q9BTC6;Q9HAX6;Q9NPP1;Q9NPR4;Q9NZM5;Q9UFI2	GLTSCR2	Glioma tumor suppressor candidate region gene 2 protein
+						B9ZVX7;E7EWW9;H3BQT3;H3BRM6;P09488;Q5GHG0;Q6FH88;Q8TC98;Q9UC96	GSTM1	Glutathione S-transferase Mu 1
		+				Q92522	H1FX	Histone H1x
		+				A2RUU6;Q5JXQ5;Q99878	HIST1H2AJ	Histone H2A type 1-J
+						P81172;Q1HE14;Q9BY68	HAMP	Hepcidin;Hepcidin-20;Hepcidin-25
+						H7C3C9;Q6P2N7;Q8N8K2;Q8NBV3;Q96MC6;Q96NY0;Q9NT25	HIAT1	Hippocampus abundant transcript 1 protein
				+		A1L0T0;E9PJS0;E9PL44;E9PNL1;M0QZX5;M0R026;M0R1B5;O43341;Q96F08;Q99651;Q9BWN5;Q9UEB2	ILVBL	Acetolactate synthase-like protein
				+		A0A087WY88;Q8N5M9;Q8NCF6;Q96SW1	JAGN1	Protein jagunal homolog 1
		+			+	B4DGZ0;B7Z849;D3DQW5;E9PJB0;E9PKI3;E9PL42;E9PNC3;E9PRE0;G3XAC8;O94851;Q5KTR3;Q5KTR4;Q7Z3A8	MICAL2	Protein-methionine sulfoxide oxidase MICAL2
		+		+	+	A8K2J3;B2RAV8;B2RD73;K7EID0;Q53XM6;Q96FL2;Q9H2V0;Q9H2V1;Q9H2V2;Q9NXN3;Q9UH92	MLX	Max-like protein X
				+		A8K528;D3DUV5;F5GX30;F5GXE0;F5GXU0;F5H4U1;F5H883;H0YF90;H0YFL0;H0YFY9;H0YGE9;H0YGT2;P20645	M6PR	Cation-dependent mannose-6-phosphate receptor
				+	+	D6W628;M0QXF7;M0QYN0;O75256;O75272;Q969H8;Q9BTK7;Q9NP69	MYDGF	Myeloid-derived growth factor
+						A6NEK4;A8K4H4;C9IZY1;C9J5P1;C9JA90;C9JNE2;C9JXC3;H7C5Q1;Q96F23;Q9Y530	OARD1	O-acetyl-ADP-ribose deacetylase 1
+						Q6PCE3;Q96MQ7;Q9UIK3	PGM2L1	Glucose 1,6-bisphosphate synthase
+						B2R7X0;O95686;Q9UQK1	PPP1R3C	Protein phosphatase 1 regulatory subunit 3C
				+		B3KR86;E1P605;Q8TF12;Q9H4E6;Q9UL26	RAB22A	Ras-related protein Rab-22A
+						A8K0D6;H7C219;Q53HQ5;Q96BH1;Q9H874	RNF25	E3 ubiquitin-protein ligase RNF25
					+	A8K5L3;D3DV37;P05109;Q5SY70;Q9UC84;Q9UC92;Q9UCJ0;Q9UCM6	S100A8	Protein S100-A8;Protein S100-A8, N-terminally processed
				+	+	J3KRZ6;J3KSG7;J3QRE0;O60277;Q6SZW1;Q7LGG3;Q9NXY5	SARM1	Sterile alpha and TIR motif-containing protein 1
				+		B1AN47;D3DV31;P35321;Q2M303;Q9UDG4	SPRR1A	Cornifin-A
+						A6NKK3;M0QY82;M0QZ60;M0R0J5;M0R2W4;Q9NXI2;Q9UGK3	STAP2	Signal-transducing adaptor protein 2
				+		Q8TCJ2;Q96JZ4;Q96KY7	STT3B	Dolichyl-diphosphooligosaccharide--protein glycosyltransferase subunit STT3B
+						C9JJ63;C9JRT9;D3DX00;H7C4P5;Q96HP8;Q9NYC7	TMEM176A	Transmembrane protein 176A
				+		Q6PEY2	TUBA3E	Tubulin alpha-3E chain
				+	+	Q9BVC6	TMEM109	Transmembrane protein 109
+						C9JY51;F8WBW3;H7C209;H7C3P1;H7C4A0;Q53SL9;Q6P480;Q86VL5;Q8IZ72;Q8N8A2;Q9UFA4	ANKRD44	Serine/threonine-protein phosphatase 6 regulatory ankyrin repeat subunit B
			+			A0A087WU93;A0A087WXS3;A0A087WYD1;A0A087WZQ6;A0A087X253;A6NJP3;K7EJ01;K7EJX1;K7EKZ5;K7EMN7;K7EN71;K7ERB2;P21851;P63010;Q7Z451;Q96J19	AP2B1	AP-2 complex subunit beta
				+	+	B2R5V8;B4DGP8;B4E2T8;D3DWQ3;D6R9K3;D6RAQ8;D6RAU8;D6RB85;D6RD16;D6RDP7;D6RFL1;D6RFW4;D6RG29;D6RGY2;D6RHJ3;H0Y9H1;H0Y9Q7;P27824	CANX	Calnexin
+						A0A087WX72;B4E1A3;F8VVS7;F8VWA5;H0Y3S8;H0Y6Y2;O95348;P55211;Q53Y70;Q5JRU2;Q5JRU8;Q5JRU9;Q5UGI1;Q92852;Q9BQ62;Q9UEQ3;Q9UIJ8	CASP9	Caspase;Caspase-9;Caspase-9 subunit p10;Caspase-9 subunit p35
					+	H7C0V0;Q658V9;Q8WWC4;Q9H671	C2orf47	Uncharacterized protein C2orf47, mitochondrial
					+	A0A024QZP7;A0A087WZZ9;A8K7C4;C9J497;E5RIU6;O60764;P06493	CDC2;CDK1	Cyclin-dependent kinase 1
				+		A0A0C4DGS9;Q69YJ9;Q9P0Y8;Q9Y6K0	CEPT1	Choline/ethanolaminephosphotransferase 1
				+		A0A087WV51;A0A087X1X5;A0A087X271;A5D8U8;A6NFI4;B4DDF4;B4DUT8;D6W5X9;H3BQH0;H3BVI6;K7ES69;Q92578;Q99439;U3KPS3	CNN2	Calponin;Calponin-2
+						B7Z758;C9J8U1;C9JLY8;F5H1H6;O15081;Q69YQ0	SPECC1L	Cytospin-A
+						A0A0A0MTR4;D3DTI3;I3L1H5;I3L3X9;K7EQQ6;Q16439;Q4VBA2;Q9BTW7;Q9BZG8;Q9UCY0;U3KQN3;V9GYC0;V9GYS2	DPH1	Diphthamide biosynthesis protein 1
		+				B4E1X0;B9EK63;H0YFI5;H7BXT2;Q9BSW2	CRACR2A	EF-hand calcium-binding domain-containing protein 4B
				+		F2Z2P5;F2Z2U2;F2Z3Q5;H0YAV2;Q969X5;Q9H0L0;Q9H2J2;Q9ULN9	ERGIC1	Endoplasmic reticulum-Golgi intermediate compartment protein 1
+						A8K5V3;B0UYX8;Q9H5G3;Q9UIM3	FKBPL	FK506-binding protein-like
				+		B2RB36;B3KXR8;C9JKH7;D3DNQ7;Q53EP0;Q5U5T8;Q6PIJ3;Q6UXG1;Q6UXZ5;Q8IXB2;Q8NBU7;Q96D78;Q9H5I7;Q9NSQ8	FNDC3B	Fibronectin type III domain-containing protein 3B
				+		P27469;Q6FGC8	G0S2	G0/G1 switch protein 2
+						B2R775;B4DMX6;O00208;Q8N4A0	GALNT4	Polypeptide N-acetylgalactosaminyltransferase 4
				+		B4DQS4;E9PDB5;K7EJT7;K7EL54;K7EQ41;K7ESN3;Q8N2G8;Q9BXM6	GHDC	GH3 domain-containing protein
				+		B2R977;B7Z7R0;F5H1G8;Q14344;Q8TD70	GNA13	Guanine nucleotide-binding protein subunit alpha-13
+						B7Z8Y4;D3DUJ7;H3BM42;H3BQT1;H3BQU9;H3BRD8;Q13221;Q6P9D1;Q92896	GLG1	Golgi apparatus protein 1
+						C9J8B8;Q08AP4;Q08AP5;Q6STF9;Q969S8;Q96P77;Q96P78;Q9H028;Q9UGX1;Q9UGX2	HDAC10	Histone deacetylase 10
				+		B7Z3Y9;C9JKX7;D6RIW0;H0Y8F6;H0Y8K6;P04035;Q8N190	HMGCR	3-hydroxy-3-methylglutaryl-coenzyme A reductase
				+		F8VR40;F8VVZ1;F8VW24;Q69FE1;Q8TDF7;Q9NWZ3;Q9Y589	IRAK4	Interleukin-1 receptor-associated kinase 4
+						A6NEW4;B4E234;E1P5P3;F5H217;O43584;Q5QP37;Q5TEL0;Q96F66;Q96J02;Q9BY75;Q9H451;Q9H4U5	ITCH	E3 ubiquitin-protein ligase Itchy homolog
				+		B4DSH3;D3DXH6;F2Z2L5;F8WB07;F8WCX4;F8WEK5;Q53GV3;Q53S67;Q63HN6;Q8NBQ6;Q9BQ14;Q9H0V9	LMAN2L	VIP36-like protein
				+	+	A0A0C4DGT4;A8K2K8;H3BMK4;O43412;Q643R3;Q7Z4P4;Q8IUL7;Q8TB38	LPCAT4	Lysophospholipid acyltransferase LPCAT4
			+			A8MV73;F5GX74;F5GYR7;F5GZ10;F5GZ98;F5H1K9;F5H221;F5H2H9;F5H2W9;F5H3C4;F5H502;F5H592;F5H6X8;F5H8I0;F8WE35;G3V1U0;H0YFA3;Q4G0T9;Q6P3T3;Q6VMQ6;Q86XW5;Q9NVJ9;Q9NWC2;Q9Y4X8	ATF7IP	Activating transcription factor 7-interacting protein 1
				+		H3BLY8;H3BMF1;H3BN40;H3BUT5;Q4G1A9;Q5H9V0;Q8N9A8;Q8NE06	CNEP1R1	Nuclear envelope phosphatase-regulatory subunit 1
				+		B2RB71;B4DI40;M0QX83;M0QY18;M0QZB1;M0R0F6;M0R0M8;M0R1B4;M0R339;M0R3I9;O75457;Q6IBI8;Q9UG68;Q9UP65	PLA2G4C	Cytosolic phospholipase A2 gamma
				+		C9J184;C9JK35;C9JL26;C9JQX8;D3DSL2;Q3ZCU2;Q6UWP6;Q6ZUC6;Q8N3Q7;Q9NRZ6;Q9NRZ7	AGPAT3	1-acyl-sn-glycerol-3-phosphate acyltransferase gamma
			+			F5GY56;F5H2I0;H0YGF3;H0YGZ5;Q9UMS4	PRPF19	Pre-mRNA-processing factor 19
			+			A0A0A0MSG8;A6NFK8;A6NJ84;C3TTQ1;C3TTQ2;C9JUP4;G5E9B4;O00395;O00465;O00691;O00692;P78555;P78563;Q4AE77;Q4AE79;Q6P0M9;Q8NFA1;Q8NFD1;Q8TCX7	ADARB1	Double-stranded RNA-specific editase 1
			+			B9EG89;D6RAS9;O14827;Q9UK56	RASGRF2	Ras-specific guanine nucleotide-releasing factor 2
		+		+		M0R1M6;M0R1V7;M0R2S1;P02248;P02249;P02250;P14793;P62987;P62988;Q29120;Q6LBL4;Q6LDU5;Q8WYN8;Q91887;Q91888;Q9BWD6;Q9BX98;Q9UEF2;Q9UEG1;Q9UEK8;Q9UPK7	UBA52	60S ribosomal protein L40;Ubiquitin;Ubiquitin-60S ribosomal protein L40
				+		C9J674;Q8WVI4;Q8WXG1	RSAD2	Radical S-adenosyl methionine domain-containing protein 2
				+		A8K2F7;O95186;Q6P1M0;Q96G53	SLC27A4	Long-chain fatty acid transport protein 4
				+	+	A9Z1W6;B1AVS6;O14828;O15128;Q96FR8;Q9BPY0	SCAMP3	Secretory carrier-associated membrane protein 3
+						Q587I9;Q8N2P9	SFT2D3	Vesicle transport protein SFT2C
+						A9Z1W2;D3DPX8;E9PJI3;E9PJX2;E9PNN5;H0YEP7;Q11203;Q5T4W9;Q5T4X0;Q5T4X7;Q5T4X8;Q5T4X9;Q5T4Y0;Q5T4Y2;Q5T4Y3;Q5T4Y4;Q86UR6;Q86UR7;Q86UR8;Q86UR9;Q86US0;Q86US1;Q86US2;Q8IX41;Q8IX42;Q8IX43;Q8IX44;Q8IX45;Q8IX46;Q8IX47;Q8IX48;Q8IX49;Q8IX50;Q8IX51;Q8IX52;Q8IX53;Q8IX54;Q8IX55;Q8IX56;Q8IX57;Q8IX58	ST3GAL3	CMP-N-acetylneuraminate-beta-1,4-galactoside alpha-2,3-sialyltransferase
			+			C9IYN9;D6W5H3;E2QRN5;F8WEJ9;Q13558;Q6GMV2	SMYD5	SET and MYND domain-containing protein 5
				+		B3KNF8;C9JBL1;Q9BVW1;Q9Y6A9;X6R2S6	SPCS1	Signal peptidase complex subunit 1
				+		A4QN03;A8K5K2;D3DV33;P22532;Q5T523;Q96RM3	SPRR2D	Small proline-rich protein 2D
			+			B4DLC7;B4DLC8;G3V2M6;G3V319;P52630;Q16430;Q16431;Q9UDL4	STAT2	Signal transducer and activator of transcription 2
				+		I3L305;I3L3D0;K7EQB1;K7ER37;O60712;Q53XT8;Q9UNK0	STX8	Syntaxin-8
				+		D6RBK3;H0Y916;H0Y985;Q6NXT6;Q8N2S3;Q9NZK9	TAPT1	Transmembrane anterior posterior transformation protein 1 homolog
		+				F5H5D3;F8VRK1;F8VS66;H0YHV2;Q9BQE3	TUBA1C	Tubulin alpha-1C chain
+		+				B3KMN9;F8VPI2;Q8WUH6	TMEM263	Transmembrane protein 263
				+	+	B2R605;G3V2K7;P49755;Q15602;Q16536;Q86TC2;Q86TS5	TMED10	Transmembrane emp24 domain-containing protein 10
+						B2RXK3;B4DFT0;B4DRQ7;D3DW68;H3BMW8;H3BP85;H3BPN6;H3BS27;H3BT78;H3BTS3;H3BV76;Q6PHR2;Q9NPN5;Q9UFS4	ULK3	Serine/threonine-protein kinase ULK3
+						A0A0A0MRT2;A8K2A9;C9JBT9;C9JD58;C9JMU2;C9JVK6;D3DRW5;D3DRW6;D3DRW7;E9PMZ7;J3QT76;J3QTA0;Q53EN9;Q5JU75;Q5JU77;Q5VXK0;Q5VXK2;Q8TCK1;Q96DP3;Q96FW6;Q96JI3;Q9BTA9;Q9P1G8	WAC	WW domain-containing adapter protein with coiled-coil
		+				A8K1N0;B0AZS6;B7Z2E6;B7Z465;E5RGE1;E5RIR4;E7ESK7;E7EVZ2;E7EX29;E9PD24;H0YB80;P29213;P29312;P63104;Q32P43;Q5XJ08;Q6GPI2;Q6IN74;Q6NUR9;Q6P3U9;Q86V33	YWHAZ	14-3-3 protein zeta/delta
+						B1AL29;Q96SZ5	ADO	2-aminoethanethiol dioxygenase
		+				C9J1Z8;P26437;P84085	ARF5	ADP-ribosylation factor 5
+						A0A0C4DH16;B3KMY0;B8ZZS0;E9PHY4;E9PQJ6;H7BXT7;Q9NYM9	BET1L	BET1-like protein
				+		A2A278;A6PVC0;A8K2C8;B4DIQ1;B4DRM2;E7EPR2;E9PFB8;E9PGB4;E9PHG8;O00481;Q0P515;Q147X5;Q53F15;Q99420;Q9HCY1	BTN3A1	Butyrophilin subfamily 3 member A1
			+			B2R5Y2;F5H2F4;G3V2B8;P11586;Q86VC9;Q9BVP5;V9GY75;V9GYY3;V9GZ32;V9GZ78	MTHFD1	C-1-tetrahydrofolate synthase, cytoplasmic;C-1-tetrahydrofolate synthase, cytoplasmic, N-terminally processed;Formyltetrahydrofolate synthetase;Methenyltetrahydrofolate cyclohydrolase;Methylenetetrahydrofolate dehydrogenase
		+				C9JKI3;E9PCT5;F8WDM7;Q03135;Q9UGP1;Q9UNG1;Q9UQH6	CAV1	Caveolin;Caveolin-1
+						B4E2H1;C9IZC4;F8WBW2;H7C4X6;H7C5I6;Q9UFE4	CCDC39	Coiled-coil domain-containing protein 39
+						G3V235;G3V2Q3;G3V5E1;O75909;Q59FT6;Q86U16;Q96B63;Q9NNY9	CCNK	Cyclin-K
+						Q8NHZ8	CDC26	Anaphase-promoting complex subunit CDC26
		+		+		P21181;P25763;P60953;Q5JYX0;Q7L8R5;Q9UDI2	CDC42	Cell division control protein 42 homolog
			+			A0A087X1N2;C9J9W7;Q03701;Q8NE75	CEBPZ	CCAAT/enhancer-binding protein zeta
				+		A0A087X0S5;O00117;O00118;P12109;Q14040;Q14041;Q16258;Q7Z645;Q9BSA8	COL6A1	Collagen alpha-1(VI) chain
			+			A4D0R6;A4D0R7;O14555;O95008;Q6NUL5;Q9UP83;U3KQU7	COG5	Conserved oligomeric Golgi complex subunit 5
				+		P11479;P59666;Q14125	DEFA3	HP 3-56;Neutrophil defensin 2;Neutrophil defensin 3
+						K7ERT1;O00273;Q5T6G5;Q5T6G6;Q96I97;Q9Y6C6	DFFA	DNA fragmentation factor subunit alpha
			+			B7Z411;B7Z4B0;F5GZG0;F8VR68;F8VS86;F8VWV2;F8VXB0;F8W124;F8W1P5;H0YH86;Q8N4R7;Q8NEU8;Q9NVL2	APPL2	DCC-interacting protein 13-beta
			+			A8K1B6;E7EV30;E9PEQ4;K7EMQ3;K7EMR9;K7ENE7;K7EPK9;K7ESI9;P50570;Q5I0Y0;Q7Z5S3;Q9UPH4	DNM2	Dynamin-2
				+		A1L4C5;G3V3Y0;G3V450;G3V4I0;H0YJH1;O75356;Q96RX0	ENTPD5	Ectonucleoside triphosphate diphosphohydrolase 5
+						B7Z874;I3L176;I3L1W8;I3L355;I3L390;I3L3A9;I3L421;K7EKV2;K7ELM2;K7ENH7;O94837;Q86US8;Q86VH6;Q9UF60	SMG6	Telomerase-binding protein EST1A
+						P23610;Q5HY66;Q8IXP3	F8A1	Factor VIII intron 22 protein
+						K7EJV8;K7EK46;Q10472;Q86TJ7;Q9UM86	GALNT1	Polypeptide N-acetylgalactosaminyltransferase 1;Polypeptide N-acetylgalactosaminyltransferase 1 soluble form
+						Q149P0;Q149P1;Q5VXX3;Q92538;Q96CK6;Q96HZ3;Q9H473	GBF1	Golgi-specific brefeldin A-resistance guanine nucleotide exchange factor 1
+						A0A0A0MTM5;A8K0U7;B7Z1H8;D6RAA9;D6RB77;D6RBK9;D6RBL7;D6RCS5;E9PBQ7;G5E9Z6;H0Y9V8;P47869;Q59G14	GABRA2	Gamma-aminobutyric acid receptor subunit alpha-2
+				+		A0A087WYX5;B4DQA8;E9PCW1;F6RU00;G5E9T8;J3KST5;K7EJC8;O75392;O95249;Q96QI9	GOSR1	Golgi SNAP receptor complex member 1
				+		A6NEM5;B1AK81;B2R7K3;B4E2M3;O14822;Q5TG77;Q92643;S4R3M5	PIGK	GPI-anchor transamidase
			+			B2R8Q5;C0H5X3;F8VU09;Q9Y5Z7	HCFC2	Host cell factor 2
+						C9J4N6;C9JJE5;C9JLU6;O75874;Q567U4;Q6FHQ6;Q7Z3V0;Q93090;Q9NTJ9;Q9UKW8	IDH1	Isocitrate dehydrogenase [NADP] cytoplasmic
+						B2RDC7;D3DPP5;O60684;Q5TFJ7;Q5VVU3;S4R3E5	KPNA6	Importin subunit alpha-7
				+		C9IYB9;C9J1M4;C9J3Y6;C9J8V3;C9JJN3;C9JP72;C9JR71;C9JTF7;C9K0C5;D3DU45;H7C2U8;H7C3L6;Q7L416;Q96FR1;Q96MC7;Q96S30;Q9H0X4	ITFG3	Protein ITFG3
				+		H7C2D6;P55145;Q14CX4;Q86U67;Q96IS4	MANF	Mesencephalic astrocyte-derived neurotrophic factor
				+		A0A0A0MTU3;O60392;Q4ZIN3;Q8NF79;Q96H30;U3KPU1;U3KPY4;U3KQQ5	TMEM259	Membralin
+						A2BFA3;Q8WX92;Q96EW5;Q9H9R4;Q9ULN8;Q9Y3W0	NELFB	Negative elongation factor B
			+			O75607;Q9UNY6	NPM3	Nucleoplasmin-3
				+		A6NDD1;A6NFR7;A6NLB2;A8K5Q9;B4DE28;B4DPX1;B4E1I6;B4E321;E7ENT8;E7EW91;E9PEV6;F8VUH2;F8VWQ2;F8VZI7;F8W0R2;F8W1N0;F8W1V2;G3XA88;O00579;Q13438;Q6IBL2;Q8IZ58;Q9BW99	OS9	Protein OS-9
				+		B2RND5;B7Z3N1;B7Z7C5;B7Z7I8;E1P622;F6W983;G8JLF5;H7C2Y2;Q2NL69;Q7Z3N7;Q969N2;Q9BQY7;Q9BQY8;Q9UJG6;Q9Y2Z5	PIGT	GPI transamidase component PIG-T
					+	Q336K5;Q53GL0;Q5T4P9;Q8IZ51;Q9NRV3;Q9UL48	PLEKHO1	Pleckstrin homology domain-containing family O member 1
			+			B2RBC5;O60508;O75471;Q5SRN0;Q5SRN1;Q9UPG1	CDC40	Pre-mRNA-processing factor 17
+						B3KU44;Q3T977;Q5JZ01;Q5JZ02;Q6NZ60;Q96FM7;Q96S44;Q9NQE6	TP53RK	TP53-regulating kinase
		+		+	+	B2RD03;D3DS24;E9PE37;Q5HYI5;Q6NZ33;Q8WUD1	DKFZp313C1541;RAB2B	Ras-related protein Rab-2B
				+	+	Q9HBH5	RDH14	Retinol dehydrogenase 14
		+				A8MUS3;B2R5B2;H7BY10;K7EJV9;K7EMA7;K7ERT8;P29316;P39024;P62750;Q92774	RPL23A	60S ribosomal protein L23a
				+		B2RBD4;H0Y3V8;H7BXL7;O95470;Q7Z732;Q9ULG8;Q9UN89	SGPL1	Sphingosine-1-phosphate lyase 1
				+		D6RC71;D6RF48;Q596L3;Q5TZP5;Q9P2W9	STX18	Syntaxin-18
				+		A8K2X2;B7Z698;B7Z779;K7ERE2;Q96A25	TMEM106A	Transmembrane protein 106A
		+				E9KL39;P37802;Q5JRQ6;Q5JRQ7;Q6FGI1;Q9BUH5;Q9H4P0;X6RJP6	TAGLN2	Transgelin-2
			+			B3KNB6;E9PJJ0;E9PNS0;E9PP54;G3V147;Q0VAN6;Q5QJ74	TBCEL	Tubulin-specific chaperone cofactor E-like protein
+						A0A0A6YYU9;B0QYS6;B0QYS7;B1AKA7;B1AKA9;B1AKB1;B1AKB2;B1AKB4;B1AKB5;F6RFE3;P19484;Q709A8;Q709A9;Q709B3;Q7Z6P9;Q9BRJ5;Q9UJD8	TFEB	Transcription factor EB
				+		A0A0A0MSK3;A0A0C4DH47;B4DJG6;C9JS68;E7EMU9;E7EP08;E7EP75;E7ESB5;F8WC80;F8WD37;O14987;P24557;Q16843;Q16844;Q53F23;Q8IUN1;Q96CN2;Q9GZW4;Q9HD77;Q9HD78;Q9HD79;Q9HD80;Q9HD81;Q9HD82;Q9HD83;Q9HD84	TBXAS1	Thromboxane-A synthase
		+		+	+	A6NMA9;B4DEC1;I3L288;I3L319;I3NI21;I3NI23;O00323;Q96B96	TMEM159	Promethin
+						H7C1J4;Q6BDS2;Q9NXE0	UHRF1BP1	UHRF1-binding protein 1
			+			A6NLH1;F5GYW6;F5GZM3;F8WDU6;O43592;O43784;Q8WUG2;Q9BVS7	XPOT	Exportin-T
				+		B2R5U0;D3DR68;O00767;Q16150;Q53GR9;Q5W037;Q5W038;Q6GSS4;Q96KF6;Q9BS07;Q9Y695	SCD	Acyl-CoA desaturase
				+		A0A087WYL8;A5PLP3;B4DKW9;Q2TAA5;Q5TAN9;Q5TAP0;Q6DKI6;Q96FI7	ALG11	GDP-Man:Man(3)GlcNAc(2)-PP-Dol alpha-1,2-mannosyltransferase
				+		A6NM39;B4DQK0;Q5TB21;Q5TB22;Q5TB23;Q969R6;Q96BI3;Q9BVG0;Q9Y386	APH1A	Gamma-secretase subunit APH-1A
+						B4DE26;B4DSP5;F8VR44;F8VSE0;F8VU35;F8VW33;F8W1A7;H0YHT1;H0YI57;Q00973;Q8N636	B4GALNT1	Beta-1,4 N-acetylgalactosaminyltransferase 1
+						Q5XPL7;Q86Y37;Q8IY11;Q8N7S4	CACUL1	CDK2-associated and cullin domain-containing protein 1
				+		A0A096LP69;A6NGF6;A6NIW1;A6NJT9;A8MQT7;H7C2F2;O00518;P14209;Q6ICV7	CD99	CD99 antigen
+						B3KY94;B4DUV0;H3BTJ7;H3BTV1;H3BUR9;O14735;Q6FGU1;Q6ZN70	CDIPT	CDP-diacylglycerol--inositol 3-phosphatidyltransferase
					+	A8K8R9;B8ZZX0;C9J1N8;C9K003;F8W6H8;F8WDP7;Q4ZG86;Q53TV1;Q6ZMR9;Q8IUP1;Q96Q40	CDK15	Cyclin-dependent kinase 15
+						E9PLJ2;H7BXH6;Q32W79;Q32W80;Q3B866;Q5U5Z5;Q5VUV4;Q5VUV5;Q86UD8;Q9BZP6;Q9ULY3;Q9ULY4	CHIA	Acidic mammalian chitinase
				+		B2R6Z2;E9PIP9;E9PJ54;E9PLZ2;E9PM00;E9PQ71;E9PRL8;H0YCS7;H0YE57;H0YEJ5;O60492;O60717;Q9UBM7	DHCR7	7-dehydrocholesterol reductase
				+		A0A087WXH7;E7EP04;H7C1G0;Q17RJ6;Q3B7W8;Q4ZG06;Q53QT7;Q6UWZ6;Q86T61;Q8IXB1;Q8NC82;Q8TD87;Q96K38;Q96K44;Q96K54;Q9NSY6	DNAJC10	DnaJ homolog subfamily C member 10
			+			E7EMZ0;F5H269;Q9Y485	DMXL1	DmX-like protein 1
				+		Q5SR62;Q5SR63;Q9BXN4;Q9BXN5;Q9P2X0	DPM3	Dolichol-phosphate mannosyltransferase subunit 3
			+			B8ZZY3;F8W6R7;J3QT38;Q9Y2D4	EXOC6B	Exocyst complex component 6B
+						A2RRQ5;D6RC17;D6RCC7;D6REA8;D6RFG9;H7BXC5;Q3C0H3;Q5JXK0;Q5JXK1;Q68DW0;Q6P081;Q9H0F2;Q9NU48;Q9NUQ5;Q9NXL5;Q9P2D6	FAM135A	Protein FAM135A
+						Q5SZ68;Q5SZ69;Q5SZ70;Q6IA40;Q6P7P0;Q7Z2S1;Q8WUF1;Q9H3I4;Q9H8M7;X6R9S5;X6RC30;X6RC97	FAM188A	Protein FAM188A
			+	+		C9JHV9;D3DST0;E5RHL2;E5RJ77;E5RK84;E9PBI4;H0YB74;Q13475;Q14289;Q14290;Q16709;Q6PID4	PTK2B	Protein-tyrosine kinase 2-beta
				+		B2R630;Q05D63;Q6NSL0;Q86T99;Q96PP9	GBP4	Guanylate-binding protein 4
+						B1ALW3;O95837	GNA14	Guanine nucleotide-binding protein subunit alpha-14
					+	C9JPQ6;Q9BYB4;Q9H2S2;Q9H4M4	GNB1L	Guanine nucleotide-binding protein subunit beta-like protein 1
+						B2R9T3;D3DPQ7;P32076;P41211;P70510;P84074	HPCA	Neuron-specific calcium-binding protein hippocalcin
				+		B4DVH5;D6R958;D6RBV0;E7EVT2;H0Y8H8;H0Y9B7;H7C2Z0;Q5T972;Q5T974;Q8NC56	LEMD2	LEM domain-containing protein 2
+						A0A087X064;H0YFU3;H0YG20;H0YGQ1;H0YGV7;H0YI64;H0YIU0;Q5VSG3;Q9BRS9;Q9UKM7;Q9Y5K7	MAN1B1	alpha-1,2-Mannosidase;Endoplasmic reticulum mannosyl-oligosaccharide 1,2-alpha-mannosidase
				+		A4D1E3;B4DPR9;C9JE25;C9JNM8;C9JU79;Q32NF8;Q53H51;Q99551;Q9BVR7	MTERF1	Transcription termination factor 1, mitochondrial
+						A6NK81;A6NLD6;O00624;Q5TB84;Q76P85	SLC17A2	Sodium-dependent phosphate transport protein 3
				+		D3DTD3;D6RD57;H0Y8S4;H0Y9T0;Q8NAS0;Q96BN8;Q96IA3	OTULIN	Ubiquitin thioesterase otulin
				+		B3KS52;E7EX80;F2Z3P1;F6TII1;F6V107;F6V3V1;F6VY12;O95906;Q9NRD5	PICK1	PRKCA-binding protein
				+	+	A6NG45;A6NJJ0;H7C3T4;Q13162;Q6FHT3	PRDX4	Peroxiredoxin-4
		+		+	+	B2R5W8;B4DMQ5;E9PKL7;H0YD31;H0YDL5;H7C125;P08886;P61019	RAB2A	Ras-related protein Rab-2A
				+		A0A0B4J1W9;B0LPH8;B2R5N3;H7C155;P04049;Q15278;Q9UC20	RAF1	RAF proto-oncogene serine/threonine-protein kinase
		+		+		B2R5Z2;B4DQI8;B4DW74;B4DW94;B7ZB78;E7ESV4;F5GWU8;F5GX62;F5GYB5;F5GYH7;F5GZG1;F5H004;F5H077;F5H0B7;F5H0S2;F5H491;F5H4H0;F5H500;F5H6R7;F5H7Y6;F5H823;F8WBC0;P09526;P61224;Q502X3;Q5TZR4;Q6DCA1;Q6LES0	RAP1B	Ras-related protein Rap-1b
				+	+	B7Z332;B7Z510;B7Z681;D3DT04;E2QRG8;H0Y8J8;Q00765;Q04198;Q5QGT0;Q9BWH9	REEP5	Receptor expression-enhancing protein;Receptor expression-enhancing protein 5
			+			E9PJ62;E9PL69;E9PP77;E9PRY9;H0YCY7;P23921;Q9UNN2	RRM1	Ribonucleoside-diphosphate reductase;Ribonucleoside-diphosphate reductase large subunit
+						A5D6V8;F6S314;O43375;P52435	POLR2J	DNA-directed RNA polymerase II subunit RPB11-a
+						H3BRR2;O15161;P19387	POLR2C	DNA-directed RNA polymerase II subunit RPB3
				+		Q5T9T3;Q96RM1	SPRR2F	Small proline-rich protein 2F
+						A8K6Z3;A8K7D2;B7Z9K1;C9J232;C9J6L2;C9J8E8;C9JCC0;C9JDH9;C9JFA1;C9JIH8;C9JJV0;C9JN58;C9K0M6;E7EM58;H7C279;O00506;Q15522;Q5BJF1	STK25	Serine/threonine-protein kinase 25
+						A8MXB9;B4DU41;B4DWQ0;C9J660;C9JL30;E9PBT8;E9PG02;F8WA42;F8WCW9;F8WES7;F8WEV7;F8WEX5;H7C3B2;J3KQJ1;J3QT17;Q14DW5;Q53ZE3;Q8NBJ7;Q96BH2;Q9BRN3;Q9BWI1;Q9Y405	SUMF2	Sulfatase-modifying factor 2
+		+		+	+	A0A0C4DGD3;A0A0C4DGD5;B2RBD9;B4E3H6;D3DSX6;E5RFM9;E5RI10;E5RIP3;E5RJG6;E5RJU4;E7ET87;E7EVI4;H0YAY0;H0YBT8;O75410;Q6Y687;Q86YG7;Q8IUJ2;Q8IUJ3;Q8IUJ4;Q8IZG2;Q8NEY7;Q9UPP9;R4GMT7	TACC1	Transforming acidic coiled-coil-containing protein 1
				+		Q03518;Q16149;Q96CP4	TAP1	Antigen peptide transporter 1
			+	+		B2RNV1;C9JHU5;C9JTD0;C9JUW5;C9JWN9;E9PCX8;H7BZ64;Q68CZ2;Q6IPQ2;Q8IZW7;Q8NAD0;Q96PE0;Q96S48	TNS3	Tensin-3
+			+			A0A0A0MT79;E7EQH3;F8W6T6;F8WAY5;H0Y5S0;H7C4E4;H7C4P7;H7C4W5;Q04727;Q3ZCS1;Q5JSY7;Q5JSY8;Q5JSZ1;Q5JSZ2;Q5T1Y2;Q6PCB3;Q9BZ07;Q9BZ08;Q9BZ09;Q9NSL3;Q9ULF9	TLE4	Transducin-like enhancer protein 4
				+		E9PMI7;E9PR12;Q7Z649;Q9NQ34	TMEM9B	Transmembrane protein 9B
+						G3XAB8;K7EKN9;K7ELY5;Q86UE5;Q8N3D8;Q96MU9;Q9HCJ0	TNRC6C	Trinucleotide repeat-containing gene 6C protein
			+			A8KA78;E1P5W3;O43256;P11387;Q12855;Q12856;Q15610;Q5TFY3;Q9UJN0	TOP1	DNA topoisomerase 1
+						B1AHJ5;B1AHJ6;B1AHJ7;B1AHJ8;B1AHJ9;B1AHK0;B3KQA7;O60704;Q6FI98;Q9H0V4	TPST2	Protein-tyrosine sulfotransferase 2
				+	+	A6NGH5;B7WPI2;C9J0A8;C9J471;C9J5L0;C9J7Q8;C9JBX7;C9JE01;C9JUS5;C9JVT3;C9JYH8;G8JLI5;H0Y329;H7C4N7;H7C5B4;Q5MNZ5;Q6IBS7;Q6NT94;Q96H03;Q9Y484	WDR45	WD repeat domain phosphoinositide-interacting protein 4
+						Q8NHG8	ZNRF2	E3 ubiquitin-protein ligase ZNRF2
+						B7ZM89;D6REM2;E7ETF3;H0Y957;H0YAH4;Q6UX54;Q7L4M4;Q8TAD4;Q8TDG3;Q9BVY8;Q9BY48;Q9H9H1	SLC30A5	Zinc transporter 5
			+			A2A2Q9;E1P5S7;Q9H4F9;Q9P1P3;Q9UFK9;Q9Y312	AAR2	Protein AAR2 homolog
					+	O43184;O60470;Q5JRP0;Q5JRP1;Q5JRP2;Q6P9E3;Q6UWB0	ADAM12	Disintegrin and metalloproteinase domain-containing protein 12
				+		A0A0A0MTE0;A2A2Y0;Q8NBX2;Q8NC39;Q9H553	ALG2	Alpha-1,3/1,6-mannosyltransferase ALG2
			+			B2R4Z4;M0QYZ2;M0QZ21;M0R0N4;M0R1S0;O75977;P53680;Q6PK67;X6R390	AP2S1	AP-2 complex subunit sigma
				+		B0QYK7;B0QYK8;E9PM95;J3KQL8;O95915;Q59GW9;Q5TH96;Q969T6;Q9BQE5;Q9BT28;Q9UGT1;Q9UH10	APOL2	Apolipoprotein L2
				+		A0A087WUW9;A0A0B4J222;Q6IAD0;Q9NXU5;R4GN67	ARL15	ADP-ribosylation factor-like protein 15
				+	+	B3KPJ2;B3KTA7;H7C3H2;Q6NT90;Q6ZMG7;Q9H6C6;Q9HD20	ATP13A1	Manganese-transporting ATPase 13A1
			+			C9JNW8;F8WDI0;Q6PKC5;Q9H6L9;Q9NT62	ATG3	Ubiquitin-like-conjugating enzyme ATG3
				+		A6NC48;B2R6A2;H0Y8G4;H0Y984;H0Y9Q9;Q10588;Q1XII0;Q5U0K0;Q96EN3	BST1	ADP-ribosyl cyclase/cyclic ADP-ribose hydrolase 2
+						B1AME5;B1AME6;B2RDF1;B4DSM1;G3V1E2;H0Y3T6;Q53G52;Q53HQ9;Q8NBQ3;Q96AA1;Q9BRK5;Q9NZP7;Q9UN53	SDF4	45 kDa calcium-binding protein
+						E7ES52;H7C2T1;P46527;Q16307;Q5U0H2;Q9BUS6	CDKN1B	Cyclin-dependent kinase inhibitor 1B
				+		B0S7V2;B0UYZ7;O43509;Q15517;Q5SQ85;Q5STD2;Q7LA70;Q7LA71;Q86Z04;Q8IZU4;Q8IZU5;Q8IZU6;Q8N5P3;Q95IF9;Q9NP52;Q9NPE0;Q9NPG5;Q9NRH4;Q9NRH5;Q9NRH6;Q9NRH7;Q9NRH8;Q9UBH8;Q9UIN6;Q9UIN7;Q9UIN8;Q9UIN9;Q9UIP0	CDSN	Corneodesmosin
				+		C9K0L8;K7EN66;K7EQ27;K7ERC4;K7ERZ0;P09543	CNP	2',3'-cyclic-nucleotide 3'-phosphodiesterase
				+		A0A088AWQ2;A0A0E3D6M3;A5YKK6;B5MDN3;H3BMH0;H3BMZ2;H3BNB1;H3BPF1;H3BR89;H3BT18;H3BTH2;H3BU44;H3BUY8;H3BVC9;Q68DX7;Q7Z3K2;Q8IWB8;Q8TB53;Q9BVZ6;Q9UFR8;Q9UI27;Q9Y2L0	CNOT1	CCR4-NOT transcription complex subunit 1
				+		A0A087WUU5;B3KQN6;E7EP72;K7EK56;K7ELZ1;K7EQW1;K7ER12;Q8N9R7;Q8WV94;Q9UFG5	C19orf25	UPF0449 protein C19orf25
		+				B2R683;B4DY81;C9JLV5;H7C3P9;J3KTQ1;J3QKR0;J3QL22;J3QS85;K7EJF9;K7ELN6;K7ES36;O43191;Q7LDR6;Q9UNS2	COPS3	COP9 signalosome complex subunit 3
				+		P11479;P59665;Q14125;Q6EZF6	DEFA1	HP 1-56;Neutrophil defensin 1;Neutrophil defensin 2
				+	+	B1APK6;B1APK7;Q5VVC6;Q9BSY9;Q9NYS2;Q9Y3E4	DESI2	Desumoylating isopeptidase 2
				+		B4DNV1;B4DVS5;E7EPL9;E7ER27;E7ET17;E7EUW6;E7EWE5;E9PB82;F5HE57;G5E9S2;P51659	HSD17B4	(3R)-hydroxyacyl-CoA dehydrogenase;Enoyl-CoA hydratase 2;Peroxisomal multifunctional enzyme type 2
				+		A6NDG4;A6NDJ5;A8E4R5;B1ARE7;B1ARE8;B1ARE9;B1ARF0;B7Z8Y2;F8WEF7;Q59EX0;Q5JR26;Q6MZN4;Q96DU4;Q9UGM2;Q9UGM3;Q9UJ57;Q9UKJ4;Q9Y211;Q9Y4V9	DMBT1	Deleted in malignant brain tumors 1 protein
					+	Q08554;Q9HB01	DSC1	Desmocollin-1
					+	B8ZZX8;C9JUY3;H7C362;O00433;O95492;Q4G152;Q53QX7;Q53S64;Q53T02;Q68CY5;Q8N1Z2;Q8WXX0;Q9UMS3;Q9Y2F3	DNAH7	Dynein heavy chain 7, axonemal
			+			Q15024;Q96E72	EXOSC7	Exosome complex component RRP42
+						B3KPW4;B7Z2Z3;F5H0K6;Q05932;Q5JU19;Q5JU20;Q5JU21;Q5JU22;Q5JU23;Q6P2P6	FPGS	Folylpolyglutamate synthase, mitochondrial
+						A0A096LNV2;A0A096LPA8;A0A096LPB1;A0AVI2;Q17RH2;Q6ZU24	FER1L5	Fer-1-like protein 5
+						A0A0C4DFV0;A1L4J8;B1AKX8;B1AKX9;B1AKY0;B1AKY1;C9JWA4;Q0D2Q3;Q49AL7;Q5JWA5;Q9H469;X6RCZ8;X6RGT4;X6RHD7;X6RJB2	FBXL15	F-box/LRR-repeat protein 15
+						D3DQK6;E5RHL6;E5RJS3;E5RK60;P14867;Q8N629	GABRA1	Gamma-aminobutyric acid receptor subunit alpha-1
				+		B3KTZ0;B4DYA0;B4E2X5;F8WBG4;F8WE78;P04899;Q6B6N3;Q8IZ71	GNAI2	Guanine nucleotide-binding protein G(i) subunit alpha-2
					+	Q96QV6	HIST1H2AA	Histone H2A type 1-A
					+	A0A087WUJ8;A0A087WV79;A0A087WZF8;A0A087WZR1;A0A087X035;A0A087X174;A8K0H0;G3V4U3;P40305;Q53YA6;Q6IEC1;Q96BK3;Q9H4B1	IFI27;P27	Interferon alpha-inducible protein 27, mitochondrial
+						B2RNP3;M0QZP8;Q8WZA9	IRGQ	Immunity-related GTPase family Q protein
+						B0QYF2;B7ZW08;Q5THZ5;Q9BY89	KIAA1671	Uncharacterized protein KIAA1671
					+	F8VZY9;P05783;Q53G38;Q5U0N8;Q9BW26	KRT18	Keratin, type I cytoskeletal 18
+						Q5JXC1;Q8IVF8;Q8IYS2;Q8NDI7;Q9BSY1	KIAA2013	Uncharacterized protein KIAA2013
				+		B2R625;B4DIY3;D3DWG7;Q5JPP7;Q8N4V1	MMGT1	Membrane magnesium transporter 1
+						B5G4V1;Q8WVE0	N6AMT2	Protein-lysine N-methyltransferase N6AMT2
				+	+	C9JDE2;C9JQ78;C9JU80;E7EMD0;E7EWU0;H0Y4R2;P16435;Q16455;Q197M5;Q8N181;Q9H3M8;Q9UDT3	POR	NADPH--cytochrome P450 reductase
				+		P69849	NOMO3	Nodal modulator 3
		+			+	A8MXB6;C9JMB8;C9JY58;D3DNW4;E5KLJ5;E5KLJ6;E5KLJ9;E5KLK1;H7C141;H7C321;H7C3G2;O60313	OPA1	Dynamin-like 120 kDa protein, form S1;Dynamin-like 120 kDa protein, mitochondrial
				+		F2Z2Z8;Q5T173;Q5T174;Q5T176;Q96AQ6;Q9H8X6;Q9HA02;Q9HD85	PBXIP1	Pre-B-cell leukemia transcription factor-interacting protein 1
+						A8K347;H3BSC0;J3KRT0;J3KS23;J3KTD8;Q13124;Q13951;Q9HCT2	CBFB	Core-binding factor subunit beta
				+		A8K802;P35354;Q16876;Q6ZYK7	COX-2;PTGS2	Prostaglandin G/H synthase 2
				+	+	B7Z1L3;O00264;Q9UGJ9	PGRMC1	Membrane-associated progesterone receptor component 1
		+				A0A0A0MSW4;B3KYB6;B3KYB7;B3KYB8;B7Z7Q0;P48739;Q8N5W1	PITPNB	Phosphatidylinositol transfer protein beta isoform
+						A0A0A0MSV5;A0A0A0MT46;A0A0C4DG88;B1AL91;B1AL93;B4E029;J3KP77;P14859;Q16075;Q5TBT7;Q6PK46;Q8NEU9;Q9BPV1	oct-1B;POU2F1	POU domain protein;POU domain, class 2, transcription factor 1
				+	+	A8K534;P23284;Q6IBH5;Q9BVK5	PPIB	Peptidyl-prolyl cis-trans isomerase B
				+	+	Q53GQ4;Q5SWA1;Q658M2;Q6P156;Q96SN1	PPP1R15B	Protein phosphatase 1 regulatory subunit 15B
		+			+	F5GX40;H0YG84;P78527;P78528;Q13327;Q13337;Q14175;Q59H99;Q7Z611;Q96SE6;Q9UME3	PRKDC	DNA-dependent protein kinase catalytic subunit
				+		A0A096LP44;A0A096LPF0;Q96AH8	RAB7B	Ras-related protein Rab-7b
				+		B7Z9I3;H0Y750;H7C240;H7C3E1;O75787;Q5QTQ7;Q6T7F5;Q8NBP3;Q8NG15;Q96FV6;Q96LB5;Q9H2P8;Q9UG89	ATP6AP2	Renin receptor
				+		D3DQQ6;E9PNR6;H0YE29;Q07960	ARHGAP1	Rho GTPase-activating protein 1
					+	A6NC27;C9JBR1;H7BZN3;H7C2B5;Q5H9R3;Q5UIP0;Q5UIP2;Q66YK6;Q6PRU2;Q8TE94;Q99772;Q9H830;Q9H9B9;Q9NVP5;Q9Y4R4	RIF1	Telomere-associated protein RIF1
				+		C9JKB5;Q49AS7;Q8IXW5;Q9H8Y2	RPAP2	Putative RNA polymerase II subunit B1 CTD phosphatase RPAP2
+						A0A0A0MRR7;P09234;Q5TAL2;Q5TAL3	SNRPC	U1 small nuclear ribonucleoprotein C
+						A0A0A0MS46;B4DDM2;B4DDU9;F5H7Y9;Q2VY06;Q53GA3;Q5T9W1;Q5T9W2;Q7Z2G3;Q8NBK6;Q8TB61;Q96AR6	SLC35B2	Adenosine 3'-phospho 5'-phosphosulfate transporter 1
				+		A0RZB6;D3DQC2;D6R940;D6RAI3;D6RBP7;D6REA1;D6RG16;D6RIU8;Q8N2L3;Q9H173	SIL1	Nucleotide exchange factor SIL1
				+		B7Z863;B7Z964;C9JA20;C9JCH4;H7BZK0;H7BZW9;H7C3M8;H7C5G9;H7C5S2;Q14BN4;Q14C95;Q6AI54;Q6UXC9;Q6ZVQ8;Q8NCW9;Q9H297;Q9HCH1;Q9Y681	SLMAP	Sarcolemmal membrane-associated protein
				+		B4DW44;H0YKB0;H0YKM6;H0YLD7;H0YLT5;H0YLW1;H0YMB7;H0YML6;H3BRR0;Q6ZMB6;Q9NZD8	SPG21	Maspardin
		+				A5YKK8;B1AN48;B2R4G8;D3DV32;O75597;Q4ZGI7;Q5T525;Q8NET7;Q9UBC9;Q9UDG3	SPRR3	Small proline-rich protein 3
+						A0A0A0MRY0;B0QYI1;B0QYI2;B0QYI3;B9A6M3;F8WBF7;F8WDP1;Q5TE47;Q6ZUH2;Q8WUA7;Q92680;Q9BVD6;Q9UGG0;Q9UGT2;Q9UGU6;Q9UH25;Q9Y4W5	TBC1D22A	TBC1 domain family member 22A
					+	B2R8V3;O75663;Q5HYB2;Q8IZ86	TIPRL	TIP41-like protein
			+			K7ERL9;Q8N2U0	TMEM256	Transmembrane protein 256
+				+		D3DQU9;E9PJ42;E9PP29;Q15055;Q4G0P0;Q5BJD5	TMEM41B	Transmembrane protein 41B
+						B3KMZ3;F5GWC3;F5GXE1;F5GY35;F5GY59;F5H3K5;F5H4T1;F5H587;F5H7C5;H0YFM3;H0YFT0;H0YFW7;H0YGR1;H0YH23;Q9NS93;Q9NUS4	TM7SF3	Transmembrane 7 superfamily member 3
+						K7EIN4;K7EIR1;K7EQ63;K7ER03;K7ERK5;K7ES06;Q13445	TMED1	Transmembrane emp24 domain-containing protein 1
				+		A2BFA4;Q9NXH8	TOR4A	Torsin-4A
+						A6PVK2;E1P5X3;Q5QPC1;Q5QPC2;Q9BTX7;Q9H1G2;Q9NQG8	TTPAL	Alpha-tocopherol transfer protein-like
					+	A6NIQ6;A8MV79;B2R4Z6;F2Z3Q2;F8W9H0;H0YF24;I3L1P9;Q6UX90;Q7Z2R4;Q9BQB6	VKORC1	Vitamin K epoxide reductase complex subunit 1
				+		A0A087WTN8;H0Y2U4;H0Y3E3;H3BNU4;H3BVB8;Q6NTG1;Q6QMF8;Q6UB99	ANKRD11	Ankyrin repeat domain-containing protein 11
				+		H3BU97;Q0VD81;Q0VD83;Q8NC15;Q9NPJ9	APOBR	Apolipoprotein B receptor
+				+		C0JYY4;P02655;Q6P163;Q9BS39;Q9UDE3;Q9UNK3;V9GYJ8;V9GZ01	APOC2	Apolipoprotein C-II;Proapolipoprotein C-II
					+	B7Z6S5;B7Z791;F5GXP4;H3BPJ2;H3BS91;H3BTX6;Q15041	ARL6IP1	ADP-ribosylation factor-like protein 6-interacting protein 1
				+		A0A087X1I8;C9J535;C9JW07;H7BZA2;H7BZY2;H7C2P6;H7C3U7;Q53TI3;Q6P162;Q7L594;Q7Z3E5;Q86WG2;Q96JF9;Q9H9R8	ARMC9	LisH domain-containing protein ARMC9
			+			A8MQT0;B4DRY9;B4DVR1;J3KQS6;M0QX07;M0QY17;M0QYV1;M0QZ44;M0R0I0;M0R193;M0R2A4;M0R2I2;M0R2K3;M0R3F4;M0R3H9;Q6FIA0;Q9NWV8;Q9P018	BABAM1	BRISC and BRCA1-A complex member 1
				+		B3KPG9;D6QS48;D6QS49;D6QS50;D6QS51;D6QS52;D6QS53;D6QS54;D6QS55;D6QS56;D6QS57;D6QS58;D6QS59;F5H1Q9;F5H879;H0Y875;O43852;O60456;Q6FHB9;Q96RL3;Q9NR43	CALU	Calumenin
				+		A4D1G0;Q00534	CDK6	Cyclin-dependent kinase 6
				+		A0A0C4DFY8;O15412;Q0P6I2;Q8NF54;Q8WTU8;Q9BT09;Q9P0F2	CNPY3	Protein canopy homolog 3
				+		A0A087X0Z7;B2R896;G3V5J0;H0YJ66;H0YJE4;H0YJR8;Q9UKU2;Q9Y394	DHRS7	Dehydrogenase/reductase SDR family member 7
+						B1AR71;B1AR72;Q5KU34;Q9HBW9	ADGRL4;ELTD1	EGF, latrophilin and seven transmembrane domain-containing protein 1
				+		B1ANM7;B3KT28;Q549F0;Q9UF34;Q9UNN5;Q9UNT3;Q9Y2Z3	FAF1	FAS-associated factor 1
				+		D3DWF0;H3BMM6;H3BMN6;H3BPF4;H3BPI3;I3L263;I3L2C4;O14564;Q9NYN2;Q9UJY4;Q9UPS2	GGA2	ADP-ribosylation factor-binding protein GGA2
+				+		B2ZZ91;C9J8Q0;D3DN92;E7EP74;E7EU81;F1T0J2;F8WF12;H0Y867;H7C5I7;Q14398;Q14789	GOLGB1	Golgin subfamily B member 1
				+		D3DX55;K7EJY4;K7EK92;K7EKL3;K7ELY1;K7EM89;K7EMR1;K7ENI2;K7ENN1;K7EPL0;K7EQ05;K7EQA7;K7EQI0;K7EQK6;K7ERM2;P23781;P23782;P23783;P23784;P28799;Q53HQ8;Q53Y88;Q540U8;Q9BWE7;Q9H8S1;Q9UCH0	GRN	Acrogranin;Granulin-1;Granulin-2;Granulin-3;Granulin-4;Granulin-5;Granulin-6;Granulin-7;Granulins;Paragranulin
			+			B5MDU8;H7C2X3;Q7Z3B2;Q9NVL7;Q9P2D3	HEATR5B	HEAT repeat-containing protein 5B
				+		F5H6T4;F8VNX4;F8W186;H3BRM2;H3BRX4;P26010;Q9UCP7;Q9UCS7	ITGB7	Integrin beta;Integrin beta-7
				+		B1ANM0;E9PJ77;E9PN19;E9PNC2;E9PPL1;E9PPM4;E9PRN3;F6V2D4;H7BXD8;O00214;O15215;Q5T3P5;Q5T3P9;Q5T3Q4;Q8TEV1;Q96B92;Q9BXC8;Q9H584;Q9H585;Q9UEZ6;Q9UP32;Q9UP33;Q9UP34	LGALS8	Galectin;Galectin-8
				+	+	A0AVM2;B4E077;F5H006;F8VRE4;F8W9L6;G3V2F6;G3V3C2;G3V513;H0YJ39;H0YJC6;Q12912;Q8N301	LRMP	Lymphoid-restricted membrane protein;Processed lymphoid-restricted membrane protein
+				+		A0A0A0MR05;B3KMM4;B4DY00;D3DU88;H3BM50;H3BN58;H3BPT1;H3BPU5;H3BQ74;H3BR25;H3BR38;H3BSZ4;I3L2E7;Q5M800;Q86Y18;Q8WUI5;Q9BVC4;Q9HA66;Q9UJV6	MLST8	Target of rapamycin complex subunit LST8
			+			A5PLK4;C9JJM0;E7ESY4;F8VPC5;F8VSM3;F8W9Y9;H0Y4T7;H0YIT0;H0YIV8;H7C3F3;Q13330;Q86SW2;Q8NFI8;Q96GI8	MTA1	Metastasis-associated protein MTA1
+						Q2NKI8;Q96DL1	NXPE2	NXPE family member 2
				+		B7Z7D3;E7ER58;J3KRT6;J3KSG6;J3KTA6;J3QLA2;J3QS61;J3QSB8;Q9BXW6;Q9BZF5;Q9NW87	OSBPL1A	Oxysterol-binding protein-related protein 1
		+			+	B2RCS1;B5MBY9;B5MCG5;D3YTD3;G5E9N6;Q92968	PEX13	Peroxisomal membrane protein PEX13
		+		+		B0QYI0;B2RCL3;B3KW00;F8W8E5;Q6P1A1;Q96CB4;Q9NST1	PNPLA3	Patatin-like phospholipase domain-containing protein 3
+						F8WB90;G3V5M7;H0YJR1;H0YJY9;Q08AL1;Q08AL2;Q86UA1;Q9NUU5	PRPF39	Pre-mRNA-processing factor 39
				+		B4DE85;E5RFC5;J3KNR6;P48651;Q9BUQ5	PTDSS1	Phosphatidylserine synthase 1
		+		+	+	A8K133;B7Z772;F5GX61;F5H3K7;F5H668;P20340;Q1W5D8;Q5U0A8;Q9UBE4	RAB6A	Ras-related protein Rab-6A
+						A0PJA2;B2R8E1;O94764;Q6P3T7;Q7LBR2;Q7Z7F9;Q96S59	RANBP9	Ran-binding protein 9
			+			B4E3U4;D3DWH0;E9PG86;H0Y6E7;H3BNC1;H3BR27;H3BT71;H3BUY5;P38159;Q5JQ67;Q8N8Y7;Q969R3	RBMX	RNA-binding motif protein, X chromosome;RNA-binding motif protein, X chromosome, N-terminally processed
			+			A8K9V4;C9JEH7;P22090	RPS4Y1	40S ribosomal protein S4, Y isoform 1
				+		B2R4J0;P38384;P60059;Q6IB25	SEC61G	Protein transport protein Sec61 subunit gamma
			+			C9J4X8;C9JHW6;F8WFB2;H0Y774;H7BXT9;H7BZR8;Q53R38;Q53SP3;Q5GM69;Q86VW0;Q8N6M1;Q96LQ2	SESTD1	SEC14 domain and spectrin repeat-containing protein 1
					+	Q9BXT5	TEX15	Testis-expressed sequence 15 protein
			+			A6NGQ1;A8WFA8;C9JWN8;D3DQS8;D3DQS9;E7EQQ5;G3GJY1;H7C134;Q2MLV4;Q2MLV8;Q2MLV9;Q2MLW1;Q2MLW3;Q2MLW4;Q2MLW6;Q2MLW7;Q2MLX1;Q2MLX2;Q2MLX3;Q2MLX5;Q2MLY3;Q2MLY4;Q2V6Q6;Q6GX26;Q8WU46;Q96SR5;Q9C031;Q9C032;Q9C033;Q9C034;Q9C035	TRIM5	Tripartite motif-containing protein 5
+						C9K041;D3DX25;F2Z2W7;H7BZZ4;H7C100;Q32P57;Q8IZ69;Q96ME6;Q9H732	TRMT2A	tRNA (uracil-5-)-methyltransferase homolog A
				+		B4DP08;K7EID2;K7EPU3;K7EQK1;Q6UVZ9;Q8N5Y4;Q9BT22;Q9P2Y2	ALG1	Chitobiosyldiphosphodolichol beta-mannosyltransferase
+						Q8N8V4	ANKS4B	Ankyrin repeat and SAM domain-containing protein 4B
+						B3KUS7;J3KRZ9;J3QQS6;J3QR93;O95828;Q96FT3;Q9H3Q1	CDC42EP4	Cdc42 effector protein 4
+						A8K246;Q8WWS3;Q96EU7;Q9NZX1	C1GALT1C1	C1GALT1-specific chaperone 1
			+			D6RBI5;O00520;Q66K79;Q96MX2	CPZ	Carboxypeptidase Z
+						A0A0A0MTI3;A4D1A2;B3VCF1;B3VCF2;B3VCF3;B3VCF4;B3VCF5;B3VCF6;B3VCF7;B3VCG1;B3VCG2;B3VCG4;B3VCG5;B8ZZU1;C9J7B0;C9JQ94;E9PGE0;F5GWP4;F5H003;F8QPL9;H0YG02;H7C0V3;H7C138;J3KSU2;P52757;Q2M203;Q75MM2	CHN2	Beta-chimaerin
				+		A0A087WTH9;A0A087WYY9;B2RAW5;Q5VT70;Q8IXX4;Q96JB2;Q9BZ92	COG3	Conserved oligomeric Golgi complex subunit 3
				+		E1B6X3;F8W8P4;H0Y2X1;J3KS78;J3KSB6;J3KSJ5;J3KTF4;J3KTI1;J3QKS6;J3QKZ6;J3QLB7;J3QQQ4;J3QRG5;J3QRZ2;J3QS53;Q96NR1;Q9BQA9	C17orf62	Uncharacterized protein C17orf62
+						B7Z2Q5;F5H7C2;F8VV49;F8VVY5;P78560	CRADD	Death domain-containing protein CRADD
				+		H3BNP7;H3BPX1;H3BPZ7;H3BR52;H3BT77;P13498;Q14090;Q9BR72	CYBA	Cytochrome b-245 light chain
					+	K7EN06;O95057	DIRAS1	GTP-binding protein Di-Ras1
+						B2RA79;Q547H4;Q8WTR2;Q8WYN4	DUSP19	Dual specificity protein phosphatase 19
+						K7EM18;K7EQP2;P41567;Q9UNQ9	EIF1	Eukaryotic translation initiation factor 1
+						F8W717;G3V3J1;G3V3N9;G3V497;G3V4H6;G3V4U5;G3V500;G3V538;G3V5C8;H0YJD8;H0YJK4;H0YJS9;H0YJY3;O00423;Q86U15;Q8N536;Q8N5C4;Q8WWL6	EML1	Echinoderm microtubule-associated protein-like 1
+						A2BG17;H7C5J8;Q5MY95;Q6UVZ0	ENTPD8	Ectonucleoside triphosphate diphosphohydrolase 8
+						J3QRF3;Q0VAG3;Q0VAG4;Q8ND03;Q9BSF5;Q9H706	GAREM	GRB2-associated and regulator of MAPK protein
+						A6NH11;A7E2T2	GLTPD2	Glycolipid transfer protein domain-containing protein 2
+						B3KPY8;B3KWC8;B4E1H8;C9J0V5;C9J5S6;C9J9V9;G3V0G1;H7C0J2;Q3SYG7;Q8N272;Q96H42;Q9BQQ3	GORASP1	Golgi reassembly-stacking protein 1
+						D3DVC6;Q64KA2;Q9H9L3	ISG20L2	Interferon-stimulated 20 kDa exonuclease-like 2
				+		A0A0A0MRH6;A8K2S0;A8MT05;A8MT13;B7Z430;H7C0T4;Q14083;Q3S4X3;Q5JRA5;Q5JRA6;Q5JRB0;Q5JRB1;Q5JRB2;Q6UVY8;Q86Y60;Q8N8M5;Q92580	MIA3	Melanoma inhibitory activity protein 3
					+	H0Y5Q8;J3KSX3;Q5UBU5;Q6N065;Q8IZQ8;Q8N7Q1	DKFZp686O15128;MYOCD	Myocardin
		+	+	+	+	B2RWQ4;O00251;Q96E22	NUS1	Dehydrodolichyl diphosphate syntase complex subunit NUS1
			+			O00459;Q5EAT5;Q9UPH9	PIK3R2	Phosphatidylinositol 3-kinase regulatory subunit beta
			+			A7J992;B2RPK4;Q05CQ9;Q5VVH4;Q66I29;Q69YV1;Q8NBZ5;Q8WWQ0;Q96H52;Q96ME2;Q9H261	PHIP	PH-interacting protein
					+	A0A087WYY6;O00645;Q13835;Q14CA0;Q15152	PKP1	Plakophilin-1
		+		+	+	D6W538;O88386;P61026;Q6IA52;Q9D7X6;Q9H0T3	RAB10	Ras-related protein Rab-10
+						A8K149;E9PLX2;E9PNF8;E9PQV2;Q8WVD5;Q9NZB4	RNF141	RING finger protein 141
+				+	+	A2BFI6;B2R4K3;Q0VDB7;Q99942;Q9UMQ2	RNF5	E3 ubiquitin-protein ligase RNF5
				+	+	F2Z3K5;H0Y5M1;P04844;Q5JYR3;Q5JYR4;Q5JYR6;Q5JYR7;Q6IBA5;Q96E21;Q9BUQ3;Q9UBE1	RPN2	Dolichyl-diphosphooligosaccharide--protein glycosyltransferase subunit 2
			+			D6RE82;P56182;Q9NST5	RRP1	Ribosomal RNA processing protein 1 homolog A
				+		E9PMN7;E9PRM7;O14906;O43562;O60485;O60680;Q7LDS5;Q7LGF7;Q96BI1	SLC22A18	Solute carrier family 22 member 18
+						E9PQD6;P02735;P02736;P02737;P0DJI8;Q16730;Q16834;Q16835;Q16879;Q3KRB3;Q6FG67;Q96QN0;Q9UCK9;Q9UCL0	SAA1	Amyloid protein A;Serum amyloid A protein;Serum amyloid A-1 protein;Serum amyloid protein A(2-102);Serum amyloid protein A(2-103);Serum amyloid protein A(2-104);Serum amyloid protein A(3-104);Serum amyloid protein A(4-101)
				+		B2RDF0;H3BMN2;H3BN93;H3BPL9;H3BQW2;H3BUB6;H3BV04;O15127;Q9BQE8	SCAMP2	Secretory carrier-associated membrane protein 2
				+		A0A087WUD7;D6RCK6;Q8N5F3;Q8N8H0;Q8WU76;Q96ED3	SCFD2	Sec1 family domain-containing protein 2
			+			F8VYZ3;F8VZ97;H0YIA2;H0YID3;Q96GA7	SDSL	Serine dehydratase-like
				+		A0A0A0MSG5;A8K381;B4DRE6;B4DT67;B7WNZ7;B8ZZZ7;C9IZC3;C9J8M7;C9JGM8;C9JKE4;C9JW67;F2Z2S1;F2Z3K2;F8VT91;F8VZ02;F8W6C2;F8WAV0;H7C2G5;Q4ZFW0;Q53T22;Q8WV53;Q8WYG1;Q9NTW4;Q9NUQ6	DKFZP564A2416;SPATS2L	SPATS2-like protein
				+		A0A0C4DFS5;A1A4S7;H0YJJ2;Q6ZU54;Q8N7T3;Q8N827;Q8N9V5;Q8NDG6;Q96AS9	TDRD9	Putative ATP-dependent RNA helicase TDRD9
+			+			A8K495;F6T2C8;Q04724;Q5T3G2;Q5T3G3;Q5T3G4;Q5T7A9;Q969V9	TLE1	Transducin-like enhancer protein 1
				+		A6NNF2;B3KUI9;B5MCD8;D6W547;H7BZI0;H7C008;H7C085;H7C0H8;Q53SW1;Q69YH4;Q6NUQ4;Q8NC45;Q8WZ37;Q9NXH2	TMEM214	Transmembrane protein 214
				+		Q5VVB8	TMEM244	Transmembrane protein 244
+						B2RDK9;B3KT51;E7EPS7;H0YM84;H0YNF6;H0YNS4;H3BSX6;Q9BRN9;Q9H046;Q9H651	TM2D3	TM2 domain-containing protein 3
+						A8K757;A8K772;A8MUD2;A8MUJ7;A8MW70;E9PNK6;E9PNQ9;E9PPQ1;F6V707;J3KNE7;O43397;Q16890;Q5TC99;Q5TDQ0;Q9BUQ6;Q9C054	TPD52L1	Tumor protein D53
+						E1P570;H0Y768;K7EJQ4;K7ENP1;K7EPZ4;Q5JY01;Q5JY02;Q5JY11;Q6PGQ5;Q7Z4G4;Q9HC13;V9GXZ6	TRMT11	tRNA (guanine(10)-N2)-methyltransferase homolog
				+		O75385;Q9UQ28	ULK1	Serine/threonine-protein kinase ULK1
+						A0A087WWV5;A0A087X091;A0A087X2H9;Q06DW8;Q06DX0;Q06DX1;Q9BUL7;Q9H1Z4;Q9NWW4	WDR13	WD repeat-containing protein 13
				+	+	A3RLL6;B2R5T4;E1P5Y0;F8W904;O75432;P55060;Q32M40;Q9H5B7;Q9NTS0;Q9UP98;Q9UP99;Q9UPA0	CSE1L	Exportin-2
				+		H7BXS8;K7EJQ6;K7EPQ7;K7ERQ0;K7ERY2;Q5BJH7;Q5JPC2;Q8WY70;Q96C02;Q96IC4	YIF1B	Protein YIF1B
+						A8K362;E5RHR6;E5RHV4;E5RIY7;H0YAP1;H0YC70;Q9Y5V0	ZNF706	Zinc finger protein 706
		+		+	+	A1A528;F5H3C1;O43264	ZW10	Centromere/kinetochore protein zw10 homolog
+		+		+		B3KXI0;Q63Z39;Q9BRQ8	AIFM2	Apoptosis-inducing factor 2
			+	+		B3KNW1;B4DGE1;H3BN71;H3BN75;H3BNN2;H3BNR4;H3BPN9;H3BR36;H3BRM7;H3BS13;H3BUN9;H3BV30;O43747;O75709;O75842;Q9UG09;Q9Y3U4	AP1G1	AP-1 complex subunit gamma-1
				+	+	A0A0C4DH86;A6NDN7;B4DF05;F8W1Z7;H7C5W9;J3QSY6;P16614;P16615;Q86VJ2	ATP2A2	Sarcoplasmic/endoplasmic reticulum calcium ATPase 2
				+		B7Z2L0;C9IYK6;C9JGJ9;C9JP06;C9JTE9;F8WB99;F8WDG1;G5E9L4;H0Y7N8;H7C5E2;O95003;Q9UHQ4	BCAP29	B-cell receptor-associated protein 29
					+	A0A087X209;Q14004;Q53G78;Q6DKQ9;Q75MH4;Q75MH5;Q96JN4;Q9BVE2;Q9H4A0;Q9H4A1;Q9UDR4	CDK13	Cyclin-dependent kinase 13
	+		+			Q8NCD9;Q8TF14;Q969X6;Q96SP0;Q96SR9;Q96SZ9;Q96T13;Q9BWK6	CIRH1A	Cirhin
			+			A2RU21;B7ZLX3;C9J151;C9JP76;F5GWS0;F8WA11;H0Y5T1;O75118;Q2KHQ9;Q5H9P0;Q7Z460;Q8N5B8;Q9BQT5	CLASP1	CLIP-associating protein 1
					+	B4DNT4;Q6NZA4;Q9UBD9	CLCF1	Cardiotrophin-like cytokine factor 1
			+			A0A087WVQ6;D3DU00;J3KRF5;J3KS13;J3KSQ2;J3KTN1;J3QL20;K7EJJ5;Q00610;Q6N0A0;Q86TF2	CLTC	Clathrin heavy chain;Clathrin heavy chain 1
				+		B0YIZ8;Q5T1X2;Q5VX89;Q96KC8;Q9H6B8	DNAJC1	DnaJ homolog subfamily C member 1
				+		A6NIM1;A8K3K8;A8K844;E9PAU8;P23141;P82127;Q00015;Q13657;Q14062;Q16737;Q16788;Q549X7;Q549X8;Q86UK2;Q96EE8;Q9UC52;Q9UDG8;Q9UK77;Q9ULY2	CES1	Liver carboxylesterase 1
	+					A0A0A0MTL6;B4DEQ9;B4DIM2;E9PBS3;H3BMG9;H3BP86;H3BQI5;H3BS40;H3BSV5;H3BSX9;H3BU12;H3BUP6;H3BV02;Q4G0A4;Q6ZS17;Q7Z5R7;Q8NDA4;Q96J39;Q96PV8;Q9H8D9	FAM65A	Protein FAM65A
+				+		A6NCQ8;P30273;Q5VTW4	FCER1G	High affinity immunoglobulin epsilon receptor subunit gamma
		+			+	A8K7S7;D3DQY8;E9PI87;O15383;O60520;O95345;Q53GC1;Q53GG2;Q6IBI3;Q9BUP3	HTATIP2	Oxidoreductase HTATIP2
				+		A0A087WX36;A8MVG7;A8MYE6;B3KTS8;D3DSM0;D3DSM1;E5RFI0;E5RGK9;E5RHE6;E5RHT0;E5RIE4;E5RIG7;E5RK25;E5RK54;E7EVZ9;J3KNI6;P05107;Q16418;Q53HS5;Q9UD72	ITGB2	Integrin beta;Integrin beta-2
		+				B4DGQ0;C9J9W2;F6S2S5;J3KSN1;K7ESD6;Q14847;Q96ED2;Q96IG0	LASP1	LIM and SH3 domain protein 1
				+		B4DW84;D3DW96;H0YLI4;Q14696;Q969U1	MESDC2	LDLR chaperone MESD
				+		B2R7V9;P14780;Q3LR70;Q8N725;Q9H4Z1;Q9UCJ9;Q9UCL1;Q9UDK2	MMP9	67 kDa matrix metalloproteinase-9;82 kDa matrix metalloproteinase-9;Matrix metalloproteinase-9
					+	A0A087WVY2;A0A087X0C7;A0A0A0MRU0;A0A0C4DH75;A0A0D9SFF8;B4DGE9;B4DRJ0;B4DZ84;B7Z3G8;D3DX48;D3DX49;E5RFN8;E5RI32;E5RI47;E5RIM9;E5RIU3;E5RJK0;E5RK44;E5RK50;E7EV80;E7EV91;E7EX01;Q14168;Q53ES9;Q5CZB9;Q9BQJ2	MPP2	MAGUK p55 subfamily member 2
			+			B2R7L8;E9PIE4;Q9Y6C9	MTCH2	Mitochondrial carrier homolog 2
+						A0A088AWQ3;A0A0A0MS87;A0A0E3D6M8;B3KUE3;B4DE86;B7WP11;B7WPD5;D3DS07;D3DS10;G3V237;G3V239;G3V271;G3V280;G3V285;G3V2A6;G3V2I9;G3V2S0;G3V2T2;G3V2Y3;G3V358;G3V383;G3V392;G3V3C3;G3V3D5;G3V3L1;G3V3P1;G3V3P6;G3V3X2;G3V3X3;G3V420;G3V4S2;G3V4S9;G3V4T9;G3V4X3;G3V552;G3V578;G3V596;G3V5A6;G3V5B5;G3V5B7;G3V5D7;G3V5G0;G3V5G7;G3V5H8;G3V5L7;G3V5P9;G3V5S0;G3V5V9;H0YJ56;H0YJT9;H7C0X0;Q567T1;Q68DW2;Q86U08;Q86U46;Q9…	NDRG2	Protein NDRG2
+						A0A087WVI6;K7EKL1;K7EN51;K7ENS6;K7EQC5;K7ERN1;O43165;Q3LSM7;Q7Z5F1;Q7Z5F2;Q7Z5N3;Q8N5A7;Q8WUU9;Q96PU5;Q9BW58;Q9H2W4;Q9NT88	NEDD4L	E3 ubiquitin-protein ligase NEDD4-like
+						Q5VU19;Q5VU20;Q5VU22;Q8NC51;Q8WUH0;Q96SE2;Q9BTY3;Q9BUM4;Q9Y367;Q9Y4S3	SERBP1	Plasminogen activator inhibitor 1 RNA-binding protein
+						B1AML3;Q6P154;Q6UX80;Q8TDS8;Q8TEQ8;Q96CS9;Q9BVN9;Q9Y4B0	PIGO	GPI ethanolamine phosphate transferase 3
					+	A0A963;A0A9C3;A0A9F3;A4D2I1;P12273	PIP	Prolactin-inducible protein
+						K7EIX0;K7ELB8;Q96K11;Q96S99;Q9BUB9	PLEKHF1	Pleckstrin homology domain-containing family F member 1
		+		+	+	A6NHV6;B3KUN8;B4DG26;B4DXD4;B4DZM6;D3DUA4;F8W164;I3L136;I3L1H7;I3L1V2;I3L2S4;I3L3P0;I3L4K3;I3L4Y0;O14731;Q7LE24;Q8TCM9;Q99640	PKMYT1	Membrane-associated tyrosine- and threonine-specific cdc2-inhibitory kinase
			+			A0A0A0MSJ8;A6PVG3;B7Z7T3;O75170;Q5U5P3;Q7Z2L2;Q7Z5G5;Q7Z731;Q9UGB9;T1ECW5	PPP6R2	Serine/threonine-protein phosphatase 6 regulatory subunit 2
			+	+		A0AVQ9;D3DVW3;F5H4Z3;H0Y555;Q5QPM7;Q5QPM9;Q92530;Q9H4I1	PSMF1	Proteasome inhibitor PI31 subunit
+						A0A087X176;A2CEE0;A6NLB0;H0Y430;Q5TB37;Q6ZRP7;Q7Z7B6;Q86VV7;Q8N3G2	QSOX2	Sulfhydryl oxidase;Sulfhydryl oxidase 2
		+		+	+	Q13637	RAB32	Ras-related protein Rab-32
					+	Q96E17	RAB3C	Ras-related protein Rab-3C
					+	Q53RU3;Q6FIF7;Q9H0N0;Q9P128	RAB6C	Ras-related protein Rab-6C
				+	+	A0A087X1A9;A8K1G0;O75396	SEC22B	Vesicle-trafficking protein SEC22b
				+		P12280;P61009;Q9H0S7	SPCS3	Signal peptidase complex subunit 3
				+		B1AKT3;B1AKT4;B2R703;D3DT38;M0R072;Q96AX8;Q9Y3A6	TMED5	Transmembrane emp24 domain-containing protein 5
				+		E9PIN7;E9PIU6;Q8N4P7;Q8NCC1;Q9H1E5;Q9UJA1;Q9ULQ8	TMX4	Thioredoxin-related transmembrane protein 4
				+		A4FU12;A4FU13;Q3ZCN9;Q3ZCP0;Q5JU68;Q5JU69;Q66K87;Q6UXW6;Q8N2E6;Q8NAN5;Q96SL7	TOR2A	Prosalusin;Salusin-alpha;Salusin-beta;Torsin-2A
				+	+	A2A2F2;E5RK64;O95292;O95293;Q9P0H0	VAPB	Vesicle-associated membrane protein-associated protein B/C
+						A8K026;F5GX48;F5H5F3;F5H847;Q6NUM0;Q8TBM3;Q9Y487	ATP6V0A2	V-type proton ATPase 116 kDa subunit a isoform 2;V-type proton ATPase subunit a
+		+	+			G3V5N8;J3KNL9;Q8WYX7;Q96K57;Q9BXP9;Q9HBF4;Q9HCI3	ZFYVE1	Zinc finger FYVE domain-containing protein 1
				+		A2BEY3;B7Z4R6;O95870;Q5SRR1;Q5SRR2;Q8WYH0;Q9NW33	ABHD16A	Abhydrolase domain-containing protein 16A
+						A6NHZ3;B4DQM8;H3BQR9;H3BUD6;Q6DHV7	ADAL	Adenosine deaminase-like protein
				+		A0A087WXS7;A6NHP8;A8K740;K7ERW9;O43681;Q53FC6;Q92849	ASNA1	ATPase ASNA1
				+		A0A087WUJ2;A0A087WW05;A0A087WW51;A0A087X0J4;A0A0A0MSK8;A6NDF4;A6NHI2;B4DIC9;B4E2K4;B7ZM95;E5RG29;E5RG56;E5RGP5;E5RHJ2;E5RHK2;E5RJL3;F5H667;G3XAN5;Q12797;Q6NXR7;Q8TB28;Q9H291;Q9H2C4;Q9NRI0;Q9NRI1;Q9Y4J0	ASPH	Aspartyl/asparaginyl beta-hydroxylase
				+		A8K4Y4;Q10589;Q53G07	BST2	Bone marrow stromal antigen 2
			+			E9PIA9;E9PJA6;E9PJJ3;E9PL37;E9PLC9;E9PLX0;E9PMC6;E9PQB3;E9PRM1;E9PSA6;P07384;Q2TTR0;Q6DHV4	CAPN1	Calpain-1 catalytic subunit
+						B4DJ54;K7EIP9;K7EKT2;K7EKW6;K7EMT2;K7EN15;K7EQD4;K7EQT4;Q7Z2J7;Q8NG05;Q8NHP0;Q8WVQ1;Q9BSD5	CANT1	Soluble calcium-activated nucleotidase 1
				+		A8K9V8;E1P539;E5RG19;Q658Z3;Q96H09;Q9NSL9;Q9NV96	TMEM30A	Cell cycle control protein 50A
+						A5YRN9;B6EAT9;D3DR12;D3DR13;E9PKC6;H0Y2P0;H0Y5E4;H0YCL4;H0YCV9;H0YD13;H0YD17;H0YD90;H0YDV8;H0YDW7;H0YDX6;H0YE40;H0YEA1;H0YES0;H0YEU1;H0YEV3;H0YF08;J3KN83;O95370;P16070;P22511;Q04858;Q13419;Q13957;Q13958;Q13959;Q13960;Q13961;Q13967;Q13968;Q13980;Q15861;Q16064;Q16065;Q16066;Q16208;Q16522;Q86T72;Q86UZ1;Q86Z27;Q8N694;Q92493;Q96J24;Q9H5A5;Q9UC28;Q9UC29;Q9UC30;Q9UCB0;Q9UJ36	CD44	CD44 antigen
+						A8K7C6;E7ESI2;G3V317;G3V5T9;O75100;P24941	CDK2	Cyclin-dependent kinase 2
					+	B7Z818;C9JTA4;E7EWJ3;J3KQL0;O43774;P31327;Q53TL5;Q59HF8;Q5R211;Q7Z5I5	CPS1	Carbamoyl-phosphate synthase [ammonia], mitochondrial
				+	+	A8MV91;F8WEU4;J3KNC7;P00167;Q6IB14	CYB5A	Cytochrome b5
+						B3KVY4;Q8IWE4	DCUN1D3	DCN1-like protein 3
				+		A8K4H0;E9PK81;E9PLI3;E9PLL1;E9PLS9;E9PP79;E9PQ50;E9PQZ7;E9PRQ1;E9PS09;E9PS18;H0YCI8;H0YDY5;H0YEN6;O76062;O95982;Q8IY06;Q96E64;Q96GZ1	TM7SF2	Delta(14)-sterol reductase
		+	+	+	+	B4DJZ9;C9J315;D3DSN0;E9PEI9;G5E9Q9;H7C3A5;P48449;Q8IYL6;Q9UEZ1	LSS	Lanosterol synthase
				+		A0A0A0MR51;A8K0I7;B2RAI0;C9J425;C9JJB3;F5GWE3;F5GYH4;F5H0Y2;F5H1Q7;F5H2H3;F5H2R9;F5H3P6;F5H3U5;F5H5X5;F5H852;F5H8G5;H0YB97;H7C2V0;O60427;Q53GM5;Q8N3A6;Q8NCC7;Q8NCG0;Q96I39;Q96SV3;Q96T10;Q9NRP8;Q9NYX1	FADS1	Fatty acid desaturase 1
				+		F5H0N4;P26885;Q5BJH9;Q9BTS7	FKBP2	Peptidyl-prolyl cis-trans isomerase;Peptidyl-prolyl cis-trans isomerase FKBP2
			+			B7ZAX5;H0YK10;H0YK30;H0YLF9;H0YLK3;H0YLL3;H0YLL8;H0YM44;H0YML1;H0YN31;H0YN87;H0YND3;H0YNR7;Q01415;Q7Z4Q4	GALK2	N-acetylgalactosamine kinase
+						M0QX47;M0QXC2;M0QXZ6;M0QYD5;M0QYG8;M0QYJ8;M0R0C1;M0R1D2;M0R2P2;O60234;Q6IB37	GMFG	Glia maturation factor gamma
+						H3BNP0;Q6UXU4;Q7Z6F8;Q8TB81	GSG1L	Germ cell-specific gene 1-like protein
					+	M0QX72;M0QYH0;Q8NBJ5;Q8NC64	COLGALT1	Procollagen galactosyltransferase 1
					+	B2R5F0;P20670;Q6FI13	HIST2H2AA3	Histone H2A type 2-A
					+	P04259;P48669	KRT6B	Keratin, type II cytoskeletal 6B
					+	C4AM86;O76012;Q92651;Q92764	KRT35	Keratin, type I cuticular Ha5
+						B3KPC5;B3KQM0;Q10469	MGAT2	Alpha-1,6-mannosyl-glycoprotein 2-beta-N-acetylglucosaminyltransferase
				+		A0A0C4DGP7;D6W613;K7ELZ9;K7EMW4;K7EN96;K7ENM2;K7EQ66;O75252;Q6FI60;Q6ZMB7;Q8TAT7;Q969V3;Q96H48;Q96IS7;Q9BQH9;Q9BTX4;Q9NPP2	NCLN	Nicalin
+						A0A0A0MSJ1;F5GWN9;F5GXV1;F5H0I5;F5H101;F5H532;F5H692;F5H797;F5H7D5;F5H8B8;F8WE42;Q5TCC7;Q5TCC8;Q5TCD3;Q5TCD5;Q5TCD6;Q5TCD7;Q76D35;Q76FK4;Q7L3E2;Q9H586;Q9H795;Q9H7W7;Q9H9J6;Q9NWA4;Q9NWM4	NOL8	Nucleolar protein 8
				+		Q14675;Q2TA87;Q5SRE5;Q7Z3K8;Q8IWF1	NUP188	Nucleoporin NUP188 homolog
				+		A6NI12;B4DZJ1;F8WBZ1;F8WC35;F8WCJ8;H7BYF2;O43160;Q5JRG1;Q5JRG2;Q5JRG5;Q9BVL2	NUPL1	Nucleoporin p58/p45
+						A0A087WY68;A0A087WZR0;A0A087X025;H0Y3Q0;H0YKK2;H0YKZ4;H0YLC8;H0YMW5;H7BXT3;P29122;Q15099;Q15100;Q9UEG7;Q9UEJ1;Q9UEJ2;Q9UEJ7;Q9UEJ8;Q9UEJ9;Q9Y4G9;Q9Y4H0;Q9Y4H1	PCSK6	Proprotein convertase subtilisin/kexin type 6
				+	+	B1AKM6;B1AKM7;B1AKM8;B1AKM9;B1AKN0;F8WCS6;H0Y7P7;O43207;O95535;Q6IC28;Q96GQ2;Q9UG56;Q9UGA9	PISD	Phosphatidylserine decarboxylase alpha chain;Phosphatidylserine decarboxylase beta chain;Phosphatidylserine decarboxylase proenzyme
				+	+	B4DR87;Q02809;Q5JXB7;Q5JXB8;Q96AV9;Q9H132	PLOD1	Procollagen-lysine,2-oxoglutarate 5-dioxygenase 1
				+		K7EM28;Q2M2H3;Q504V2;Q6NVJ6;Q9BU97;Q9UPN7	PPP6R1	Serine/threonine-protein phosphatase 6 regulatory subunit 1
+						C9JDF0;F8WC56;Q13356;Q13357;Q8TAH2;Q9BWR8	PPIL2	Peptidyl-prolyl cis-trans isomerase-like 2
+						C9J2F8;D6R926;D6RB92;D6REN3;E2QRC7;F2Z3E0;F8WBZ2;H7C465;Q5JS53;Q5JS54;Q5JS56	PSMG4	Proteasome assembly chaperone 4
			+			A0A0D9SF44;A0A0D9SFI4;A0A0D9SG39;B7ZLI1;E5RHX3;E5RIK1;E5RIQ4;H0YBU3;Q9Y3T6	R3HCC1	R3H and coiled-coil domain-containing protein 1
				+	+	B2R5Z9;B7Z337;C9J0I2;C9JB90;C9JU14;D3DND3;J3KR73;Q92929;Q9NRW1	RAB6B	Ras-related protein Rab-6B
+						D6RBY0;D6RJG8;J3KPH1;Q8TAC1	RFESD	Rieske domain-containing protein
+						F5H3A4;F5H510;F5H5P6;F5H5Z1;H0YF69;H0YFN9;H0YFQ9;H0YG28;H0YGL7;H0YGX5;Q8N5U6;Q92550;Q9NPP8;Q9ULW4	RNF10	RING finger protein 10
				+		A8MWW4;P42677;Q5T4L4;Q5T4L6	RPS27	40S ribosomal protein S27
				+	+	D3DV36;P06702;Q6FGA1;Q9NYM0;Q9UCJ1	S100A9	Protein S100-A9
				+		A8K439;D3DV52;Q5RHS6;Q96FQ6	S100A16	Protein S100-A16
+						B4E2Z0;C9JJR8;D6RA29;E7ESU2;E7EU82;E9PC64;F5H1Y9;F5H331;F5H4Y3;Q14515;Q14800	SPARCL1	SPARC-like protein 1
				+		A6NLM8;A8K378;P51571;Q53XY1	SSR4	Translocon-associated protein subunit delta
+						G3V2D5;G3V2P5;G3V382;G3V515;Q07352;Q13851	ZFP36L1	Zinc finger protein 36, C3H1 type-like 1
+						A8K2M9;H7C0B3;H7C1G1;Q1RLN2;Q53R54;Q96K49	TMEM87B	Transmembrane protein 87B
				+	+	B7Z414;C9J502;D0UFD1;D0UFD2;D0UFD3;D0UFD4;D0UFD5;E5RFR7;E5RGI1;E5RJ27;E5RK35;E5RKB4;H0YC44;P55327;Q13056;Q53EK8;Q6FGP3;Q6FGS3;Q86YZ2;Q9UCX8	TPD52	Tumor protein D52
+						B4DKL8;B4DQ95;O95551;Q2TBE2;Q5JYM0;Q7Z6U5;Q9NUK5;Q9NYY9;X6R5A3	TDP2	Tyrosyl-DNA phosphodiesterase 2
				+		A0A0C4DGX8;A6NLC6;A6QRJ1;A6ZKI4;B0S8I9;F2Z3L8;H7C0T7;H7C2Y8;Q15904;Q8NBT4;Q9H0C7	ATP6AP1	V-type proton ATPase subunit S1
+						B1AV70;B4E1U7;G5E997;Q5JP08;Q96EC8	YIPF6	Protein YIPF;Protein YIPF6
			+			A8K6S8;G3V2I8;G3V3N0;G3V447;Q86SW8;Q9Y2K1	ZBTB1	Zinc finger and BTB domain-containing protein 1
		+	+	+		A8K7C2;I3L1U9;I3L3I0;I3L3R2;I3L4N8;J3KT65;K7EM38;P02571;P14104;P63261;P99022;Q5U032;Q96E67	ACTG1	Actin, cytoplasmic 2;Actin, cytoplasmic 2, N-terminally processed
				+	+	B4DR37;Q5TBA6;Q9Y673	ALG5	Dolichyl-phosphate beta-glucosyltransferase
			+			E5RIN3;P27216;Q9BQR5	ANXA13	Annexin A13
+						C9JAU2;C9JBC5;C9JCL4;C9JZ71;F8WCS4;O95376;Q9HBZ6;Q9UEM9	ARIH2	E3 ubiquitin-protein ligase ARIH2
				+		B1AK85;B1AK87;B1AK88;P47756;Q32Q68;Q5U0L4;Q8TB49;Q9NUC4	CAPZB	F-actin-capping protein subunit beta
				+		A6NKN2;A8K8W6;E7ETY1;F6Q6H0;I6L8A6;J3KSA4;J3QL00;J3QL93;J3QLH2;J3QLW6;J3QRM0;J3QSH7;O75371;Q8NHQ3;Q99708;V9GZ40	RBBP8	DNA endonuclease RBBP8
		+				P04080	CSTB	Cystatin-B
				+		H0Y8Q2;H0YA63;O75165;Q3L0T1;Q6PI82;Q6UJ77;Q6ZSW1;Q6ZUT5;Q86XG3;Q96DC1;Q9BWK9	DNAJC13	DnaJ homolog subfamily C member 13
				+		B2R4Z9;C9JLM9;Q53GH8;Q6ZMC2;Q9P0I2;S4R3U9	EMC3	ER membrane protein complex subunit 3
+						A6NMQ3;A8K1Z9;E9PB69;O43768;Q5T5H1;Q5T5H2;Q68D48;Q6FHW0;Q6IAM4;Q6NUL2;Q6VUC6;Q6VUC7;Q6VUC8;Q6VUC9;Q6VUD0;Q6VUD1;Q9NRZ0	ENSA	Alpha-endosulfine
				+	+	C9J183;F8VY02;F8W1G0;P30040;Q3MJC3;Q6FHT4	ERP29	Endoplasmic reticulum resident protein 29
			+			E9PED2;Q541U8;Q96A65;Q9C0G4;Q9H9K0;Q9P102	EXOC4	Exocyst complex component 4
+						A3KFL1;A3KFL2;A3KFL3;A3KFL4;A3KFL5;B4DKK6;Q13868;Q9NUY4	EXOSC2	Exosome complex component RRP4
+						A6NDN2;A8K3R7;C9JMN4;C9JP35;Q92520	FAM3C	Protein FAM3C
				+		A0A0A0MR62;D2DGW2;K7EJE6;K7EK60;K7EMY8;K7ERL1;O95466;Q6DKG5;Q6IBP3;Q86UH1;Q8N671;Q8TDH1;Q96H10	FMNL1	Formin-like protein 1
			+			B7ZL12;B7ZL14;E7EPB7;E9PGQ4;H0Y7W6;O60301;Q3MIN8;Q5TC87;Q5TC88;Q6P658;Q7LGG2;Q96RU3;Q9H8H8;Q9NWD1	FNBP1	Formin-binding protein 1
				+		A0A087WYN2;B7Z1E9;B7Z7E2;B7Z7M9;G3V1K5;J3KRN0;J3KS27;J3KSG3;J3KSS7;J3KTR5;J3QRK7;J3QRP3;J3QRS8;J3QS87;Q15017;Q6IS16;Q9NZ52;Q9UJY3	GGA3	ADP-ribosylation factor-binding protein GGA3
+			+			B3KWJ2;Q4G148;Q8IXV1;Q96BH4	GXYLT1	Glucoside xylosyltransferase 1
	+					B4DJC3;D6RCF2;O75367;O75377;Q503A8;Q7Z5E3;Q96D41;Q9H8P3;Q9UP96	H2AFY	Core histone macro-H2A.1;Histone H2A
+						H3BRG9;H3BUQ1;O95714;Q86SV7;Q86SV8;Q86SV9;Q86YY3;Q86YY4;Q86YY5;Q86YY6;Q86YY7;Q86YY8;Q86YY9;Q86YZ0;Q86YZ1	HERC2	E3 ubiquitin-protein ligase HERC2
+						A9JIG7;C7F7I3;C7F7I4;D6RAQ1;D6RHG4;E9PCA9;E9PGR1;Q53GE5;Q9UL39;Q9Y251	HPSE	Heparanase;Heparanase 50 kDa subunit;Heparanase 8 kDa subunit
				+		B4DZ88;B7Z6P3;G3V475;G3V4L8;G3V4Y7;G3V5G2;G3V5P0;G3V5Q0;H0YJB7;H0YJP2;H0YJV5;H0YJZ8;Q13999;Q14707;Q15387;Q17RZ5;Q5GGW3;Q86UP2;Q86W57	KTN1	Kinectin
		+				I3L2R3;I3L2R9;I3L2S8;I3L2T8;I3L3G9;I3L464;I3L522;I3L533;Q49AQ2;Q9NXR1	NDE1	Nuclear distribution protein nudE homolog 1
+						D3DQ54;H7BZX2;Q5T3G6;Q5T3G7;Q5T3G8;Q5T3G9;Q5T3H0;Q8NBB3;Q96E52;S4R3A3;X6RD49;X6RDQ1;X6RIG5;X6RL62	OMA1	Metalloendopeptidase OMA1, mitochondrial
				+	+	A0A087X0A3;A3KBM1;H3BU68;Q6MZJ6;Q7L5N7;Q9NX23	LPCAT2	Lysophosphatidylcholine acyltransferase 2
					+	B1AHL8;B1AHL9;B3KPR1;Q6ZST0;Q7Z6Z6	PNPLA5	Patatin-like phospholipase domain-containing protein 5
+						D3DSV4;E5RFI3;E5RHC1;E5RJX4;H0YBN9;H0YC23;P11082;P62714;Q6FHK5	PPP2CB	Serine/threonine-protein phosphatase;Serine/threonine-protein phosphatase 2A catalytic subunit beta isoform
+						F5GXY1;J3KQP8;Q5T7V5;Q5T7V6;Q7Z6K3;X6R9N0	PTAR1	Protein prenyltransferase alpha subunit repeat-containing protein 1
		+			+	G3V196;G3V562;G5EMR7;J3QSF4;P59190;Q86TX7;Q8IW89	RAB15	Ras-related protein Rab-15
					+	A0A0C4DGX5;P57735;Q5VYA2;Q8NG24;Q96GB1;Q9BT12	RAB25	Ras-related protein Rab-25
		+			+	P20337;Q5VUL2;Q9BSI1	RAB3B	Ras-related protein Rab-3B
+		+		+		P01111;Q14971;Q15104;Q15282	NRAS	GTPase NRas
		+		+	+	B2R4B6;B4DQU5;B4DT13;H3BMH2;H3BN38;H3BSC1;P24410;P62491;Q5TZN9;Q9JLX1	RAB11A	Ras-related protein Rab-11A
				+		C9J5S3;F8WAZ2;F8WC46;F8WDC5;Q6NUQ1;Q75MG9;Q75MH0;Q96IW8;Q9H229;Q9HAD9	RINT1	RAD50-interacting protein 1
+						B3KMD5;E5RH85;O75485;Q7LDL3;Q8WU17	RNF139	E3 ubiquitin-protein ligase RNF139
				+		A0A087WTX8;A0A087WU14;A0A087WXB0;A0A087WZA6;O15126;O43587;Q6FG23;Q96BX1;Q96QK5	SCAMP1	Secretory carrier-associated membrane protein 1
+						A0A087WV23;Q5T122;Q5T123;Q9H299	SH3BGRL3	SH3 domain-binding glutamic acid-rich-like protein 3
				+		A8K847;C9JZ65;H0Y5H9;P48594	SERPINB4	Serpin B4
				+		E1P579;O15400;Q5SZW2;Q96ES9	STX7	Syntaxin-7
		+		+	+	P05218;P07437;Q8WUC1;Q9CY33	TUBB	Tubulin beta chain
			+			A7E2E7;B3KW04;B9EGJ8;Q5T270;Q5T271;Q9NVG8	TBC1D13	TBC1 domain family member 13
+						B2R686;B8ZZ88;D6W5K3;F8W8W7;F8WBK2;J3KQ45;O15282;O43492;O43493;O43499;O43500;O43501;Q53G68;Q53GV2;Q6MZV1;Q6ZTM7;Q8N6T8;Q92760;Q96QL2	TGOLN2	Trans-Golgi network integral membrane protein 2
			+			C9JCL9;C9JXG5;C9JXU6;F5GZF3;F8WCP5;F8WES8;H7C072;H7C441;O60839;Q13769;Q9UPZ5	THOC5	THO complex subunit 5 homolog
+						Q96CG3	TIFA	TRAF-interacting protein with FHA domain-containing protein A
+						H3BM87;H3BMU0;H3BPJ4;H3BRG0;H3BSZ0;H3BTS6;H3BUZ1;Q6NT77;Q8NBN3;Q8NCA4;Q9BS46;Q9P103;Q9Y3Y7	TMEM87A	Transmembrane protein 87A
				+		B2REA0;J3KS45;J3KTQ7;J3QQY2;J3QRB3;J9JIE6;O75545;Q9BZS3;Q9BZU8;Q9UM00	TMCO1	Transmembrane and coiled-coil domain-containing protein 1
+						B2R9T0;D3DTY3;P50616;Q4KMQ0	TOB1	Protein Tob1
				+		B4E0K2;E5RFP8;G3XAN4;Q15629	TRAM1	Translocating chain-associated membrane protein 1
				+		A6NML2;A8K0Z0;H7BZK2;K7EIQ6;K7EKG5;K7ELL3;K7EPY7;Q9Y5S1;Q9Y670	TRPV2	Transient receptor potential cation channel subfamily V member 2
+						B7Z3S0;B7Z404;B7Z626;G8JLC3;G8JLF0;J3KP98;Q5T4F1;Q5T4F2;Q5T4F3;Q5T4F4;Q8N1K0;Q8N6D6;Q8NCA0;Q8NDE4;Q96M08	ZFYVE27	Protrudin
+						B1AQ22;D3DQ50;O75187;Q52LP1;Q53ER9;Q8WXI4;Q96DI1;Q9H883	ACOT11	Acyl-coenzyme A thioesterase 11
+						A8K9B4;D3DTS4;Q3LIE5;Q9BVD4;Q9NRU8;V9GYR6	ADPRM	Manganese-dependent ADP-ribose/CDP-alcohol diphosphatase
				+		A6NIT1;P07557;P10398;Q5H9B2;Q5H9B3;Q96II5	ARAF	Serine/threonine-protein kinase A-Raf
+						H0Y8I6;H0YAA1;H0YAF4;H0YAJ4;Q32M35;Q32M36;Q4G1C1;Q4W5J7;Q4W5P2;Q9Y2Q0	ATP8A1	Phospholipid-transporting ATPase IA
				+		A6NLC4;B1AHE3;B1AHE4;B4DG05;O14998;O15009;Q6I9X4;Q9UBB4	ATXN10	Ataxin-10
+						B8ZZW5;H7C0I1;Q8NBF6;Q92573	AVL9	Late secretory pathway protein AVL9 homolog
			+			I3L3B0;I3L3Q7;Q07021;Q2HXR8;Q9NNY8	C1QBP	Complement component 1 Q subcomponent-binding protein, mitochondrial
				+		A0PJH3;A8K9T0;H3BN32;H3BNE2;H3BPP4;H3BQN1;H3BR24;H3BTZ1;H3BV63;O14712;Q05DG4;Q5U5S7;Q8IYV8;Q9BY53;Q9HA17;Q9ULG6	CCPG1	Cell cycle progression protein 1
				+		A0A0C4DFL7;A4D1F8;B2RAI4;B4DJ55;C9IYR8;H7C0D0;O00770;O00772;Q16784;Q16850;Q8N1A8;Q99868	CYP51A1	Lanosterol 14-alpha demethylase
				+		A0A0A0MRX2;A6NIU5;C9JSZ5;Q96HY6;Q9BW47	DDRGK1	DDRGK domain-containing protein 1
				+	+	A8K9B0;D3DR23;E9PI21;Q53GQ0;Q96EA9;Q96JU2;Q9Y6G8	HSD17B12	Very-long-chain 3-oxoacyl-CoA reductase
+						D3DV86;P20827;Q5SR60;Q5SR61;Q6I9T9;Q8N578	EFNA1	Ephrin-A1;Ephrin-A1, secreted form
				+		D6RAL9;H0Y9X5;O60278;Q6UWY6;Q8NEL4;Q8TAD0;Q9NZ08;Q9UHF8;Q9UKY2	ERAP1	Endoplasmic reticulum aminopeptidase 1
+						A1L457;A8K8N8;A8MXS7;O75460;Q59EE2	ERN1	Endoribonuclease;Serine/threonine-protein kinase;Serine/threonine-protein kinase/endoribonuclease IRE1
				+	+	A0A087WXU3;A0FGR8;A4D229;H7BXI1;Q69YJ2;Q6UKI4;Q6ZTU0;Q6ZVU1;Q9BQS0;Q9NW47;Q9ULJ2	ESYT2	Extended synaptotagmin-2
			+			E5RIR0;P15090;Q6IBA1	FABP4	Fatty acid-binding protein, adipocyte
				+		F8VPF2;F8VV73;F8VX60;H0YHP1;H0YIE0;Q96K12;Q9H0D5;Q9NVW8	FAR2	Fatty acyl-CoA reductase 2
				+		B2R5A0;P30670;P63218;Q5VX54;Q61015	GNG5	Guanine nucleotide-binding protein G(I)/G(S)/G(O) subunit gamma-5
+						A6NJ53;G5E994;Q2TB81;Q5JPA3;Q5VW38;Q5VW39;Q96T26;Q9H658;Q9HCE8;U3KQD2	GPR107	Protein GPR107
	+					B7Z1F2;B7Z3R1;B7Z4W8;B7Z6D8;B7Z8T2;D3DSZ3;D6R9P9;D6REP5;D6RFH3;E9PD09;Q96HH9;Q9H753	GRAMD3	GRAM domain-containing protein 3
+						A0A087WXZ7;B3KXP3;K7EIX2;K7EK31;K7EKB1;K7EKF5;K7EKW7;K7ELA5;K7ELR8;K7ESP5;Q6AI08;Q6MZX1;Q6MZY2;Q8TDM9;Q9H6B3;Q9H6M7	HEATR6	HEAT repeat-containing protein 6
				+		B3KQ91;Q8N0Y9;Q9NQE9	HINT3	Histidine triad nucleotide-binding protein 3
		+		+	+	B4DSL2;D3DUL4;H3BNH5;H3BQI7;H3BT52;Q3SXM4;Q3SXM5;Q8NC98;Q9BY22	HSDL1	Inactive hydroxysteroid dehydrogenase-like protein 1
		+				A8K7Q2;E9PI65;E9PK54;E9PKE3;E9PLF4;E9PM13;E9PN25;E9PN89;E9PNE6;E9PPY6;E9PQK7;E9PQQ4;E9PS65;P11142;Q9H3R6	HSPA8	Heat shock cognate 71 kDa protein
				+		A0N0N2;O75269;Q14213	EBI3	Interleukin-27 subunit beta
				+		F5GYT5;H7C2X9;O94773;Q14571	ITPR2	Inositol 1,4,5-trisphosphate receptor type 2
+						A2RU67;Q49AF2;Q5CZ81;Q69YM1;Q6ZUV7;Q9P261	DKFZp762C0813;KIAA1467	Uncharacterized protein KIAA1467
		+				B4DKQ2;B7Z5E3;D3DQY3;F5GWW2;F5GXC7;F5GXH2;F5GXU1;F5GXY2;F5GYU2;F5GZQ4;F5H5J4;F5H6W8;F5H8H6;F8W819;P00338;Q53G53;Q6IBM7;Q6ZNV1;Q9UDE8;Q9UDE9	LDHA	L-lactate dehydrogenase A chain
				+		B2R5T9;E5RHN7;E5RJI0;E5RJZ4;E7EW14;P06858;Q16282;Q16283;Q96FC4	LPL	Lipoprotein lipase
+						Q3B766;Q9BRT6	LLPH	Protein LLP homolog
				+	+	B7ZLA8;C9JL94;C9JM95;H7BZA1;Q2M2V8;Q2YD99;Q658W8;Q8N5V9;Q96MS5;Q9C0E8	KIAA1715;LNP	Protein lunapark
			+			A8K730;B0LPG1;B7Z630;E7ETQ1;F8WDP4;L7RT27;O00284;O15472;Q15759;Q2XNF2	MAPK11	Mitogen-activated protein kinase 11
+						A0A075B749;A0A087WVF8;A0A087WVQ4;A0A087WWI2;A0A087WWK4;A0A087WWY1;A0A087WX83;A0A087WYE4;A0A087X041;A0A087X0I1;A0A087X229;A0A0A0MRL8;A0A0A0MRL9;A0A0A0MRM0;A0A0A0MRM1;A0A0C4DFQ0;A2RU15;E9PJK3;E9PJU0;E9PL24;E9PNE0;E9PQG4;E9PS60;H0YCH7;H0YCY0;H0YEW6;O75042;O75065;Q2YDC1;Q5VU42;Q5VU43;Q5VU44;Q5VU45;Q5VU46;Q5VU47;Q5VU48;Q5VU49;Q68DU2;Q6AZ93;Q6PK88;Q86T40;Q86TB2;Q8N3W0;Q8TAY9;Q9HCP2;Q9HCP3;Q9HCP4;Q9HCP5	PDE4DIP	Myomegalin
+						A0A0A0MTE8;A0A0A0MTL4;A6NEC1;E9PLU3;E9PNV5;Q8IVK3;Q8IVK4;Q8IVK5;Q8IVK6;Q8IVK7;Q8IVK8;Q8IVL1;Q8NHC9;Q8NHD0;Q8TDE9;Q8TDF0;Q8TEB3;Q96B30;Q9NUZ6;Q9NVM7;Q9P2C8	NAV2	Neuron navigator 2
+						B4DE06;H0UI80;Q8IXH7;Q9BYL2;Q9H405;Q9H888;Q9H8T3;Q9NVX5;Q9P029;Q9UGN1;Q9UGN2;Q9UGN3;X6RLT1	NELFCD;TH1L	Negative elongation factor C/D
				+		B2RDA1;D6R9C5;P10451;Q15681;Q15682;Q15683;Q4W597;Q567T5;Q8NBK2;Q96IZ1	SPP1	Osteopontin
+						A2RRC1;K7EIX1;Q00G26;Q6ZS68	PLIN5	Perilipin-5
		+		+	+	J3QKY4;J3QQS2;J3QR53;J3QRV0;Q96HE9;Q9NUZ7;Q9NXE9	PRR11	Proline-rich protein 11
				+		B3KN85;B4DXH9;H7C3V6;O96011;Q96ET2	PEX11B	Peroxisomal membrane protein 11B
+						A8K6E7;D6RAD2;E0CX09;H0Y8U4;H0Y9P8;P35251;Q5XKF5;Q6PKU0;Q86V41;Q86V46	RFC1	Replication factor C subunit 1
+						H0YKX1;Q92541;Q96BX6	RTF1	RNA polymerase-associated protein RTF1 homolog
				+		K7EMR7;O60509;O75298;Q7RTM6;Q7RTN0;Q7RTN1;Q7RTN2;Q96CG9	RTN2	Reticulon;Reticulon-2
+						A6NKX9;Q1XH11;Q6MZJ0;Q7Z662;Q9H1N7;Q9Y308	SLC35B3	Adenosine 3'-phospho 5'-phosphosulfate transporter 2
+						A3KN83;Q05C06;Q3ZTS3;Q9H3T8;Q9NVB2	SBNO1	Protein strawberry notch homolog 1
				+	+	A6PVC9;F8WB27;O95380;Q5THN4;Q86VS9;Q8IWL0;Q9NTE0;Q9UGP8	SEC63	Translocation protein SEC63 homolog
			+			E7EPK1;E7ES33;G3V1Q4;H0Y3Y4;Q16181;Q52M76;Q5JXL7;Q6NX50	DKFZp586I031;SEPT7	Septin-7
+						A8KA14;B2R513;C9IYS8;C9J6X5;C9JAT4;C9JFM4;C9JH16;C9JI90;C9JKG0;C9JPG6;C9JR47;C9JTR0;C9JVK7;C9K0R8;D3DNV3;H7C472;P15907	ST6GAL1	Beta-galactoside alpha-2,6-sialyltransferase 1
+						A0A087WUK6;A0A087WZT0;A5Z0M6;M0QX45;M0QXV2;M0QY61;M0QZ22;M0QZW7;M0R0X3;Q5PRF9;Q6P194	SAMD4B	Protein Smaug homolog 2
		+				A8MTH6;B4DHQ6;B4DKK2;C9J0K6;D6W5Q0;E9PG82;P30626	SRI	Sorcin
+						H3BMH9;H3BQX5;H3BRY5;H3BT96;P50225;Q2NL71;Q86U58;Q92818;Q9BVU6;Q9UGG7	SULT1A1	Sulfotransferase;Sulfotransferase 1A1
				+		E9PIQ8;E9PJ19;E9PMB4;E9PN27;E9PNJ4;E9PQJ4;E9PR07;E9PR09;E9PRE4;E9PRZ7;G0XQ39;H0YDB2;Q13586;Q8N382	STIM1	Stromal interaction molecule 1
+						A1A527;A8K995;C9JBX0;F5H0R1;F8WA97;J3KN81;Q2NL65;Q7L583;Q9H6E5;Q9H6H7	TUT1	Speckle targeted PIP5K1A-regulated poly(A) polymerase
				+		A6NJQ0;Q13748;Q5W099;Q6PEY3;Q96F18	TUBA3C	Tubulin alpha-3C/D chain
				+		K7EJQ9;K7ELQ9;K7EM09;K7EMV9;K7EPR0;K7ER05;Q6UW68	TMEM205	Transmembrane protein 205
				+		B3KQS0;O95881;Q5T1T4;Q96H50;V9GY50;V9GYV4	TXNDC12	Thioredoxin domain-containing protein 12
				+		B8ZZT4;C9JXZ5;O60625;Q53SP9;Q6IB09;Q9BV40	VAMP8	Vesicle-associated membrane protein 8
				+		B7Z2A9;B7Z3B7;B7Z641;F5H1T6;K7ELZ6;K7EM24;K7EN36;K7ENA1;K7EPG4;K7EQW2;K7ERA0;K7ERA6;Q8N5G7;Q93050;Q9NSX0	ATP6V0A1	V-type proton ATPase 116 kDa subunit a isoform 1;V-type proton ATPase subunit a
				+	+	O14634;Q5T750	XP32	Skin-specific protein 32
				+		F8VUB6;F8VZ44;H3BU82;Q5JB47;Q9NRG9;Q9NWI6;Q9UG19	AAAS	Aladin
				+		Q6UXT9;Q96EC5	ABHD15	Abhydrolase domain-containing protein 15
+			+			M0QXV6;M0QYC1;M0QYS3;M0QZH8;M0QZR4;M0R1K8;M0R2C7;M0R3H5;O00513;Q6NX52;Q8N4J4;Q92888;Q96BF4;Q96F17;Q9BSB1	ARHGEF1	Rho guanine nucleotide exchange factor 1
				+		Q16548;Q6FGZ4;Q6FH19;Q86W13;Q99524	BCL2A1	Bcl-2-related protein A1
+						Q54AC1;Q9NQQ9;Q9NQR0;Q9NUT9;Q9NY97	B3GNT2	N-acetyllactosaminide beta-1,3-N-acetylglucosaminyltransferase 2
+						A0A087WXM8;A8MYF9;A9YWT5;A9YWT6;K7ENU8;K7ERB7;P50895;Q86VC7	BCAM	Basal cell adhesion molecule
+						K7EJY5;K7EMP1;Q6P1N0;Q7Z435;Q86XV0;Q8NF89;Q9H603;Q9NXI1	CC2D1A	Coiled-coil and C2 domain-containing protein 1A
			+			A4D1V2;C9JF90;C9K0L6;J3KR36;Q9BPX7;Q9H779	C7orf25	UPF0415 protein C7orf25
				+		B2R7B0;H0Y3U8;P30923;P36222;Q8IVA4;Q96HI7	CHI3L1	Chitinase-3-like protein 1
				+		C9J8K7;E9PHG5;F2Z3K6;F8WBE2;Q4ZG61;Q6UW02;Q8N4Q8;Q8WWA9;Q8WZ13;Q9HC04	CYP20A1	Cytochrome P450 20A1
+						B4DJC5;Q6UX07;Q96BH7	DHRS13	Dehydrogenase/reductase SDR family member 13
				+		F5GXK8;H7C2Y5;Q542Y5;Q542Y9;Q6IAQ8;Q96JC6;Q9UBS4	DNAJB11	DnaJ homolog subfamily B member 11
+						O60739;Q9UQF8	EIF1B	Eukaryotic translation initiation factor 1b
+						H3BVE7;J3KT53;J3KTH7;J3QR24;Q59F76;Q6Y1F2;Q76MS8;Q8N521;Q9Y613	FHOD1	FH1/FH2 domain-containing protein 1
				+		B3KMH5;C9JD14;D3DNR8;H7C5J5;Q9HAV0	GNB4	Guanine nucleotide-binding protein subunit beta-4
				+		B4E0Y7;F5GX12;F5GYD9;F5GZY7;F5H007;G3V1T7;Q6FIE6;Q9H0R8	GABARAPL1	Gamma-aminobutyric acid receptor-associated protein-like 1
				+		A8MT35;D3DUD5;I3L430;O60605;P30519	HMOX2	Heme oxygenase 2
					+	P17066;Q1HBA8;Q8IYK7;Q9BT95	HSPA6	Heat shock 70 kDa protein 6
		+		+	+	H3BM54;H3BN86;H3BPE9;H3BQD2;H3BRP5;H3BTS9;Q8NBT8;Q8TD49;Q9BWJ7;Q9H1A2;Q9H1A3;Q9Y390	METTL9;PAP1	Methyltransferase-like protein 9
			+			A0AVJ8;O00566;U3KQ48	MPHOSPH10	U3 small nucleolar ribonucleoprotein protein MPP10
+						B7Z291;E9PR67;Q52LU3;Q8WW11;Q96QG6;Q96QG7;Q9NX50	MTMR9	Myotubularin-related protein 9
+						A6NGP7;B4DW92;F5H0B6;Q86WQ0;U3KQ53;U3KQN8	NR2C2AP	Nuclear receptor 2C2-associated protein
+						A0AVP3;Q8N1M8;Q8WWZ8	OIT3	Oncoprotein-induced transcript 3 protein
+						A0A0C4DGU6;A6H8W7;E9PKN0;E9PNY7;E9PQ01;E9PQF9;O43671;O94913;Q6P0X8	PCF11	Pre-mRNA cleavage complex 2 protein Pcf11
					+	A8IX00;B2RCX8;B4DK10;E9PD84;F2Z2B1;O60621;Q86XC9;Q9Y5K3	PCYT1B	Choline-phosphate cytidylyltransferase B
				+		B2R6V5;C9JQU6;F8WF33;F8WF90;O75915;Q53ES3;Q5KU08	ARL6IP5	PRA1 family protein 3
+						Q5T9P7;Q5T9P8;Q5T9P9;Q99633;Q9BUI9	PRPF18	Pre-mRNA-splicing factor 18
		+		+	+	A0A087WTI1;A8K7S1;E9PLD0;Q9H0U4	RAB1B	Ras-related protein Rab-1B
				+	+	M0R0X1;M0R1E0;P22750;P61018;Q6PIK3;Q7Z514;Q9HBR6	RAB4B	Ras-related protein Rab-4B
			+			B2R6W3;B4DTL2;E9PGC0;P20936;Q68CU6;Q9UDI1	RASA1	Ras GTPase-activating protein 1
		+	+	+	+	P35238;P84095;Q8NI04	RHOG	Rho-related GTP-binding protein RhoG
					+	Q542Y8;Q9BY78	RNF26	RING finger protein 26
+						F5H3T4;H0YF92;H0YGS1;I3L0Q8;Q6ZRC5;Q8NA99;Q96C66;Q9HBR0	SLC38A10	Putative sodium-coupled neutral amino acid transporter 10
				+		A8K5J0;E9PBV3;K7ESC4;Q6UWP8	SBSN	Suprabasin
			+			B7Z1Q1;C9J792;C9JJE2;F8WEG7;F8WEV5;H7BZT1;H7C0N4;H7C561;Q14818;Q14819;Q15637;Q15913;Q8IY00;Q92744;Q92745;Q969H7;Q9BW01;Q9UEI0	SF1	Splicing factor 1
+						A6NN40;B7WP40;B7ZL01;C9JXU1;Q2M3G4;Q8TDP0;Q8TF41	SHROOM1	Protein Shroom1
+						A6NLT9;C9IYK2;C9J578;C9J9E4;C9JJ64;C9JR83;C9JVD8;C9JWF0;D3DNL8;E9PD53;F8WCB7;O95752;Q8NDL4;Q9NTJ3;Q9UNT9	SMC4	Structural maintenance of chromosomes protein;Structural maintenance of chromosomes protein 4
			+			B0R0U3;B2R9P9;I6L9H7;Q4V765;Q5VSH9;Q96AI4;Q9NRG4	SMYD2	N-lysine methyltransferase SMYD2
		+				C9JAF7;O95721	SNAP29	Synaptosomal-associated protein;Synaptosomal-associated protein 29
+						A0A075B7A1;A0T4C8;B4DU87;E7ET12;E9PCV4;M0QXX5;M0QZP3;M0R0E9;M0R344;Q9BRN1;Q9H0Q2;Q9NRA0;Q9NWU7	SPHK2	Sphingosine kinase 2
				+	+	C9J5Z8;H7C4H2;Q6P595;Q8N2D8;Q9Y5M8	SRPRB	Signal recognition particle receptor subunit beta
			+			C9J4I3;P51692;Q8WWS8	STAT5B	Signal transducer and activator of transcription 5B
				+		B3KV75;B4DIE3;H3BPB3;H3BRY0;H3BT89;H3BVI1;Q52LT7;Q8N5J0;Q96JJ7;Q9NWJ9	TMX3	Protein disulfide-isomerase TMX3
+						A0A0D9SEZ6;A0A0D9SF75;A0A0D9SG71;A6NFE9;A6NGR2;A6NMF5;B2R7R9;D3DWI1;P49459;Q4TTG1;Q96FX4	UBE2A	Ubiquitin-conjugating enzyme E2 A
			+			K7EII4;K7EKK3;K7EKZ1;K7EL53;K7EN13;K7ENU6;K7EPL4;K7EQL6;Q7Z5T3;Q8NFA0;Q9BX85;Q9Y591	USP32	Ubiquitin carboxyl-terminal hydrolase;Ubiquitin carboxyl-terminal hydrolase 32
		+		+	+	A8K345;B0AZP7;B4DPX4;K7EJM4;K7EM19;K7ENX2;K7ER81;K7ERT7;K7ESA3;Q13035;Q5BKZ7;Q96A39;Q99536;Q9BUT8	VAT1	Synaptic vesicle membrane protein VAT-1 homolog
				+		A6NEP8;P33897;Q6GTZ2	ABCD1	ATP-binding cassette sub-family D member 1
			+			B7Z7J3;E9PHB0;F5GWF7;F5H1R2;F5H286;F5H3D1;F5H7U5;Q6NVU4;Q86X98;Q8IY45	AMN1	Protein AMN1 homolog
+						B3KN39;D6RA33;D6RDJ8;D6RJI5;H0Y9D6;Q9UBV7;Q9UHN2	B4GALT7	Beta-1,4-galactosyltransferase 7;Xylosylprotein 4-beta-galactosyltransferase
+						E9PM06;H0YD02;P35790;Q8NE29	CHKA	Choline kinase alpha
				+		A8MPV9;E7EMS6;E7EUU8;F8WBW9;H7BZ45;P21964;Q6IB07;Q6ICE6;Q9BWC7	COMT	Catechol O-methyltransferase
+						B3KTJ5;C9JR60;F5H625;J3KS08;J3KSW6;J3KSX9;J3KTK0;Q5JPH4;Q8IX18;Q8TC86;Q8WY53;Q9BXM1;Q9H6M9	DHX40	Probable ATP-dependent RNA helicase DHX40
				+		Q13217;Q86WT9;Q8N4N2;X6R9L0	DNAJC3	DnaJ homolog subfamily C member 3
			+			A6NMP3;A8K9R5;B3KSL6;B3KXE4;D3DUH0;J3QL81;J3QL99;J3QSB6;Q15407;Q15594;Q15595;Q6ZS08;Q7L5Y1;Q9HAS5;Q9HAS6;R4GNF8;X6RM24	ENOSF1	Mitochondrial enolase superfamily member 1
			+			A2BDF3;K7EM87;K7ENK5;K7ENS1;K7EPN4;Q9H8C8;Q9HCE0	EPG5	Ectopic P granules protein 5 homolog
				+		A0A087WU02;A6NHH6;F8VPA6;F8VR88;F8VRW9;F8VUZ2;F8W0R1;H0YHJ8;H0YHS0;H0YI50;H0YI58;Q53GY2;Q8N2Q9;Q96RQ1;Q9BVV9;Q9NZA3	ERGIC2	Endoplasmic reticulum-Golgi intermediate compartment protein 2
+						B7Z955;F2Z2I2;H0Y483;H0YDV0;O43622;O75902;Q16875;Q5VX15;Q5VX18;Q5VX19;Q5VX20;Q5W015;Q9BQU1;Q9H178	PFKFB3	6-phosphofructo-2-kinase;6-phosphofructo-2-kinase/fructose-2,6-bisphosphatase 3;Fructose-2,6-bisphosphatase
				+		H6UMI1;I3L236;I3L3J4;O95166	GABARAP	Gamma-aminobutyric acid receptor-associated protein
+						C9JRU1;H0YK03;O95287;Q03962;Q2TS49;Q8TBA6;Q9UQQ7	GOLGA5	Golgin subfamily A member 5
+						D3DT22;K7EP71;O75036;Q32NB5;Q7LGA3;Q8TAC5;Q9H441;Q9NUJ9	HS2ST1	Heparan sulfate 2-O-sulfotransferase 1
				+		B1AQP8;B1AQP9;B2R8N0;P07099;Q5VTJ6;Q9NP75;Q9NPE7;Q9NQU6;Q9NQU7;Q9NQU8;Q9NQU9;Q9NQV0;Q9NQV1;Q9NQV2	EPHX1	Epoxide hydrolase 1
				+		A8K7U1;B3FTQ2;B9ZVM7;C9IZC7;C9J3Y4;C9J8Y3;E7ENI6;E9PDL4;F8WET5;P78506;Q05084;Q13824;Q6LCR0;Q6LCT9;Q96HG3	ICA1;ICAp69	Islet cell autoantigen 1
+						A4D126;A8MU35;H9KVB2	ISPD	Isoprenoid synthase domain-containing protein
				+		B0LPF8;B2RD70;F8WBG2;H7C4W1;H7C580;H7C5U2;P18084;V9GYD8;V9GYZ1;V9GZ57	ITGB5	Integrin beta;Integrin beta-5
+						B2WTI3;B2WTI4;B3KMN8;B4DGX1;K7EJU9;Q6NYC1;Q86VY0;Q8IUM5;Q9Y4E2	JMJD6	Bifunctional arginine demethylase and lysyl-hydroxylase JMJD6
				+		P49257;Q12895;Q8N5I7;Q9UQG1;Q9UQG2;Q9UQG3;Q9UQG4;Q9UQG5;Q9UQG6;Q9UQG7;Q9UQG8;Q9UQG9;Q9UQH0;Q9UQH1;Q9UQH2	LMAN1	Protein ERGIC-53
+						C9JIZ0;C9JNV3;F2Z2Y6;O95777	LSM8	U6 snRNA-associated Sm-like protein LSm8
				+		F5GX14;F5H1S8;H0YG07;Q14165	MLEC	Malectin
				+		A0A087WVZ0;B2R5I7;H7BXW7;Q5TI65;Q5TI66;Q9HB67;Q9UQN4;Q9Y5U8	BRP44L;MPC1	Mitochondrial pyruvate carrier 1
+						E9PIA6;E9PIK9;E9PJI2;E9PK67;E9PLE8;E9PM86;E9PNI7;E9PPE7;E9PPU2;E9PPV8;E9PQQ6;E9PSE7;E9PSG8;F8W8G7;Q53GL7;Q8N2I0;Q8WV05;Q96CH7;Q96K72	PARP10	Poly [ADP-ribose] polymerase 10
				+		A0A087WV57;A0A087WVZ6;A0A087WYS3;A0A0A0MTK7;B3KVL2;B7Z2A8;B7Z3E0;B7Z680;B7ZM62;E1P5U5;F5H0X3;H7C0U2;H7C4X9;J3KPU3;Q13517;Q2HXV1;Q2HXV2;Q2HXV3;Q2HXV4;Q2HXV7;Q2HXV8;Q2HXV9;Q2HXW0;Q2HXW1;Q2HXW2;Q4JJ94;Q4JJ95;Q5TH07;Q5TH08;Q5TH09;Q5TH11;Q5TH12;Q6MZM1;Q8WXC5;Q9H1F3;Q9H1F4;Q9H1F5;Q9H1L8;Q9H1L9;Q9H2G5;Q9NYN3;Q9UIX6;Q9ULU4	ZMYND8	Protein kinase C-binding protein 1
			+			A0A087WT17;A0A087X033;B2R904;F2YHV0;O00633;O02679;P60484;Q6ICT7	PTEN	Phosphatidylinositol 3,4,5-trisphosphate 3-phosphatase and dual-specificity protein phosphatase PTEN
+						A8K0N3;H0Y3G1;Q5TGL8;Q6PGP0;Q86XB7	PXDC1	PX domain-containing protein 1
				+		C9J1C5;C9JLI6;H0YMV8;Q71UM5;Q9BTJ1	RPS27L	40S ribosomal protein S27;40S ribosomal protein S27-like
+						B3KM82;C9JYS9;D6W5L9;E7EPY0;F8WEA8;O94902;Q53QU1;Q6NZX4;Q6YFL1;Q9UNP4	ST3GAL5	Lactosylceramide alpha-2,3-sialyltransferase
				+	+	G3V287;G3V2E1;G3V2V4;G3V3D2;G3V491;G3V4A9;G3V5H6;G3V5N2;G3V5V8;H0YJ48;H0YJ93;Q5BKY5;Q8WX30;Q96HF3;Q9H0X0;Q9P0W7;Q9P0W8	SPATA7	Spermatogenesis-associated protein 7
+						A0A087X0H8;B3KRL7;B9EGI0;C9IZ15;C9JYW3;H7C4J9;O00666;Q15714;Q6AHX5;Q6IBU1;Q8NCN1;Q96JS5	TSC22D1	TSC22 domain family protein 1
				+		A8K4S4;F5GZI4;F5H1A3;F5H206;Q8IYV3;Q9NUJ5;Q9UHD2	TBK1	Serine/threonine-protein kinase TBK1
+						Q5TB53;Q5TB57;Q6UWE7;Q9HD45;Q9NWL8;Q9P0G9;Q9UHW8	TM9SF3	Transmembrane 9 superfamily member 3
+						A0A0A0MTG4;B7ZLJ2;F8WF45;P82094;Q17R87;Q59GK0	TMF1	TATA element modulatory factor
				+		B2R7A4;G3V448;Q8N487;Q8NBN5;Q9H3N1;Q9Y4T6	TMX1	Thioredoxin-related transmembrane protein 1
				+		A8K3F9;Q53F25;Q5W0N4;Q9BZ32;Q9NQL3;Q9NY66;Q9P011;Q9P0S0;Q9UF10;Q9Y385	UBE2J1	Ubiquitin-conjugating enzyme E2 J1
				+		E2QRN8;F8WCE6;F8WCI2;H7BZG0;Q53QP2;Q53SL3;Q8IW30;Q9H8I4;Q9NYU2	UGGT1	UDP-glucose:glycoprotein glucosyltransferase 1
+						B2RDB0;Q53EP6;Q59ET8;Q5W0E2;Q5W0E4;Q8WV26;Q96S55;Q9H681;Q9NRJ6	WRNIP1	ATPase WRNIP1
+						H7C0D5;H7C3X2;Q9BSR8	YIPF4	Protein YIPF4
				+		F5H1E8;F8W7L3;H0YFH1;P01023;Q13677;Q59F47;Q5QTS0;Q68DN2;Q6PIY3;Q6PN97	A2M	Alpha-2-macroglobulin
+						D3DX64;K7EM05;K7EMH4;Q8IUT1;Q8NC06;Q9H8Q4	ACBD4	Acyl-CoA-binding domain-containing protein 4
				+		A6GV77;D3DRB3;Q6UX44;Q9UIU4;Q9ULC5	ACSL5	Long-chain-fatty-acid--CoA ligase 5
+						Q15848;Q58EX9	ADIPOQ	Adiponectin
	+					A8KA31;P36542;Q5VYP3;Q6I9V2;Q96AS8	ATP5C1	ATP synthase subunit gamma, mitochondrial
		+	+	+	+	C0H5W8;Q9H866;Q9UNQ6;Q9Y679;Q9Y685	AUP1	Ancient ubiquitous protein 1
					+	A8K066;D6RHI0;E9PC90;H0Y9U8;H0YA62;P14635;Q5TZP9	CCNB1	G2/mitotic-specific cyclin-B1
+						P32320	CDA	Cytidine deaminase
+						A6NFW7;B7Z1T4;K7EJN5;K7EKA2;K7EL72;K7ENH6;K7ENQ8;K7ERV8;Q15438;Q9P123;Q9P124	CYTH1	Cytohesin-1
+						Q8N3M8;Q9BZS8;Q9BZT0;Q9GZT9	EGLN1	Egl nine homolog 1
			+			A0A024RAC6;B2R7Q8;Q14241;Q8IXH1	TCEB3	Transcription elongation factor B polypeptide 3
					+	A4ZVE4;A5YMH4;A6NJZ0;F8W7R3;H3BMG4;H3BN35;H3BP78;H3BQE2;H3BS60;H3BT54;Q96JN1;Q96ST0;Q9BT96;Q9NVI1	FANCI	Fanconi anemia group I protein
				+		D3DWJ9;P57764;Q96Q98	GSDMD	Gasdermin-D
	+				+	B2R4F7;O00775;O00776;O00777;O00778;Q540R1;Q93077	HIST1H2AC	Histone H2A type 1-C
+						A8K4G1;P18510;Q14628;Q53SC2;Q7RTZ4;Q96GD6;Q9UPC0	IL1RN	Interleukin-1 receptor antagonist protein
				+		D6RBH1;D6RBV2;D6RDX1;D6RIU4;Q12907;Q53HH1	LMAN2	Vesicular integral-membrane protein VIP36
					+	A0A0D9SFE5;A0A0D9SFY5;B2R6J6;E9PBF6;P20700;Q3SYN7;Q96EI6	LMNB1	Lamin-B1
+						B2R651;D3DQ52;O14495;Q5U0F7;Q96GW0;Q99782	PPAP2B	Lipid phosphate phosphohydrolase 3
				+		H3BRW9;Q02750	MAP2K1	Dual specificity mitogen-activated protein kinase kinase 1
+						Q53GR8;Q5CZ69;Q5T717;Q68CT6;Q7LBZ8;Q7Z3M7;Q7Z558;Q8TE05;Q9BUK6;Q9NQX2;Q9NVU4;V9GYF2	MSTO1	Protein misato homolog 1
+						F8VSA6;Q15843;Q3SXN8;Q6LES6	NEDD8	NEDD8
				+		A0A0A0MSP4;E1P5E3;Q5R391;Q6PCA7;Q7RTW6;Q86WC4;Q8NC29;Q8TC82;Q9Y2S9	OSTM1	Osteopetrosis-associated transmembrane protein 1
				+		H0Y2N5;K7EN97;Q6UVX6;Q96S52	PIGS	GPI transamidase component PIG-S
		+		+	+	A8K4Y9;K7EJD0;K7EL96;K7EQF4;K7ER39;K7ERZ3;O60664;Q53G77;Q9BS03;Q9UBD7;Q9UP92	PLIN3	Perilipin-3
+						A8K1L9;B5MCC7;D3YTI2;F2Z2Q9;F2Z2R9;G5E9R5;P24666;P24667;Q16035;Q16036;Q16725;Q3KQX8;Q53RU0	ACP1	Low molecular weight phosphotyrosine protein phosphatase
				+		B1Q2A9;B2RXG4;Q6PI86;Q9ULR3	PPM1H	Protein phosphatase 1H
+						A8K1F7;H0Y679;H0YE12;O00665;O00724;Q5SZ06;Q92733	PRCC	Proline-rich protein PRCC
					+	H0YDB7;H0YEA4;P57729;Q53XK7	RAB38	Ras-related protein Rab-38
				+		A0A087WXI0;Q7Z6P3	RAB44	Ras-related protein Rab-44
		+		+	+	F8VSF8;F8VVK3;F8VWU4;F8W1H5;K7ENY4;P51148;Q6FH55;Q9P0Y5	RAB5C	Ras-related protein Rab-5C
				+	+	A8K390;P51151;Q6ICN1	RAB9A	Ras-related protein Rab-9A
+		+		+	+	B2R987;Q4W5B0;Q9H082	RAB33B	Ras-related protein Rab-33B
		+		+		A6H8V0;F8WDJ2;H7C4Y9;O75872;Q9H2M9;Q9HAB0;Q9UFJ7;Q9UQ15	RAB3GAP2	Rab3 GTPase-activating protein non-catalytic subunit
					+	B2RDA2;Q8TAW6;Q96NR8	RDH12	Retinol dehydrogenase 12
				+		A0A0B4J1X7;C9J5M2;C9JLA8;E7EQN5;E9PCM6;F8WAR0;H7C120;H7C2Z8;H7C3G3;H7C3K8;P98171;Q14144;Q86UY3;S4R314;S4R352	ARHGAP4	Rho GTPase-activating protein 4
			+			A0A0C4DGZ6;B4E2N4;E5RG52;H0YAV1;Q17R22;Q75PQ6;Q75PQ7;Q75PY8;Q75PY9;Q7LG56;Q86YE3;Q9NPD6;Q9NTD8;Q9NUW3	RRM2B	Ribonucleoside-diphosphate reductase subunit M2 B
				+	+	B2R5Z0;B7Z4L4;D3DNB6;F8WF32;P04843;Q68DT1	RPN1	Dolichyl-diphosphooligosaccharide--protein glycosyltransferase subunit 1
				+		A8MT72;Q16799;Q16800;Q16801;Q2NKQ5;Q5BKZ4;Q9BQ59	RTN1	Reticulon;Reticulon-1
				+		A6NIF9;A6NK38;A8K8D0;B4DX72;C9JJV4;F2Z2C7;F8W773;F8W776;H7C069;H7C1Q9;H7C1S8;Q8TC24;Q9H9S3	SEC61A2	Protein transport protein Sec61 subunit alpha isoform 2
+						P35542;Q6FHJ4	SAA4	Serum amyloid A-4 protein
+						B5BU19;D3DV78;H0Y539;O15290;P29353;Q5T180;Q5T181;Q5T182;Q5T183;Q5T184;Q5T185;Q5T186;Q5T187;Q5T188;Q8N4K5;Q96CL1;X6R6D0	SHC1	SHC-transforming protein 1
			+			A0A087WWG1;C9JUG3;E9PIT5;E9PMS1;Q6PK42;Q76I75;Q8N9L8;Q8TE77;Q8WYL0;Q9NV45;Q9NWZ7	SSH3	Protein phosphatase Slingshot homolog 3
				+		E9PIC2;E9PJV6;E9PJW1;E9PQU9;P56962;Q4VXC2	STX17	Syntaxin-17
				+		A0A087WXC6;E9PF19;F2Z3G3;F8WB62;F8WBD9;F8WBP2;F8WCC7;F8WCR3;F8WDI9;F8WEC3;Q96E41;Q9UQE2;Q9Y4P3	TBL2	Transducin beta-like protein 2
					+	D3DU73;H3BRS3;H3BU45;O75168;Q7LDV4;Q9BR21;Q9Y4R8	TELO2	Telomere length regulation protein TEL2 homolog
			+			A5PLN9;D6RB83;H0YBF8;Q17RZ9;Q49A23;Q4JHG0;Q6MZG4;Q8TCM2;Q9H8I3	TRAPPC13	Trafficking protein particle complex subunit 13
+						D6RG15;Q6IBS0;Q9Y3F5	TWF2	Twinfilin-2
				+		C9JD30;H0YB72;Q709C6;Q709C7;Q7Z7G4;Q7Z7G5;Q7Z7G6;Q7Z7G7;Q7Z7G8;Q8NB77;Q9NWV1;Q9Y4E7	VPS13B	Vacuolar protein sorting-associated protein 13B
+						A5D8V6;F5H4Q5;Q8N3K4	VPS37C	Vacuolar protein sorting-associated protein 37C
		+	+	+		B4DR94;H7C3K7;O15498;Q53F01;Q6FGU9;Q6IB15	YKT6	Synaptobrevin homolog YKT6
		+	+	+	+	C9JC11;F5GWH2;F5H062;H7BYZ7;O95573;Q60I92;Q8IUM9	ACSL3	Long-chain-fatty-acid--CoA ligase 3
				+		P01019;Q16358;Q16359;Q96F91	AGT	Angiotensin 1-4;Angiotensin 1-5;Angiotensin 1-7;Angiotensin 1-9;Angiotensin-1;Angiotensin-2;Angiotensin-3;Angiotensin-4;Angiotensinogen
+						A0A087WX52;K7EIH4;K7EIN0;K7ELM1;K7ENE0;K7EPM2;Q71MF5;Q86UC3;Q8ND80;Q96NW4;Q9H0I4;V9GYL8	ANKRD27	Ankyrin repeat domain-containing protein 27
	+					A8K0K3;E9PN17;O75964;Q96BV6;Q9UBZ7	ATP5L	ATP synthase subunit g, mitochondrial
+						C9JDX1;C9K0C8;Q96QH4;Q9BTU1;Q9NS00	C1GALT1	Glycoprotein-N-acetylgalactosamine 3-beta-galactosyltransferase 1
				+		B2R905;P19397;Q5U0D6	CD53	Leukocyte surface antigen CD53
+						A0A087X1T3;H3BQV3;H3BSH5;J3QRV3;Q0VAK2;Q8WVV6;Q96MW5;Q9H6F8	COG8	Conserved oligomeric Golgi complex subunit 8
+						B4DI26;D3DTY5;I3L220;I3L4E7;Q6FHB7;Q9BRX0;Q9UME8;Q9Y6N1	COX11	Cytochrome c oxidase assembly protein COX11, mitochondrial
			+	+		A0A0A0MR74;B2RWQ2;D3DWL6;O75907;Q96BB8	DGAT1	Diacylglycerol O-acyltransferase 1
+		+	+	+	+	A0A087WTY3;B2R7F3;O75911;Q5SUY4;Q5VUY3;Q6UY38;Q9BUC8	DHRS3	Short-chain dehydrogenase/reductase 3
+						A0A087WWE6;A0A087X246;A0A0B4J2C2;E1P5T5;F8WF49;Q5QPG4;Q5T2Y4;Q5T2Y5;Q9H137;Q9H138;Q9H1L7;Q9Y2H0	DLGAP4	Disks large-associated protein 4
+						A4D2Q5;L8B5W8;Q5I0W9;Q7Z4I0;Q8IXL6;Q9NPT2	FAM20C	Extracellular serine/threonine protein kinase FAM20C
+						Q5W0U1;Q8N758;Q8NCE5;Q9NR32;Q9NRF9	POLE3	DNA polymerase epsilon subunit 3
			+			P23527;Q3KPI7;Q8TCV6	HIST1H2BO	Histone H2B type 1-O
			+			A3KMC7;A8K110;Q16778;Q4KMY1;Q5QNX0;Q9UE88	HIST2H2BE	Histone H2B type 2-E
+						A8K3Q4;A8MTV3;B7Z2G1;C9J191;C9J2T1;C9J5F8;C9JHG1;C9JLE9;C9JRG9;D3DX30;Q53GT1;Q96B68;Q96KC6	KLHL22	Kelch-like protein 22
+						H0Y543;H0Y7H1;O60476;Q5T9E3;Q9H510	MAN1A2	alpha-1,2-Mannosidase;Mannosyl-oligosaccharide 1,2-alpha-mannosidase IB
		+				C9J9C2;C9JIR1;C9JK50;C9JZJ5;P43358;Q14798	MAGEA4	Melanoma-associated antigen 4
+						A5PL26;A7MD32;C9JLU3;G5E953;Q13615;Q9NYN5;Q9NYN6;Q9UDX6;Q9UEG3	MTMR3	Myotubularin-related protein 3
			+			C9J5H8;D3DPR9;H7C2R2;Q9UBB6;Q9UBY2;Q9Y4A6;Q9Y4D9	NCDN	Neurochondrin
					+	D6R916;D6REP1;D6RI09;H0Y9M8;O43181;Q9BS69	NDUFS4	NADH dehydrogenase [ubiquinone] iron-sulfur protein 4, mitochondrial
+						O94928;Q5VT65;Q5VVD7;Q6NUH9;Q7L8G1;Q8IVT7;Q8IWE5;Q8N2T4;Q96AY0;Q9NTF7	PLEKHM2	Pleckstrin homology domain-containing family M member 2
				+		K7EQG1;Q53HE4;Q96F74;Q9NXS2	QPCTL	Glutaminyl-peptide cyclotransferase-like protein
				+		Q5T9X5;Q9NX49;Q9NX57	RAB20	Ras-related protein Rab-20
				+	+	B2R6E0;B4E390;F5H157;F5H7F8;Q15286	RAB35	Ras-related protein Rab-35
			+			A8K7C9;B4DT58;E9PN04;H0YEI1;J3KMZ8;Q92785	DPF2	Zinc finger protein ubi-d4
				+		C9K025;F8WB72;F8WBS5;P18077;Q08ES9;Q9BVN7	RPL35A	60S ribosomal protein L35a
+						A0PJI4;Q5JSK4;Q6PH80;Q6ZTJ8;Q8TEB7;Q96RF3;Q9H5E4	RNF128	E3 ubiquitin-protein ligase RNF128
				+		H0Y9Y8;H0YA47;H0YAC8;J3KPP6;Q59FF3;Q71S93;Q96T51;Q9H6I3	RUFY1	RUN and FYVE domain-containing protein 1
				+		H3BR29;H3BS97;H3BSM7;H3BTA0;I3L2V0;Q53GL8;Q8NAJ4;Q96GQ5;Q9BVY3;Q9H887	C16orf58	RUS1 family protein C16orf58
+						A8K483;D6W5P6;F2Z3Q4;F8WEL8;Q53GB1;Q8TBP6;Q9UHR1	SLC25A40	Solute carrier family 25 member 40
+						E7EX57;I3L345;J3KRZ3;J3KSS8;Q53HF5;Q6PD77;Q86VL4;Q96FL8;Q9NVA3	SLC47A1	Multidrug and toxin extrusion protein 1
				+		B4DR61;C9JXC6;P38378;P57726;P61619;Q5JPF8;Q8N0Z4;Q8N3U3;Q8NC71;Q9BU16;Q9Y2R3	SEC61A1	Protein transport protein Sec61 subunit alpha isoform 1
				+		A2RUD3;Q9BRI5;Q9HCN8	SDF2L1	Stromal cell-derived factor 2-like protein 1
+						A8K1S3;B2R7P5;Q96F78;Q9H4F8	SMOC1	SPARC-related modular calcium-binding protein 1
				+		A8K879;M0QZM9;M0QZN5;M0R027;M0R031;M0R058;M0R0I4;M0R0Y2;M0R213;M0R2M1;P54920;Q96IK3;Q9BVJ3	NAPA	Alpha-soluble NSF attachment protein
				+		P22531;Q5T9T4;Q96RM2	SPRR2E	Small proline-rich protein 2E
				+		A0A087WZH4;O43295;Q8IX13;Q8IZV8	SRGAP3	SLIT-ROBO Rho GTPase-activating protein 3
					+	C9JI71;M0R065;M0R1Y3;M0R216;M0R2Y3;M0R2Z9;M0R3F6;O15071;O60369;Q5JPH7;Q8IX01;Q8WUF7	SUGP2	SURP and G-patch domain-containing protein 2
					+	B2RDN6;H0YAR9;Q8NBN2;Q8WUY1;Q9NYI2	THEM6	Protein THEM6
			+			B3KTI6;Q3MJB0;Q6PL24;Q9P1V9	TMED8	Protein TMED8
				+	+	B2RDM2;Q5TCQ0;Q8NBS9;Q8ND33;Q8TCT2;Q9BVH9	TXNDC5	Thioredoxin domain-containing protein 5
				+		F5GXK7;F5GYU3;F5GZ39;F5H041;F5H265;F5H2Z3;F5H388;F5H6Q2;F5H747;P02248;P02249;P02250;P0CG48;P62988;Q29120;Q5PY61;Q6LBL4;Q6LDU5;Q8WYN8;Q91887;Q91888;Q96C32;Q9BWD6;Q9BX98;Q9UEF2;Q9UEG1;Q9UEK8;Q9UPK7	UBC	Polyubiquitin-C;Ubiquitin
+						A2A2F7;B3KVA1;F5GYT1;H0Y6D1;Q5JY39;Q9BYW4;Q9H171	ZBP1	Z-DNA-binding protein 1
			+	+	+	B7Z3Z9;B7Z452;D3DP57;D6RER0;D6RG07;E7EPM6;E7EQJ5;H0Y9U7;H0Y9Z9;P33121;P41215;Q8N8V7;Q8TA99	ACSL1	Long-chain-fatty-acid--CoA ligase 1
		+				P04083;Q5T3N0;Q5T3N1	ANXA1	Annexin;Annexin A1
					+	A0A0C4DGN1;A0A0C4DGN3;A8MZG0;D3DTJ8;O60900;O60901;O75501;O75502;Q16115;Q6JHX1;Q8TEX5;Q8TEX6;Q93084	ATP2A3	Sarcoplasmic/endoplasmic reticulum calcium ATPase 3
				+		F5GWF8;F5H6I7;Q6DD88;Q8N7W5;Q9H8Q5;Q9UFL1	ATL3	Atlastin-3
				+		P01884;P61769;Q540F8;Q6IAT8;Q9UCK0;Q9UD48;Q9UDF4	B2M	Beta-2-microglobulin;Beta-2-microglobulin form pI 5.3
				+	+	B3KQ79;C9J0M4;C9JM14;C9JMD7;C9JQ75;C9JSP1;D3DWV5;P51572;Q13836;Q96CF0	BCAP31	B-cell receptor-associated protein 31
				+		B3KRA6;B4DQS6;D3DSA6;G3V3C4;G3V5K6;G3XAC5;O00169;O15320;Q6MZN2;Q6P2R8;Q86TF6;Q8IX92;Q8IX93	CTAGE5	cTAGE family member 5
				+		A8K6B1;D6RFH4;H3BUX2;J3KNF8;J3QR91;O43169;Q96CC3;Q9BT35	CYB5B	Cytochrome b5 type B
				+		E7ESV0;E7EWB4;E9PHT0;Q8TCL6;Q9BPU6;Q9NQC4;Q9NRY9	DPYSL5	Dihydropyrimidinase-related protein 5
				+		A8K6K8;O94919;Q6GQY5;Q8TAQ8	ENDOD1	Endonuclease domain-containing 1 protein
+						F5H1Y3;I3L3E9;P39748	FEN1	Flap endonuclease 1
+						A0A087WZR8;A6H8X8;B8ZZA5;B8ZZW2;H7BYJ9;H7C010;O15045;Q4ZG46;Q8IWJ2;Q8TDH3;Q9H2G8;U3KPU4;U3KQE0	GCC2	GRIP and coiled-coil domain-containing protein 2
+						B7Z426;B7Z685;D6RC99;E9PCN2;Q02153;Q86WY5	GUCY1B3	Guanylate cyclase soluble subunit beta-1
			+			Q3C2G2;Q4VXQ1;Q8TEF3;Q96ND3;Q9BYK8;Q9C094	HELZ2	Helicase with zinc finger domain 2
+						F8WDY0;Q49AG1;Q69YV5;Q9BSW4;Q9H7X7	IFT22	Intraflagellar transport protein 22 homolog
			+		+	Q5SVA3;Q9BTN6;Q9Y3T9	NOC2L	Nucleolar complex protein 2 homolog
				+	+	E2QRI1;H7C2W6;Q32P28;Q7KZR4;Q96BR8;Q96SK8;Q96SL5;Q96SN3;Q9H6K3;Q9HC86;Q9HC87	LEPRE1;P3H1	Prolyl 3-hydroxylase 1
			+			A0A087WYB5;A0A087X1P2;O60622;Q08192;Q9BR81;Q9UN70;Q9Y5C4	PCDHGC3	Protocadherin gamma-C3
+			+			A0A0A0MR09;H3BQT6;P43378;Q53XR9	PTPN9	Protein-tyrosine-phosphatase;Tyrosine-protein phosphatase non-receptor type 9
		+		+	+	A8K3V6;C9IZZ0;C9J4S4;C9J4V0;C9J592;C9J7D1;C9J8S3;P51149;Q9NWJ0;Q9UPB0	RAB7A	Ras-related protein Rab-7a
		+		+	+	A5YM50;B2R7I4;B4DMK0;D6W671;M0R2D0;M0R377;Q15907;Q2YDT2;Q5U0I1;Q6FHR0;Q6FI42;Q8NI07	RAB11B	Ras-related protein Rab-11B
				+		C9J6V4;F8W8N5;H0Y4P9;H0Y835;H7BZE1;H7BZZ0;H7C1J1;H7C205;H7C3P8;O75117;Q5D035;Q9BYS6;Q9BYS7;Q9UJ00;Q9UNA1	ARHGAP26	Rho GTPase-activating protein 26
				+		B4DJL9;C4AM87;H0YJN5;Q5J795;Q5J796;Q6P5Y1;Q9Y572	RIPK3	Receptor-interacting serine/threonine-protein kinase 3
+						B2RBB9;D6RDN1;D6RE09;G5E9R9;H0Y9N5;P10155;Q5LJ98;Q5LJ99;Q5LJA0;Q86WL3;Q86WL4;Q92787;Q9H1W6	TROVE2	60 kDa SS-A/Ro ribonucleoprotein
				+		B2R549;E9PS50;J3KMX5;P19116;P62277;Q02546;Q29200;Q498Y0	RPS13	40S ribosomal protein S13
			+			B2R568;Q7RTV1;Q9BWJ5	SF3B5	Splicing factor 3B subunit 5
+						A7E2X9;D6RFW0;Q96LA0;Q9ULL8	SHROOM4	Protein Shroom4
		+		+		A2BFA2;P05217;P68371	TUBB4B	Tubulin beta-4B chain
		+				B2R5T8;C9IZA5;C9JUP7;P55072;Q0V924;Q2TAI5;Q969G7;Q9UCD5	VCP	Transitional endoplasmic reticulum ATPase
		+				B1ALW1;O60744;P10599;Q53X69;Q96KI3;Q9UDG5	TXN	Thioredoxin
+						C9J6W0;H7BZ05;H7BZV0;Q92545	TMEM131	Transmembrane protein 131
+						A8K3P8;B4DHW1;D6RBL0;D6RD79;Q9BTN9;Q9HC07;Q9NZ34;V9GY93;V9GYC8	TMEM165	Transmembrane protein 165
+						B3KU81;E7ESS3;K7EJF7;K7EKW3;K7EPS1;K7ESL5;Q71RG4;Q8NDI2;Q9BPZ5;Q9HAG3	TMUB2	Transmembrane and ubiquitin-like domain-containing protein 2
+						H0YBR0;Q4VTT3;Q658K7;Q6P149;Q6ZQT3;Q7L5C4;Q86Y21;Q96Q05;Q96SL2;Q9BQA2	TRAPPC9	Trafficking protein particle complex subunit 9
+						A4D2M0;C9J3I4;C9K0F3;O60507;Q6FGM7	TPST1	Protein-tyrosine sulfotransferase 1
				+		A1L4M4;Q6RSH7	VHLL	Von Hippel-Lindau-like protein
+						D6RA04;D6RAY4;D6RBQ1;D6RFI3;D6RGY8;E7EQR8;H0Y9A1;Q5JTD2;Q6FI85;Q8NI57;Q9GZM5;Q9NWE3;Q9Y3U9	YIPF3	Protein YIPF3;Protein YIPF3, 36 kDa form III
				+		A6NED4;A6NJ90;A8K450;B4DE71;I3L1V0;I3L206;I3L294;I3L380;I3L440;Q5T710;Q5T711;Q5T712;Q8N2K0;Q96CR1;Q9BX05;Q9NPX7;Q9UFV6	ABHD12	Monoacylglycerol lipase ABHD12
			+			B3KMB0;C9J0W7;C9JNM5;F8W782;Q53HS7;Q53YY6;Q96A54;Q9Y360	ADIPOR1	Adiponectin receptor protein 1
				+		A0A087WTZ3;A0A087WVC0;A0A087WX16;A0A087WZY8;H0YCW6;H0YEX8;H0YF48;Q6ZMD5;Q7Z4R4;Q96GS7;Q96PB9;Q9H068;Q9H6U8	ALG9	Alpha-1,2-mannosyltransferase ALG9
+				+		B2R526;K7EJI9;K7EKP1;K7ELM9;K7ELU7;K7EPF9;K7EPR9;K7ERI9;P02654;Q6IB97	APOC1	Apolipoprotein C-I;Truncated apolipoprotein C-I
				+		B2ZP78;P55957;Q549M7;Q71T04;Q7Z4M9;Q8IY86	BID	BH3-interacting domain death agonist;BH3-interacting domain death agonist p11;BH3-interacting domain death agonist p13;BH3-interacting domain death agonist p15
+						Q5TB24;Q8NCF4;Q9ULX7;U3KPU6;U3KQH0	CA14	Carbonic anhydrase 14
+						A0A0C4DFU7;H0Y7V5;Q2M2V6;Q3ZB81;Q6NS91;Q7RTP1;Q7Z3E2;Q8N117;Q8N3G3;Q8N6C2;Q9NWA3	CCDC186	Coiled-coil domain-containing protein 186
				+		P78556;Q53S51;Q99664	CCL20	C-C motif chemokine 20;CCL20(1-64);CCL20(1-67);CCL20(2-70)
					+	A4D1E6;A6NK51;A8WFP6;B4DHG5;B4DNM2;C9IYJ9;C9JWL6;E7EUK8;F8WF96;O94921;Q75N06;Q75N22;Q8N764;Q9H3D7;Q9UDR0	CDK14	Cyclin-dependent kinase 14
					+	K7EJ83;K7ELV5;Q00526	CDK3	Cyclin-dependent kinase 3
			+	+		B2RTR1;B3KR06;C9J668;D6RBU8;E3W994;E7ENG2;E7ERI8;E7EW49;F5H604;H7C4I5;H7C4M5;H7C4X8;H7C5M8;J3KR49;O75122;Q7L8F6;Q8N6R6;Q9BQT3;Q9BQT4;Q9H7A3;Q9NSZ2	CLASP2	CLIP-associating protein 2
				+		B3KQH2;B4DDS3;B4E2X9;B7Z9X9;F5H8J3;K7EJ16;K7EKQ7;K7EQQ1;K7ERL5;O96005;Q53ET6;Q9BSS5	CLPTM1	Cleft lip and palate transmembrane protein 1
+						B2R6H4;C9IZA9;C9JAH6;J3QT51;J3QT87;Q6AI62;Q6NVZ0;Q96SW2;Q9UHW4	CRBN	Protein cereblon
+						H3BPN2;H3BSA6;Q9H773	DCTPP1	dCTP pyrophosphatase 1
+						B3KNE9;B4DXS6;E7EMK4;H3BMQ5;H3BMV7;H3BQK0;H3BTX1;H3BUH0;Q6FIB7;Q6IAE0;Q96KE7;Q9H0U0;Q9UMR2	DDX19B	ATP-dependent RNA helicase DDX19B
			+	+		A4D156;B2RAX9;B3KT05;C9JSR4;H7BZJ0;H7C0L2;H7C147;H7C3W1;O14590;O60443;Q08AQ8;Q9UBV3	DFNA5	Non-syndromic hearing impairment protein 5
				+	+	B7Z817;D3DQ51;H7C4B7;Q15392;Q3LIE7;Q9HBA8	DHCR24;Nbla03646	Delta(24)-sterol reductase
				+		H0YCM8;Q5TDG9;Q5TDH4;Q68D57;Q86X32;Q8N5P4;Q9Y2G8	DNAJC16	DnaJ homolog subfamily C member 16
				+		A8K6F3;H7C4E3;H7C5A2;Q14700;Q5TG59;Q5TG62;Q63HL0;Q63HL3;Q8N766;Q8NBH8	EMC1	ER membrane protein complex subunit 1
					+	A8K3A9;B4DJQ4;H0YK61;H0YKL2;H0YLP8;H0YMH5;H0YN63;H0YNK0;H0YNK8;Q5J8M3;Q96KX9;Q9BUI5;Q9P0T9;S4R329	EMC4	ER membrane protein complex subunit 4
				+	+	F8VPC7;F8W026;H0YIV0;P14625;Q96A97;Q96GW1	HSP90B1	Endoplasmin
				+		Q53H50;Q9H037;Q9NUU6	FAM105A	Inactive ubiquitin thioesterase FAM105A
+						B4DJF3;Q2VYF1;Q59EA7;Q8NCZ8;Q8TDQ7;Q96BJ4;Q96NC6;V9GYK3;V9GYW0	GNPDA2	Glucosamine-6-phosphate isomerase 2
				+		B2R4R4;F5GWD8;F5GXH6;F5H6U7;G3V1U5;Q54A40;Q6I9W6;Q9P1R9;Q9Y3E0	GOLT1B	Vesicle transport protein GOT1B
				+		A6NKY7;M0QZ12;M0R0J9;Q8NC77;Q96CP6;Q9P1Z5;S4R3I2	GRAMD1A	GRAM domain-containing protein 1A
+						A6NLA3;A8MSX3;G3XAK1;H7C0F8;P26927;Q13350;Q14870;Q6GTN4	MST1	Hepatocyte growth factor-like protein;Hepatocyte growth factor-like protein alpha chain;Hepatocyte growth factor-like protein beta chain
			+			A0A087WZA8;A6NIB5;A8K6K5;B5TY34;B7Z3C4;B7Z935;F6SYP7;P98153	DGCR2	Integral membrane protein DGCR2/IDD
			+			A6N9J2;B2RP49;Q9H511	KLHL31	Kelch-like protein 31
				+	+	Q5T749	KPRP	Keratinocyte proline-rich protein
+						A0A087X2I5;K7EML7;K7ENY5;Q9UK45	LSM7	U6 snRNA-associated Sm-like protein LSm7
				+		F5GX19;F5H267;F5H3Y3;F5H479;H0YFI1;Q6IAA8;Q8WZ09;Q9NWT0	LAMTOR1	Ragulator complex protein LAMTOR1
+						E7EU32;P33908;Q6P052;Q9NU44;Q9UJI3	MAN1A1	Mannosyl-oligosaccharide 1,2-alpha-mannosidase IA
+						B2RE62;D3DTG5;Q5H9C5;Q5H9C7;Q9UJG1	MOSPD1	Motile sperm domain-containing protein 1
+						A6NIZ0;B3KP93;D3DTS0;J3KRK9;J3KSF2;J3KT16;J3QL31;J3QL85;J3QLD0;J3QRD2;J3QRZ1;J3QSD2;J3QT32;Q86T80;Q8TAR7;Q9GZM8;Q9UH50	NDEL1	Nuclear distribution protein nudE-like 1
+						B3KT08;B4DK84;F5H741;F8VR36;F8VRL7;F8VWB0;F8VZL6;F8W154;F8W1C0;F8W1D8;F8W1F2;F8W1P7;H0YIV3;O43288;O60932;O94801;P49281;Q498Z5;Q8IUD7;Q96J35	SLC11A2	Natural resistance-associated macrophage protein 2
				+		A8K4K6;C9JMN9;P13667;Q549T6	PDIA4	Protein disulfide-isomerase A4
				+		B4DKC7;D6R9J9;D6RC16;D6RD39;D6RFE8;E7EM50;E7EWV1;Q2TAK5;Q5H8A4;Q6UX31;Q7L5Y4;Q8N866;Q8NCC9;Q96SY9;Q9BVT7;Q9NXG5	PIGG	GPI ethanolamine phosphate transferase 2
				+		O00516;O15106;O15120;Q5VUD3;Q5VUD4;Q9BSV7;Q9BWR7	AGPAT2	1-acyl-sn-glycerol-3-phosphate acyltransferase beta
			+			A6NNR3;B2R908;E9PMD7;F5H037;F5H1L6;P08129;P20653;P22802;P62136;Q07161	PPP1CA	Serine/threonine-protein phosphatase;Serine/threonine-protein phosphatase PP1-alpha catalytic subunit
+						B2R6D3;E7ES96;G3V2B1;G3V2G7;G3V3P0;G3V3Z0;G3V449;G3V490;G3V499;G3V4M0;G3V4P4;G3V519;G3V5B1;H0YM52;H0YNU4;O95465;P49768;Q14762;Q15719;Q15720;Q96P33;Q9UIF0	PSEN1	Presenilin;Presenilin-1;Presenilin-1 CTF subunit;Presenilin-1 CTF12;Presenilin-1 NTF subunit
		+			+	A8MYQ9;B4E3A0;C9JBG0;C9JY26;E7ES60;E9PEJ9;H7C0Y7;J3QLC6;K7EIF2;K7EJW7;Q5BJE6;Q8NCJ8;Q96AR4;Q96PJ7;Q9BZG1;V9GY61	RAB34	Ras-related protein Rab-34
		+		+		C9JNR4;C9JRM1;C9JX21;P06749;P61586;Q53HM4;Q5U024;Q9UDJ0;Q9UEJ4	RHOA	Transforming protein RhoA
+						K7EIY6;Q9BV68;Q9NWX1;U3KPY8;U3KQF4	RNF126	E3 ubiquitin-protein ligase RNF126
				+		D3DSY6;E9PIL4;E9PNG8;E9PP55;Q7Z483;Q86YC0;Q8IXR7;Q8N2B5;Q8N5G9;Q8NG30;Q96K19;Q9H0V6	RNF170	E3 ubiquitin-protein ligase RNF170
				+		A6NDM2;B2RBT5;B3W5Y6;F8W9L1;P29508;Q53H28;Q53YB5;Q5K684;Q86VF3;Q86W04;Q8IWL4;Q8IXI3;Q96J21;Q9BYF8	SERPINB3	Serpin B3
				+		P35325;Q5T528	SPRR2B	Small proline-rich protein 2B
+						H0Y332;Q14DF3;Q3B794;Q5JRH0;Q5T5C0;Q5T5C1;Q5T5C2;Q8NBG8;Q96NG9	STXBP5	Syntaxin-binding protein 5
				+		H0YKI8;H0YKR7;H0YKY9;H0YL88;H0YLC0;H0YM45;Q03169;Q86VI0	TNFAIP2	Tumor necrosis factor alpha-induced protein 2
+						B2RUT2;G3V4R7;H0YJ97;H0YJI2;O14689;O15154;O95949;Q15643	TRIP11	Thyroid receptor-interacting protein 11
				+		F8WB70;F8WCT8;P11441;Q5HY80;Q5HY81	UBL4A	Ubiquitin-like protein 4A
+			+			C9JTX5;C9JUM1;C9JZR7;E7EVS6;G5E9R0;P02570;P60709;P70514;P99021;Q11211;Q64316;Q75MN2;Q96B34;Q96HG5	ACTB	Actin, cytoplasmic 1;Actin, cytoplasmic 1, N-terminally processed
				+		A2A2G4;B3KMU2;Q5SXR9;Q9H3I0;Q9Y672;R4GMS5;S4R350	ALG6	Dolichyl pyrophosphate Man9GlcNAc2 alpha-1,3-glucosyltransferase
+					+	B0YIW2;C9J2Q0;P02656;Q08E83;Q6Q786	APOC3	Apolipoprotein C-III
			+			B9EGK3;D3DXE9;O95039;O95247;O95277;Q6P1K4;Q86UJ6;Q9UIG0	BAZ1B	Tyrosine-protein kinase BAZ1B
				+		B4DJ47;B8ZZ99;F8WCZ3;Q96NT0;Q9BR88	CCDC115	Coiled-coil domain-containing protein 115
				+		Q6J203;Q8WVX3	C4orf3	Uncharacterized protein C4orf3
					+	A0A0C4DGH0;H0YK40;H0YK59;H0YKQ9;H0YL10;H0YLT3;H0YLT8;H0YN29;H0YN85;H3BM68;Q5ZPR3;Q6P5Y4;Q6UXI2;Q8NBI8;Q8NC34;Q8NCB6;Q9BXR1	CD276	CD276 antigen
				+	+	B2R6H9;F5GX29;H0YKE7;H0YLX1;H0YLY7;H0YNG9;Q6FHZ9;Q99653	CHP1	Calcineurin B homologous protein 1
			+			A0A087WTG3;A0A087X1R9;A8K536;B8ZZC3;H7C1J0;H7C1L6;H7C399;O75415;Q13618;Q569L3;Q9UBI8;Q9UET7	CUL3	Cullin-3
					+	B3KVM2;Q96HU8	DIRAS2	GTP-binding protein Di-Ras2
+						Q5T4G5;Q5T4G6;Q9H328;Q9H329;Q9P2V3	EPB41L4B	Band 4.1-like protein 4B
+						B4DUI6;B4DUM6;D3DTL2;E5RG95;E5RGZ4;E5RI09;E5RJH5;E7ENK8;K7EKN2;K7EP84;K7EPM1;P13929;Q96AE2	ENO3	Beta-enolase;Enolase
				+		B0QZ42;B0QZ43;O75477;Q53HV0	ERLIN1	Erlin-1
				+		A8K2M6;B7Z634;E5RGD8;E5RGZ5;E5RHL3;F5GZ92;F5GZU2;F5H622;O95864;Q6MZQ7;Q96H07;Q96SV8;Q9H3G3;Q9Y3X4	FADS2	Fatty acid desaturase 2
				+		B5MD49;B7Z3H4;Q5T1W7;Q5W141;Q5W142;Q9Y213;Q9Y297	BTRC	F-box/WD repeat-containing protein 1A
+						B3KVP7;K7EL01;Q5XUX1;Q9BT89	FBXW9	F-box/WD repeat-containing protein 9
				+		A0A087X1M6;B4DYG1;G5E9X3;H7C507;Q5HYC9;Q5JVF8;Q5JVF9;Q6EVH3;Q6EVH4;Q6N020;Q6P9D5;Q6ZME4;Q9H1W1;Q9Y2H6	FNDC3A	Fibronectin type-III domain-containing protein 3A
			+			A8K0A0;K7EM34;Q14353;Q53Y34;Q8WVJ1	GAMT	Guanidinoacetate N-methyltransferase
+						F5GZ49;F5H0U5;H0YFS9;Q53Z13;Q96J68;Q9NZD2	GLTP	Glycolipid transfer protein
+						A0A087WV43;A5PKX6;O43241;Q08378;Q6P9C7;Q86XW3;Q8TDA9;Q8WZA3	GOLGA3	Golgin subfamily A member 3
+						A6NDC7;A6NHE2;A6NJ28;A8MTF9;A8MVK8;C9JKH6;C9JZ82;E7EM78;E7EMB4;E7EWQ7;O00538;Q7LDG7;Q9UL65	RASGRP2	RAS guanyl-releasing protein 2
					+	Q16777;Q6DRA7;Q8IUE5	HIST2H2AC	Histone H2A type 2-C
	+				+	A2VCL0;P02304;P02305;P62805;Q6DRA9;Q6FGB8;Q6NWP7	HIST1H4A	Histone H4
+						C9J3I2;C9JSW5;Q4ZG04;Q53SC7;Q9BWK2;Q9H8P5;Q9P0J7;Q9UFE8	KCMF1	E3 ubiquitin-protein ligase KCMF1
			+			Q5JRR3;Q5JRR4;Q6IAB6;Q8WZ96;Q9BXX9;Q9NX14	NDUFB11	NADH dehydrogenase [ubiquinone] 1 beta subcomplex subunit 11, mitochondrial
				+		C9K030;D6R918;D6R9T5;D6RA54;D6RBC5;D6RBN5;D6RC55;D6RDI5;D6RDK1;D6RDK6;D6RF01;D6RF07;D6RG39;D6RI08;D6RIT9;D6RIV2;G8JLN7;Q9BZE8;Q9NX40	OCIAD1	OCIA domain-containing protein 1
+						B4E212;H7C199;H7C487;Q9BTU5;Q9BXB5	OSBPL10	Oxysterol-binding protein;Oxysterol-binding protein-related protein 10
				+		A8K1T2;E9PE66;E9PE68;F8VQX7;F8VS33;F8VUA7;F8VVD3;F8VVE7;F8VZ43;F8VZB8;F8W060;F8W1F1;Q52LQ3;Q68D75;Q8WXP8;Q9BZF1;Q9P277	OSBPL8	Oxysterol-binding protein;Oxysterol-binding protein-related protein 8
				+		B4DSN5;P18031;Q5TGD8;Q9BQV9;Q9NQQ4	PTPN1	Tyrosine-protein phosphatase non-receptor type;Tyrosine-protein phosphatase non-receptor type 1
		+		+		A4D1W3;C9JPE8;H7C3P7;P11233	RALA	Ras-related protein Ral-A
				+		A0A075B6Q0;P10113;P62834	RAP1A	Ras-related protein Rap-1A
					+	B2RAB0;K7EJ38;K7ES41;O00194;Q9BZB6	RAB27B	Ras-related protein Rab-27B
			+			B2RDY1;P62877;Q8N6Z8;Q9D1S2;Q9WUK9;Q9Y254	RBX1	E3 ubiquitin-protein ligase RBX1;E3 ubiquitin-protein ligase RBX1, N-terminally processed
			+	+		D3DSQ9;E5RGS2;E5RIB5;Q86VL1;Q9H6H4;Q9H6I5;Q9HBP4	REEP4	Receptor expression-enhancing protein;Receptor expression-enhancing protein 4
					+	B0YJ91;J3KRH6;Q13464;Q2KHM4;Q59GZ4	ROCK1	Rho-associated protein kinase 1
+						Q3ZCV8;Q6NUK5;Q6P9B3;Q6ZVG5;Q7Z3Q1;Q96QA1	SLC46A3	Solute carrier family 46 member 3
+						P58511;Q8TCY0	C21ORF51;SMIM11	Small integral membrane protein 11
				+		D3DQ97;D3DQ98;E5RGM3;E5RGM4;E5RHM3;E5RJR5;E5RK33;E7ERH2;F8W8N3;P34991;P63208;Q8TAY2	SKP1	S-phase kinase-associated protein 1
				+		B2R7D0;B4E2P2;C9J365;C9JA28;D3DNK5;Q549M4;Q9UNL2	SSR3	Translocon-associated protein subunit gamma
+						A8K4S7;H0Y7M0;Q49AH6;Q5TEH7;Q5TEI4;Q5U5K6;Q6N067;Q7Z2Z0;Q7Z3C2;Q8N7P8;Q8TDW1;Q8TDW2;Q8TDW3;Q8TDW4;Q9NXF3	ST7L	Suppressor of tumorigenicity 7 protein-like
					+	A6NC41;F6RTM7;K7EIY4;K7EJ05;K7EK75;K7ELY2;K7EPP9;K7EQ84;O60499;Q5U8S2;Q6IAP4;Q96AE8;X6R2W0	STX10	Syntaxin-10
				+		A0A087WXG5;B4DT12;B9A6L8;F5H1W7;M0QXA2;M0QYC9;M0R2L2;Q9HA65	TBC1D17	TBC1 domain family member 17
				+		A0A087WVA8;J3KRY2;J3KRZ8;J3QKY0;Q6AHZ5;Q8IWB9;Q8N3L0;Q9C0C5	TEX2	Testis-expressed sequence 2 protein
			+			B2R840;Q9NQ88	TIGAR	Fructose-2,6-bisphosphatase TIGAR
+						B8ZZT5;C9J6F8;Q53S58;Q9BT20	TMEM177	Transmembrane protein 177
+						D3DS65;E9PJC4;E9PJM1;E9PL78;E9PMQ9;E9PNW2;E9PP24;E9PQY7;E9PS99;G3V1B9;O15321;Q86SZ6;Q96FI8	TM9SF1	Transmembrane 9 superfamily member 1
				+	+	A0A087WYR3;A0A087WZ51;B4DPJ6;E1P5G7;O43398;O43399;Q5JWU5;Q5JWU6;Q5JWU8;Q5U0E0;Q9H3Z6	TPD52L2	Tumor protein D54
+						A8K877;B3KQC1;F5GXL3;F5GY32;F5H168;F5H1B2;F5H1S9;F8W9U5;G8JLB3;Q8WYT2;Q9BU44;Q9Y606	PUS1	tRNA pseudouridine synthase;tRNA pseudouridine synthase A, mitochondrial
				+		F5H442;J3QKS4;J3QRU6;Q99816;Q9BUM5	TSG101	Tumor susceptibility gene 101 protein
+						B1AKU2;B1AKU3;D3DTF2;P98170;Q9NQ14	XIAP	E3 ubiquitin-protein ligase XIAP
	+					A0A0A0MTQ5;B2R588;G3V556;G3V5Q3;P56378;Q86TT7	C14orf2;MP68	6.8 kDa mitochondrial proteolipid
				+		H3BN66;H3BRS6;H3BTH4;H3BU35;H3BUC3;Q49AU7;Q8NBI1;Q8WZ90;Q96NF8;Q9BRR6;Q9H0A7	ADPGK	ADP-dependent glucokinase
				+		D3DVR9;D6REW6;P30533;Q2M310;Q53HQ3;Q53HS6	LRPAP1	Alpha-2-macroglobulin receptor-associated protein
+						B2R524;D3DVG8;P02652;Q76EI7;V9GYC1;V9GYE3;V9GYG9;V9GYM3;V9GYS1	APOA2	Apolipoprotein A-II;Proapolipoprotein A-II;Truncated apolipoprotein A-II
					+	B2R579;C9JF17;C9JX71;D3DNW6;F8WBT9;P05090;Q6IBG6	APOD	Apolipoprotein D
				+		B4DIT1;D3DQE3;G5E9Y3;Q05CH1;Q8WWN8	ARAP3	Arf-GAP with Rho-GAP domain, ANK repeat and PH domain-containing protein 3
					+	A6NEA0;P05089;Q5JWT5;Q5JWT6;Q8TE72;Q9BS50	ARG1	Arginase-1
					+	Q6ZRE7;Q96BY7;Q96DQ3;Q9NW80	ATG2B	Autophagy-related protein 2 homolog B
		+		+	+	B4DXE2;O95816;Q08AS9;Q6FID0	BAG2	BAG family molecular chaperone regulator 2
		+		+	+	A8K4W1;H0YA56;I6LPK7;K4JQN1;P55269;Q07812;Q07814;Q07815;Q8WZ49;Q9NR76;Q9NYG7;Q9UCZ6;Q9UCZ7;Q9UQD6	BAX	Apoptosis regulator BAX
				+		P52907;Q53FQ6;Q6FHD5	CAPZA1	F-actin-capping protein subunit alpha-1
+						P42773;Q8TB83	CDKN2C	Cyclin-dependent kinase 4 inhibitor C
+						A0A087WU31;A0A0A0MTB7;B7Z932;B9EGJ9;D3DP34;D6RDZ6;D6RIX3;E9PB97;E9PE15;H0Y8Z8;O14918;P51790;Q86Z21	CLCN3	Chloride channel protein;H(+)/Cl(-) exchange transporter 3
					+	A8MT30;B4E3U5;B7ZMJ7;C9JNG9;E7ENL6;E9PFQ6;E9PGQ9;I3L392;P12111;Q16501;Q53QF4;Q53QF6	COL6A3	Collagen alpha-3(VI) chain
+						Q15828;Q540N7	CST6	Cystatin-M
+						C9J778;D6RCL0;H0Y9T5;Q6P2D4;Q7Z5W5;Q8IU60;Q8NBG5	DCP2	m7GpppN-mRNA hydrolase
				+		A5YM67;F8VNT6;F8VYY5;Q17RY2;Q66K17;Q6Y2X3;Q96N59;Q96T63	DNAJC14	DnaJ homolog subfamily C member 14
				+		A8K4X9;B4DDQ3;B4DGC9;B4DPZ9;B4DSU8;E7EWQ6;F8VR28;F8VUJ9;F8VYL3;F8VZ52;F8W1W3;G8JLD5;H0YHY4;H0YI79;J3KPI2;O00429;O14541;O60709;Q59GN9;Q7L6B3;Q8TBT7;Q9BWM1;Q9Y5J2	DNM1L	Dynamin-1-like protein
				+		Q5SRE6;Q9UPQ8	DOLK	Dolichol kinase
					+	A6NGI2;E9PG32;H7C5N3;H7C5S4;J3QTM1;Q6ZR08;Q6ZTR8;Q8N7R9;Q8WXK2;Q92816	DNAH12	Dynein heavy chain 12, axonemal
+						H0YDE0;H0YEX1;O00432;Q16693;Q3C1U8;Q4AC93;Q6ZMX7;Q6ZUM6;Q7Z363;Q8N977;Q8NCM8;Q92815;Q9HAE4	DYNC2H1	Cytoplasmic dynein 2 heavy chain 1
				+		E9PIH6;E9PSB0;H0YDZ9;Q8N3D4;Q8TB89;Q9H7M7	EHBP1L1	EH domain-binding protein 1-like protein 1
				+		O95479;Q4TT33;Q66I35;Q68DT3;R4GMU1	H6PD	6-phosphogluconolactonase;GDH/6PGL endoplasmic bifunctional protein;Glucose 1-dehydrogenase
+						A8K1Y3;B7Z8V8;C5HU00;Q10471;Q9NPY4	GALNT2	Polypeptide N-acetylgalactosaminyltransferase 2;Polypeptide N-acetylgalactosaminyltransferase 2 soluble form
				+	+	Q53EU6;Q68CJ4;Q6GPI6;Q96NA3	AGPAT9	Glycerol-3-phosphate acyltransferase 3
				+		A9IN51;A9IN57;H0Y5A3;Q68EN0;Q6IC98;Q9UGE6;Q9Y4B9;X6RHZ2;X6RIP6	GRAMD4	GRAM domain-containing protein 4
	+				+	B2R4S4;Q7L7L0	HIST3H2A	Histone H2A type 3
				+		B2R616;P48723;Q8NE40	HSPA13	Heat shock 70 kDa protein 13
				+		A6NKX2;K7EQW0;O60725;Q6FHT0;Q7Z750	ICMT	Protein-S-isoprenylcysteine O-methyltransferase
		+				A6NNM0;A8MPX0;B4DJM1;B8Q191;C6GKH1;D3DUB0;D3DUB2;E9PIV2;E9PK07;F8VSD2;F8VVN4;F8W1V1;P24001;Q5VFH7;Q5VFH8;Q8WV38;Q96GK9	IL32	Interleukin-32
			+			A6NGJ5;B4DZ73;D3DW98;D6RCN7;D6RCQ2;D6RJB1;E7EMB7;F8WBN4;F8WDV0;H0Y8M5;Q8N5R2;Q9NSJ6;Q9NVB1;Q9UI26	IPO11	Importin-11
				+		D3DWW3;D3DWW4;D3YTB5;F8WAB6;H7C1F0;H7C224;H7C2I6;H7C3C1;H7C3G8;P51617;Q7Z5V4;Q96C06;Q96RL2	IRAK1	Interleukin-1 receptor-associated kinase 1
			+			A8K804;Q15397;Q547G7;Q5SZY9;Q6IB47;Q96B27;Q96L78;Q96L79;Q96L80;S4R3K8	KIAA0020	Pumilio domain-containing protein KIAA0020
				+		B3KN86;B4DQ76;M0QXX4;M0QZ83;M0R238;Q96GT1;Q9Y664	KPTN	Kaptin
				+		A8K4R5;D3DS31;H0YHW7;O95882;Q14CK7;Q7Z4F1;Q86T02;Q8NCZ4;Q9HC42;Q9UG33	LRP10	Low-density lipoprotein receptor-related protein 10
				+		A0A087WT64;B2R6B2;D3DV03;D3DV04;Q07820;Q9HD91;Q9NRQ3;Q9NRQ4;Q9UHR7;Q9UHR8;Q9UHR9;Q9UNJ1	MCL1	Induced myeloid leukemia cell differentiation protein Mcl-1
+						H7C191;H7C274;O15410;O75557;Q7Z3Z5;Q93074;Q9UHV6;Q9UND7	MED12;TNRC11	Mediator of RNA polymerase II transcription subunit 12
					+	I3L244;I3L4K6;Q96N24;Q9H081	MIS12	Protein MIS12 homolog
+						A0A088AWL8;A0A0A0MT59;A0A0E3D6L8;B3KP92;D3DXA5;Q15014;Q567V0;Q5JXX1;Q5JXX2;Q5JXX3;Q5JXX6;Q8J026	MORF4L2	Mortality factor 4-like protein 2
		+		+	+	A2RRP1;C9JCM7;H0Y5G7;H7BZR3;H7BZU5;H7C007;H7C1U4;H7C1Y9;O95790;Q2VPJ7;Q53TK6;Q86V39;Q8NFY8;Q9Y3W5	NBAS	Neuroblastoma-amplified sequence
			+			A0A088AWL3;B3DLF8;C9JAP0;E7EVK1;E7EVU5;E7EW50;E9PGV6;H0Y459;J3KRE4;J3KS29;J3KS51;J3KT44;J3QKP0;O75376;Q86YY0;Q9UPV5;Q9UQ18;S4R380	NCOR1	Nuclear receptor corepressor 1
+						E5RG24;E5RG58;E5RGN9;E7EVJ3;P52848;Q96E57	NDST1	Bifunctional heparan sulfate N-deacetylase/N-sulfotransferase 1;Heparan sulfate N-deacetylase 1;Heparan sulfate N-sulfotransferase 1
				+		B7Z2D9;Q5TBG1;Q5TBG2;Q5TBG3;Q5TBG4;Q5TBG7;Q5TBG9;Q5TBH0;Q5TBH1;Q5TBH2;Q6FG86;Q6IAR3;Q96E83;Q9HC98;Q9ULX2	NEK6	Serine/threonine-protein kinase Nek6
				+		B4DNY0;E9PFR7;Q19CC6;Q5SWX8;Q8WYB6;Q9BTS2;Q9H6A6;Q9NX06	ODR4	Protein odr-4 homolog
				+		C5MQH7;C9IZF9;E9PFU1;F8WBR8;F8WDK9;F8WEQ7;Q6NUS1;Q8WUM4;Q9BX86;Q9NUN0;Q9P2H2;Q9UKL5	PDCD6IP	Programmed cell death 6-interacting protein
				+	+	F8WBS6;F8WBW5;H7BZJ3;P30101;Q13453;Q14255;Q8IYF8;Q9UMU7	PDIA3	Protein disulfide-isomerase A3
			+			A0A087WTZ7;A0A087WXY7;A0A087WZL0;B0YJ63;B0YJ64;O75133;Q4KMF8;Q86UU1;Q8TEQ2;Q96C94	PHLDB1	Pleckstrin homology-like domain family B member 1
				+	+	B2RBT7;J3KRU3;J3KSM8;J3QR51;Q13636;Q15770;Q9HC00	RAB31	Ras-related protein Rab-31
				+		C9JXM3;F8WAX9;F8WDC7;F8WF50;H7C533;Q5HYI8;Q8WUD3	RABL3	Rab-like protein 3
		+				A6H8Z3;C9J1R5;C9J837;Q15042;Q659F5;Q8TBB4	RAB3GAP1	Rab3 GTPase-activating protein catalytic subunit
			+			D3DPF4;H7C1J8;P51991;Q53RW7;Q6URK5	HNRNPA3	Heterogeneous nuclear ribonucleoprotein A3
			+			O60264	SMARCA5	SWI/SNF-related matrix-associated actin-dependent regulator of chromatin subfamily A member 5
					+	A0A087WXM7;A0A087X1K8;E9PNP6;H3BPS6;H3BQN7;H3BR09;I3L0W2;I3L144;I3L400;J3KRA9;O43305;Q13284;Q8NFX2;Q96Q15;Q96QV0;Q96RW3	SMG1	Serine/threonine-protein kinase SMG1
			+			D3DR98;H0Y507;O43302;Q5TCZ1;Q5TCZ2;Q5TDQ8	SH3PXD2A	SH3 and PX domain-containing protein 2A
				+		B2R5H7;P22528;P22529;P22530;Q5T524	SPRR1B	Cornifin-B
+						C9JSU7;F8WCQ7;H7C3S5;Q5BKY7;Q9C0K7;Q9P1L0	STRADB	STE20-related kinase adapter protein beta
+						B2RDK2;D3DWZ7;E9PAV4;Q3YBM2;Q5BJI2;Q9BT42;Q9Y609	TMEM176B	Transmembrane protein 176B
+						A5PKY3;A6NFY9;A7E2X3;H0YMM9;O15040;Q9UEG6	TECPR2	Tectonin beta-propeller repeat-containing protein 2
			+			A0A0A0MSD6;D6RGC5;H0YAF0;Q5XUL9;Q96SY2;Q9NV77;Q9NVW1;Q9NZJ2;Q9P273	TENM3	Teneurin-3
+						A0A088AWN9;A0A0E3D6M9;B2RP56;C9JZV2;E9PKT1;E9PMZ8;F5H1M3;F5H6R0;F5H6W6;F5H8H5;H0YGV1;H7C5V6;Q6NXN9;Q6ZUP9;Q8IVF5;Q9UFG6;Q9UKV9;Q9UKW0	TIAM2	T-lymphoma invasion and metastasis-inducing protein 2
				+		B2RB49;O60858;Q5UBW0;Q5W0U8;Q5W0U9;Q9BQ47;Q9C021;X6R9U5;X6RH27	TRIM13	E3 ubiquitin-protein ligase TRIM13
+						E7EST3;E9PKV8;H0YDR3;Q8N5M4;Q8WYY7	TTC9C	Tetratricopeptide repeat protein 9C
				+		B2R949;D3DT61;H0Y362;Q8NEW0;Q8TCH2	SLC30A7	Zinc transporter 7
			+			A7E2V4;B2RP37;H0YCW2;H7BZ52;H7C453;O94987;Q17RS8;Q2TAB8;Q6P439;Q8IW81;Q8NB34;Q9H8F3;S4R393;S4R3B3;S4R3H3;S4R3S6;S4R3U7;S4R410	ZSWIM8	Zinc finger SWIM domain-containing protein 8
+						A8K0G8;D6W5Z9;K7ENJ6;K7EQ25;Q6PJU2;Q8WUH9;Q96GS6;Q9BWL0;Q9H7Q9	ABHD17A	Alpha/beta hydrolase domain-containing protein 17A
+						B4DDH7;F5GZC9;F5H067;F5H6T0;H0YFD5;J3KMW0;Q8TB40;Q9H9E0	ABHD4	Abhydrolase domain-containing protein 4
+						B2RCA7;B3KMG4;D3DTD4;D6RGI5;Q9HCJ1;Q9NQW2	ANKH	Progressive ankylosis protein homolog
+						B3KWY6;K7EMC3;P55056;Q53YY8	APOC4	Apolipoprotein C-IV
				+		A2ADJ7;A3KQ42;A3KQ44;A6NGY6;A6PWF7;B0UX84;B4DZ12;B4E3V4;E7EMZ4;F8VXY4;O95874;P46379;Q5HYL9;Q5SQ35;Q5SQ36;Q5SQ37;Q5SQ41;Q5SRP8;Q5SRP9;Q5STC1;Q5STX1;Q5STX3;Q96SA6;Q9BCN4	BAG6	Large proline-rich protein BAG6
				+		A0A087WYW6;B2RAS8;D3DU20;J3KRX4;Q96A33;Q96D00;Q96JZ7;Q9H3E4;Q9NRG3	CCDC47	Coiled-coil domain-containing protein 47
+						A2A365;Q13042;Q5T8C6;Q5T8C8;Q7Z651;Q96AE6;Q9Y564	CDC16	Cell division cycle protein 16 homolog
			+			A0PJM6;Q13388;Q9Y259	CHKB	Choline/ethanolamine kinase
				+		A6NGP0;O94861;Q5T1P5;Q8WYP8;Q8WYP9;Q96S66;Q9BU25	CLCC1	Chloride channel CLIC-like protein 1
				+		M0QY51;M0QYI2;M0R057;M0R152;M0R2G8;Q96SQ9;Q9BZ66	CYP2S1	Cytochrome P450 2S1
+						B2RXK0;H3BNM3;H3BNU5;H3BPG4;H3BSW6;Q0P511;Q2VPK5;Q66K78;Q6P4C8;Q86SV4	CTU2	Cytoplasmic tRNA 2-thiolation protein 2
			+			G3V275;Q86U34;Q8N1Z8;Q8TB39;Q9Y4D1	DAAM1	Disheveled-associated activator of morphogenesis 1
				+		A4D232;A8K7D8;A8KAG0;B4DN73;C9J2C4;C9J2P2;C9JB42;C9JDR7;C9JDX6;C9JN01;E9PCZ2;E9PH18;F8WCZ4;O75190;O95806;Q53EN8;Q59EF2;Q6FIC8;Q75MA2;Q9UIK6	DNAJB6	DnaJ homolog subfamily B member 6
+						K7EJX8;K7EM42;K7EPA4;K7EQU9;K7ER20;K7ERF2;Q96G46;Q96HM5;Q9BSU4;Q9H877;Q9NPR1	DUS3L	tRNA-dihydrouridine(47) synthase [NAD(P)(+)]-like
+						D3DSS3;E5RIB2;H0YAN2;H0YBY8;O15092;Q8NE73;Q9Y227	ENTPD4	Ectonucleoside triphosphate diphosphohydrolase 4
		+		+	+	E5RJH9;E7EVQ6;H0YBN7;Q14534;Q9UEK6	SQLE	Squalene monooxygenase
		+		+	+	D3DQW8;E9PNW8;E9PPB8;Q5CZA3;Q8WVX9	FAR1	Fatty acyl-CoA reductase 1
			+			E5RFX2;E5RH15;E5RHS9;E5RIE9;E5RIS0;J3QRE3;Q96CD0;Q9NUM0	FBXL8	F-box/LRR-repeat protein 8
+		+				B7Z3T8;B7Z5E1;F5GXX4;Q5SXD4;Q8NBM6;Q9UGQ2	CACFD1	Calcium channel flower homolog
				+		B4DIH1;B4DSY2;C9JNT3;E9PFN5;Q6P4H0;Q7Z520;Q9P1S4;Q9Y2Q3	GSTK1	Glutathione S-transferase kappa 1
	+				+	P04908;P28001;Q76P63	HIST1H2AB	Histone H2A type 1-B/E
					+	B2R5K3;Q16695;Q6FGU4	HIST3H3	Histone H3.1t
					+	A2BDF6;A6NFS4;Q6B053;Q71DI3	HIST2H3A	Histone H3.2
				+		A0A0A0MR52;C9J2Z7;C9J556;C9J6B6;C9J987;C9JF13;C9JHW9;C9JIH5;C9JSU8;C9JWH7;C9JWH9;C9JWW9;C9K073;D3DNT2;D3DNT4;D3DNT5;E7EUU4;E7EX73;E9PFM1;E9PGM1;F8WB97;F8WCF2;G5E9S1;H7C044;H7C0V6;O43177;O95066;Q04637;Q5HYG0;Q6ZN21;Q8N102	EIF4G1	Eukaryotic translation initiation factor 4 gamma 1
				+		B1ASV5;Q5SVH5;Q8N1Y1;Q8N3I2;Q8NCG9;Q96P70;Q96SU6;Q9NW01;Q9P0A8;Q9ULM8	IPO9	Importin-9
			+			A4D2M4;C9JTB6;E9PHB8;Q8IVR0;Q96MP8	KCTD7	BTB/POZ domain-containing protein KCTD7
				+		B4DWL3;P11279;Q8WU33;Q96I40;Q9BRD2;Q9NP13	LAMP1	Lysosome-associated membrane glycoprotein 1
			+			A4D272;Q75MG7;Q8IWU2;Q9UPS3	LMTK2	Serine/threonine-protein kinase LMTK2
			+			B4DWW4;J3KQ69;M0QYS9;P25205;Q7Z6P5;Q92660;Q9BTR3;Q9NUE7	MCM3	DNA replication licensing factor MCM3
		+				B2R6Z5;Q99608	NDN	Necdin
			+			Q8WTT2;Q9H5M6;Q9H9D8	NOC3L	Nucleolar complex protein 3 homolog
				+		A0A0A0MRI8;A6NGQ3;H3BPW6;H3BPX2;H3BQA7;Q2A664;Q5T7G8;Q5T7G9;Q5VST9;Q5VSU2;Q86YC7;Q8NHN0;Q8NHN1;Q8NHN2;Q8NHN3;Q8NHN4;Q8NHN5;Q8NHN6;Q8NHN7;Q8NHN8;Q8NHN9;Q96AA2;Q9HCD3;Q9HCL6	OBSCN	Obscurin
				+	+	B2RDQ2;H0Y3Z3;H7BZ94;I3L0S0;I3L1Y5;I3L312;I3L398;I3L3P5;I3L3U6;I3L4M2;I3L514;I3NI03;P07237;P30037;P32079;Q15205;Q6LDE5	P4HB	Protein disulfide-isomerase
			+			A2RRP9;B4DTC4;C9J6H0;C9JAU4;C9JYH7;E7EX82;F8WDA4;G5E9U7;H7C4H9;H7C528;Q5HYF0;Q6NSG2;Q8NDX5;Q8NFT7;Q8NFZ1;Q8TBM2;Q9H971;Q9H9I4	PHC3	Polyhomeotic-like protein 3
+						Q6GMV3	PTRHD1	Putative peptidyl-tRNA hydrolase PTRHD1
		+		+	+	Q14466;Q569H3;Q9UL25	RAB21	Ras-related protein Rab-21
				+		G3V3B3;Q6UWT6;Q9P1T9;Q9UBV2;Q9UHK7	SEL1L	Protein sel-1 homolog 1
				+		D3DNQ0;F8WCJ7;F8WDG8;F8WF48;O00682;O00729;Q99442	SEC62	Translocation protein SEC62
				+		A0A087WW40;B4E182;Q5H8U5;Q9H3Z0;Q9NR47;Q9NYA9;Q9Y371	SH3GLB1	Endophilin-B1
				+		B4DVF4;C9JDE9;F2Z2Q6;F2Z3P7;G5E935;H0Y4D4;H7C131;P09110;Q96CA6	ACAA1	3-ketoacyl-CoA thiolase, peroxisomal
+						A2IDB7;O14568;Q12893;Q6IAY4;Q9UIX3	TMEM115	Transmembrane protein 115
+						A0A0C4DFM1;B0QYT7;F2Z2L1;F8WCN2;Q92544;Q9NUA3	TM9SF4	Transmembrane 9 superfamily member 4
				+		A8K195;Q15388;Q498B3;Q6IBT4	TOMM20	Mitochondrial import receptor subunit TOM20 homolog
+						F8VNT7;F8VP43;F8VS78;F8VVF8;F8VW54;F8VWE0;O00577;Q12999;Q53X76	TSPAN31	Tetraspanin-31
				+		B1AQI1;B1AQI2;E5RG15;E5RHB3;E5RJP6;H0YB10;H0YBV3;Q8IVP8;Q8NBI0;Q8NBP0;Q8ND20	TTC13	Tetratricopeptide repeat protein 13
+						A8K448;I3L376;J3KS67;J3QL63;K7ENL4;Q96HK5;Q9NYZ1;Q9Y3E6	TVP23B	Golgi apparatus membrane protein TVP23 homolog;Golgi apparatus membrane protein TVP23 homolog B
				+		A0PJ53;B4DJ57;C0H5X5;O94874;Q8N765;Q9NTQ0	UFL1	E3 UFM1-protein ligase 1
		+				H0YKL9;H0YKN4;H0YKS4;H0YKV8;H0YKX9;H0YKZ7;H0YL33;H0YLE2;H0YLV6;H0YM50;H0YMD0;H0YMD9;H0YMM1;H0YMT9;H0YMU9;H0YMW4;H0YN28;H0YN42;H0YN52;H0YNA0;H0YNB8;H0YNP5;P07355;Q567R4;Q6N0B3;Q8TBV2;Q96DD5;Q9UDH8	ANXA2	Annexin;Annexin A2
+						O75181;Q5TBQ2;Q5TBQ3;Q8TD16;Q96LH2;Q9BT84;Q9H561	BICD2	Protein bicaudal D homolog 2
				+		E5RHL7;E5RHZ1;E5RIF2;E5RJB2;E5RJN9;Q9NV46;Q9UFV2;Q9UNL0;Q9Y6D6	ARFGEF1	Brefeldin A-inhibited guanine nucleotide-exchange protein 1
				+		H0Y9P1;K4DI97;O94791;Q4W5H2;Q8IYF2;Q8N2G7;Q8NHG9;Q9NSY1;Q9NTG8	BMP2K	BMP-2-inducible protein kinase
		+				M0QZ52;P02593;P62158;P70667;P99014;Q13942;Q53S29;Q61379;Q61380;Q96HK3	CALM1;CALM3	Calmodulin
			+			B3KX22;C9JA29;D1MQ00;F2Z3F0;F5H5U7;F8WDT1;H0Y7Q2;H7BZP1;Q75N07;Q8WVK3;Q96JG6;Q9H5C6	CCDC132	Coiled-coil domain-containing protein 132
+						A8K664;P28906;Q15970;Q15971;Q5JTA3;Q5JTA4;Q5JTA5;Q9UJB1	CD34	Hematopoietic progenitor cell antigen CD34
				+		B2R7B9;F8VXJ7;F8W1K5;H0YI18;H0YIH9;Q9UHE9;Q9Y2B0	CNPY2	Protein canopy homolog 2
+						H0YHF1;H0YHW3;Q6GMR6;Q6UWB9;Q86X16;Q8TAL2;Q96MF1;Q96MF6;Q9BUP4	COQ10A	Coenzyme Q-binding protein COQ10 homolog A, mitochondrial
+						A0A024R3B9;B0YIX0;E9PJL7;E9PNH7;E9PR44;E9PRA8;E9PRS4;E9PS12;H0YCW8;O43416;P02511;Q9UC37;Q9UC38;Q9UC39;Q9UC40;Q9UC41	CRYAB	Alpha-crystallin B chain
+			+			A0A087X0H7;G3V2P6;G5E9D1;Q8NEL9;Q8WVH3;Q96LL2;Q9C0F8	DDHD1	Phospholipase DDHD1
		+	+	+	+	B7Z4B9;B7ZB20;D3DPK7;D3DPK8;D3DPK9;E9KL43;E9PI09;E9PI64;E9PKJ5;E9PL99;E9PR24;E9PRS7;E9PSH7;H0Y4T1;Q5T0A0;Q5T0A1;Q5T0A2;Q5T0A3;Q5T0A4;Q5T0A6;Q86SQ9;Q8NE90;Q9BTG5;Q9BTK3;Q9H905	DHDDS	Dehydrodolichyl diphosphate syntase complex subunit DHDDS
				+		A8K0M0;B3KY68;E1P5G8;Q9H3Z4;Q9H3Z5;Q9H7H2	DNAJC5	DnaJ homolog subfamily C member 5
				+		C9JAB0;C9K0C4;Q9P2B9;Q9UKG1	APPL1	DCC-interacting protein 13-alpha
+						A0A096LNL1;A0A096LPB0;O94866;Q7L775;Q9H3L3	EPM2AIP1	EPM2A-interacting protein 1
+						B2R795;C9IYF5;C9JEG3;D3DT60;F5GZK1;Q9UBQ6	EXTL2	Exostosin-like 2;Processed exostosin-like 2
+						A6QRH6;A6QRH7;A6QRH8;B2RBI7;B4DFI8;D3DWX4;D3DWX8;F8WB47;F8WCK6;F8WD39;F8WEM7;F8WEW8;P98173;Q5HY75;Q5HY76;Q96H51;Q9BU27	FAM3A	Protein FAM3A
+			+			B7Z493;E9PJX4;E9PNX0;E9PQT1;F8VVF1;F8VWL3;F8W1R0;H0YDQ0;J3KSS3;Q6ULS2;Q8TCP6;Q96M96	FGD4	FYVE, RhoGEF and PH domain-containing protein 4
					+	C9JPC3;H0Y827;K7ELI6;K7EM43;K7ESG6;Q7Z3R4;Q96AY3;Q9H3N3;Q9H6J3;Q9H6N5;Q9UF89	FKBP10	Peptidyl-prolyl cis-trans isomerase;Peptidyl-prolyl cis-trans isomerase FKBP10
				+		H3BNA5;H3BRL5;H3BU22;O43334;Q6PKF7;Q7KYR4;Q9NZC3	GDE1	Glycerophosphodiester phosphodiesterase 1
			+			Q5VW51;Q5VW52;Q86TA3;Q9HCL2	GPAM	Glycerol-3-phosphate acyltransferase 1, mitochondrial
	+					P16401;Q14529;Q3MJ42	HIST1H1B	Histone H1.5
	+					P16104;Q4ZGJ7;Q6IAS5	H2AFX	Histone H2AX
				+		A0PJA1;B4DRF4;H3BMZ1;H3BPZ1;H3BRL8;H3BS72;Q280Z3;Q6PD63;Q8IUI5;Q8NC86;Q8NCB1;Q96T12;Q9NQA7;Q9P035	HACD3	Very-long-chain (3R)-3-hydroxyacyl-CoA dehydratase 3
				+		P17693	HLA-G	HLA class I histocompatibility antigen, alpha chain G
				+	+	A0A075B6F6;A0A087WVH6;A0A0C4DGU3;B2RAY5;E1P5L3;Q15K36;Q540H8;Q5JWP2;Q5JWP3;Q5JWP4;Q5JWP5;Q7Z4F2;Q86Y35;Q8TCT9;Q95H87;Q9H110;Q9H111	HM13	Minor histocompatibility antigen H13
		+			+	A0A0A0MRC9;A6NKJ9;A7E2A8;B1AKG3;B1AKT7;C9JDN5;C9JI52;C9JSM8;C9JWJ7;H0Y534;Q2TBF5;Q5HYC0;Q5HYK1;Q5JWW3;Q5TFK5;Q86VL9;Q86YS5;Q8IYU0;Q96L93;Q9BQJ8;Q9BQM0;Q9BQM1;Q9BQM5;Q9H5U0;Q9HCI2;Q9NXN9	KIF16B	Kinesin-like protein KIF16B
				+		B2R8B4;B4DV71;B7Z5P7;E9PNX9;O60711;Q53FW6;Q6FI07	LPXN	Leupaxin
				+	+	B2RE83;D3DTX8;I3L223;I3L2E8;Q96AG4;Q9P189	LRRC59	Leucine-rich repeat-containing protein 59
			+			O94898;Q9NSN2	LRIG2	Leucine-rich repeats and immunoglobulin-like domains protein 2
+						Q16706;Q16767	MAN2A1	Alpha-mannosidase 2
				+		B1AK00;Q2TLX5;Q2TLX6;Q8N5G2;Q9NVG6	TMEM57	Macoilin
				+		A9C4B6;B0V3I5;B4DQ87;Q05DF0;Q7L5N2;Q96N66;Q99908;Q9BPV2;Q9BRE9	MBOAT7	Lysophospholipid acyltransferase 7
			+			C9J1I1;C9JCQ3;C9JEM1;C9JGN2;C9JJ12;C9JLN7;C9JM58;C9JWK5;C9JZV5;D3DX31;D3DX32;F2Z2B7;F8WCS1;F8WDM6;F8WEJ4;G3V1P5;H7C308;O15413;Q6IC31;Q8NF16;Q96CT0;Q96IH7;Q96RN5;Q9P1T3	MED15	Mediator of RNA polymerase II transcription subunit 15
+		+				B2RDD8;Q8NDC0;Q96BG5	MAPK1IP1L	MAPK-interacting and spindle-stabilizing protein-like
				+		P11717;Q7Z7G9;Q96PT5;S4R328	IGF2R	Cation-independent mannose-6-phosphate receptor
		+				A8K9W6;D6R9C9;Q6MZV4;Q8IWE2;Q9BVL6	FAM114A1	Protein NOXP20
+						A0A0A0MRF9;D3DUL3;H3BMT7;H3BPZ3;H3BQV5;P16885;Q3ZTS2;Q59H45;Q969T5	PLCG2	1-phosphatidylinositol 4,5-bisphosphate phosphodiesterase gamma-2;Phosphoinositide phospholipase C
+						A8K955;A8MXU3;K7EIE9;K7EIY0;K7ELS9;K7ENG3;K7ENP9;K7EQG9;K7ER87;K7ERU1;P17706;Q96AU5;Q96HR2	PTPN2	Tyrosine-protein phosphatase non-receptor type;Tyrosine-protein phosphatase non-receptor type 2
		+		+	+	E7END7;P11476;P62820;Q6FIE7;Q96N61;Q9Y3T2	RAB1A	Ras-related protein Rab-1A
+				+		B2R9I5;Q68DJ6;Q8NI06;Q9P023;Q9ULC3	RAB23	Ras-related protein Rab-23
				+	+	D3DQM3;D3DQM4;D3DQM5;D3DQM6;H0YBK7;O75622;O75623;O75624;Q12981;Q6K044;Q96FG4	BNIP1	Vesicle transport protein SEC20
				+		A0A087WUC6;E9PI68;E9PL01;E9PRB9;H0YE04;Q15005;Q15507;Q3KQT0;Q641R4;Q6FG65;Q6IRX0;Q6P1P4;Q96HU9	SPCS2	Signal peptidase complex subunit 2
				+		A8K316;B7ZA27;F5GXI9;G3V2H4;G3V2L2;G3V2M3;G3V2X7;G3V370;G3V3E9;G3V568;G3V5I8;G3V5K5;H0YIY2;H0YJH6;P42226;Q5FBW5;Q5FBW6;Q71UP4	STAT6	Signal transducer and activator of transcription 6
			+			I3L0V3;I3L120;I3L131;I3L143;I3L163;I3L1L0;I3L1S3;I3L3H4;I3L439;I3L4D2;I3L500;J3KR97;O95458;Q7L8K1;Q8IXP6;Q8NAX0;Q8WYH4;Q96E74;Q9BTW9;Q9UF82;Q9UG46;Q9Y2J3	TBCD	Tubulin-specific chaperone D
				+	+	A8K1K4;Q5T0D9;Q8WV04	TPRG1L	Tumor protein p63-regulated gene 1-like protein
				+		A0A087WTU3;B3KN87;C9J7N0;C9JHH5;C9JL43;C9JUC3;C9JXQ7;Q9UKD7;Q9Y6I9	TEX264	Testis-expressed sequence 264 protein
+				+		D3DQF5;E5RGR9;E5RHH4;Q4VSN6;Q53EX4;Q8NHE5;Q969M3;Q9H338;Q9H3U4	YIPF5	Protein YIPF;Protein YIPF5
+						Q5SZC8;Q5SZC9;Q9P0A1;Q9P1F3	ABRACL	Costars family protein ABRACL
		+				B9ZVT2;P20073;Q5F2H3;Q5T0M6;Q5T0M7	ANXA7	Annexin A7
					+	A8K5J9;B3KY17;H3BTF1;H3BTW4;H3BUT9;H3BUU3;H3BVB2;O14983;O14984	ATP2A1	Sarcoplasmic/endoplasmic reticulum calcium ATPase 1
+						B2R710;D3DRL2;P15291;Q12909;Q12910;Q12911;Q14456;Q14509;Q14523;Q86XA6	B4GALT1	Beta-1,4-galactosyltransferase 1;Beta-N-acetylglucosaminyl-glycolipid beta-1,4-galactosyltransferase;Beta-N-acetylglucosaminylglycopeptide beta-1,4-galactosyltransferase;Lactose synthase A protein;N-acetyllactosamine synthase;Processed beta-1,4-galactosyltransferase 1
			+			D6RBM3;D6RHU3;P55212;Q9BQE7	CASP6	Caspase-6;Caspase-6 subunit p11;Caspase-6 subunit p18
				+		A0A0D9SET8;B4DG50;C9J7V0;C9JCZ4;C9JUG7;F8W9N7;F8WED3;P47755	CAPZA2	F-actin-capping protein subunit alpha-2
+						A0A0A0MRD2;B7Z6I4;E7ET38;F8VQP3;O95339;O95627;O95628;Q8IYM7;Q8NCL0;Q9NPQ1;Q9NZN6	CNOT4	CCR4-NOT transcription complex subunit 4
		+			+	A8K9X3;I3L072;J3KT60;J3KTJ7;J3QLV1;Q5JB45;Q6YAU3;Q9BSJ5;Q9H0L9;Q9H5E6;Q9NWN5	C17orf80	Uncharacterized protein C17orf80
+						B2R7S6;B7ZL69;M0QYW7;Q68CJ9;Q6ZMC5;Q96TB9	CREB3L3	Cyclic AMP-responsive element-binding protein 3-like protein 3;Processed cyclic AMP-responsive element-binding protein 3-like protein 3
+						A8K558;Q7Z7A3;Q96GZ7	CTU1	Cytoplasmic tRNA 2-thiolation protein 1
+						H3BPZ5;H3BS09;H3BSW9;H3BTB8;I3L117;J3KRR7;J3QKR2;O94934;Q7L3N6;Q96EH0;Q9NQC7;Q9NZX9	CYLD	Ubiquitin carboxyl-terminal hydrolase CYLD
+						A0AVN4;B3KQE2;M0QYW5;M0QYY8;M0R0D0;O43293;Q05JY4	DAPK3	Death-associated protein kinase 3
+						Q5T5V6;Q9BSU0;Q9H6A0	DENND2D	DENN domain-containing protein 2D
+						B3KPH0;D3DW61;H3BMB8;H3BNJ7;H3BPN4;H3BPW9;H3BQ37;H3BQA1;H3BQP5;H3BSQ0;H3BTD6;H3BTF8;H3BTH0;H3BU87;Q96F86;Q9H797	EDC3	Enhancer of mRNA-decapping protein 3
+						E9PEB6;Q7Z6V1;Q7Z6V2;Q7Z6Y2;Q8NBK4;Q9BTY2	FUCA2	Plasma alpha-L-fucosidase
+						B3KNK6;H3BN56;H3BNL9;H3BPU4;H3BQ12;H3BQY4;H3BS59;Q969X3;Q9NVF0;Q9UGJ1	TUBGCP4	Gamma-tubulin complex component 4
				+		P08754;P17539;Q5TZX1	GNAI3	Guanine nucleotide-binding protein G(k) subunit alpha
			+			P33778;Q4KN36	HIST1H2BB	Histone H2B type 1-B
				+	+	A8C1Z0;B7Z909;Q2I204;Q53H25;Q9Y4L1	HYOU1	Hypoxia up-regulated protein 1
			+			B8ZZF6;C9J128;C9J173;C9J2N5;C9J2Z6;E7ENF2;E7ET59;E7EUX4;P49441	INPP1	Inositol polyphosphate 1-phosphatase
		+				K7EIJ8;K7EM02;K7EMW1;K7EPQ6;K7EQ00;Q8IYT4	KATNAL2	Katanin p60 ATPase-containing subunit A-like 2
+			+		+	A6NEZ0;Q13392;Q6ZNR2;Q8WU74;Q96C62;Q9BU23	LMF2	Lipase maturation factor 2
		+		+		A0A0B4J259;F8VV32;P00695;P61626;Q13170;Q9UCF8	LYZ	Lysozyme;Lysozyme C
	+					B2D0R5;D3DTB3;F6V6Z1;Q0JSK7;Q5VT67;Q5VXC7;Q7L317;Q969Z3;Q9H066;Q9NWU0;X1WI34	2023-03-02	Mitochondrial amidoxime reducing component 2
			+	+		A0A0C4DG26;C5HU02;C5HU03;C5HU04;C9JDF5;H7C1V3;Q96E48;Q9BY03;Q9BY04;Q9BY05;Q9BY06;Q9NP71;Q9Y2P3	MLXIPL	Carbohydrate-responsive element-binding protein
+						A0A087WZ48;B3KRQ0;B4DLZ0;B4DPZ8;B4DYC4;D3DUC2;E7EQ65;I3L115;I3L153;I3L1B9;I3L1L7;I3L1T4;I3L1X5;I3L205;I3L2B4;I3L2K7;I3L2M6;I3L4Q3;I3L4Q5;I3L4T5;Q6IA31;Q6UX26;Q9H7X0	NAA60	N-alpha-acetyltransferase 60
		+				A0A087WZX2;A8K0Y7;O95139;Q5VYT2;Q6IB84	NDUFB6	NADH dehydrogenase [ubiquinone] 1 beta subcomplex subunit 6
				+		H0Y7M9;Q2TTR2;Q5TEM8;Q8TEI5;Q9BZQ8;Q9H593;Q9H9Y8;Q9HCB9	FAM129A	Protein Niban
+						C9J130;P48552;Q8IWE8	NRIP1	Nuclear receptor-interacting protein 1
				+		Q13157;Q14975;Q15365	PCBP1	Poly(rC)-binding protein 1
+						A8K793;B3KPY3;B4DQR9;B4E0S5;B7ZAC8;B9DI90;B9DI92;J3KQD0;Q8N2H0;Q8TBF2	FAM213B	Prostamide/prostaglandin F synthase
+						P53609;Q5MJP9	PGGT1B	Geranylgeranyl transferase type-1 subunit beta
					+	A6NP52;B2RD20;O60831	PRAF2	PRA1 family protein 2
		+				A0A0A0MRQ5;A0A0A0MSI0;B5BU26;D3DPZ8;P35703;Q06830;Q2V576;Q5T154;Q5T155	PRDX1	Peroxiredoxin-1
				+	+	D6RFW3;F8W8H5;Q7Z4Z7;Q969Q5	RAB24	Ras-related protein Rab-24
				+	+	A0A087WYT5;P20338;Q5T7P7;Q9BQ44	RAB4A	Ras-related protein Rab-4A
				+		O95501;P15154;P63000;Q3Y4D3;Q5JAA8;Q9BTB4	RAC1	Ras-related C3 botulinum toxin substrate 1
				+		P49207;Q6FG66;Q9BUZ2	RPL34	60S ribosomal protein L34
				+	+	J3QTR3;P02248;P02249;P02250;P14798;P62979;P62988;Q29120;Q6LBL4;Q6LDU5;Q8WYN8;Q91887;Q91888;Q9BQ77;Q9BWD6;Q9BX98;Q9UEF2;Q9UEG1;Q9UEK8;Q9UPK7	RPS27A	40S ribosomal protein S27a;Ubiquitin;Ubiquitin-40S ribosomal protein S27a
					+	B7ZM75;E9PKR7;F6TTE0;Q6MZS3;Q86UF0;Q9NQW1;Q9Y4Q8	SEC31B	Protein transport protein Sec31B
+						A0A0A0MRE3;A0A0C4DGK3;A0A0C4DH87;B4DND7;B4DPR6;G3V2Q0;G3V3D4;G3V403;G3V4T3;G3V5D3;G3V5N1;G3V5X4;I6XXQ5;Q540G1;Q86YP9;Q8N1S3;Q8NF49;Q8TER7;Q8WWW3;Q8WWW4;Q8WWW5;Q8WXH0;Q8WXH1;Q9NU50;Q9UFQ4;Q9Y2L4;Q9Y4R1	SYNE2	Nesprin-2
+				+		A8K0B8;F8VQQ4;F8VRZ4;F8VXZ7;F8W0F6;G3V1U9;P04687;P05209;Q71U36	TUBA1A	Tubulin alpha-1A chain
				+		E7EQ72;F5GX39;Q15363	TMED2	Transmembrane emp24 domain-containing protein 2
				+		A8K2X0;F5H389;K7EKK0;K7ES93;O43914;Q6FGA5;Q9UMT3;X6RGC9	TYROBP	TYRO protein tyrosine kinase-binding protein
	+					A8MRA9;Q0WX56;Q0WX57;Q3BEM1	USP17L24	Ubiquitin carboxyl-terminal hydrolase 17-like protein 24
				+	+	A6NDZ0;D3DUI3;J3QKM9;O75453;Q5U0E7;Q9P0L0;Q9UBZ2	VAPA	Vesicle-associated membrane protein-associated protein A
		+				B0YJC2;B0YJC4;B0YJC5;D3DRU4;P08670;Q15867;Q15868;Q15869;Q548L2;Q5JVS8;Q6LER9;Q8N850;Q96ML2;Q9NTM3	VIM	Vimentin
			+			D6RJE4;H0Y9T6;H0YAD8;Q4W5K5;Q6P0Q5;Q8IZQ1;Q8N1T2;Q8NAV6;Q96BS7;Q96D33;Q96N85;Q9Y2J7	WDFY3	WD repeat and FYVE domain-containing protein 3
		+				A4D1R2;A4D1S4;C9J6P4;H7C5K1;Q7Z2W4;Q8IW57;Q8TAJ3;Q96N79;Q9H8R9;Q9P0Y7	ZC3HAV1	Zinc finger CCCH-type antiviral protein 1
+						A6NNC2;B2R5R6;B4DT04;D3DVR0;D6R919;D6R995;D6RAB4;D6RBL6;D6RC64;D6RER9;H0YAD9;O00500;O15373;P78314;P78315	SH3BP2	SH3 domain-binding protein 2
				+		A5D8U9;B8ZZ81;O00116;Q2TU35	AGPS	Alkyldihydroxyacetonephosphate synthase, peroxisomal
+						A4D1P1;O60218;O75890;Q6FHF3;Q8IWZ1	AKR1B10	Aldo-keto reductase family 1 member B10
			+			B4DDF9;P09525;Q6P452;Q96F33;Q9BWK1	ANXA4	Annexin;Annexin A4
+						G3V184;P36404;Q9BUK8	ARL2	ADP-ribosylation factor-like protein 2
				+		A0A0B4J1T5;Q52LR2;Q9BX69	CARD6	Caspase recruitment domain-containing protein 6
					+	B3KM93;H0YMP3;H1UBN3;O95067;Q6FI99	CCNB2;CCNB2V	G2/mitotic-specific cyclin-B2
+				+		B7Z2D2;B7Z5I8;B7Z7E8;C9J0F4;C9J710;C9J966;C9JZ04;D3DNE9;F5GZX8;H7C4Y6;Q8NHQ1;Q96B31;Q9H2C3;Q9H2Z1;Q9H940	CEP70	Centrosomal protein of 70 kDa
			+			I3L2R8;I3L337;P83436;Q6UWU7	COG7	Conserved oligomeric Golgi complex subunit 7
+						Q496G6;Q8WXF5	CRYGN	Gamma-crystallin N
+						A0A087WYL0;B4E3L6;B5MCV2;E7ENP2;F8WCF9;G5E9E8;H7BZ32;H7C021;H7C0N1;H7C290;H7C3L2;Q6IQ24;Q8N465;Q8N5Q8	D2HGDH	D-2-hydroxyglutarate dehydrogenase, mitochondrial
				+		A5JHP2;A5JHP3;P58461;P81605;Q53YJ2	DCD	DCD-1;Dermcidin;Survival-promoting peptide
		+		+	+	B2RTT2;D7RX09;O75993;P15924;Q14189;Q9UHN4	DSP	Desmoplakin
				+		A8K9P6;C9J1G2;C9JRD2;C9JX00;C9JXB9;E7ETU0;P25686;Q8IUK1;Q8IUK2;Q96F52	DNAJB2	DnaJ homolog subfamily B member 2
+						B3KRT8;B3KTS6;E7EN51;E7EN65;E7ENM0;E7ENW7;E7EP82;E7EQH8;E7ETP7;E7EWS8;E9PGX4;F8WAH6;G3V0G6;G5E950;H7C3K0;O15336;O15337;P15502;Q14233;Q14234;Q14235;Q14238;Q6P0L4;Q6ZWJ6;Q75MU5;Q7Z316;Q7Z3F5;Q9UMF5	ELN	Elastin
				+		A8K9X4;A8MYW1;G3V2H0;G3V3E6;G3V503;G3V5B3;Q7LD45;Q96HE7;Q9P1Q9;Q9UKV6	ERO1L	ERO1-like protein alpha
+						B8ZZF5;C9J5M4;C9JX09;D6W5J3;Q9H8M9;Q9HC41	EVA1A	Protein eva-1 homolog A
			+			A0A0A0MSI8;B2R6C5;F8W9B8;G3V377;G3V4Z7;O00471	EXOC5	Exocyst complex component 5
		+		+	+	D6RBG6;O94963;Q8IUF2;Q96CS3;Q9BRP2;Q9BVM7	FAF2	FAS-associated factor 2
	+					B2R8Y7;D3DWK5;Q13630;Q567Q9;Q9UDG7	TSTA3	GDP-L-fucose synthase
+						P85037;U3KQ26	FOXK1	Forkhead box protein K1
+						A0A087WYC0;A0A0C4DGS5;B7ZC06;H0Y7B8;Q08379;Q6GRM9;Q9BRB0;Q9NYF9;R4GND7	GOLGA2	Golgin subfamily A member 2
+						M0QX71;Q8TF59;Q9BQ67	GRWD1	Glutamate-rich WD repeat-containing protein 1
				+		Q96RR2;Q9BZG0;Q9Y4H2;Q9Y6I5	IRS2	Insulin receptor substrate 2
+						A0A087X011;A8MSW9;C9J9X2;E9PES4;H7C2F6;J3KPF9;Q59EN1;Q86XE9;Q9Y496;Q9Y6V4	KIF3A	Kinesin-like protein;Kinesin-like protein KIF3A
				+		A8K938;B8ZZE2;C9J8D4;C9JDQ1;F5H6D0;Q13724;Q17RN9;Q8TCT5	MOGS	Mannosyl-oligosaccharide glucosidase
			+			A7MD49;I3L3R7;O75113;Q2YDX1	N4BP1	NEDD4-binding protein 1
			+			A0A0A0MSI3;B0YJ77;B3KTF5;D3DRU0;Q96BW5;Q9BY46	PTER	Phosphotriesterase-related protein
				+		A8K3N6;E9PJ38;E9PJ40;E9PN10;E9PND3;O00559;Q5Y8C7;Q6IB20;Q9BS76	EBAG9	Receptor-binding cancer antigen expressed on SiSo cells
				+		A8K5C1;A9X3T8;A9X3U0;Q8N900;Q96GF1	RNF185	E3 ubiquitin-protein ligase RNF185
+				+		B3KQS2;B7Z308;B7Z4M0;B7Z4M1;F5GWG7;F5H617;F5H774;F5H891;O95197;Q147U9;Q496K2;Q53GN3;Q59EP0;Q5UEP2;Q6T930;Q7RTM7;Q7RTM8;Q7RTN3	RTN3	Reticulon;Reticulon-3
			+			B4DQ19;H0Y5E8;Q5SQT8;Q9NR31;X1WI22	SAR1A	GTP-binding protein SAR1a
+				+		A8KAB5;F8VPW3;F8VSC5;H0YI32;H0YIK6;Q6P3W7;Q96EF4;Q96ST4;Q9H7V5;Q9NVH3;Q9P2I7	SCYL2	SCY1-like protein 2
	+					A0A0A6YYT9;B4DGE8;B5MCX3;B5MD47;C9IY94;C9IZU3;C9J2Q4;C9J938;C9JB25;C9JFT1;C9JG93;C9JQJ4;C9JSE7;C9JT15;C9JTV8;C9JZI2;F8WB65;F8WCX3;H7C1T1;H7C2Y0;H7C310;Q14132;Q15019;Q53QU3;Q8IUK9;Q96CB0	2023-09-02	Septin-2
+						E7EU40;F8W9W8;Q86V98;Q8IUN2;Q92959	SLCO2A1	Solute carrier organic anion transporter family member 2A1
				+		A8K3P6;B6EB35;D6RBX0;D6RE01;D6RID9;J3QTB1;Q86WV6	TMEM173	Stimulator of interferon genes protein
				+		A8K269;A8K5K7;O00186;Q53FW1;Q86YJ3;Q9UPD7	STXBP3	Syntaxin-binding protein 3
				+		A0A024R4K9;A0A087WV11;A0A087WWH9;A0A087WZA9;A0A087WZF4;A0A087X266;Q86TE9;Q8N6P1;Q9BXJ8	TMEM120A;TMPIT	Transmembrane protein 120A
				+		A1L464;A6NIU9;B1AJU2;C9J0C0;C9JBA0;C9JXB3;E2QRE5;H0YF09;Q2YDB5;Q4VY06;Q7Z706;Q9Y228	TRAF3IP3	TRAF3-interacting JNK-activating modulator
				+		B4DWR7;H0YKI6;H0YLJ6;H0YLT9;H0YMQ8;H0YN27;H0YNM4;P22735;Q197M4	TGM1	Protein-glutamine gamma-glutamyltransferase K
	+					A8K9B7;Q5T6Y9;Q96GE9;Q9NT74	TMEM261	Transmembrane protein 261
				+		A2AB91;A2ABC0;B0V003;B0V0A6;B2ZUA4;E9PGM2;O15210;O15272;O15533;Q5STJ8;Q5STK6;Q5STQ5;Q5STQ6;Q66K65;Q96KK7;Q9HAN8;Q9UEE0;Q9UEE4;Q9UIZ6;Q9Y6K2	TAPBP	Tapasin
				+		Q541F1;Q8IXQ1;Q96LG5;Q9UQN8;Q9UQP0;Q9Y2K6	USP20	Ubiquitin carboxyl-terminal hydrolase 20
+						K7EIP7;K7EJN9;K7EL70;K7EM92;K7ENM8;K7ENZ5;K7EQH3;K7ERW0;Q9BWQ6	YIPF2	Protein YIPF;Protein YIPF2
		+				D6W4Z5;E9PG15;P27348;Q567U5;Q5TZU8;Q9UP48	YWHAQ	14-3-3 protein theta
			+			A8MY67;B0YJ69;B4DGQ6;B4DK91;B4DWW5;E9PHZ6;E9PNM7;E9PPI5;F8W8G1;H0YDG7;O75620;P30154;Q8NHV8	PPP2R1B	Serine/threonine-protein phosphatase 2A 65 kDa regulatory subunit A beta isoform
		+		+		B2RP68;Q13085;Q6KEV6;Q6XDA8;Q7Z2G8;Q7Z561;Q7Z563;Q7Z564;Q86WB2;Q86WB3	ACACA	Acetyl-CoA carboxylase 1;Biotin carboxylase
+						H3BNT8;H3BP18;H3BP27;H3BSM1;H3BU72;H3BV89;Q9BUB4;Q9NVB7;Q9UNG3	ADAT1	tRNA-specific adenosine deaminase 1
			+			D3DNW7;D6RBE9;D6RBL5;D6RCN3;E9PHT9;P08758;Q6FHB3;Q6FI16;Q8WV69;Q9UDH9	ANXA5	Annexin;Annexin A5
+						A8MV62;B5ME81;M0QZS0;M0R125;O60274;Q6DD92;Q6ZSZ5	ARHGEF18	Rho guanine nucleotide exchange factor 18
			+			A0A087WUV6;D3DPL1;E9PQW6;H0Y488;H0YCU6;H0YEW5;O14497;Q53FK9;Q5T0W1;Q5T0W2;Q5T0W3;Q8NFD6;Q96T89;Q9BY33;Q9HBJ5;Q9UPZ1	ARID1A	AT-rich interactive domain-containing protein 1A
	+					B2R4E2;H7C068;H7C086;H7C239;H7C2P9;P48047;Q5U042;Q6IBI2	ATP5O	ATP synthase subunit O, mitochondrial
+						O43505;Q4TTN0	B4GAT1	Beta-1,4-glucuronyltransferase 1
		+				G3V274;O94950;Q86W59;Q9UL15	BAG5	BAG family molecular chaperone regulator 5
				+		A4D200;C9JY24;F8WDN5;Q6PJG6;Q8IW85;Q8IZ43;Q8WVR8;Q96IV9;Q9H7J8;Q9UFA3	BRAT1	BRCA1-associated ATM activator 1
				+	+	Q5SQI3;Q8IXU8;Q9NZT1	CALML5	Calmodulin-like protein 5
			+			A8K8W9;A8MW11;B3KT53;D3DP42;D6RBX1;D6RC25;D6RGX6;Q8IXZ4;Q9C0F1	CEP44	Centrosomal protein of 44 kDa
				+		H3BMD2;H3BP22;H3BUJ0;H3BUV7;P50416;Q8TCU0;Q9BWK0	CPT1A	Carnitine O-palmitoyltransferase 1, liver isoform
				+		H7C1I8;H7C3M5;O94954;Q2PZI1;Q4G151	DPY19L1	Probable C-mannosyltransferase DPY19L1
			+			A0A087WV01;A0A087WVQ9;A6PW80;P04719;P04720;P68104;Q5JR01;Q6IQ15	EEF1A1	Elongation factor 1-alpha;Elongation factor 1-alpha 1
			+			A0A024R571;C9IZH1;C9J2Z4;C9JC03;C9JDQ8;C9JIJ3;O14611;Q2M3Q4;Q9H4M9;Q9UNR3	EHD1	EH domain-containing protein 1
+						B2RV02;B3EWG5;Q5VTM1	FAM25C	Protein FAM25C
				+		B1AJZ7;B1AKQ8;B3KVK2;F6UT28;F6X3N5;P04697;P04901;P62873;Q1RMY8	GNB1	Guanine nucleotide-binding protein G(I)/G(S)/G(T) subunit beta-1
				+		C9JND7;Q96L25;Q9UG22	GIMAP2	GTPase IMAP family member 2
+						A0A087WW86;A0A0A0MRI1;A8K8X8;Q05BX8;Q05D87;Q5T3Z3;Q5T3Z5;Q8IXQ4;Q9C0F9;Q9H2R0;Q9P0W6	GPALPP1	GPALPP motifs-containing protein 1
		+		+	+	A4D0Z5;Q52LY5;Q53HJ7;Q9Y5L2	HILPDA	Hypoxia-inducible lipid droplet-associated protein
				+		B4DZA0;C9J583;C9J875;C9JMV5;C9JQT6;C9JXE0;C9JZ53;C9JZD8;E7EQT5;E7ESA1;E7ESZ1;E7ETV3;E7ETV8;E7EV12;E7EWK4;E7EX05;F8WF30;H0Y3V4;H0Y8C6;O00410;O15257;Q5T578;Q86XC7	IPO5	Importin-5
+						C9JDL1;P50053;Q6IBK2;Q99532;Q9BRJ3;Q9UMN1	KHK	Ketohexokinase
	+					A6ZJA2;H0Y5F4;H7C448;Q8N6A3;Q8WV93	LACE1	Lactation elevated protein 1
			+			Q9BTR7;Q9H9A6;Q9NSK1;Q9NXC1	LRRC40	Leucine-rich repeat-containing protein 40
				+		A0A087X197;A4D2D5;C9JYK0;H7C5D9;O75427;Q8WV85;Q96ID0	LRCH4	Leucine-rich repeat and calponin homology domain-containing protein 4
				+		A0A087WT92;A0A087WV46;A0A087WVK8;A0A087WVU0;A0A087WWR0;A0A087WXQ3;A0A087X1E5;C9JXA7;Q0VGL1	LAMTOR4	Ragulator complex protein LAMTOR4;Ragulator complex protein LAMTOR4, N-terminally processed
				+		C9JWM5;D3DWL5;E9PHY8;Q0P612;Q569G6;Q6NVW4;Q8N230;Q8NAD1;Q8ND95;Q8NDA8;Q96JJ4	MROH1	Maestro heat-like repeat-containing protein family member 1
				+		H0Y3Z4;H0Y6T7;Q5T205;Q5T207;Q5T208;Q5T209;Q5T210;Q5T211;Q86VV5;Q92542	NCSTN	Nicastrin
+						A8MY76;H0YJP7;Q86U38;Q8IVF0;Q8TBS6	NOP9	Nucleolar protein 9
+						E9PJ29;Q86UD1	OAF	Out at first protein homolog
			+			A2APK6;B9ZVW0;D3DPM3;Q68DD4;Q6NUN6;Q8IZ21;Q8N384;Q9H395;Q9H6X0;Q9H8W6	PHACTR4	Phosphatase and actin regulator 4
+						C9JF71;C9JFU3;C9JLT7;F8WEJ3;H0Y2P9;H7C081;H7C0F2;Q8TBF5;Q9NWZ2	PIGX	Phosphatidylinositol-glycan biosynthesis class X protein
			+			B2RCH8;B4DFL7;Q5SZF2;Q5SZF9;Q5SZG1;Q659E5;Q6P4E0;Q86TP1;Q8N654;Q96JU5;Q9C071;Q9C072;Q9UIV0	PRUNE	Protein prune homolog
				+		J3KSC4;J3QLK0;O14658;P60763;Q5U0M8	RAC3	Ras-related C3 botulinum toxin substrate 3
+						B2R5Q7;B4DHN5;B4DUH3;B7ZLN2;E9PBU7;G5EA09;O00173;O00560;O43391;Q14CP2	SDCBP	Syntenin-1
	+		+			B3KRQ9;B5ME97;C9JEQ7;C9JEW2;C9JNR7;E7EW69;E7EX04;F5GYV2;F5H1F2;F5H1W3;F8WC85;Q86VP5;Q9HAH6;Q9P0V9	2023-09-10	Septin-10
			+			A8K2V3;B3KPM0;B4DTL9;B4E0N2;B4E274;B7Z654;K7EIE4;K7EIR4;K7EJ51;K7EJL9;K7EJV0;K7EJZ2;K7EK18;K7EKF9;K7EKN4;K7EL40;K7ELJ9;K7EMW8;K7EN52;K7ENL0;K7ENQ5;K7EPY1;K7EQ08;K7EQD7;K7ER14;K7ER34;K7ER52;K7ERG1;Q96QF3;Q96QF4;Q96QF5;Q9HA04;Q9UG40;Q9UHD8;Q9Y5W4	2023-09-09	Septin-9
				+		B1AJQ6;B1AJQ7;O95564;Q86Y82	STX12	Syntaxin-12
+						E9PHK0;P05452;Q6FGX6	CLEC3B	Tetranectin
+						A8K399;Q2TAY5;Q99805	TM9SF2	Transmembrane 9 superfamily member 2
+						B5MCJ1;C9JV54;Q5I0X7	TTC32	Tetratricopeptide repeat protein 32
			+			A0A087X1H5;A8K2V4;C9J8L1;F8WAU0;H7C3K3;H7C3Q8;Q15057;Q8N5Z8;Q9UQR3	ACAP2	Arf-GAP with coiled-coil, ANK repeat and PH domain-containing protein 2
+						A2BHI5;Q5SW96;Q6TQS9;Q8N2Y0;Q9UFI9	LDLRAP1	Low density lipoprotein receptor adapter protein 1
	+					Q49A91;Q4W5C7;Q8N8J7;Q8TBF9	C4orf32	Uncharacterized protein C4orf32
				+		B2RBL6;C9JP16;O75718	CRTAP	Cartilage-associated protein
		+		+	+	B2R712;D3DNZ0;D6RBS5;D6RHX2;D6RJB5;Q8IZ81;V9GY58	ELMOD2	ELMO domain-containing protein 2
				+		M0QYY4;M0R030;M0R1B7;M0R2A0;Q5UCC4;Q5UCC6;Q69YT5;Q6UWP3;Q86YL4;Q8N541	EMC10	ER membrane protein complex subunit 10
				+		B3KQI7;D3DPU7;O75844;Q8NDZ8;Q9UBQ2	ZMPSTE24	CAAX prenyl protease 1 homolog
			+	+		C9JXH1;F5H509;F5H8A8;F8WBT1;F8WD11;Q9BTP3;Q9Y3D6	FIS1	Mitochondrial fission 1 protein
				+		A0A0A0MTJ1;C8C9T5;M0R1Q0;M0R1S6;M0R2K9;M0R2Q6;M0R304;Q14318;Q53GU3;Q7Z349;Q86YK6;U3KQ64;U3KQI1;V9GZ05	FKBP8	Peptidyl-prolyl cis-trans isomerase;Peptidyl-prolyl cis-trans isomerase FKBP8
				+		A8K729;J3KTA1;J3QKL3;Q38J52;Q96IG2	FBXL20	F-box/LRR-repeat protein 20
+						H0YE54;Q5T164;Q5T165;Q8IYZ9;Q92805;R4GNH1	GOLGA1	Golgin subfamily A member 1
+						F8W785;O00461	GOLIM4	Golgi integral membrane protein 4
+			+			B4DQJ5;B4DQM4;B4DXU4;B5MBZ5;F8WD09;O76004;Q9HCN4	GPN1	GPN-loop GTPase 1
			+			B2R4J4;O60816;P06899;U3KPT8	HIST1H2BJ	Histone H2B type 1-J
		+				B2R5P0;P08238;Q5T9W7;Q9NQW0;Q9NTK6	HSP90AB1	Heat shock protein HSP 90-beta
+						A4D145;B8ZZA2;B8ZZJ1;H7C0W7;Q6N010;Q75MR4;Q7LDZ4;Q96MX1;Q96NQ6;Q9BYI3	FAM126A	Hyccin
			+			E9PIM3;F8WAA7;Q2YD62;Q6PJG4;Q7Z4E7;Q96G32;Q96GA1;Q96HW7;Q9BRC0	INTS4	Integrator complex subunit 4
+						B4DTG6;Q76LX7;Q8ND56;Q96AR3;Q96K73;Q96SN5;Q9UFR3	LSM14A	Protein LSM14 homolog A
			+			M0QXR3;O15019;Q5T794;Q5T795;Q9NU22	MDN1	Midasin
+						B3KN26;Q5W124;Q5W125;Q8N430;Q9NWW6	NMRK1	Nicotinamide riboside kinase 1
			+			P53611;Q5T4U8;Q92697	RABGGTB	Geranylgeranyl transferase type-2 subunit beta
+						Q2M3J2;Q5SGD2;Q96NM7	PPM1L	Protein phosphatase 1L
				+		B5MC98;F8WCS5;H7BZX0;H7C0W3;H7C2N7;Q53SZ8;Q9HCU5;Q9UH94	PREB	Prolactin regulatory element-binding protein
					+	Q2L4Q9	PRSS53	Serine protease 53
				+		E9PLE4;E9PS47;Q9BVG9	PTDSS2	Phosphatidylserine synthase 2
		+		+	+	H3BN55;H3BS49;H3BU81;H3BUD9;H3BVH7;O00195;P51159;Q6FI40;Q9UIR9;Q9Y5U3	RAB27A	Ras-related protein Rab-27A
				+		B7Z1M1;D3DR00;E9PLM2;E9PP27;H0YDA4;H0YER5;Q15293	RCN1	Reticulocalbin-1
				+		A9UMZ9;B3KRR3;H0YLG5;H0YLV7;H0YMB1;H0YNE5;Q6ZWE9;Q96H23;Q96SD6;Q96TC7;Q9H6G1;Q9NVQ6	RMDN3	Regulator of microtubule dynamics protein 3
+						A0A962;H0YKI4;H0YKX0;H0YM13;H0YM57;H0YM83;H0YMG4;H0YMG8;H0YMK6;H0YMN0;H0YNC1;H0YNJ0;H0YNK5;H0YNT1;Q86VI2;Q8TEI0;Q96EP0;Q96GB4;Q96NF1;Q9H5F1;Q9NWD2	RNF31	E3 ubiquitin-protein ligase RNF31
				+		A6NIH2;B7Z225;B7Z662;M0QXY2;M0QZC9;Q6PCB7	SLC27A1	Long-chain fatty acid transport protein 1
+						A4D1P3;A6NNS4;F8WAW0;Q53GQ7;Q8TCU7;Q969S0;Q96K33	SLC35B4	UDP-xylose and UDP-N-acetylglucosamine transporter
+						A0A087WY96;A0A087WYN0;A0A087WYY8;A0A087WZ59;B2RNU7;C9JPV1;H7C1B9;P31641;Q9BRI2;Q9BXB0	SLC6A6	Sodium- and chloride-dependent taurine transporter;Transporter
+						F5H7X8;H3BNR7;H3BPB0;H3BPM0;H3BQ61;H3BQF3;H3BR40;H3BS25;H3BT27;H3BTL8;H3BTY2;H3BU24;Q3B7X7;Q96BS9;Q9BY12;Q9H3D8;Q9NT03;Q9P274	SCAPER	S phase cyclin A-associated protein in the endoplasmic reticulum
				+	+	A8K2Z5;B7Z4U7;B7Z594;G3V2M8;G3V363;G3V3K9;G3V4I1;G3V551;G3V5E2;G3V5F3;H0YIZ7;H0YJS6;H0YJY1;J3KNG4;O60754;O94990;Q7Z529;Q8WVM8;Q9BZI3;Q9UNL3;Q9Y6A8	SCFD1	Sec1 family domain-containing protein 1
+						M0QX70;M0QYR7;M0QZC7;M0QZH1;M0R0U0;M0R2N0;O60429;Q9H0W8;Q9H9A9	SMG9	Protein SMG9
			+			A6NDN1;E9PQI8;O43290;Q53GB5	SART1	U4/U6.U5 tri-snRNP-associated protein 1
					+	B4E393;C9JS47;D6R936;D6RC83;D6RCL1;D6RDK5;D6REZ1;D6RIB8;D6RIF7;H0YBG5;H7C5V2;Q8TEC8;Q96EA4;Q9HD44;Q9NX97	SPDL1	Protein Spindly
+						A8MXA4;B4DUY1;C9J555;F5H0G2;J3KSH0;J3KSL3;J3KT87;J3QLA7;J3QLM1;J3QLS1;J3QRG8;J3QRM3;J3QS10;Q14849;Q53Y53;Q96HM9	STARD3	StAR-related lipid transfer protein 3
				+		A0JNU9;B5MCJ2;B7Z3D9;C9JIE2;E9PGH8;H0Y8P0;H0YA01;H7C0Z7;H7C380;Q86TI0;Q96K82;Q9UPP4	TBC1D1	TBC1 domain family member 1
					+	A0A0C4DFM7;A2RRP0;B7Z8J5;D3DQ35;E9PJN7;E9PKX1;E9PKY2;E9PQS7;E9PRG2;H0YCX5;H0YDJ1;H0YDZ6;H0YEE8;H0YEY0;H0YF28;Q12764;Q5TAX2;Q5TAX3;Q5TAX4;Q86XZ3;X6R5G7	ZCCHC11	Terminal uridylyltransferase 4
				+		B4DV12;J3QKN0;J3QS39;J3QSA3;P02248;P02249;P02250;P0CG47;P62988;Q29120;Q6LBL4;Q6LDU5;Q8WYN8;Q91887;Q91888;Q9BWD6;Q9BX98;Q9UEF2;Q9UEG1;Q9UEK8;Q9UPK7	UBB	Polyubiquitin-B;Ubiquitin
+						B2R503;D3DQA2;D6RDW8;H0Y9V2;H0YA80;P23567;P63146;Q4PJ15;Q9D0J6	UBE2B	Ubiquitin-conjugating enzyme E2 B
				+		B0YJB6;B7Z7P0;Q14139;Q2M1H0;Q6P5T4;Q7Z639	UBE4A	Ubiquitin conjugation factor E4 A
		+		+	+	E9PLK7;E9PP47;E9PQP0;H0YCV3;H0YD08;Q8TEY6;Q8TEY7;Q96AV6;Q9H9F0;Q9UPQ5	USP33	Ubiquitin carboxyl-terminal hydrolase 33;Ubiquitinyl hydrolase 1
		+				B3KNC2;Q5MNZ8;Q6FI96;Q75L50;Q96IE4;Q9Y364;Q9Y4P8	WIPI2	WD repeat domain phosphoinositide-interacting protein 2
				+		A0A087WUP4;A6NGW1;A6NM00;C9JST7;E9PIZ0;E9PK42;E9PP02;E9PS11;O95070;Q96G83;Q9BVD0	YIF1A	Protein YIF1A
+						C9JUG1;E9PGP6;F8WAY3;F8WDA1;F8WDB5;Q53Y07;Q6NUI0;Q75MP4;Q9NUZ9;Q9UDN8;Q9UGJ0;Q9ULX8	PRKAG2	5'-AMP-activated protein kinase subunit gamma-2
		+	+	+	+	A0A0C4DGB7;D3DUY2;D6RD96;D6RDA8;D6RF95;D6RFW9;H0Y9A0;O60488;O60848;O60849;Q5JWV8	ACSL4	Long-chain-fatty-acid--CoA ligase 4
		+				B4DXI7;H3BMQ8;H3BPS8;H3BQN4;H3BR04;H3BR68;H3BU78;H3BUH7;H3BUK5;J3KPS3;P04075;Q6FH76;Q6FI10;Q96B15;Q9BWD9;Q9UCN2	ALDOA	Fructose-bisphosphate aldolase;Fructose-bisphosphate aldolase A
+		+		+		B2RC15;C0JYY5;E7ERP7;E9PEV4;H0Y7L5;P02649;Q9P2S4	APOE	Apolipoprotein E
				+		A5PLQ4;B1AH94;B1AH95;B1AH96;B4DU12;E9PF24;F8WB77;F8WCH3;O14791;O60804;Q5R3P7;Q5R3P8;Q96AB8;Q96PM4;Q9BQ03	APOL1	Apolipoprotein L1
+						A8C1S2;A8K779;C9JA62;Q6UW56;Q96FF6;Q96RT2;Q9Y2R7;Q9Y5L7	ATRAID	All-trans retinoic acid-induced differentiation factor
		+				B2R7J7;C9J6P1;C9JAK5;C9JPM4;F8WDB3;P18085;P21371;U3KQF2	ARF4	ADP-ribosylation factor 4
+						A0A087WY13;B7ZKX7;E1P5J9;Q13795;Q6IBQ0;V9GYH4	ARFRP1	ADP-ribosylation factor-related protein 1
+						A6NMW9;A8K6S7;B1AL37;Q15052;Q15396;Q5JQ66;Q7Z3W1;Q86XH0	ARHGEF6	Rho guanine nucleotide exchange factor 6
		+				A0A087X2J2;B3KXD0;Q96BM9	ARL8A	ADP-ribosylation factor-like protein 8A
	+					P24539;Q5QNZ2;Q9BQ68;Q9BRU8	ATP5F1	ATP synthase F(0) complex subunit B1, mitochondrial
				+		F8VNT9;F8VV56;F8VWK8;F8VX62;F8VZE2;F8W022;P08962;Q5TZP3;Q8N6Z9;Q9UCG6	CD63	CD63 antigen;Tetraspanin
				+		A6NNH3;B4DTR6;B4DZ60;E1P5F7;F6R5I9;P17707;Q5VXN4;Q5VXN5;Q5VXN6;Q9BWK4	AMD1	S-adenosylmethionine decarboxylase alpha chain;S-adenosylmethionine decarboxylase beta chain;S-adenosylmethionine decarboxylase proenzyme
				+		B2RB10;B7WNS9;D3YTB8;E2QRL8;F5GWZ1;H0YNP7;O95162;Q20CR0;Q2LC19;Q2LE81;Q58IU4;Q6E0Y1;Q6UWU3;Q71UQ6;Q8TD03;Q9BTZ2;Q9H3N5;Q9NV08	DHRS4	Dehydrogenase/reductase SDR family member 4
+						B2RTR3;B7ZMH3;F5GWF1;H0YLM8;H0YM41;H0YME1;O94938;Q8TDJ6	DMXL2	DmX-like protein 2
+						E1P5T3;H0YCM7;Q5JVZ4;Q5JVZ5;Q5JVZ6;Q5JVZ8;Q5JW01;Q7Z5G9;Q96CJ2;Q96JJ3;Q96ME5;Q96PA9;Q9H938;Q9H9L5;Q9HAH0;Q9NQQ6	ELMO2	Engulfment and cell motility protein 2
		+		+		Q8IUS5;Q8NCC6	EPHX4	Epoxide hydrolase 4
				+	+	A0A0C4DGF0;B2RNA4;B3KSB1;E7ER77;Q7Z2K6;Q8N5T5;Q9H5M1	ERMP1	Endoplasmic reticulum metallopeptidase 1
		+		+	+	A0A087X212;G3V3Z5;G3V583;H0YJC3;H0YJX7;Q68CT2;Q8N128;R4GN97	FAM177A1	Protein FAM177A1
+						C9JJU7;Q9NSI2	FAM207A	Protein FAM207A
+						A8KAQ4;B0S8I6;B2R997;Q14320;Q5HY37;Q6PJH5	FAM50A	Protein FAM50A
		+				E7EUT4;E7EUT5;P00354;P04406;Q53X65	GAPDH	Glyceraldehyde-3-phosphate dehydrogenase
+						G3V2C9;G3V2N0;G3V2W5;G3V3J9;G3V415;P59768;Q5JPE2;Q6P9A9	GNG2	Guanine nucleotide-binding protein G(I)/G(S)/G(O) subunit gamma-2;Guanine nucleotide-binding protein subunit gamma
+						F5H088;H0Y5M0;Q86XG8;Q96MS3	GLT1D1	Glycosyltransferase 1 domain-containing protein 1
				+	+	B2R9I2;D3DNG2;F8WBF0;H7C4F2;H7C5R4;Q6ZS86;Q8N2A7;Q8N5E6	GK5	Putative glycerol kinase 5
+						A0A087WUP3;A6NE99;A6NN11;A8K0P6;C9J0K3;C9J8V5;E7EV33;F8WBY6;Q5I0Y4;Q8N3Z3;Q9P025	GTPBP8	GTP-binding protein 8
				+		P13747;Q30169;Q9BT83;Q9GIY7;Q9GIY8	HLA-E	HLA class I histocompatibility antigen, alpha chain E
+						A6NG08;A6NG57;A6NIR2;D3DQ45;Q9Y547;Q9Y684;X6R7Y7	HSPB11	Intraflagellar transport protein 25 homolog
				+		P01876	IGHA1	Ig alpha-1 chain C region
				+		H0YJ88;H0YJI8;Q07954;Q2PP12;Q6PJ72;Q7Z7K9;Q86SW0;Q8IVG8	LRP1	Low-density lipoprotein receptor-related protein 1 515 kDa subunit;Low-density lipoprotein receptor-related protein 1 85 kDa subunit;Low-density lipoprotein receptor-related protein 1 intracellular domain;Prolow-density lipoprotein receptor-related protein 1
+						A8K258;Q5JWV6;Q8WUT4;Q9H419	LRRN4	Leucine-rich repeat neuronal protein 4
				+		A0A087WU53;B2RAR4;D3DTE3;Q53G00;Q6P577;Q8NBN6;Q9H0U3	MAGT1	Magnesium transporter protein 1
				+		A0A087WTD5;H3BMJ6;H3BNC4;H3BPS9;H3BTW1;Q4G177;Q5JPE7	NOMO2	Nodal modulator 2
			+			A0A0C4DGH3;M0QXQ4;M0QYC2;M0QZV7;M0R0Q4;Q7Z4J9;Q9Y6R0	NUMBL	Numb-like protein
				+	+	B3KY95;B5MCQ5;B7Z254;B7Z4M8;C9JNG5;F8WA83;Q15084;Q53RC7;Q6ZSH5;Q99778	PDIA6	Protein disulfide-isomerase A6
+						B2R6Y8;P07205;Q9H107	PGK2	Phosphoglycerate kinase 2
+						H3BPN5;H3BTA2;H3BV22;H3BVE3;I3L4X0;P33172;P60510	PPP4C	Serine/threonine-protein phosphatase;Serine/threonine-protein phosphatase 4 catalytic subunit
		+	+	+		A0A087WWB9;A8K6B5;D3DV67;P51153;Q5U0A6;Q6GPG6;Q96GU4	RAB13	Ras-related protein Rab-13
		+		+	+	A8K4P9;C9JFM7;E9PBQ0;Q86YS6	RAB43	Ras-related protein Rab-43
		+		+	+	A6NDK3;A8K062;B2RB26;B4DDW0;G3V234;G3V2G6;G3V3K0;G3V510;H0YJ46;Q0QD40;Q6IAH5;Q8TC12;Q9NRW0;Q9Y391	RDH11	Retinol dehydrogenase 11
+						P34096	RNASE4	Ribonuclease 4
				+		A8K527;B4DK71;C9J3E3;C9JV50;E9PGZ4;F8WCQ2;F8WDN7;O94935;Q7LA14;Q7LA22;Q96AX7;Q9NQ46;Q9NQ57;Q9NTJ5	SACM1L	Phosphatidylinositide phosphatase SAC1
	+					O95810	SDPR	Serum deprivation-response protein
				+	+	B3KVJ3;E9PIG2;E9PJH8;E9PK86;E9PKH2;E9PLA6;E9PMI5;E9PNX1;E9PPV6;E9PQ34;E9PR70;E9PRS3;H0YEP8;P29043;P50454;Q5XPB4;Q6NSJ6;Q8IY96;Q9NP88	SERPINH1	Serpin H1
				+		A0A087WYM3;A0A0A0MRF5;A8K3V1;B2RB45;B5MCS1;C9J3U7;C9JR33;C9JZQ0;E7EWX6;F8WBT6;F8WCF4;F8WDM4;F8WF57;O95889;Q8IXJ6;Q924Y7;Q9P0G8;Q9UNT0;Q9Y6E9;U5TP13	SIRT2	NAD-dependent protein deacetylase sirtuin-2
				+		Q9BYE4	SPRR2G	Small proline-rich protein 2G
+						Q0V925;Q5VSL8;Q5VSL9;Q658K2;Q6ZV31;Q8N598;Q96SN2;Q9C0A2	STRIP1	Striatin-interacting protein 1
					+	A5PL20;B3KMV7;B4DZF7;B7WNY4;B7WP53;C9JJU6;C9JK55;C9JR15;C9JS54;C9K051;E9PDU4;E9PF23;E9PHI4;F8WD13;H0Y6N5;H0Y742;H7C019;H7C2K3;H7C3X3;O94901;Q96CZ7;Q9HA14;Q9UH98	SUN1	SUN domain-containing protein 1
			+			A0A0A0MSM4;C9JD88;Q49AI8;Q9C0D5	TANC1	Protein TANC1
				+	+	A8K5N6;B2RCR6;D3DVX1;O95933;Q08188;Q32ML9;Q32MM0	TGM3	Protein-glutamine gamma-glutamyltransferase E;Protein-glutamine gamma-glutamyltransferase E 27 kDa non-catalytic chain;Protein-glutamine gamma-glutamyltransferase E 50 kDa catalytic chain
				+		E9PIS2;E9PJX0;E9PQL0;Q6AW91;Q86UB9;Q8ND01;Q9H6M3	TMEM135	Transmembrane protein 135
+				+		D6RAZ6;Q7Z3A1;Q8IY95;Q8N928	TMEM192	Transmembrane protein 192
				+	+	Q14437;Q8WZ61;Q9BVK6	TMED9	Transmembrane emp24 domain-containing protein 9
			+			A8K577;B7ZKP8;P68543;Q569G8	UBXN2A	UBX domain-containing protein 2A
				+		G8JLK1;M0QYT5;M0QZE0;M0QZZ6;Q8NCK1;Q9BRT4;Q9NZ43	USE1	Vesicle transport protein USE1
+						C9J3T9;C9JCB7;C9JE50;C9JFU6;C9JW33;Q8NBX3;Q8NBZ7;Q9H5C2	UXS1	UDP-glucuronic acid decarboxylase 1
			+			H0YJ50;H0YJF7;H0YJJ9;Q3SYL2;Q99986	VRK1	Serine/threonine-protein kinase VRK1
+						A8K3E1;P43652;Q32MR3;Q4W5C5	AFM	Afamin
+						C9IYZ9;C9JD65;C9JDK4;C9JFV2;C9JKV7;C9JS65;C9JX27;C9JXG2;F2Z3I6;H7C152;H7C1G6;Q3ZAQ6;Q6P0N7;Q7Z317;Q7Z320;Q7Z3C6;Q8NDK6;Q8WU65;Q9BVL5;Q9H6L1;Q9HAG7	ATG9A	Autophagy-related protein 9A
+						B7ZAB3;E9PNA1;E9PQ60;G3V150;O94766;Q96I06;Q9UEP0	B3GAT3	Galactosylgalactosylxylosylprotein 3-beta-glucuronosyltransferase 3
+						A9XU13;E7EX76;O60563;O60581	CCNT1	Cyclin-T1
			+	+	+	D3DV06;H0YKH6;H0YLQ6;H0YNU7;Q5SZE1;Q5SZE2;Q5SZE3;Q5SZE4;Q5SZE5;Q96G23;Q9HD96;Q9NW79	CERS2	Ceramide synthase 2
				+		B3KW41;B4E1G1;E5RGY0;E9PH19;Q9BUN8	DERL1	Derlin-1
				+	+	A0JLQ1;A8K5S9;B4DM38;D3DSW0;E5RHW4;E5RJ09;O94905;Q6NW21;Q86VS6;Q86W49	ERLIN2	Erlin-2
				+		B2RD81;Q6UW08;Q8N2K3;Q8NBK9;Q96JR0;Q9BRX8	FAM213A	Redox-regulatory protein FAM213A
+				+		A6NC20;E9PKU7;E9PNH1;E9PQ69;F5H6X6;Q14697;Q8WTS9;Q9P0X0	GANAB	Neutral alpha-glucosidase AB
				+		C9IZQ3;G5E9W9;Q9NUV9	GIMAP4	GTPase IMAP family member 4
+						D6REM1;Q9H4A6;Q9UIW5	GOLPH3	Golgi phosphoprotein 3
				+		B3KPX4;B4DWI1;B4DXI5;C9J306;C9JJM7;E9PEN4;F8WCH9;Q7Z773;Q9BV42;Q9P0A2;Q9UJ83	HACL1	2-hydroxyacyl-CoA lyase 1
				+		B2R5P3;C9JES9;C9JXK0;Q14739;Q14740;Q53GU7;Q59FE6	LBR	Lamin-B receptor
+						P62310;Q6IAH0;Q9Y4Z1	LSM3	U6 snRNA-associated Sm-like protein LSm3
	+					A8K4Y3;Q6IAC1;Q9NWR8	CCDC109B	Calcium uniporter regulatory subunit MCUb, mitochondrial
		+				A0A087WUX8;A0A087WYF7;Q3KNU7;Q5H9D1;Q6UXV4	APOOL	MICOS complex subunit MIC27
				+		E5RJX3;E7EWW5;H0YAZ8;H0YB53;H0YBL3;J3KNK6;O43312;Q8TCA2;Q96RX2	MTSS1	Metastasis suppressor protein 1
				+		B2RB14;B7Z9P8;C9JGT6;C9JM55;C9K055;F8W8W4;O94982;Q8N4N5;Q96QM8;Q9UHG3	PCYOX1	Prenylcysteine oxidase 1
+						K7EKI8;K7EQ71;O60314;O60437;O60454;Q14C98	PPL	Periplakin
		+		+	+	C9J826;C9JK18;C9JKY1;C9JPI2;C9JTX4;K7ERP3;P14923;Q15093;Q15151;Q7L3S5;Q86W21;Q9BWC4;Q9HCX9	JUP	Junction plakoglobin
			+			O00405;Q96QC0	PPP1R10	Serine/threonine-protein phosphatase 1 regulatory subunit 10
		+		+	+	A8K982;B4DKD7;F8VPW9;F8VUA5;F8VVZ0;F8VWZ7;P35239;P35277;P61020;Q6PIK9;Q86TH0;Q8IXL2	RAB5B	Ras-related protein Rab-5B
		+		+	+	H0YL94;H0YLJ8;H0YMN7;H0YNE9;Q5JPC4;Q92930;Q9P293	RAB8B	Ras-related protein Rab-8B
				+		B4E040;C9J6B1;C9JQB3;C9JYR1;F8WEQ6;P11234;Q53T32;Q6ZS74	RALB	Ras-related protein Ral-B
+						Q04864;Q17RU2;Q2PNZ7;Q6LDY0	REL	Proto-oncogene c-Rel
				+		C9J685;F8W914;H7C106;O94962;Q7L7Q5;Q7L7Q6;Q7L7Q8;Q8IUA4;Q96B16;Q9BXG5;Q9H212;Q9H3I3;Q9NQC3;Q9UQ42;Q9Y293;Q9Y2Y7;Q9Y5U6	RTN4	Reticulon;Reticulon-4
+						D6W543;F8WB19;F8WCT7;Q53GK2;Q8N357;Q8NBX6;Q9NWX0	SLC35F6	Solute carrier family 35 member F6
				+		E9PPW5;E9PQ91;O00119;O75845;Q6GTM5;Q9UK15	SC5D	Lathosterol oxidase
+						A8K6B2;E9PKJ2;E9PMC7;E9PN64;E9PNJ9;E9PPJ6;E9PQZ2;O60497;Q11206;Q8N6A6;Q8NFG7;Q96QQ9	ST3GAL4	CMP-N-acetylneuraminate-beta-galactosamide-alpha-2,3-sialyltransferase 4
				+	+	Q3SYB4;Q96P63	SERPINB12	Serpin B12
	+	+	+	+	+	O60349;Q86Y67;Q8N0X7;Q9H1T2;Q9H1T3	SPG20	Spartin
		+		+	+	C9JTD3;D3DXG9;Q53T44;Q6GU43;Q969M6;Q9NQZ5	STARD7	StAR-related lipid transfer protein 7, mitochondrial
				+		E9PK19;E9PMA1;E9PN88;H0YCR6;Q86TM6;Q8N3K3;Q8N6E8;Q96JL5;Q96PK3	SYVN1	E3 ubiquitin-protein ligase synoviolin
+						A4D0T9;B4DDS0;C9IZT1;C9JVE9;H7C268;Q8NEK4;Q9H0V1;Q9H8J2	TMEM168	Transmembrane protein 168
+						A0A087WTT2;B2RDM8;D3DVZ9;Q0VGC8;Q5JWB9;Q5TDS5;Q96A57;Q96ES2;Q9P0A7	TMEM230	Transmembrane protein 230
				+		B1ALM4;B1ALM5;B1ALM6;B1ALM7;B1ALM8;F2Z389;Q96NQ9;Q9BQF5;Q9P0T7	TMEM9	Transmembrane protein 9
				+	+	A8K9U8;B2MV13;B7Z4X2;C9JCF5;E7EQB2;E7EQH5;E7ER44;O00756;P02788;Q16780;Q16785;Q16786;Q16789;Q5DSM0;Q8IU92;Q8IZH6;Q8TCD2;Q96KZ4;Q96KZ5;Q9H1Z3;Q9UCY5	LTF	Kaliocin-1;Lactoferricin-H;Lactoferroxin-A;Lactoferroxin-B;Lactoferroxin-C;Lactotransferrin
			+	+		A4D298;H7C0Q6;Q75MK1;Q96F06;Q9C036;Q9C037	TRIM4	E3 ubiquitin-protein ligase TRIM4
			+	+	+	A0A0B4J247;H0Y7P8;H0YF78;H0YG53;Q5JSX9;Q5JSY0;Q5VYR5;Q702P4;Q709D0;Q86YF8;Q96RL7;Q96S61;Q9H995;Q9Y2J1	VPS13A	Vacuolar protein sorting-associated protein 13A
				+		D3DT46;P28288;Q15271;Q6NUN5;Q96DA3;Q9H529	ABCD3	ATP-binding cassette sub-family D member 3
		+				B2RCV1;O43350;P05141	SLC25A5	ADP/ATP translocase 2;ADP/ATP translocase 2, N-terminally processed
				+		C9JGJ2;I3L0X1;I3L1M4;I3L2W1;I3L4G6;J3KTD9;J3KTG1;J3QKK9;J3QQV9;J3QRD1;J3QS00;K7EN73;P51648;Q6I9T3;Q93011;Q96J37	ALDH3A2	Fatty aldehyde dehydrogenase
			+			A8K030;Q96F25	ALG14	UDP-N-acetylglucosamine transferase subunit ALG14 homolog
+						B4E276;Q6DCA0	AMMECR1L	AMMECR1-like protein
+						D6W4Y8;O43150	ASAP2	Arf-GAP with SH3 domain, ANK repeat and PH domain-containing protein 2
				+		B2RAW1;Q06187;Q32ML5;Q5JY90;U3NG26	BTK	Non-specific protein-tyrosine kinase;Tyrosine-protein kinase BTK
				+		P08311;Q6IBJ6;Q9UCA5;Q9UCU6	CTSG	Cathepsin G
			+			A6NL34;Q5VYA3;Q9UG97;Q9Y5K6	CD2AP	CD2-associated protein
+						A0A0A0MSJ6;D6R9B0;D6R9X1;D6RA44;D6RGH0;Q07002;Q5VXQ2;Q6V3A2;Q6V3A3;Q96F90	CDK18	Cyclin-dependent kinase 18
					+	B3KS90;B4DXV8;D3DNY8;D6RAZ4;O14967	CLGN	Calmegin
				+	+	B7Z845;Q02413	DSG1	Desmoglein-1
				+	+	A0FGR7;A8K2S2;F8VZB1;O94848;Q6PJN4;Q9BSJ8;Q9H6J1;Q9H6W2;Q9Y416	ESYT1	Extended synaptotagmin-1
+						A0A087WYP0;A0A0A0MQU7;A0A0A0MTK8;A5Z2R8;E0YMI9;E0YMJ1;E0YMJ5;E0YMK0;E0YMK1;E2I9R4;E2I9R5;F5H0K0;F5H3Z5;F5H5U3;H0YND5;P20823;Q2M3H2;Q99861;U3KQS6	HNF1A	Hepatocyte nuclear factor 1-alpha
			+			C9JW46;E9PC71;H7BZC1;P37235;Q969S5	HPCAL1	Hippocalcin-like protein 1
+						H0YB38;H0YBS3;Q6NVY7;Q9NX62	IMPAD1	Inositol monophosphatase 3
				+		B7ZMI3;E7EPX7;E9PDE9;Q14643;Q14660;Q99897	ITPR1	Inositol 1,4,5-trisphosphate receptor type 1
+						F8VRY5;H0Y4J6;H0YID2;P00568;Q5T9B7;Q9BVK9;Q9UQC7	AK1	Adenylate kinase isoenzyme 1
					+	D4QA03;E9PIL6;I3VM54;I3VM55;Q49A21;Q4G0M3;Q69YY8;Q9BVH5;Q9H7H5;Q9UK66;Q9Y2K7	KDM2A	Lysine-specific demethylase 2A
+						A0A0A0MQS9;A0A0A0MTC7;E5RFD7;E5RFQ2;E5RHF3;E5RK79;H0Y351;H0YAP9;H0YAQ5;Q14731;Q14735;Q15335;Q16363;Q4LE44;Q5SZG8;Q6LET9;Q9BTB8;Q9UE18;Q9UJN9	LAMA4	Laminin subunit alpha-4
				+		D3DT88;O14947;Q13751;Q14733;Q5THA1;Q9UJK4;Q9UJL1;X1WI29	LAMB3	Laminin subunit beta-3
					+	A7MBN0;O94945;Q7LC47;Q8IXP1;Q8TAH9;Q8WVQ0;Q8WYA5;Q9HAP2	MLXIP	MLX-interacting protein
			+		+	A6NFQ5;B5MC22;F8WEN7;Q9H3K1;Q9P0N6;Q9UDX5	MTFP1	Mitochondrial fission process protein 1
					+	B1AKP8;B1AKQ2;P42345;Q4LE76;Q5TER1;Q6LE87;Q96QG3;Q9Y4I3	MTOR	Serine/threonine-protein kinase mTOR
+						O15239	NDUFA1	NADH dehydrogenase [ubiquinone] 1 alpha subcomplex subunit 1
				+		D3DNX8;O15173;Q569H1;U3KQ70;U3KQM0	PGRMC2	Membrane-associated progesterone receptor component 2
				+		Q9H3S5	PIGM	GPI mannosyltransferase 1
	+					E9PIE3;Q969G5	PRKCDBP	Protein kinase C delta-binding protein
+						E9PQD3;H0YCQ7;Q2KHR3;Q6ZU30;Q6ZUR5	QSER1	Glutamine and serine-rich protein 1
		+		+	+	B3KR31;P35287;P61106;Q5JVD4;Q6Q7K5;Q969L0;Q9UI11;X6RFL8	RAB14	Ras-related protein Rab-14
				+	+	A8K0J4;M0R257;P20336;Q9NYE1;S4R3Q3	RAB3A	Ras-related protein Rab-3A
					+	B2R8M0;Q52LX2;Q9NP90	RAB9B	Ras-related protein Rab-9B
		+			+	A8KAA4;Q14964;Q8N6W2	RAB39A	Ras-related protein Rab-39A
				+	+	A0A0A0MR06;O15258;O95322;Q5T091;Q5T092;Q5T093;Q9P0H9	RER1	Protein RER1
			+			A8K1P0;B4DDU8;B4DZU7;B7ZA17;H3BMM9;H3BMS0;H3BNI3;H3BNU7;H3BP82;H3BPG5;H3BRK4;H3BTC0;H3BTR6;H3BTV0;H3BTY0;H3BUG0;H3BUL0;H3BV80;O75308;Q15287;Q32P25;Q8WY42;Q9NYG3	RNPS1	RNA-binding protein with serine-rich domain 1
				+		A0A087WU26;A0A087WVV2;A0A0A0MRV0;A2A2S5;A2A2S6;A6NCN6;F8W7S5;O75300;O75301;Q5W165;Q96SB2;Q9BWP1;Q9H476;Q9P2E9;V9GY78	RRBP1	Ribosome-binding protein 1
+						Q9Y3B9	RRP15	RRP15-like protein
				+		B2R8H7;J3KRI1;J3KRX2;J3KS66;J3KT59;J3KTP1;J3QLA9;J3QLB2;J3QQP1;J3QRN3;J3QS49;Q8N1S5;Q8WZ81	SLC39A11	Zinc transporter ZIP11
				+		B2RAD7;B4DUL4;H0YK72;H0YK83;H0YKT4;H0YNA5;H0YNG3;H0YNX5;O75957;P21378;P67812;Q53FQ8	SEC11A	Signal peptidase complex catalytic subunit SEC11;Signal peptidase complex catalytic subunit SEC11A;Signal peptidase I
				+		B4DKD8;D6RDG0;E7EM68;Q14108;Q53Y63	SCARB2	Lysosome membrane protein 2
+						A1A5C6;A6NJY8;E5RFG2;E5RGX4;H0YBN3;Q58EY1;Q9HCF3;Q9NTN9;Q9NWU8	SEMA4G	Semaphorin-4G
				+		A0A0C4DH80;B4DJ24;E9PI32;E9PN73;E9PNQ1;H0YET6;P46977;Q86XU9;Q8TE35;Q8WUB4	STT3A	Dolichyl-diphosphooligosaccharide--protein glycosyltransferase subunit STT3A
+						A0A087WYJ5;A0A0C4DG40;A0A0C4DH48;B3W695;E7ENN3;E7EQI5;E9PEL9;F5GXQ8;F5GYQ7;F5GZ83;F5H422;F5H4Q0;F5H6R8;F8WAI0;H0Y325;H0Y326;H0Y4C0;H0YFT4;H0YGD3;I6XXQ1;O94890;Q3ZCV0;Q5JV19;Q5JV20;Q5JV22;Q8N9P7;Q8NF91;Q8TCP1;Q8WWW6;Q8WWW7;Q8WXF6;Q96N17;Q9C0A7;Q9H525;Q9H526;Q9NS36;Q9NU50;Q9UJ06;Q9UJ07;Q9ULF8	SYNE1	Nesprin-1
				+		B0V2J8;O95410;Q03519;Q53FI6;Q5HY71;Q96PT8;Q9UQ83	TAP2	Antigen peptide transporter 2
			+			A4FUP2;E7EV65;E9PKB7;H0YCZ6;H0YE88;H0YEJ9;J3KP52;P28347	TEAD1	Transcriptional enhancer factor TEF-1
				+		B7Z4R4;E9PLR1;E9PRL5;E9PSF0;G3V155;Q53G73;Q561W0;Q5J7Q7;Q8NBP9;Q9H3L1;Q9Y320	TMX2	Thioredoxin-related transmembrane protein 2
				+		A0A0D9SG79;B7Z348;B7Z8N9;D3DRL7;F5GXE2;F5H0J8;Q4V759;Q53FP7;Q5T7B3;Q6FI75;Q8NC52;Q8NCG6;Q8NCH9;Q9NZ09	UBAP1	Ubiquitin-associated protein 1
			+			B4DHS6;C9JSP8;O00534;Q6UN19;Q6UN20;Q9BVF8	VWA5A	von Willebrand factor A domain-containing protein 5A
+						A5YM45;B5MCR8;B7Z901;C9JZR9;F8WCU3;F8WD78;F8WEL5;Q6NXT4;Q8N5C9;Q96NC3	SLC30A6	Zinc transporter 6
				+	+	A0A087WW13;A0A087WWI4;A0A087X054;A0A087X214;E9PJ21;J3KSR2;J3KTF1;J3QL06;J3QLE9;J3QQH7;K7EQK2;Q9BST8	HYOU1
				+		A0A087WSV8;A0A0A6YYR5;E9PJP3;E9PKG6;E9PLE9;E9PLR0;E9PLR5;E9PM22;E9PME2;E9PRQ3;H0YD18;H0YEG8;J3KQU0;Q2L696;V9HW75	HEL-S-109;Nucb2;NUCB2
			+	+		A0A0B4J299;F5GWT4;F6UYG0;H0YF81;H0YFF1;H0YFK5;H0YFP5;H0YH68;H0YH79;I3L251	WNK1
				+		F5H0B0;H0YC42
				+		A0A0A6YYP0;F6S6P2;F6TC96;F6U1F2;F6U341;F6UR09;F6VEM6;F6WML8;F6X9W3;F6XTU0;H0Y4L1;H0Y710;H0Y759;H0Y7K4;X6RCT4;X6REW1	BAG6
				+		A0A087WT44;A0A0A6YYS0;I3L159;I3L1F5;I3L1G7;I3L1Y2;I3L276;I3L463;I3L4P8	HMOX2
+						H0YNP1	GLCE
				+		F6XHT0;F8WAX7	SELK
		+		+		A0A087WVR6;A0A087WWN5;A0A087WYK6;A0A087WYS8;A0A087X0W4;A0A087X126;A0A087X2F8;A0A0C4DGT1;Q59FY4	ACACA
				+	+	H3BN57;Q86UY0	BLOC1S5-TXNDC5;TXNDC5
		+				E7ETZ0;G3V226;G3V361;G3V479	CALM1
					+	B7XGB9;F8W976;H7C3K4;H7C3S3	ppm1m;PPM1M
+						A0A075B6H7	IGKV3-7
			+			B4DL54;H0YHI0;H0YIM3;H0YIM9;H0YJ25	CHURC1-FNTB
					+	F5H0V4;F5H321;H0YGR9	MLXIP
+						A0A096LP11;I3L4Q1;K7EMZ9	LSM14A
	+		+			H3BPD7;H3BRM8;H3BSH7;I3L4T9;J3KSE6;J3KSI1;J3KTR0	CIRH1A
					+	H0YIZ8;H0YJ10
			+			H7C1K3;H7C417;H7C4C6
					+	E9PLN8;H0YD56;I3L3B4
				+		I3L0Q6;I3L1G6;I3L2X2;I3L516;I3NI42;J3KN36	NOMO3
					+	A6NM71
				+	+	K7EIP6;K7ERI8;K7ERQ8
				+		B4DGG1
+						A0A0A0MRV4;A0A0A0MT35;J3KPF5;J3KPF6;J3KRV9;J3QKK8	FAM213B
				+		A9C4B8;C9J4E9;F8WD95;H7C2M4;M0R1Z5	MBOAT7
[truncated: 25 more rows]
