# Supplementary material for: A spatiotemporal proteomic map of human adipogenesis
Source: Nat Metab. 2024 Apr 2;6(5):861–79. doi: 10.1038/s42255-024-01025-8 (PMC11132986; doi:10.1038/s42255-024-01025-8)
Supplement: Supplementary file 12 — Statistical Source Data Fig. 6. [file 42255_2024_1025_MOESM12_ESM.xlsx]

## Sheet: 6A C19orf12 levels
SGBS_D00	SGBS_D02	SGBS_D04	SGBS_D06	SGBS_D10	SGBS_D12	SGBS_D14	SGBS_D20	hAPC_D-02	hAPC_D00	hAPC_D01	hAPC_D02	hAPC_D04	hAPC_D06	hAPC_D08	hAPC_D10	hAPC_D12	hAPC_D14	TERT-hAPC_D-02	TERT-hAPC_D00	TERT-hAPC_D01	TERT-hAPC_D02	TERT-hAPC_D04	TERT-hAPC_D06	TERT-hAPC_D08	TERT-hAPC_D10	TERT-hAPC_D12	TERT-hAPC_D14	hWA_D-02	hWA_D00	hWA_D01	hWA_D02	hWA_D04	hWA_D06	hWA_D08	hWA_D10	hWA_D12	hWA_D14	ProteinGroups	Genes
NaN	NaN	NaN	-1.65601	0.41511	0.974854	-0.0901191	0.356165	NaN	NaN	NaN	-1.44951	-1.01733	-0.456937	0.192125	0.644541	1.15492	0.932192	NaN	NaN	NaN	-1.54568	-0.922843	-0.4086	0.126716	0.792929	0.852985	1.10449	NaN	NaN	-1.6458	-1.28813	-0.436218	0.371738	0.912508	0.745327	0.762022	0.578553	K7EPS8;Q9NSK7;Q9NSK7-3;Q9NSK7-4	C19orf12

## Sheet: B C19orf12 profile
Preadipocyte FR01	Preadipocyte FR02	Preadipocyte FR03	Preadipocyte FR04	Preadipocyte FR05	Preadipocyte FR06	Preadipocyte FR07	Preadipocyte FR08	Preadipocyte FR09	Preadipocyte FR10	Preadipocyte FR11	Preadipocyte FR12	Preadipocyte FR13	Preadipocyte FR14	Preadipocyte FR15	Preadipocyte FR16	Preadipocyte FR17	Preadipocyte FR18	Preadipocyte FR19	Preadipocyte FR20	Preadipocyte FR21	Preadipocyte FR22	Preadipocyte FR23	Preadipocyte FR24	Adipocyte FR01	Adipocyte FR02	Adipocyte FR03	Adipocyte FR04	Adipocyte FR05	Adipocyte FR06	Adipocyte FR07	Adipocyte FR08	Adipocyte FR09	Adipocyte FR10	Adipocyte FR11	Adipocyte FR12	Adipocyte FR13	Adipocyte FR14	Adipocyte FR15	Adipocyte FR16	Adipocyte FR17	Adipocyte FR18	Adipocyte FR19	Adipocyte FR20	Adipocyte FR21	Adipocyte FR22	Adipocyte FR23	Adipocyte FR24	ProteinGroups	Genes
1	0.254631	0.0540113	0.0546708	0	0	0	0.88891	0	0	0	0	0	0.32517	0	0	0	0.00735418	0	0	0	0.389102	0	0	1	0.87113	0.493924	0.436496	0.475169	0.419781	0.352262	0.198732	0.194872	0.274428	0.157427	0.399406	0.0717117	0	0.00723522	0	0	0	0	0	0.0225854	0	0.297042	0.572116	Q9NSK7-4	C19orf12
[truncated: 1 more columns]

## Sheet: D Interactome
C19orf12_GFP01	C19orf12_GFP02	C19orf12_GFP03	GFP_CTR01	GFP_CTR02	GFP_CTR03	GFP_CTR04	GFP_CTR05	GFP_CTR06	ProteinGroups	Genes	UniProtIds
11.4954	11.1593	11.1167	12.4096	12.6153	12.6909	12.5525	11.9992	11.6394	A0A024QZ33;Q9H0G5	NSRP1	A0A024QZ33;Q9H0G5
15.4749	15.2924	15.6196	17.6879	16.9859	17.3859	16.8021	16.7533	16.5207	A0A024R1R8;Q9Y2S6	ENSG00000225528;TMA7	A0A024R1R8;Q9Y2S6
11.2503	10.9733	10.2128	11.7776	11.5664	11.3322	11.9142	11.223	11.3562	A0A024R4E5;Q00341	HDLBP	A0A024R4E5;Q00341
8.95541	6.88343	7.52803	-0.703144	-0.736787	-1.6937	1.94734	6.39431	5.16446	A0A024R4K9;A0A087WZA9;A0A087X266;Q9BXJ8;Q9BXJ8-2	TMEM120A	A0A024R4K9;A0A087WZA9;A0A087X266;Q9BXJ8;Q9BXJ8-2
10.1863	10.1816	10.681	11.2577	10.5506	11.0847	11.4371	11.0458	10.2772	A0A024R571;Q9H4M9	EHD1	A0A024R571;Q9H4M9
9.92786	10.0339	9.47697	-1.30137	1.24673	11.7783	0.75249	10.6249	11.1311	A0A024R7E8;K7EMV4;K7EN05;K7EPC8;K7EQ44;P60002	ELOF1	A0A024R7E8;K7EMV4;K7EN05;K7EPC8;K7EQ44;P60002
4.92656	6.22563	6.15942	-5.77766	-6.45482	3.0824	-6.07568	6.29586	-6.05049	A0A024RA52;P25787	PSMA2	A0A024RA52;P25787
14.1651	13.6498	13.7797	15.5999	15.247	14.898	14.0973	13.8571	14.2575	A0A024RAC6	ELOA	A0A024RAC6
13.0053	10.039	10.2164	-1.67131	0.385747	-1.30824	1.53569	5.4734	4.5102	A0A075B6F6;A0A0S2Z6F0;A0A3B3IT72;A0A3B3IUB5;Q8TCT9;Q8TCT9-2;Q8TCT9-4;Q8TCT9-5	HM13	A0A075B6F6;A0A0S2Z6F0;A0A3B3IT72;A0A3B3IUB5;Q8TCT9;Q8TCT9-2;Q8TCT9-4;Q8TCT9-5
3.42653	10.4713	9.14492	11.8818	11.7764	10.7502	10.1174	11.3003	11.8727	A0A075B6F9;Q9Y314	NOSIP	A0A075B6F9;Q9Y314
1.02468	6.26085	6.00698	0.679028	3.09847	0.358334	3.39436	7.78656	2.0063	A0A087WT20;Q9NV06	DCAF13	A0A087WT20;Q9NV06
9.87856	9.7818	10.5751	9.77289	11.1266	0.751188	0.295637	5.20921	9.50335	A0A087WTA5;E7ERK9;Q9UI10;Q9UI10-2;Q9UI10-3	EIF2B4	A0A087WTA5;E7ERK9;Q9UI10;Q9UI10-2;Q9UI10-3
9.86922	10.2097	9.70294	1.51665	1.3643	11.289	9.86513	9.0875	0.18941	A0A087WTA8;P08123	COL1A2	A0A087WTA8;P08123
3.28438	4.98126	8.95158	9.85996	1.49026	0.407277	4.60809	9.89589	4.74303	A0A087WTL9;Q71RC2;Q71RC2-2;Q71RC2-3;Q71RC2-4;Q71RC2-5;Q71RC2-6;Q71RC2-7;Q8TBL5;Q96J85	LARP4	A0A087WTL9;Q71RC2;Q71RC2-2;Q71RC2-3;Q71RC2-4;Q71RC2-5;Q71RC2-6;Q71RC2-7;Q8TBL5;Q96J85
13.3295	12.8616	13.0781	12.7982	12.7545	12.5318	12.784	12.2156	12.3705	A0A087WTP3;Q92945	KHSRP	A0A087WTP3;Q92945
8.29873	10.0401	8.64304	2.7161	-0.412359	1.88195	10.0217	9.98287	4.50851	A0A087WTS8;A0A087WYC1;P34932	HSPA4	A0A087WTS8;A0A087WYC1;P34932
10.1356	10.3249	11.437	3.29025	11.1463	0.342593	3.20272	5.51455	3.36474	A0A087WTU3;Q9Y6I9	TEX264	A0A087WTU3;Q9Y6I9
3.96558	5.24841	4.56368	0.824317	1.22621	-2.09007	10.0153	9.98	8.04392	A0A087WTZ5;E9PJ81;E9PRQ7;Q04323;Q04323-2	UBXN1	A0A087WTZ5;E9PJ81;E9PRQ7;Q04323;Q04323-2
11.914	10.644	10.0256	1.52792	0.836139	1.15578	3.05605	9.24746	2.40741	A0A087WU53;Q9H0U3	MAGT1	A0A087WU53;Q9H0U3
5.50583	6.46371	7.64116	2.23807	-1.69533	0.770293	-0.315277	6.24934	1.15099	A0A087WU62;A0A087X2D5;A0A0G2JMS5;Q9BRJ2	MRPL45	A0A087WU62;A0A087X2D5;A0A0G2JMS5;Q9BRJ2
12.3293	12.1522	12.1839	12.4191	12.7835	11.5322	0.232398	11.6548	11.0405	A0A087WUC6;E9PI68;E9PL01;Q15005	SPCS2	A0A087WUC6;E9PI68;E9PL01;Q15005
2.04942	5.49734	0.977903	-0.596558	10.6503	-2.44894	4.91554	4.46585	1.51872	A0A087WUD3;Q9NRP0;Q9NRP0-2	OSTC	A0A087WUD3;Q9NRP0;Q9NRP0-2
2.48113	10.0013	3.70704	1.38601	3.71959	10.077	7.58265	7.71862	4.476	A0A087WUK2;O14979	HNRNPDL	A0A087WUK2;O14979
9.48252	10.5121	10.7481	0.0235092	10.4017	0.177577	10.0526	8.15956	8.2312	A0A087WUL2;A0A087WXQ8;A0A087WY10;P49720	PSMB3	A0A087WUL2;A0A087WXQ8;A0A087WY10;P49720
11.4841	11.0319	11.0768	10.9548	11.9136	11.4929	11.0675	10.6259	10.365	A0A087WUQ6;A0A2R8Y6B6;P07203	GPX1	A0A087WUQ6;A0A2R8Y6B6;P07203
12.7442	12.965	13.0108	14.7059	14.0624	14.042	13.8595	13.5832	13.8907	A0A087WUT6;O60841	EIF5B	A0A087WUT6;O60841
3.97414	7.12953	4.26311	0.051273	0.340077	1.72948	-0.340298	8.94624	-0.498902	A0A087WUX8;A0A087WYF7;Q6UXV4	APOOL	A0A087WUX8;A0A087WYF7;Q6UXV4
9.87026	9.80037	9.88467	10.9417	9.47998	10.6796	9.09782	9.66776	8.09241	A0A087WVM4;B7ZM99;Q6UB35	MTHFD1L	A0A087WVM4;B7ZM99;Q6UB35
14.397	12.0294	11.7146	11.6947	13.1536	12.633	12.0119	14.2129	14.0053	A0A087WVP4;A0A087X1R1;P53814;P53814-5;P53814-6	SMTN	A0A087WVP4;A0A087X1R1;P53814;P53814-5;P53814-6
13.6605	13.5055	13.7914	13.1814	7.36189	13.0684	12.9166	13.3644	12.4878	A0A087WVQ6;Q00610;Q00610-2	CLTC	A0A087WVQ6;Q00610;Q00610-2
8.86853	8.56461	7.07127	-0.110297	9.9272	-0.76686	3.00814	9.80799	8.66374	A0A087WW40;Q9Y371;Q9Y371-2	SH3GLB1	A0A087WW40;Q9Y371;Q9Y371-2
11.1274	10.3887	10.5984	4.05589	0.157945	0.363476	2.76877	9.06424	9.48964	A0A087WW66;Q99460	PSMD1	A0A087WW66;Q99460
9.32739	6.1549	8.7595	10.3989	-2.69811	-1.01425	2.09542	9.39497	4.39692	A0A087WWF8;F8VV13;Q96DR8	MUCL1	A0A087WWF8;F8VV13;Q96DR8
4.46235	7.51348	7.81665	7.85186	3.98551	2.13494	3.27423	2.42828	2.84354	A0A087WWP4;A0A494C001;A0A499FJY3;Q96T37;Q96T37-2;Q96T37-3;Q96T37-4	RBM15	A0A087WWP4;A0A494C001;A0A499FJY3;Q96T37;Q96T37-2;Q96T37-3;Q96T37-4
3.96808	6.81175	4.75564	-3.23614	12.7689	12.5678	12.4012	11.6454	11.9214	A0A087WWS1;Q96FV9	THOC1	A0A087WWS1;Q96FV9
12.0059	11.1309	11.4435	12.4854	12.2275	12.425	11.1869	10.7203	10.7117	A0A087WWU8;P06753-2;P06753-5	TPM3	A0A087WWU8;P06753-2;P06753-5
7.95742	12.084	5.58884	9.31033	9.99663	10.4685	0.778827	8.10977	8.13861	A0A087WX29;A0A087WYY0;A0A087X260;B1AKP7;G3V162;Q13148	TARDBP	A0A087WX29;A0A087WYY0;A0A087X260;B1AKP7;G3V162;Q13148
4.66889	9.97093	10.9348	9.22678	1.59708	1.6736	0.392429	10.4968	10.3884	A0A087WXC5;E7ESZ7;O95299	NDUFA10	A0A087WXC5;E7ESZ7;O95299
15.8455	15.2006	15.2672	15.8404	16.2995	15.7931	15.8259	14.8067	15.3816	A0A087WXM6;A0A0A6YYL6;J3KRX5;J3QQT2;P18621;P18621-3	RPL17;RPL17-C18orf32;RPL17;RPL17;RPL17;RPL17	A0A087WXM6;A0A0A6YYL6;J3KRX5;J3QQT2;P18621;P18621-3
12.757	11.7249	12.0555	12.4842	12.9465	11.9578	12.1763	11.8868	11.8564	A0A087WXU3;A0A499FIX8;A0FGR8;A0FGR8-2;A0FGR8-6;H7BXI1	ESYT2	A0A087WXU3;A0A499FIX8;A0FGR8;A0FGR8-2;A0FGR8-6;H7BXI1
13.7024	13.0494	13.1382	14.1923	14.0522	13.8811	14.3412	13.0644	13.0033	A0A087WY71;Q96CW1;Q96CW1-2	AP2M1	A0A087WY71;Q96CW1;Q96CW1-2
12.8201	11.7612	6.4178	12.8797	12.6021	12.0619	12.2975	12.0152	12.0351	A0A087WYD6;A0A0G2JLV0;A0A140T9S0;E7ENX8;Q03519;Q03519-2;X5CMH5	TAP2;TAP2;TAP2;ENSG00000250264;TAP2;TAP2;TAP2	A0A087WYD6;A0A0G2JLV0;A0A140T9S0;E7ENX8;Q03519;Q03519-2;X5CMH5
3.68129	5.71116	6.39711	0.204665	0.353758	0.673094	0.667912	6.53488	0.513867	A0A087WYR0;P09132	SRP19	A0A087WYR0;P09132
10.6877	8.84018	4.56709	0.20003	9.68956	-0.599321	0.662737	6.27937	1.49706	A0A087WYR3;A0A087WZ51;O43399;O43399-2;O43399-3;O43399-4;O43399-5;O43399-6;O43399-7	TPD52L2	A0A087WYR3;A0A087WZ51;O43399;O43399-2;O43399-3;O43399-4;O43399-5;O43399-6;O43399-7
11.5678	11.2547	11.7348	10.352	10.3461	8.27482	13.0972	12.4225	12.0195	A0A087WYS1;E7EUC7;Q16851;Q16851-2	UGP2	A0A087WYS1;E7EUC7;Q16851;Q16851-2
12.0023	11.2168	11.8795	13.9882	11.6536	11.817	12.2185	11.7138	13.3931	A0A087WYT3;Q15185;Q15185-3;Q15185-4	PTGES3	A0A087WYT3;Q15185;Q15185-3;Q15185-4
8.36325	10.0151	9.25165	0.846897	8.20557	2.36841	7.93684	7.14801	9.05766	A0A087WZK9;B3KS98;O15372	EIF3H	A0A087WZK9;B3KS98;O15372
10.704	11.7649	11.1498	14.1319	12.1648	11.8151	12.0351	12.5849	13.2033	A0A087X020;Q9Y3A5	SBDS	A0A087X020;Q9Y3A5
11.2962	12.8759	11.326	-1.58399	8.60208	5.75743	10.487	10.2021	10.4674	A0A087X054;A0A494C039;Q9Y4L1	HYOU1	A0A087X054;A0A494C039;Q9Y4L1
13.1255	9.86743	12.6493	10.1031	12.4963	6.99734	9.46441	11.1001	11.2021	A0A087X0A8;D6RGG3;Q99715;Q99715-2;Q99715-4	COL12A1	A0A087X0A8;D6RGG3;Q99715;Q99715-2;Q99715-4
8.64718	8.61612	8.32997	1.09559	0.465173	9.11213	2.78576	7.70188	-0.36872	A0A087X0K9;G3V1L9;G5E9E7;Q07157;Q07157-2	TJP1	A0A087X0K9;G3V1L9;G5E9E7;Q07157;Q07157-2
9.26175	10.7403	9.5827	4.85744	8.94594	8.93144	9.93571	10.2075	3.68991	A0A087X0S5;P12109	COL6A1	A0A087X0S5;P12109
12.4369	11.3926	11.5739	13.6032	14.038	12.2792	12.9048	11.9551	12.6842	A0A087X0U2;A0A1B0GUZ5;P0DPB5;Q7Z776	POLR1D	A0A087X0U2;A0A1B0GUZ5;P0DPB5;Q7Z776
14.3433	13.7319	14.1401	14.5637	14.5536	14.4623	14.3256	14.1044	14.4491	A0A087X0V5;P29728;P29728-2	OAS2	A0A087X0V5;P29728;P29728-2
11.1	11.3574	9.32624	1.2396	-0.691151	-2.23374	-1.08448	6.25211	8.52024	A0A087X117;A0A0G2JN29;J3KN36;P69849;Q15155;Q5JPE7;Q5JPE7-2	NOMO1;NOMO1;NOMO3;NOMO3;NOMO1;NOMO2;NOMO2	A0A087X117;A0A0G2JN29;J3KN36;P69849;Q15155;Q5JPE7;Q5JPE7-2
0.164431	6.97619	5.17159	-0.495018	1.80324	0.605968	0.451043	4.41514	0.119551	A0A087X118;A0A6Q8PF29;A0A6Q8PF44;A0A6Q8PGN3;A0A6Q8PH25;A0A6Q8PH71;A0A6Q8PHA2;A0A6Q8PHG2;Q27J81;Q27J81-2	INF2	A0A087X118;A0A6Q8PF29;A0A6Q8PF44;A0A6Q8PGN3;A0A6Q8PH25;A0A6Q8PH71;A0A6Q8PHA2;A0A6Q8PHG2;Q27J81;Q27J81-2
13.9717	11.9017	14.1771	12.9447	14.1003	13.6058	12.4016	10.6528	12.0245	A0A087X1G1;H7BYD0;Q16718;Q16718-2	NDUFA5	A0A087X1G1;H7BYD0;Q16718;Q16718-2
8.88626	8.16658	8.88074	4.57197	0.459917	-2.71854	1.7006	5.16571	2.87307	A0A087X1K9;B4DP64;E5RGR0;O75608;O75608-2	LYPLA1	A0A087X1K9;B4DP64;E5RGR0;O75608;O75608-2
11.025	9.86009	10.2629	11.4752	10.4695	10.495	10.1609	9.68211	10.5148	A0A087X208;A0A494C0G5;A0A494C1I6;O00468;O00468-2;O00468-3;O00468-4;O00468-5;O00468-6;O00468-7	AGRN	A0A087X208;A0A494C0G5;A0A494C1I6;O00468;O00468-2;O00468-3;O00468-4;O00468-5;O00468-6;O00468-7
12.5015	12.086	12.2353	12.8967	13.5527	12.2224	13.5802	12.7242	12.5954	A0A087X279;P09913	IFIT2	A0A087X279;P09913
13.6231	12.6799	13.2411	8.08629	9.40342	8.25333	0.864868	9.92369	10.0948	A0A087X2B5;P35613;P35613-2	BSG	A0A087X2B5;P35613;P35613-2
2.62192	6.06978	-1.29528	-1.1162	-0.384011	0.0135621	-0.142309	5.23035	2.0506	A0A087X2G6;A0A0C4DGU5;D6RIC3;Q9Y3C1;Q9Y3C1-2;Q9Y3C1-3	NOP16	A0A087X2G6;A0A0C4DGU5;D6RIC3;Q9Y3C1;Q9Y3C1-2;Q9Y3C1-3
12.4867	11.5446	11.9601	1.54656	1.54188	4.73389	10.9717	9.49713	10.9969	A0A087X2I1;P62333	PSMC6	A0A087X2I1;P62333
10.036	9.3454	11.2107	10.7994	12.0698	10.9313	11.1035	10.7594	11.117	A0A096LNY5;A0A096LNY6;A0A096LP92;A0A096LPA2;A0A0A6YY92;A0A1B0GTG9;A0A1B0GTJ7;A0A1B0GWF8;A0A1B0GWJ0;P30566;P30566-2	ADSL	A0A096LNY5;A0A096LNY6;A0A096LP92;A0A096LPA2;A0A0A6YY92;A0A1B0GTG9;A0A1B0GTJ7;A0A1B0GWF8;A0A1B0GWJ0;P30566;P30566-2
15.2542	14.7015	14.8163	16.9969	17.036	16.4524	18.1675	16.8622	17.6287	A0A096LNZ9;A0A096LPJ4;P05161	ISG15	A0A096LNZ9;A0A096LPJ4;P05161
3.62028	5.80243	5.19732	0.18952	0.808792	0.663438	0.357713	7.94302	2.87277	A0A0A0MQS9;A0A0A0MTC7;Q16363;Q16363-2	LAMA4	A0A0A0MQS9;A0A0A0MTC7;Q16363;Q16363-2
14.0653	14.0563	14.1049	14.4818	14.8022	14.3582	13.9182	13.4356	13.5342	A0A0A0MQV6;P09038;P09038-1;P09038-2;P09038-3	FGF2	A0A0A0MQV6;P09038;P09038-1;P09038-2;P09038-3
11.2268	11.1882	10.0709	12.2922	11.5352	10.3109	10.0827	10.4854	11.7336	A0A0A0MQX4;E9PK59;E9PPN3;E9PS17;H0YCI6;Q96KG9;Q96KG9-2;Q96KG9-3;Q96KG9-4;Q96KG9-5;Q96KG9-6	SCYL1	A0A0A0MQX4;E9PK59;E9PPN3;E9PS17;H0YCI6;Q96KG9;Q96KG9-2;Q96KG9-3;Q96KG9-4;Q96KG9-5;Q96KG9-6
12.41	10.7976	12.7537	11.7141	13.4689	11.4442	11.6528	11.949	11.4675	A0A0A0MQX7;Q08629	SPOCK1	A0A0A0MQX7;Q08629
12.3943	10.6719	10.3452	10.2855	10.7057	11.4218	9.47431	9.94932	9.20653	A0A0A0MQX8;C9JP00;Q9NR56;Q9NR56-2;Q9NR56-5;Q9NR56-6;Q9NR56-7	MBNL1	A0A0A0MQX8;C9JP00;Q9NR56;Q9NR56-2;Q9NR56-5;Q9NR56-6;Q9NR56-7
3.49609	6.33851	4.41144	0.542644	-0.376355	-2.53104	0.400761	8.59057	4.28656	A0A0A0MR59;A0A0C4DG68;E9PR38;H0YDK8;H0YEH2;Q14671;Q14671-2;Q14671-3;Q14671-4;Q5T1Z4;Q5T1Z8;Q8TB72;Q8TB72-2;Q8TB72-3;Q8TB72-4	PUM2;PUM2;PUM1;PUM1;PUM1;PUM1;PUM1;PUM1;PUM1;PUM1;PUM1;PUM2;PUM2;PUM2;PUM2	A0A0A0MR59;A0A0C4DG68;E9PR38;H0YDK8;H0YEH2;Q14671;Q14671-2;Q14671-3;Q14671-4;Q5T1Z4;Q5T1Z8;Q8TB72;Q8TB72-2;Q8TB72-3;Q8TB72-4
10.7893	10.2219	10.6556	8.99486	9.21439	-0.617983	10.3831	10.1502	10.9676	A0A0A0MRA5;B7Z4B8;M0QYZ0;Q9BUJ2;Q9BUJ2-2;Q9BUJ2-3;Q9BUJ2-4	HNRNPUL1	A0A0A0MRA5;B7Z4B8;M0QYZ0;Q9BUJ2;Q9BUJ2-2;Q9BUJ2-3;Q9BUJ2-4
-0.341838	8.28678	5.74432	0.699952	0.486425	8.82971	0.293305	9.33667	8.57129	A0A0A0MRA8;A0A0A0MSA4;A8K968;Q9Y2J2;Q9Y2J2-2;Q9Y2J2-4	EPB41L3	A0A0A0MRA8;A0A0A0MSA4;A8K968;Q9Y2J2;Q9Y2J2-2;Q9Y2J2-4
4.91345	7.02707	9.53899	10.0256	10.0502	-0.954836	9.10505	8.54509	4.50334	A0A0A0MRE1;A0A0A0MSB8;B4DJ07;Q9UPT5;Q9UPT5-1;Q9UPT5-2;Q9UPT5-5;Q9UPT5-6	EXOC7	A0A0A0MRE1;A0A0A0MSB8;B4DJ07;Q9UPT5;Q9UPT5-1;Q9UPT5-2;Q9UPT5-5;Q9UPT5-6
10.878	10.845	11.7568	12.7605	11.798	12.6364	12.6894	11.8871	11.9689	A0A0A0MRG2;E9PG40;H7C0V9;P05067;P05067-10;P05067-11;P05067-3;P05067-4;P05067-5;P05067-6;P05067-7;P05067-8;P05067-9	APP	A0A0A0MRG2;E9PG40;H7C0V9;P05067;P05067-10;P05067-11;P05067-3;P05067-4;P05067-5;P05067-6;P05067-7;P05067-8;P05067-9
9.95324	9.32968	10.8818	10.0936	10.6449	-0.154941	8.31208	9.83742	1.69149	A0A0A0MRI2;Q9UNH7;Q9UNH7-2	SNX6	A0A0A0MRI2;Q9UNH7;Q9UNH7-2
12.8934	12.7296	12.999	13.4492	13.5436	13.2967	13.1964	12.2025	12.7909	A0A0A0MRJ6;F6S8N6;P22061;P22061-2	PCMT1	A0A0A0MRJ6;F6S8N6;P22061;P22061-2
3.09776	10.4445	8.57425	1.50259	-1.20608	0.82496	0.903717	8.67916	10.0197	A0A0A0MRP0;Q8IWC1;Q8IWC1-2;Q8IWC1-3;Q8IWC1-4	MAP7D3	A0A0A0MRP0;Q8IWC1;Q8IWC1-2;Q8IWC1-3;Q8IWC1-4
5.05883	7.57383	6.21794	1.19737	-0.40072	0.265213	-0.53192	7.94785	2.99857	A0A0A0MRR7;P09234	SNRPC	A0A0A0MRR7;P09234
4.28671	9.8916	10.2068	9.63235	10.2507	11.1451	1.6962	8.01541	0.482133	A0A0A0MRT6;B6VEX4;Q8IZP0;Q8IZP0-10;Q8IZP0-12;Q8IZP0-2;Q8IZP0-3;Q8IZP0-4;Q8IZP0-5;Q8IZP0-6;Q8IZP0-7;Q8IZP0-8;Q8IZP0-9	ABI1	A0A0A0MRT6;B6VEX4;Q8IZP0;Q8IZP0-10;Q8IZP0-12;Q8IZP0-2;Q8IZP0-3;Q8IZP0-4;Q8IZP0-5;Q8IZP0-6;Q8IZP0-7;Q8IZP0-8;Q8IZP0-9
12.9884	11.0756	12.7955	11.3456	13.848	9.90553	8.73755	9.72011	8.96236	A0A0A0MS07;A0A0A0MS08;P01857	IGHG1	A0A0A0MS07;A0A0A0MS08;P01857
11.6796	10.6446	13.3731	9.42327	11.1242	10.8169	12.7619	11.3658	10.6027	A0A0A0MSQ0;P13797;P13797-2;P13797-3	PLS3	A0A0A0MSQ0;P13797;P13797-2;P13797-3
11.0008	10.4293	10.4197	2.31524	1.79533	-0.513399	9.80422	6.50576	-0.562152	A0A0A0MSV9;A0A0G2JH37;A0A0G2JKZ1;A2AB90;O15533;O15533-2;O15533-3	TAPBP	A0A0A0MSV9;A0A0G2JH37;A0A0G2JKZ1;A2AB90;O15533;O15533-2;O15533-3
10.4091	9.35358	10.1224	2.24501	10.569	1.93417	1.67721	9.70277	8.34224	A0A0A0MSW0;Q5T4S7;Q5T4S7-2;Q5T4S7-3;Q5T4S7-4;X6RE05	UBR4	A0A0A0MSW0;Q5T4S7;Q5T4S7-2;Q5T4S7-3;Q5T4S7-4;X6RE05
13.8782	13.0778	13.3057	13.052	13.3814	12.9384	12.9099	12.9477	12.763	A0A0A0MSX9;P41252	IARS1	A0A0A0MSX9;P41252
13.6216	13.5503	13.9142	15.1777	15.4604	15.0678	14.9894	14.0325	14.4401	A0A0A0MSY6;H7BZR5;Q86XH1;Q86XH1-2;Q86XH1-5	IQCA1	A0A0A0MSY6;H7BZR5;Q86XH1;Q86XH1-2;Q86XH1-5
11.1164	10.57	9.83184	12.0889	10.7629	6.5086	9.79235	9.56734	9.66148	A0A0A0MSY7;H3BP77;O00142;O00142-2;O00142-4;O00142-6	TK2	A0A0A0MSY7;H3BP77;O00142;O00142-2;O00142-4;O00142-6
11.3658	11.2977	11.82	13.6126	12.1989	12.1029	10.985	11.6483	12.3595	A0A0A0MT02;A2ABK4;P18615;P18615-3	NELFE	A0A0A0MT02;A2ABK4;P18615;P18615-3
5.67832	7.82282	4.77257	9.51735	9.02856	1.0258	2.13327	9.93262	9.15647	A0A0A0MT58;A0A1W2PPZ5;A0A1W2PRL9;B7Z4S1;P23193;P23193-2;Q15560;Q15560-2	TCEA2;TCEA1;TCEA1;TCEA1;TCEA1;TCEA1;TCEA2;TCEA2	A0A0A0MT58;A0A1W2PPZ5;A0A1W2PRL9;B7Z4S1;P23193;P23193-2;Q15560;Q15560-2
12.5322	11.9531	11.8468	12.5304	12.5293	12.3065	12.2459	12.1694	12.0429	A0A0A0MTC1;A0A0A0MTR7;Q63HN8;Q63HN8-4	RNF213	A0A0A0MTC1;A0A0A0MTR7;Q63HN8;Q63HN8-4
9.99148	10.1254	11.0627	10.9562	5.87141	5.05586	9.2839	9.57188	10.1866	A0A0A0MTH3;Q13418	ILK	A0A0A0MTH3;Q13418
3.68007	6.34408	5.16114	0.846146	9.16538	0.320374	2.0775	5.53934	4.58456	A0A0A0MTI1;Q15392;Q15392-2	DHCR24	A0A0A0MTI1;Q15392;Q15392-2
10.3848	9.76475	9.19457	0.847395	1.50841	2.14703	2.28038	5.27765	2.05092	A0A0A6YYA0;Q86XR7-2;Q9Y3B3;Q9Y3B3-2	TMED7-TICAM2;TICAM2;TMED7;TMED7	A0A0A6YYA0;Q86XR7-2;Q9Y3B3;Q9Y3B3-2
13.5061	12.6675	13.302	12.6072	12.3263	12.1895	12.5877	11.9276	11.775	A0A0A6YYG9;F8WCF6;F8WDD7;P59998;P59998-2;P59998-3	ARPC4-TTLL3;ARPC4-TTLL3;ARPC4;ARPC4;ARPC4;ARPC4	A0A0A6YYG9;F8WCF6;F8WDD7;P59998;P59998-2;P59998-3
2.22497	6.58774	4.52258	-0.404278	-0.689332	7.83942	9.10779	9.76266	8.87437	A0A0B4J1R3;D6RCT4;Q8IVU3;Q8IVU3-2;Q8IVU3-3	HERC6	A0A0B4J1R3;D6RCT4;Q8IVU3;Q8IVU3-2;Q8IVU3-3
5.80558	2.33159	7.65639	11.5757	4.16132	2.63436	10.0139	7.92776	4.11626	A0A0B4J1R6;P29401;P29401-2	TKT	A0A0B4J1R6;P29401;P29401-2
14.8378	14.8464	15.1525	16.5119	16.6448	16.4582	16.2218	15.7202	16.2361	A0A0B4J1Z1;C9JAB2;Q16629;Q16629-2;Q16629-3;Q16629-4	SRSF7	A0A0B4J1Z1;C9JAB2;Q16629;Q16629-2;Q16629-3;Q16629-4
4.71368	3.83707	-3.97281	5.74684	7.7288	-3.47638	-3.136	6.77291	-2.98608	A0A0B4J231;B9A064	IGLL5	A0A0B4J231;B9A064
14.0901	11.5684	13.7402	14.4388	13.5627	14.3916	11.3628	11.7002	10.9858	A0A0B4J259;F8VV32;P61626	LYZ	A0A0B4J259;F8VV32;P61626
13.689	12.593	13.1362	12.9511	12.8552	13.3231	13.661	12.0031	12.8485	A0A0B4J2B4;K7ELC2;K7EM56;P62841;S4R417	RPS15	A0A0B4J2B4;K7ELC2;K7EM56;P62841;S4R417
-2.74375	7.01669	3.93638	-3.57576	-2.42753	-3.49823	-2.80073	-3.57724	0.958735	A0A0B4J2C3;E9PJF7;J3KPG2;P13693;Q5W0H4	TPT1	A0A0B4J2C3;E9PJF7;J3KPG2;P13693;Q5W0H4
3.38043	9.7646	5.71063	1.6048	1.78532	1.69947	2.01784	7.12511	3.80886	A0A0B4J2E5;Q15269	LOC102724159;PWP2	A0A0B4J2E5;Q15269
11.1496	11.6263	10.899	12.5524	12.0937	11.4485	11.1413	10.4308	10.6693	A0A0C4DG17;C9J9K3;P08865	RPSA	A0A0C4DG17;C9J9K3;P08865
3.6875	8.21127	5.30888	9.89845	0.152138	-0.467972	3.26326	5.45605	6.61004	A0A0C4DG51;Q9NP80;Q9NP80-3	PNPLA8	A0A0C4DG51;Q9NP80;Q9NP80-3
14.5781	14.4664	14.5498	15.8378	15.6126	15.7467	14.311	14.2468	14.575	A0A0C4DG62;F8WCT1;Q66PJ3;Q66PJ3-2;Q66PJ3-3;Q66PJ3-7	ARL6IP4	A0A0C4DG62;F8WCT1;Q66PJ3;Q66PJ3-2;Q66PJ3-3;Q66PJ3-7
15.6836	15.4514	15.6051	17.0765	17.0073	16.641	16.3055	15.8287	16.0872	A0A0C4DG89	DDX46	A0A0C4DG89
13.1526	12.6239	12.7071	13.6932	13.7179	13.5662	13.0537	12.3859	12.495	A0A0C4DG98;Q8NI27	THOC2	A0A0C4DG98;Q8NI27
10.5468	10.0845	9.78967	10.9256	10.7503	10.6846	10.6473	9.99576	10.7723	A0A0C4DGA7;O94929-3	ABLIM3	A0A0C4DGA7;O94929-3
7.95625	8.29303	9.46644	2.37553	-0.0746378	-1.45038	4.77117	5.6642	2.62494	A0A0C4DGG1;E9PIY1;Q9UKS6	PACSIN3	A0A0C4DGG1;E9PIY1;Q9UKS6
5.94503	9.32791	11.1186	8.36443	10.684	1.33778	8.96983	8.89118	6.43388	A0A0C4DGG9;A0A2R8Y212;A0A2R8Y425;A0A2R8Y521;A0A2R8Y5J0;A0A2R8YD40;A0A2R8YDJ9;A0A2R8YFD8;A0A2R8YFK9;A0A2U3TZM0;F5GWX5;Q14839;Q14839-2	CHD4	A0A0C4DGG9;A0A2R8Y212;A0A2R8Y425;A0A2R8Y521;A0A2R8Y5J0;A0A2R8YD40;A0A2R8YDJ9;A0A2R8YFD8;A0A2R8YFK9;A0A2U3TZM0;F5GWX5;Q14839;Q14839-2
10.4848	9.86248	10.5971	12.1701	11.2187	9.81455	9.73851	9.92955	10.6765	A0A0C4DGH3;Q9Y6R0	NUMBL	A0A0C4DGH3;Q9Y6R0
3.59093	10.408	5.33752	12.3067	0.476412	0.323056	2.30761	10.9288	4.57769	A0A0C4DGK8;G3V359;G3V3C7;G3V3M6;G3V5D9;G3V5M0;G3V5Q1;H7C4A8;P27695	APEX1	A0A0C4DGK8;G3V359;G3V3C7;G3V3M6;G3V5D9;G3V5M0;G3V5Q1;H7C4A8;P27695
2.89286	6.6335	7.0028	2.91363	-0.534513	-0.670738	1.12297	8.4921	8.39667	A0A0C4DGN6;F8VXI9;F8W822;F8WAK2;J3QRU8;Q14161;Q14161-10;Q14161-11;Q14161-2;Q14161-3;Q14161-4;Q14161-5;Q14161-6;Q14161-7;Q14161-8;Q14161-9;Q9Y2X7;Q9Y2X7-3;R4GNG3	GIT1;GIT2;GIT2;GIT2;GIT1;GIT2;GIT2;GIT2;GIT2;GIT2;GIT2;GIT2;GIT2;GIT2;GIT2;GIT2;GIT1;GIT1;GIT2	A0A0C4DGN6;F8VXI9;F8W822;F8WAK2;J3QRU8;Q14161;Q14161-10;Q14161-11;Q14161-2;Q14161-3;Q14161-4;Q14161-5;Q14161-6;Q14161-7;Q14161-8;Q14161-9;Q9Y2X7;Q9Y2X7-3;R4GNG3
11.5008	10.9237	10.9768	11.5348	11.7459	11.2973	12.3646	11.0766	11.3366	A0A0C4DGQ5;K7ELJ7;P04632	CAPNS1	A0A0C4DGQ5;K7ELJ7;P04632
9.06261	9.82367	4.62819	7.97333	10.8056	6.63691	8.98713	7.95291	3.73789	A0A0C4DGQ8;Q6IAN0	DHRS7B	A0A0C4DGQ8;Q6IAN0
13.5633	13.2895	12.4965	12.6689	12.3419	10.5323	11.2124	11.8661	11.3766	A0A0C4DGS1;P39656;P39656-3	DDOST	A0A0C4DGS1;P39656;P39656-3
8.45533	8.94894	6.02014	1.40136	0.0342975	-2.41256	11.5913	10.9511	11.3542	A0A0C4DGU8;H3BMH7;Q5XUX0;Q5XUX0-2	FBXO31;ENSG00000131152;FBXO31;FBXO31	A0A0C4DGU8;H3BMH7;Q5XUX0;Q5XUX0-2
12.6787	12.365	12.2747	13.5737	13.3922	13.1575	12.8328	12.0049	12.3629	A0A0D9SEI3;A0A0D9SEN2;A0A0D9SER5;P21127;P21127-10;P21127-12;P21127-2;P21127-3;P21127-4;P21127-5;P21127-6;P21127-8;P21127-9;Q5QPR3;Q5QPR4;Q9UQ88;Q9UQ88-10;Q9UQ88-2;Q9UQ88-3;Q9UQ88-4	CDK11B;CDK11B;CDK11B;CDK11B;CDK11B;CDK11B;CDK11B;CDK11B;CDK11B;CDK11B;CDK11B;CDK11B;CDK11B;CDK11A;CDK11A;CDK11A;CDK11A;CDK11A;CDK11A;CDK11A	A0A0D9SEI3;A0A0D9SEN2;A0A0D9SER5;P21127;P21127-10;P21127-12;P21127-2;P21127-3;P21127-4;P21127-5;P21127-6;P21127-8;P21127-9;Q5QPR3;Q5QPR4;Q9UQ88;Q9UQ88-10;Q9UQ88-2;Q9UQ88-3;Q9UQ88-4
12.0378	11.5282	10.9015	11.5478	12.2568	11.6027	11.7382	11.5605	11.2489	A0A0D9SEI9;A0A0D9SFE1;K4DIA8;K4DIB8;Q9H936	SLC25A22	A0A0D9SEI9;A0A0D9SFE1;K4DIA8;K4DIB8;Q9H936
4.97972	6.8431	7.231	11.1211	1.58367	-1.63879	11.1908	8.35379	2.69209	A0A0D9SEM4;Q08170	SRSF4	A0A0D9SEM4;Q08170
15.4188	11.9071	14.333	12.9307	13.0981	10.7486	11.7912	11.3059	12.2825	A0A0D9SEY1;E7EN19;E7ENQ1;G3XAA2;G5E948;H7C360;O95819;O95819-2;O95819-3;O95819-4;O95819-5;O95819-6	MAP4K4	A0A0D9SEY1;E7EN19;E7ENQ1;G3XAA2;G5E948;H7C360;O95819;O95819-2;O95819-3;O95819-4;O95819-5;O95819-6
16.0617	15.6506	15.949	16.9884	16.9186	16.5696	16.5582	16.1832	16.5375	A0A0D9SF53;A0A0D9SFB3;A0A0D9SG12;A0A2R8Y4A4;A0A2R8YF78;A0A2R8YFS5;O00571	DDX3X	A0A0D9SF53;A0A0D9SFB3;A0A0D9SG12;A0A2R8Y4A4;A0A2R8YF78;A0A2R8YFS5;O00571
10.0473	10.1462	11.0801	3.99702	6.65612	4.30322	3.24574	8.47314	2.96777	A0A0D9SF54;A0A0D9SGF6;Q13813;Q13813-2;Q13813-3	SPTAN1	A0A0D9SF54;A0A0D9SGF6;Q13813;Q13813-2;Q13813-3
3.42678	8.58507	5.37503	-0.121452	-0.651967	0.896246	-0.0571677	7.15943	8.76789	A0A0G2JHC2;Q6NYC8;Q6NYC8-2	PPP1R18	A0A0G2JHC2;Q6NYC8;Q6NYC8-2
18.6201	17.9875	18.6277	15.1993	15.6358	15.1281	19.9377	18.9605	19.6373	A0A0G2JIW1;P0DMV8;P0DMV9	HSPA1B;HSPA1A;HSPA1B	A0A0G2JIW1;P0DMV8;P0DMV9
4.12391	6.75493	8.86578	0.305128	0.39736	1.88784	0.355193	7.67929	2.56995	A0A0G2JLD8;C9K0U8;E7EUY5;Q04837	SSBP1	A0A0G2JLD8;C9K0U8;E7EUY5;Q04837
13.913	13.1927	13.6228	13.3518	13.4644	13.2441	13.0988	12.5787	13.493	A0A0G2JPD3;A0A140T8W8;A0A140T8Y4;A0A1W2PPF8;A0A1W2PR61;Q5SPM2	HLA-A	A0A0G2JPD3;A0A140T8W8;A0A140T8Y4;A0A1W2PPF8;A0A1W2PR61;Q5SPM2
14.6716	14.4385	14.5548	15.9381	15.6873	15.5717	15.3644	14.8735	15.1799	A0A0J9YVP6;A0A0J9YYL3;Q9UHX1-2;Q9UHX1-4;Q9UHX1-6	PUF60	A0A0J9YVP6;A0A0J9YYL3;Q9UHX1-2;Q9UHX1-4;Q9UHX1-6
-4.58511	7.08723	3.64797	5.49052	-3.32488	0.529666	-4.04765	3.98045	4.81306	A0A0J9YW18;F6RP06;Q12983	BNIP3	A0A0J9YW18;F6RP06;Q12983
12.9378	9.69705	9.24855	12.6552	12.8191	12.1867	12.1402	11.8522	11.6369	A0A0J9YX62;C9J2C4;O75190;O75190-2;O75190-3	DNAJB6	A0A0J9YX62;C9J2C4;O75190;O75190-2;O75190-3
12.5432	11.5422	11.9728	13.8651	13.1046	13.3625	12.26	12.332	12.4346	A0A0J9YXC7;A0A0M3HER1;P48059;P48059-2;P48059-3;P48059-4;P48059-5	LIMS4;LIMS1;LIMS1;LIMS1;LIMS1;LIMS1;LIMS1	A0A0J9YXC7;A0A0M3HER1;P48059;P48059-2;P48059-3;P48059-4;P48059-5
11.7952	11.0727	10.6787	12.221	11.9041	12.0076	11.9933	11.7507	11.851	A0A0J9YYA7;Q9P2Q2	FRMD4A	A0A0J9YYA7;Q9P2Q2
16.2853	15.0047	15.8733	16.0583	16.7693	16.0946	15.6892	14.5527	15.8075	A0A0J9YYC8;A6XMV8;A6XMV9;E7EQ64;H0Y8D1;P07477;P07477;P07478;Q8NHM4	PRSS2;PRSS2;PRSS2;PRSS1;PRSS1;SWISS-PROT:P07477;PRSS2;PRSS3P2	A0A0J9YYC8;A6XMV8;A6XMV9;E7EQ64;H0Y8D1;;P07478;Q8NHM4
4.75009	5.61256	8.57465	9.84335	1.56744	1.10214	11.7231	8.86798	2.79529	A0A0S2Z4G6;H0YKX5;P09493;P09493-10;P09493-3;P09493-4;P09493-9;Q6ZN40	TPM1	A0A0S2Z4G6;H0YKX5;P09493;P09493-10;P09493-3;P09493-4;P09493-9;Q6ZN40
4.67968	6.74378	7.72884	1.10984	-1.07947	0.913627	0.917922	4.62697	4.32637	A0A0U1RQK2;A0A0U1RQT7;A0A0U1RQY7;A0A0U1RR14;K7ESB6;P78368;Q8IXA3;Q9HCP0;Q9HCP0-2;Q9Y6M4;Q9Y6M4-2;Q9Y6M4-3;Q9Y6M4-4;U3KQA5;U3KQB3	CSNK1G1;CSNK1G1;CSNK1G1;CSNK1G1;CSNK1G2;CSNK1G2;CSNK1G1;CSNK1G1;CSNK1G1;CSNK1G3;CSNK1G3;CSNK1G3;CSNK1G3;CSNK1G1;CSNK1G1	A0A0U1RQK2;A0A0U1RQT7;A0A0U1RQY7;A0A0U1RR14;K7ESB6;P78368;Q8IXA3;Q9HCP0;Q9HCP0-2;Q9Y6M4;Q9Y6M4-2;Q9Y6M4-3;Q9Y6M4-4;U3KQA5;U3KQB3
3.87219	4.97272	4.54741	-7.33219	-0.823706	-0.0267615	-7.68921	5.02558	0.938011	A0A0U1RQK9	ALDH1B1	A0A0U1RQK9
4.19684	5.87485	6.80509	14.4911	15.3857	15.0017	1.62423	6.17144	1.24324	A0A0U1RQW6;E7EPU2;Q9Y2E4	DIP2C	A0A0U1RQW6;E7EPU2;Q9Y2E4
4.75544	11.4377	11.4878	2.22327	-0.924603	13.0605	0.393871	7.68606	-1.02352	A0A0U1RR32;A0A0U1RRH7;P0C0S8;P20671;Q16777;Q6FI13;Q96KK5;Q99878;Q9BTM1	hCG_2039566;ENSG00000282988;H2AC16;H2AC7;H2AC20;H2AC18;H2AC12;H2AC14;H2AJ	A0A0U1RR32;A0A0U1RRH7;P0C0S8;P20671;Q16777;Q6FI13;Q96KK5;Q99878;Q9BTM1
0.0180786	6.13476	6.40284	1.67208	-4.17208	0.776002	10.0005	4.7592	0.637018	A0A0U1RR85;Q6NUK4;Q6NUK4-2	REEP3	A0A0U1RR85;Q6NUK4;Q6NUK4-2
11.5507	11.5552	11.4651	4.46051	10.5383	6.05323	11.1103	10.9967	10.5422	A0A0U1RRM8;H0YJ34;Q96AC1;Q96AC1-2;Q96AC1-3	FERMT2	A0A0U1RRM8;H0YJ34;Q96AC1;Q96AC1-2;Q96AC1-3
14.3756	13.301	13.8038	13.5785	13.7841	13.6642	13.1352	12.8015	12.9683	A0A140T912;A0A140T930;A0A140T937;A0A140T962;A0A140T9B3;A0A140T9J9;A0A1W2PP77;A0A1W2PR11;A0A1W2PRX1;A0A1W2PRZ0;O78179;Q5QT33	HLA-C	A0A140T912;A0A140T930;A0A140T937;A0A140T962;A0A140T9B3;A0A140T9J9;A0A1W2PP77;A0A1W2PR11;A0A1W2PRX1;A0A1W2PRZ0;O78179;Q5QT33
8.58277	7.79847	-0.654043	0.190048	0.228558	1.90535	1.52614	5.61158	4.91068	A0A140T936;P26640	VARS1	A0A140T936;P26640
0.292704	8.07772	5.27978	1.30852	0.995203	10.3307	0.816879	9.04845	10.3799	A0A140T947;O60231	DHX16	A0A140T947;O60231
13.3407	12.3335	12.9659	11.6959	11.5176	12.482	12.3785	11.5851	11.853	A0A140T951;A0A140T9A9;A0A140T9G0;A0A140T9H3;A0A140T9S9;A0A1W2PPR8;P01889;Q5SS57	HLA-B	A0A140T951;A0A140T9A9;A0A140T9G0;A0A140T9H3;A0A140T9S9;A0A1W2PPR8;P01889;Q5SS57
12.1016	9.91944	11.9493	-2.35496	10.0208	9.77153	3.23082	11.1213	2.88979	A0A140T9T7;Q03518	TAP1	A0A140T9T7;Q03518
4.37156	10.6704	9.0595	1.23117	1.29943	11.7403	0.270252	6.58515	-0.132104	A0A140TA62;A0A140TA69;O76011;O76011;Q8IUT8;Q9D646	ENSG00000262748;KRT34;SWISS-PROT:O76011;TREMBL:Q8IUT8;TREMBL:Q9D646	A0A140TA62;A0A140TA69;;;
3.91021	5.97698	9.63273	3.51263	-0.0308729	-0.280495	3.25472	6.42125	9.30405	A0A140TA86;Q5XKP0	MICOS13	A0A140TA86;Q5XKP0
9.84145	8.67572	9.23025	-0.789385	8.33647	-1.94456	2.43875	6.74153	8.06685	A0A182DWI4;E9PN30;Q9BQE4	SELENOS	A0A182DWI4;E9PN30;Q9BQE4
8.92145	8.33084	9.68619	11.0746	10.7832	9.75213	9.91192	10.8908	10.3178	A0A1B0GTL5;Q9BXF6	RAB11FIP5	A0A1B0GTL5;Q9BXF6
7.14762	6.22216	7.96875	0.319419	10.2654	9.90249	0.97797	5.84005	2.3505	A0A1B0GTM3;A0A1B0GTP7;A0A1B0GTZ5;A0A1B0GUA4;A0A1B0GUE3;A0A1B0GUG1;A0A1B0GUH5;A0A1B0GUW4;A0A1B0GV06;A0A1B0GW68;E7EMM4;Q13510;Q13510-2;Q13510-3	ASAH1	A0A1B0GTM3;A0A1B0GTP7;A0A1B0GTZ5;A0A1B0GUA4;A0A1B0GUE3;A0A1B0GUG1;A0A1B0GUH5;A0A1B0GUW4;A0A1B0GV06;A0A1B0GW68;E7EMM4;Q13510;Q13510-2;Q13510-3
4.40345	7.59632	7.34944	1.13144	0.160369	0.807649	3.33559	7.63925	8.44072	A0A1B0GTW1;A0A2R8YDH4;A0A3B3IRI3;A0A3B3ISZ5;A0A3B3ITE1;Q9UDY2;Q9UDY2-3;Q9UDY2-6;Q9UDY2-7	TJP2;ENSG00000285130;TJP2;TJP2;TJP2;TJP2;TJP2;TJP2;TJP2	A0A1B0GTW1;A0A2R8YDH4;A0A3B3IRI3;A0A3B3ISZ5;A0A3B3ITE1;Q9UDY2;Q9UDY2-3;Q9UDY2-6;Q9UDY2-7
10.609	9.47051	10.1479	10.0328	9.59875	9.79405	10.9079	9.90865	9.89057	A0A1B0GUE9;Q96N67;Q96N67-2;Q96N67-3;Q96N67-4;Q96N67-5;Q96N67-6;Q96N67-7	DOCK7	A0A1B0GUE9;Q96N67;Q96N67-2;Q96N67-3;Q96N67-4;Q96N67-5;Q96N67-6;Q96N67-7
5.8067	7.89195	8.6298	0.361017	0.754778	0.19281	9.27546	4.77273	-0.0748895	A0A1B0GUS4;P68036;P68036-2;P68036-3	UBE2L5;UBE2L3;UBE2L3;UBE2L3	A0A1B0GUS4;P68036;P68036-2;P68036-3
12.0397	10.8898	12.4236	12.2936	12.3068	14.2435	10.6424	11.1259	11.1677	A0A1B0GV23;A0A1B0GVD5;A0A1B0GVP3;A0A1B0GW44;A0A1B0GWE8;P07339	CTSD	A0A1B0GV23;A0A1B0GVD5;A0A1B0GVP3;A0A1B0GW44;A0A1B0GWE8;P07339
11.9872	10.433	10.6526	7.29387	11.2608	4.29362	11.4652	9.94468	9.4424	A0A1B0GVU9;B4DDN1;P47897;P47897-2	QARS1	A0A1B0GVU9;B4DDN1;P47897;P47897-2
10.3892	8.59877	6.36264	0.394163	-2.27183	1.17354	0.00753155	7.91953	4.73162	A0A1B0GW05	DPY19L1	A0A1B0GW05
13.0262	12.4062	13.1076	12.8794	12.9378	12.3074	12.4692	11.7665	12.1145	A0A1C7CYX9;Q16555;Q16555-2	DPYSL2	A0A1C7CYX9;Q16555;Q16555-2
14.3679	13.3979	13.5839	13.5763	14.0325	13.2075	13.5591	13.4794	13.1145	A0A1P0AYU5;Q9BWM7	SFXN3	A0A1P0AYU5;Q9BWM7
11.7014	10.6196	10.7035	10.3352	12.0949	9.52881	10.9061	10.5743	9.8037	A0A1W2PNX8;Q9H3U1;Q9H3U1-2	UNC45A	A0A1W2PNX8;Q9H3U1;Q9H3U1-2
3.4713	8.13353	8.87088	-0.50518	10.7888	0.239035	5.07307	6.25652	3.83597	A0A1W2PP04;Q9Y388	RBMX2	A0A1W2PP04;Q9Y388
11.117	12.1147	12.5163	-2.40085	-1.65726	-3.82983	-0.446722	7.11862	3.87902	A0A1W2PPU6;A0A1W2PPX5;A0A1W2PQB7;A0A1W2PQR6;A0A1W2PRS1;A0A1W2PS43;Q14108;Q14108-2	SCARB2	A0A1W2PPU6;A0A1W2PPX5;A0A1W2PQB7;A0A1W2PQR6;A0A1W2PRS1;A0A1W2PS43;Q14108;Q14108-2
4.07935	8.61724	9.74946	4.93679	4.81523	9.13839	1.23269	6.93075	5.04784	A0A1W2PR88;O60687	SRPX2	A0A1W2PR88;O60687
10.6628	10.9382	11.2402	11.7614	12.0177	11.7892	11.5484	11.3228	11.65	A0A1X7SBZ2;A0A5H1ZRQ2;Q92841	DDX17	A0A1X7SBZ2;A0A5H1ZRQ2;Q92841
12.305	12.9253	16.2031	8.50172	7.63273	8.69925	10.7441	11.3118	10.6415	A0A1X7SC65;K7EP04;O14558	HSPB6	A0A1X7SC65;K7EP04;O14558
15.3949	14.2287	14.8844	14.8215	15.0852	14.3982	14.8409	14.7084	14.4789	A0A286YF22;A0A2C9F2M7;O43175	PHGDH	A0A286YF22;A0A2C9F2M7;O43175
10.028	8.50363	9.8986	-0.826961	5.19561	9.40288	2.80155	10.4879	8.93176	A0A286YFF8;Q7Z3U7;Q7Z3U7-2;Q7Z3U7-3;Q7Z3U7-5;Q7Z3U7-6	MON2	A0A286YFF8;Q7Z3U7;Q7Z3U7-2;Q7Z3U7-3;Q7Z3U7-5;Q7Z3U7-6
9.09241	6.42051	9.5173	0.925033	10.7516	11.0337	10.0114	9.9502	8.89039	A0A2R8Y3N3;A0A2R8Y5P7;A0A2R8Y6I1;P49590;P49590-2	HARS2	A0A2R8Y3N3;A0A2R8Y5P7;A0A2R8Y6I1;P49590;P49590-2
-0.991934	7.07258	3.94794	1.64813	0.143292	1.53752	0.574169	4.09838	1.55924	A0A2R8Y3X5;E5KLJ9;O60313;O60313-10;O60313-11;O60313-13;O60313-2;O60313-9	OPA1	A0A2R8Y3X5;E5KLJ9;O60313;O60313-10;O60313-11;O60313-13;O60313-2;O60313-9
0.448399	5.55633	6.25557	0.152197	-1.71764	0.851607	2.01687	3.73819	3.95663	A0A2R8Y4L2	HNRNPA1P48	A0A2R8Y4L2
9.80848	9.81585	9.63703	5.21367	6.64112	6.91702	5.53327	9.44681	9.64355	A0A2R8Y4T1	TNS1	A0A2R8Y4T1
4.3035	4.9045	6.93157	0	-1.05482	1.2464	3.05819	-2.04342	-2.05878	A0A2R8Y4W2;A0A2R8YE63;Q12929;Q12929-2	EPS8	A0A2R8Y4W2;A0A2R8YE63;Q12929;Q12929-2
3.40186	5.05708	8.13375	9.49205	0.729454	10.7177	3.74463	6.46354	3.54853	A0A2R8Y4Z8	CCDC9	A0A2R8Y4Z8
4.37829	5.43953	8.01859	2.65898	9.19265	1.89037	9.20938	8.58802	5.93152	A0A2R8Y5A0;A0A2R8YD58;E7EU96;P68400;Q8NEV1	CSNK2A1;CSNK2A1;CSNK2A1;CSNK2A1;CSNK2A3	A0A2R8Y5A0;A0A2R8YD58;E7EU96;P68400;Q8NEV1
13.3253	12.7281	12.2783	15.1526	14.4005	13.4729	13.0668	12.8193	13.1461	A0A2R8Y5S7;A0A2R8Y7M3;P35241;P35241-5	RDX	A0A2R8Y5S7;A0A2R8Y7M3;P35241;P35241-5
15.622	14.8721	14.6875	15.5928	15.5369	14.8792	14.9888	14.831	14.8975	A0A2R8Y5Y7;P32969	RPL9;RPL9P8	A0A2R8Y5Y7;P32969
11.8944	10.571	10.2653	11.2745	12.3535	10.2551	10.288	10.6461	10.5316	A0A2R8Y611;O14617;O14617-2;O14617-3;O14617-4;O14617-5	AP3D1	A0A2R8Y611;O14617;O14617-2;O14617-3;O14617-4;O14617-5
12.7604	12.114	12.9695	13.8312	13.1669	13.1551	13.202	12.8489	12.3971	A0A2R8Y6G6;P06733	ENO1	A0A2R8Y6G6;P06733
14.7643	14.5524	14.2016	12.9926	13.9817	14.0776	13.973	13.5352	13.7406	A0A2R8Y6J3;P46777	RPL5	A0A2R8Y6J3;P46777
12.6279	9.30478	12.6641	1.14402	13.6317	14.0909	13.7795	12.9262	13.542	A0A2R8Y6W8;P19447	ERCC3	A0A2R8Y6W8;P19447
11.3751	10.1903	10.4499	11.7528	9.52597	11.4337	12.3365	10.8498	11.2683	A0A2R8Y6Y7;A0A2R8YDQ9;Q9P2R7;Q9P2R7-2	SUCLA2	A0A2R8Y6Y7;A0A2R8YDQ9;Q9P2R7;Q9P2R7-2
9.56325	8.17898	9.69895	10.0222	2.52139	7.8925	0.0448368	10.006	10.6334	A0A2R8Y7H4;B1ALA9;P60891;P60891-2	PRPS1	A0A2R8Y7H4;B1ALA9;P60891;P60891-2
16.1651	15.8394	16.3643	17.5538	17.3722	17.1315	17.2575	16.5235	16.8848	A0A2R8Y811;P62263	RPS14	A0A2R8Y811;P62263
10.3517	9.84982	9.28072	2.06887	9.47684	0.474018	10.4691	9.12529	2.39344	A0A2R8Y817;F2Z3A7;Q96DA6;Q96DA6-2	DNAJC19	A0A2R8Y817;F2Z3A7;Q96DA6;Q96DA6-2
12.202	10.7581	10.3456	12.1357	10.3008	12.0845	0.635249	8.89949	10.1073	A0A2R8Y849;A0A2R8YD14;E7ETK0;P62847;P62847-2;P62847-3;P62847-4	RPS24	A0A2R8Y849;A0A2R8YD14;E7ETK0;P62847;P62847-2;P62847-3;P62847-4
4.08203	5.75169	8.42357	9.67975	2.80185	-2.73428	0.204939	6.9955	3.80523	A0A2R8Y880;Q7Z6E9;Q7Z6E9-2	RBBP6	A0A2R8Y880;Q7Z6E9;Q7Z6E9-2
9.88985	10.3552	5.16434	-0.401512	11.6008	-1.14721	2.72287	8.75416	10.1083	A0A2R8Y891;P08237;P08237-3	PFKM	A0A2R8Y891;P08237;P08237-3
13.1005	12.5882	13.0792	14.2965	14.0339	13.816	13.9642	14.2582	14.1067	A0A2R8YCS7;Q9Y3Z3	SAMHD1	A0A2R8YCS7;Q9Y3Z3
11.1807	9.33588	8.5215	2.64516	-0.521183	7.60602	2.78421	7.50519	3.03625	A0A2U3TZL5;E9PNW4;P13987;P13987-2	CD59;ENSG00000284969;CD59;CD59	A0A2U3TZL5;E9PNW4;P13987;P13987-2
11.7267	11.0195	11.1978	11.823	12.6043	11.8888	11.9304	7.0433	10.386	A0A384DVU0;Q8IY17;Q8IY17-2;Q8IY17-3	PNPLA6	A0A384DVU0;Q8IY17;Q8IY17-2;Q8IY17-3
11.4772	10.7218	10.3011	10.1702	5.2215	4.31611	9.66076	9.66131	9.62058	A0A384N5Y3;F5H2F4;P11586;V9GYY3;V9GZ78	MTHFD1	A0A384N5Y3;F5H2F4;P11586;V9GYY3;V9GZ78
13.4209	12.9374	13.4816	13.9871	14.245	13.6411	13.9205	13.8555	13.4711	A0A3B3IRI2;P17812	CTPS1	A0A3B3IRI2;P17812
10.2745	8.72148	9.54678	9.132	-0.783097	-1.28702	2.79939	4.85519	6.22722	A0A3B3IRP4;A0A3B3IS56;A0A3B3ISM8;A0A3B3ISX3;A0A3B3IT53;A0A3B3IUB1;A0A3B3IUF2;C9JRD9;Q13144	EIF2B5	A0A3B3IRP4;A0A3B3IS56;A0A3B3ISM8;A0A3B3ISX3;A0A3B3IT53;A0A3B3IUB1;A0A3B3IUF2;C9JRD9;Q13144
5.24795	12.7232	13.1257	12.6335	10.0555	12.4189	12.1922	12.3484	11.7864	A0A3B3IRT8;C9IZQ1;C9J3L8;C9J5W0;E9PAL7;P43307;P43307-2	SSR1	A0A3B3IRT8;C9IZQ1;C9J3L8;C9J5W0;E9PAL7;P43307;P43307-2
11.8562	11.3569	11.7001	12.5189	11.9776	12.239	12.0334	11.8866	12.3629	A0A3B3IS06;E7ETY2;Q13428-7	TCOF1	A0A3B3IS06;E7ETY2;Q13428-7
8.87919	8.42722	8.9171	0.909984	-0.284992	-0.934873	0.575375	6.66168	4.97389	A0A3B3IS24;B8ZZF0;C9JIR6;O75688;O75688-2;O75688-4;O75688-5	ENSG00000285542;PPM1B;PPM1B;PPM1B;PPM1B;PPM1B;PPM1B	A0A3B3IS24;B8ZZF0;C9JIR6;O75688;O75688-2;O75688-4;O75688-5
15.5965	13.2309	13.5261	14.59	14.5907	14.5273	14.7847	14.4114	14.3133	A0A3B3IS67;P48307;P48307-2	TFPI2	A0A3B3IS67;P48307;P48307-2
13.1221	12.3552	12.6255	12.7928	13.3613	12.3057	12.1906	11.1607	11.0293	A0A3B3ITD0;E9PC15;Q53H12	AGK	A0A3B3ITD0;E9PC15;Q53H12
14.9449	13.0646	12.3559	14.9305	14.4777	13.9456	14.4218	13.3324	12.8619	A0A3B3ITT5;P47914	RPL29	A0A3B3ITT5;P47914
4.22963	5.47133	5.7398	-5.3956	-4.80118	-4.98898	-5.09537	2.67112	1.18546	A0A3B3ITW1;P49841;P49841-2	GSK3B	A0A3B3ITW1;P49841;P49841-2
2.68531	7.30855	8.69457	8.51873	9.12978	0.0725736	10.3053	9.50916	7.79905	A0A3B3ITW3;P28288	ABCD3	A0A3B3ITW3;P28288
12.2827	10.9092	11.2772	10.8022	6.91084	1.46455	1.1362	5.48944	10.3789	A0A3B3ITX4;E9PN17;O75964	ENSG00000285827;ATP5MG;ATP5MG	A0A3B3ITX4;E9PN17;O75964
13.9403	13.88	14.1098	15.133	15.1521	14.9698	15.0868	14.4343	14.9971	A0A3B3ITZ9;Q9Y2W1	THRAP3	A0A3B3ITZ9;Q9Y2W1
4.46656	8.79405	9.93399	0.277077	1.3885	0.750842	1.51379	6.86519	3.26183	A0A494BZV2;J3KSW8;Q6WCQ1;Q6WCQ1-2;Q6WCQ1-3	MPRIP	A0A494BZV2;J3KSW8;Q6WCQ1;Q6WCQ1-2;Q6WCQ1-3
11.6964	10.9642	11.0508	10.9506	-2.53422	11.965	1.81754	7.81953	5.05419	A0A494C017;A0A499FIY8;C9JC07;C9JJV6;C9JZL8;Q96S97	MYADM	A0A494C017;A0A499FIY8;C9JC07;C9JJV6;C9JZL8;Q96S97
14.941	14.5739	14.7265	16.6954	16.0984	15.7071	14.9866	15.0671	15.3535	A0A494C028;H0Y993;P35659	DEK	A0A494C028;H0Y993;P35659
2.32446	8.26183	5.75184	9.52214	0.957305	12.3296	4.30765	6.66097	3.61377	A0A494C0J7;Q08188	ENSG00000286022;TGM3	A0A494C0J7;Q08188
11.6079	9.85166	10.6372	10.4089	11.9541	-0.222037	11.0145	9.27099	9.87612	A0A494C0U1;P29144;Q5VZU9	TPP2	A0A494C0U1;P29144;Q5VZU9
9.66049	8.6371	8.81287	10.9692	1.42635	4.08457	11.5171	10.7663	10.4033	A0A494C164;B4DLC8;P52630;P52630-4	STAT2	A0A494C164;B4DLC8;P52630;P52630-4
5.28384	5.74912	6.4586	1.12836	0.137991	-0.678028	4.44193	4.28657	-0.562992	A0A494C1F2;P35658;P35658-2;P35658-3;P35658-4;P35658-5	NUP214	A0A494C1F2;P35658;P35658-2;P35658-3;P35658-4;P35658-5
10.0995	10.1286	10.5149	10.3889	11.5173	11.2887	10.0793	10.0875	9.58749	A0A494C1K3;P78347;P78347-2;P78347-3;P78347-4	GTF2I	A0A494C1K3;P78347;P78347-2;P78347-3;P78347-4
2.51263	5.58381	4.31094	0.943951	-0.64972	-0.749059	0.146275	5.11539	8.34485	A0A494C1L1;C9JXK0;Q14739	LBR	A0A494C1L1;C9JXK0;Q14739
7.84307	8.1931	1.12472	7.37265	4.5185	2.0715	2.24458	8.04458	-1.11326	A0A494C1M4;Q3SY69	ALDH1L2	A0A494C1M4;Q3SY69
-0.205301	6.05423	6.92651	10.7723	0.338054	0.135094	9.08255	10.0328	8.83264	A0A494C1N0;P26885	FKBP2	A0A494C1N0;P26885
8.60602	10.4536	9.97738	11.3005	8.33617	1.78702	3.27156	8.66119	7.75036	A0A499FI48;P13667	PDIA4	A0A499FI48;P13667
3.69608	7.3436	4.85899	9.12629	2.45746	-1.13862	3.57314	4.90703	9.26159	A0A499FIZ0	WDR26	A0A499FIZ0
8.75806	8.15243	6.17688	9.59179	0.687757	-2.07713	0.430356	8.11973	2.09438	A0A499FJI4;O75592;O75592-2	MYCBP2	A0A499FJI4;O75592;O75592-2
15.7776	14.5778	14.6798	16.2148	16.0873	16.0593	15.3726	15.1608	16.1701	A0A4W8ZXM2	IGHV3-72	A0A4W8ZXM2
10.6692	11.541	11.8478	-0.906803	-0.122242	9.51027	8.31821	8.63243	0.633113	A0A590UJF0;P63092-3	GNAS	A0A590UJF0;P63092-3
10.8296	8.78501	10.7634	9.78173	0.982448	6.1079	6.23314	10.2941	10.4073	A0A590UJG2;H0Y390;H3BPE1;H3BQK9;Q9UPN3;Q9UPN3-2;Q9UPN3-3;Q9UPN3-4;Q9UPN3-5	MACF1	A0A590UJG2;H0Y390;H3BPE1;H3BQK9;Q9UPN3;Q9UPN3-2;Q9UPN3-3;Q9UPN3-4;Q9UPN3-5
8.69992	14.3114	12.2787	0.220669	3.20345	12.5639	2.23538	9.64559	3.3967	A0A590UJJ6;B4DEB1;K7EK07;K7EMV3;K7ES00;P68431;P84243;Q16695;Q71DI3	H3-3A;H3-3A;H3-3B;H3-3B;H3-3B;H3C4;H3-3A;H3-4;H3C15	A0A590UJJ6;B4DEB1;K7EK07;K7EMV3;K7ES00;P68431;P84243;Q16695;Q71DI3
11.6651	11.6057	11.3378	13.4505	12.2684	12.6048	13.144	12.3784	12.623	A0A590UJK4;A0A590UJP7;A0A590UK01;A0A590UK80;Q13247;Q13247-3	SRSF6;SRSF6;SRSF6;ENSG00000288000;SRSF6;SRSF6	A0A590UJK4;A0A590UJP7;A0A590UK01;A0A590UK80;Q13247;Q13247-3
3.59441	9.75837	8.74583	10.6377	10.7339	-0.224146	10.4219	9.13921	8.0258	A0A5F9UK94;H0Y360;Q01433;Q01433-2	AMPD2	A0A5F9UK94;H0Y360;Q01433;Q01433-2
11.5856	11.8218	11.7833	11.2624	11.8442	11.1338	6.03556	11.0997	11.0114	A0A5F9UP49;Q9BRK5	SDF4	A0A5F9UP49;Q9BRK5
10.4418	10.325	10.1086	10.51	11.24	9.80386	10.4159	10.6356	9.93421	A0A5F9ZHC5;Q12904	AIMP1	A0A5F9ZHC5;Q12904
3.10609	8.36363	10.1511	1.17413	-0.918251	-0.153576	1.75646	5.66017	7.98419	A0A5F9ZHL1;P24752	ACAT1	A0A5F9ZHL1;P24752
9.8884	7.50763	10.5527	2.93969	3.08266	8.71342	0.190198	9.19795	8.15559	A0A5F9ZHM4;P07195	LDHB	A0A5F9ZHM4;P07195
5.24436	7.95867	9.83925	1.42269	2.12575	3.09692	2.0756	7.37007	9.01091	A0A5F9ZHN7;Q9NTJ5	SACM1L	A0A5F9ZHN7;Q9NTJ5
11.2102	10.3745	10.2102	10.3769	11.3793	9.55626	10.2102	10.3771	9.54969	A0A5F9ZHN8;A0A5F9ZI39;P23458	JAK1	A0A5F9ZHN8;A0A5F9ZI39;P23458
7.86848	10.6229	10.7927	2.03559	1.66424	4.09309	4.209	6.12935	3.58493	A0A5F9ZHN9;P51648;P51648-2	ALDH3A2	A0A5F9ZHN9;P51648;P51648-2
4.77801	5.22014	4.37728	9.35208	0.818955	-1.88918	2.99303	8.45302	3.28785	A0A5F9ZHP2;A0A5K1VW67;F8VY04;F8VZG5;F8W1A4;P54819;P54819-2;P54819-3;P54819-5	AK2	A0A5F9ZHP2;A0A5K1VW67;F8VY04;F8VZG5;F8W1A4;P54819;P54819-2;P54819-3;P54819-5
12.1684	12.0824	12.3752	12.2031	13.1082	12.5009	12.0936	11.7232	12.1202	A0A5F9ZI21;Q92974;Q92974-2;Q92974-3;V9GYM8	ARHGEF2	A0A5F9ZI21;Q92974;Q92974-2;Q92974-3;V9GYM8
6.02614	8.5515	4.29913	11.5694	1.24965	0.747557	2.2839	6.83468	4.17241	A0A5K1VW95;B9A041;P40925;P40925-2;P40925-3	MDH1	A0A5K1VW95;B9A041;P40925;P40925-2;P40925-3
4.922	7.5363	5.34012	1.35801	1.07577	1.73612	1.05542	6.04703	6.38334	A0A669KAX3;O76024	WFS1	A0A669KAX3;O76024
8.97069	8.97977	5.29932	1.79194	1.65183	0.984348	-0.0190288	0.0195261	0.550652	A0A669KAX4;K4DI93;Q13620;Q13620-1;Q13620-3	CUL4B	A0A669KAX4;K4DI93;Q13620;Q13620-1;Q13620-3
12.0328	11.6698	12.0847	12.9946	12.6986	11.8131	12.0767	12.9204	13.0724	A0A669KB05;A0A669KB62;C9JZR2;O60716;O60716-10;O60716-11;O60716-12;O60716-13;O60716-14;O60716-15;O60716-16;O60716-17;O60716-18;O60716-19;O60716-2;O60716-20;O60716-21;O60716-22;O60716-23;O60716-24;O60716-3;O60716-4;O60716-5;O60716-6;O60716-7;O60716-8;O60716-9	CTNND1	A0A669KB05;A0A669KB62;C9JZR2;O60716;O60716-10;O60716-11;O60716-12;O60716-13;O60716-14;O60716-15;O60716-16;O60716-17;O60716-18;O60716-19;O60716-2;O60716-20;O60716-21;O60716-22;O60716-23;O60716-24;O60716-3;O60716-4;O60716-5;O60716-6;O60716-7;O60716-8;O60716-9
15.1855	13.996	14.4949	14.7552	14.8553	14.1393	15.6794	15.0287	14.6089	A0A669KB53;A0A669KB56;A0A669KB68;A0A669KBA4;A0A669KBI6;J3KPM9;P42224;P42224-2	STAT1	A0A669KB53;A0A669KB56;A0A669KB68;A0A669KBA4;A0A669KBI6;J3KPM9;P42224;P42224-2
4.85438	5.91021	6.21	1.54987	-0.303526	1.65501	7.90458	8.0241	7.84718	A0A6I8PIS1;A0A6I8PRA7;H0YKB3;Q00796;Q00796-2	SORD	A0A6I8PIS1;A0A6I8PRA7;H0YKB3;Q00796;Q00796-2
12.0373	11.181	11.499	10.9502	11.244	11.2556	11.1977	11.3115	11.461	A0A6I8PIT3;A0A6I8PIV1;A0A6I8PL42;A0A6I8PLB8;Q9P2J5	LARS1	A0A6I8PIT3;A0A6I8PIV1;A0A6I8PL42;A0A6I8PLB8;Q9P2J5
9.70558	10.1583	10.7622	10.7341	-1.03426	9.88452	10.5331	11.4381	11.9164	A0A6I8PL80;A0A6I8PS19;Q9NVN8	GNL3L	A0A6I8PL80;A0A6I8PS19;Q9NVN8
13.5174	13.2221	13.5043	13.5998	14.1055	13.7915	14.6519	14.0702	14.4405	A0A6I8PRN4;Q06210;Q06210-2	GFPT1	A0A6I8PRN4;Q06210;Q06210-2
-0.564082	7.33443	5.53401	-0.342258	0.135809	0.546978	0.18309	5.67284	4.55553	A0A6I8PTZ8;Q5TA58;Q9H9G7;Q9H9G7-2;Q9HCK5;Q9UKV8;Q9UKV8-2;Q9UL18	AGO1;AGO1;AGO3;AGO3;AGO4;AGO2;AGO2;AGO1	A0A6I8PTZ8;Q5TA58;Q9H9G7;Q9H9G7-2;Q9HCK5;Q9UKV8;Q9UKV8-2;Q9UL18
2.63817	3.72695	1.78454	-1.40524	1.29327	-2.44948	2.99437	5.35229	2.79505	A0A6Q8KRG2;Q08379	GOLGA2	A0A6Q8KRG2;Q08379
9.12911	6.84015	6.51074	0.210186	0.422553	0.618655	10.9056	9.01623	9.249	A0A6Q8PEX6;A0A6Q8PF66;A0A6Q8PF69;A0A6Q8PFB7;A0A6Q8PFH9;A0A6Q8PFN8;A0A6Q8PG86;A0A6Q8PGR0;A0A6Q8PGW3;A0A6Q8PH48;A0A6Q8PHA0;A0A6Q8PHC9;A0A6Q8PHF4;A0A6Q8PHI5;F5H2T0;O95163	ELP1	A0A6Q8PEX6;A0A6Q8PF66;A0A6Q8PF69;A0A6Q8PFB7;A0A6Q8PFH9;A0A6Q8PFN8;A0A6Q8PG86;A0A6Q8PGR0;A0A6Q8PGW3;A0A6Q8PH48;A0A6Q8PHA0;A0A6Q8PHC9;A0A6Q8PHF4;A0A6Q8PHI5;F5H2T0;O95163
11.678	10.8359	11.4885	9.16735	1.3046	9.98285	11.0127	9.5248	10.5828	A0A6Q8PF33;A0A6Q8PFK3;A0A6Q8PGE8;A0A6Q8PGN5;A0A6Q8PGR9;H3BPK7;P49588;P49588-2	AARS1	A0A6Q8PF33;A0A6Q8PFK3;A0A6Q8PGE8;A0A6Q8PGN5;A0A6Q8PGR9;H3BPK7;P49588;P49588-2
9.99734	8.91906	10.0216	12.1109	9.06775	8.55842	8.6754	10.3422	2.42036	A0A6Q8PFA6;A0A6Q8PG37;A0A6Q8PGH7;A0A6Q8PH57;O00139;O00139-1;O00139-2;O00139-4;O00139-5	KIF2A	A0A6Q8PFA6;A0A6Q8PG37;A0A6Q8PGH7;A0A6Q8PH57;O00139;O00139-1;O00139-2;O00139-4;O00139-5
9.52183	9.07704	9.5567	9.21539	1.37817	2.20618	10.1292	9.70914	1.10352	A0A6Q8PFE1;A0A6Q8PFM5;A0A6Q8PG15;A0A6Q8PHC0;A0A6Q8PHJ9;O95831;O95831-3	AIFM1	A0A6Q8PFE1;A0A6Q8PFM5;A0A6Q8PG15;A0A6Q8PHC0;A0A6Q8PHJ9;O95831;O95831-3
13.7853	15.6633	15.1492	15.1502	15.0435	17.0214	14.7603	15.0404	14.6224	A0A6Q8PFJ0;P02545	LMNA	A0A6Q8PFJ0;P02545
11.44	10.8719	10.919	9.03626	10.9379	11.2498	11.1046	10.4927	9.81902	A0A6Q8PGA8;A0A6Q8PGI6;A0A6Q8PGW4;A0A6Q8PGZ8;A0A6Q8PHH9;P41250	GARS1	A0A6Q8PGA8;A0A6Q8PGI6;A0A6Q8PGW4;A0A6Q8PGZ8;A0A6Q8PHH9;P41250
8.51146	8.93903	4.23494	0.782568	0.197802	-0.385343	3.20709	6.28078	3.0836	A0A6Q8PGG9;A0A6Q8PHK0;Q14669-3	TRIP12	A0A6Q8PGG9;A0A6Q8PHK0;Q14669-3
11.6055	11.4306	10.9719	13.7476	12.9153	12.4589	12.7525	12.2225	12.6613	A0A6Q8PGN6;P20810-10;P20810-5;P20810-6;P20810-7;P20810-9	CAST	A0A6Q8PGN6;P20810-10;P20810-5;P20810-6;P20810-7;P20810-9
3.61344	9.04189	8.08937	-0.56416	10.9592	0.0236507	2.66976	6.24189	8.73897	A0AVT1;A0AVT1-2	UBA6	A0AVT1;A0AVT1-2
2.41948	9.27467	10.0338	8.43771	9.27672	9.4168	11.3313	9.63646	9.03003	A1L0T0;M0R026	ILVBL	A1L0T0;M0R026
11.0029	9.04546	10.5021	3.26197	4.32015	4.35575	12.1266	6.10726	3.8254	A2A274;Q99798	ACO2	A2A274;Q99798
-0.545055	7.38379	6.65695	0.317847	9.77956	-1.57272	9.64608	8.08807	2.62103	A2AE48;Q12899	TRIM26	A2AE48;Q12899
9.58523	8.92191	8.23538	10.6002	10.2751	9.32757	10.6627	9.77104	9.77508	A2I7N0	TREMBL:A2I7N0;Q28922;Q3ZEJ6
10.0812	9.93167	4.25943	12.6332	11.1445	9.94601	9.95303	11.3698	9.57942	A2IDA3;P29372;P29372-2;P29372-4;P29372-5	MPG	A2IDA3;P29372;P29372-2;P29372-4;P29372-5
10.9013	9.47451	10.7494	11.086	11.107	12.0548	11.1456	10.0579	10.6389	A3EZ79;A3EZ82;Q6E0U4;Q6E0U4-16;Q6E0U4-2;Q6E0U4-3;Q6E0U4-4;Q6E0U4-5;Q6E0U4-6;Q6E0U4-7	TREMBL:A3EZ79;Q32W65;Q6UXC7;TREMBL:A3EZ82;Q32W66;DMKN;DMKN;DMKN;DMKN;DMKN;DMKN;DMKN;DMKN	;;Q6E0U4;Q6E0U4-16;Q6E0U4-2;Q6E0U4-3;Q6E0U4-4;Q6E0U4-5;Q6E0U4-6;Q6E0U4-7
11.56	10.1649	9.71985	10.7325	10.9806	10.6325	10.6315	11.2263	9.94903	A6ND22;Q9Y3D3;Q9Y3D3-2	MRPS16	A6ND22;Q9Y3D3;Q9Y3D3-2
3.55698	10.3339	6.32749	10.8822	9.71801	6.37236	2.25485	5.94662	3.98428	A6NJX6;Q96BP2	CHCHD1	A6NJX6;Q96BP2
10.9658	10.6398	11.1686	10.014	-2.07692	-1.27908	1.94765	5.56878	9.12936	A6NLH6;Q9P003	CNIH4	A6NLH6;Q9P003
12.995	12.2571	12.7036	2.67075	2.10096	-1.03258	1.10079	9.85272	9.09986	A6NP52;O60831	PRAF2	A6NP52;O60831
10.7218	10.04	6.92014	0.375571	1.09656	1.18498	9.81261	8.48049	2.48738	A6PVC9;Q9UGP8	SEC63	A6PVC9;Q9UGP8
0.301641	4.17992	9.57076	2.43916	-0.035219	3.56814	10.1435	9.82414	8.5616	A6PVH9;B0QZ18;F2Z2V0;Q99829	CPNE1	A6PVH9;B0QZ18;F2Z2V0;Q99829
13.6554	14.0011	13.9077	14.8395	15.1823	14.3742	14.0037	14.3252	14.6571	A6XND0;A6XND1;B3KWK7;H0Y485;H0Y5K2;P17936;P17936-2	IGFBP3	A6XND0;A6XND1;B3KWK7;H0Y485;H0Y5K2;P17936;P17936-2
13.3089	12.0344	11.8011	11.914	11.5896	10.9863	12.5925	11.8035	11.7703	A8MXL6;P55735;P55735-2;P55735-3;P55735-4	SEC13	A8MXL6;P55735;P55735-2;P55735-3;P55735-4
9.37761	11.0467	9.86578	4.13657	2.11324	9.48261	1.66355	9.03268	5.83457	A8MXP9	MATR3	A8MXP9
4.9715	8.5311	9.59967	9.12344	-2.23104	0.162189	9.92432	8.82469	9.42658	A8MZF9;J3KRL5;J3QKV7;J3QKW7;J3QL90;J3QR71;J3QRI9;P55039	DRG2	A8MZF9;J3KRL5;J3QKV7;J3QKW7;J3QL90;J3QR71;J3QRI9;P55039
12.0902	12.3264	12.7461	13.6983	14.727	13.9219	14.3925	13.2918	14.0656	A9J4F5;O00488	ZNF593	A9J4F5;O00488
12.7118	11.5976	11.4369	14.3571	13.8331	13.5914	11.4304	11.8225	12.2015	A9Z1X7;E9PCT1;M0R088;Q8IYB3;Q8IYB3-2	SRRM1	A9Z1X7;E9PCT1;M0R088;Q8IYB3;Q8IYB3-2
11.0498	10.6796	10.5433	10.5319	10.576	7.78664	11.4664	9.73548	10.3423	B0QY89;C9JHP4;C9K0Q7;Q9Y262	EIF3L	B0QY89;C9JHP4;C9K0Q7;Q9Y262
14.4171	14.153	14.2625	15.4009	15.5206	15.3905	15.292	14.6539	15.3332	B0QYK0;Q01844;Q01844-3;Q01844-5;Q01844-6	EWSR1	B0QYK0;Q01844;Q01844-3;Q01844-5;Q01844-6
2.67448	6.51078	2.88876	3.96033	-5.35523	-5.90885	1.95266	2.74901	4.41053	B0S8I6;Q14320	FAM50A	B0S8I6;Q14320
10.0672	10.8	10.3583	10.8236	12.7509	0.70909	11.2097	9.1241	10.1374	B0YIW2;P02656	APOC3	B0YIW2;P02656
14.0258	12.815	13.6007	14.1198	-2.08164	13.3816	14.4564	13.141	13.2159	B1AH87;P30536	TSPO	B1AH87;P30536
9.38407	9.02725	9.92948	11.9463	12.0881	11.0363	12.3037	10.9957	11.1305	B1AHB1;P33992	MCM5	B1AHB1;P33992
12.3757	11.9441	12.5161	11.7141	11.7799	11.8225	12.5387	12.0879	12.1182	B1AK88;P47756-2	CAPZB	B1AK88;P47756-2
10.8484	11.5814	11.638	10.7417	-1.00395	2.01906	3.48402	9.05328	4.60125	B1AKT3;M0R072;Q9Y3A6;Q9Y3A6-2	TMED5	B1AKT3;M0R072;Q9Y3A6;Q9Y3A6-2
1.94045	6.27396	4.9004	1.3608	10.8906	1.47646	10.8321	11.0524	11.0946	B1AL05;H0Y6Y8;Q8N983;Q8N983-2;Q8N983-3;Q8N983-4;Q8N983-6;Q8N983-7	MRPL43	B1AL05;H0Y6Y8;Q8N983;Q8N983-2;Q8N983-3;Q8N983-4;Q8N983-6;Q8N983-7
3.09861	8.42169	6.30943	0.141579	-1.08882	0.925003	0.117567	7.6672	4.09175	B1AMU4;Q9Y3B2;R4GMQ7;R4GNH9	EXOSC1	B1AMU4;Q9Y3B2;R4GMQ7;R4GNH9
11.8094	11.6972	13.0113	13.6806	13.7995	13.8139	13.2114	10.8963	12.3803	B1AN99;P35030;P35030-2;P35030-3;P35030-4;P35030-5	PRSS3	B1AN99;P35030;P35030-2;P35030-3;P35030-4;P35030-5
2.52163	7.75016	8.2392	10.7805	0.247138	9.46143	10.0526	8.30948	9.75453	B1APE1;B1APE2;Q00403	GTF2B	B1APE1;B1APE2;Q00403
8.31251	11.0503	11.3597	2.6476	0.748246	10.9736	3.29714	8.63008	1.5493	B2R5W2;B4DY08;G3V4C1;G3V4W0;P07910-2	HNRNPC	B2R5W2;B4DY08;G3V4C1;G3V4W0;P07910-2
4.92837	10.1345	7.00519	12.3992	11.1875	12.1185	8.20066	10.4255	11.9046	B2RNG4;Q9BYJ4;Q9BYJ4-2	TRIM6-TRIM34;TRIM34;TRIM34	B2RNG4;Q9BYJ4;Q9BYJ4-2
13.1802	12.7358	12.8905	9.69077	9.80355	2.92799	12.1752	10.9419	11.0259	B3KY94;H3BUR9;O14735;O14735-3	CDIPT	B3KY94;H3BUR9;O14735;O14735-3
13.0569	12.2297	12.7838	13.2255	13.8011	13.7344	14.0129	13.0674	13.2962	B4DDF4;B4DUT8;Q99439	CNN2	B4DDF4;B4DUT8;Q99439
11.6861	11.2911	11.9286	12.2703	13.3644	12.2825	13.0797	12.6833	13.1132	B4DF12;F8WCA8;Q8IYS0	GRAMD1C	B4DF12;F8WCA8;Q8IYS0
7.95389	9.32615	10.2078	-3.1673	0.635307	8.2049	3.52757	4.87644	1.16498	B4DHW2;C9JWJ8;K7EN08;Q14938;Q14938-2;Q14938-3;Q14938-4;Q14938-5;Q14938-6	NFIX	B4DHW2;C9JWJ8;K7EN08;Q14938;Q14938-2;Q14938-3;Q14938-4;Q14938-5;Q14938-6
11.0999	8.89154	10.4996	10.8016	1.46896	-0.731668	2.02008	8.47154	1.02789	B4DKY1;P49589;P49589-2;P49589-3	CARS1	B4DKY1;P49589;P49589-2;P49589-3
12.4072	10.1767	10.5494	10.1649	11.0889	6.4951	11.3201	10.8458	11.3027	B4DLN1	ENSG00000262660	B4DLN1
11.2987	8.57011	9.38765	11.4641	11.3031	6.57875	8.80856	9.90802	10.9009	B4DLR8;P15559;P15559-2;P15559-3	NQO1	B4DLR8;P15559;P15559-2;P15559-3
9.74224	7.6064	8.39456	0.0488376	0.805169	0.581289	0.682128	10.1145	-0.0922568	B4DN67;Q5W0F9;Q5W0G0;Q96J84;Q96J84-2;Q96J84-3	KIRREL1	B4DN67;Q5W0F9;Q5W0G0;Q96J84;Q96J84-2;Q96J84-3
12.4582	11.579	11.0635	12.9387	12.7189	11.8388	12.3727	11.9295	12.012	B4DP62	SLC25A1	B4DP62
13.1776	12.4165	12.5864	13.1946	12.5978	13.2668	11.1916	12.5407	12.7964	B4DR61;P61619	SEC61A1	B4DR61;P61619
13.5758	12.6691	13.2447	12.731	13.3148	13.0976	13.6359	13.3117	13.0246	B4DUR8;P49368	CCT3	B4DUR8;P49368
9.83714	8.68134	9.41266	8.27014	2.47289	2.87384	2.28057	8.12295	8.02283	B4DY09;Q12905	ILF2	B4DY09;Q12905
12.0188	10.962	9.36564	10.0524	-0.487368	-1.64101	9.1	9.10936	10.3224	B4E1G1;E5RGY0;Q9BUN8;Q9BUN8-2	DERL1	B4E1G1;E5RGY0;Q9BUN8;Q9BUN8-2
3.77195	9.3976	8.93058	1.08811	1.03349	0.725008	9.85388	9.61089	0.773729	B4E2Q0;H0Y8X9;H0Y9V7;P98194;P98194-2;P98194-3;P98194-4;P98194-5;P98194-6;P98194-7;P98194-8;P98194-9	ATP2C1	B4E2Q0;H0Y8X9;H0Y9V7;P98194;P98194-2;P98194-3;P98194-4;P98194-5;P98194-6;P98194-7;P98194-8;P98194-9
2.22955	7.99717	5.66913	1.33075	0.0874233	0.601044	1.96221	9.1347	3.08189	B5MCF9;O00541	PES1	B5MCF9;O00541
8.1875	6.97426	1.1797	1.95928	4.80523	7.29507	10.502	9.25646	8.71809	B5MCX3;Q15019;Q15019-2;Q15019-3	SEPTIN2	B5MCX3;Q15019;Q15019-2;Q15019-3
14.0397	13.7289	14.1871	15.669	14.6284	14.599	14.7063	13.9088	14.2482	B5MDF5;J3KQE5;P62826	RAN	B5MDF5;J3KQE5;P62826
12.5465	12.2444	12.1022	13.2552	12.8919	12.8591	12.379	12.0563	12.3642	B5ME19;Q99613;Q99613-2	EIF3CL;EIF3C;EIF3C	B5ME19;Q99613;Q99613-2
4.24934	7.80961	5.47313	9.57736	0.0227513	0.868374	1.86304	8.33575	0.065103	B7WPG3;C9IYN3;C9JJZ7;H7BXH8;Q8WVV9;Q8WVV9-2;Q8WVV9-3;Q8WVV9-4;Q8WVV9-5;V9GYK2	HNRNPLL	B7WPG3;C9IYN3;C9JJZ7;H7BXH8;Q8WVV9;Q8WVV9-2;Q8WVV9-3;Q8WVV9-4;Q8WVV9-5;V9GYK2
9.97153	10.9638	2.50892	11.3906	11.8791	10.5313	3.4375	9.13351	10.2766	B7Z5N5;H3BVD1;O15198;O15198-2;P84022;P84022-2;P84022-3;Q15796;Q15796-2	SMAD2;SMAD3;SMAD9;SMAD9;SMAD3;SMAD3;SMAD3;SMAD2;SMAD2	B7Z5N5;H3BVD1;O15198;O15198-2;P84022;P84022-2;P84022-3;Q15796;Q15796-2
9.28434	8.09923	8.78648	0.64743	0.0672758	9.24085	9.69766	10.1979	10.1486	B7Z7P8;P62495;P62495-2	ETF1	B7Z7P8;P62495;P62495-2
0.621815	7.96293	9.34191	0.678484	8.45703	9.00663	2.33114	7.34869	4.96557	B7ZLQ5;P28370	SMARCA1	B7ZLQ5;P28370
13.2058	10.4307	6.70891	14.8949	11.2892	10.3944	12.7409	5.10484	8.19805	B8ZZL8;P61604;S4R3N1	HSPE1;HSPE1;HSPE1-MOB4	B8ZZL8;P61604;S4R3N1
7.57155	9.76716	6.17851	10.8694	0.548371	3.14045	1.74099	8.47736	7.35828	B8ZZN6;P63165	SUMO1	B8ZZN6;P63165
8.72557	9.30109	4.35126	11.3076	11.0192	11.3653	10.0298	10.1908	10.1697	B8ZZU8;I3L0M9;Q15370;Q15370-2	ELOB	B8ZZU8;I3L0M9;Q15370;Q15370-2
11.3965	11.1108	11.8404	10.8878	10.3639	11.653	10.4668	10.1087	10.8516	B9A057;Q86WW8	COA5	B9A057;Q86WW8
11.5781	11.7377	3.7809	11.8736	12.9819	13.4522	1.6759	13.0715	13.6513	B9A062;P13995;P13995-2	MTHFD2	B9A062;P13995;P13995-2
11.4903	10.7103	9.86649	12.2484	12.0346	12.1539	11.1157	10.8315	10.6511	C9J050;C9JEJ2;H7C1T3;P49585;Q9Y5K3;Q9Y5K3-2;Q9Y5K3-3;Q9Y5K3-4	PCYT1A;PCYT1A;PCYT1A;PCYT1A;PCYT1B;PCYT1B;PCYT1B;PCYT1B	C9J050;C9JEJ2;H7C1T3;P49585;Q9Y5K3;Q9Y5K3-2;Q9Y5K3-3;Q9Y5K3-4
12.1022	11.0475	12.4363	12.8781	12.2322	13.8486	10.0551	4.39559	11.2599	C9J0E4;P01040	CSTA	C9J0E4;P01040
12.0081	11.8522	11.9425	12.4975	13.0371	12.5756	12.6324	12.0377	12.1443	C9J0J7;G5E9Q6;P35080-2	PFN2	C9J0J7;G5E9Q6;P35080-2
9.21557	9.79155	9.43643	9.74866	0.396534	0.904429	9.6473	5.30494	0.269859	C9J0K6;P30626;P30626-2;P30626-3	SRI	C9J0K6;P30626;P30626-2;P30626-3
17.3066	15.3197	14.5235	13.4335	15.1191	13.203	11.8804	12.7105	11.0528	C9J1V9;D6RBD7;O43324;O43324-2	EEF1E1-BLOC1S5;EEF1E1;EEF1E1;EEF1E1	C9J1V9;D6RBD7;O43324;O43324-2
2.07101	4.89827	6.23057	2.30848	-0.0206917	-2.18333	-0.134217	8.41905	8.45287	C9J2Y9;P30876	POLR2B	C9J2Y9;P30876
15.4071	14.4506	14.7936	15.2145	15.6325	15.1465	15.1953	14.6076	14.8154	C9J4Z3;P61513	RPL37A	C9J4Z3;P61513
11.4793	11.1112	13.1613	11.9229	14.337	9.4085	9.66326	11.0778	11.7368	C9J6D1;C9JZI7;E9PKT8;Q99733;Q99733-2	NAP1L4	C9J6D1;C9JZI7;E9PKT8;Q99733;Q99733-2
13.1816	12.4582	12.4848	13.5925	13.9134	13.1463	13.2083	12.9688	13.0848	C9J6P4;Q7Z2W4	ZC3HAV1	C9J6P4;Q7Z2W4
8.69583	10.0504	10.404	11.3757	10.7249	10.927	0.883798	7.92989	11.1403	C9J6V2;Q8TA86	RP9	C9J6V2;Q8TA86
13.8971	13.4737	13.8718	15.1345	15.2563	14.5984	14.0239	13.9048	14.6096	C9J813;E9PGZ1;Q05682-4;Q05682-5	CALD1	C9J813;E9PGZ1;Q05682-4;Q05682-5
9.54047	8.41685	8.1962	10.3342	9.56392	8.64521	9.27862	9.216	7.32878	C9J8I8;F5H364;F5H7Q6;P41221;P41221-2;Q9H1J7	WNT5A;WNT5B;WNT5B;WNT5A;WNT5A;WNT5B	C9J8I8;F5H364;F5H7Q6;P41221;P41221-2;Q9H1J7
9.25975	7.97953	8.47357	9.56261	-2.52066	1.48515	8.96961	6.91986	2.16195	C9JB30;Q9UPY8;Q9UPY8-2	MAPRE3	C9JB30;Q9UPY8;Q9UPY8-2
-0.235723	6.23965	1.9842	1.07444	0.32736	0.15697	1.2562	8.75258	-0.232366	C9JDV8;H7C2U6;Q9BPW8	NIPSNAP1	C9JDV8;H7C2U6;Q9BPW8
14.8649	14.4134	14.5956	15.1926	15.2378	15.1603	15.1831	14.6933	15.0268	C9JEH7;P22090	RPS4Y1	C9JEH7;P22090
9.16866	8.60721	5.13458	0.223422	9.96493	9.53252	-0.156442	9.3079	9.08072	C9JFR7;P99999	CYCS	C9JFR7;P99999
11.4681	11.8768	11.2487	11.5018	11.4264	10.9181	11.1921	9.83637	10.4423	C9JGV6;C9JXG8;F6WQW2;P43487;P43487-2	RANBP1	C9JGV6;C9JXG8;F6WQW2;P43487;P43487-2
9.16279	10.9269	4.13097	-0.559128	-2.44861	-3.81252	4.09979	10.7218	3.54298	C9JH18;I1E4Y6;Q6Y7W6;Q6Y7W6-3;Q6Y7W6-4;Q6Y7W6-5	GIGYF2	C9JH18;I1E4Y6;Q6Y7W6;Q6Y7W6-3;Q6Y7W6-4;Q6Y7W6-5
1.82333	7.56044	5.815	3.11738	-0.933162	-0.104822	3.47829	6.58877	-0.088094	C9JJ19;P82930	MRPS34	C9JJ19;P82930
15.4856	8.99818	14.9209	14.6596	15.8139	12.9775	1.26447	12.6327	11.5335	C9JJT5;G3V325;P56134-2;P56134-4	ATP5MF-PTCD1;ATP5MF-PTCD1;ATP5MF;ATP5MF	C9JJT5;G3V325;P56134-2;P56134-4
4.3593	6.49342	5.1737	11.2175	11.1316	1.73718	1.9486	0.961147	5.75357	C9JLF4;Q9NVH0;Q9NVH0-2	EXD2	C9JLF4;Q9NVH0;Q9NVH0-2
11.2621	11.2046	10.6946	12.5822	12.6036	11.5749	11.6757	11.1083	11.5973	C9JM79;C9JN15;E9PG73;Q13427;Q13427-2	PPIG	C9JM79;C9JN15;E9PG73;Q13427;Q13427-2
9.82793	2.67957	4.27276	1.83376	9.44446	-0.239946	2.0749	8.01196	3.83459	C9JME2;Q9Y4F1;Q9Y4F1-2	FARP1	C9JME2;Q9Y4F1;Q9Y4F1-2
14.9141	14.241	14.3345	15.0023	15.4762	14.7976	14.8618	13.9176	14.3204	C9JNW5;C9JXB8;P83731	RPL24	C9JNW5;C9JXB8;P83731
11.3657	9.97171	11.163	10.3405	10.2186	11.28	11.4569	10.5907	9.96178	C9JP16;O75718	CRTAP	C9JP16;O75718
11.2848	10.2731	10.2261	10.331	9.94919	9.71563	11.5874	9.70268	10.2269	C9JQV0;H7C0T1;H7C2R9;Q9BRJ6	C7orf50	C9JQV0;H7C0T1;H7C2R9;Q9BRJ6
10.0034	7.75856	8.65961	0.984176	0.803787	1.00715	1.10232	8.80591	3.72086	C9JR82;C9JU35;Q9NPL8	TIMMDC1	C9JR82;C9JU35;Q9NPL8
12.6365	11.6259	11.9761	10.3909	11.9712	10.9917	11.955	12.0895	12.08	C9JRD2;C9JXB9;P25686;P25686-2	DNAJB2	C9JRD2;C9JXB9;P25686;P25686-2
11.9162	12.6045	13.1832	8.67775	1.80488	11.1809	8.33769	10.6516	2.49848	C9JRZ6;Q9NX63	CHCHD3	C9JRZ6;Q9NX63
14.9513	12.1291	14.5911	8.40856	8.16294	7.97521	11.7858	10.3891	9.37475	C9JSR4;O60443	GSDME	C9JSR4;O60443
10.4724	8.6549	6.86578	10.1568	-2.43473	7.67487	9.86586	9.69487	9.53551	C9JSX3;G3V580;G3V5L5;O14744;O14744-2;O14744-3;O14744-5	PRMT5	C9JSX3;G3V580;G3V5L5;O14744;O14744-2;O14744-3;O14744-5
9.09401	9.82858	3.86634	0.552502	-0.715221	-0.0382636	-0.0448683	9.66736	3.74735	C9JTN7;E7ETC0;P31483-2;Q01085;Q01085-2	TIA1;TIAL1;TIA1;TIAL1;TIAL1	C9JTN7;E7ETC0;P31483-2;Q01085;Q01085-2
11.4688	10.2057	11.2914	11.5362	12.0175	10.8345	10.2907	9.61229	9.99708	C9JW74;C9JWU9;Q5EB52;Q5EB52-2;Q5EB52-3	MEST	C9JW74;C9JWU9;Q5EB52;Q5EB52-2;Q5EB52-3
12.5514	12.2157	12.6172	-0.400457	12.9108	11.8457	13.0484	12.4346	12.7023	C9JWV2;P01584	IL1B	C9JWV2;P01584
10.9624	10.0532	2.02651	2.12759	8.76009	8.42879	6.39076	10.8016	9.56811	C9JY26;Q9BZG1;Q9BZG1-2	RAB34	C9JY26;Q9BZG1;Q9BZG1-2
10.9851	11.4971	10.7295	1.92632	10.2613	10.9157	11.3193	10.406	10.8405	C9JYI4;P52294	KPNA1	C9JYI4;P52294
-6.49472	2.37209	5.69399	2.08062	-6.60418	-6.69862	5.8407	7.77227	3.90253	C9JZB0;Q9BT40;Q9BT40-2	INPP5K	C9JZB0;Q9BT40;Q9BT40-2
11.1942	6.38119	9.6626	10.754	-0.527604	-0.65116	10.1806	6.2077	3.62428	C9JZF7;G5E9W2;Q9P2E5;Q9P2E5-2	CHPF2	C9JZF7;G5E9W2;Q9P2E5;Q9P2E5-2
14.5037	13.8354	14.0411	14.5129	14.9466	14.5444	14.4846	13.7526	14.0994	D3YTB1;F8W727;P62910	RPL32	D3YTB1;F8W727;P62910
12.4067	11.0728	11.6669	12.5228	12.2116	12.8818	12.1996	11.5067	11.953	D6R938;E9PBG7;E9PF82;Q13557;Q13557-10;Q13557-11;Q13557-12;Q13557-3;Q13557-4;Q13557-5;Q13557-6;Q13557-8;Q13557-9	CAMK2D	D6R938;E9PBG7;E9PF82;Q13557;Q13557-10;Q13557-11;Q13557-12;Q13557-3;Q13557-4;Q13557-5;Q13557-6;Q13557-8;Q13557-9
9.57364	5.47773	10.2786	-0.98263	0.63937	-4.27467	3.1136	10.2257	4.26678	D6R956;D6R974;P09936	UCHL1	D6R956;D6R974;P09936
11.1643	10.6367	10.8843	9.59442	1.29133	0.47958	2.13535	6.76198	4.54381	D6R9C3;D6RGV5;D6RIE3;H0UI06;P14406	COX7A2	D6R9C3;D6RGV5;D6RIE3;H0UI06;P14406
5.51511	6.58098	10.3517	1.36284	6.54044	0.862354	9.42511	9.18651	8.41181	D6R9I9;P61221	ABCE1	D6R9I9;P61221
5.16116	8.20407	0.679404	11.0602	-0.0302443	3.76395	7.6795	6.16473	4.17943	D6R9P3;D6RBZ0;D6RD18;Q99729-2;Q99729-3	HNRNPAB	D6R9P3;D6RBZ0;D6RD18;Q99729-2;Q99729-3
13.9023	12.8565	13.7056	13.4717	13.8949	13.4782	13.7405	12.6895	13.0194	D6RAA6;P57088	TMEM33	D6RAA6;P57088
11.2558	11.5388	11.8828	12.2686	12.0261	12.1609	11.9707	11.485	11.5447	D6RBW1;P06730;P06730-2;P06730-3	EIF4E	D6RBW1;P06730;P06730-2;P06730-3
9.30604	9.86833	9.43416	10.7355	9.74165	10.4158	11.8486	11.1666	11.8752	D6RD46;E7EPK0;E9PDJ9;G5EA03;H0Y8P3;Q9UPQ0;Q9UPQ0-10;Q9UPQ0-2;Q9UPQ0-3;Q9UPQ0-4;Q9UPQ0-5;Q9UPQ0-6;Q9UPQ0-8;Q9UPQ0-9	LIMCH1	D6RD46;E7EPK0;E9PDJ9;G5EA03;H0Y8P3;Q9UPQ0;Q9UPQ0-10;Q9UPQ0-2;Q9UPQ0-3;Q9UPQ0-4;Q9UPQ0-5;Q9UPQ0-6;Q9UPQ0-8;Q9UPQ0-9
2.24494	6.98612	6.57338	3.32223	-6.59953	-5.96804	0.630937	6.37634	0.974903	D6RDG3;H0Y9Y1;P20290;P20290-2	BTF3	D6RDG3;H0Y9Y1;P20290;P20290-2
11.0179	10.3548	10.4181	12.1109	11.4258	4.40653	11.9899	10.904	11.8125	D6RER5;D6RGI3;Q9NVA2	SEPTIN11	D6RER5;D6RGI3;Q9NVA2
12.5598	11.6438	13.1762	9.67998	11.5852	10.0898	12.0314	11.4978	11.4209	D6REX3;O94979;O94979-10;O94979-2;O94979-3;O94979-4;O94979-6;O94979-8;O94979-9	SEC31A	D6REX3;O94979;O94979-10;O94979-2;O94979-3;O94979-4;O94979-6;O94979-8;O94979-9
11.23	11.2054	10.9719	11.117	10.273	10.5988	9.99467	10.8618	8.568	D6RFI0;Q9H9B4	SFXN1	D6RFI0;Q9H9B4
2.0591	9.57264	7.64967	4.31386	5.22635	2.27519	5.15842	6.83925	6.43006	E2QRB3;P32322;P32322-3	PYCR1	E2QRB3;P32322;P32322-3
3.69923	6.5928	4.42628	0.959253	0.542392	-1.7405	12.2896	11.4628	11.2643	E5RG13;E5RIP7;H0YBL1;P29218;P29218-3	IMPA1	E5RG13;E5RIP7;H0YBL1;P29218;P29218-3
12.0135	10.8463	9.95525	11.3564	1.61594	0.867581	1.61651	11.1251	11.4127	E5RGA1;E5RHG4;H0YBH9;P00750;P00750-2;P00750-3	PLAT	E5RGA1;E5RHG4;H0YBH9;P00750;P00750-2;P00750-3
4.29025	8.14882	8.84119	0.191387	9.84186	9.42862	0.297914	8.43353	6.10935	E5RHG8;Q15369;R4GMY8	ELOC	E5RHG8;Q15369;R4GMY8
3.37807	6.55423	5.16607	0.48569	-0.00457597	-0.56757	0.878048	5.24895	9.53002	E5RHS5;P60228	EIF3E	E5RHS5;P60228
12.906	11.8543	12.4528	10.169	5.38447	8.35116	8.40711	11.0631	10.2432	E5RHW4;O94905	ERLIN2	E5RHW4;O94905
16.7651	15.4529	16.3711	16.6871	16.4197	16.3419	15.9919	15.4057	15.2704	E5RI99;P62888	RPL30	E5RI99;P62888
10.4898	11.9771	10.1211	4.91834	7.76217	8.28183	7.47519	9.99193	10.2362	E5RIA4;E7EMB6;E7ETB3;Q9ULA0;Q9ULA0-2	DNPEP	E5RIA4;E7EMB6;E7ETB3;Q9ULA0;Q9ULA0-2
10.3499	10.5645	11.2266	11.2978	11.7256	10.0192	10.6426	10.7735	10.4863	E5RIT6;Q9UNX3	RPL26L1	E5RIT6;Q9UNX3
12.0152	10.3444	10.3581	9.87003	9.55573	9.06959	11.564	9.45657	10.9962	E5RJR5;P63208	SKP1	E5RJR5;P63208
12.4305	12.4919	12.6013	14.2415	13.5397	13.0099	13.1213	13.0052	12.9914	E5RK99;Q96CG8;Q96CG8-3	CTHRC1	E5RK99;Q96CG8;Q96CG8-3
11.6252	11.8	11.3198	8.85052	12.3571	7.86949	13.325	11.9885	13.1158	E7EMC7;Q13501	SQSTM1	E7EMC7;Q13501
11.4076	10.7683	11.6813	-0.919164	1.39206	0.511215	0.523815	5.90142	3.14738	E7EMK3;J3QLD9;Q14254	FLOT2	E7EMK3;J3QLD9;Q14254
3.739	7.84157	4.59159	7.70682	2.47597	10.1043	4.06785	5.16913	1.48262	E7EMW7;O95071;O95071-2	UBR5	E7EMW7;O95071;O95071-2
10.3012	9.00479	10.6497	-2.06696	4.27968	1.63397	10.381	8.72695	9.59487	E7ENL6;P12111;P12111-2;P12111-4	COL6A3	E7ENL6;P12111;P12111-2;P12111-4
10.9662	11.1427	10.4862	13.1635	12.9163	10.0011	11.7017	11.1008	12.0827	E7ENY0;E7EV99;P35611;P35611-2;P35611-3;P35611-6	ADD1	E7ENY0;E7EV99;P35611;P35611-2;P35611-3;P35611-6
18.5383	17.6222	17.4649	17.8106	18.2171	17.8164	17.323	16.6319	16.8124	E7EPB3;P50914	RPL14	E7EPB3;P50914
11.1044	9.80452	10.4381	11.1761	11.2541	9.95378	11.9534	11.3955	11.1392	E7EPK1;E7ES33;G3V1Q4;Q16181;Q16181-2	SEPTIN7	E7EPK1;E7ES33;G3V1Q4;Q16181;Q16181-2
-4.23364	5.42343	3.61788	-4.42524	-2.27771	-4.66719	-4.776	6.67548	-4.40435	E7EPN9;Q9Y520;Q9Y520-2;Q9Y520-3;Q9Y520-4;Q9Y520-5;Q9Y520-6;Q9Y520-7	PRRC2C	E7EPN9;Q9Y520;Q9Y520-2;Q9Y520-3;Q9Y520-4;Q9Y520-5;Q9Y520-6;Q9Y520-7
12.8349	12.1629	4.57492	1.47465	1.42477	2.05738	3.83294	5.94193	3.1992	E7EPT4;P19404	NDUFV2	E7EPT4;P19404
9.38461	6.37163	9.16357	10.7041	11.6996	0.576784	10.7004	11.0066	8.92063	E7EQR4;P15311	EZR	E7EQR4;P15311
9.83193	9.47483	11.0733	9.01245	5.02603	9.49081	9.76389	9.56791	9.4055	E7EQT4;Q9UKV3;S4R3H4	ACIN1	E7EQT4;Q9UKV3;S4R3H4
10.8546	11.1346	10.4532	10.009	10.2303	5.45522	9.92099	10.4578	11.2887	E7ERS3;Q86VM9	ZC3H18	E7ERS3;Q86VM9
13.1607	12.3783	12.5888	12.3037	12.8978	11.8845	12.6975	11.863	11.9787	E7ETU9;O00469-2	PLOD2	E7ETU9;O00469-2
15.5913	15.1236	15.179	15.1515	15.3593	15.0072	15.5603	15.6699	15.9004	E7EUU4;Q04637-8	EIF4G1	E7EUU4;Q04637-8
12.022	12.0965	11.9876	13.654	13.4226	12.9157	12.848	12.4909	12.2896	E7EVA0;P27816;P27816-6	MAP4	E7EVA0;P27816;P27816-6
11.1128	9.83705	10.1892	1.14819	8.53258	1.15592	8.6	9.61178	10.8773	E7EVH7;F8W6L3;G3V2E7;G3V3H3;G3V5R9;G5E9S8;H0YG16;H0YJL0;H0YJT3;H0YJU9;Q07866;Q07866-10;Q07866-2;Q07866-3;Q07866-4;Q07866-5;Q07866-6;Q07866-7;Q07866-8;Q07866-9	ENSG00000256500;KLC1;KLC1;KLC1;KLC1;KLC1;KLC1;KLC1;KLC1;KLC1;KLC1;KLC1;KLC1;KLC1;KLC1;KLC1;KLC1;KLC1;KLC1;KLC1	E7EVH7;F8W6L3;G3V2E7;G3V3H3;G3V5R9;G5E9S8;H0YG16;H0YJL0;H0YJT3;H0YJU9;Q07866;Q07866-10;Q07866-2;Q07866-3;Q07866-4;Q07866-5;Q07866-6;Q07866-7;Q07866-8;Q07866-9
4.1995	9.0145	5.37754	1.96679	-1.39375	2.06465	2.71895	4.74922	9.20114	E7EVX8;Q8WWY3	PRPF31	E7EVX8;Q8WWY3
3.55962	9.19037	4.70555	1.29181	1.05732	10.8654	1.64786	5.29588	10.5603	E7EWR4;P33240;P33240-2	CSTF2	E7EWR4;P33240;P33240-2
11.7492	12.3893	11.4255	14.5717	13.942	13.2643	12.0926	13.0134	13.5237	E7EX17;P23588;P23588-2	EIF4B	E7EX17;P23588;P23588-2
0.505707	9.41478	8.79634	13.6184	7.82913	7.61297	8.8216	10.7564	9.16425	E9PAV3;E9PAV3-2;F8VZJ2;F8W0W4;H0YHX9;Q13765	NACA	E9PAV3;E9PAV3-2;F8VZJ2;F8W0W4;H0YHX9;Q13765
9.17289	9.76391	9.10907	10.9339	5.71253	3.05665	5.00871	7.56005	7.24123	E9PB51;Q9BWF3	RBM4	E9PB51;Q9BWF3
10.2546	10.5672	10.1488	10.6239	10.8221	10.8938	10.7651	10.4866	8.59601	E9PB61;Q86V81	ALYREF	E9PB61;Q86V81
12.0257	11.3651	11.725	11.7009	11.8801	11.9688	11.3389	11.3333	11.2269	E9PB90	HK2	E9PB90
2.47181	9.31877	11.8115	0.972631	-0.441751	0.496961	1.90217	7.79286	3.00421	E9PCR7;Q02218	OGDH	E9PCR7;Q02218
10.7926	9.99511	10.1185	11.2722	10.5735	1.59427	10.499	9.10348	9.17511	E9PEB5;Q96AE4;Q96AE4-2	FUBP1	E9PEB5;Q96AE4;Q96AE4-2
11.8437	11.4884	12.1906	13.7231	14.0027	13.4716	12.4676	11.4767	12.3622	E9PEP6;O14786;Q5JWQ6	NRP1	E9PEP6;O14786;Q5JWQ6
3.39611	6.72	5.02076	-0.00648921	1.60603	11.8455	2.58086	9.959	-0.0610674	E9PF10;O75694;O75694-2	NUP155	E9PF10;O75694;O75694-2
12.509	11.7351	12.7061	13.3859	13.7482	13.1678	12.6444	12.2202	12.7089	E9PF17;P13611;P13611-2;P13611-3;P13611-4;P13611-5	VCAN	E9PF17;P13611;P13611-2;P13611-3;P13611-4;P13611-5
12.2265	11.7827	11.7695	11.4532	11.2086	10.9675	11.2273	10.34	10.7211	E9PF19;Q96E41;Q9Y4P3	TBL2	E9PF19;Q96E41;Q9Y4P3
-0.297585	4.3882	5.22689	1.55998	9.25405	1.61642	1.92908	9.96925	7.85588	E9PFQ4;Q86SQ0;Q86SQ0-2;Q86SQ0-3	PHLDB2	E9PFQ4;Q86SQ0;Q86SQ0-2;Q86SQ0-3
12.4002	12.262	12.3598	13.1485	13.4384	12.8892	12.7453	12.2074	12.5911	E9PGC8;P78559;P78559-2	MAP1A	E9PGC8;P78559;P78559-2
1.53553	5.24224	6.17437	6.30723	0.149017	1.61796	-0.118184	4.91761	0.541436	E9PGM4;Q04446	GBE1	E9PGM4;Q04446
11.7249	10.5655	11.0552	1.38141	-0.0999593	-0.732108	9.20759	5.95586	4.66704	E9PH05;F8W7Q4;Q96A26	FAM162A	E9PH05;F8W7Q4;Q96A26
13.3329	12.6626	12.8171	13.55	13.6769	13.2693	12.8755	12.6319	12.6911	E9PHS0;O43813	LANCL1	E9PHS0;O43813
10.5275	10.8556	10.986	11.1698	11.9066	10.1086	11.6563	11.2718	9.9818	E9PJN0;H7C5A7;O14734	ACOT8	E9PJN0;H7C5A7;O14734
9.68689	9.17774	5.47037	0.161158	-0.707093	-0.924753	-0.967113	8.8859	2.06476	E9PJW4;E9PKJ0;E9PM62;H0YCG9;Q5T9L3;Q5T9L3-2;Q5T9L3-3	WLS	E9PJW4;E9PKJ0;E9PM62;H0YCG9;Q5T9L3;Q5T9L3-2;Q5T9L3-3
13.2234	11.791	12.2884	13.1896	13.3032	12.7542	12.8832	12.1187	12.3098	E9PK01;P29692;P29692-3	EEF1D	E9PK01;P29692;P29692-3
13.5869	13.5665	13.0371	15.3703	14.9219	14.4501	15.1737	14.8296	14.7704	E9PK25;G3V1A4;P23528	CFL1	E9PK25;G3V1A4;P23528
3.8196	9.4439	4.78176	0.80924	1.0467	0.0892361	10.7815	8.57149	8.69076	E9PK54	HSPA8	E9PK54
0.352313	7.49313	4.74245	9.77671	0.243079	2.03001	8.47859	6.3506	9.41509	E9PKG1;Q99873;Q99873-2;Q99873-3	PRMT1	E9PKG1;Q99873;Q99873-2;Q99873-3
11.8202	11.6689	12.3032	12.9109	13.5134	13.0009	11.965	12.2656	12.3201	E9PKP7;P17480;P17480-2	UBTF	E9PKP7;P17480;P17480-2
16.5177	15.8182	16.023	16.4276	16.763	16.2994	16.3737	15.7914	16.2072	E9PKZ0;P62917	RPL8	E9PKZ0;P62917
10.5134	12.0578	9.08774	14.1431	12.4825	13.5194	11.7395	12.3133	13.4412	E9PL10;Q96K17;Q96K17-2	BTF3L4	E9PL10;Q96K17;Q96K17-2
13.2941	10.8079	12.5354	0.508823	3.94149	-0.767472	2.23312	8.8123	1.59214	E9PLD0;Q9H0U4	RAB1B	E9PLD0;Q9H0U4
17.3696	16.4028	16.5817	17.5238	17.1402	17.3076	16.4605	16.1471	16.1478	E9PLL6;P46776	RPL27A	E9PLL6;P46776
5.86943	9.15796	9.8269	11.9627	-0.893323	10.5638	10.4352	9.98372	10.758	E9PLM9;E9PM90;E9PQR7;E9PR04;Q9UK41;Q9UK41-2	VPS28	E9PLM9;E9PM90;E9PQR7;E9PR04;Q9UK41;Q9UK41-2
10.535	12.3797	11.535	1.90943	-0.279438	10.6953	11.9408	10.0668	12.3573	E9PM69;P17980;R4GNH3	PSMC3	E9PM69;P17980;R4GNH3
11.7765	10.0012	9.63635	10.7853	10.417	0.555122	9.37754	8.6662	9.63118	E9PMM3;E9PQW0;Q9Y5Y5;Q9Y5Y5-2	PEX16	E9PMM3;E9PQW0;Q9Y5Y5;Q9Y5Y5-2
12.9404	12.4725	12.7597	10.0861	9.9994	9.78673	9.47184	8.84975	11.5123	E9PMR4;E9PRJ3;K4DIA7;P48509	CD151	E9PMR4;E9PRJ3;K4DIA7;P48509
11.5082	11.4969	10.6365	11.3298	11.7717	11.9343	12.2393	11.6107	11.7556	E9PMS6;Q8WWI1-3	LMO7	E9PMS6;Q8WWI1-3
-7.04709	6.25282	6.23898	-7.02128	-7.1396	-7.11703	2.17478	6.98864	0.781296	E9PNW8;Q8WVX9	FAR1	E9PNW8;Q8WVX9
11.9617	11.4046	12.1551	11.9036	12.2715	11.8254	12.8806	11.8045	12.0258	E9PNY1;E9PQ47;E9PQA5;O95159	ZFPL1	E9PNY1;E9PQ47;E9PQA5;O95159
9.46966	9.3348	8.68609	9.41753	0.179803	10.5188	0.40633	8.98714	9.21867	E9PQS3;E9PSC7;Q06481;Q06481-2;Q06481-3;Q06481-4;Q06481-5;Q06481-6	APLP2	E9PQS3;E9PSC7;Q06481;Q06481-2;Q06481-3;Q06481-4;Q06481-5;Q06481-6
14.7638	14.013	14.3293	14.9703	14.815	14.8691	13.865	13.8632	14.0091	E9PR30;P62861	FAU	E9PR30;P62861
12.7839	12.7507	12.824	15.0818	14.7375	14.0503	14.1056	13.5604	13.8472	E9PS42;P21291	CSRP1	E9PS42;P21291
-4.18128	5.02658	5.6732	-5.36934	5.02624	6.35204	6.13182	6.19852	6.40137	ENSEMBL:ENSBTAP00000007350	(Bos
5.97029	5.42812	6.24859	1.63513	2.59363	-6.6341	3.03305	5.18222	1.56537	ENSEMBL:ENSBTAP00000014147	(Bos
11.4077	10.8539	11.1736	10.7256	10.8492	11.2731	13.2253	12.2515	11.7956	ENSEMBL:ENSBTAP00000016046	(Bos
10.386	9.91824	10.3734	10.0876	0.414844	1.77939	11.4451	11.4137	10.8733	ENSEMBL:ENSBTAP00000018574	(Bos
3.85759	6.03501	5.76431	6.36543	-1.49507	-2.58903	7.58043	5.90969	8.01591	ENSEMBL:ENSBTAP00000024146	(Bos
10.0871	10.3028	10.8909	10.9161	11.9526	10.2102	13.7165	11.905	13.1285	ENSEMBL:ENSBTAP00000024466	(Bos
13.1542	12.2085	12.6341	13.8778	13.8016	13.7225	13.5004	12.7364	13.4137	ENSEMBL:ENSBTAP00000031360	(Bos
5.17843	7.0386	-5.22944	-1	-5.84847	-6.47545	3.08468	6.16304	3.20266	ENSEMBL:ENSBTAP00000031900	(Bos
-0.846288	6.20229	6.98239	0	-0.0551766	-0.3894	-0.174224	5.31528	3.96716	F2Z2C0;G3V1J5;Q9Y2L1;Q9Y2L1-2	DIS3	F2Z2C0;G3V1J5;Q9Y2L1;Q9Y2L1-2
8.74403	1.96726	7.16307	1.57733	-0.289758	-0.21657	-0.303477	6.19385	2.1206	F2Z393;P37837	TALDO1	F2Z393;P37837
5.67005	8.27635	6.96504	-0.229337	9.48686	-0.233084	-0.118101	6.19276	8.51326	F5GWJ6;F5H4X5;Q9H3J6;Q9H3J6-2	C12orf65	F5GWJ6;F5H4X5;Q9H3J6;Q9H3J6-2
11.6677	10.3903	11.1179	9.83543	-0.525158	11.9382	12.1545	10.9052	8.48071	F5GX11;P25786;P25786-2	PSMA1	F5GX11;P25786;P25786-2
10.1341	10.0514	9.91663	1.16766	10.1104	10.4135	10.1333	10.6681	10.7198	F5GX23;F5H169;F5H5V4;F5H7X1;J3KN29;O00233;O00233-2	PSMD9	F5GX23;F5H169;F5H5V4;F5H7X1;J3KN29;O00233;O00233-2
10.5635	12.1286	4.90849	6.50713	8.04382	8.77559	9.25131	9.90846	8.60223	F5GX77;Q9UI30;Q9UI30-2	TRMT112	F5GX77;Q9UI30;Q9UI30-2
13.53	12.8917	14.1399	13.0883	13.5854	14.2874	12.4655	13.3474	12.8698	F5GXJ1;F5H5N1;O75251;O75251-2	NDUFS7	F5GXJ1;F5H5N1;O75251;O75251-2
9.97936	8.81407	9.95656	0.217879	0.434068	0.078552	8.45295	6.02714	1.08651	F5GXS8;F5GYM3;H0YG47;Q96PU8;Q96PU8-3;Q96PU8-5;Q96PU8-6;Q96PU8-8;Q96PU8-9	QKI	F5GXS8;F5GYM3;H0YG47;Q96PU8;Q96PU8-3;Q96PU8-5;Q96PU8-6;Q96PU8-8;Q96PU8-9
11.3859	10.83	11.6252	12.8655	13.0727	12.2078	11.4329	11.3639	12.1491	F5GXV8;F5GY08;G3V1T9;I3L521;J3KPD3;Q9Y580	RBM7;RBM7;RBM7;ENSG00000255663;RBM7;RBM7	F5GXV8;F5GY08;G3V1T9;I3L521;J3KPD3;Q9Y580
12.3872	11.9795	11.5613	11.0838	0.781773	1.50603	2.06914	0.0504367	9.26301	F5GXX5;P61803	DAD1	F5GXX5;P61803
9.14752	9.86124	10.3629	5.96701	10.4378	10.4388	10.3496	9.25477	-0.598359	F5GYJ8;F5GYN4;F5H3F0;F5H6Q1;J3KR44;Q96FW1;Q96FW1-2	OTUB1	F5GYJ8;F5GYN4;F5H3F0;F5H6Q1;J3KR44;Q96FW1;Q96FW1-2
10.4663	9.82775	9.1625	10.8164	9.72351	0.529894	9.4066	9.15366	4.62651	F5GYM0;Q8NFW8;Q8NFW8-2	CMAS	F5GYM0;Q8NFW8;Q8NFW8-2
9.83381	10.4306	10.14	-1.17343	-2.03992	-1.03861	3.23296	6.63808	8.95786	F5GYQ1;J3QL14;P61421;R4GN72	ATP6V0D1	F5GYQ1;J3QL14;P61421;R4GN72
11.2015	10.6647	5.71565	-0.110801	11.2464	1.1019	10.2778	9.66948	2.52208	F5GYW6;F8WDU6;O43592	XPOT	F5GYW6;F8WDU6;O43592
11.2989	11.3124	10.2167	11.6029	12.2925	-1.94269	11.0935	10.6762	11.071	F5GZP6;Q86W92;Q86W92-2;Q86W92-3;Q86W92-4	PPFIBP1	F5GZP6;Q86W92;Q86W92-2;Q86W92-3;Q86W92-4
15.3703	11.7938	8.09395	11.8683	9.2737	3.87752	8.64984	3.38811	3.08699	F5GZS6;J3KPF3;P08195;P08195-2;P08195-3;P08195-4	SLC3A2	F5GZS6;J3KPF3;P08195;P08195-2;P08195-3;P08195-4
10.5567	10.9625	11.4121	10.7579	10.9918	11.5345	10.2917	10.6162	10.3847	F5H1Y4;Q9HD26;Q9HD26-2;Q9HD26-3	GOPC	F5H1Y4;Q9HD26;Q9HD26-2;Q9HD26-3
5.28971	6.37927	4.03557	9.30804	1.87865	-2.41717	10.3937	10.52	10.0107	F5H257;F5H716;O00178	GTPBP1	F5H257;F5H716;O00178
14.0841	13.5801	14.7993	16.268	15.7924	15.8823	15.2765	15.1258	16.2246	F5H2A4;F5H2U8;P52926	HMGA2	F5H2A4;F5H2U8;P52926
12.938	12.3827	12.5979	12.5242	13.1724	12.5719	13.014	12.2983	12.3126	F5H365;Q15436	SEC23A	F5H365;Q15436
11.3652	11.0278	11.8393	12.1998	12.3318	12.2928	12.4882	11.4352	11.8276	F5H442;Q99816;Q99816-2	TSG101	F5H442;Q99816;Q99816-2
9.99518	9.09799	9.2174	11.3584	12.0308	9.96301	10.8746	9.14017	8.43039	F5H4R6;F8VUX1;F8VVB5;F8VXI6;F8VY35;F8W020;F8W0J6;H0YIV4;P55209;P55209-2	NAP1L1	F5H4R6;F8VUX1;F8VVB5;F8VXI6;F8VY35;F8W020;F8W0J6;H0YIV4;P55209;P55209-2
8.70147	9.6072	5.67942	0.327371	0.139445	9.5542	0.0167743	7.30028	9.99219	F5H5I6;H0Y8R1;H0YAK1;H0YAM1;Q12849;Q12849-5	GRSF1	F5H5I6;H0Y8R1;H0YAK1;H0YAM1;Q12849;Q12849-5
10.8126	11.1468	10.8867	12.9193	12.5198	12.0273	11.5851	10.3679	11.0369	F5H658;Q14562	DHX8	F5H658;Q14562
3.94517	1.26364	-6.28917	-5.78171	-6.04824	-4.24482	2.71235	5.59526	4.94873	F5H6I0;H0YLF3;P61769	B2M	F5H6I0;H0YLF3;P61769
-0.322775	8.22596	8.69772	-0.17008	9.82524	-3.95556	2.04336	8.23275	7.98962	F5H6I7;Q6DD88	ATL3	F5H6I7;Q6DD88
7.63601	6.5433	6.97136	7.30054	7.38975	6.38353	5.97147	7.69819	7.92614	F5H6Z0;Q00537;Q00537-2	CDK17	F5H6Z0;Q00537;Q00537-2
1.64771	4.53768	6.071	11.4684	-3.12853	-2.60034	11.9969	11.4307	11.3725	F6QDS0;H3BQK0;I3L0H8;I3L352;Q9NUU7;Q9NUU7-2;Q9UMR2;Q9UMR2-2;Q9UMR2-3;Q9UMR2-4	ENSG00000260537;DDX19B;DDX19A;DDX19A;DDX19A;DDX19A;DDX19B;DDX19B;DDX19B;DDX19B	F6QDS0;H3BQK0;I3L0H8;I3L352;Q9NUU7;Q9NUU7-2;Q9UMR2;Q9UMR2-2;Q9UMR2-3;Q9UMR2-4
12.9065	12.3648	12.8732	12.7257	9.26349	9.15908	11.7535	11.3302	11.2174	F6VDH7;H7C3I1;P50502;Q3KNR6;Q8IZP2	ST13;ST13;ST13;ST13;ST13P4	F6VDH7;H7C3I1;P50502;Q3KNR6;Q8IZP2
8.74743	9.57861	8.71631	11.2556	7.90166	0.354213	-0.150348	9.92239	-0.877949	F6Y5H0;P29558	RBMS1	F6Y5H0;P29558
13.7118	12.9928	13.459	13.2764	13.4092	13.2066	13.6874	13.3201	13.4069	F8VPD4;P27708	CAD	F8VPD4;P27708
15.1382	14.3132	14.4276	14.9619	15.1592	14.5141	14.9378	13.9241	14.1655	F8VPE8;F8VU65;F8VWS0;G3V210;P05388;P05388-2	RPLP0	F8VPE8;F8VU65;F8VWS0;G3V210;P05388;P05388-2
13.9558	12.8514	13.596	0.0986698	-0.122792	0.32223	3.34386	5.78274	3.4649	F8VQD4;Q8TAD7	C12orf75;OCC1	F8VQD4;Q8TAD7
12.6696	12.4687	11.9527	12.7726	12.8988	12.5119	11.6233	12.0123	12.0663	F8VU90;Q9NYL4;Q9NYL4-2	FKBP11	F8VU90;Q9NYL4;Q9NYL4-2
11.5518	11.193	11.3651	11.9047	11.3681	10.1587	12.1935	11.8514	11.5641	F8VUC5;F8VVA7;F8VXB1;F8VXR1;F8VYZ4;F8W156;P61923;P61923-4;P61923-5	COPZ1	F8VUC5;F8VVA7;F8VXB1;F8VXR1;F8VYZ4;F8W156;P61923;P61923-4;P61923-5
2.54348	8.56688	10.1124	12.71	10.6728	9.67391	10.0045	10.7263	11.1565	F8VVL1;O43583	DENR	F8VVL1;O43583
2.84415	5.99348	6.09581	0.911215	-0.967332	-0.926918	-0.307754	5.17694	2.7578	F8VXG7;Q99590;Q99590-2	SCAF11	F8VXG7;Q99590;Q99590-2
9.28663	8.24405	9.17146	2.20697	9.6511	-1.80522	3.99714	9.20101	2.67003	F8VYE8;F8W0W8;P36873;P36873-2	PPP1CC	F8VYE8;F8W0W8;P36873;P36873-2
13.7738	11.8423	12.3346	11.7787	11.4419	11.4231	11.5333	11.1586	10.4524	F8VYN9;P40616;P40616-2	ARL1	F8VYN9;P40616;P40616-2
11.0105	11.2655	9.44086	11.1763	10.7672	1.72558	11.7846	10.4196	9.28497	F8VYY9;P54619;P54619-2;P54619-3	PRKAG1	F8VYY9;P54619;P54619-2;P54619-3
8.22258	9.03679	7.71212	11.3968	9.1011	10.5443	9.69526	9.94203	11.4685	F8VZQ9;H0YHG0;P82979	SARNP;ENSG00000257390;SARNP	F8VZQ9;H0YHG0;P82979
12.5327	12.1395	11.2371	10.1102	11.9482	8.811	9.05581	9.12869	10.3005	F8W1F5;Q8IVF7;Q8IVF7-2;Q8IVF7-3	FMNL3	F8W1F5;Q8IVF7;Q8IVF7-2;Q8IVF7-3
3.74945	10.1609	9.9092	11.5195	-1.78563	0.166835	0.785878	10.8854	11.6142	F8W726;Q14157;Q14157-1;Q14157-3;Q14157-4;Q14157-5;Q5VU77;Q5VU78;Q5VU79;Q5VU80;Q5VU81	UBAP2L	F8W726;Q14157;Q14157-1;Q14157-3;Q14157-4;Q14157-5;Q5VU77;Q5VU78;Q5VU79;Q5VU80;Q5VU81
9.0446	7.59038	9.81683	2.09301	1.84394	2.06719	1.77262	5.88287	0.886795	F8W930;Q9Y6M1;Q9Y6M1-1	IGF2BP2	F8W930;Q9Y6M1;Q9Y6M1-1
12.0309	10.3242	6.40749	0.897048	11.5472	10.1412	10.1528	11.0539	9.08451	F8WCB9;F8WDB1;P60604	UBE2G2	F8WCB9;F8WDB1;P60604
3.68034	9.52251	6.06879	10.1415	10.1148	10.833	4.58684	5.11269	2.93746	F8WE41;P52298;P52298-3	NCBP2	F8WE41;P52298;P52298-3
10.4001	10.6026	10.2499	13.4092	11.7793	12.248	10.9504	9.49708	11.2184	F8WF69;P09496;P09496-2;P09496-3;P09496-4	CLTA	F8WF69;P09496;P09496-2;P09496-3;P09496-4
13.0505	10.9847	11.7714	11.5077	11.0794	9.16093	10.3274	9.71356	9.74271	G3V0E5;P02786	TFRC	G3V0E5;P02786
9.24108	8.40306	5.13954	1.56268	-0.36304	1.07284	3.14982	5.56298	9.53523	G3V0I5;P49821;P49821-2	NDUFV1	G3V0I5;P49821;P49821-2
3.46482	6.53158	5.59843	10.4202	0.664044	-0.143761	4.32407	8.29823	2.58175	G3V220;O14776;O14776-2	TCERG1	G3V220;O14776;O14776-2
4.07335	10.8249	9.29926	0.27729	-1.06353	1.79098	1.88845	9.73787	2.1919	G3V256;Q6PJT7;Q6PJT7-4;Q6PJT7-5	ZC3H14	G3V256;Q6PJT7;Q6PJT7-4;Q6PJT7-5
9.28432	8.6354	9.72964	4.81124	4.26787	9.21406	9.28598	8.49992	9.23506	G3V295;G3V5Z7;P60900	PSMA6	G3V295;G3V5Z7;P60900
12.1698	11.5643	11.5998	11.9895	11.828	10.6732	13.1652	12.1476	10.4267	G3V438;O95433	AHSA1	G3V438;O95433
12.4143	11.0183	11.6972	3.25872	0.26954	-1.38464	3.69701	5.22059	9.7562	G3V448;Q9H3N1	TMX1	G3V448;Q9H3N1
-0.122293	5.19183	6.33093	9.99983	0.22472	1.40761	2.86838	4.89287	5.58912	G3V461;G3V4N7;P12277	CKB	G3V461;G3V4N7;P12277
2.41275	8.43914	10.3821	2.64649	8.82836	6.67907	8.11949	7.18928	8.11491	G3V4D9;G3V5V3;O60524;O60524-3;O60524-4;O60524-5	NEMF	G3V4D9;G3V5V3;O60524;O60524-3;O60524-4;O60524-5
11.1546	10.663	9.24433	11.8586	10.9083	9.28568	9.45879	9.82434	9.71074	G3V4F7;P61011;P61011-2	SRP54	G3V4F7;P61011;P61011-2
8.98064	8.16606	10.5838	6.98017	10.968	0.910736	9.98761	10.1366	0.77678	G3V529;Q9GZR7	DDX24	G3V529;Q9GZR7
13.6651	14.0443	14.2718	15.7284	15.7643	15.532	14.6144	14.0866	14.7565	G3XAI9;Q5BKY9;Q8N9E0	FAM133B;FAM133B;FAM133A	G3XAI9;Q5BKY9;Q8N9E0
9.28471	9.80259	10.451	3.04263	4.0262	2.26819	8.09182	7.08011	2.45883	G3XAJ6;Q14699	RFTN1	G3XAJ6;Q14699
11.8614	10.611	11.6548	12.3751	12.2596	4.61148	8.41268	10.4735	10.6786	G3XAM7;P35221;P35221-2	CTNNA1	G3XAM7;P35221;P35221-2
12.5715	11.7621	11.8362	12.0412	12.7455	12.6784	12.9926	12.2223	12.3493	G3XAN4;Q15629;Q15629-2	TRAM1	G3XAN4;Q15629;Q15629-2
12.7569	12.5479	12.0422	12.7279	13.1742	10.1033	11.7742	10.6011	11.331	G5E972;P42166;P42167;P42167-2;P42167-3	TMPO	G5E972;P42166;P42167;P42167-2;P42167-3
10.563	8.95349	5.32599	10.1992	11.2454	10.0769	9.08905	9.88696	10.3131	G5E9A6;P51784;Q13107;Q13107-2;Q9Y4E8;Q9Y4E8-2;Q9Y4E8-3	USP11;USP11;USP4;USP4;USP15;USP15;USP15	G5E9A6;P51784;Q13107;Q13107-2;Q9Y4E8;Q9Y4E8-2;Q9Y4E8-3
4.35195	6.1264	7.64457	-2.49373	-2.873	-2.5744	0.737191	5.84141	-0.477456	G5E9V5;G5E9W7;P82650	MRPS22	G5E9V5;G5E9W7;P82650
6.91242	9.10461	8.46354	11.012	8.42288	2.43741	10.3664	9.33532	1.46329	G5EA31;P53992	SEC24C	G5EA31;P53992
-5.28252	5.74135	5.70509	-5.19456	0.617456	-0.925017	-5.89065	6.08247	1.89357	G8JLA2;P60660-2	MYL6	G8JLA2;P60660-2
12.0901	12.6123	12.3785	12.9989	12.6505	12.875	14.9231	13.807	14.4964	G8JLB6;P31943	HNRNPH1	G8JLB6;P31943
12.9772	8.04868	14.0069	12.6906	13.8905	15.0395	10.895	12.6958	10.6214	G8JLG2;Q15517;Q2L6G8	CDSN	G8JLG2;Q15517;Q2L6G8
2.13126	6.26347	4.86319	-3.78804	1.16258	0.610158	8.74137	7.5893	-0.529229	G8JLH9;P40763;P40763-2;P40763-3	STAT3	G8JLH9;P40763;P40763-2;P40763-3
12.3367	12.2665	12.0632	13.0841	13.2297	12.8079	12.9726	12.7426	12.7274	H0Y2V6;Q5SW79;Q5SW79-2;Q5SW79-3	CEP170	H0Y2V6;Q5SW79;Q5SW79-2;Q5SW79-3
14.3314	13.8779	14.1919	14.7525	14.8036	14.1856	14.0143	13.7872	14.2598	H0Y368;O60762;Q5QPK2	DPM1	H0Y368;O60762;Q5QPK2
11.8262	11.1727	10.9004	12.5975	12.1823	12.5798	11.1708	11.3428	11.3753	H0Y3M2;J3KRB6;J3KRW6;J3KTL1;J3QRS9;J3QS27;O43670;O43670-2;O43670-4;X6R4W8	ZNF207	H0Y3M2;J3KRB6;J3KRW6;J3KTL1;J3QRS9;J3QS27;O43670;O43670-2;O43670-4;X6R4W8
10.3352	10.2935	10.9502	11.0245	10.3014	9.90833	10.6773	9.71953	10.5393	H0Y4R1;P12268	IMPDH2	H0Y4R1;P12268
9.4282	11.0948	11.1667	-0.309375	0.0935636	10.8535	2.09479	8.85723	1.98017	H0Y4Y4;Q96C19	EFHD2	H0Y4Y4;Q96C19
6.2122	7.70662	11.8594	1.0928	-0.827464	9.53624	2.40829	4.84238	2.97685	H0Y5H9;P29508;P29508-2;P48594	SERPINB4;SERPINB3;SERPINB3;SERPINB4	H0Y5H9;P29508;P29508-2;P48594
13.2023	12.1529	12.9355	13.436	13.4772	13.504	13.8264	12.8718	13.4588	H0Y5W8;O95248;O95248-4;O95248-5	SBF1	H0Y5W8;O95248;O95248-4;O95248-5
5.01186	6.07696	6.41426	-4.62926	0.333713	-4.53629	-4.51413	7.05142	3.28928	H0Y873;Q96P47;Q96P47-2;Q96P47-4;Q96P47-5	AGAP3	H0Y873;Q96P47;Q96P47-2;Q96P47-4;Q96P47-5
8.71657	7.81351	10.1314	9.73219	10.5688	0.42867	9.64212	9.728	0.0289176	H0Y8B3;O43865;O43865-2;Q96HN2;Q96HN2-2;Q96HN2-3;Q96HN2-4	AHCYL2;AHCYL1;AHCYL1;AHCYL2;AHCYL2;AHCYL2;AHCYL2	H0Y8B3;O43865;O43865-2;Q96HN2;Q96HN2-2;Q96HN2-3;Q96HN2-4
13.6236	12.7446	12.9636	12.2184	12.6019	10.6601	12.3258	11.8307	11.8006	H0Y8C6;O00410;O00410-3	IPO5	H0Y8C6;O00410;O00410-3
6.03243	9.98002	12.5218	12.1754	11.0993	-0.117066	8.23666	9.08175	6.71058	H0Y8G5;Q14103;Q14103-3	HNRNPD	H0Y8G5;Q14103;Q14103-3
12.5639	12.2634	13.0509	14.4815	11.1578	12.8474	12.9504	12.7485	13.1514	H0Y9X1;Q96EY4	TMA16	H0Y9X1;Q96EY4
4.95642	5.50277	6.24546	-3.24334	3.13422	-1.75494	17.3519	13.999	14.9698	H0YA52;Q9H0N5	PCBD2	H0YA52;Q9H0N5
9.18669	9.51908	8.80587	10.9226	2.33185	-0.240042	11.8259	9.32151	10.7982	H0YAP0;Q96GY0	ZC2HC1A	H0YAP0;Q96GY0
8.35871	6.96273	6.54856	2.35034	2.21553	0.525927	-0.498723	6.95471	4.45486	H0YCY1;H0YEF7;H0YEH1;Q13492;Q13492-2;Q13492-3;Q13492-4;Q13492-5	PICALM	H0YCY1;H0YEF7;H0YEH1;Q13492;Q13492-2;Q13492-3;Q13492-4;Q13492-5
-0.4151	4.69485	5.36595	0.126118	-0.0229459	9.45222	5.28212	5.63389	4.9958	H0YCY8;P53634	CTSC	H0YCY8;P53634
15.7361	15.2327	15.6473	16.5074	16.422	16.0603	15.6776	15.206	15.9046	H0YD13;P16070;P16070-10;P16070-11;P16070-12;P16070-13;P16070-14;P16070-16;P16070-17;P16070-18;P16070-3;P16070-4;P16070-5;P16070-6;P16070-7;P16070-8	CD44	H0YD13;P16070;P16070-10;P16070-11;P16070-12;P16070-13;P16070-14;P16070-16;P16070-17;P16070-18;P16070-3;P16070-4;P16070-5;P16070-6;P16070-7;P16070-8
11.485	11.8439	11.5351	12.9522	11.1258	12.1697	11.31	11.2292	10.9023	H0YE51;Q9Y3D2	MSRB2	H0YE51;Q9Y3D2
14.7468	14.1156	14.7533	15.1073	15.2115	14.7376	15.1491	14.1127	14.4905	H0YFD6;P40939	HADHA	H0YFD6;P40939
4.76393	6.82913	8.09763	-0.162216	8.11388	1.84735	0.404172	7.04028	8.60955	H0YFG2;Q02790	FKBP4	H0YFG2;Q02790
-5.8299	1.9863	7.67412	-0.0326611	-6.03237	2.18742	0.877327	4.57896	-5.94455	H0YGS7;Q6PJ69	TRIM65	H0YGS7;Q6PJ69
17.5633	16.5823	16.881	17.7224	17.7779	17.5331	17.5469	16.5347	16.7467	H0YHA7;J3QQ67;Q07020;Q07020-2	RPL18	H0YHA7;J3QQ67;Q07020;Q07020-2
4.70135	7.34884	6.5316	10.9244	10.093	0.800225	10.7408	11.275	11.6108	H0YJV7;O15391;P25490;Q96MM3	YY1;YY2;YY1;ZFP42	H0YJV7;O15391;P25490;Q96MM3
15.7321	14.7653	15.1145	15.7312	15.8457	15.817	15.634	14.7001	15.0951	H0YKD8;H0YMF4;P46779;P46779-2;P46779-3;P46779-4;P46779-5	RPL28	H0YKD8;H0YMF4;P46779;P46779-2;P46779-3;P46779-4;P46779-5
0.0980218	9.61574	10.3061	9.79478	10.4351	0.571137	2.15923	7.09015	9.59752	H0YKT8;H0YL69;H0YLC2;H0YLS6;H0YMA1;H0YMI6;H0YMZ1;H0YN18;P25789	PSMA4	H0YKT8;H0YL69;H0YLC2;H0YLS6;H0YMA1;H0YMI6;H0YMZ1;H0YN18;P25789
18.0503	17.9872	18.143	19.4833	19.1853	19.2881	17.6987	18.2376	18.1953	H0YMV8;Q71UM5	RPS27L	H0YMV8;Q71UM5
11.8324	11.0143	10.3291	-0.164384	-2.23751	-4.00455	3.57687	8.85156	2.45362	H0YNA5;H0YNG3;H0YNX5;P67812;P67812-2;P67812-3;P67812-4	SEC11A	H0YNA5;H0YNG3;H0YNX5;P67812;P67812-2;P67812-3;P67812-4
11.0373	8.20074	9.52958	-1.71194	0.0787095	0.47236	3.32583	3.8644	3.82455	H3BM38;H3BNE1;H3BPJ0;H3BR18;O00161;O00161-2	SNAP23	H3BM38;H3BNE1;H3BPJ0;H3BR18;O00161;O00161-2
14.0093	13.3747	14.3258	13.054	13.2625	12.8021	12.2695	12.3545	12.3081	H3BMH2;H3BSC1;P62491;P62491-2;Q15907;Q15907-2	RAB11A;RAB11A;RAB11A;RAB11A;RAB11B;RAB11B	H3BMH2;H3BSC1;P62491;P62491-2;Q15907;Q15907-2
11.872	10.3885	9.34881	11.1765	11.4805	11.8307	10.4229	9.46762	11.1269	H3BMM9;H3BTC0;H3BV80;Q15287;Q15287-2;Q15287-3	RNPS1	H3BMM9;H3BTC0;H3BV80;Q15287;Q15287-2;Q15287-3
3.66887	6.54483	4.33159	0.226335	-0.157427	0.0228497	-0.341207	6.78892	2.89236	H3BN93;H3BPL9;H3BUB6;H3BV04;O15127	SCAMP2	H3BN93;H3BPL9;H3BUB6;H3BV04;O15127
13.2174	13.1963	13.5664	14.0552	14.3252	14.4115	14.0375	13.8289	13.739	H3BNC9;P08708	ENSG00000260836;RPS17	H3BNC9;P08708
10.6734	10.1461	10.9415	9.92224	11.184	11.2212	11.7657	10.7407	11.2127	H3BND4;Q6P996;Q6P996-2;Q6P996-3;Q6P996-4;Q6P996-5;Q6XYB5;Q86XE2	PDXDC1;PDXDC1;PDXDC1;PDXDC1;PDXDC1;PDXDC1;ENSG00000276709;PDXDC1	H3BND4;Q6P996;Q6P996-2;Q6P996-3;Q6P996-4;Q6P996-5;Q6XYB5;Q86XE2
10.8455	6.97705	8.95239	0.551776	1.24927	0.860282	0.645912	8.42695	0.467631	H3BPJ2;Q15041;Q15041-2	ARL6IP1	H3BPJ2;Q15041;Q15041-2
4.16615	6.44715	8.73742	9.78312	-3.18416	10.4963	3.63271	3.00269	3.97504	H3BPJ9;O96000	NDUFB10	H3BPJ9;O96000
9.2972	11.2236	10.8403	12.3612	12.6042	11.7557	12.0889	10.9883	11.378	H3BQG1;H3BUL5;H3BVF8;P49761;P49761-1	CLK3	H3BQG1;H3BUL5;H3BVF8;P49761;P49761-1
9.68581	13.0389	13.1557	5.27713	7.24351	10.7746	14.0206	14.0002	10.4176	H3BRG4;P22695	UQCRC2	H3BRG4;P22695
9.40361	9.16579	9.00061	10.0957	-0.410535	10.7572	2.90672	8.13252	4.06016	H3BRV9;P61970	NUTF2	H3BRV9;P61970
-1.25221	6.29263	-0.530476	8.32261	0.0495558	-0.0282313	2.53647	5.92584	7.21476	H3BSA1;H3BV19;P19784	CSNK2A2	H3BSA1;H3BV19;P19784
8.03259	9.457	9.33302	9.45907	8.75714	9.77987	1.067	8.90377	8.37177	H3BTB7;Q5JPH6;Q5JPH6-2	EARS2	H3BTB7;Q5JPH6;Q5JPH6-2
8.21837	9.26938	6.74707	0.274185	1.88533	10.0255	9.45361	4.7185	10.1343	H3BUF6;Q8WWM7;Q8WWM7-2;Q8WWM7-3;Q8WWM7-4;Q8WWM7-5;Q8WWM7-6;Q8WWM7-7;Q8WWM7-8;Q8WWM7-9	ATXN2L	H3BUF6;Q8WWM7;Q8WWM7-2;Q8WWM7-3;Q8WWM7-4;Q8WWM7-5;Q8WWM7-6;Q8WWM7-7;Q8WWM7-8;Q8WWM7-9
9.72813	9.84974	11.3523	0.875139	12.4557	11.3093	10.8703	11.0135	11.1578	H3BUR4;Q9ULX3	NOB1	H3BUR4;Q9ULX3
13.651	12.6245	12.3188	13.5868	13.9267	13.5612	13.0701	12.9348	12.6345	H3BUV8;Q08397	LOXL1	H3BUV8;Q08397
8.84216	8.78786	8.73126	10.2778	11.355	-1.52986	0.573609	10.9257	10.8806	H7BXS3;P48426;P48426-2;P78356	PIP4K2A;PIP4K2A;PIP4K2A;PIP4K2B	H7BXS3;P48426;P48426-2;P78356
4.20855	10.563	10.4487	10.4251	10.2098	9.6145	8.6258	10.0977	8.39299	H7BXY3;Q7L2E3;Q7L2E3-2;Q7L2E3-3	DHX30	H7BXY3;Q7L2E3;Q7L2E3-2;Q7L2E3-3
2.37247	7.67579	6.59067	10.2432	10.5686	1.73658	1.33625	5.50492	2.79066	H7BYT1;J3KRM8;P48730;P48730-2	CSNK1D	H7BYT1;J3KRM8;P48730;P48730-2
9.45949	9.64454	9.6393	0.536934	10.133	0.836383	2.72708	8.587	3.27073	H7C008;H7C085;Q6NUQ4;Q6NUQ4-2	TMEM214	H7C008;H7C085;Q6NUQ4;Q6NUQ4-2
10.6394	10.6323	9.54827	9.61449	2.48801	10.2798	9.86517	9.57489	10.9386	H7C0W8;Q8IUX7;Q8N436	AEBP1;AEBP1;CPXM2	H7C0W8;Q8IUX7;Q8N436
10.899	10.4837	10.3489	9.4068	10.5856	10.2798	11.233	10.9388	10.1073	H7C155;P04049;P04049-2	RAF1	H7C155;P04049;P04049-2
12.1228	10.9601	11.0152	11.2884	12.5301	0.845225	12.1646	10.7709	12.258	H7C1I0;Q96K37;Q96K37-2	SLC35E1	H7C1I0;Q96K37;Q96K37-2
13.9016	12.8702	13.2637	10.8476	10.3297	13.7017	13.2919	11.916	11.691	H7C1L7;H7C3G9;Q9UJ70;Q9UJ70-2	NAGK	H7C1L7;H7C3G9;Q9UJ70;Q9UJ70-2
11.7204	10.8514	10.0538	11.3132	11.2805	11.0516	11.0874	11.0928	11.6392	H7C1W5;Q96T76;Q96T76-8;Q96T76-9	MMS19	H7C1W5;Q96T76;Q96T76-8;Q96T76-9
-4.18316	6.89774	-4.74944	-4.27762	4.90176	-4.42618	4.54387	4.92038	4.0187	H7C5E4;Q8IZH2;Q8IZH2-2	XRN1	H7C5E4;Q8IZH2;Q8IZH2-2
10.754	11.3673	8.42408	11.3388	12.811	12.8388	10.4774	11.5562	11.2787	H7C5Q0;Q96IZ7;Q96IZ7-2	RSRC1	H7C5Q0;Q96IZ7;Q96IZ7-2
8.8956	9.11285	7.06746	0.267916	0.442545	0.774131	4.25047	5.40027	1.94301	I3L0E3	ENSG00000249773	I3L0E3
10.7239	10.0208	10.8445	1.62637	0.82216	2.35564	13.0712	11.994	12.4398	I3L0N3;P46459	NSF	I3L0N3;P46459
13.6065	12.2306	12.6485	12.7995	13.5626	12.3481	13.7966	13.0121	12.3686	I3L1D2;I3L295;I3L4E0;J3KSI4;J3KT75;J3QRD5;J3QS48;J3QW43;O75352;O75352-2	MPDU1	I3L1D2;I3L295;I3L4E0;J3KSI4;J3KT75;J3QRD5;J3QS48;J3QW43;O75352;O75352-2
13.7565	11.7106	12.2353	12.7335	12.5316	12.791	12.5534	12.9259	11.3751	I3L1P8;Q02978	SLC25A11	I3L1P8;Q02978
9.54364	9.65686	9.18749	11.4024	9.97222	-0.731767	9.8615	5.10896	2.00564	I3L1Q5;Q2NL82	TSR1	I3L1Q5;Q2NL82
12.1508	11.5877	11.3069	13.5434	11.3131	7.48366	12.3758	11.1954	10.9894	I3L397;I3L504;P63241;P63241-2	EIF5A	I3L397;I3L504;P63241;P63241-2
10.3667	10.3515	10.1197	9.38391	10.3326	10.7468	11.0472	10.5451	11.3448	J3KN16;Q5VYK3	ECPAS	J3KN16;Q5VYK3
14.278	13.7248	13.9997	14.366	13.7833	14.5986	14.0525	13.7335	13.8329	J3KND3;P60660	MYL6	J3KND3;P60660
14.9491	7.18048	13.691	13.4572	-0.525938	1.25985	10.4566	8.67271	3.84728	J3KNE3;P68402	PAFAH1B2	J3KNE3;P68402
14.9918	15.3151	15.7282	17.1427	16.8327	16.802	16.2729	15.8508	16.2775	J3KP15;J3QL05;Q01130;Q01130-2	SRSF2	J3KP15;J3QL05;Q01130;Q01130-2
10.6057	8.87007	10.2312	8.22645	9.77897	-0.258054	10.2944	9.18389	10.7057	J3KPD9;P22392-2;Q32Q12	NME1-NME2;NME2;NME1-NME2	J3KPD9;P22392-2;Q32Q12
15.3101	15.2902	14.9084	16.1568	16.4179	16.2498	15.6294	15.0903	16.0046	J3KPP4;O95232	LUC7L3	J3KPP4;O95232
13.1504	12.4767	12.6481	12.4382	12.2479	12.1237	11.849	11.6579	11.942	J3KPX7;Q99623	PHB2	J3KPX7;Q99623
11.0127	10.6319	10.6844	2.96588	1.20957	9.46129	9.673	9.45641	8.55144	J3KQ32;Q9NTK5	OLA1	J3KQ32;Q9NTK5
1.07074	5.86555	0.0963709	0.0736817	-0.0622024	-0.00799877	4.23196	6.2517	5.6288	J3KQ48;Q9Y3E5	PTRH2	J3KQ48;Q9Y3E5
13.7587	12.561	13.0412	11.5063	12.3793	11.2241	12.5974	12.5056	12.1786	J3KQL8;Q9BQE5	APOL2	J3KQL8;Q9BQE5
2.65567	6.94212	6.48236	0.229463	-0.265374	0.222854	2.48116	9.51879	5.03746	J3KR35;Q8WUD4	CCDC12	J3KR35;Q8WUD4
14.3079	13.6163	14.3498	14.5239	14.7221	14.4612	14.8346	14.1605	14.2987	J3KSC4;J3QLK0;P60763	RAC3	J3KSC4;J3QLK0;P60763
12.7827	8.68558	14.2919	12.7212	13.0388	14.9152	1.83938	12.209	8.24748	J3KSD8;K7ES02;K7ESE8;Q13867	BLMH	J3KSD8;K7ES02;K7ESE8;Q13867
12.7485	12.8847	12.5156	13.7925	12.8804	11.8293	12.9533	12.4401	10.6256	J3KTE4;J3QR09;P84098	RPL19	J3KTE4;J3QR09;P84098
4.97236	6.30691	5.57926	2.13886	0.170808	1.62833	1.52382	5.47869	5.48224	J3KTF8;J3QQX2;P52565	ARHGDIA	J3KTF8;J3QQX2;P52565
15.0285	14.7041	15.0108	16.4168	16.4002	16.0836	16.1371	15.6367	16.1301	J3KTL2;Q07955	SRSF1	J3KTL2;Q07955
11.0728	11.214	11.361	11.9874	11.9162	11.4258	11.3227	11.6343	11.8922	J3QK89;Q8IWX8	CHERP	J3QK89;Q8IWX8
2.67362	3.56075	5.96169	0.933393	1.52832	-0.0777267	0.453063	5.80701	8.49666	J3QL56;O75880	SCO1	J3QL56;O75880
9.63203	12.7539	7.34541	2.21641	2.54902	2.32092	2.1123	9.78473	1.21001	J3QLE5;P14678;P14678-2;P14678-3;P63162;P63162-2	SNRPN;SNRPB;SNRPB;SNRPB;SNRPN;SNRPN	J3QLE5;P14678;P14678-2;P14678-3;P63162;P63162-2
9.29827	8.24399	9.7716	4.32914	10.5543	10.1855	9.07137	7.8012	8.99532	J3QLR8;Q9Y3D9	MRPS23	J3QLR8;Q9Y3D9
7.94374	9.00896	9.55627	9.28687	10.007	-2.84163	8.16904	9.06935	9.33383	J3QLS3;J3QQS1;Q9Y2R9	MRPS7	J3QLS3;J3QQS1;Q9Y2R9
9.94034	9.56207	10.8684	3.05231	11.2385	7.85768	7.85897	9.23441	10.315	J3QQJ0;Q9UHR5;Q9UHR5-2	SAP30BP	J3QQJ0;Q9UHR5;Q9UHR5-2
16.3681	15.1076	15.6281	16.1763	16.0131	15.7608	16.2459	15.5654	15.7117	J3QQQ9;J3QQV1;J3QRI7;P61254	ENSG00000263809;RPL26;RPL26;RPL26	J3QQQ9;J3QQV1;J3QRI7;P61254
12.1231	11.2504	12.3226	12.7961	12.6474	12.4196	-0.650256	11.5189	12.0063	J3QQY2;Q9UM00;Q9UM00-1;Q9UM00-2	TMCO1	J3QQY2;Q9UM00;Q9UM00-1;Q9UM00-2
3.6272	6.17851	6.84097	0.0823659	0.0915603	6.62097	0.464589	7.10479	1.72491	J3QR07;Q96MU7;Q96MU7-2	YTHDC1	J3QR07;Q96MU7;Q96MU7-2
10.9211	7.57142	7.56304	-1.66093	1.29192	0.289043	3.5672	4.62257	9.0333	J3QR51;Q13636;Q9UL26	RAB31;RAB31;RAB22A	J3QR51;Q13636;Q9UL26
14.9238	13.7737	14.1709	14.3327	14.3414	14.4805	13.3561	13.1355	13.3241	J3QRS3;O14950;P19105	MYL12A;MYL12B;MYL12A	J3QRS3;O14950;P19105
9.51606	8.47872	11.495	2.16491	0.608481	2.07353	4.03872	5.58608	2.94073	J3QRU1;P07947	YES1	J3QRU1;P07947
10.4291	12.0414	11.2733	8.66602	7.16269	11.9648	10.5322	10.1675	9.45114	J3QSU6;P24821;P24821-4	TNC	J3QSU6;P24821;P24821-4
12.8372	12.8	12.5875	14.7114	14.4046	13.8852	13.3407	13.6204	13.7403	J3QT28;O43684;O43684-2	BUB3	J3QT28;O43684;O43684-2
0.388576	7.49902	7.43964	-0.255371	10.8732	-0.546867	9.62712	0.389085	0.930802	K7EID2;Q9BT22;Q9BT22-2	ALG1	K7EID2;Q9BT22;Q9BT22-2
12.3102	12.4502	13.1854	14.4446	14.5483	14.26	14.0086	13.3793	14.2147	K7EIY1;Q9Y421	FAM32A	K7EIY1;Q9Y421
9.97552	8.5859	10.1844	1.61568	-0.342301	9.85917	8.76689	8.62054	10.2086	K7EIY6;Q9BV68;U3KQF4	RNF126	K7EIY6;Q9BV68;U3KQF4
13.2879	13.2649	12.3507	-0.0109601	3.89399	-0.829293	4.5568	4.16379	2.81033	K7EJ57;O96008;O96008-2	TOMM40	K7EJ57;O96008;O96008-2
13.6254	7.28164	6.8461	2.74819	15.9618	16.2933	12.7173	15.5108	4.33058	K7EJE8;K7EKE6;P36776;P36776-2	LONP1	K7EJE8;K7EKE6;P36776;P36776-2
4.88189	7.23385	5.8941	9.70978	0.990813	-2.82461	0.493089	9.63692	10.3069	K7EK33;K7EQ02;K7EQ55;Q96EP5;Q96EP5-2	DAZAP1	K7EK33;K7EQ02;K7EQ55;Q96EP5;Q96EP5-2
12.7269	12.1732	12.3339	12.5203	12.9729	12.5896	13.0126	12.5075	12.7022	K7EKQ2;K7EQA9;Q16543	CDC37	K7EKQ2;K7EQA9;Q16543
3.56673	9.40069	8.51054	0.272927	-1.71902	10.8332	0.191918	10.8504	9.50661	K7EL20;K7ENA8;K7ER90;O75821	EIF3G	K7EL20;K7ENA8;K7ER90;O75821
14.3664	13.7147	14.1289	14.194	14.2107	14.3288	14.1418	13.7299	14.143	K7ELC7;P61353	RPL27	K7ELC7;P61353
9.58056	8.16726	3.35877	-1.39812	1.14041	-0.449525	8.40753	9.54627	1.32881	K7ELI9;Q99470	SDF2	K7ELI9;Q99470
7.16609	7.39397	8.24659	1.2334	-1.39094	-0.155173	1.49421	4.49894	1.72481	K7ELL7;P14314;P14314-2	PRKCSH	K7ELL7;P14314;P14314-2
10.2172	8.02952	9.63072	12.8118	13.1333	12.8644	3.25394	11.4934	3.56296	K7EMD9	KRT13	K7EMD9
10.2218	9.72084	10.0393	-0.532381	11.6211	11.847	11.5269	10.5431	8.90604	K7EML3;Q9NUL5;Q9NUL5-2;Q9NUL5-3;Q9NUL5-4	SHFL	K7EML3;Q9NUL5;Q9NUL5-2;Q9NUL5-3;Q9NUL5-4
2.54302	7.72908	4.38103	12.5593	1.95939	9.6366	9.19174	8.93711	-0.256816	K7EMR1;P28799;P28799-2	GRN	K7EMR1;P28799;P28799-2
-0.295756	5.88941	8.4017	6.09627	11.2985	1.00051	0.396143	9.19122	-0.246788	K7EN27;Q99497	PARK7	K7EN27;Q99497
23.2236	22.4483	23.0557	14.9754	14.2042	15.7905	11.8517	13.4659	13.6153	K7EPS8;Q9NSK7-3;Q9NSK7-4	C19orf12	K7EPS8;Q9NSK7-3;Q9NSK7-4
13.043	12.5087	12.2987	12.7569	12.3028	12.643	11.2768	10.6021	10.3079	K7EQG1;Q9NXS2;Q9NXS2-3	QPCTL	K7EQG1;Q9NXS2;Q9NXS2-3
10.9818	10.3733	11.4901	11.7091	11.206	11.4137	9.32332	9.90304	10.2445	K7ER00;Q9Y285;Q9Y285-2	FARSA	K7ER00;Q9Y285;Q9Y285-2
11.8322	11.2066	6.49073	11.4979	11.5733	11.1969	11.8007	10.1784	11.4403	K7ERF1;K7ES31;Q9UBQ5;Q9UBQ5-2	EIF3K	K7ERF1;K7ES31;Q9UBQ5;Q9UBQ5-2
4.6026	7.73192	8.5169	9.2134	1.42092	-0.290634	1.25095	8.33402	4.18599	K7ERG2;Q9NYR9;Q9NYR9-2	NKIRAS2	K7ERG2;Q9NYR9;Q9NYR9-2
15.0567	14.5384	15.2647	15.4144	15.2338	15.0934	15.2549	14.7438	15.2027	M0QXB4;O14579;O14579-3	COPE	M0QXB4;O14579;O14579-3
11.0884	10.2616	9.84313	11.921	10.8164	10.8119	9.53776	11.1222	11.1476	M0QXB5;O95571	ETHE1	M0QXB5;O95571
3.31918	11.7213	5.52409	-1.24888	11.8313	-1.00368	11.8516	12.5173	3.93372	M0QXD6;P35269	GTF2F1	M0QXD6;P35269
12.8813	12.8099	12.1226	11.5361	11.0001	10.2085	11.4544	10.7493	10.8365	M0QXM4;Q15758	SLC1A5	M0QXM4;Q15758
14.4309	14.3347	14.1903	13.614	14.4025	14.4992	14.4425	13.7827	14.4044	M0QYS1;P40429	RPL13A	M0QYS1;P40429
13.4433	12.2922	12.9764	13.0501	13.3911	12.9768	13.0191	12.2658	12.5794	M0QYZ2;M0R0N4;P53680;P53680-2;X6R390	AP2S1	M0QYZ2;M0R0N4;P53680;P53680-2;X6R390
14.5128	13.9345	14.3447	14.9211	14.9159	14.3894	14.8733	14.2458	14.4022	M0QZC5;P62280	RPS11	M0QZC5;P62280
3.46944	7.29104	-7.60343	-6.79084	3.14629	-7.37627	1.47998	2.41719	0.85184	M0QZF4;M0R0S2;M0R204;M0R2P6;Q8TBC3	SHKBP1	M0QZF4;M0R0S2;M0R204;M0R2P6;Q8TBC3
12.4261	11.8297	11.769	12.1453	11.9833	11.8815	12.1523	11.8994	11.4248	M0R0C3;M0R2F8;Q3ZCQ8;Q3ZCQ8-2;Q3ZCQ8-3	TIMM50	M0R0C3;M0R2F8;Q3ZCQ8;Q3ZCQ8-2;Q3ZCQ8-3
15.9081	15.4523	16.0595	17.1101	17.3955	16.9093	16.9337	16.3028	16.0519	M0R0F0;P46782	RPS5	M0R0F0;P46782
11.7777	10.8591	11.3679	11.3524	9.13248	10.7933	10.8541	11.2355	11.9243	M0R0P8;M0R300;Q13459;Q13459-2	MYO9B	M0R0P8;M0R300;Q13459;Q13459-2
10.974	10.938	11.4247	0.993976	12.079	11.7253	12.9767	11.3806	12.1997	M0R154;Q9NQ30;Q9NQ30-2	ESM1	M0R154;Q9NQ30;Q9NQ30-2
9.44299	9.71554	6.64719	0.352691	-0.0627612	8.63479	1.29651	6.1477	8.05255	M0R1M7;Q66K74;Q66K74-2	MAP1S	M0R1M7;Q66K74;Q66K74-2
8.86083	8.5208	10.3096	0.739398	-0.0146354	1.1214	9.52456	5.59526	2.75399	M0R1Q0;M0R1S6;M0R2K9;M0R2Q6;Q14318;Q14318-2	FKBP8	M0R1Q0;M0R1S6;M0R2K9;M0R2Q6;Q14318;Q14318-2
3.37705	5.84434	7.39616	0.826704	-0.726316	-0.359416	2.86697	5.47327	1.36679	M0R268;P09012	SNRPA	M0R268;P09012
4.22204	11.0595	4.39058	11.4223	2.5038	-1.64845	1.60093	10.5322	1.23242	M0R2A0;Q5UCC4;Q5UCC4-2	EMC10	M0R2A0;Q5UCC4;Q5UCC4-2
3.88634	8.84632	7.60831	8.65189	4.28023	9.41659	2.5164	7.42156	2.1296	O00116	AGPS	O00116
3.84724	8.12567	7.24166	1.20235	0.892541	8.41894	9.47968	11.0344	2.93319	O00151	PDLIM1	O00151
10.0505	10.6862	9.64108	7.63029	4.55218	11.0047	3.47518	10.1425	7.79634	O00159-3	MYO1C	O00159-3
10.9125	11.2523	11.3251	10.9875	11.4313	11.3384	10.6073	10.7281	1.26867	O00165;O00165-2;O00165-5	HAX1	O00165;O00165-2;O00165-5
-3.85094	7.6893	4.84755	-0.366979	-4.3617	-4.42081	1.66657	6.53893	1.22232	O00186	STXBP3	O00186
13.0559	13.1129	12.9567	13.0845	13.5489	13.5713	12.8842	12.401	12.7899	O00203;O00203-3	AP3B1	O00203;O00203-3
5.6991	9.92537	8.9605	6.82307	1.65278	2.2506	8.64826	6.65279	0.617472	O00231;O00231-2	PSMD11	O00231;O00231-2
11.1395	8.81196	9.9741	-0.414279	2.06805	2.08307	9.04741	7.47981	2.48186	O00232	PSMD12	O00232
13.1466	12.0502	13.0198	13.1986	11.4607	8.92958	11.4358	9.45294	10.5087	O00264	PGRMC1	O00264
7.30327	9.45518	8.94348	1.44068	4.19038	2.40421	3.79848	6.36135	1.95578	O00267;O00267-2	SUPT5H	O00267;O00267-2
14.0558	12.8218	13.1318	12.8082	13.5565	13.136	13.2317	12.3444	12.7653	O00299	CLIC1	O00299
11.7933	11.0709	10.4952	11.6956	11.3059	11.7899	10.6779	10.9702	10.8762	O00303	EIF3F	O00303
9.87204	10.5626	10.5538	9.84176	10.3056	11.5637	10.0767	10.2225	9.7837	O00422;O00422-2	SAP18	O00422;O00422-2
10.7883	9.64209	9.32579	0.880206	8.46589	0.775935	0.807352	9.43305	0.876318	O00425;O00425-2	IGF2BP3	O00425;O00425-2
11.7322	9.78658	11.9022	9.87443	0.816511	1.66971	10.9482	11.0684	10.52	O00429;O00429-2;O00429-3;O00429-4;O00429-5;O00429-6;O00429-8;O00429-9	DNM1L	O00429;O00429-2;O00429-3;O00429-4;O00429-5;O00429-6;O00429-8;O00429-9
13.8269	13.3626	13.4546	14.598	15.036	14.503	13.9172	13.559	13.5895	O00483	NDUFA4	O00483
12.7712	11.3843	12.5623	10.8609	10.8223	9.10686	12.4486	10.2824	10.4649	O00487	PSMD14	O00487
10.1794	9.18931	8.19914	0.539577	10.4037	0.354924	10.9836	9.64461	9.72212	O00505	KPNA3	O00505
4.33943	6.02213	6.86675	0.224152	0.259206	-0.471021	-1.10957	6.38847	1.3301	O00566	MPHOSPH10	O00566
12.5702	13.33	12.0249	-0.0466185	1.57899	9.18939	-0.0856534	7.89088	4.0739	O00567	NOP56	O00567
14.5252	14.0586	14.2548	14.7738	14.6737	14.4886	14.6917	14.2941	14.2434	O00622	CCN1	O00622
5.26356	1.4201	-0.195151	0.0963145	0.279845	3.46064	4.46018	8.81314	4.54848	O00743;O00743-2;O00743-3	PPP6C	O00743;O00743-2;O00743-3
12.6306	12.5139	13.1376	13.6986	13.7438	13.586	13.3098	12.2185	12.6974	O14556	GAPDHS	O14556
13.2446	13.7237	13.4563	15.6214	14.7602	14.8034	14.296	14.6573	14.8854	O14602	EIF1AY	O14602
11.5065	10.4736	10.3296	10.5528	11.1251	11.811	11.2176	10.6001	10.5465	O14818;O14818-2	PSMA7	O14818;O14818-2
9.54431	9.18564	4.31752	-1.25112	0.115926	0.755334	2.34029	4.58307	8.98805	O14828;O14828-2	SCAMP3	O14828;O14828-2
13.2066	12.8088	12.5301	12.019	14.1399	13.8772	13.856	13.4558	13.23	O14879	IFIT3	O14879
6.78894	5.46186	9.65469	9.7991	1.72158	0.176896	10.4414	8.34382	9.29562	O14880;Q5VV89	MGST3	O14880;Q5VV89
13.1943	11.863	11.9058	12.9828	13.699	13.1004	13.875	13.0284	13.0254	O14933;O14933-2	UBE2L6	O14933;O14933-2
9.91176	10.6412	5.62346	-0.218265	-2.25653	-0.433722	1.68774	11.0747	-0.00892177	O14966	RAB29	O14966
10.2671	10.9476	10.7125	11.6374	11.4444	10.9899	6.02211	10.5127	10.1103	O14974;O14974-2;O14974-3;O14974-4;O14974-5	PPP1R12A	O14974;O14974-2;O14974-3;O14974-4;O14974-5
11.8211	11.929	12.5012	12.9128	12.2672	12.609	12.3035	11.5357	12.3224	O14980	XPO1	O14980
14.7205	13.9242	14.2951	14.7348	14.9517	14.2391	15.5492	14.9899	15.2177	O15027;O15027-5	SEC16A	O15027;O15027-5
11.562	11.0524	11.16	11.8135	11.3134	11.5478	11.5425	11.2766	11.0637	O15042;O15042-2	U2SURP	O15042;O15042-2
1.50764	6.59698	5.59568	0.718369	0.145343	0.0328532	3.69149	6.24944	2.38204	O15061	SYNM	O15061
9.61434	11.1517	7.25041	2.1219	-0.401768	1.37079	5.11945	9.5949	3.82991	O15120	AGPAT2	O15120
12.08	11.0305	12.3842	4.9391	6.27993	9.82432	10.7516	10.8516	10.4712	O15143	ARPC1B	O15143
8.65848	9.58122	9.76586	3.66026	0.869579	8.29819	11.1946	9.57963	1.85894	O15144	ARPC2	O15144
12.2994	11.4578	12.3562	11.7833	12.5227	11.9387	11.8757	11.3915	11.7003	O15145	ARPC3	O15145
14.3103	13.2302	13.1182	12.8434	12.0405	12.8993	12.205	11.652	11.6966	O15173;O15173-2	PGRMC2	O15173;O15173-2
10.3665	10.4532	10.045	3.97601	11.1155	11.0479	10.1425	10.7964	10.8187	O15235	MRPS12	O15235
13.3324	11.571	11.491	10.4255	11.3705	10.0846	11.1919	10.9684	10.4189	O15260;O15260-2;Q5T8U5	SURF4	O15260;O15260-2;Q5T8U5
8.73087	8.73775	9.66973	-0.797893	-0.933721	-0.521391	8.74055	7.52263	5.12406	O15269	SPTLC1	O15269
10.5263	10.3307	11.0974	11.709	11.5764	11.893	10.9359	11.0065	10.9325	O15371;O15371-2;O15371-3	EIF3D	O15371;O15371-2;O15371-3
10.0835	10.2177	9.85052	-3.76077	9.39179	0.474229	9.20379	7.73855	2.25512	O15400;O15400-2	STX7	O15400;O15400-2
12.6358	11.6996	12.131	10.0353	11.5594	4.33092	11.3344	11.5299	11.58	O15460;O15460-2	P4HA2	O15460;O15460-2
14.0269	12.7898	13.5695	12.8502	12.8884	12.2641	13.5623	12.2298	12.1977	O15511;O15511-2	ARPC5	O15511;O15511-2
13.1777	12.6684	13.2581	13.8319	13.9432	14.1029	13.7341	13.2799	13.7477	O15523;O15523-2	DDX3Y	O15523;O15523-2
12.4887	12.5536	12.7576	13.7737	13.5491	13.4001	13.3539	12.5722	12.9562	O43143	DHX15	O43143
4.33949	8.98377	6.22505	1.0765	-1.34187	1.60304	1.56631	5.87231	8.70167	O43172;O43172-2	PRPF4	O43172;O43172-2
11.4674	10.8498	10.3683	3.12496	11.0063	9.90296	10.0027	9.99011	12.6409	O43237;O43237-2	DYNC1LI2	O43237;O43237-2
11.7907	10.6384	11.2438	3.401	1.72717	1.41763	10.2309	9.79782	8.25925	O43242	PSMD3	O43242
9.6815	11.1252	12.1018	13.3072	9.63755	5.25017	1.76226	9.48401	9.51556	O43251-6;O43251-8	RBFOX2	O43251-6;O43251-8
9.31706	10.2203	9.12639	10.6394	10.4835	9.81802	10.6046	10.7203	11.1695	O43290	SART1	O43290
13.5254	12.4008	13.4694	13.6301	14.0542	12.9031	13.4039	13.4591	12.4359	O43294;O43294-2	TGFB1I1	O43294;O43294-2
11.5341	12.1267	12.2846	11.8423	8.57956	12.7316	12.4709	10.9866	11.9495	O43390;O43390-2	HNRNPR	O43390;O43390-2
9.94183	8.67901	9.2784	10.6566	12.0702	11.4023	3.48305	10.3917	9.71246	O43491	EPB41L2	O43491
0.111426	8.55767	8.68579	10.0043	0.423811	1.34621	10.2359	8.2107	10.1568	O43615	TIMM44	O43615
4.87649	9.99711	9.8132	10.5767	8.52831	10.235	5.11759	8.76877	8.56405	O43707	ACTN4	O43707
3.00522	10.0539	4.84286	9.94912	10.9575	10.373	11.3003	9.3733	11.6317	O43731;O43731-2	KDELR3	O43731;O43731-2
10.5281	10.0448	10.3548	10.1443	11.2696	-0.0441496	11.129	10.1324	11.0343	O43776	NARS1	O43776
11.5297	11.168	11.3796	10.0388	11.0925	11.763	7.78637	10.2088	10.9119	O43795-2	MYO1B	O43795-2
16.5676	16.2256	16.686	17.4696	17.6932	17.2392	17.224	16.396	17.1191	O43809	NUDT21	O43809
11.8839	11.2269	11.2871	12.0319	12.4615	12.0166	10.9404	10.7601	10.9581	O43819	SCO2	O43819
10.292	10.7955	12.8423	11.5315	11.9442	11.3141	11.4214	10.596	10.6184	O43823	AKAP8	O43823
7.48183	9.10551	10.2574	0.101606	11.451	1.59349	4.00648	8.68813	5.822	O43824	GTPBP6	O43824
12.7958	12.4197	12.5513	13.4085	13.4206	13.3031	12.5145	12.8926	12.8081	O43852;O43852-3	CALU	O43852;O43852-3
12.6858	8.70142	10.5821	13.0246	12.0626	12.3704	10.9098	9.5013	10.4282	O60264	SMARCA5	O60264
12.0591	11.4026	11.9106	12.4768	11.9452	11.7318	11.9077	11.9379	11.7938	O60488;O60488-2	ACSL4	O60488;O60488-2
9.88299	9.67646	9.91729	10.1011	0.781063	0.336293	7.53105	10.4204	9.36638	O60493	SNX3	O60493
10.3211	8.90876	9.76431	8.46543	4.9376	4.69378	12.3291	11.6729	11.6259	O60502;O60502-4	OGA	O60502;O60502-4
3.70635	10.8748	9.90722	7.90463	4.94534	6.63251	9.26117	9.42589	8.27294	O60506	SYNCRIP	O60506
11.8647	11.25	11.4586	11.6423	11.4444	11.421	10.9569	10.8091	10.5225	O60568	PLOD3	O60568
10.1397	10.1729	7.33536	0.334775	0.988828	-4.34364	3.71506	9.21768	4.52225	O60645	EXOC3	O60645
10.7812	10.5911	11.769	10.616	12.0449	9.77557	11.191	10.2442	10.8321	O60664;O60664-3;O60664-4	PLIN3	O60664;O60664-3;O60664-4
10.4504	9.5114	9.09535	9.90873	10.0971	9.96407	10.671	9.16744	10.0176	O60684	KPNA6	O60684
13.1912	12.8085	13.7584	14.181	14.505	14.1125	14.092	14.2919	14.1425	O60701;O60701-2	UGDH	O60701;O60701-2
13.2762	10.4318	10.7655	12.9668	13.7773	13.7907	12.3915	12.9016	12.474	O60711;O60711-2	LPXN	O60711;O60711-2
3.66202	7.38395	9.24703	1.30112	0.380116	0.0307299	4.28494	4.91075	3.23382	O60749;O60749-2	SNX2	O60749;O60749-2
12.7044	10.4123	11.9254	9.72758	10.653	7.87245	10.0189	10.7662	1.97022	O60763;O60763-2	USO1	O60763;O60763-2
5.59527	9.61316	11.4865	0.520324	-0.1984	12.2867	2.6547	7.47361	6.31621	O60814;P58876;P62807;Q5QNW6;Q5QNW6-2;Q93079;Q99877;Q99879;Q99880;U3KQK0	H2BC12;H2BC5;H2BC7;H2BC18;H2BC18;H2BC9;H2BC15;H2BC14;H2BC13;H2BC15	O60814;P58876;P62807;Q5QNW6;Q5QNW6-2;Q93079;Q99877;Q99879;Q99880;U3KQK0
10.525	11.3223	12.0584	13.5453	13.3715	12.2342	12.1058	12.489	12.6972	O60828;O60828-2;O60828-4;O60828-5	PQBP1	O60828;O60828-2;O60828-4;O60828-5
7.84693	10.0108	8.62108	8.52347	-0.760795	9.5274	8.47525	9.21397	8.20249	O60832	DKC1	O60832
13.4279	13.8349	12.8008	15.13	15.4657	15.0017	13.3532	14.4892	15.1419	O60869;O60869-2;O60869-3	EDF1	O60869;O60869-2;O60869-3
13.4558	12.6234	13.2585	12.8041	13.1315	13.089	13.5529	13.3895	13.0907	O60884	DNAJA2	O60884
12.3417	11.8651	11.0552	9.75652	12.0609	11.6654	11.0862	10.8759	2.86301	O75083	WDR1	O75083
-0.916357	7.61738	3.95833	-0.873205	1.21971	1.34398	1.30579	4.99139	6.1019	O75131	CPNE3	O75131
10.8379	8.91582	11.3721	12.0301	11.2055	12.0912	1.22271	9.80153	9.64811	O75223	GGCT	O75223
11.7913	11.5449	12.7787	12.7308	12.7139	11.4546	12.4516	11.4062	12.5226	O75306	NDUFS2	O75306
6.05067	12.1015	4.66264	13.2012	1.83647	10.7055	14.5047	7.94548	5.78977	O75367;O75367-2;O75367-3	MACROH2A1	O75367;O75367-2;O75367-3
14.1493	13.2028	13.7438	13.965	13.9772	13.7993	13.7632	13.6605	13.4339	O75369;O75369-2;O75369-3;O75369-6;O75369-8;O75369-9	FLNB	O75369;O75369-2;O75369-3;O75369-6;O75369-8;O75369-9
13.4477	12.6842	12.727	12.2172	12.8893	11.1956	11.6669	11.778	12.4002	O75396	SEC22B	O75396
4.42298	12.2875	6.26856	11.9474	10.5127	11.248	7.03926	10.3345	10.217	O75400;O75400-2	PRPF40A	O75400;O75400-2
8.28036	5.28692	4.80817	-0.14603	-0.249065	-0.542814	2.5304	5.57148	1.72503	O75439	PMPCB	O75439
13.6145	13.1783	13.722	13.8426	14.0104	13.2014	13.6288	13.0147	13.1977	O75489	NDUFS3	O75489
4.0366	8.16112	8.95251	9.10137	-0.0938724	5.22205	8.78599	8.12126	7.91636	O75494;O75494-2;O75494-3;O75494-4;O75494-5;O75494-6;Q5JRI1	SRSF10	O75494;O75494-2;O75494-3;O75494-4;O75494-5;O75494-6;Q5JRI1
11.2152	11.4227	10.2987	1.03898	0.428694	-0.641301	10.0375	9.71072	10.0529	O75506	HSBP1	O75506
9.65879	10.9284	12.2011	10.5345	6.83131	6.98685	8.05863	10.303	9.98541	O75533	SF3B1	O75533
10.9382	10.8148	10.0586	7.42021	10.3013	10.2584	9.90953	10.3043	11.0459	O75569	PRKRA	O75569
7.07273	8.06235	4.27877	0.0925236	2.40048	2.24565	0.989883	6.60745	4.51981	O75643	SNRNP200	O75643
11.6727	10.9481	10.009	12.1482	9.49259	10.8646	10.6191	11.6506	11.8523	O75746;O75746-2	SLC25A12	O75746;O75746-2
9.02063	8.98357	9.73079	9.31602	2.0129	2.4811	8.10278	8.33142	7.41025	O75874	IDH1	O75874
9.43194	9.28866	9.43707	2.49646	0.287817	-2.92074	0.517536	5.21012	1.61113	O75915	ARL6IP5	O75915
10.5306	12.3872	12.0332	15.404	9.39121	12.1751	14.1091	13.1012	12.2812	O75937	DNAJC8	O75937
8.10348	10.7894	10.4857	12.7065	11.7657	11.5574	10.3213	11.3397	11.9463	O75940	SMNDC1	O75940
9.75487	5.71589	10.1622	0.725129	2.39957	2.26895	2.81714	5.67633	4.09301	O75947;O75947-2	ATP5PD	O75947;O75947-2
9.92751	8.33086	10.2696	-2.43827	1.35228	0.585998	2.42973	6.24704	3.44173	O75955	FLOT1	O75955
11.0982	10.6165	10.5527	11.6403	10.7154	11.5377	11.2727	9.51822	9.07094	O76003	GLRX3	O76003
4.13395	7.88531	8.38078	0.936501	11.4237	2.00149	1.3709	6.18481	1.25522	O76021	RSL1D1	O76021
10.0281	11.3486	3.57694	9.16076	10.6765	9.94789	1.51014	10.8399	9.36969	O76031	CLPX	O76031
2.32495	7.30135	6.30755	-3.7289	-2.06585	-3.52075	0.57724	5.01109	3.86863	O76071	CIAO1	O76071
1.45233	9.41114	8.88916	4.81889	2.22753	3.83302	1.72173	9.43929	7.06805	O76094;O76094-2;R4GNC1	SRP72	O76094;O76094-2;R4GNC1
2.88588	6.27895	6.35917	-0.520227	-0.300629	-0.481944	0.851138	7.11184	-0.822281	O94776	MTA2	O94776
13.3604	12.8046	13.4862	13.7041	13.8581	13.5616	14.05	13.494	13.8687	O94808	GFPT2	O94808
10.2484	10.0269	9.64616	3.81557	7.15349	1.86346	7.63177	5.85138	8.11946	O94826	TOMM70	O94826
12.7366	11.7685	12.3821	11.9465	12.1089	9.497	10.3074	11.5665	12.0675	O94874	UFL1	O94874
12.2677	9.3751	9.32971	8.48079	1.05597	8.56516	12.1841	8.90997	1.83546	O94906	PRPF6	O94906
9.32111	9.20313	9.12857	7.56789	10.4715	11.8311	10.2766	11.2357	12.2671	O94925;O94925-2;O94925-3	GLS	O94925;O94925-2;O94925-3
13.2714	12.3281	12.4672	12.0182	12.3849	12.6194	11.9154	11.6609	11.8795	O94973;O94973-2	AP2A2	O94973;O94973-2
4.0169	6.95221	7.33505	-0.848832	-0.521394	-0.955117	1.00313	6.46316	4.24736	O95084;O95084-2	PRSS23	O95084;O95084-2
13.6654	12.0163	12.4806	11.8954	10.8876	10.5848	10.1434	10.5344	10.8339	O95168;O95168-2	NDUFB4	O95168;O95168-2
0.0759872	9.16017	5.70722	0.193284	1.70015	1.68835	-0.431865	4.0933	-0.591757	O95202	LETM1	O95202
12.1725	11.759	12.7037	13.6536	13.6089	13.7035	13.3777	12.9934	13.3861	O95218;O95218-2	ZRANB2	O95218;O95218-2
1.78194	9.82026	8.54057	2.35257	3.98197	9.91916	10.3601	9.96416	10.5912	O95278	EPM2A	O95278
8.47055	9.64518	-0.1038	0.432146	0.965386	0.933124	4.42465	8.02792	4.22572	O95292	VAPB	O95292
11.5573	10.321	9.99629	10.0836	9.82529	8.97129	10.673	10.1601	7.74622	O95302;O95302-3	FKBP9	O95302;O95302-3
11.3941	11.5909	11.2176	10.1619	10.4976	10.0187	12.8022	11.3953	11.322	O95340;O95340-2	PAPSS2	O95340;O95340-2
14.4938	13.3368	16.2502	14.2993	13.3683	12.4834	13.7154	12.4891	13.4806	O95373	IPO7	O95373
-0.59337	6.73548	6.04143	-0.791215	0.19987	0.521334	0.466426	8.39522	0.577573	O95391	SLU7	O95391
8.70961	7.72514	5.40837	1.24613	-0.175848	9.9529	1.83493	5.58067	9.22746	O95400	CD2BP2	O95400
11.9813	10.9959	11.1984	12.333	10.4393	12.5141	12.5217	11.6168	11.5942	O95486;O95486-2	SEC24A	O95486;O95486-2
12.5069	11.8512	12.233	12.5118	12.4906	12.4869	12.1726	12.3697	12.2629	O95573	ACSL3	O95573
3.58281	7.73631	5.48334	-0.4916	1.11557	0.120317	1.91368	4.25836	2.69271	O95639	CPSF4	O95639
13.1071	12.2197	12.7851	14.5775	14.6647	13.6662	14.8123	13.9088	14.1823	O95747	OXSR1	O95747
7.48652	7.81426	8.56025	0.365203	-0.202178	0.780227	1.45015	7.6679	1.94026	O95758;O95758-1;O95758-2;O95758-4;O95758-5;O95758-6;O95758-7	PTBP3	O95758;O95758-1;O95758-2;O95758-4;O95758-5;O95758-6;O95758-7
12.6206	12.4704	12.9355	13.1225	12.9176	13.3997	12.8002	12.5398	13.2049	O95760;O95760-2;O95760-3;O95760-4	IL33	O95760;O95760-2;O95760-3;O95760-4
12.3885	11.4861	11.0782	10.8663	11.2731	11.1956	11.6601	10.9498	11.0152	O95782;O95782-2	AP2A1	O95782;O95782-2
11.8836	11.3291	11.7727	10.9845	11.2102	11.1259	11.734	11.059	11.6146	O95793;O95793-2;O95793-3;Q5JW30	STAU1	O95793;O95793-2;O95793-3;Q5JW30
15.012	14.7445	11.6641	3.96996	-0.189239	10.5307	13.1657	12.6743	13.4484	O95816	BAG2	O95816
12.5037	12.3983	11.8877	12.5992	13.3863	12.2423	12.2626	11.7529	11.2551	O95817	BAG3	O95817
15.6144	10.3429	4.34126	2.67903	11.7253	9.40347	-0.620117	9.55896	3.24548	O96019	ACTL6A	O96019
16.0192	14.8227	15.6638	15.9187	15.8097	15.767	15.0532	14.8648	15.2093	P00338	LDHA	P00338
0.577199	5.93237	10.1818	0.816575	9.63644	7.23746	10.2043	10.0442	3.25474	P00367	GLUD1	P00367
13.3131	12.9548	12.9533	5.57083	12.1804	5.08842	10.5165	10.7731	10.6848	P00387;P00387-2;P00387-3	CYB5R3	P00387;P00387-2;P00387-3
12.1638	11.2189	10.9406	12.3901	12.5798	11.8393	11.8334	11.7069	11.4249	P00403	MT-CO2	P00403
5.22749	7.43131	4.92189	2.89689	-3.62338	-3.70681	5.16171	3.62305	6.3234	P00492	HPRT1	P00492
12.1754	11.0423	11.7156	12.2454	11.848	11.7438	10.7749	10.9993	10.7875	P00558;P00558-2	PGK1	P00558;P00558-2
-0.395791	7.80044	-1.10072	0.0698493	-0.613098	-0.533788	8.17265	7.40064	8.09476	P00568;Q5T9B7	AK1	P00568;Q5T9B7
7.42022	7.18642	8.33999	8.426	9.49043	9.03767	-0.682633	9.06829	9.55355	P00711	SWISS-PROT:P00711
9.21614	7.71655	8.24027	9.76302	0.513307	0.458016	11.9068	10.9772	10.133	P00735	SWISS-PROT:P00735
26.2732	25.6225	26.3205	27.0506	27.2338	27.0397	26.7596	25.6687	26.3936	P00761	SWISS-PROT:P00761|TRYP_PIG
10.4036	9.03396	10.3298	9.61071	10.7738	10.1053	10.5191	11.6846	11.3343	P00966	ASS1	P00966
8.06622	8.5188	8.47348	10.3518	-0.777463	9.50333	9.58868	7.83811	9.78798	P00978	SWISS-PROT:P00978
13.3992	12.1006	11.9415	9.70667	14.1407	0.761705	14.2941	13.8031	13.7738	P01023	A2M	P01023
8.79026	9.48115	9.4072	13.828	12.748	12.8762	13.307	11.7848	13.0678	P01044-1;P01045-1;Q2KJ62	SWISS-PROT:P01044-1;SWISS-PROT:P01045-1;TREMBL:Q2KJ62
14.6942	13.9802	13.9648	13.7914	13.9392	12.7995	12.9252	12.6384	12.9635	P01111	NRAS	P01111
3.14956	9.76207	6.00756	9.20795	10.1762	-1.58129	10.2984	9.90839	10.2451	P01116;P01116-2	KRAS	P01116;P01116-2
11.9397	10.98	6.51579	1.0637	13.3633	1.34204	-0.107109	5.37821	4.02017	P01619	IGKV3-20	P01619
3.8386	15.9424	16.2982	14.5471	17.4333	17.7333	3.41556	14.8772	2.57827	P01767	IGHV3-53	P01767
15.7326	13.9592	13.0159	10.4518	16.4903	1.95423	10.0024	12.7451	11.7859	P01871;P01871-2	IGHM	P01871;P01871-2
10.4361	9.73685	10.1875	7.58213	7.96089	9.80582	10.309	9.58658	9.98843	P01966	SWISS-PROT:P01966
11.5219	12.0577	12.3849	10.7849	11.4142	13.6948	8.48751	9.77255	9.95559	P02452	COL1A1	P02452
1.27342	8.31793	9.2898	-2.31537	0.74086	10.2533	0.889508	0.685192	0.376339	P02461	COL3A1	P02461
13.8208	13.274	13.4397	13.6776	13.8768	13.4629	14.7729	13.8505	14.1016	P02511	CRYAB	P02511
18.5444	16.3332	18.196	18.9034	19.076	21.2921	13.5317	17.4022	16.7202	P02533;P02533	SWISS-PROT:P02533
13.1887	6.81992	10.7221	11.7047	11.6721	14.545	8.86359	6.07606	10.6139	P02538;P02538	SWISS-PROT:P02538
-1.48305	8.63432	8.39884	-0.262534	0.612489	7.17632	-1.03166	1.08116	-0.779491	P02545-2	LMNA	P02545-2
16.7139	15.4841	17.7151	16.6797	17.4637	17.6514	15.5089	14.8906	15.7835	P02662	SWISS-PROT:P02662
16.1112	15.2901	16.2125	16.8679	17.1375	16.5742	16.4549	15.4861	16.1323	P02663	SWISS-PROT:P02663
19.5814	19.5732	20.9402	17.9478	19.8087	19.5888	16.4772	16.3712	15.7125	P02666	SWISS-PROT:P02666
16.7223	15.4281	16.0623	16.8609	16.7654	16.6544	15.9345	15.4786	15.8382	P02668	SWISS-PROT:P02668
13.0994	12.5725	12.9612	13.6669	13.374	13.2828	13.5226	12.9127	14.3728	P02672	SWISS-PROT:P02672
13.2554	15.0458	14.8319	13.046	13.0884	16.036	13.1879	13.4451	13.5606	P02751;P02751-1	FN1	P02751;P02751-1
15.0824	14.2675	15.0548	15.6039	15.5425	15.6144	15.5817	14.5355	15.3105	P02754	SWISS-PROT:P02754
19.3635	19.1302	19.5357	20.166	20.8587	19.9605	20.0529	19.2064	19.3898	P02768;P02768-1	ALB;SWISS-PROT:P02768-1	P02768;
22.5517	22.4303	23.0781	23.7715	23.8557	23.8341	23.7179	22.673	23.4438	P02769	SWISS-PROT:P02769
11.6252	9.93486	5.3045	1.50878	13.0806	2.63822	3.16298	4.97597	4.97646	P02787	TF	P02787
13.2787	11.4116	12.3774	15.3432	14.5772	13.6802	14.1776	13.6064	13.3257	P02795;P04732;P13640;P13640-2;P67983;P80297;Q8N339	MT2A;MT1E;MT1G;MT1G;SWISS-PROT:P67983;MT1X;MT1M	P02795;P04732;P13640;P13640-2;;P80297;Q8N339
9.38487	8.36966	8.65656	0.716392	1.12803	0.896872	0.6115	6.99528	4.42441	P03928	MT-ATP8	P03928
8.75621	10.3272	10.1493	9.2112	6.67039	11.6388	1.39199	8.05746	4.90802	P04040	CAT	P04040
13.7029	12.5896	12.9881	14.265	14.1184	13.4973	13.5309	12.2564	12.7164	P04075	ALDOA	P04075
11.9351	11.3482	12.1179	11.7755	11.2743	11.594	12.1484	11.5686	11.3031	P04080	CSTB	P04080
12.8314	12.2183	13.1047	12.6116	13.5466	13.33	13.6069	12.6302	12.8191	P04083	ANXA1	P04083
19.0638	15.9585	18.1992	18.7671	19.4079	21.106	13.4952	17.6655	16.9817	P04259;P04259	SWISS-PROT:P04259
20.0132	17.7696	20.6921	20.0714	21.2251	22.01	14.8461	19.016	18.5729	P04264;P04264	SWISS-PROT:P04264
16.4604	15.2749	15.7689	16.3767	16.0057	15.9552	15.3374	15.3447	15.5453	P04406;P04406-2	GAPDH	P04406;P04406-2
15.5235	14.9379	15.0929	15.9031	15.5587	15.1472	15.6918	15.2553	15.126	P04792	HSPB1	P04792
13.7109	12.8464	13.1766	12.1353	12.2281	11.9065	11.0785	11.6325	11.341	P04843	RPN1	P04843
12.8967	10.9319	10.8401	9.85561	9.6357	7.06987	9.66348	8.41751	10.3222	P04844;P04844-2	RPN2	P04844;P04844-2
2.67853	9.93957	9.2978	1.63143	0.975149	3.00166	2.03429	6.20339	13.6068	P04899;P04899-2;P04899-3;P04899-5;P04899-6	GNAI2	P04899;P04899-2;P04899-3;P04899-5;P04899-6
11.2079	13.8627	12.6643	12.3766	12.0027	14.0497	11.4964	11.619	11.7165	P04908;Q7L7L0;Q93077	H2AC8;H2AW;H2AC6	P04908;Q7L7L0;Q93077
13.859	12.9785	13.6515	13.3441	13.6863	13.061	13.7748	13.5066	13.4379	P05023;P05023-3;P05023-4	ATP1A1	P05023;P05023-3;P05023-4
12.4633	12.219	13.5978	12.8516	13.4783	14.7137	9.37339	11.508	10.4375	P05089;P05089-2	ARG1	P05089;P05089-2
-1.8773	5.31928	6.69993	-0.277252	-1.84917	10.0371	-2.42717	5.82264	3.25061	P05109	S100A8	P05109
1.0435	10.0056	9.69241	11.0313	10.4536	10.924	10.3027	10.7275	10.2698	P05114	HMGN1	P05114
16.4473	13.7444	14.0458	5.12336	3.82539	12.3928	16.3275	17.3632	16.6483	P05120	SERPINB2	P05120
7.73507	6.9415	7.42209	7.23233	7.06944	7.54242	7.74581	7.38188	6.11911	P05121	SERPINE1	P05121
14.7053	13.8396	14.3241	15.021	15.3242	14.6599	14.6594	14.3471	14.2911	P05141	SLC25A5	P05141
12.7842	12.5325	12.6779	10.3945	12.914	12.7091	8.47013	11.9964	12.3158	P05198	EIF2S1	P05198
12.0598	12.3462	11.4431	13.2082	13.1094	13.1524	12.9844	12.6082	12.7727	P05204	HMGN2	P05204
12.9751	11.311	11.4652	11.1621	11.2916	8.54537	12.0768	11.1062	8.14189	P05362	ICAM1	P05362
15.8633	15.1148	14.8058	12.2671	12.6864	11.7611	14.1359	13.7364	13.6214	P05387	RPLP2	P05387
11.0055	8.11022	10.2295	10.0131	10.9608	10.0257	10.5754	9.79178	9.28977	P05455	SSB	P05455
13.2264	12.6786	12.7998	9.79064	11.3565	11.7602	10.524	10.3459	11.0139	P05556	ITGB1	P05556
13.1101	13.7057	13.2427	13.2245	12.553	14.7691	12.5129	12.4771	12.558	P05783	KRT18	P05783
11.2715	12.3188	12.5817	12.3171	10.3585	12.9656	12.1342	10.638	11.1786	P05787;P05787;P05787-2	SWISS-PROT:P05787;KRT8	;P05787-2
12.1053	11.0886	11.2131	12.053	10.9284	11.0195	10.2041	10.2283	10.2753	P06576	ATP5F1B	P06576
12.4312	9.69248	12.8313	11.2508	8.99857	13.1006	12.2972	6.103	5.12709	P06702	S100A9	P06702
5.00934	6.78307	5.89343	1.46052	1.27368	0.84181	1.68118	0.71046	1.15143	P06703;R4GN98	S100A6	P06703;R4GN98
10.1204	11.4507	9.80612	13.5622	12.5917	11.513	11.5438	12.3644	11.1409	P06748;P06748-2	NPM1	P06748;P06748-2
6.83925	4.66161	5.47215	6.49973	6.69872	6.57159	6.96539	6.1286	6.82631	P06868	SWISS-PROT:P06868
12.5871	15.0013	13.4476	13.569	11.0342	15.4026	12.6665	12.4911	11.9619	P06899;P23527;P33778;Q16778;Q8N257	H2BC11;H2BC17;H2BC3;H2BC21;H2BU1	P06899;P23527;P33778;Q16778;Q8N257
13.7094	12.859	12.958	12.8645	13.2676	12.714	13.1063	12.7264	12.7123	P07237	P4HB	P07237
-1.13387	8.35947	8.92687	-0.278489	9.70838	10.4512	0.0243058	9.10247	-1.32079	P07305	H1-0	P07305
17.9195	17.4313	17.6041	18.2419	17.9698	17.5556	17.4219	16.9542	17.2797	P07355	ANXA2	P07355
13.2774	11.8268	12.3257	11.6917	12.2338	11.9062	12.3189	12.225	11.7717	P07384	CAPN1	P07384
15.8583	14.7661	17.418	18.4394	17.6888	17.6702	18.184	17.5594	18.1835	P07437;Q5JP53	TUBB	P07437;Q5JP53
12.5649	12.8062	13.5368	13.7055	12.7376	8.68339	13.1812	11.8492	10.7503	P07585	DCN	P07585
14.4926	13.1985	13.8443	14.8796	13.7944	13.6639	14.4637	13.6222	13.6526	P07737	PFN1	P07737
4.84286	9.15409	10.252	10.2042	2.11645	-2.15866	11.5699	8.42214	1.85606	P07741	APRT	P07741
14.931	14.4525	14.5211	14.7878	15.334	14.8178	14.7334	14.742	14.3955	P07814	EPRS1	P07814
11.7475	10.4188	11.7502	12.1773	12.348	12.5557	12.3256	11.6531	11.8774	P07858	CTSB	P07858
15.6882	15.069	15.4599	15.0129	14.2103	14.3152	16.1249	14.857	15.3183	P07900;P07900-2	HSP90AA1	P07900;P07900-2
4.61234	6.8728	9.37047	0.113582	-0.493822	0.834113	4.39691	7.0381	9.31492	P07919	UQCRH	P07919
14.2872	13.7463	13.519	12.9787	13.5743	13.0125	14.5711	14.0154	13.6664	P07996	THBS1	P07996
10.433	10.2091	12.1916	11.0245	10.8087	9.13015	9.64348	9.73116	11.6395	P08133	ANXA6	P08133
17.0397	16.3608	16.8596	15.5507	15.6843	15.3016	16.645	15.7355	15.867	P08238	HSP90AB1	P08238
12.4202	12.4736	12.1421	13.2743	13.2764	12.0985	12.3568	12.1442	12.0184	P08240;P08240-2	SRPRA	P08240;P08240-2
0.756602	5.72736	4.65528	0.865312	-0.0633558	1.15916	2.1114	6.17048	0.724057	P08559;P08559-3;P08559-4	PDHA1	P08559;P08559-3;P08559-4
6.07835	6.114	-1.29676	11.1316	0.685117	0.201705	-0.509053	6.60165	4.45078	P08574	CYC1	P08574
11.1701	10.6872	10.859	12.0993	12.0525	11.6079	11.5595	10.5899	10.7502	P08603	CFH	P08603
10.5178	10.2395	11.0053	10.4134	10.7226	4.69897	10.819	11.065	10.3594	P08621	SNRNP70	P08621
12.9514	10.88	11.5093	-3.40745	-0.028433	1.26956	1.20041	4.68706	3.09555	P08648	ITGA5	P08648
17.2749	18.2775	17.8364	17.0357	16.9214	19.3191	16.8841	16.6414	16.222	P08670	VIM	P08670
11.4979	12.6876	12.44	12.561	7.69463	13.639	6.64195	11.3445	11.7366	P08727;P08727	SWISS-PROT:P08727
13.755	14.2213	13.9671	14.2209	13.9848	15.5743	13.452	13.1189	12.7911	P08729;P08729	SWISS-PROT:P08729
12.371	10.556	11.8797	11.813	9.01437	9.14088	9.96765	9.40781	9.78481	P08758	ANXA5	P08758
12.4883	12.2891	11.9663	12.1561	12.0425	16.5554	2.95628	10.4421	11.1933	P08779;P08779	SWISS-PROT:P08779
10.4156	11.0513	9.46452	9.17806	4.2431	8.33259	10.2865	9.48914	11.2899	P09211	GSTP1	P09211
16.4179	16.0208	16.117	17.0907	16.9789	16.6682	16.4583	16.4554	16.3901	P09382	LGALS1	P09382
11.5453	11.3102	11.6554	13.7511	13.1607	11.7392	13.3762	12.9095	13.742	P09429	HMGB1	P09429
4.8753	7.11517	8.71553	0.259871	-0.0889926	9.33297	-0.0850142	8.99511	9.85968	P09497;P09497-2	CLTB	P09497;P09497-2
11.8476	11.8792	11.9859	12.4426	11.6688	11.7237	12.1686	12.1163	11.7509	P09543;P09543-2	CNP	P09543;P09543-2
12.6583	11.8196	12.1649	12.132	12.3128	11.6267	11.3762	11.8628	11.6691	P09601	HMOX1	P09601
11.4183	11.9965	11.1302	12.4115	12.3792	13.0838	11.6427	11.3579	10.7812	P09651	HNRNPA1	P09651
16.7769	16.0545	16.4346	17.7697	17.8532	17.4093	17.2178	16.2845	16.7999	P09661	SNRPA1	P09661
11.8678	10.1883	10.0711	12.966	13.6976	10.4575	1.83114	5.67593	10.7461	P09669	COX6C	P09669
3.50134	8.76969	8.41155	0.51287	1.49791	0.279938	2.41243	6.33131	4.36945	P09874	PARP1	P09874
12.9414	12.5213	12.389	13.5692	14.09	13.7867	13.8719	13.2299	13.4449	P09914	IFIT1	P09914
7.47932	10.2142	7.43572	10.104	7.90976	9.17886	8.35346	5.26308	3.37798	P0C0S5;Q71UI9	H2AZ1;H2AZ2	P0C0S5;Q71UI9
-0.552194	5.2891	5.83707	2.91564	-0.0778342	0.077859	0.51353	6.55963	-0.531588	P0C7P0	CISD3	P0C7P0
16.5608	16.9663	17.0196	18.3214	18.1807	18.0638	17.6938	17.1905	17.7601	P0DN76;Q01081	U2AF1L5;U2AF1	P0DN76;Q01081
4.31183	10.5752	10.8339	9.74128	10.4555	11.5274	10.0681	9.23038	11.686	P0DP23;P0DP24;P0DP25	CALM1;CALM2;CALM3	P0DP23;P0DP24;P0DP25
10.575	9.66438	10.5126	0.294313	10.5809	11.5152	2.30323	9.86833	5.04206	P10155;P10155-2;P10155-3;P10155-4;P10155-5	RO60	P10155;P10155-2;P10155-3;P10155-4;P10155-5
13.9111	14.5763	13.9226	14.7509	13.7309	15.6772	14.8337	13.9174	13.9612	P10412	H1-4	P10412
13.1639	10.6558	12.557	14.4472	2.45289	2.32794	13.4265	12.3325	12.9056	P10599;P10599-2	TXN	P10599;P10599-2
8.69409	9.48661	9.84233	-0.581794	0.985809	0.770814	-0.81562	4.50988	-0.675691	P10606	COX5B	P10606
8.90262	8.79794	10.4211	0.319144	2.40482	2.28513	2.49062	6.60311	2.30094	P10620	MGST1	P10620
0.754232	5.33693	5.51548	-1.24289	-3.1705	-3.11937	-1.8077	4.2406	-2.34738	P10644	PRKAR1A	P10644
12.3399	11.573	11.9317	12.9851	9.62883	9.96658	12.7526	11.9906	11.4687	P10809	HSPD1	P10809
16.315	15.5327	16.026	18.4563	18.8753	18.3595	17.6503	16.6221	17.0143	P11021	HSPA5	P11021
18.5456	17.7109	18.3753	16.8877	17.012	16.5852	19.6354	18.4987	19.2373	P11142	HSPA8	P11142
6.79056	9.48379	5.48036	0.555237	0.652428	1.08081	-0.179344	6.29534	2.95504	P11177;P11177-2	PDHB	P11177;P11177-2
11.8362	10.3806	10.9155	11.9114	11.8	11.7766	11.0788	10.9471	11.2861	P11216	PYGB	P11216
12.9297	12.6353	12.3713	12.1389	12.1559	12.6541	12.3703	11.2342	10.8657	P11233	RALA	P11233
12.267	10.4947	10.3808	9.6455	8.77801	10.7405	3.235	5.98576	4.50094	P11279;P11279-2	LAMP1	P11279;P11279-2
10.1413	9.63081	8.77148	9.17791	7.72944	0.466942	9.40857	9.17008	10.1358	P11387	TOP1	P11387
10.4263	10.4699	11.1226	11.6962	6.58865	10.8668	11.7267	11.302	11.2482	P11413;P11413-2	G6PD	P11413;P11413-2
3.64802	5.87453	5.13102	3.44771	1.05267	-4.21415	14.2809	7.19657	4.16239	P11498	PC	P11498
3.75844	5.26107	5.65213	0.181631	-2.0937	0.398254	11.8085	9.02065	5.02788	P11717	IGF2R	P11717
3.04422	4.90092	6.11186	10.2454	0.174478	1.18677	3.33564	5.20751	0.0677778	P11766	ADH5	P11766
13.8553	13.1705	13.6112	13.7322	13.8246	13.5742	13.4436	13.2952	13.2511	P11940	PABPC1	P11940
12.2603	11.333	11.9624	12.3011	12.7506	12.4341	12.0174	12.6725	11.9383	P12004	PCNA	P12004
8.56794	7.90507	5.43165	-0.182474	-1.0829	2.16363	7.62943	8.53547	2.74698	P12110	COL6A2	P12110
12.3433	10.4132	9.09563	11.8486	10.6599	8.80538	10.8142	10.4549	10.3635	P12235	SLC25A4	P12235
16.68	15.8319	16.3356	16.4486	16.705	16.3232	16.1794	16.0536	15.9566	P12236	SLC25A6	P12236
1.69248	7.56799	5.23752	-0.238657	-0.887257	-0.282203	3.59358	7.16154	2.73608	P12270	TPR	P12270
10.4351	10.7237	12.6444	10.3366	10.2907	11.2752	8.60528	6.87488	4.92527	P12273	PIP	P12273
13.8825	13.3972	13.8894	15.3138	14.6455	14.5176	16.3301	14.9469	15.0627	P12763	SWISS-PROT:P12763
12.8586	12.6726	12.4461	12.8979	10.9587	13.7089	12.5528	12.3337	11.4545	P12814-2;P12814-3;P12814-4	ACTN1	P12814-2;P12814-3;P12814-4
11.4548	10.7594	9.93313	11.7982	11.0149	8.69589	10.3424	9.96122	9.21559	P12956	XRCC6	P12956
8.85065	8.6235	9.76138	10.6448	6.2594	4.65026	8.35628	8.58359	7.71146	P13010	XRCC5	P13010
8.76209	8.18707	8.35935	0.188252	-0.114272	0.200278	-0.243318	5.66177	3.63588	P13073	COX4I1	P13073
15.4227	14.3792	14.9354	15.0533	15.6743	15.2379	15.897	15.3543	15.0511	P13489	RNH1	P13489
9.71552	8.59682	5.06095	0.701313	9.70757	-1.62901	9.13037	9.75032	3.67707	P13497;P13497-2;P13497-4;P13497-5;P13497-6	BMP1	P13497;P13497-2;P13497-4;P13497-5;P13497-6
14.834	14.4115	14.5179	14.64	14.5931	14.245	15.9756	15.1039	14.9515	P13639	EEF2	P13639
18.6804	17.0045	18.7248	19.8214	19.6992	21.0737	14.258	18.8954	16.7947	P13645;P13645	SWISS-PROT:P13645
17.3228	14.8324	17.3966	17.8903	18.316	19.6709	11.2595	16.5986	15.9963	P13647;P13647	SWISS-PROT:P13647
12.2113	11.8474	11.978	10.4624	11.3048	11.2761	11.3843	11.3172	11.5477	P13674;P13674-2;P13674-3	P4HA1	P13674;P13674-2;P13674-3
10.5146	11.3529	6.65529	0.796884	13.0229	1.09262	3.48881	5.41411	3.72	P13807;P13807-2	GYS1	P13807;P13807-2
9.64901	8.89166	9.77164	1.39006	2.22303	1.89333	8.21947	9.82827	7.89579	P13861;P13861-2	PRKAR2A	P13861;P13861-2
14.2637	14.2515	14.0306	15.6352	14.6868	14.6804	15.0142	14.2943	14.105	P14174	MIF	P14174
0.922193	7.293	4.27736	-0.926047	0.311757	0.196563	0.00860899	7.06834	2.34636	P14324;P14324-2	FDPS	P14324;P14324-2
16.4149	15.6359	16.2529	16.6963	16.5544	16.193	15.9062	15.6386	15.763	P14618	PKM	P14618
15.1138	14.1294	14.7083	14.3754	14.1558	13.8863	14.4	13.9416	13.9589	P14625	HSP90B1	P14625
4.55272	11.4909	9.83818	5.19136	3.19223	11.8155	1.36556	8.70727	2.20213	P14866	HNRNPL	P14866
12.207	11.8922	11.8763	12.0679	11.6461	11.5346	11.7475	11.8039	11.7891	P14868	DARS1	P14868
12.299	9.89503	12.5236	13.2291	12.0417	14.5918	8.0156	9.43554	9.47253	P14923	JUP	P14923
0.863659	8.06595	10.7768	2.55417	2.65835	7.86059	2.78018	5.9065	2.06077	P15144	ANPEP	P15144
8.76398	8.71476	8.66298	8.7305	10.266	9.08493	10.5955	9.82615	10.1739	P15170;P15170-2;P15170-3	GSPT1	P15170;P15170-2;P15170-3
10.1724	9.89501	10.7616	10.5586	9.86709	10.1866	11.2819	10.5216	10.76	P15497	SWISS-PROT:P15497
16.0917	15.7013	15.5611	16.2981	16.513	15.9529	16.4668	15.4859	15.629	P15880	RPS2	P15880
14.2829	12.9362	14.3216	14.9265	14.8276	16.1506	13.6716	13.8128	14.0178	P15924	DSP	P15924
13.1166	12.3766	12.5829	13.7305	13.6923	13.3954	13.0168	12.4171	12.5111	P16152	CBR1	P16152
13.6741	14.3454	13.2667	14.2155	14.2208	15.0353	13.8833	13.4021	13.4695	P16401	H1-5	P16401
8.36267	8.46711	8.27748	-0.694147	9.29679	9.2173	-0.425073	5.46153	3.2615	P16403	H1-2	P16403
8.79989	9.01794	8.28287	2.01311	2.53925	3.82132	2.21317	5.50036	4.81047	P16435	POR	P16435
12.8445	12.4831	12.6348	11.9042	11.9077	11.9754	12.3668	11.9363	12.0612	P16615;P16615-2;P16615-3;P16615-5	ATP2A2	P16615;P16615-2;P16615-3;P16615-5
7.81276	8.07784	5.73034	0.999188	0.85968	0.753667	0.619681	6.68697	9.66181	P16989;P16989-3	YBX3	P16989;P16989-3
13.3232	11.9415	12.7817	1.70717	-0.913261	-2.09129	11.3011	10.9034	10.9862	P17066	HSPA6	P17066
14.802	14.8046	14.9022	16.9391	16.6338	16.7345	16.2696	15.7497	15.948	P17096	HMGA1	P17096
14.6412	14.4315	15.0644	15.973	15.8052	16.499	16.077	15.3576	15.6196	P17096-2	HMGA1	P17096-2
10.4402	9.87079	10.164	10.8275	10.6863	9.84218	9.31996	9.00289	10.0539	P17152	TMEM11	P17152
7.97463	8.22628	3.33496	0.44311	-0.350996	0.515343	10.2435	5.88414	0.172981	P17252	PRKCA	P17252
10.6049	8.63225	10.1491	1.9611	1.43916	1.0026	1.58888	9.21056	3.10842	P17568	NDUFB7	P17568
12.5741	11.9273	12.3731	11.7105	11.8591	11.9154	13.9814	13.1962	13.0529	P17655	CAPN2	P17655
7.58119	8.99289	8.39536	-0.345413	9.6465	0.39387	11.6302	10.6147	10.0278	P17690	SWISS-PROT:P17690
11.7904	10.6965	12.0104	11.6859	0.805447	1.00667	13.1963	11.6571	12.7796	P17697	SWISS-PROT:P17697
15.363	14.9913	15.1706	16.2578	15.9889	16.0172	15.6424	15.6874	15.9013	P17844	DDX5	P17844
4.24044	7.19734	11.1464	1.64864	1.57339	0.856238	1.18084	9.04192	0.338656	P17858;P17858-2	PFKL	P17858;P17858-2
3.98182	7.37983	7.27418	-0.391805	-2.1451	-0.819324	-1.26487	4.24583	13.473	P17931	LGALS3	P17931
13.2509	12.489	12.9569	7.04268	12.7931	12.2024	13.439	13.1018	12.8289	P17987	TCP1	P17987
1.1828	8.48507	10.383	-0.701676	2.72173	1.7515	2.0902	8.07782	8.42764	P18031	PTPN1	P18031
15.8134	15.1816	15.164	16.1225	16.2642	15.7109	15.9135	15.1068	15.578	P18077	RPL35A	P18077
15.8558	15.1166	15.4361	16.048	16.1078	16.13	15.7944	15.5333	15.6919	P18085	ARF4	P18085
15.5566	14.9379	15.0739	15.4014	15.5015	15.5186	14.9303	14.3449	14.9521	P18124	RPL7	P18124
8.83527	8.6236	9.17248	9.31312	7.14097	7.69351	10.0773	9.00003	9.40611	P18206;P18206-2	VCL	P18206;P18206-2
13.3391	12.5894	12.7053	13.2201	13.8085	13.1959	12.2254	12.3556	12.5093	P18583-2;P18583-5	SON	P18583-2;P18583-5
5.08665	9.55513	7.64112	12.4181	11.0465	5.8942	11.8144	10.3083	10.6511	P18669	PGAM1	P18669
14.4855	13.7075	13.6536	15.3743	15.1724	14.3513	14.5799	14.0438	14.5779	P19338	NCL	P19338
10.7184	10.0505	9.70192	9.63198	11.3734	9.09588	9.40611	10.0729	8.44867	P19367;P19367-2;P19367-3;P19367-4	HK1	P19367;P19367-2;P19367-3;P19367-4
8.37141	8.15793	8.53829	2.69942	-0.698238	-0.146662	1.58729	5.03845	0.858388	P19387	POLR2C	P19387
11.9802	11.0455	11.9481	12.8978	13.0316	12.6638	13.29	12.4583	12.8498	P19474	TRIM21	P19474
11.8726	12.2399	11.7604	13.9373	13.453	11.9262	12.7529	12.4222	12.1842	P19525;P19525-2	EIF2AK2	P19525;P19525-2
11.0838	10.2484	5.82614	12.6303	0.341117	9.79261	11.8166	10.479	3.71687	P19623	SRM	P19623
9.85242	9.87967	9.14953	8.95835	9.15678	7.72144	8.97313	8.98735	9.24543	P20042	EIF2S2	P20042
11.1238	10.1205	10.9947	11.4231	11.2293	11.5779	11.3932	10.5627	11.0327	P20073;P20073-2	ANXA7	P20073;P20073-2
13.7071	12.726	13.1742	13.3188	13.8508	13.0868	13.5815	13.8935	13.6615	P20337	RAB3B	P20337
1.49729	10.0672	10.5028	-1.78777	9.96501	2.04411	2.16777	6.2176	3.11091	P20339;P20339-2	RAB5A	P20339;P20339-2
13.4904	12.15	11.5542	-0.908128	9.57595	9.49903	10.9081	10.4251	10.2786	P20340-2	RAB6A	P20340-2
13.7913	13.1592	13.3613	14.1399	14.5322	14.1011	14.6016	14.2052	13.9832	P20591	MX1	P20591
15.5819	15.3058	15.6293	16.3571	16.5907	15.9469	18.5833	17.3507	17.6052	P20592	MX2	P20592
3.64287	9.7032	0.508327	3.9981	3.24553	10.2608	7.39127	9.21225	0.3878	P20700	LMNB1	P20700
9.46026	10.6736	11.5643	10.8853	12.7117	11.6788	8.79962	9.70574	9.11539	P20930;P20930	SWISS-PROT:P20930
17.0084	16.1566	16.652	17.0182	17.2754	16.9656	16.9014	16.8806	16.8175	P21333;P21333-2	FLNA	P21333;P21333-2
10.5337	12.6829	13.1275	10.3898	10.1229	13.9922	10.3525	10.6609	10.6116	P21589	NT5E	P21589
12.5096	11.6502	12.6112	11.6353	11.4835	11.4319	11.0811	11.0308	11.2413	P21796	VDAC1	P21796
11.8235	10.5493	11.3997	11.6511	12.2863	12.393	11.6548	11.7615	11.9375	P21810	BGN	P21810
10.3067	7.11019	10.0289	1.58343	-0.518311	4.74022	4.1222	6.16363	7.30962	P21912	SDHB	P21912
8.60035	9.52943	5.88744	1.10505	2.12086	0.711427	1.98656	4.12133	4.92082	P21964;P21964-2	COMT	P21964;P21964-2
11.3058	11.1936	11.2314	8.90307	11.0055	11.9195	10.4415	10.1324	9.08613	P21980	TGM2	P21980
9.82288	10.7146	10.9023	9.95639	4.44106	11.2313	9.85592	9.82813	9.06336	P22087	FBL	P22087
10.398	9.90667	10.619	11.1247	11.0988	9.78727	11.3801	10.8609	11.0512	P22102	GART	P22102
11.8295	11.1504	11.2434	11.5064	10.0551	9.92639	11.862	11.2228	11.7454	P22234;P22234-2	PAICS	P22234;P22234-2
13.0385	12.0025	12.6704	9.97052	11.0094	7.23243	13.0771	11.9809	11.0494	P22314;P22314-2	UBA1	P22314;P22314-2
11.8329	13.8832	13.3988	15.3897	12.8796	14.964	13.1304	12.8107	11.7726	P22626	HNRNPA2B1	P22626
11.6584	12.1955	11.3874	11.0566	7.13314	10.8377	12.7434	11.3088	11.4691	P23246	SFPQ	P23246
12.3625	11.6838	11.2881	11.5686	11.7794	11.8195	11.7604	11.9389	11.6214	P23258	TUBG1	P23258
16.9142	17.2535	17.2529	20.2956	18.8592	18.4803	17.7515	18.4967	17.7483	P23284	PPIB	P23284
12.5287	11.9473	12.4796	12.2706	12.776	13.221	14.0639	13.2201	12.9848	P23381;P23381-2	WARS1	P23381;P23381-2
17.7868	17.2743	17.5431	18.2453	18.4821	18.1452	17.9705	17.5334	17.8165	P23396	RPS3	P23396
9.79679	9.61646	4.24303	13.6749	1.43482	3.80978	0.937547	10.8196	11.2562	P23497	SP100	P23497
8.25786	10.5123	11.6603	2.24231	2.02772	1.97459	10.4396	2.05179	6.11031	P23526	AHCY	P23526
10.7237	10.2628	10.3753	10.6712	10.8708	9.82433	10.0513	9.68121	10.4182	P23634;P23634-2;P23634-3;P23634-4;P23634-5;P23634-6;P23634-7;P23634-8	ATP2B4	P23634;P23634-2;P23634-3;P23634-4;P23634-5;P23634-6;P23634-7;P23634-8
10.1405	10.7666	10.0639	-0.539075	9.75017	9.0285	10.9213	9.54897	9.55724	P23919;P23919-2	DTYMK	P23919;P23919-2
13.4359	12.6164	13.2402	13.2626	13.1847	12.8043	13.1421	12.8261	12.9158	P24534	EEF1B2	P24534
3.15466	8.88449	8.14853	2.96383	2.57974	0.967712	2.38841	1.72161	0.990619	P24539;Q5QNZ2	ATP5PB	P24539;Q5QNZ2
13.2036	12.9497	13.4258	13.8322	13.4085	13.3972	13.5447	12.6388	13.4514	P24844	MYL9	P24844
15.5112	11.8705	13.025	11.4135	12.7122	11.3364	12.1198	11.8931	9.84903	P25205;P25205-2	MCM3	P25205;P25205-2
14.7451	13.4323	14.0455	14.0865	14.1839	14.2562	13.9733	13.8272	13.3853	P25398	RPS12	P25398
14.5739	13.6427	14.4553	14.6008	14.4531	14.1825	14.0309	13.8977	13.7827	P25705	ATP5F1A	P25705
10.4155	7.81219	10.1098	0.0296502	0.106859	11.511	11.1799	9.74951	10.9047	P25788;P25788-2	PSMA3	P25788;P25788-2
12.8768	13.1827	12.5768	15.2548	14.9101	14.3517	13.832	14.2135	15.2519	P26038	MSN	P26038
6.44825	8.51007	9.11814	0.778779	0.906895	0.260219	8.18371	9.29303	2.2711	P26196	DDX6	P26196
14.0758	14.7014	14.4172	15.9927	15.8213	15.5248	15.3376	14.8152	15.2353	P26368;P26368-2	U2AF2	P26368;P26368-2
16.4769	15.7169	15.9355	16.2911	16.4497	16.4007	16.1197	15.7092	15.8431	P26373	RPL13	P26373
3.69884	6.01656	6.80142	13.0071	0.444688	-0.243987	8.72614	0.407053	2.69961	P26447	S100A4	P26447
12.9425	11.4555	11.5461	11.3324	11.6229	10.7756	11.1159	10.7074	10.6471	P26572	MGAT1	P26572
11.3927	11.7324	11.6449	12.6257	13.1008	12.1166	11.9172	11.1528	11.3996	P26599;P26599-2;P26599-3	PTBP1	P26599;P26599-2;P26599-3
13.6956	12.9502	13.274	13.4141	11.7327	12.9293	13.2858	12.079	12.3125	P26641;P26641-2	EEF1G	P26641;P26641-2
5.56233	6.34001	6.25978	1.14401	-1.32036	-3.5431	0.547976	4.97108	7.55291	P27105	STOM	P27105
12.7595	11.9886	12.075	11.7826	12.9928	12.4223	11.9073	11.4108	12.0643	P27348	YWHAQ	P27348
16.3722	15.8494	16.117	16.7737	16.9686	16.6352	16.4332	15.7405	16.0001	P27635	RPL10	P27635
9.83869	9.83208	10.2777	10.9716	5.53306	4.50029	5.56405	5.38812	4.4389	P27797	CALR	P27797
13.5782	12.9353	13.0224	10.2147	9.67281	9.32847	9.8721	9.40103	9.94123	P27824;P27824-2	CANX	P27824;P27824-2
12.0145	10.2689	11.403	9.41983	9.49287	10.8308	11.3492	8.3308	9.73139	P28066	PSMA5	P28066
8.97324	7.60224	6.30308	0.596495	-2.76437	9.86708	9.16912	8.29135	0.258574	P28070	PSMB4	P28070
10.9799	8.5974	10.5105	9.54459	0.567697	9.08665	9.63889	7.83972	9.45804	P28072	PSMB6	P28072
9.05413	7.46568	-0.376991	9.52445	0.0824866	0.422207	0.393421	8.40654	-0.406018	P28074;P28074-3	PSMB5	P28074;P28074-3
13.5866	13.0872	13.3889	14.2384	14.3589	14.1695	14.5732	14.1217	14.4049	P28300	LOX	P28300
9.11258	9.50383	4.47394	12.1988	1.48288	0.997543	8.11648	9.11064	4.41766	P28331;P28331-2;P28331-4	NDUFS1	P28331;P28331-2;P28331-4
10.5373	10.7192	9.18642	11.3222	11.9724	9.96276	12.6579	11.4689	9.83928	P28482;P28482-2	MAPK1	P28482;P28482-2
0.668881	6.63242	5.76238	-1.7384	-1.831	-1.19757	1.46935	4.8872	4.11853	P28838;P28838-2	LAP3	P28838;P28838-2
13.4539	13.4321	13.8041	15.1643	14.4352	14.3065	13.9254	13.9228	14.1862	P29279	CCN2	P29279
10.1907	9.31186	6.78835	-0.0810577	-0.223928	9.38782	9.52682	9.76315	8.3295	P29353;P29353-2;P29353-3;P29353-6;P29353-7	SHC1	P29353;P29353-2;P29353-3;P29353-6;P29353-7
0.65051	6.85842	-0.112868	0.799492	0.751682	-0.743107	9.84531	9.17133	9.56743	P29373;Q5SYZ4	CRABP2	P29373;Q5SYZ4
2.73628	3.10821	7.12106	-1.8069	-4.18342	-3.97755	1.48832	4.18707	3.72034	P29536;P29536-2	LMOD1	P29536;P29536-2
12.5964	12.1161	12.4601	12.7407	13.0585	13.2062	12.7374	12.2215	12.8572	P29590	PML	P29590
12.148	10.9079	11.2876	10.9023	11.7862	9.482	11.6186	10.0037	9.52429	P29966	MARCKS	P29966
10.8975	9.41589	9.63137	11.1475	1.46167	2.37628	2.5735	6.51489	7.98435	P29992	GNA11	P29992
12.9596	11.9473	12.2521	13.9604	12.3555	11.2618	12.6093	11.2764	10.3362	P30041	PRDX6	P30041
8.34921	8.84094	9.97457	8.16941	2.1944	8.2297	5.459	6.152	8.55667	P30044;P30044-2	PRDX5	P30044;P30044-2
-0.202618	8.92103	12.8442	0.800885	11.1966	1.14376	0.990205	6.16094	2.56339	P30048;P30048-2	PRDX3	P30048;P30048-2
8.29103	7.20639	4.03964	0.0915327	8.92108	0.00262997	-0.705153	7.32775	2.40991	P30049	ATP5F1D	P30049
16.8656	15.9454	16.0396	16.6662	17.2266	16.6061	16.4217	15.7751	15.9976	P30050	RPL12	P30050
5.3995	6.57426	6.39981	0.863219	-0.368857	0.20167	1.50218	5.87324	3.51342	P30084	ECHS1	P30084
2.9154	9.07106	10.7342	10.8102	9.07568	9.54017	8.54548	8.69354	1.97435	P30085;P30085-3;Q5T0D2	CMPK1	P30085;P30085-3;Q5T0D2
13.9089	13.145	13.4988	14.168	14.0961	13.4354	13.8388	13.6209	13.8866	P30101	PDIA3	P30101
10.2301	10.6055	11.5277	10.7322	9.83745	9.82548	11.0173	9.93432	10.0617	P30153	PPP2R1A	P30153
8.24374	10.4579	9.91075	12.7538	10.4603	6.09541	11.0106	11.1965	11.8734	P30533	LRPAP1	P30533
11.3013	10.7901	11.5353	11.5557	9.59376	9.43091	11.6611	12.0193	12.0966	P30837	ALDH1B1	P30837
-6.75043	6.14104	3.75678	2.14045	-7.17891	3.02877	5.04213	6.31239	1.09361	P31025;Q5VSP4	LCN1;LCN1P1	P31025;Q5VSP4
4.44396	6.31852	5.71568	0.420294	1.17946	-0.376418	0.121639	5.91175	5.09682	P31040	SDHA	P31040
11.3878	10.9113	11.8347	12.4241	12.3504	13.8563	11.5308	11.476	10.7897	P31151	S100A7	P31151
9.51314	9.89178	10.0799	10.3554	10.1284	9.90343	9.54902	10.2935	10.8013	P31153;P31153-2	MAT2A	P31153;P31153-2
5.97279	1.49552	4.08735	1.20261	2.13317	4.74656	2.22725	6.08367	3.78815	P31323	PRKAR2B	P31323
2.48682	7.11055	9.41051	0.306275	0.742421	0.314934	9.63335	5.7137	2.41041	P31327;P31327-3;Q5R211	CPS1	P31327;P31327-3;Q5R211
10.1256	11.2929	12.0807	10.4761	10.5918	11.609	12.1475	10.6634	9.38156	P31431	SDC4	P31431
12.872	12.0241	12.4004	12.708	12.9914	12.2498	13.2089	12.7391	12.9171	P31689	DNAJA1	P31689
10.4586	9.27919	9.49044	9.54232	3.58426	-0.813261	11.4855	8.11748	6.98617	P31939;P31939-2	ATIC	P31939;P31939-2
4.25455	9.345	5.04204	0.24898	0.365524	9.03433	2.79465	8.48732	-0.399995	P31942	HNRNPH3	P31942
12.0977	13.0703	10.3026	11.5758	9.09592	14.8881	11.004	11.3163	11.6891	P31944	CASP14	P31944
9.63522	10.6591	10.2698	9.45015	8.48171	4.59486	6.0757	8.29667	9.04189	P31946-2	YWHAB	P31946-2
12.5712	11.2918	12.325	10.4499	9.76001	7.74273	10.129	9.86827	9.5835	P31948;P31948-2;P31948-3	STIP1	P31948;P31948-2;P31948-3
11.6084	10.8268	11.157	10.4378	11.4349	9.8774	10.9241	10.5522	10.9218	P31949	S100A11	P31949
13.1972	12.4266	13.02	11.9394	9.74535	10.5014	10.535	10.5908	9.93175	P32119	PRDX2	P32119
9.47292	9.06167	9.3922	0.8325	9.90718	0.63667	0.519348	8.52053	0.234513	P33121	ACSL1	P33121
13.6955	13.2093	13.0374	13.49	13.6604	12.4817	13.5555	13.3572	13.3495	P33176	KIF5B	P33176
12.3245	10.911	11.6016	12.3103	12.3191	11.5337	11.7321	11.9466	11.6184	P33993;P33993-3	MCM7	P33993;P33993-3
0.130435	7.64396	8.13123	-0.0509405	2.1869	-0.193039	-0.0990378	7.43603	1.62654	P34897;P34897-3	SHMT2	P34897;P34897-3
11.2846	11.0482	12.1665	12.6734	12.289	12.4818	13.4413	12.482	12.8817	P34955	SWISS-PROT:P34955
11.3173	10.4766	9.97134	11.185	11.6573	9.37759	11.2137	9.67389	9.14118	P35052	GPC1	P35052
13.7514	12.6253	13.3329	12.5034	12.8704	12.6878	12.0309	12.3939	12.1895	P35232	PHB	P35232
17.8481	17.602	18.3468	19.2034	18.965	18.3648	18.4937	18.0639	18.7024	P35268	RPL22	P35268
4.461	1.83833	3.75699	-5.88842	-6.17702	2.62295	2.7965	1.37555	-7.59885	P35354	PTGS2	P35354
20.2953	18.2534	21.1732	20.0277	22.059	22.546	15.4797	18.679	19.4284	P35527;P35527	SWISS-PROT:P35527
4.83125	10.5566	6.23633	2.81184	14.744	1.96399	3.5248	5.21242	8.10143	P35555	FBN1	P35555
15.0944	14.6318	14.5537	15.2723	14.7491	15.4185	15.2706	15.1036	14.8897	P35579	MYH9	P35579
9.93686	10.4601	9.37698	5.01097	5.49236	7.73521	6.92385	9.85381	7.97888	P35580;P35580-3	MYH10	P35580;P35580-3
15.7901	15.4514	16.0176	15.6866	16.2826	16.1371	15.9237	15.2449	15.7914	P35606;P35606-2	COPB2	P35606;P35606-2
14.0548	13.8696	13.9185	14.7395	14.8718	14.5052	14.8936	14.2903	14.519	P35625	TIMP3	P35625
14.7334	14.8162	15.1487	16.6361	16.2386	15.5568	16.739	15.7186	16.04	P35637;P35637-2	FUS	P35637;P35637-2
4.69059	11.6158	5.796	13.3974	-0.00997026	12.9559	4.00525	10.7885	2.84736	P35754	GLRX	P35754
18.2703	16.1531	17.7343	18.7741	19.9433	20.5112	13.1494	18.4226	16.2825	P35908;P35908	SWISS-PROT:P35908
12.1185	11.4507	11.6888	9.62172	8.43129	9.12999	11.0837	11.1117	11.3901	P35998	PSMC2	P35998
8.7205	8.90392	4.35595	-1.34581	1.00184	-0.205864	9.83152	8.99989	4.23272	P36507	MAP2K2	P36507
12.6189	11.9697	12.3991	13.3705	13.2695	12.2318	13.3067	13.255	12.6142	P36542-2	ATP5F1C	P36542-2
16.2034	15.5628	15.7782	16.2005	16.4543	16.2671	16.0223	15.2578	15.7224	P36578	RPL4	P36578
12.1171	11.3615	12.1011	12.9022	12.7092	13.4815	12.0764	12.3027	12.386	P36915	GNL1	P36915
11.4943	10.9998	10.785	2.03612	10.7494	7.89979	2.7446	2.83452	9.0699	P36957	DLST	P36957
9.66087	9.83062	9.45572	10.2751	-0.308277	7.45074	10.124	8.72879	9.56035	P37108	SRP14	P37108
12.8173	12.2342	12.9007	13.0375	12.4329	12.1746	13.6294	12.8154	13.0731	P37802	TAGLN2	P37802
10.3647	10.4725	7.13883	9.78403	2.46404	8.82271	1.86084	8.33271	8.37204	P38117	ETFB	P38117
9.60564	11.2619	11.6669	11.6124	6.07407	12.4477	10.2363	9.64768	9.60221	P38159	RBMX	P38159
12.1537	11.6714	11.9984	11.369	11.6232	11.1839	12.1807	12.4417	12.559	P38646	HSPA9	P38646
3.96515	7.78758	4.81639	0.442466	2.57665	9.99129	10.6549	12.4733	2.83941	P38919	EIF4A3	P38919
17.0292	16.7605	17.0442	18.4536	18.264	18.1112	18.0242	17.4926	17.94	P39019	RPS19	P39019
15.1008	14.4061	14.4262	15.02	15.287	14.9997	14.9089	14.3892	14.7812	P39023	RPL3	P39023
12.1986	11.1383	11.8144	11.6283	12.2119	11.2201	12.213	11.5799	11.3445	P40227	CCT6A	P40227
9.46746	9.47868	10.4988	1.57705	9.97881	-0.876643	3.0626	6.5898	2.80642	P40261	NNMT	P40261
5.07851	5.83902	4.95268	9.4496	1.93883	2.43185	8.16097	1.18049	1.65861	P40926	MDH2	P40926
-0.591281	6.44173	5.90637	-0.732282	-0.721959	0	1.11289	5.41721	5.12422	P40938;P40938-2	RFC3	P40938;P40938-2
9.81961	10.8446	11.3555	9.79964	2.41263	10.1775	10.7359	9.72611	8.93437	P41091;Q2VIR3	EIF2S3;EIF2S3B	P41091;Q2VIR3
9.52252	10.1795	10.5939	13.2933	10.8008	11.7255	11.6856	11.4373	11.7555	P41223;P41223-2	BUD31	P41223;P41223-2
7.75496	4.55422	5.09262	-0.035	0.00631255	0.287929	1.29432	5.62109	-0.608203	P41240	CSK	P41240
14.0431	13.7489	14.1375	14.1252	14.2633	14.5792	14.757	14.042	14.0198	P41361	SWISS-PROT:P41361
10.5921	10.3875	10.0436	10.6207	11.3183	10.7534	10.7438	10.6684	11.0726	P42345	MTOR	P42345
13.7436	13.6248	14.3317	14.5171	14.7228	15.0529	14.5175	14.1897	14.0723	P42677	RPS27	P42677
9.8385	9.42139	10.4319	9.74741	4.06304	6.45852	7.71364	8.23067	8.68397	P42704	LRPPRC	P42704
17.9383	15.6919	5.21059	1.94861	1.99432	-0.17749	0.62288	5.56509	3.12002	P42765	ACAA2	P42765
16.585	16.232	16.4088	17.0664	17.0166	17.2703	17.005	16.4691	16.1917	P42766	RPL35	P42766
9.53522	2.98187	9.30283	11.675	0.281585	-1.13843	1.97292	6.98198	2.00836	P43304;P43304-2	GPD2	P43304;P43304-2
14.6452	14.0959	14.6333	15.1839	15.5665	15.2669	15.2503	15.4086	15.1643	P43490	NAMPT	P43490
10.9369	8.63921	9.04435	3.67336	2.52572	8.22509	8.72102	5.80342	9.36438	P43686	PSMC4	P43686
12.9004	12.5373	12.9499	12.1316	9.81862	11.8259	11.7061	11.6555	10.9558	P45880	VDAC2	P45880
9.84046	9.31284	8.05369	12.2625	10.1695	10.9114	10.1174	10.9838	10.9873	P45973	CBX5	P45973
9.96169	9.20253	9.50707	-0.0966043	-0.0715951	0.341572	11.3986	10.0579	9.19495	P45974;P45974-2	USP5	P45974;P45974-2
3.47112	10.1283	9.74985	1.62833	0.445451	1.38744	6.62621	9.78078	0.344168	P46060	RANGAP1	P46060
11.3511	10.2585	10.8419	11.8573	11.9894	11.9965	11.8839	10.8841	11.2177	P46087;P46087-4	NOP2	P46087;P46087-4
11.178	9.09862	11.2934	11.4798	10.6209	-0.191349	10.37	10.1003	10.8044	P46109	CRKL	P46109
13.462	12.4043	12.9616	12.4656	14.0528	13.1893	13.2362	13.5783	13.6072	P46734;P46734-3	MAP2K3	P46734;P46734-3
13.2163	12.7487	12.9951	13.7016	13.7416	13.4613	13.5458	12.5231	13.1949	P46778	RPL21	P46778
17.3844	16.6912	16.9707	17.4008	17.7122	17.4661	17.3549	16.7729	16.9591	P46781	RPS9	P46781
13.123	13.4131	13.531	13.8832	14.0193	13.431	13.6387	13.1814	13.6529	P46783	RPS10	P46783
14.3887	14.0189	13.7455	14.643	14.4288	13.9551	14.1215	13.9349	14.3341	P46821	MAP1B	P46821
0.502065	6.60515	6.77693	-2.78263	-0.196901	1.38203	1.99267	5.83703	1.09722	P46939;P46939-2	UTRN	P46939;P46939-2
12.8749	12.3271	12.6324	13.0178	13.4279	12.7615	13.2037	12.8912	13.2434	P46940	IQGAP1	P46940
12.4482	11.3398	11.8428	8.03819	10.2288	10.7118	2.05255	9.62784	8.76689	P46977	STT3A	P46977
13.7642	13.1291	12.8925	9.86628	8.92671	8.80664	9.7489	12.3188	12.3789	P47755	CAPZA2	P47755
4.53363	9.01251	5.56139	11.4291	7.63815	7.28896	1.05844	10.2194	10.8227	P47813	EIF1AX	P47813
-1.03429	6.041	8.87709	-0.41471	0	11.1561	-0.671065	4.88547	4.99355	P47929	LGALS7B	P47929
10.7969	10.2854	10.3158	10.657	11.4204	10.7913	10.1008	10.4003	9.18969	P48047	ATP5PO	P48047
13.0319	12.2089	12.8865	12.6224	12.8572	12.6164	12.8895	12.5989	12.237	P48444	ARCN1	P48444
9.30069	8.88109	5.3058	1.5433	1.37044	2.34642	2.86293	7.08953	3.6231	P48449	LSS	P48449
13.6749	11.0991	12.7581	14.1479	14.3871	12.3527	14.0972	13.8722	8.42897	P48507;P48507-2	GCLM	P48507;P48507-2
11.6114	10.7154	10.7334	1.22794	0.897338	1.00245	10.3867	9.58552	9.4756	P48556;R4GMR5	PSMD8	P48556;R4GMR5
7.82486	10.2919	8.31768	11.4352	0.773862	0.823307	9.35667	8.91433	3.71428	P48634;P48634-2;P48634-3	PRRC2A	P48634;P48634-2;P48634-3
12.6713	12.2014	12.4147	11.935	11.7178	11.9579	13.6624	12.562	12.687	P48643	CCT5	P48643
13.5445	11.0851	1.62912	10.3908	1.01874	0.33752	4.24332	5.9213	5.57342	P48651;P48651-2;P48651-3	PTDSS1	P48651;P48651-2;P48651-3
4.51644	9.45982	9.10751	0.606069	-0.730482	9.16534	0.416345	4.66171	2.86553	P48681	NES	P48681
3.25893	7.02366	5.70094	0.401494	-0.178109	0.415597	2.47148	4.89971	2.95024	P48735;P48735-2	IDH2	P48735;P48735-2
3.52907	6.59781	-0.419927	0.763458	0.0609897	9.38261	1.24898	7.71754	2.81537	P49189;P49189-3	ALDH9A1	P49189;P49189-3
16.86	15.996	16.176	17.0748	17.2152	16.4704	16.6577	15.6665	16.195	P49207	RPL34	P49207
11.9299	10.6705	11.8088	4.43599	8.03232	7.04895	8.71826	8.96517	8.81789	P49257	LMAN1	P49257
10.7835	10.5287	10.9057	10.497	10.6859	6.42715	10.8063	10.7131	10.0111	P49327	FASN	P49327
15.057	14.4467	14.4107	15.3552	14.9585	15.3857	14.4769	15.1421	14.7744	P49411	TUFM	P49411
11.8005	11.882	11.7698	13.2214	12.0692	10.5302	11.8991	11.5887	11.6148	P49458	SRP9	P49458
10.109	9.02432	12.5852	10.596	12.8881	11.7709	10.4061	10.4082	9.35352	P49591;Q5T5C7	SARS1	P49591;Q5T5C7
-0.077253	7.23597	5.91207	4.32889	-1.87062	10.9793	11.8989	-1.1262	3.95154	P49748;P49748-3	ACADVL	P49748;P49748-3
3.13691	6.66077	5.07888	-0.625434	-0.951953	-0.0867666	2.40606	6.04612	4.02874	P49750	YLPM1	P49750
12.2166	11.6925	11.8654	10.546	11.4093	10.9916	10.7705	10.5728	9.28324	P49755	TMED10	P49755
1.48262	8.74597	8.58283	2.07024	1.30215	1.87462	3.36433	9.62438	8.05098	P49756	RBM25	P49756
11.7284	11.9122	11.5566	12.4358	12.0273	11.4329	11.5058	11.7297	11.1949	P49757;P49757-2;P49757-3;P49757-4	NUMB	P49757;P49757-2;P49757-3;P49757-4
3.74243	8.31406	5.53347	12.2494	-0.233285	-0.5903	4.41502	7.43074	10.4095	P49773	HINT1	P49773
5.59833	7.60855	4.43036	1.26341	0.758835	1.46467	1.99689	7.88549	3.01716	P49790;P49790-2	NUP153	P49790;P49790-2
17.203	9.66816	10.6038	4.09529	0.2542	2.71808	14.6485	5.19899	3.81134	P49792	RANBP2	P49792
8.93712	8.04508	10.6567	9.6449	9.79535	10.6521	9.33572	8.37777	0.232156	P49862;P49862-2	KLK7	P49862;P49862-2
12.1877	11.5948	11.6851	13.1225	12.32	12.7666	11.8692	11.3166	10.4769	P49915;P49915-2	GMPS	P49915;P49915-2
1.80125	8.26593	5.53456	1.34485	-0.229617	1.36208	2.65049	5.92995	1.27759	P50213	IDH3A	P50213
8.62445	11.0791	12.0108	11.3535	11.3019	11.2396	11.7605	10.1973	10.7091	P50238	CRIP1	P50238
13.8004	13.1755	13.6154	14.2238	14.1139	13.8342	13.8466	13.5593	13.5989	P50281	MMP14	P50281
12.9592	12.2628	12.8442	13.8889	13.1451	13.0663	13.8188	13.1175	12.9692	P50402	EMD	P50402
13.0772	12.3021	12.4731	12.8591	13.0739	12.4632	11.907	12.4184	11.5179	P50416;P50416-2	CPT1A	P50416;P50416-2
15.5966	14.9236	14.5971	15.6694	15.8029	15.9165	16.4208	16.0838	16.2229	P50454	SERPINH1	P50454
12.5339	12.3237	12.6279	12.318	13.1062	12.9415	11.5054	11.6458	11.6259	P50479	PDLIM4	P50479
10.2653	9.52616	5.63301	-0.036457	-1.42911	0.315763	9.53141	9.61416	9.04978	P50570;P50570-2;P50570-3;P50570-4;P50570-5	DNM2	P50570;P50570-2;P50570-3;P50570-4;P50570-5
4.12177	10.7388	9.59209	8.87393	8.75814	8.39047	8.5274	6.5935	4.07287	P50750;P50750-2	CDK9	P50750;P50750-2
13.198	12.3549	12.3404	12.5573	11.9674	11.5659	13.1001	11.9236	12.0863	P50990	CCT8	P50990
12.6971	11.7777	12.4802	12.1079	10.2024	10.1663	12.8616	12.0362	11.968	P50991	CCT4	P50991
6.92012	6.4317	9.42002	6.14529	8.53069	9.20729	10.0289	9.56798	4.72671	P50995;P50995-2	ANXA11	P50995;P50995-2
11.2773	11.326	11.7206	11.6736	11.3586	12.1801	11.0861	11.7279	11.7532	P51114;P51114-2	FXR1	P51114;P51114-2
12.6474	11.9747	12.535	11.7603	11.9127	-0.13202	12.4225	12.1494	13.1627	P51116	FXR2	P51116
13.7905	13.1637	13.6193	11.1549	11.271	11.1981	12.3695	12.2681	12.6305	P51148;P51148-2	RAB5C	P51148;P51148-2
14.0348	13.0987	13.5915	12.4833	12.375	12.3287	11.7345	11.3233	10.7523	P51149	RAB7A	P51149
2.55518	8.64899	7.89769	-0.0827392	-0.253243	0.558514	1.899	5.20824	6.52064	P51151	RAB9A	P51151
12.6428	11.5623	12.7725	11.7823	12.0776	10.0877	12.177	11.4054	12.4445	P51153	RAB13	P51153
12.7687	14.3076	12.4689	13.0938	13.2702	1.51814	12.2186	11.9458	12.4755	P51553	IDH3G	P51553
12.0323	11.5562	12.3098	13.6447	13.6077	12.4836	11.8536	12.4976	12.3151	P51570	GALK1	P51570
12.0854	12.6193	12.4742	12.7013	12.8321	12.4818	12.6822	12.5104	12.268	P51571	SSR4	P51571
10.9772	10.0387	8.89979	10.0076	11.8799	1.94397	2.56744	7.73461	9.19541	P51572;P51572-2	BCAP31	P51572;P51572-2
3.16753	6.4731	5.36075	4.87176	4.95242	3.59876	4.55464	3.26188	3.33005	P51608-2	MECP2	P51608-2
16.4855	16.241	16.4385	16.739	17.2763	17.3117	16.6447	15.9104	16.1796	P51659	HSD17B4	P51659
10.3217	11.5855	11.2016	12.3425	11.3724	11.4981	12.299	12.9099	12.9718	P51911	CNN1	P51911
3.32951	10.0998	7.21862	10.8572	3.53892	6.4653	3.30135	8.59555	6.04393	P51991	HNRNPA3	P51991
11.5766	9.18207	11.0562	9.24775	1.86409	1.74952	10.9339	5.48081	8.05277	P52209;P52209-2	PGD	P52209;P52209-2
10.0571	10.9763	10.7777	10.8167	10.5979	10.6503	10.737	11.0445	10.2666	P52272;P52272-2	HNRNPM	P52272;P52272-2
10.8968	10.5356	10.4177	10.6771	11.3739	11.1519	10.2976	10.8124	11.0917	P52597	HNRNPF	P52597
2.70523	7.85082	5.5551	2.65918	2.71768	-0.818508	-0.834901	5.88089	5.22048	P52756	RBM5	P52756
4.09275	7.99174	4.93116	10.6827	0.554309	-0.508536	8.48722	6.26871	10.0208	P52895	AKR1C2	P52895
12.7556	12.4902	9.87759	12.4622	5.50245	11.7164	12.1556	11.4697	11.2316	P52907	CAPZA1	P52907
11.3349	11.7104	12.4121	13.0355	13.6135	12.7761	11.7776	12.6002	12.9937	P52943	CRIP2	P52943
14.3833	13.8848	13.9784	14.4552	15.4302	14.4723	13.5537	14.021	13.8421	P53007	SLC25A1	P53007
8.7934	5.32564	9.95563	-0.414451	0.407933	0.211746	0.869047	5.15165	2.9369	P53367;P53367-2;P53367-3	ARFIP1	P53367;P53367-2;P53367-3
12.4572	11.6837	11.6021	11.0316	11.0147	7.14217	11.4994	11.4574	11.59	P53396	ACLY	P53396
8.0828	8.2778	8.60469	9.73144	9.55029	8.46474	9.15021	8.62125	9.20102	P53597	SUCLG1	P53597
12.6943	12.1211	13.038	12.2689	12.6529	12.6053	12.2906	12.7814	12.5256	P53618	COPB1	P53618
17.7691	17.2169	17.9487	17.8576	18.0947	18.0646	18.1833	17.3797	17.8323	P53621;P53621-2	COPA	P53621;P53621-2
12.9936	12.6336	13.3543	14.4687	14.1428	13.4108	14.5406	13.0313	4.4167	P53985;P53985-2;Q5T8R3;Q5T8R5	SLC16A1	P53985;P53985-2;Q5T8R3;Q5T8R5
16.861	17.1576	17.0777	18.869	17.9398	18.1821	17.0447	17.3806	17.8279	P53999	SUB1	P53999
12.1801	11.4548	11.5447	11.9061	11.9153	11.9696	12.0777	11.5001	11.4476	P54136	RARS1	P54136
11.6701	10.3062	10.6491	11.5024	9.40143	8.96922	1.61092	10.2051	10.8246	P54577	YARS1	P54577
11.6627	9.88216	11.9551	11.4537	11.7693	11.8048	9.55061	9.10015	8.16554	P54652	HSPA2	P54652
11.4206	8.49907	10.027	9.94823	11.397	11.2697	11.0726	5.24201	9.2031	P54727	RAD23B	P54727
9.42026	10.5277	9.32821	5.37774	8.92196	9.7143	10.8693	9.59158	8.96991	P54886;P54886-2	ALDH18A1	P54886;P54886-2
9.59787	9.63438	8.16145	-0.33722	0.240804	-1.76263	9.86525	10.0636	10.5687	P54920	NAPA	P54920
11.5308	11.346	11.5813	13.3823	11.1814	11.3902	12.0449	12.6306	12.5864	P55010	EIF5	P55010
9.00477	11.8184	11.6545	3.15678	8.88457	4.16969	3.12118	12.0958	11.2034	P55036	PSMD4	P55036
14.9416	12.1285	11.4872	13.8733	2.72675	3.31287	2.92758	13.0062	11.653	P55042	RRAD	P55042
12.9772	12.0604	12.527	13.3808	13.1685	12.969	13.2032	12.5199	12.7634	P55060;P55060-3;P55060-4	CSE1L	P55060;P55060-3;P55060-4
12.7935	12.0352	12.3048	11.9566	12.0642	12.1278	13.0384	12.2434	12.2963	P55072	VCP	P55072
11.3933	10.3584	11.3913	12.5462	10.1084	11.9914	13.3603	11.6957	12.0212	P55081	MFAP1	P55081
13.543	12.8849	13.6264	14.0381	13.5478	12.5681	13.486	12.462	13.6008	P55084;P55084-2	HADHB	P55084;P55084-2
0.14917	10.4393	9.82564	13.3719	11.5933	12.2025	11.7446	10.8243	12.2761	P55145	MANF	P55145
1.35817	7.46086	10.6158	7.2202	8.38723	7.94655	-2.01214	8.11975	7.09533	P55199;U3KQ90	ELL	P55199;U3KQ90
5.12705	9.30522	9.38058	5.70036	5.24285	8.80643	9.03264	8.64846	7.9041	P55265;P55265-4	ADAR	P55265;P55265-4
0.34501	8.63588	9.56182	-0.137285	-0.0750258	-0.011119	9.1471	8.73377	1.27775	P55268	LAMB2	P55268
9.07261	8.43164	8.61805	9.96675	10.0992	9.35832	10.274	9.77279	9.65042	P55795	HNRNPH2	P55795
11.5355	10.9334	10.8552	11.2937	11.7273	12.0639	10.755	11.2	11.385	P55884;P55884-2	EIF3B	P55884;P55884-2
4.11592	7.8088	10.3555	-2.67009	2.74421	2.88915	2.59192	9.035	11.3541	P55957;P55957-2	BID	P55957;P55957-2
4.45383	6.4251	6.2709	9.55703	9.57293	0.0424741	0.254757	7.79879	3.89607	P56181-2	NDUFV3	P56181-2
3.70706	7.3701	5.66091	10.0211	-1.65821	0.911668	2.93593	4.24191	5.81371	P56182	RRP1	P56182
12.0878	11.7434	10.2492	9.85226	11.0778	1.90516	9.08039	10.5576	9.01018	P56192	MARS1	P56192
8.62229	10.4079	11.2815	-0.525484	2.18459	11.2171	9.39586	8.73487	8.73272	P56537	EIF6	P56537
11.41	11.3708	11.0857	0.137417	-2.52594	0.633872	8.8675	9.40255	1.61857	P60059	SEC61G	P60059
10.1246	9.51346	10.7927	15.3459	4.4146	9.96924	10.7948	7.77882	8.31359	P60174;P60174-3	TPI1	P60174;P60174-3
15.6035	14.3146	14.7353	13.9546	14.4879	14.6843	15.3768	14.6828	14.817	P60468	SEC61B	P60468
13.8735	12.9268	12.6054	13.3486	12.2874	11.6225	14.2323	13.8574	12.9546	P60842	EIF4A1	P60842
15.5983	15.4705	15.6262	16.9279	16.5998	16.4552	16.0844	15.8571	16.3383	P60866;P60866-2	RPS20	P60866;P60866-2
8.61811	9.21881	9.12443	0.668687	5.37695	5.53637	0.844373	10.0099	9.14204	P60903	S100A10	P60903
13.4047	13.5447	13.2386	9.53088	10.8262	12.9491	13.5539	12.5027	13.2519	P60953	CDC42	P60953
13.2116	12.4606	12.6489	13.4536	13.4966	13.2585	13.4413	13.0837	13.504	P60981;P60981-2	DSTN	P60981;P60981-2
4.69081	7.1008	7.51411	-0.0911151	-0.245454	-0.11173	-0.91357	0.030232	0.451475	P61006	RAB8A	P61006
11.1076	8.38516	11.3044	2.67145	2.55913	1.7062	3.24876	9.74188	7.86005	P61019	RAB2A	P61019
12.1617	9.41446	10.9869	0.380893	0.664328	-0.292974	10.912	9.66957	10.341	P61020	RAB5B	P61020
7.92469	3.57899	10.6409	14.3865	0.498585	12.9085	4.26599	11.0595	8.50156	P61026	RAB10	P61026
12.9191	11.8578	11.9431	12.3645	13.7229	12.6225	13.1447	13.0546	13.0468	P61081	UBE2M	P61081
12.5757	11.4476	11.898	10.2423	9.46118	9.03291	11.0344	10.5227	9.68314	P61106	RAB14	P61106
12.3062	11.1483	12.0713	11.4934	2.15082	8.79916	11.6068	10.2789	10.3332	P61158	ACTR3	P61158
12.5936	11.787	11.7358	5.68615	11.6088	11.7386	6.76941	11.3441	10.8143	P61160	ACTR2	P61160
12.7809	11.5981	11.7718	11.3271	9.14202	7.42137	12.0108	10.9106	11.2096	P61163;R4GMT0	ACTR1A	P61163;R4GMT0
12.952	13.0895	13.6156	14.2658	14.1315	14.0161	13.5717	13.9212	13.937	P61204;P84077	ARF3;ARF1	P61204;P84077
14.6084	14.0979	14.8743	13.6814	12.2758	12.5405	13.5463	12.4107	12.7923	P61224;P61224-3	RAP1B	P61224;P61224-3
9.65811	10.8711	10.2404	-1.36655	-0.749207	-0.474836	8.33299	5.6882	3.96293	P61225	RAP2B	P61225
15.1154	14.1135	14.5879	15.1719	14.5937	15.0859	14.4609	14.2972	14.6288	P61247	RPS3A	P61247
16.0689	15.3413	15.7845	16.4517	16.2073	16.1206	16.1743	15.3166	15.9867	P61313	RPL15	P61313
13.575	10.0866	13.2113	1.32936	8.36217	7.69011	23.8204	22.7523	23.6195	P61457	PCBD1	P61457
13.3654	13.0117	13.9806	12.9632	12.4356	12.545	11.7814	11.9818	10.9818	P61586	RHOA	P61586
11.0309	12.1035	11.1178	13.5927	11.1567	12.5774	13.0674	13.1339	13.1569	P61587	RND3	P61587
3.44737	7.44488	5.12314	0.597557	11.1031	10.8552	0.346713	8.03141	0.280959	P61956;P61956-2	SUMO2	P61956;P61956-2
13.432	13.1777	13.0233	13.8932	13.9092	13.8262	13.7885	12.8772	13.334	P61978-3	HNRNPK	P61978-3
11.5711	10.6191	11.4676	10.8792	11.3926	11.5321	12.1989	11.5851	12.0851	P61981	YWHAG	P61981
12.7938	11.9235	11.7262	10.7014	11.0545	11.487	10.7775	10.71	10.5751	P62070	RRAS2	P62070
13.1897	13.1564	10.4567	12.648	8.64099	12.6385	11.603	12.2958	12.5458	P62081	RPS7	P62081
9.78653	9.95679	10.0428	10.1452	4.33469	10.4415	10.6859	10.7536	10.5058	P62136;P62136-2	PPP1CA	P62136;P62136-2
1.38275	5.57062	8.38948	0.22634	0.171086	9.84808	8.64832	4.88092	4.17204	P62140	PPP1CB	P62140
11.4377	11.6656	11.656	7.92665	5.14418	2.76616	11.3735	10.9866	11.2073	P62191	PSMC1	P62191
12.2784	11.6674	11.9478	0.527726	10.4262	0.640099	11.3746	10.2497	10.7781	P62195;P62195-2	PSMC5	P62195;P62195-2
16.991	16.0518	16.2648	16.696	17.4807	16.773	16.7548	16.3805	16.3669	P62241;Q5JR95	RPS8	P62241;Q5JR95
15.5249	15.0683	15.2336	15.5213	15.5483	15.1087	15.2726	14.6516	14.953	P62244	RPS15A	P62244
16.4771	16.0815	16.5573	17.3341	17.5436	17.163	17.063	16.4245	16.899	P62249	RPS16	P62249
8.98009	8.86727	10.4712	9.07119	10.3775	5.12341	10.1652	8.56684	10.0605	P62258	YWHAE	P62258
15.7692	14.8115	14.9866	15.7853	16.2187	15.5506	15.5388	15.0302	15.009	P62266	RPS23	P62266
17.5214	16.9053	17.3395	18.4444	18.8447	17.77	18.2879	17.2662	17.8518	P62269	RPS18	P62269
14.147	14.0532	14.1516	14.6707	15.157	14.7706	14.5655	14.13	14.2257	P62273	RPS29	P62273
15.7867	15.6504	15.6798	16.3352	16.7242	16.0311	15.6881	15.4194	15.1339	P62277	RPS13	P62277
13.0674	13.3641	14.2454	12.6169	14.4437	13.8843	9.66853	12.4957	11.576	P62304	SNRPE	P62304
2.15589	7.76505	8.42899	9.03056	9.70263	8.89532	-0.137808	9.66399	8.11511	P62306	SNRPF	P62306
9.38883	8.79989	7.21652	1.40515	2.35228	2.09631	1.28373	7.77918	3.88674	P62310	LSM3	P62310
9.74006	9.73731	9.09641	10.3582	7.44092	8.16491	7.96165	10.2576	10.1598	P62314	SNRPD1	P62314
12.1129	11.5479	12.0625	13.1249	13.3671	13.09	12.565	12.3853	12.8022	P62316	SNRPD2	P62316
12.7174	12.3209	13.8681	13.3218	13.8057	13.9238	12.9203	12.8286	12.3388	P62318;P62318-2	SNRPD3	P62318;P62318-2
1.86094	5.85853	3.9932	-2.25174	-2.41409	-1.96882	2.09596	6.07738	2.41361	P62328	TMSB4X	P62328
12.564	12.1178	11.493	11.4397	11.3428	10.3296	11.9958	12.0757	10.9461	P62330	ARF6	P62330
16.1871	15.5365	15.82	16.2131	16.3401	16.311	16.3314	15.4963	15.7424	P62424	RPL7A	P62424
5.23992	9.55587	10.4553	12.672	7.68311	10.4257	11.9939	10.9527	11.5209	P62633;P62633-2;P62633-3;P62633-4;P62633-5;P62633-6;P62633-7;P62633-8	CNBP	P62633;P62633-2;P62633-3;P62633-4;P62633-5;P62633-6;P62633-7;P62633-8
16.0231	15.726	15.9084	16.3363	16.5622	16.4885	16.1971	15.8494	15.9175	P62701	RPS4X	P62701
11.4455	10.7833	10.7104	11.4677	10.4785	9.41196	10.4038	10.0979	9.82543	P62714;P67775	PPP2CB;PPP2CA	P62714;P67775
15.2343	14.8703	15.2884	15.2197	15.4879	15.3039	15.0127	15.669	15.6814	P62736	ACTA2	P62736
9.69286	8.97221	5.71449	2.8772	0.150813	1.01751	0.0118253	7.44028	2.62993	P62745	RHOB	P62745
15.8851	15.0417	15.2121	15.9171	16.1097	15.8519	16.0726	15.5954	15.4975	P62750	RPL23A	P62750
17.514	16.9082	17.0237	17.4944	17.6045	17.314	17.1744	16.9045	16.677	P62753	RPS6	P62753
14.7457	14.8372	14.7514	16.5934	15.9122	16.1554	15.8189	14.4876	14.5754	P62805	H4C2	P62805
13.3634	12.7454	12.2991	9.83976	10.1542	12.199	9.88258	10.0358	3.21179	P62820	RAB1A	P62820
17.0392	17.0661	18.1705	17.235	18.4386	17.5547	17.0922	16.3771	16.8612	P62829	RPL23	P62829
5.26392	8.00093	8.62282	1.82723	-0.154769	-2.04859	2.00629	7.39397	3.6263	P62834	RAP1A	P62834
17.3835	16.5687	16.8756	17.7496	17.8367	17.6614	16.9238	16.612	16.9589	P62851	RPS25	P62851
12.1956	12.0844	10.4793	12.035	11.1149	12.3114	12.407	11.479	11.1958	P62854;Q5JNZ5	RPS26;RPS26P11	P62854;Q5JNZ5
14.1349	10.4508	11.898	13.1591	12.8568	11.053	12.4339	10.4982	10.5728	P62857	RPS28	P62857
12.2506	11.761	12.0818	10.8509	11.4025	12.0409	9.68168	10.8349	9.89818	P62873;P62873-2	GNB1	P62873;P62873-2
13.7814	13.3404	13.5013	10.2266	12.0811	11.7564	10.9169	11.5119	11.1077	P62879	GNB2	P62879
13.9819	13.2574	13.2773	14.9304	14.457	14.4034	14.9656	13.6677	13.79	P62891;Q59GN2	RPL39;RPL39P5	P62891;Q59GN2
12.4732	11.898	11.9491	12.9019	13.4302	12.6097	12.6892	11.9627	11.7791	P62899	RPL31	P62899
15.8791	15.584	15.6601	16.1217	16.5325	16.285	16.1483	15.4022	15.5383	P62906	RPL10A	P62906
15.0083	13.5968	13.2238	14.5232	14.5419	15.3614	9.97102	12.0752	13.2072	P62913	RPL11	P62913
15.7905	15.4031	15.0131	16.0031	16.331	16.1113	15.6738	15.3465	15.6245	P62913-2	RPL11	P62913-2
11.7486	9.97839	10.5169	14.4767	10.8503	10.9555	11.3246	10.4159	10.5901	P62937	PPIA	P62937
2.48439	7.72276	8.64322	0.11624	8.42749	9.49735	11.7201	10.2849	9.49401	P62942	FKBP1A	P62942
15.0257	13.9686	14.6475	15.0885	15.4693	15.4819	15.7483	14.2203	14.8898	P62979	RPS27A	P62979
3.52482	7.17	7.05472	0.996056	-0.494693	0.266704	1.81383	7.364	1.27089	P62995	TRA2B	P62995
12.4463	11.4749	11.6164	12.2196	10.6109	11.8092	12.1967	11.3852	11.1306	P63010;P63010-2	AP2B1	P63010;P63010-2
8.68628	9.26797	9.96336	3.07546	-0.937196	0.978726	0.763906	5.92955	2.54274	P63096;P63096-2	GNAI1	P63096;P63096-2
13.644	12.6632	13.0364	13.7966	12.1702	12.1089	13.9798	12.9475	13.346	P63104	YWHAZ	P63104
11.3749	12.7995	12.9583	11.9339	11.4875	13.1652	10.5897	12.3739	9.36998	P63151;P63151-2	PPP2R2A	P63151;P63151-2
9.6916	10.1632	9.7	9.92035	1.4404	1.08413	5.38218	7.64014	9.84398	P63167	DYNLL1	P63167
18.8465	18.7194	19.0722	20.3119	20.2098	20.0711	19.3815	19.0311	19.5841	P63173	RPL38	P63173
11.702	10.9792	11.7222	12.1365	10.9482	9.5212	11.0145	10.584	11.0596	P63220;Q8WVC2;Q9BYK1	RPS21	P63220;Q8WVC2;Q9BYK1
14.7649	14.0735	14.3742	15.2123	15.4864	15.2088	14.8779	14.978	14.9348	P63244	RACK1	P63244
19.001	18.9715	19.2643	18.8598	18.7484	20.0271	18.9906	18.5033	18.5948	P63261	ACTG1	P63261
8.46208	7.1774	10.987	11.2276	11.9004	-0.415529	11.3166	5.74647	10.2933	P63313	TMSB10	P63313
13.5538	12.4634	13.9411	13.8894	13.6274	13.2777	13.5787	13.3879	13.1104	P67809	YBX1	P67809
3.19571	7.52497	4.41383	-0.989514	0.996467	0.522138	1.37962	8.98935	4.62267	P67870;Q5SRQ3;Q5SRQ6	CSNK2B	P67870;Q5SRQ3;Q5SRQ6
13.1207	11.6054	12.5989	13.8803	13.42	11.9953	13.9127	11.7055	12.0073	P67936	TPM4	P67936
17.2635	17.0653	17.1587	18.0759	18.1345	17.864	17.8553	17.7071	17.8109	P68104	EEF1A1	P68104
19.1961	18.2427	18.6821	19.1391	19.4345	19.0268	18.935	18.8145	18.7136	P68363	TUBA1B	P68363
12.5975	9.68519	12.5547	10.6841	2.86355	12.0862	12.5787	11.8943	12.2006	P68366;P68366-2	TUBA4A	P68366;P68366-2
18.8629	17.9398	18.1837	18.9792	19.1181	18.8968	18.7995	18.6631	18.6469	P68371	TUBB4B	P68371
11.1445	10.8924	11.2637	10.5406	10.3888	9.82302	12.2473	10.8045	10.7149	P78371;P78371-2	CCT2	P78371;P78371-2
11.8215	9.05514	9.91372	0.473643	0.193622	0.523295	9.93497	9.61954	8.25758	P78417;P78417-3;Q5TA02	GSTO1	P78417;P78417-3;Q5TA02
13.8947	13.6426	13.8699	14.8527	15.0038	14.7754	14.7461	14.0234	14.3717	P78527	PRKDC	P78527
4.60154	1.01545	4.9988	3.17272	4.05302	1.80605	1.71478	6.1843	1.39754	P78539	SRPX	P78539
7.81131	8.3992	8.57508	6.78124	1.56006	7.78321	1.56305	-0.422196	0.694837	P80723	BASP1	P80723
15.9195	12.7288	15.9911	11.9258	13.6126	15.8053	12.9954	11.8879	12.1141	P81605;P81605-2	DCD	P81605;P81605-2
11.8151	11.6759	12.1858	-1.89062	2.16087	-1.17392	3.72393	5.853	10.0289	P81644	SWISS-PROT:P81644
11.217	12.6067	11.5285	10.2154	12.794	12.1964	3.48223	11.2574	12.3324	P82912;P82912-2	MRPS11	P82912;P82912-2
3.54528	6.47213	6.22216	2.84298	0.332353	-1.89263	11.6436	6.85698	11.1176	P82921	MRPS21	P82921
13.3105	13.147	13.4652	14.304	13.7986	14.2523	14.7834	12.9017	13.4349	P84090	ERH	P84090
9.82361	9.33051	9.52218	10.4006	10.8217	1.48458	10.2224	9.63704	9.75413	P84095	RHOG	P84095
13.2304	13.9393	13.581	14.9404	14.3844	14.8367	14.1814	13.8251	14.3972	P84101;P84101-4	SERF2	P84101;P84101-4
18.5522	18.1028	18.5667	19.2684	19.6176	19.6214	19.4994	18.9332	19.3686	P84103;P84103-2	SRSF3	P84103;P84103-2
7.84149	8.98298	5.8808	-1.71776	-0.700771	-2.09202	2.61653	8.11063	9.42297	P98095;P98095-2	FBLN2	P98095;P98095-2
7.99105	9.56528	9.41958	4.44599	8.76513	4.24515	8.73344	8.91485	4.85136	P98160	HSPG2	P98160
3.74443	8.30608	7.51799	0.675837	0.0764942	0.665096	0.868672	5.9508	9.53182	P98175-5	RBM10	P98175-5
7.79962	10.5491	9.94838	13.2249	13.0846	10.8875	10.3908	11.2024	10.4687	Q00059	TFAM	Q00059
12.9595	12.4509	12.4763	13.6641	13.6816	13.2136	13.1285	12.8757	12.5353	Q00325-2	SLC25A3	Q00325-2
0.273365	9.15799	5.77931	-0.18765	0.174606	0.0383167	8.37904	8.33193	7.79107	Q00587;Q00587-2	CDC42EP1	Q00587;Q00587-2
8.62203	12.004	9.98234	14.8743	12.983	11.9727	12.7761	13.2181	13.3517	Q00688	FKBP3	Q00688
12.485	12.9598	12.5649	12.5183	12.0885	13.4025	12.2644	12.3192	12.501	Q00839;Q00839-2	HNRNPU	Q00839;Q00839-2
11.1873	11.0996	11.229	9.40131	6.79984	5.40349	9.66017	9.52739	8.68353	Q01082	SPTBN1	Q01082
12.263	9.91374	13.5306	12.5325	13.3244	15.4207	11.6104	10.9328	11.8798	Q01469	FABP5	Q01469
11.7943	9.56947	12.4166	13.6468	14.4951	11.9562	12.5404	13.1594	12.1082	Q01518;Q01518-2	CAP1	Q01518;Q01518-2
12.3189	11.9641	12.3621	11.8692	12.3894	12.153	12.0918	12.1713	11.9562	Q01813	PFKP	Q01813
13.4263	12.8682	12.9992	13.6697	13.9843	13.8433	14.5887	14.1484	14.2892	Q01995	TAGLN	Q01995
12.742	15.2381	12.7133	13.0746	2.39891	13.2759	13.1479	6.91663	13.7527	Q02040	AKAP17A	Q02040
9.70766	8.05404	9.62253	1.157	11.1635	12.6647	1.84472	9.35698	0.704283	Q02413	DSG1	Q02413
14.2546	13.7193	13.6676	14.3388	14.6081	14.3433	14.3944	13.4388	13.9712	Q02543	RPL18A	Q02543
9.85147	7.83387	10.8503	0.64848	0.0282347	9.0007	11.1316	10.2339	10.1956	Q02750;Q02750-2	MAP2K1	Q02750;Q02750-2
12.0605	11.9887	11.1061	11.5075	11.437	11.5606	12.0274	11.5206	11.9775	Q02809;Q02809-2	PLOD1	Q02809;Q02809-2
16.9994	16.1829	16.2649	16.7974	16.7932	16.7257	16.529	16.3007	16.4342	Q02878	RPL6	Q02878
9.1954	8.87087	8.35084	0.682671	3.37648	-1.61815	2.76121	8.08993	5.15357	Q02952;Q02952-2;Q02952-3	AKAP12	Q02952;Q02952-2;Q02952-3
10.8956	10.5709	11.7259	11.8336	12.5955	10.0806	11.0686	10.097	10.256	Q03135	CAV1	Q03135
2.91888	6.70493	4.20712	0.0323412	0.0873126	1.6072	0.11326	6.43838	3.56309	Q03167;Q03167-2	TGFBR3	Q03167;Q03167-2
4.70906	10.2879	11.0902	-0.906385	4.12048	10.4891	2.2238	7.55904	6.78668	Q03252	LMNB2	Q03252
11.5421	6.33682	11.6113	13.3262	8.1328	15.1478	12.1772	10.1106	11.1041	Q04695;Q04695	SWISS-PROT:Q04695
11.1682	9.99542	9.10896	9.65306	2.82337	10.2583	10.4665	9.85023	10.2038	Q04721	NOTCH2	Q04721
12.5194	11.2818	11.6447	1.58498	10.9834	10.0348	1.71668	6.55607	9.43356	Q04941	PLP2	Q04941
16.3567	16.0119	16.2815	16.6627	16.5586	16.5905	16.2881	15.6943	15.8859	Q05086;Q05086-3	UBE3A	Q05086;Q05086-3
14.3719	14.5424	14.4635	16.2913	15.5835	15.3853	15.1699	14.4025	14.9197	Q05519;Q05519-2;Q5T760	SRSF11	Q05519;Q05519-2;Q5T760
2.84795	6.33664	5.48336	-1.06614	0.240434	-0.738808	3.70183	5.62518	7.83173	Q05655;Q05655-2	PRKCD	Q05655;Q05655-2
10.8243	9.86611	5.85714	1.02406	1.14379	0.912517	10.5306	10.868	10.0465	Q06323;Q06323-2;Q06323-3	PSME1	Q06323;Q06323-2;Q06323-3
17.3183	17.5976	17.6301	20.6032	19.7831	19.293	18.6303	17.0579	18.273	Q06787-10;Q06787-11	FMR1	Q06787-10;Q06787-11
16.5284	15.8782	16.4538	15.7247	15.4929	15.3305	15.1898	14.6767	14.8895	Q06830	PRDX1	Q06830
-0.981127	8.26868	9.43927	-0.629103	3.60493	-0.320587	8.03685	7.83115	9.91118	Q07021	C1QBP	Q07021
17.007	16.32	16.4283	16.5743	17.1229	16.8807	16.3925	16.0265	16.3394	Q07065	CKAP4	Q07065
12.1911	12.662	13.3162	14.1572	11.7509	12.2097	11.6978	12.1018	12.5145	Q07666	KHDRBS1	Q07666
8.63039	7.82767	8.77577	0.307615	-0.718751	-2.55615	4.28628	5.24951	-2.20011	Q07812;Q07812-2;Q07812-5;Q07812-8	BAX	Q07812;Q07812-2;Q07812-5;Q07812-8
8.69222	8.01225	9.79487	0.324949	-0.115182	-0.954091	12.8576	4.62701	4.09939	Q07954	LRP1	Q07954
11.2571	10.7292	11.0125	0.198062	1.42493	9.80019	12.0032	10.5491	9.36662	Q07960	ARHGAP1	Q07960
12.9447	12.798	12.644	12.3038	12.337	12.9842	12.996	12.2942	11.9775	Q08211	DHX9	Q08211
15.5791	14.9207	14.949	15.2653	15.5595	14.819	15.7606	14.8385	15.332	Q08380	LGALS3BP	Q08380
7.82792	8.98668	10.351	-0.550854	1.23645	0.751839	3.45919	5.9084	1.08327	Q08431;Q08431-2;Q08431-4	MFGE8	Q08431;Q08431-2;Q08431-4
12.7579	10.6301	15.2815	13.2598	13.6614	15.8324	11.217	13.2469	11.1593	Q08554;Q08554-2	DSC1	Q08554;Q08554-2
0.667576	11.6431	11.1334	11.3152	12.7621	12.1472	11.5681	11.8556	12.325	Q08945	SSRP1	Q08945
12.6464	12.1337	12.703	13.2945	13.225	12.6325	13.0886	12.7758	12.5589	Q08AF3	SLFN5	Q08AF3
9.32391	8.23014	6.53088	0.595875	0.574692	9.54681	9.44977	6.96576	2.9119	Q08AM6	VAC14	Q08AM6
13.1915	12.0951	5.43953	13.1925	0.800432	-0.155936	10.4055	11.5265	1.37573	Q08J23;Q08J23-2;Q08J23-3	NSUN2	Q08J23;Q08J23-2;Q08J23-3
9.05651	10.2388	8.6903	14.1191	9.91106	3.1772	-0.513416	5.14271	-1.51776	Q09028;Q09028-3	RBBP4	Q09028;Q09028-3
14.246	13.7619	13.4362	13.8278	14.4517	14.2486	14.4507	14.1641	14.2965	Q09666	AHNAK	Q09666
11.8875	11.1183	12.3273	13.4202	13.0302	12.6151	13.1596	11.9929	12.7407	Q0IIK2;Q29443	TREMBL:Q0IIK2;SWISS-PROT:Q29443
12.8759	11.5614	12.4285	12.8327	12.8522	11.7241	13.6141	12.8383	13.1309	Q0V8M9	TREMBL:Q0V8M9;Q9TRI0
2.63396	8.66653	10.0872	1.17254	2.12411	4.66714	4.63563	5.45179	-1.38589	Q0ZGT2-2	NEXN	Q0ZGT2-2
12.9547	12.5088	13.219	13.3784	13.0323	12.8787	13.4485	12.1508	13.1084	Q10469	MGAT2	Q10469
13.3384	13.0689	13.7608	13.3358	13.5582	12.3588	11.5241	12.4323	12.8512	Q10471	GALNT2	Q10471
13.0717	6.85371	11.4218	3.25234	13.7091	-1.09677	2.37663	5.606	4.25095	Q10570	CPSF1	Q10570
11.133	10.8614	9.61666	7.97545	-2.07726	10.5879	-1.32556	8.62016	8.79098	Q10589	BST2	Q10589
3.12884	8.88512	8.89016	11.4104	0.814422	1.05758	10.6796	8.43396	9.36467	Q12792;Q12792-3	TWF1	Q12792;Q12792-3
12.8497	12.4138	12.4427	12.1589	11.8939	10.7785	12.1787	12.0811	11.6514	Q12797	ASPH	Q12797
9.85072	10.522	8.20913	10.3721	10.1328	10.4054	9.95919	9.0078	10.0491	Q12872;Q12872-2	SFSWAP	Q12872;Q12872-2
10.9916	12.6971	5.43276	0.183312	9.92782	9.63336	1.90294	4.37853	10.5396	Q12874	SF3A3	Q12874
9.08518	9.71757	9.49627	5.18281	5.14327	9.482	4.85853	8.60853	8.2194	Q12906	ILF3	Q12906
13.6961	12.9902	12.6889	8.89695	7.98798	8.24942	2.90188	8.36727	8.87503	Q12907	LMAN2	Q12907
3.75583	5.62555	4.62419	0.112881	0.463824	0.129906	2.58015	5.86758	3.11818	Q12931;Q12931-2	TRAP1	Q12931;Q12931-2
14.514	13.7642	14.102	14.389	14.8333	14.6497	13.9807	13.7436	14.191	Q13029;Q13029-2	PRDM2	Q13029;Q13029-2
9.39544	8.16929	10.0675	9.26838	-0.268584	-0.481741	9.22791	9.26888	5.16095	Q13045;Q13045-2;Q13045-3	FLII	Q13045;Q13045-2;Q13045-3
17.7839	17.2503	17.5249	17.8171	17.7884	17.8549	17.3617	16.6626	17.0105	Q13049	TRIM32	Q13049
9.609	6.72313	7.62327	1.63496	-1.56144	-1.65651	9.55279	8.83995	4.23184	Q13085;Q13085-2;Q13085-3;Q13085-4	ACACA	Q13085;Q13085-2;Q13085-3;Q13085-4
12.0765	11.6059	11.3646	12.1044	12.4369	12.1695	11.747	11.5271	11.2822	Q13131;Q13131-2	PRKAA1	Q13131;Q13131-2
8.6631	9.66323	9.71534	10.5794	10.8762	10.781	10.1327	10.32	10.6053	Q13151	HNRNPA0	Q13151
9.10656	11.9246	9.85581	12.8587	11.4675	7.9969	0.298022	9.97648	9.51517	Q13155	AIMP2	Q13155
9.40047	9.11348	11.0805	11.9488	1.42336	10.1175	9.12599	9.51479	10.1437	Q13162	PRDX4	Q13162
1.95305	10.7152	9.37484	10.5672	10.732	4.90293	6.9834	10.2952	9.24233	Q13185	CBX3	Q13185
12.1653	11.1214	11.9153	7.89928	10.2857	4.27475	12.3845	10.6065	10.7686	Q13200	PSMD2	Q13200
3.54439	7.10312	-0.724407	-0.583834	-0.432633	-1.70495	0.0495521	6.51005	9.01228	Q13217;X6R9L0	DNAJC3	Q13217;X6R9L0
3.93107	10.0837	9.67912	10.9648	9.42249	6.14468	3.44859	10.8839	10.4436	Q13242	SRSF9	Q13242
12.3767	11.9117	11.9312	13.9263	13.462	12.9397	13.0755	12.7848	12.9689	Q13243	SRSF5	Q13243
8.38779	7.72364	8.46399	0.133297	7.47546	0.563276	1.12411	5.04047	4.11845	Q13263	TRIM28	Q13263
9.95067	9.4285	9.78079	11.0577	10.021	9.3722	10.518	9.1985	3.18377	Q13283	G3BP1	Q13283
12.4828	11.6087	11.5787	12.0327	12.4285	11.3654	11.614	11.3468	10.8007	Q13310-2;Q13310-3	PABPC4	Q13310-2;Q13310-3
9.66536	11.0832	8.62499	10.9907	10.5573	2.2471	10.0485	9.3932	11.5945	Q13347	EIF3I	Q13347
3.68081	7.47963	4.91184	1.31515	0.453816	0.922959	3.06774	6.58806	1.95153	Q13356;Q13356-2	PPIL2	Q13356;Q13356-2
9.0544	8.29164	9.0799	2.87722	3.93378	3.47633	2.67093	7.6698	2.5623	Q13423	NNT	Q13423
9.33537	8.74607	13.0551	9.54161	3.40326	10.4882	8.0182	9.8803	4.11094	Q13425	SNTB2	Q13425
9.05229	10.6043	8.76121	10.1953	2.3214	11.4827	7.23809	10.0867	7.34778	Q13428;Q13428-2;Q13428-4	TCOF1	Q13428;Q13428-2;Q13428-4
9.60167	10.6513	9.90938	6.34144	10.1445	10.5524	10.7933	9.65599	5.02621	Q13435	SF3B2	Q13435
16.5096	16.1257	16.2278	14.8258	14.8901	14.7111	15.0922	14.4384	14.8606	Q13439;Q13439-3;Q13439-4;Q13439-5	GOLGA4	Q13439;Q13439-3;Q13439-4;Q13439-5
13.556	14.3363	14.4048	16.599	15.9796	15.9298	15.4472	15.4166	15.9499	Q13442	PDAP1	Q13442
12.8283	12.1851	12.1667	13.2165	13.2555	12.3733	13.0925	12.6031	13.0096	Q13509	TUBB3	Q13509
2.88167	5.61734	6.23098	9.38858	10.0757	1.91162	10.577	8.35554	8.86633	Q13523	PRPF4B	Q13523
9.66676	11.4457	10.7286	12.555	11.8193	12.0507	12.1514	11.7202	12.0535	Q13573	SNW1	Q13573
3.41404	8.51257	4.20575	0.389876	-1.09043	0.227959	4.76145	8.05741	0.411768	Q13595	TRA2A	Q13595
2.18873	8.88977	-0.366073	2.25947	1.92556	2.34847	2.55442	8.99287	8.08444	Q13596;Q13596-2	SNX1	Q13596;Q13596-2
8.17404	9.2435	8.86077	-0.413169	1.93393	1.03463	1.4518	5.65634	4.95757	Q13619	CUL4A	Q13619
11.8385	9.55975	10.34	11.3372	11.9521	11.2195	10.7155	10.9005	10.5242	Q13637	RAB32	Q13637
12.5076	12.7852	12.6703	14.9515	14.4082	13.6349	13.9699	14.1743	14.3282	Q13642-1;Q13642-4;Q13642-5	FHL1	Q13642-1;Q13642-4;Q13642-5
13.239	12.6138	12.9037	13.7458	13.7711	13.0689	12.6673	12.7067	12.1756	Q13643	FHL3	Q13643
13.4564	12.922	13.1127	13.2489	13.7853	12.49	13.5327	12.4905	12.8247	Q13724;Q13724-2	MOGS	Q13724;Q13724-2
5.71242	8.99771	8.32958	0.681	2.71026	0.749872	1.22792	6.93713	1.77639	Q13823	GNL2	Q13823
8.83882	5.9649	10.8094	10.6013	10.7684	9.71105	3.04173	6.08613	2.43983	Q13835;Q13835-2	PKP1	Q13835;Q13835-2
12.2997	11.5918	11.7898	12.4581	11.6389	11.5081	10.9975	11.9153	10.5637	Q13838;Q13838-2	DDX39B	Q13838;Q13838-2
14.429	12.819	13.9668	13.8968	13.8316	13.3873	13.6617	13.777	14.0672	Q13885	TUBB2A	Q13885
9.9498	8.91135	5.52523	11.0731	8.67947	6.41397	8.64143	0.17861	9.2461	Q13895	BYSL	Q13895
10.5071	9.37767	-0.578886	0.664547	8.40367	10.0512	2.70845	9.68023	10.5181	Q14011	CIRBP	Q14011
12.0384	12.0206	12.1535	12.6281	12.8064	12.4183	12.2661	12.2374	12.1166	Q14152;Q14152-2	EIF3A	Q14152;Q14152-2
18.0544	17.3442	17.8379	18.6038	18.7768	18.7318	18.1276	18.1375	18.3308	Q14192	FHL2	Q14192
10.8002	9.92676	10.7343	10.0515	9.03627	2.2312	7.32331	9.62548	7.87278	Q14195-2	DPYSL3	Q14195-2
13.2479	12.3494	12.3956	11.639	11.9655	11.464	11.8727	12.1981	11.7486	Q14204	DYNC1H1	Q14204
12.5434	13.1846	12.7534	15.0486	14.6706	14.0693	13.5438	13.8967	14.5021	Q14247	CTTN	Q14247
4.33831	9.56336	8.50966	10.0677	10.9502	6.09914	10.3361	11.5276	10.23	Q14257;Q14257-2	RCN2	Q14257;Q14257-2
10.4788	10.4857	9.68247	10.9869	10.3324	10.9402	11.7256	10.3708	11.4184	Q14258	TRIM25	Q14258
16.1639	15.1406	15.6334	15.8391	16.4181	16.0026	16.0617	16.1941	16.0982	Q14315	FLNC	Q14315
12.9051	12.6806	13.3749	14.4148	14.4072	14.0929	13.459	13.5109	13.5379	Q14331	FRG1	Q14331
14.3025	13.4214	12.5455	13.6859	13.3833	12.6649	12.0496	10.7818	10.9153	Q14444;Q14444-2	CAPRIN1	Q14444;Q14444-2
15.4376	14.9787	15.2287	16.3273	16.5799	16.1962	16.0187	15.1956	15.8074	Q14498;Q14498-2	RBM39	Q14498;Q14498-2
11.1887	11.8366	11.4462	14.3269	13.1643	12.801	13.1108	12.7055	13.0196	Q14554	PDIA5	Q14554
8.92957	9.05924	8.34366	12.7969	11.7422	10.3171	10.4174	11.2563	11.7043	Q14696	MESD	Q14696
11.8507	11.3147	11.3386	12.0156	10.1441	6.61409	9.94468	10.62	10.5558	Q14697;Q14697-2	GANAB	Q14697;Q14697-2
12.8767	12.2139	12.6845	12.3087	11.9121	12.2716	12.6727	12.1307	11.7774	Q14764	MVP	Q14764
12.9966	12.3184	11.9406	13.3182	13.4466	13.043	13.5361	13.2994	13.2267	Q14847	LASP1	Q14847
0.0456472	6.05697	6.3636	-1.01451	-0.748263	0.411261	2.17746	7.08886	3.72724	Q14966;Q14966-3	ZNF638	Q14966;Q14966-3
11.5882	10.5822	11.0477	10.434	10.6872	10.4425	10.8707	10.2669	10.3156	Q14974	KPNB1	Q14974
13.122	11.8293	12.0207	14.0281	13.4286	13.3016	13.4828	12.8856	13.2259	Q14978;Q14978-2;Q14978-3	NOLC1	Q14978;Q14978-2;Q14978-3
8.38776	10.0653	9.6848	11.2074	4.81031	4.41043	9.61316	9.20284	10.3621	Q14980;Q14980-2	NUMA1	Q14980;Q14980-2
8.9374	8.46273	8.75937	1.40465	2.16566	-0.612617	2.64253	5.31572	1.76433	Q15006	EMC2	Q15006
6.86863	8.67205	8.30446	1.50095	1.87508	1.29513	1.7229	0.134039	4.51848	Q15008	PSMD6	Q15008
9.6745	10.5811	10.9628	10.781	7.96828	8.40654	10.0838	10.0849	10.8856	Q15029;Q15029-2	EFTUD2	Q15029;Q15029-2
10.7947	10.2669	10.6531	10.9785	10.3094	10.6429	11.1984	10.5674	10.119	Q15046	KARS1	Q15046
10.4358	10.2616	10.202	11.1169	11.6033	10.6534	8.67722	10.656	10.9192	Q15056;Q15056-2	EIF4H	Q15056;Q15056-2
9.41256	9.83835	8.97215	10.2148	9.43604	9.98142	8.93112	9.49548	9.26047	Q15063-2;Q15063-4	POSTN	Q15063-2;Q15063-4
13.3755	13.2821	13.533	14.3545	13.654	14.0291	13.6563	13.4085	13.6121	Q15084;Q15084-2;Q15084-3;Q15084-4;Q15084-5	PDIA6	Q15084;Q15084-2;Q15084-3;Q15084-4;Q15084-5
15.4284	14.9445	15.0989	15.178	15.2231	15.3252	15.2874	14.9515	14.9627	Q15149	PLEC	Q15149
8.25465	10.6859	10.235	10.399	-1.05605	-1.69751	1.86183	8.75841	8.72315	Q15149-3	PLEC	Q15149-3
9.60836	6.42643	6.06528	-0.497687	0.728528	1.31138	3.2645	8.82248	8.57535	Q15149-4	PLEC	Q15149-4
11.2807	9.89935	10.7781	11.0185	11.4666	10.3489	11.7166	10.9067	0.702064	Q15181	PPA1	Q15181
10.9957	11.1451	11.1071	11.542	11.9854	11.3665	12.0537	11.5515	11.6939	Q15233;Q15233-2	NONO	Q15233;Q15233-2
13.7452	12.9677	13.4097	13.8235	13.5722	13.8518	13.3703	13.803	14.1849	Q15293	RCN1	Q15293
14.8966	14.4634	14.6901	15.5258	15.7112	15.1862	15.3398	15.0412	14.4792	Q15365	PCBP1	Q15365
15.4743	15.0693	15.1191	15.816	16.0636	15.8142	16.1773	15.5444	15.6815	Q15366;Q15366-2;Q15366-3;Q15366-6	PCBP2	Q15366;Q15366-2;Q15366-3;Q15366-6
9.30567	10.1651	11.0679	10.6269	0.11476	10.4849	10.9139	9.4825	10.0781	Q15388	TOMM20	Q15388
2.97353	9.52906	6.1869	9.3208	4.74244	8.97973	8.20638	8.4927	9.16479	Q15393	SF3B3	Q15393
2.41753	5.45309	-0.78055	-0.567971	-0.782968	2.18557	3.84236	6.08902	4.84793	Q15397	PUM3	Q15397
11.0716	9.73406	9.36686	0.959745	0.741466	1.01644	9.97859	9.97931	4.08348	Q15404;Q15404-2	RSU1	Q15404;Q15404-2
11.7282	12.3142	12.3984	12.7595	12.8237	10.1401	11.5397	12.092	12.7643	Q15417;Q15417-3	CNN3	Q15417;Q15417-3
2.81196	10.1932	0.510309	-3.0258	-0.863851	6.61858	4.70643	8.0652	2.92488	Q15424;Q15424-3;Q15424-4	SAFB	Q15424;Q15424-3;Q15424-4
5.19328	7.96547	4.57747	1.06049	0.34466	10.8595	1.68504	7.14539	4.14458	Q15427	SF3B4	Q15427
3.71219	7.38859	4.81829	-0.489592	-1.48062	-1.09456	1.70685	6.29195	0.606705	Q15428	SF3A2	Q15428
3.35257	7.92002	5.06989	-0.0601308	-0.0960497	0.136996	3.86434	6.24156	2.0787	Q15459	SF3A1	Q15459
8.75382	5.66257	5.17677	1.45191	9.81277	-0.370663	2.73754	8.2611	4.29233	Q15477	SKIV2L	Q15477
15.1176	14.7091	14.9517	15.0701	15.1725	15.2363	15.1155	14.3328	14.6078	Q15582	TGFBI	Q15582
10.1899	9.54509	10.2753	8.81982	-0.273172	-0.0764058	2.46271	8.77246	10.6926	Q15599;Q15599-2	SLC9A3R2	Q15599;Q15599-2
11.645	9.80853	10.0533	10.4184	12.1964	10.7429	11.2747	11.2672	10.942	Q15628;Q15628-2	TRADD	Q15628;Q15628-2
9.66539	8.62067	9.65045	11.712	9.15458	11.8649	10.2436	10.6535	10.3125	Q15637;Q15637-2;Q15637-3;Q15637-4;Q15637-5;Q15637-6;Q15637-7	SF1	Q15637;Q15637-2;Q15637-3;Q15637-4;Q15637-5;Q15637-6;Q15637-7
12.9724	12.3646	12.7511	12.6626	12.7414	12.1046	12.5014	11.865	11.6883	Q15646	OASL	Q15646
-0.191111	8.47873	6.88819	8.3974	0.00172035	0.116219	1.79614	8.29558	8.0243	Q15654	TRIP6	Q15654
11.4742	12.2354	10.2249	9.45345	4.7193	11.0664	9.60981	9.9903	8.93194	Q15717;Q15717-2	ELAVL1	Q15717;Q15717-2
11.0184	8.35696	13.7711	12.5233	12.2579	13.7595	11.3797	10.7753	12.3943	Q15828	CST6	Q15828
14.282	13.2895	13.9454	14.2966	14.6416	14.8385	14.4339	14.6181	14.4355	Q15942	ZYX	Q15942
10.8746	10.6197	10.5218	1.72665	2.6725	8.70519	8.41333	9.99539	1.74616	Q16401;Q16401-2	PSMD5	Q16401;Q16401-2
2.30145	6.1637	5.94246	0.965112	0.50566	0.801178	8.98568	-0.237754	-0.180675	Q16576	RBBP7	Q16576
16.8246	16.0777	16.3537	17.6922	17.4794	17.3494	17.2197	16.4345	17.1052	Q16630-2	CPSF6	Q16630-2
9.25745	11.0818	11.0132	8.5613	9.90705	12.2651	8.38829	8.57541	7.67077	Q16643;Q16643-3	DBN1	Q16643;Q16643-3
14.1091	12.5349	13.1559	13.4698	10.1302	12.4008	12.2821	11.3871	11.8599	Q16658	FSCN1	Q16658
11.0901	10.7576	10.969	12.2269	12.2472	11.2098	10.7548	10.9121	10.6774	Q16666;Q16666-2;Q16666-3	IFI16	Q16666;Q16666-2;Q16666-3
9.50581	11.9386	5.14289	-1.52624	0.370582	1.67606	0.239211	4.78117	0.213959	Q16698;Q16698-2	DECR1	Q16698;Q16698-2
3.55929	1.70577	5.15788	-0.487866	3.36234	2.04904	0.64083	9.72599	7.68076	Q16795	NDUFA9	Q16795
11.0628	9.43825	10.0322	11.224	11.7611	10.4447	10.983	10.8511	10.7553	Q16822	PCK2	Q16822
12.936	12.5327	13.5571	8.05197	4.47871	4.6759	8.32985	9.24058	7.50723	Q16891-2	IMMT	Q16891-2
4.80455	9.16884	9.55103	9.55514	-1.61163	4.66088	2.14292	5.91942	2.21407	Q1KMD3	HNRNPUL2	Q1KMD3
14.6803	13.6759	14.1728	16.2297	11.9338	11.1761	13.1324	13.7068	14.1231	Q1RMK2	TREMBL:Q1RMK2
-0.0049473	8.85849	4.75775	0.396442	9.83699	9.76989	11.491	9.60868	10.7083	Q1RMN8	TREMBL:Q1RMN8
0.864622	6.18314	6.92231	-1.69738	0.128642	0.594748	-0.25078	6.39351	-1.34672	Q2TAY7	SMU1	Q2TAY7
-0.114229	9.17642	10.7608	-0.053997	0.181889	0.163281	0.32928	8.74569	0.0121367	Q2UVX4	SWISS-PROT:Q2UVX4
10.2237	9.83683	9.52549	6.59361	9.21156	10.6534	5.99915	9.72714	9.08362	Q32P28;Q32P28-3;Q32P28-4	P3H1	Q32P28;Q32P28-3;Q32P28-4
2.82799	1.14258	0.272019	-7.50921	-7.44302	1.85715	-7.54833	4.89847	2.07933	Q32PI4	TREMBL:Q32PI4
12.3896	12.5421	12.4475	13.4356	13.3519	13.8917	12.0945	11.9827	11.4869	Q3KQU3;Q3KQU3-4	MAP7D1	Q3KQU3;Q3KQU3-4
9.1459	8.95783	8.21193	11.2343	10.6342	10.2294	11.5153	9.51614	8.55494	Q3KUS7	TREMBL:Q3KUS7
14.0154	13.1867	14.1131	10.6817	11.1151	12.6574	12.5417	12.0656	11.9964	Q3SX09	TREMBL:Q3SX09
11.4877	10.9809	11.6712	9.71453	11.2678	11.2759	13.0583	12.2058	11.6581	Q3SX14	TREMBL:Q3SX14
11.3102	9.09179	11.3604	10.9146	11.3143	10.9749	10.6483	9.70825	9.9308	Q3SZR3	SWISS-PROT:Q3SZR3
9.33456	11.2378	11.03	10.824	10.4194	10.9086	13.6354	12.705	12.8237	Q3T052	TREMBL:Q3T052;Q5EA67
10.0654	10.7946	10.8744	12.0294	11.6209	11.7587	10.9026	11.2229	11.5386	Q3YEC7;Q3YEC7-2	RABL6	Q3YEC7;Q3YEC7-2
10.9629	7.74327	7.53968	7.35091	7.99075	10.5634	9.85452	9.51014	8.65059	Q3ZBS7	TREMBL:Q3ZBS7
0.74011	8.38193	9.68321	11.5902	9.67922	1.64771	1.24107	8.91807	4.58859	Q4KMP7	TBC1D10B	Q4KMP7
3.66449	9.20984	5.30842	0.0696123	9.71171	0.825796	1.95356	8.90522	5.90489	Q4V9L6	TMEM119	Q4V9L6
12.4664	11.6182	10.7332	11.9483	2.23414	9.93168	11.0771	9.671	10.3016	Q53EL6;Q53EL6-2	PDCD4	Q53EL6;Q53EL6-2
13.8521	12.7912	12.8981	13.3577	13.775	12.5755	12.9898	12.9234	12.3422	Q53EP0	FNDC3B	Q53EP0
12.6423	11.0008	11.0715	11.8973	-2.00562	10.8666	11.3556	11.4513	10.8408	Q53GA4	PHLDA2	Q53GA4
8.49298	9.86426	12.226	9.74213	4.36069	11.2949	10.9215	11.3244	9.63243	Q53GQ0	HSD17B12	Q53GQ0
9.94386	10.2791	9.5906	10.8194	1.85784	10.8172	13.5088	12.9454	12.6545	Q58D62	SWISS-PROT:Q58D62
12.9303	10.8949	14.2244	13.8112	14.3313	15.2413	7.08996	13.0338	6.41473	Q5D862;Q5D862	SWISS-PROT:Q5D862
11.0893	10.7	11.4596	10.7545	-0.822285	11.0691	11.4833	10.5789	10.8366	Q5H909;Q9UNF1;Q9UNF1-2	MAGED2	Q5H909;Q9UNF1;Q9UNF1-2
9.84758	9.0636	8.48942	8.70801	-3.01643	9.06731	9.2224	5.40988	1.95328	Q5HYI8	RABL3	Q5HYI8
10.2172	11.4983	10.385	4.3266	10.7656	10.968	10.7344	9.25915	2.60929	Q5JTH9;Q5JTH9-2;Q5JTH9-3	RRP12	Q5JTH9;Q5JTH9-2;Q5JTH9-3
9.267	10.5415	9.11554	2.61791	2.35977	9.28763	1.26485	-0.460443	7.28745	Q5JTV8	TOR1AIP1	Q5JTV8
6.57358	6.02568	7.38557	7.39328	7.61458	7.33257	7.74767	6.62682	7.57838	Q5K651	SAMD9	Q5K651
13.7333	14.0118	14.5222	15.5965	15.5609	15.2039	14.7237	14.5214	14.8508	Q5M9Q1	NKAPL	Q5M9Q1
9.60878	7.29563	5.33721	0.895921	0.815697	-0.346928	1.02333	4.56503	4.155	Q5RKV6	EXOSC6	Q5RKV6
7.47743	10.5298	9.19182	4.65887	8.66046	4.07574	2.8041	8.12157	7.24699	Q5SSJ5	HP1BP3	Q5SSJ5
9.32941	5.32851	9.54674	11.6965	-0.536283	0.621401	9.36499	8.02956	-0.47785	Q5T123;Q9H299	SH3BGRL3	Q5T123;Q9H299
4.26201	6.06612	7.53576	0.388819	9.29859	1.03283	2.96834	8.06911	1.95927	Q5T160	RARS2	Q5T160
2.91815	8.28478	7.64139	10.0979	1.97331	4.12946	-0.432823	4.7183	2.9818	Q5T200;Q5T200-2	ZC3H13	Q5T200;Q5T200-2
14.5282	12.2292	14.9724	14.5087	15.5455	16.6277	11.8197	14.171	12.3784	Q5T749	KPRP	Q5T749
11.4728	9.5772	10.4242	12.0806	11.7302	13.7216	2.61	9.18761	6.58027	Q5T750	XP32	Q5T750
10.8165	10.5998	10.4395	11.5181	10.2105	10.8668	9.74821	9.8634	9.71884	Q5TDF0;Q9BSD7	NTPCR	Q5TDF0;Q9BSD7
13.0577	12.8466	13.0786	13.9545	14.2131	13.5084	13.4706	12.5509	13.2579	Q5VTL8	PRPF38B	Q5VTL8
4.37611	10.8198	9.24791	0.507298	0.267679	1.2616	0.472045	11.0446	10.1506	Q5VZM0;Q5VZM2;Q5VZM2-2;Q7L523	RRAGB;RRAGB;RRAGB;RRAGA	Q5VZM0;Q5VZM2;Q5VZM2-2;Q7L523
13.6281	13.2332	12.9424	13.4602	13.4983	13.022	13.5001	12.7208	13.3281	Q5XPI4;Q5XPI4-2	RNF123	Q5XPI4;Q5XPI4-2
2.86874	6.04925	6.46329	2.23451	-2.53201	-4.04035	6.06068	6.43202	9.07513	Q63HR2;Q63HR2-4;Q63HR2-6	TNS2	Q63HR2;Q63HR2-4;Q63HR2-6
8.35746	9.42851	8.57005	2.42492	1.73672	0.824468	10.4718	9.55642	10.5502	Q63ZY3;Q63ZY3-2;Q63ZY3-3	KANK2	Q63ZY3;Q63ZY3-2;Q63ZY3-3
1.96653	8.70809	7.43563	0.401274	0.14864	0.541164	-0.607605	6.27968	9.89866	Q68CQ4	DIEXF	Q68CQ4
8.02996	9.6218	8.80935	0.00999669	0.961248	-0.285943	4.51154	5.17184	4.99324	Q68CQ7	GLT8D1	Q68CQ7
2.91785	8.58855	10.1796	0.112703	1.71943	-0.416183	2.73872	5.49279	3.05857	Q6IAA8	LAMTOR1	Q6IAA8
4.99425	7.45382	7.49879	1.31033	-0.0749379	-0.385936	2.56966	9.22965	7.81305	Q6IBS0	TWF2	Q6IBS0
10.4393	7.76563	10.7729	9.99723	11.3226	12.7254	2.44292	6.13615	2.00209	Q6KB66;Q6KB66-1;Q6KB66-2	KRT80;SWISS-PROT:Q6KB66-1;KRT80	Q6KB66;;Q6KB66-2
9.98196	10.0219	11.1894	10.6706	11.1308	10.0986	9.38616	10.6346	10.7638	Q6NUK1	SLC25A24	Q6NUK1
8.59619	9.21444	9.60482	0.903641	0.921483	1.86047	1.73242	6.26613	3.14831	Q6NUM9	RETSAT	Q6NUM9
12.4312	12.0646	12.1742	13.3332	13.4699	12.8033	13.152	12.4431	12.6666	Q6NZI2	CAVIN1	Q6NZI2
10.0423	9.50515	8.7011	11.1285	11.1118	11.0331	10.5525	10.5476	10.7749	Q6P1L8	MRPL14	Q6P1L8
10.8647	11.1647	4.4963	9.86536	9.85426	0.431313	0.37046	10.4672	9.81305	Q6P1M0	SLC27A4	Q6P1M0
10.3873	10.1502	9.43581	9.8697	-0.165158	5.79832	9.36178	9.71291	8.53637	Q6P2Q9	PRPF8	Q6P2Q9
10.3631	11.0107	10.3848	13.1136	12.1279	11.6543	12.4522	12.2968	11.4878	Q6P6C2;Q6P6C2-1	ALKBH5	Q6P6C2;Q6P6C2-1
8.23702	7.60019	7.96195	1.99884	6.61424	1.16351	1.12451	6.54278	1.03555	Q6PCB7	SLC27A1	Q6PCB7
12.8523	12.6062	12.8537	14.194	14.1133	13.7366	13.614	13.1274	13.3512	Q6UN15	FIP1L1	Q6UN15
10.2897	9.43365	9.74169	10.5744	10.8584	10.1495	8.07735	9.18724	8.72381	Q6UVK1	CSPG4	Q6UVK1
11.6283	9.06928	8.36679	9.67119	8.73183	6.596	8.90931	7.97749	9.50212	Q6YN16	HSDL2	Q6YN16
-0.00783129	6.78062	-0.459361	-0.407018	0.03232	9.78103	-0.455128	-0.229555	-0.042782	Q6ZVX7	NCCRP1	Q6ZVX7
12.2693	11.4826	10.3139	11.0857	11.0265	7.55096	9.75131	10.4138	10.3639	Q70UQ0	IKBIP	Q70UQ0
8.36058	7.44725	4.92807	-0.191636	2.09398	2.42307	4.48364	5.64681	0.459124	Q70UQ0-4	IKBIP	Q70UQ0-4
16.0133	14.7051	14.6648	15.2145	14.4334	15.1061	14.3613	14.0334	14.5026	Q76M96;Q76M96-2	CCDC80	Q76M96;Q76M96-2
11.389	11.3598	11.5492	11.6651	11.1179	10.3883	12.0667	11.8251	11.5064	Q7KZF4	SND1	Q7KZF4
5.13919	7.61473	6.31051	11.6634	-0.96629	-0.836967	4.10688	8.57235	4.17602	Q7L0Y3	TRMT10C	Q7L0Y3
12.9671	12.8288	12.9763	14.4329	14.2615	14.0868	13.295	13.184	13.6651	Q7L4I2;Q7L4I2-2	RSRC2	Q7L4I2;Q7L4I2-2
9.72849	8.37374	9.11849	0.8327	1.55571	1.14927	9.86872	5.76764	3.79635	Q7L576	CYFIP1	Q7L576
2.37817	8.9584	9.95033	11.8097	2.65896	8.58433	11.178	7.06307	9.52104	Q7RTV0	PHF5A	Q7RTV0
8.94991	8.28408	10.287	-0.473286	-2.06364	-1.14275	1.70084	5.00237	3.59221	Q7Z2W9;Q7Z2W9-2	MRPL21	Q7Z2W9;Q7Z2W9-2
14.7636	14.5568	14.8812	16.2447	15.9217	15.6958	15.7363	14.9685	15.5762	Q7Z417	NUFIP2	Q7Z417
4.83744	8.97537	9.59276	1.69486	9.61457	-0.899253	7.65374	6.5839	3.72067	Q7Z434;Q7Z434-4	MAVS	Q7Z434;Q7Z434-4
11.8618	11.8081	11.0673	13.4298	13.6351	12.1086	12.416	12.2053	12.4015	Q7Z4V5;Q7Z4V5-2	HDGFL2	Q7Z4V5;Q7Z4V5-2
1.74834	7.80463	9.15489	10.2719	0.386127	9.53596	9.66753	9.36814	0.381934	Q7Z6I8	C5orf24	Q7Z6I8
6.43286	6.23429	9.517	-0.112041	9.78936	10.2992	2.88071	7.07126	1.60961	Q7Z794;Q7Z794	SWISS-PROT:Q7Z794
-0.0459145	6.3389	5.48477	0.640474	0.684928	0.224168	0.262845	5.7805	4.05478	Q86TX2	ACOT1	Q86TX2
11.9771	12.5247	12.1999	13.2013	12.8303	12.7729	12.8738	12.666	12.7792	Q86UE4	MTDH	Q86UE4
11.7126	11.4707	12.3364	5.69168	6.57787	4.86746	7.58922	11.1245	7.11839	Q86UP2;Q86UP2-2;Q86UP2-3;Q86UP2-4	KTN1	Q86UP2;Q86UP2-2;Q86UP2-3;Q86UP2-4
10.2756	9.38586	7.65416	2.96889	11.0189	10.7105	10.8777	10.8433	10.9812	Q86UU1-2	PHLDB1	Q86UU1-2
9.54498	8.50248	8.67242	8.31686	9.10715	4.70688	7.07664	8.53832	8.87426	Q86V48;Q86V48-2;Q86V48-3	LUZP1	Q86V48;Q86V48-2;Q86V48-3
11.9317	11.1998	12.4411	12.4747	12.6895	12.3852	12.7889	12.2456	12.7281	Q86VP6	CAND1	Q86VP6
0.913158	14.9128	9.93808	2.64336	-0.352453	13.7981	2.77411	4.9682	3.81509	Q86W42	THOC6	Q86W42
8.99672	9.17305	9.01016	12.2807	10.9824	11.3437	9.46206	9.18619	9.933	Q86WV7;Q96MW1	CCDC43	Q86WV7;Q96MW1
10.7858	6.04394	4.91301	1.43461	0.934519	10.5313	1.33104	5.35526	4.77992	Q86WX3	RPS19BP1	Q86WX3
12.8114	12.7348	12.7839	14.3139	13.8623	13.9875	13.9148	13.462	14.1178	Q86XP3;Q86XP3-2	DDX42	Q86XP3;Q86XP3-2
12.8007	10.0657	13.8801	13.4269	14.5939	16.3267	5.9921	12.4687	12.952	Q86YZ3;Q86YZ3	SWISS-PROT:Q86YZ3
14.1501	13.559	13.3161	14.741	14.5698	14.1487	14.5275	12.9812	13.3566	Q8IUQ4;Q8IUQ4-2;Q8IUQ4-3	SIAH1	Q8IUQ4;Q8IUQ4-2;Q8IUQ4-3
9.82794	13.0639	12.8955	11.8821	0.543054	14.2299	10.7147	10.9169	10.5089	Q8IUR7-2	ARMC8	Q8IUR7-2
13.4306	12.4633	12.786	13.6685	12.9408	13.1015	12.4227	11.7523	11.9279	Q8IV08	PLD3	Q8IV08
11.012	9.06494	9.8829	1.27537	8.12403	1.9418	2.45769	9.10453	10.4526	Q8IVL6	P3H3	Q8IVL6
11.8344	13.1746	12.5802	15.2629	14.516	14.1201	14.2088	14.2955	14.6947	Q8IVM0	CCDC50	Q8IVM0
3.39195	6.38434	6.96667	1.92458	-0.640083	-1.1691	1.33957	7.96472	1.8926	Q8IX30;Q8IX30-2	SCUBE3	Q8IX30;Q8IX30-2
12.1224	11.0779	10.9736	12.22	12.9373	11.6232	11.8614	11.518	10.7118	Q8IXB1;Q8IXB1-2	DNAJC10	Q8IXB1;Q8IXB1-2
10.0204	8.94973	9.49995	9.92513	2.0083	9.73478	9.81567	9.8868	8.28055	Q8IXI1	RHOT2	Q8IXI1
5.6382	10.875	10.2674	1.85157	8.79312	0.615678	8.35759	8.45537	5.29212	Q8IXI2;Q8IXI2-2;Q8IXI2-3;Q8IXI2-4;Q8IXI2-5;Q8IXI2-7	RHOT1	Q8IXI2;Q8IXI2-2;Q8IXI2-3;Q8IXI2-4;Q8IXI2-5;Q8IXI2-7
4.48109	5.2866	5.92982	-1.08656	3.20444	9.58134	3.13162	7.94674	8.63925	Q8IXM3	MRPL41	Q8IXM3
11.9182	11.4884	12.1225	12.5643	13.006	12.4603	11.7143	12.4333	12.497	Q8IXQ6;Q8IXQ6-2	PARP9	Q8IXQ6;Q8IXQ6-2
8.60101	9.80214	5.55626	-2.96483	9.50367	0.304084	8.63629	8.33022	1.97792	Q8IY21	DDX60	Q8IY21
3.88925	3.3278	4.4872	-0.849209	-3.36212	-3.29121	4.43239	5.89567	4.64546	Q8IYI6	EXOC8	Q8IYI6
10.9664	10.4534	10.2908	11.718	11.6933	11.6847	11.6208	10.9203	11.4215	Q8IYM9;Q8IYM9-2	TRIM22	Q8IYM9;Q8IYM9-2
4.3216	11.023	6.50307	0.736105	11.7282	1.0733	3.94445	10.6657	10.5501	Q8N0V3;Q8N0V3-2	RBFA	Q8N0V3;Q8N0V3-2
4.80738	7.92023	4.13019	2.13648	-3.81385	0.390937	0.123828	8.55903	-0.627093	Q8N1F7	NUP93	Q8N1F7
10.8276	11.773	10.8101	13.6837	12.8361	12.2817	11.9375	12.4369	12.9005	Q8N1G4	LRRC47	Q8N1G4
12.0636	9.89125	12.8544	11.5141	11.806	13.8715	2.72877	11.0423	10.0009	Q8N1N4;Q8N1N4-2;Q8N1N4-2	KRT78;SWISS-PROT:Q8N1N4-2	Q8N1N4;
9.11554	10.4835	9.78631	1.24848	9.85484	9.41248	2.81177	8.11601	9.04294	Q8N2K0;Q8N2K0-2	ABHD12	Q8N2K0;Q8N2K0-2
16.8802	5.80833	15.7267	-0.0172801	-2.51675	2.52931	16.9514	4.6761	16.6564	Q8N3V7-2	SYNPO	Q8N3V7-2
13.3818	11.33	14.8369	0.32394	-1.90846	1.06609	3.0084	5.01471	2.85335	Q8N4H5	TOMM5	Q8N4H5
11.1381	8.57378	5.41539	-1.25886	2.81099	10.7199	1.44019	11.0141	3.49342	Q8N4V1;Q8N4V1-2	MMGT1	Q8N4V1;Q8N4V1-2
10.3255	11.4438	9.99896	11.0329	10.9401	8.51815	9.94644	10.3342	10.0052	Q8N556	AFAP1	Q8N556
16.5203	16.1599	16.4083	17.5828	17.8551	17.3687	17.3423	16.5112	17.1307	Q8N684;Q8N684-2;Q8N684-3	CPSF7	Q8N684;Q8N684-2;Q8N684-3
9.95189	10.9645	11.1187	11.7852	11.7799	11.9552	12.4142	11.1069	12.0091	Q8NAV1	PRPF38A	Q8NAV1
10.8333	10.4297	10.6199	9.94135	10.8398	8.94419	9.96473	9.60261	10.1445	Q8NBJ5	COLGALT1	Q8NBJ5
11.8888	11.1725	11.1718	11.5153	11.3774	11.6022	12.3857	11.4051	11.7793	Q8NBS9;Q8NBS9-2	TXNDC5	Q8NBS9;Q8NBS9-2
9.45587	9.67225	9.82819	0.0650136	0.132883	9.03483	-0.300075	7.5998	8.15778	Q8NBU5	ATAD1	Q8NBU5
12.0593	11.5139	11.7394	10.5626	4.10195	3.83248	9.29678	9.11655	8.65322	Q8NBX0	SCCPDH	Q8NBX0
13.3994	13.4395	13.7963	14.9628	14.2807	13.9177	14.066	13.7258	14.0868	Q8NC51;Q8NC51-2;Q8NC51-3;Q8NC51-4	SERBP1	Q8NC51;Q8NC51-2;Q8NC51-3;Q8NC51-4
8.8525	10.5917	9.81141	5.58062	6.24553	5.6174	8.64746	8.27606	9.13848	Q8NCA5	FAM98A	Q8NCA5
14.2649	13.5977	13.8552	15.408	15.475	15.0398	14.4644	13.6438	13.4598	Q8NCW5	NAXE	Q8NCW5
8.8529	9.3563	9.48103	1.98522	10.2777	0.164532	2.73236	11.4788	0.368369	Q8NDI1;Q8NDI1-2;Q8NDI1-3	EHBP1	Q8NDI1;Q8NDI1-2;Q8NDI1-3
2.78659	9.83335	5.84288	-0.0430705	1.0264	10.2756	2.89029	4.59796	2.47702	Q8NDT2	RBM15B	Q8NDT2
12.3433	13.0936	12.848	14.6471	14.1187	14.0391	13.7123	13.7998	14.1609	Q8NE71;Q8NE71-2	ABCF1	Q8NE71;Q8NE71-2
9.01981	8.39706	9.29784	-0.0319005	9.58576	-0.366306	2.75762	9.53454	9.22588	Q8NE86;Q8NE86-3	MCU	Q8NE86;Q8NE86-3
-0.769983	5.57372	6.16994	3.44327	-0.35683	-0.494356	-0.230025	4.3581	-0.875439	Q8NFC6	BOD1L1	Q8NFC6
0.399772	7.57119	6.52322	-0.346783	-0.20563	0.115427	1.01477	7.4623	2.02478	Q8NHP6;Q8NHP6-2;R4GMN1;R4GMW5	MOSPD2	Q8NHP6;Q8NHP6-2;R4GMN1;R4GMW5
9.77781	9.10231	9.85163	11.588	10.6701	11.1241	9.25855	8.92292	8.80583	Q8TAD8	SNIP1	Q8TAD8
5.58484	7.00957	5.90354	8.86196	10.585	10.4462	7.54402	8.01078	3.16799	Q8TAE8	GADD45GIP1	Q8TAE8
9.85063	8.84914	6.39246	10.1477	1.36498	9.54574	1.67129	10.3926	9.24162	Q8TAT6;Q8TAT6-2	NPLOC4	Q8TAT6;Q8TAT6-2
12.1245	11.3809	11.2226	12.5036	12.5323	10.758	12.6953	11.5409	11.7008	Q8TB61;Q8TB61-2;Q8TB61-3;Q8TB61-4;Q8TB61-5	SLC35B2	Q8TB61;Q8TB61-2;Q8TB61-3;Q8TB61-4;Q8TB61-5
11.0902	9.04699	8.35668	3.49109	0.583667	3.36169	-0.318034	5.68726	3.48513	Q8TC12	RDH11	Q8TC12
10.7445	10.483	9.15415	10.8814	12.025	10.8238	11.627	11.1806	10.9754	Q8TCB0	IFI44	Q8TCB0
12.419	11.5231	11.6605	10.9686	11.3171	9.86556	10.9764	10.5192	10.9192	Q8TCJ2	STT3B	Q8TCJ2
2.11938	7.80706	9.41403	8.84144	9.81262	9.35882	10.6333	9.10352	9.88439	Q8TD19	NEK9	Q8TD19
1.57514	6.11054	6.84121	0.605615	0.158642	-0.426446	1.57279	5.86934	1.66274	Q8TD55	PLEKHO2	Q8TD55
13.0224	12.3788	12.6381	14.0627	13.7093	13.2659	13.1093	13.3208	13.3323	Q8TDB6	DTX3L	Q8TDB6
9.00407	9.19961	4.98276	10.4474	2.39749	-0.713179	9.75961	10.0106	3.73933	Q8TDR0;Q8TDR0-2	TRAF3IP1	Q8TDR0;Q8TDR0-2
15.0975	14.281	14.8503	15.1096	15.7413	15.0599	15.1473	14.8789	14.8252	Q8TDX7	NEK7	Q8TDX7
11.8021	10.0606	11.0156	14.5507	15.157	13.8666	13.943	12.719	12.4891	Q8TDZ2;Q8TDZ2-4	MICAL1	Q8TDZ2;Q8TDZ2-4
14.1624	12.8957	12.9948	13.1749	13.2097	13.0063	13.1981	12.5257	12.6094	Q8TED1	GPX8	Q8TED1
10.0135	9.48593	10.0109	10.5119	10.2667	8.36831	9.5695	8.74705	10.0984	Q8TER5;Q8TER5-2;Q8TER5-3;Q8TER5-4	ARHGEF40	Q8TER5;Q8TER5-2;Q8TER5-3;Q8TER5-4
12.0456	11.9189	12.4302	13.929	13.4136	12.8861	12.8804	12.1907	12.7529	Q8TF01	PNISR	Q8TF01
12.9637	14.079	13.1288	15.1098	14.8262	14.6653	14.4637	14.4002	15.3487	Q8WU90	ZC3H15	Q8WU90
14.2152	14.2449	14.3306	15.5818	15.7509	15.5	15.4136	14.424	14.8629	Q8WUA2	PPIL4	Q8WUA2
11.5562	10.9344	11.1822	10.7974	10.5779	10.9265	12.1945	11.5319	10.784	Q8WUM4	PDCD6IP	Q8WUM4
10.9011	9.09624	10.9616	11.623	11.2869	10.7364	5.91643	10.7295	10.9984	Q8WUQ7;Q8WUQ7-2	CACTIN	Q8WUQ7;Q8WUQ7-2
14.5683	13.9868	11.5005	13.7478	4.88566	4.6883	14.6993	14.6861	15.0943	Q8WV24;R4GND3	PHLDA1	Q8WV24;R4GND3
16.2273	15.8578	16.0254	17.115	17.1595	17.0174	16.3645	15.9995	15.8867	Q8WVK2	SNRNP27	Q8WVK2
11.2289	13.592	13.8037	1.53931	0.607995	-2.07121	0.386803	11.1244	2.61948	Q8WVM7;Q8WVM7-2	STAG1	Q8WVM7;Q8WVM7-2
6.45379	6.0456	5.52218	-5.19698	1.59676	-4.9065	-5.13099	2.96949	3.87467	Q8WVM8;Q8WVM8-2;Q8WVM8-3	SCFD1	Q8WVM8;Q8WVM8-2;Q8WVM8-3
9.45842	6.42873	5.04749	0.696581	2.45658	0.711925	0.0763055	9.53727	3.03825	Q8WVV4;Q8WVV4-1	POF1B	Q8WVV4;Q8WVV4-1
4.04522	9.30603	5.81772	9.11566	2.29391	2.63827	8.25024	9.43556	10.3465	Q8WWC4	MAIP1	Q8WWC4
11.4553	11.0693	11.0241	12.4474	12.1738	11.0448	12.1939	11.755	11.815	Q8WX93;Q8WX93-3;Q8WX93-4;Q8WX93-5;Q8WX93-8	PALLD	Q8WX93;Q8WX93-3;Q8WX93-4;Q8WX93-5;Q8WX93-8
12.5428	12.3418	12.3718	13.0212	13.6649	12.9595	12.6033	12.3482	12.5272	Q8WXA9-2	SREK1	Q8WXA9-2
13.2559	13.1516	13.3267	13.8742	13.9273	13.7848	13.5963	13.3583	13.254	Q92499	DDX1	Q92499
12.3861	10.9581	10.665	3.86553	12.797	3.34231	8.13019	11.0998	7.45866	Q92522	H1-10	Q92522
10.1139	10.2564	11.029	12.6432	12.8787	11.4165	10.7064	9.03251	11.5888	Q92541	RTF1	Q92541
15.0991	14.4777	15.5049	15.8799	15.8749	15.6221	15.5615	14.8329	15.5724	Q92542-2	NCSTN	Q92542-2
10.4666	10.0628	10.5511	11.3001	8.39982	10.6557	11.9149	11.3627	10.1033	Q92597	NDRG1	Q92597
11.762	11.1693	12.604	9.60122	11.0008	11.3995	9.07538	8.52083	9.89155	Q92598;Q92598-2;Q92598-3	HSPH1	Q92598;Q92598-2;Q92598-3
15.7104	15.3499	15.4552	16.2934	16.3758	16.1335	15.7927	15.2677	15.4388	Q92616	GCN1	Q92616
3.61022	8.57481	5.17524	1.34587	10.0359	9.76634	11.7337	11.0301	4.9223	Q92621	NUP205	Q92621
11.6092	10.5003	10.423	9.58388	10.9117	11.4845	10.4208	9.43834	10.4895	Q92626	PXDN	Q92626
4.08795	9.1893	8.9503	-0.46032	9.48116	-1.05843	9.55865	9.10388	10.7565	Q92688;Q92688-2	ANP32B	Q92688;Q92688-2
3.94993	6.49742	4.7389	0.57154	0.19998	-0.202477	2.28608	7.38123	1.1557	Q92743	HTRA1	Q92743
10.2695	10.2876	9.553	8.4863	10.2915	10.5885	10.7818	9.19269	8.53954	Q92769;Q92769-3	HDAC2	Q92769;Q92769-3
12.7197	13.1016	13.184	14.9385	14.5487	14.4997	13.9715	13.7131	13.3781	Q92804;Q92804-2	TAF15	Q92804;Q92804-2
3.37967	8.14242	-1.59079	-1.56121	3.2039	-0.0305267	3.27015	4.76494	7.11768	Q92878;Q92878-2	RAD50	Q92878;Q92878-2
11.5509	10.927	11.5056	11.1767	9.75549	9.81143	11.755	10.6164	11.6202	Q92896;Q92896-2;Q92896-3	GLG1	Q92896;Q92896-2;Q92896-3
11.8072	11.059	10.9487	11.7169	11.9627	11.6351	10.3352	10.7323	9.61828	Q92900;Q92900-2	UPF1	Q92900;Q92900-2
10.7642	9.30471	0.0706346	2.47628	-0.0626178	-1.94519	1.73679	10.3232	2.60648	Q92930	RAB8B	Q92930
8.48421	7.03236	6.98882	2.35728	0.604104	-0.359327	0.970605	9.91238	9.78932	Q92947	GCDH	Q92947
13.669	13.281	13.3028	14.0258	13.5724	14.1156	13.4433	13.0593	13.3354	Q92973;Q92973-2;Q92973-3	TNPO1	Q92973;Q92973-2;Q92973-3
12.1936	11.6803	11.6723	12.0712	12.0312	11.2966	11.7579	11.2633	11.5833	Q93008;Q93008-3	USP9X	Q93008;Q93008-3
9.98906	8.26708	3.54946	-0.222643	1.23538	9.89523	11.252	10.5146	9.54737	Q93052	LPP	Q93052
15.3721	13.0466	13.1777	19.1324	15.0412	14.3506	14.533	14.5341	14.8891	Q95M17	SWISS-PROT:Q95M17
12.1338	11.3459	11.9116	12.7739	12.916	12.0177	13.3175	11.3386	12.2502	Q969G5	CAVIN3	Q969G5
17.1547	16.0858	16.3018	14.4869	16.4594	15.534	17.2919	15.6985	16.4185	Q969Q0	RPL36AL	Q969Q0
12.2665	11.7329	11.6934	10.8671	11.9864	10.3516	11.5955	11.4748	11.678	Q969V3;Q969V3-2	NCLN	Q969V3;Q969V3-2
13.4511	12.7319	12.051	11.6733	11.505	10.5544	10.3783	11.2454	9.96357	Q969X5;Q969X5-2	ERGIC1	Q969X5;Q969X5-2
2.48876	10.0446	5.40428	-0.0719561	9.89167	0.233124	2.11976	10.1973	2.07361	Q96A33;Q96A33-2	CCDC47	Q96A33;Q96A33-2
16.2339	15.8414	16.05	16.6262	16.9403	16.1483	15.9931	15.6534	16.2949	Q96AG4	LRRC59	Q96AG4
12.7667	12.6444	12.9829	13.983	13.9628	13.7675	12.9838	12.534	13.0523	Q96AQ6;Q96AQ6-2	PBXIP1	Q96AQ6;Q96AQ6-2
7.47439	8.19976	7.68518	-0.122129	3.3601	1.27845	10.3575	9.80414	-0.731793	Q96AY3	FKBP10	Q96AY3
10.1078	10.6036	10.5567	13.1308	12.6915	11.4039	11.7347	12.0925	12.3941	Q96BZ8	LENG1	Q96BZ8
2.31236	7.31069	6.9918	-0.144706	-2.56646	0.322391	1.75129	8.3316	8.4315	Q96CB9;Q96CB9-4	NSUN4	Q96CB9;Q96CB9-4
3.26785	6.41075	7.58796	2.62439	0.709118	-1.08291	1.62416	5.65811	7.4556	Q96CC6	RHBDF1	Q96CC6
12.9037	11.5783	10.68	9.09521	11.126	10.7336	10.7669	10.9953	10.5135	Q96CS3	FAF2	Q96CS3
16.0877	16.4557	16.4248	18.1563	17.6564	17.5247	17.4317	16.9178	17.5461	Q96CT7	CCDC124	Q96CT7
12.4284	12.0679	12.2937	13.1512	12.7928	12.6044	12.0793	12.5514	12.7707	Q96D15	RCN3	Q96D15
3.37669	7.32924	4.69282	0.614782	0.61294	0.05207	1.96996	6.58677	3.56082	Q96DI7	SNRNP40	Q96DI7
3.2141	10.7563	10.2742	10.3516	5.38644	11.8952	6.57632	13.4701	4.58975	Q96E11	MRRF	Q96E11
5.32593	8.45826	5.29711	9.73468	-1.12314	-0.425669	4.07336	8.40988	2.91425	Q96EE3;Q96EE3-1	SEH1L	Q96EE3;Q96EE3-1
9.38526	9.24862	9.47573	10.2419	10.5458	6.47794	8.96331	8.99719	9.27026	Q96EY1	DNAJA3	Q96EY1
5.77243	6.46477	5.35569	0.961545	1.60568	-1.22416	11.4695	7.86377	8.93052	Q96EY7	PTCD3	Q96EY7
11.9865	11.3665	11.2871	11.9839	12.3677	11.1643	12.6798	11.7319	11.797	Q96HC4	PDLIM5	Q96HC4
6.09314	11.4732	10.5634	4.66409	9.41514	5.72468	6.63514	8.51723	4.50735	Q96HS1;Q96HS1-2	PGAM5	Q96HS1;Q96HS1-2
9.41066	8.17455	9.17073	10.1076	2.1161	1.84365	2.87328	10.061	9.40052	Q96I24	FUBP3	Q96I24
12.7467	12.4835	12.0855	13.0742	13.52	11.4998	11.819	12.1023	12.1034	Q96I25	RBM17	Q96I25
-4.93887	6.8787	5.65871	-4.38731	-3.49221	-4.68938	0.494353	5.43529	2.47045	Q96II8;Q96II8-2;Q96II8-3;Q96II8-4	LRCH3	Q96II8;Q96II8-2;Q96II8-3;Q96II8-4
10.2372	5.76466	9.71545	-0.906083	-0.293389	10.2317	9.96643	9.39586	10.1287	Q96IJ6;Q96IJ6-2	GMPPA	Q96IJ6;Q96IJ6-2
13.2085	12.7751	13.1118	12.9515	11.0491	9.41092	11.6373	11.1554	11.2902	Q96IX5	ATP5MD	Q96IX5
6.96056	6.46997	0.37884	1.02038	2.4779	0.487751	-0.0671564	8.05178	7.57068	Q96J88;Q96J88-2;Q96J88-3	EPSTI1	Q96J88;Q96J88-2;Q96J88-3
10.7044	10.1555	5.56151	0.550799	9.21393	10.2483	9.79315	10.4555	2.56109	Q96JJ7;Q96JJ7-2	TMX3	Q96JJ7;Q96JJ7-2
13.2554	12.6619	13.2827	13.5936	13.3832	13.5203	13.401	12.9045	13.4481	Q96N66;Q96N66-2	MBOAT7	Q96N66;Q96N66-2
9.18848	7.87476	5.79804	3.91863	9.60866	1.20471	9.27148	10.1312	7.56066	Q96NC0	ZMAT2	Q96NC0
10.0453	9.11086	10.7771	9.87018	10.9566	13.9008	8.18735	8.31732	9.99848	Q96P63;Q96P63-2	SERPINB12	Q96P63;Q96P63-2
13.683	13.2198	13.9763	14.5689	15.1037	14.7205	15.4146	14.8898	15.0443	Q96PK6	RBM14	Q96PK6
9.98516	8.91563	8.69929	9.85642	1.51184	0.328969	0.637392	8.40415	3.03466	Q96QK1	VPS35	Q96QK1
7.75198	8.55543	5.2198	9.35504	-1.57189	2.56061	4.30496	3.87463	2.84581	Q96RF0;Q96RF0-2;Q96RF0-3	SNX18	Q96RF0;Q96RF0-2;Q96RF0-3
10.6758	11.2836	11.98	12.6283	12.9307	12.7293	12.3943	11.8719	12.8135	Q96SZ5	ADO	Q96SZ5
10.4857	10.1101	9.40824	9.80032	-0.239194	9.19393	11.7629	10.7675	11.0574	Q96TA1;Q96TA1-2	NIBAN2	Q96TA1;Q96TA1-2
3.32891	8.63894	10.0994	0.919776	0.694576	0.412446	4.55078	8.13021	2.14839	Q96TC7	RMDN3	Q96TC7
12.9232	15.0021	4.05706	1.30636	16.8427	16.5527	-0.0342772	6.22584	17.0129	Q99457;V9GYL6	NAP1L3	Q99457;V9GYL6
0.148547	9.87463	4.21841	-2.94273	1.3778	10.8744	4.23178	8.50681	4.69221	Q99459	CDC5L	Q99459
14.9921	13.4039	14.0643	10.5337	11.283	11.9173	12.5725	12.1089	12.2114	Q99536	VAT1	Q99536
9.37136	8.56601	4.8877	0.0091968	0.600347	2.8979	3.60031	4.54045	4.34473	Q99541	PLIN2	Q99541
4.17824	7.76011	6.04993	9.95059	4.31556	0.438721	3.50153	7.35211	1.09644	Q99575	POP1	Q99575
9.00781	10.4753	11.4584	7.99914	2.93729	7.95404	2.7873	9.31151	3.63349	Q99653	CHP1	Q99653
12.4718	11.4407	12.086	11.9194	11.8507	11.465	12.9925	11.9554	11.9756	Q99832	CCT7	Q99832
10.5476	10.1908	10.9774	10.6488	10.776	11.3064	9.56837	9.47583	9.20973	Q99961;Q99961-3	SH3GL1	Q99961;Q99961-3
10.9722	10.2314	10.8769	10.6119	2.63953	0.393423	9.73384	10.3131	9.39318	Q99985	SEMA3C	Q99985
1.11942	11.3604	9.85334	-0.286286	9.99338	10.0828	4.58504	8.30018	9.38909	Q9BQ39	DDX50	Q9BQ39
3.81139	7.05149	9.37723	-0.228093	1.53178	9.69409	0.861507	8.90514	9.51909	Q9BQ67	GRWD1	Q9BQ67
11.9379	10.9661	11.3327	12.589	12.5649	11.3144	12.0079	10.6999	11.2936	Q9BQA1;Q9BQA1-2	WDR77	Q9BQA1;Q9BQA1-2
13.857	12.7961	13.354	12.7495	12.9492	13.0464	13.4251	13.3693	13.3008	Q9BQE3	TUBA1C	Q9BQE3
10.6342	10.0614	10.5497	11.8189	8.19452	7.26886	10.0387	10.4284	10.3442	Q9BQG0;Q9BQG0-2	MYBBP1A	Q9BQG0;Q9BQG0-2
11.4265	10.6916	10.3176	9.8651	9.74111	-0.349711	1.49846	9.91903	10.4605	Q9BRK3;Q9BRK3-2;Q9BRK3-3	MXRA8	Q9BRK3;Q9BRK3-2;Q9BRK3-3
4.54628	6.35167	6.97232	0.494256	8.71488	-0.865652	0.495172	6.8088	3.64299	Q9BRP8	PYM1	Q9BRP8
9.23073	9.01632	6.84817	1.96385	-2.24376	1.46418	0.545189	6.68821	3.84624	Q9BRQ8	AIFM2	Q9BRQ8
9.28706	8.7112	4.06509	1.79431	-2.29372	0.643051	2.74948	8.47939	3.43215	Q9BRZ2	TRIM56	Q9BRZ2
16.6716	16.1007	16.6013	17.3467	17.5897	17.2379	16.2827	16.3875	16.513	Q9BS26	ERP44	Q9BS26
7.86853	6.00208	4.11181	2.66176	9.56029	8.47052	9.62001	10.8794	10.5907	Q9BSH4	TACO1	Q9BSH4
10.5689	11.1673	10.2852	5.09309	7.99655	8.17934	8.25035	9.65182	1.3267	Q9BSJ8	ESYT1	Q9BSJ8
12.9904	12.3443	13.1114	11.9758	12.4122	5.43024	11.3616	11.4278	9.98885	Q9BSL1	UBAC1	Q9BSL1
9.57255	11.4129	10.8302	10.9529	11.3466	10.6083	11.8827	11.1074	11.4894	Q9BTC0	DIDO1	Q9BTC0
10.3471	9.75798	12.1731	2.34359	-2.77077	12.7524	3.41178	10.7477	4.10577	Q9BTV4	TMEM43	Q9BTV4
12.6874	11.9235	11.938	12.3105	12.9531	12.3053	5.04801	11.799	12.4648	Q9BU23;Q9BU23-2;Q9BU23-3	LMF2	Q9BU23;Q9BU23-2;Q9BU23-3
4.8169	7.93676	6.64983	1.11314	0.149724	1.06254	1.27421	0.33545	0.493171	Q9BU61	NDUFAF3	Q9BU61
10.43	9.08125	9.50064	10.9165	11.01	11.9307	11.101	10.2808	10.2105	Q9BU76;Q9BU76-4	MMTAG2	Q9BU76;Q9BU76-4
16.3192	15.3819	15.7606	16.51	16.7123	16.2478	16.5053	16.1712	16.0451	Q9BUF5	TUBB6	Q9BUF5
10.0294	10.5747	9.77729	11.9553	11.6501	10.4181	11.9985	9.21904	10.9048	Q9BUQ8	DDX23	Q9BUQ8
12.9319	11.5764	12.1495	11.6675	11.7966	10.7377	10.7641	10.721	3.15817	Q9BVC6	TMEM109	Q9BVC6
15.5114	13.7574	14.0669	10.3519	9.44208	10.768	7.75487	12.1335	13.2444	Q9BVK6	TMED9	Q9BVK6
10.1515	9.8157	9.64135	8.94495	-0.774077	10.3649	9.17353	6.98642	8.94557	Q9BVP2;Q9BVP2-2	GNL3	Q9BVP2;Q9BVP2-2
0.75788	8.89058	5.99023	-0.0821736	10.3379	9.80564	1.76602	8.32395	3.55647	Q9BW27;Q9BW27-3	NUP85	Q9BW27;Q9BW27-3
12.7265	12.3032	12.5435	12.6976	12.9121	12.0589	12.0603	11.9566	11.8717	Q9BW60;Q9BW60-2	ELOVL1	Q9BW60;Q9BW60-2
10.9973	11.2663	10.8505	12.8804	12.6215	11.7783	11.3246	12.0085	12.07	Q9BXP5;Q9BXP5-2;Q9BXP5-3;Q9BXP5-4;Q9BXP5-5	SRRT	Q9BXP5;Q9BXP5-2;Q9BXP5-3;Q9BXP5-4;Q9BXP5-5
12.3555	10.831	10.9018	11.1157	10.7472	11.5303	2.49543	9.93488	4.77384	Q9BXT2	CACNG6	Q9BXT2
10.1501	9.36338	7.02361	9.95359	11.3222	10.1524	9.79888	10.6576	11.4868	Q9BY32;Q9BY32-3	ITPA	Q9BY32;Q9BY32-3
8.64972	9.59479	9.19225	11.3008	10.9408	11.1533	11.2645	10.9682	11.4911	Q9BY44;Q9BY44-3;Q9BY44-4	EIF2A	Q9BY44;Q9BY44-3;Q9BY44-4
10.365	10.8985	10.8604	9.97334	11.6882	9.15472	10.6038	10.8192	10.3479	Q9BY76	ANGPTL4	Q9BY76
10.3574	10.5519	10.8075	11.8542	12.1235	10.7949	11.769	11.164	11.0821	Q9BY77	POLDIP3	Q9BY77
1.18101	7.55317	11.4809	12.5292	13.66	-2.07013	4.02283	4.83776	2.70309	Q9BZE4	GTPBP4	Q9BZE4
8.92515	9.25871	9.7135	10.4413	0.821451	8.58403	0.663291	9.26062	9.47561	Q9BZF1;Q9BZF1-2;Q9BZF1-3	OSBPL8	Q9BZF1;Q9BZF1-2;Q9BZF1-3
13.4012	12.9213	13.0933	13.4989	13.7268	13.0147	13.2312	13.1785	13.059	Q9C0C2	TNKS1BP1	Q9C0C2
12.046	10.2436	10.5032	-0.470833	12.602	11.4877	11.7995	10.0208	6.66494	Q9C0E8;Q9C0E8-2;Q9C0E8-3;Q9C0E8-4	LNPK	Q9C0E8;Q9C0E8-2;Q9C0E8-3;Q9C0E8-4
10.6193	11.9817	10.5624	1.883	10.2518	10.2502	10.085	9.81438	9.62902	Q9GZT3;Q9GZT3-2	SLIRP	Q9GZT3;Q9GZT3-2
12.417	12.6386	12.332	13.7515	13.6252	13.2492	12.4431	12.5375	12.8031	Q9H089	LSG1	Q9H089
5.59711	9.2303	6.61184	10.8445	0.197581	6.09493	5.6123	8.41629	3.36981	Q9H0A0	NAT10	Q9H0A0
3.42961	9.54723	12.0788	3.22719	5.06946	9.30573	11.3897	11.387	9.57227	Q9H0D6	XRN2	Q9H0D6
3.74179	10.3863	6.02215	12.6517	0.138844	11.5134	0.512098	6.75383	3.67731	Q9H0S4;Q9H0S4-2	DDX47	Q9H0S4;Q9H0S4-2
8.61901	8.5353	9.11273	9.38006	0.647127	-2.95214	2.69933	6.70492	2.7604	Q9H0X9;Q9H0X9-2;Q9H0X9-3	OSBPL5	Q9H0X9;Q9H0X9-2;Q9H0X9-3
10.9588	11.2022	10.8936	12.8817	12.1804	11.9902	11.376	11.5662	11.9122	Q9H1E3	NUCKS1	Q9H1E3
11.8321	10.3275	11.1085	10.1933	11.2467	11.2634	11.5134	11.6298	10.0061	Q9H223	EHD4	Q9H223
9.80536	10.4925	11.811	10.3729	10.5627	10.9732	10.85	10.6667	10.7841	Q9H2D6;Q9H2D6-2;Q9H2D6-3;Q9H2D6-5;Q9H2D6-7	TRIOBP	Q9H2D6;Q9H2D6-2;Q9H2D6-3;Q9H2D6-5;Q9H2D6-7
3.82457	9.72145	9.07771	10.9347	-0.279728	10.0884	10.9212	10.3061	11.1858	Q9H2K0	MTIF3	Q9H2K0
4.7566	7.49127	5.21975	-2.61808	-0.263568	-1.94136	2.84829	6.4014	7.91472	Q9H2U1;Q9H2U1-2;Q9H2U1-3	DHX36	Q9H2U1;Q9H2U1-2;Q9H2U1-3
2.97455	6.96544	7.274	4.25092	0.836844	1.77609	2.94155	7.75415	3.22213	Q9H2U2;Q9H2U2-2	PPA2	Q9H2U2;Q9H2U2-2
11.6777	10.9348	11.5076	11.8884	11.9492	12.1359	11.9023	11.1354	11.8608	Q9H307	PNN	Q9H307
10.5442	9.99372	9.61855	11.1057	10.8796	10.8209	4.51696	11.5869	10.609	Q9H3M7	TXNIP	Q9H3M7
10.9782	10.1569	11.4478	9.39301	0.153616	9.50104	10.7795	10.066	4.04226	Q9H3P7	ACBD3	Q9H3P7
2.20764	6.00109	6.30018	-5.36221	-5.1849	-4.85881	-5.57384	4.50245	0.986588	Q9H444	CHMP4B	Q9H444
9.17889	10.0163	12.0387	10.147	0.525143	0.614757	9.26	9.36914	9.3019	Q9H4G4	GLIPR2	Q9H4G4
-0.561521	8.59244	7.86599	10.3297	8.55586	9.82762	3.91121	7.23186	9.29345	Q9H5V9;Q9H5V9-2;Q9H5V9-3	CXorf56	Q9H5V9;Q9H5V9-2;Q9H5V9-3
3.39804	6.09643	6.24296	1.43005	3.13186	0.184333	3.33056	6.15487	3.03687	Q9H6F5	CCDC86	Q9H6F5
7.58053	8.13275	6.21988	3.3597	-1.71423	0.324139	1.93513	4.85911	3.77615	Q9H845	ACAD9	Q9H845
10.3939	11.6773	5.67914	9.40083	10.8423	8.95605	4.30076	9.3462	8.87765	Q9H857;Q9H857-2;Q9H857-3	NT5DC2	Q9H857;Q9H857-2;Q9H857-3
3.50724	9.73883	6.33916	-0.40115	0.466969	-0.681668	10.3606	10.7989	2.71695	Q9HB71;Q9HB71-3	CACYBP	Q9HB71;Q9HB71-3
4.12642	7.81085	4.96081	0.789608	0.964433	-0.960713	2.03055	8.17195	2.2472	Q9HBH5	RDH14	Q9HBH5
10.7002	5.95303	16.176	0.0454486	-1.0265	18.3126	-0.0400308	5.32046	4.82485	Q9HBR0	SLC38A10	Q9HBR0
14.3518	13.175	13.6018	11.4655	10.7684	7.61878	12.6251	12.0841	11.3358	Q9HC07	TMEM165	Q9HC07
2.18724	9.90974	7.69366	0.597245	2.42056	8.91207	1.09339	7.46636	7.81452	Q9HCC0	MCCC2	Q9HCC0
3.33952	7.16765	4.99872	0.576229	0.863866	2.98948	3.12214	8.80688	4.03963	Q9HCD5	NCOA5	Q9HCD5
10.9	10.9397	9.82671	10.7745	12.4939	12.8984	11.0336	9.92584	11.2736	Q9HCG8	CWC22	Q9HCG8
11.1988	9.66941	10.3971	10.7932	11.4956	0.194467	9.20718	11.3687	10.6985	Q9HCN8	SDF2L1	Q9HCN8
8.91605	9.00941	9.63147	0.346205	0.573627	-0.117061	2.36898	7.19558	1.01037	Q9HCU0	CD248	Q9HCU0
12.7876	11.776	12.4065	9.77691	10.2702	9.47973	13.1386	11.6753	11.9537	Q9HCU5	PREB	Q9HCU5
9.0883	8.20084	4.89558	0.655374	-4.6619	0.621686	6.90859	5.19454	2.22936	Q9HD20;Q9HD20-2	ATP13A1	Q9HD20;Q9HD20-2
10.931	8.45945	-0.0838927	0.764108	0.596051	1.58475	3.51528	8.08124	3.15558	Q9HDC9;Q9HDC9-2	APMAP	Q9HDC9;Q9HDC9-2
13.2765	10.9077	11.6705	11.0274	1.95844	10.8724	11.9425	11.2969	11.3091	Q9N2I2	SWISS-PROT:Q9N2I2
13.8467	13.2519	13.7629	13.4297	13.413	13.24	13.1797	13.3471	13.2067	Q9NP72	RAB18	Q9NP72
9.46089	10.4363	10.6094	11.2629	11.6481	11.8149	10.2811	10.6359	10.9132	Q9NPA8;Q9NPA8-2	ENY2	Q9NPA8;Q9NPA8-2
4.73693	6.23677	6.83293	2.64302	0.904357	0.614711	4.81766	5.3405	0.244387	Q9NPJ8;Q9NPJ8-2;Q9NPJ8-3;Q9UKK6	NXT2;NXT2;NXT2;NXT1	Q9NPJ8;Q9NPJ8-2;Q9NPJ8-3;Q9UKK6
16.3588	16.2366	16.4443	17.9526	17.7933	17.7106	17.3293	16.724	17.1625	Q9NQ29;Q9NQ29-2	LUC7L	Q9NQ29;Q9NQ29-2
17.6306	14.9286	15.8439	15.4101	13.5544	13.5507	13.8441	13.4829	13.4724	Q9NQC3;Q9NQC3-2;Q9NQC3-5	RTN4	Q9NQC3;Q9NQC3-2;Q9NQC3-5
14.0673	13.3114	13.7129	14.4479	14.4026	14.016	13.7005	13.9911	13.7547	Q9NR12	PDLIM7	Q9NR12
4.96395	11.4248	2.0382	1.82553	2.01683	4.93985	11.5654	5.96369	1.61076	Q9NR30	DDX21	Q9NR30
13.0475	12.0062	12.243	12.3339	11.961	11.9485	12.0557	11.8533	11.597	Q9NR31	SAR1A	Q9NR31
0.969321	8.65988	6.14833	0.670018	-0.00617214	0.0605808	8.8723	5.38861	8.51209	Q9NR45	NANS	Q9NR45
8.43546	5.32706	9.44005	10.8695	9.318	0.697318	9.34129	5.63529	10.1383	Q9NRX1	PNO1	Q9NRX1
4.14804	8.92536	9.97236	9.53649	-0.546673	0.348243	9.02329	8.93413	8.73126	Q9NRY4	ARHGAP35	Q9NRY4
12.1847	12.075	12.8329	3.8978	0.559756	-2.17023	3.97669	3.43391	3.00647	Q9NS69	TOMM22	Q9NS69
13.5436	10.0056	10.4131	11.1036	10.5156	9.91401	10.375	9.6377	6.3739	Q9NSD9	FARSB	Q9NSD9
2.81232	9.94589	10.0844	10.7059	9.11295	10.856	11.1705	10.9149	9.96357	Q9NSI2;Q9NSI2-2	FAM207A	Q9NSI2;Q9NSI2-2
10.973	9.40047	10.1631	12.1843	11.7144	10.5358	9.31726	10.6305	9.39058	Q9NTX5;Q9NTX5-2;Q9NTX5-3;Q9NTX5-6	ECHDC1	Q9NTX5;Q9NTX5-2;Q9NTX5-3;Q9NTX5-6
13.2977	13.4374	13.4166	14.7658	14.4215	14.0943	13.9558	13.3754	14.0696	Q9NUJ1	ABHD10	Q9NUJ1
9.42998	6.49352	5.95076	2.77509	-1.0894	1.01457	1.59646	6.8829	1.30017	Q9NUP9	LIN7C	Q9NUP9
13.1308	12.8692	12.7912	14.3646	14.0508	13.7815	13.8408	13.277	13.651	Q9NUQ6;Q9NUQ6-2	SPATS2L	Q9NUQ6;Q9NUQ6-2
4.47612	3.52051	4.92657	-1.62929	-1.71562	-1.11752	-0.659846	6.7394	4.73935	Q9NUQ8;Q9NUQ8-2	ABCF3	Q9NUQ8;Q9NUQ8-2
2.93684	8.46341	6.97431	0.695875	-0.974516	-1.52478	10.4364	9.143	3.5683	Q9NV70;Q9NV70-2	EXOC1	Q9NV70;Q9NV70-2
3.54107	6.56213	1.01213	1.72279	-3.03592	-2.77907	-3.18477	6.3737	2.53939	Q9NVH1;Q9NVH1-3	DNAJC11	Q9NVH1;Q9NVH1-3
12.9341	12.7908	12.9319	12.8622	12.9494	12.8702	12.8749	12.746	12.7411	Q9NVI7;Q9NVI7-2	ATAD3A	Q9NVI7;Q9NVI7-2
11.0203	9.76403	10.8223	-0.18266	-0.984285	1.66727	9.98798	5.6089	0.454855	Q9NVJ2	ARL8B	Q9NVJ2
3.43958	10.5327	3.91474	0.469405	1.31495	3.89329	2.63672	4.50256	3.0011	Q9NVP1	DDX18	Q9NVP1
3.87793	6.62885	5.82441	2.11582	-0.705057	-3.63747	0.13822	5.88135	1.62136	Q9NW64	RBM22	Q9NW64
18.9561	18.3736	18.7068	19.8373	19.9505	20.0348	19.4026	18.4803	19.5294	Q9NWB6	ARGLU1	Q9NWB6
7.60881	12.6028	10.53	9.8163	9.34319	8.67213	8.56688	10.0061	10.4016	Q9NWH9	SLTM	Q9NWH9
-1.10414	6.67166	5.2982	9.44741	-1.96384	0.893157	1.51363	-0.452661	-0.165593	Q9NWT1	PAK1IP1	Q9NWT1
8.34979	10.7405	5.63656	10.9401	10.9885	2.36591	10.5372	10.4569	11.7318	Q9NX20	MRPL16	Q9NX20
11.2619	10.2479	9.9737	11.3576	10.7249	10.4217	11.5619	9.84976	10.4875	Q9NXA8;Q9NXA8-3	SIRT5	Q9NXA8;Q9NXA8-3
9.15726	8.39358	5.59844	3.21106	9.07421	-1.88429	1.9086	8.59348	8.4531	Q9NXC5;Q9NXC5-2	MIOS	Q9NXC5;Q9NXC5-2
12.4144	12.2509	12.658	13.4268	13.284	13.6477	11.0731	11.1914	12.1568	Q9NXE8	CWC25	Q9NXE8
3.14527	7.91358	5.74954	5.07978	0.0611172	-0.560796	2.53026	-0.0738453	4.15196	Q9NXF1;Q9NXF1-2	TEX10	Q9NXF1;Q9NXF1-2
10.2741	7.98756	9.92594	2.54742	9.40112	0.000643244	2.31935	9.61268	7.45488	Q9NXW2;Q9NXW2-2	DNAJB12	Q9NXW2;Q9NXW2-2
8.57517	11.1485	9.21561	-0.53496	8.99562	10.0532	2.5506	9.56647	7.39117	Q9NY12;Q9NY12-2	GAR1	Q9NY12;Q9NY12-2
12.0799	12.3404	12.9217	13.3895	12.8032	13.3442	12.9076	12.8534	12.2148	Q9NYF8;Q9NYF8-2	BCLAF1	Q9NYF8;Q9NYF8-2
0.0628181	10.0105	9.989	0.57493	8.41011	10.3702	0.221781	9.22164	8.80603	Q9NYL9	TMOD3	Q9NYL9
-0.532686	6.5605	4.00809	-0.899676	0.53486	0.645288	0.423836	6.52132	-0.510925	Q9NYU2;Q9NYU2-2	UGGT1	Q9NYU2;Q9NYU2-2
11.3135	10.3818	10.6854	11.7526	12.0769	7.04515	10.3225	10.1302	10.3254	Q9NZ01	TECR	Q9NZ01
10.4406	10.3681	9.44581	9.36679	9.92105	1.99322	2.67918	7.10112	9.5037	Q9NZ08;Q9NZ08-2	ERAP1	Q9NZ08;Q9NZ08-2
-0.494254	7.03616	-0.588303	-0.340732	2.49403	0.524459	0	5.83519	-0.623504	Q9NZ45	CISD1	Q9NZ45
10.3733	9.69645	9.14328	6.14103	10.7359	5.18792	10.0775	9.55777	8.23789	Q9NZB2;Q9NZB2-4;Q9NZB2-6	FAM120A	Q9NZB2;Q9NZB2-4;Q9NZB2-6
8.9451	13.1972	5.05286	1.21604	11.5525	2.76815	10.4295	10.8147	12.7152	Q9NZI8	IGF2BP1	Q9NZI8
11.0739	11.9055	13.3552	-1.34184	-0.00200715	0.345925	1.22171	5.78046	5.22899	Q9NZJ7;Q9NZJ7-2	MTCH1	Q9NZJ7;Q9NZJ7-2
11.7816	11.0791	11.1894	9.73484	10.0272	4.20521	10.4621	9.9109	9.03596	Q9NZM1;Q9NZM1-3;Q9NZM1-6	MYOF	Q9NZM1;Q9NZM1-3;Q9NZM1-6
11.4902	11.2453	11.0071	10.7211	8.38417	11.1176	11.0938	12.1849	11.8708	Q9NZN4	EHD2	Q9NZN4
11.4915	10.8402	10.9452	12.3972	12.4403	12.8132	11.7663	10.0108	11.1539	Q9NZT1	CALML5	Q9NZT1
12.0892	12.2694	12.567	13.9166	13.5826	13.3714	13.1281	12.6945	12.4675	Q9P021	CRIPT	Q9P021
8.25993	8.55644	8.38689	10.4221	9.83284	1.15455	1.55362	5.90852	3.80838	Q9P032	NDUFAF4	Q9P032
10.141	9.08464	9.75017	9.10471	8.17095	9.02494	8.44452	6.66833	11.4029	Q9P0J0;Q9P0J0-2	NDUFA13	Q9P0J0;Q9P0J0-2
7.77457	8.18411	5.38198	0.29875	0.70293	0.622351	1.60632	9.12006	5.61899	Q9P0K7;Q9P0K7-2;Q9P0K7-3;Q9P0K7-4	RAI14	Q9P0K7;Q9P0K7-2;Q9P0K7-3;Q9P0K7-4
10.4499	11.4475	12.2415	5.05646	8.36085	11.6733	7.30636	7.177	4.6524	Q9P0L0;Q9P0L0-2	VAPA	Q9P0L0;Q9P0L0-2
9.61337	9.85669	7.22623	9.65433	-2.43365	-2.66332	4.37602	9.75583	2.4909	Q9P0V3	SH3BP4	Q9P0V3
12.0046	11.6455	11.9954	13.6752	12.8074	12.9891	11.8784	12.0377	12.3205	Q9P258	RCC2	Q9P258
2.47953	6.21753	7.82077	1.30587	-0.848695	-0.245394	-0.142683	7.91091	-0.799017	Q9P266	JCAD	Q9P266
7.85317	7.7868	5.66702	-0.119494	9.49025	9.11846	4.61628	8.67096	2.97343	Q9P291	ARMCX1	Q9P291
13.3792	13.2635	13.4222	14.317	13.9193	13.9207	13.3333	13.7545	14.1515	Q9P2E9	RRBP1	Q9P2E9
17.4698	16.7209	17.1304	20.485	21.5398	20.1793	21.3469	20.6748	20.9716	Q9U6Y5	SWISS-PROT:Q9U6Y5
9.47112	10.7082	5.35701	8.98021	10.8667	9.71015	1.87876	5.07102	10.0122	Q9UBB9	TFIP11	Q9UBB9
13.2479	12.6987	12.2367	0.620539	0.333408	9.86324	0.452194	8.74433	8.61129	Q9UBI6	GNG12	Q9UBI6
12.6594	11.9831	12.0607	12.4598	12.5921	12.7063	12.3059	12.4387	11.7078	Q9UBM7	DHCR7	Q9UBM7
10.1522	10.0563	10.1636	10.0012	5.02123	3.76453	5.18835	8.79455	8.59006	Q9UBN7	HDAC6	Q9UBN7
12.3891	10.4822	8.4073	8.86924	10.3924	10.1188	13.2883	11.7812	11.1648	Q9UBS4	DNAJB11	Q9UBS4
5.45018	7.89752	6.45594	1.3616	0.551059	0.470831	4.04533	7.60413	4.42638	Q9UBU9	NXF1	Q9UBU9
10.8877	10.2304	10.5139	8.87126	9.54718	8.87354	9.62935	8.94699	8.98753	Q9UDY4	DNAJB4	Q9UDY4
12.6023	12.0255	12.2124	13.2399	13.287	12.7098	12.7829	12.5116	12.0373	Q9UEW8;Q9UEW8-2	STK39	Q9UEW8;Q9UEW8-2
9.43076	10.1789	9.75472	11.0908	7.08411	10.7294	10.509	10.6683	11.1651	Q9UEY8;Q9UEY8-2	ADD3	Q9UEY8;Q9UEY8-2
9.76204	11.7856	11.8185	14.0502	10.5812	12.3593	12.3616	12.3476	11.7093	Q9UFW8	CGGBP1	Q9UFW8
11.0502	10.4865	11.532	12.5906	8.83243	11.1547	11.36	11.6837	11.8572	Q9UG63;Q9UG63-2	ABCF2	Q9UG63;Q9UG63-2
4.35453	10.0229	10.2649	-1.02242	12.0754	11.0014	11.2113	11.6439	9.4159	Q9UGI8;Q9UGI8-2	TES	Q9UGI8;Q9UGI8-2
-0.295448	8.6415	11.064	9.64977	-0.102964	0.102533	1.28858	7.98808	8.23529	Q9UH62	ARMCX3	Q9UH62
11.5705	11.3996	12.2411	7.50592	9.18511	7.5744	11.3468	10.4332	11.5119	Q9UH99	SUN2	Q9UH99
8.49679	10.9748	10.7795	3.43585	2.84768	11.6758	4.24752	9.70632	8.08426	Q9UHB6-4	LIMA1	Q9UHB6-4
1.37637	9.75003	11.1932	13.5822	11.8773	-0.0836206	11.8197	11.3263	12.0704	Q9UHB7;Q9UHB7-2	AFF4	Q9UHB7;Q9UHB7-2
11.3411	10.2929	10.8622	3.00211	12.2467	10.2317	10.4007	10.9777	9.46336	Q9UHB9	SRP68	Q9UHB9
12.8307	12.1094	11.9291	12.7442	11.9843	12.4	13.1583	12.531	12.7322	Q9UHD8;Q9UHD8-2;Q9UHD8-5;Q9UHD8-7	SEPTIN9	Q9UHD8;Q9UHD8-2;Q9UHD8-5;Q9UHD8-7
9.92113	10.3367	9.2571	9.11251	-0.0223713	-1.25955	7.78845	8.12317	7.38902	Q9UI12;Q9UI12-2	ATP6V1H	Q9UI12;Q9UI12-2
4.40495	8.74487	5.81784	0.189345	1.07862	0.264496	2.66165	8.08384	0.0668253	Q9UI43	MRM2	Q9UI43
11.3338	11.104	11.1847	12.1814	11.8123	10.5364	11.3771	9.76102	10.7518	Q9UIA9	XPO7	Q9UIA9
11.4871	12.4823	12.8143	13.9346	13.4535	13.5542	13.4088	12.9637	13.6964	Q9UII2	ATP5IF1	Q9UII2
11.1153	9.54199	10.3338	10.0498	10.8014	9.57252	10.7253	10.4212	9.65565	Q9UJS0;Q9UJS0-2	SLC25A13	Q9UJS0;Q9UJS0-2
10.6266	8.5672	9.36575	2.8499	9.25283	-2.20168	9.63735	10.2759	5.84972	Q9UJU6	DBNL	Q9UJU6
11.5879	11.3551	11.5375	12.3226	12.3295	11.7664	11.5746	11.3092	11.4675	Q9UJV9	DDX41	Q9UJV9
3.33464	10.1107	10.4925	10.5338	7.11689	9.88764	10.3998	9.65168	8.99392	Q9UKD2	MRTO4	Q9UKD2
12.3666	11.5326	11.4513	8.9623	0.334453	0.0952623	10.225	10.6264	9.15299	Q9UL25	RAB21	Q9UL25
9.93284	10.8913	10.5726	5.63896	10.6996	11.0606	7.95615	9.77538	6.40921	Q9ULV4;Q9ULV4-2;Q9ULV4-3	CORO1C	Q9ULV4;Q9ULV4-2;Q9ULV4-3
8.31678	5.90642	5.66541	-0.26039	0.120615	9.82447	1.23579	7.89956	0.73356	Q9ULX6	AKAP8L	Q9ULX6
9.86232	9.21279	9.58397	4.08145	-0.319395	-3.06155	13.4226	12.8937	12.6504	Q9UM22	EPDR1	Q9UM22
10.9147	11.3501	10.3422	9.97568	9.72084	11.4722	10.5794	9.53514	10.1713	Q9UMS4	PRPF19	Q9UMS4
12.1371	11.2809	11.5002	12.3842	13.0451	10.8833	11.0921	10.7093	10.8558	Q9UN37	VPS4A	Q9UN37
10.4712	9.87975	10.2758	10.328	7.38461	0.711395	9.87947	9.52033	8.34726	Q9UN86;Q9UN86-2	G3BP2	Q9UN86;Q9UN86-2
9.12598	9.84127	9.60669	1.13957	10.436	8.54138	9.91603	8.60759	2.45839	Q9UNM6;Q9UNM6-2	PSMD13	Q9UNM6;Q9UNM6-2
14.6483	14.1883	14.6966	15.5869	15.8899	15.6555	15.0631	14.4299	15.1569	Q9UQ35	SRRM2	Q9UQ35
2.10929	7.95733	11.0301	11.6096	9.55717	9.19108	1.65457	9.65625	10.0725	Q9UQ80;Q9UQ80-2	PA2G4	Q9UQ80;Q9UQ80-2
10.9275	10.5612	10.7227	10.267	10.8744	10.2803	11.4735	10.4398	10.6609	Q9Y224	RTRAF	Q9Y224
10.3613	10.3766	10.5407	9.10148	9.73131	9.59792	10.8776	9.795	10.0698	Q9Y230	RUVBL2	Q9Y230
9.26604	8.85927	8.61954	9.30863	9.20631	9.62093	4.90999	7.64473	5.33761	Q9Y263	PLAA	Q9Y263
10.858	11.1545	11.0161	11.1296	11.0067	9.35104	11.2085	10.7161	10.3222	Q9Y265	RUVBL1	Q9Y265
10.3142	10.5749	10.0391	11.515	11.5097	12.0699	11.7356	11.1741	9.96087	Q9Y266	NUDC	Q9Y266
2.58354	7.90296	10.3233	2.98273	3.0594	8.75681	3.13481	8.24628	1.70903	Q9Y277	VDAC3	Q9Y277
12.5953	13.1617	12.951	14.9902	14.6284	14.1406	13.7698	13.6842	13.8575	Q9Y295	DRG1	Q9Y295
10.9112	10.1928	10.9935	11.0578	8.11747	11.6037	10.1847	10.3378	9.89149	Q9Y2D5-4;Q9Y2D5-6	AKAP2	Q9Y2D5-4;Q9Y2D5-6
1.45088	6.041	13.5195	12.4088	0.437862	-0.230299	3.93807	10.973	3.55517	Q9Y2Q3	GSTK1	Q9Y2Q3
10.4536	8.91276	7.30816	-1.90732	-0.949587	1.94829	2.35649	8.90339	4.10888	Q9Y2V7;Q9Y2V7-2	COG6	Q9Y2V7;Q9Y2V7-2
2.61059	8.39207	4.52919	4.86083	4.87556	1.76292	2.43128	7.56194	6.61411	Q9Y2W2	WBP11	Q9Y2W2
8.90426	8.29972	5.20622	5.32229	8.61773	0.00127933	4.94569	7.66535	-0.371097	Q9Y305;Q9Y305-2;Q9Y305-4	ACOT9	Q9Y305;Q9Y305-2;Q9Y305-4
4.02737	0.326969	2.00712	-1.09469	-0.286266	10.3061	3.26277	6.92011	4.43594	Q9Y320;Q9Y320-2	TMX2	Q9Y320;Q9Y320-2
17.1497	17.178	17.4019	18.6519	18.7773	18.6059	18.0247	17.2965	17.9569	Q9Y383	LUC7L2	Q9Y383
2.76957	10.1056	5.75861	10.4216	11.1406	11.2188	10.6108	9.67665	9.32129	Q9Y3B4	SF3B6	Q9Y3B4
3.1899	6.42076	8.24002	3.31824	0.570243	9.17635	1.34905	7.23315	2.36852	Q9Y3B7;Q9Y3B7-2	MRPL11	Q9Y3B7;Q9Y3B7-2
3.99777	6.97068	5.16569	1.10587	-1.30866	-0.213821	0.969422	6.19829	2.33303	Q9Y3B9	RRP15	Q9Y3B9
12.9769	12.6184	12.8973	13.7654	13.5147	12.5659	13.7325	12.6725	13.1244	Q9Y3I0	RTCB	Q9Y3I0
4.06822	10.7052	10.7112	-1.08759	-1.28338	10.2549	1.49543	6.26167	3.22134	Q9Y3Q3	TMED3	Q9Y3Q3
1.37254	6.31451	-1.51408	1.63803	7.91779	1.40721	1.25611	8.07115	3.91788	Q9Y3T9	NOC2L	Q9Y3T9
15.405	14.8887	15.055	15.6003	15.5499	15.6911	15.0978	14.5737	14.872	Q9Y3U8	RPL36	Q9Y3U8
13.4816	12.9518	13.2284	12.5646	13.0085	12.7108	13.714	13.1169	12.8838	Q9Y490	TLN1	Q9Y490
12.5133	12.5338	12.3007	11.577	8.77866	11.3975	13.0859	11.9007	11.8186	Q9Y4G6	TLN2	Q9Y4G6
11.2129	10.9657	11.4907	10.9705	10.8897	10.4327	11.3307	11.8147	11.7656	Q9Y4K0	LOXL2	Q9Y4K0
12.5638	11.3505	11.2995	12.1478	6.51503	10.1318	10.708	11.2569	11.4882	Q9Y4W6	AFG3L2	Q9Y4W6
5.98777	5.64951	-0.0677054	-1.51533	-1.44194	0.446044	-0.299333	6.87568	3.7697	Q9Y4Z0;V9GZ56	LSM4	Q9Y4Z0;V9GZ56
10.3864	9.46885	11.8887	2.68787	2.13156	2.77108	0.807609	6.79508	2.94808	Q9Y512	SAMM50	Q9Y512
13.3612	12.7965	13.1721	14.6618	14.8269	13.9213	14.0831	13.4034	13.418	Q9Y5B9	SUPT16H	Q9Y5B9
4.10025	8.67516	7.16767	-0.164358	0.563177	0.232162	1.14066	5.91744	2.18782	Q9Y5J1	UTP18	Q9Y5J1
12.0039	10.7054	10.4605	10.7804	8.91911	-1.32718	-0.106678	9.70098	4.78266	Q9Y5M8	SRPRB	Q9Y5M8
12.7251	9.51328	11.6096	0.842127	10.1925	1.28534	-0.406108	11.0126	8.94361	Q9Y5P6;Q9Y5P6-2	GMPPB	Q9Y5P6;Q9Y5P6-2
9.04885	9.38864	12.5607	-0.286573	9.27717	7.72672	9.53235	8.30912	8.02526	Q9Y5S2	CDC42BPB	Q9Y5S2
2.38053	7.45965	4.66493	10.2878	1.29416	10.4734	2.38976	5.93384	2.66753	Q9Y5S9	RBM8A	Q9Y5S9
13.4417	12.5209	12.4282	12.2659	13.7482	12.8416	12.4598	11.8579	12.7116	Q9Y5X1	SNX9	Q9Y5X1
9.66749	8.24776	8.31615	-1.14514	-0.915455	-0.221189	4.05777	8.12966	2.73238	Q9Y617;Q9Y617-2	PSAT1	Q9Y617;Q9Y617-2
9.6636	8.9332	10.4819	1.60698	10.9265	10.8059	2.1051	9.19207	9.28945	Q9Y673	ALG5	Q9Y673
9.49726	8.97386	5.33889	0.326129	0.777099	-2.27932	4.1844	5.7529	1.11693	Q9Y676	MRPS18B	Q9Y676
12.6625	11.8732	12.6315	12.5586	12.4882	11.7729	13.2221	12.14	12.1159	Q9Y678	COPG1	Q9Y678
8.83896	3.12395	4.70233	-0.00472732	1.39784	5.90039	10.0165	8.95212	4.27753	Q9Y679;Q9Y679-3	AUP1	Q9Y679;Q9Y679-3
12.2662	11.2864	11.4127	10.2568	11.0591	10.5277	11.45	11.1338	11.2017	Q9Y696	CLIC4	Q9Y696
11.8458	12.0061	12.1769	13.6166	13.4053	12.9062	12.7735	11.9996	12.5359	Q9Y6A4	CFAP20	Q9Y6A4
5.49779	10.0268	9.50342	9.64578	2.5769	9.63392	9.34562	8.89293	10.3458	Q9Y6C2	EMILIN1	Q9Y6C2
10.4141	8.44386	12.1039	6.37563	0.619613	3.23333	1.86644	9.69243	0.43643	Q9Y6C9	MTCH2	Q9Y6C9
12.8109	11.5972	11.4749	12.4665	12.7776	12.3551	12.1742	12.1449	12.0414	Q9Y6K5	OAS3	Q9Y6K5
15.5173	14.7463	15.2794	16.1743	15.3495	15.5536	15.4253	15.4462	15.26	Q9Y6N5	SQOR	Q9Y6N5
2.69772	7.09873	5.88132	1.70727	7.19242	-2.63746	6.09183	6.15769	-2.38282	REFSEQ:XP_001252647	(Bos

## Sheet: G LD quantification
	Nuclei	LD's	LD's/nuclei
Condition	ValidObjectCount	SpotTotalAreaCh2	SpotCountPerObjectCh2
siControl	7026	3430051	28
siControl	7221	3218331	27
siControl	7408	3809172	30
siControl	6781	3345228	28
siControl	6695	3347471	28
siControl	7328	3478836	28
siControl	8104	3740647	28
siControl	7661	3421502	24
siControl	7436	3341891	25
C19orf12	7576	4109666	35
C19orf12	8452	4297008	34
C19orf12	7455	4020069	34
C19orf12	9748	4847868	34

## Sheet: H Lipolysis and adiponectin
	siControl								C19orf12				PPARG				PLIN1
Basal lipolysis (relative fold change)	1.02913	0.943563	0.994642	1.07336	0.973916	0.845182	1.0129	1.12731	0.483029	0.641306	0.537583	0.727125	0.010229	0.008324	0.000464	0.002541	1.26131	1.34167	1.33687	1.4387
Adiponectin secretion (relative fold change)	0.976335	1.42424	0.850622	0.748803	0.812451	1.25431	0.895806	1.03743	1.65901	1.70314	1.20333	1.37409	0.019803	0.014591	0.040041	0.030265	1.55994	1.68066	1.27131	1.36276
LD number per nucleus	28.4385	27.0843	30.2574	28.145	28.2672	28.0259	28.145	24.4445	35.3885	34.3303	34.0732	33.9047	1.08274	0.927716	1.15033	0.974929	12.0303	11.6133	11.9831	11.6752
LD area per nucleus	445.69	514.197	493.324	499.996	474.732	461.58	446.613	449.421	542.459	508.401	539.245	497.319	24.3467	20.7069	26.327	22.1682	274.782	265.387	266.689	269.105
Table Analyzed	REVIEW_C19orf12_basal-lipo_adipo-secretion_t-test
Column B	C19orf12
vs.	vs.
Column A	siControl
Test details
Test name	Unpaired t test
Variance assumption	Individual variance for each row
Multiple comparisons	Set P value threshold
Method	No correction for multiple comparisons
Alpha	0.05
Number of tests performed	2
Number of rows omitted	0
	Below threshold?	P value	Mean of C19orf12	Mean of siControl	Difference	SE of difference	t ratio	df
Basal lipolysis	Yes	3.3e-05	0.5973	1	-0.4027	0.05675	7.097	10
Adiponectin secretion	Yes	0.006957	1.485	1	0.4849	0.1433	3.384	10
Table Analyzed	REVIEW_C19orf12_LD-number_perNUC_t-test
Column B	C19orf12
vs.	vs.
Column A	siControl
Test details
Test name	Unpaired t test
Variance assumption	Individual variance for each row
Multiple comparisons	Set P value threshold
Method	No correction for multiple comparisons
Alpha	0.05
Number of tests performed	1
Number of rows omitted	0
	Below threshold?	P value	Mean of C19orf12	Mean of siControl	Difference	SE of difference	t ratio	df
LD number per nucleus	Yes	1.9e-05	34.42	27.85	6.573	0.8668	7.583	10
Table Analyzed	REVIEW_C19orf12_LD-area_perNUC_t-test
Column B	C19orf12
vs.	vs.
Column A	siControl
Test details
Test name	Unpaired t test
Variance assumption	Individual variance for each row
Multiple comparisons	Set P value threshold
Method	No correction for multiple comparisons
Alpha	0.05
Number of tests performed	1
Number of rows omitted	0
	Below threshold?	P value	Mean of C19orf12	Mean of siControl	Difference	SE of difference	t ratio	df
LD number per nucleus	Yes	0.010844	521.9	473.2	48.66	15.59	3.122	10

## Sheet: F microscopy quantification
Pixel	C19orf12 Intensity	TOM20 Intensity
0	68.833	50.417
1	52.395	25.179
2	40.16	10.232
3	38.273	9.052
4	31.275	17.524
5	26.149	42.414
6	68.985	79.605
7	143.076	73.823
8	105.855	28.678
9	55.278	4.104
10	39.366	0
11	29.028	0
12	23.885	0
13	23.713	0
14	20.937	0
15	18.144	0
16	17	2.8
17	17	1.383
18	20.248	4.553
19	23.235	8.266
20	28.139	14.234
21	32.022	17.892
22	36.755	18.988
23	63.395	25.633
24	81.416	53.063
25	63.179	138.353
26	62.964	185.734
27	95.075	158.379
28	110.813	62.201
29	209.406	54.008
30	236.898	68.653
31	245.691	62.923
32	183.647	61.294
33	175.482	98.248
34	224.552	107.993
35	220.048	133.912
36	172.803	185.412
37	159.642	236.162
38	217.028	167.538
39	222.906	104.599
40	179.657	85.459
41	132.852	75.428
42	110.695	75.039
43	101.856	75.834
44	108.492	70.265
45	153.398	68.483
46	199.601	72.762
47	216.25	79.528
48	238.984	46.501
49	192.893	20.114
50	120.597	19
51	72.252	16.181
52	60.184	20.255
53	60.262	25.206
54	63.35	24.446
55	59.798	27.775
56	56.528	33.567
57	56.161	42.271
58	61.058	52.235
59	64.655	65.345
60	69.053	72.016
61	86.752	70.171
62	133.095	93.711
63	209.649	148.297
64	236.004	187.524
65	158.41	138.877
66	191.402	106.73
67	214.633	108.849
68	143.867	98.348
69	106.919	89.524
70	86.234	70.977
71	72.716	45.551
72	60.871	28.137
73	49.399	22.162
74	42.284	21.274
75	36.876	20.504
76	34.226	12.365
77	31.099	3.738
78	30.502	3.04
79	32.52	4.054
80	33.722	7.224
81	47.774	10.566
82	80.886	13.397
83	148.648	31.326
84	253.542	54.533
85	216.329	150.574
86	110.032	169.844
87	75.373	65.555
88	58.93	24.486
89	53.316	36.585
90	51.967	20.046
91	40.306	2.526
92	41.764	0
93	46.6	0
94	53.25	3

## Sheet: I-K lipolysis, lipogenesis
		Stimulated lipolysis				Basal lipolysis				Stimulated lipogenesis
		siCon	siC19orf12			siCon	siC19orf12			siCon	siC19orf12
	1	1.03015	1.53255		1	1.10688	0.762161		1	1.11089	0.842068
	2	1.01415	1.49924		2	1.02615	0.647859		2	0.797968	0.786457
	3	1.04123	1.55165		3	0.971653	0.630148		3	0.93145	0.733998
	4	0.983064	1.68522		4	0.980054	0.675377		4	1.15969	0.705586
	5	0.914028	1.47035		5	0.915258	0.730614		5	1.10072	0.523704
	6	1.01384	0.993455		6	0.796059	0.512217		6	1.30168	1.21867
	7	0.985766	1.13517		7	0.827243	0.835812		7	1.13956	0.557934
	8	1.06657	1.15947		8	1.0783	0.813572		8	0.458044	0.147443
	9	1.02559	1.09651		9	1.12531	0.90152
	10	0.954591	1.15166		10	1.08729	0.827281
	11	0.99538	1.94399		11	1.0858	0.870226
	12	0.948997	1.80682
	13	1.02664	1.84907

## Sheet: L-N OCR
		Time (minutes)	siC Eto BSA																siC Eto PA															siC Con BSA
		1.3	0.68	0.93	0.74	0.48	0.9	0.82	0.67	0.96	1.47	1.46	1.17	1.45	1.85	1.4	1.2	0.92	0.91	1.19	0.84	1	0.98	1.02	1.36	1.56	0.95	1.33	1.33	1.67	1.19	1.43	1.3	0.71	0.73	0.86	0.96	0.83	0.88	1.69	1.59	0.86	1.39	0.76	0.23
		7.75	0.6	0.8	0.6	0.48	0.85	0.72	0.66	0.87	1.37	1.43	1.16	1.5	1.78	1.37	1.2	0.91	0.85	1.12	0.84	1.01	1.05	0.94	1.36	1.53	0.94	1.32	1.34	1.58	1.2	1.4	1.28	0.62	0.71	0.79	0.86	0.82	0.83	1.56	1.45	0.83	1.24	0.75	0.18
		14.2	0.61	0.78	0.61	0.47	0.81	0.64	0.64	0.92	1.33	1.39	1.21	1.47	1.72	1.31	1.21	0.97	0.88	1.12	0.85	1	1.09	0.99	1.39	1.54	0.96	1.32	1.34	1.6	1.23	1.39	1.3	0.56	0.7	0.78	0.85	0.79	0.73	1.49	1.47	0.87	1.22	0.73	0.16
		20.65	0.6	0.8	0.57	0.52	0.85	0.66	0.65	0.85	1.31	1.39	1.18	1.44	1.72	1.33	1.21	1.01	0.94	1.18	0.9	1.02	1.13	0.97	1.4	1.57	1.03	1.3	1.38	1.66	1.24	1.41	1.34	0.59	0.67	0.76	0.79	0.82	0.72	1.45	1.4	0.85	1.17	0.71	0.18
	Eto treatment-->	27.18	0.6	0.78	0.51	0.41	0.71	0.61	0.49	0.87	1.39	1.45	1.19	1.48	1.79	1.36	1.3	1.01	0.97	1.09	0.79	1.1	1.1	0.99	1.47	1.61	1.16	1.33	1.43	1.72	1.24	1.45	1.41	0.51	0.69	0.74	0.75	0.91	0.68	1.57	1.53	0.91	1.19	0.79	0.28
		33.62	0.67	0.79	0.56	0.43	0.74	0.65	0.54	0.87	1.37	1.45	1.17	1.47	1.78	1.33	1.27	1.04	0.92	1.05	0.86	1.02	1.07	0.94	1.41	1.59	1.08	1.3	1.39	1.69	1.19	1.42	1.38	0.6	0.68	0.75	0.72	0.85	0.7	1.51	1.48	0.91	1.22	0.76	0.26
		40.07	0.64	0.81	0.58	0.43	0.69	0.66	0.55	0.86	1.35	1.47	1.2	1.44	1.75	1.36	1.27	1.04	0.87	1.01	0.83	0.98	1.02	0.97	1.41	1.54	1.06	1.27	1.39	1.64	1.16	1.38	1.35	0.56	0.72	0.77	0.73	0.9	0.72	1.46	1.51	0.95	1.23	0.78	0.29	1.11	1.53	1.65	0.66
		46.52	0.59	0.81	0.61	0.47	0.75	0.64	0.47	0.84	1.28	1.44	1.15	1.4	1.72	1.33	1.22	0.97	0.85	0.98	0.79	0.9	0.96	0.9	1.33	1.45	1.03	1.21	1.31	1.6	1.11	1.34	1.31	0.6	0.74	0.81	0.74	0.93	0.74	1.44	1.42	0.85	1.19	0.77	0.23	0.99	1.5	1.54	0.63
		52.97	0.58	0.77	0.55	0.44	0.74	0.67	0.51	0.87	1.31	1.45	1.15	1.42	1.66	1.33	1.23	1.03	0.85	0.95	0.75	0.85	0.92	0.89	1.34	1.47	1.03	1.23	1.3	1.61	1.1	1.37	1.28	0.56	0.7	0.83	0.79	0.89	0.73	1.44	1.5	0.86	1.22	0.79	0.27	1.04	1.6	1.53	0.76
		59.42	0.58	0.76	0.58	0.44	0.71	0.63	0.56	0.83	1.33	1.5	1.12	1.41	1.78	1.34	1.25	1.02	0.82	0.94	0.78	0.81	0.87	0.88	1.32	1.46	1.02	1.26	1.32	1.62	1.12	1.32	1.3	0.6	0.7	0.85	0.79	0.87	0.75	1.53	1.53	0.91	1.26	0.79	0.3	1.09	1.65	1.63	0.74
	Oligo treatment-->	65.95	0.2	0.26	0.48	0.15	0.29	0.25	0.16	0.39	1.16	1.31	1.05	1.4	1.82	1.28	1.13	0.96	0.31	0.36	0.4	0.31	0.33	0.31	1.13	1.36	0.86	1.12	1.07	1.5	1.01	1.18	1.15	0.23	0.31	0.35	0.39	0.42	0.37	1.41	1.34	0.86	1.11	0.73	0.17	1	1.44	1.32	0.91
		72.4	0.19	0.13	0.14	0.09	0.18	0.17	0.14	0.18	0.74	0.87	0.86	1.13	1.3	1.02	0.85	0.76	0.26	0.27	0.31	0.22	0.25	0.23	0.79	1.06	0.59	0.86	0.68	1.16	0.75	0.87	0.89	0.13	0.12	0.13	0.18	0.2	0.18	1.11	1.08	0.7	0.91	0.59	0.03	0.66	0.77	0.55	0.45
		78.86	0.13	0.15	0.2	0.11	0.14	0.11	0.07	0.15	0.53	0.6	0.63	0.85	1.09	0.83	0.58	0.66	0.23	0.28	0.25	0.25	0.26	0.24	0.57	0.86	0.43	0.69	0.47	0.89	0.56	0.66	0.68	0.13	0.09	0.08	0.06	0.13	0.13	0.81	0.78	0.55	0.77	0.48	-0.18	0.15	0.36	0.25	0.12
	FCCP treatment-->	85.39	2.51	2.52	2.33	2.2	2.95	3.05	2.57	3.32	4.94	5.71	3.65	5.44	5.86	5.21	4.88	4.03	2.52	3.11	2.36	2.08	2.95	3.04	3.35	5.14	3.83	3.45	3.59	4.54	3.3	3.22	2.86	2.84	3.14	4.15	3.31	3.92	3.54	5.99	7.12	4.34	5.52	5.79	4.86	5.38	6.92	6.14	3.65
		91.85	1.38	1.3	1.2	1.31	1.76	1.58	1.36	1.93	3.41	3.82	2.55	3.77	3.98	3.57	3.69	3.1	1.25	1.51	1.23	0.98	1.32	1.53	2.15	3.73	3.25	2.34	2.52	3	2.3	2.2	1.95	1.68	1.7	2.53	1.93	2.38	2.11	4.64	5.73	3.92	5	5.2	4.65	3.87	4.59	3.98	2.39
		98.24	0.97	0.9	0.91	0.88	1.22	1.1	0.93	1.3	2.5	2.59	1.81	2.66	2.79	2.54	2.82	2.3	0.8	1.02	0.79	0.68	0.84	0.99	1.46	2.72	2.19	1.68	1.75	2.02	1.72	1.61	1.43	1.26	1.18	2	1.44	1.88	1.62	3.69	4.84	3.39	4.24	4.43	4.06	2.82	3.12	2.86	1.72
	Rot. Treatment-->	104.75	0.09	0.1	0.01	0.09	0.11	0.12	0.05	0.08	0.44	0.72	0.52	0.92	0.57	0.63	0.8	0.69	0.03	0.11	0.18	0.25	0.11	0.23	0.71	1.14	0.46	0.56	0.69	0.71	0.51	0.71	0.5	0.09	0.11	0.19	0.02	0.12	0.1	1.28	1.21	1.33	1.29	1.94	2.01	0.69	0.27	0.09	0.35
		111.2	0.02	0	0.02	0	0.04	0.06	-0.02	0.01	0.13	0.23	0.24	0.33	0.21	0.25	0.3	0.27	0	0	0.01	0.06	-0.02	0.05	0.26	0.4	0.51	0.21	0.23	0.27	0.19	0.24	0.22	0.06	0.03	0.07	0	0.06	0.05	0.31	0.38	0.45	0.44	0.74	0.77	0.25	0.07	-0.02	0
		117.65	0	0	0	0	0	0	0	0	0	0	0	0	0	0	0	0	0	0	0	0	0	0	0	0	0	0	0	0	0	0	0	0	0	0	0	0	0	0	0	0	0	0	0	0	0	0	0
		siC BSA-ETO	siC19orf12 BSA-ETO	siC PA-ETO	siC19orf12 PA-ETO	siC BSA	siC19orf12 BSA	siC PA	siC19orf12 PA
	1	3.12	2.425	2.91	3.82	3.73	3.77	6.88	5.56
	2	3.01	2.34	3.575	3.055	3.86	2.54	6.785	5.635
	3	2.82	2.285	2.805	4.95	5.605	2.985	5.63	4.565
	4	2.85	2.665	2.36	2.665	4.305	5.25	6.255	4.505
	5	3.845	2.69	3.215	1.945	5.28	3.025	8.3	3.03
	6	3.655	3.65	3.545	1.95	4.69	3.915	7.485	2.395
	7	3.11	3.205	4.555	4.215	9.48	4.72	7.53	4.19
	8	4.24	2.245	7.66	4.33	11.71	4.96	6.965	4.755
	9	7.13	3.995	6.26	2.8	7.785	8.295	6.46	6.83
	10	7.97	5.99	4.905	7.445	9.88	12.01	6.745	8.685
	11	5.28	9.4	5.19	4.26	10.31	4.46	6.415	4.15
	12	7.82	4.505	6.28	4.57	9.11	10.2	10.28	2.535
	13	8.305	9.82	4.81	2.24	7.97	3.915	8.92	1.9
	14	7.445	8.32	4.615	3.51	9.61	4.675	6.685	2.28
	15	7.54	4.58	4.095	5.065	8.48	2.425	6.63	4.455
	16	6.265	11.59		5.205	5.075	2.5	7.515	4.4
	17		10.19		6.71	9.115	9.165	4.23	2.97
	18		5.655		3.315	8.06	1.99	8.48	4.165
	19					8.105	5.65	7.625	5.18
	20					6.11	3.67		5.17
	21					6.6	3.205
[truncated: 101 more columns]

## Sheet: O patient data
cohort specific rho values									Cohort size ans sex distribution
	age	BMI	HOMA	TG	waist	WHR	volume			n	sex	cohort
Kerr, A. (2020)	-0.06	-0.45	-0.47	-0.4	-0.5	-0.43	-0.53		Kerr, A. (2020)	77	100	Kerr, A. G., Andersson, D. P., Ryden, M., Arner, P. & Dahlman, I. Long-term changes in adipose tissue gene expression following bariatric surgery. J Intern Med 288, 219-233, doi:10.1111/joim.13066 (2020).
Imbert, A. (2022)	0.06	-0.06	-0.16	-0.19	-0.1	NA	NA		Petrus, P. (2018)	29	100	Petrus, P. et al. Glutamine Links Obesity to Inflammation in Human White Adipose Tissue. Cell Metab 31, 375-390 e311, doi:10.1016/j.cmet.2019.11.019 (2020).
Armenise, C. (2017)	-0.08	-0.16	-0.14	-0.04	-0.13	NA	NA		Armenise, C. (2017)	189	63.49	Armenise, C. et al. Transcriptome profiling from adipose tissue during a low-calorie diet reveals predictors of weight and glycemic outcomes in obese, nondiabetic subjects. Am J Clin Nutr 106, 736-746, doi:10.3945/ajcn.117.156216 (2017).
Krieg, L. (2021)	0.08	-0.05	-0.19	-0.26	NA	NA	0.06		Arner, P. (2018)	78	100	Arner, P., Andersson, D. P., Backdahl, J., Dahlman, I. & Ryden, M. Weight Gain and Impaired Glucose Metabolism in Women Are Predicted by Inefficient Subcutaneous Fat Cell Lipolysis. Cell Metab 28, 45-54 e43, doi:10.1016/j.cmet.2018.05.004 (2018).
Petrus, P. (2018)	-0.16	-0.29	-0.16	-0.36	-0.22	-0.2	-0.25		Arner, E. (2012)	56	100	Arner, E. et al. Adipose tissue microRNAs as regulators of CCL2 production in human obesity. Diabetes 61, 1986-1993, doi:10.2337/db11-1508 (2012).
Arner, E. (2012)	0.26	-0.22	-0.27	-0.35	-0.21	-0.1	-0.31		Imbert, A. (2022)	332	71.39	Imbert, A. et al. Network Analyses Reveal Negative Link Between Changes in Adipose Tissue GDF15 and BMI During Dietary-induced Weight Loss. J Clin Endocrinol Metab 107, e130-e142, doi:10.1210/clinem/dgab621 (2022).
Arner, P. (2018)	0.06	-0.29	-0.06	0.02	-0.25	-0.25	-0.23		Krieg, L. (2021)	23	69.57	Krieg, L. et al. Multiomics reveal unique signatures of human epiploic adipose tissue related to systemic insulin resistance. Gut 71, 2179-2193, doi:10.1136/gutjnl-2021-324603 (2022).
meta rho and p values
	age	BMI	HOMA	TG	waist	WHR	volume
meta_r	0.02	-0.21	-0.2	-0.2	-0.22	-0.27	-0.3
meta_p	0.64	0.0005	0.0004	0.0025	0.001	0.0009	0.0013
