# Supplementary material for: A spatiotemporal proteomic map of human adipogenesis
Source: Nat Metab. 2024 Apr 2;6(5):861–79. doi: 10.1038/s42255-024-01025-8 (PMC11132986; doi:10.1038/s42255-024-01025-8)
Supplement: Supplementary file 13 — Statistical Source Data Extended Data Fig. 1. [file 42255_2024_1025_MOESM13_ESM.xlsx]

## Sheet: S1B marker qPCR
PPARG -ΔΔct (18S)
		SGBS				NiGa				MoNiGa				hWA
-2						-1.21759	-0.2863	3.11437	3.51601	0.176323	-0.074	-0.02915	0.056584	0.704872	1.93734	1.40599	1.48543
0						-0.51457	0.084064	0.298658	0.137504	0.505891	0.411426	-0.62149	-0.30401	0.389567	0.713696	-1.32193	0.201634
1				-1.35845		2.73985	1.79909	2.35896	1.37851	1.33914	0.739848	0.85599	1.15056	2.72247	3.15866	3.15381	2.95606
2		1		-0.53533	0.378512	2.49314	3.94673	3.19535	3.56803	1.37295	1.45418	1.62293	1.32769	3.71809	3.82477	3.67243	4.01346
4		3.74308	2.37851	3.45681	4.18507	5.94298	5.27015	5.5157	6.25645	3.38267	3.4019	3.92505	3.50462	5.62615	6.26341	6.14282	5.88069
6		3.70487	3.96901	2.91265	4.48156	8.62819	8.44774	8.69652	8.73701	5.74147	5.36422	5.4019	5.93216	7.19466	7.20291	7.12412	7.35359
8		3.08746	3.36597	3.01257	1.73552	10.4994	9.57611	9.68085	9.80995	7.62205	7.14476		7.37217	8.15456	7.44485	7.22313	6.77175
10		2.65076	3.4489	2.8953	2.5008	11.9373	10.2841	10.1549	10.5763	8.08178	7.25474	7.26622		8.337	8.27328	8.07874	8.03149
12		3.11603	2.36457	3.09255	3.08576	10.5664	10.0024	10.4351	10.4753	7.86109	8.16601	8.21539	8.31433	7.84737	8.43746	11.0175	8.11541
14						12.0131	11.8847	11.5349	10.7604	9.16769	8.76875	8.60181	8.50009	7.85904	7.9219	7.96284	7.63241
CEBPA -ΔΔct (18S)
		SGBS				NiGa				MoNiGa				hWA
-2		1.56072	1.23879	-0.8625		-3.47393	-4.64386	-2.94342	-1.8365	-2.55639		-2.55639		-1.59946	-1.152	-1.64386	-1
0		-0.53533		0.344828	0.189034	-0.68966	0.028569	0.378512	0.298658	0.815575	0.31034	-0.51457	-0.62149	0.83996	-0.53533	0.097611	-0.39593
1		3.53232	3.99639	3.49442	2.79909	0.475085	0.028569	1.62761	0.070389	-5.64386	-2.64386	-1	-1.152	0.704872	1	0.575312	1.36177
2		3.8748	4.19535	3.27202	4.42828	0.62293	0.815575	0.807355	2.16993	0.070389	-0.59946	0.713696	-0.62149	0.678072	0.367371	0.263034	0.226509
4		9.66535	9.01742	8.92558	9.06695	2.97085	3.31904	3.7761	4.04352	2.11769	2.25701	2.26003	2.60644	0.910733	3.05137	2.74631	2.91457
6		10.3673	9.72347	9.72538	10.0373	5.96209	6.06286	6.1079	5.92315	5.37573	5.65507	5.79416	5.96209	3.82579	2.90689	3.26153	3.848
8		10.3292	10.5953	10.948	10.4992	7.27361	7.20955	6.7252	7.08545	8.62051	8.28239		8.04182	2.19219	2.73769	2.5435	2.65076
10		9.9425	10.3677	9.64859	9.28364	8.23165	6.82426	7.54767	8.16189	8.47723	8.72925	8.26632	9.27977	2.96532	3.31325	3.15704	3.28983
12		11.3661	10.1017	11.5485	10.2382	7.98237	8.27477	7.83023	8.25569	9.79157	9.68394	10.2099	10.3562	3.72901	3.86888	3.85499	3.49569
14						8.07468	8.82439	8.35231	7.75869	10.9905	10.6731	10.2008	10.6314	3.36737	3.37574	3.28392	3.74631
PLIN1 -ΔΔct (18S)
		SGBS				NiGa				MoNiGa				hWA
-2		0.014355	0.411426	-0.30401	0.831877	-0.25154	-0.66658			-0.62149	0.056584	0.286881	0.475085	-0.55639	-0.23447	-0.02915	0.226509
0		-0.47393		-0.12029	-0.97143	-0.04394	0.613532	-0.30401	-0.26882	0.084064	0.056584	0.097611	-0.25154	0.773996	-0.57777	0	-0.18442
1		0.887525	1.07724	0	-0.18442	0.871844	-0.16812	0.344828	0.070389	0.422233	0	-0.34008	0.887525	0.028569	-0.16812	-0.25154
2		0.613532		-0.04394	0.847997	0.163499	0.454176	0.555816	0.895303	-0.26882	-0.21759	0.014355	-0.59946	-0.18442	-0.04394	0.042644	0.163499
4		1.67356	2.11769	2.36737	2.21101	0.85599	0.575312	0.722466	1.05658	-0.49411	-0.34008	0.014355	0.378512	1.04963	1.02857	1.05658	1.1177
6		2.05658	1.1635	1.65535	1.79077	2.5435	2.88753	2.75489	2.5656	1.31615	0.918386	0.757023	1.48026	1.87971	1.08406	1.47508	1.36177
8		2.01436	1.32193	2.41954	1.51096	4.26379	2.35614	2.15704	2.61589	1.79494	1.58014		1.15056	0.956057	1.11103	1.61824	0.815575
10		0.454176	0.275007	0.275007	-0.18442		2.50335	2.24184	3.15218	1.89918	2.85997	2.54597		1.36177	0.963474	0.85599	0.963474
12		2.31904	1.8953	1.92979	1.28688	2.48285	2.3505	2.45681	2.82782	3.22188	3.19849	3.48414	4.07039	0.765535	0.9855		1.39506
14						5.20906	4.45022	3.52732	2.62761	3.1635	3.26754	2.56803	2.14405	0.713696	0.757023	1.62293	0.475085
HSL -ΔΔct (18S)
		SGBS				NiGa				MoNiGa				hWA
-2		0.31034	0.400538	-0.41504	0.815575	-0.20091	-0.2863			-0.12029	0.263034	0.378512	0.641546	-0.68966	-0.04394	0.333424	-0.02915
0		-0.21759	1.37851	-0.47393	-0.68966	0.321928	0.298658	-0.152	-0.47393	0.15056	-0.30401	0.028569	0.124328	0.704872	-0.05889	-0.39593	-0.25154
1		0.356144	1.02857	0.495695	0.070389	1.45943	-0.05889	0.641546	0.443607	0.485427	0.389567	0.163499	1.45943	0.678072	0.887525	0.495695	0.933573
2		0.918386	3.10098	-0.05889	1.21412	0.495695	0.831877	1.19535	0.176323	0.084064	-0.13606	0.575312	-0.0145	0.863938	0.687061	0.704872	0.887525
4		2.77821	3.05485	2.82579	3.16189	1.43829	1.04963	0.871844	1.40599	-0.152	0.176323	0.454176	0.400538	1.90689	2.21101	1.66448	1.78241
6		3.96625	3.77821	3.87381	3.7366	3.9542	4.33342	3.64616	3.77083	2.22959	2.0036	1.73118	2.51853	2.95977	2.65764	2.55582	3.12433
8		4.10434	4.2765	4.51096	3.94017		4.07382	4.32984	4.24641	3.18428	2.86394		2.83188	2.68706	2.40327	2.72901	2.40054
10		3.36177	3.69599	2.65306	2.62761		4.79338	4.23955	4.89627	4.19062	3.96347	4.15947		2.02503	2	2.08406	1.97453
12		4.44692	3.72465	4.5292	3.59932	4.98185	4.27128	4.6427	4.77294	4.41819	4.50589	4.7137	4.74093	2.35896	2.74846		2.63923
14							5.82018	5.37886	4.50399	4.56438	4.43429	4.38819	4.41075	2.10434	2.47249	2.20789	2.1375

## Sheet: S1C,D Early proteome
SGBS-earlyTC_00h_A	SGBS-earlyTC_00h_B	SGBS-earlyTC_00h_C	SGBS-earlyTC_00h_D	SGBS-earlyTC_04h_A	SGBS-earlyTC_04h_B	SGBS-earlyTC_04h_C	SGBS-earlyTC_04h_D	SGBS-earlyTC_12h_A	SGBS-earlyTC_12h_B	SGBS-earlyTC_12h_C	SGBS-earlyTC_12h_D	SGBS-earlyTC_24h_A	SGBS-earlyTC_24h_B	SGBS-earlyTC_24h_C	SGBS-earlyTC_24h_D	SGBS-earlyTC_48h_A	SGBS-earlyTC_48h_B	SGBS-earlyTC_48h_C	SGBS-earlyTC_48h_D	Student's T-test Significant 4_0	Student's T-test Significant 12_0	Student's T-test Significant 24_0	Student's T-test Significant 48_0	Student's T-test significant	-Log Student's T-test p-value 4_0	Student's T-test q-value 4_0	Student's T-test Difference 4_0	Student's T-test Test statistic 4_0	-Log Student's T-test p-value 12_0	Student's T-test q-value 12_0	Student's T-test Difference 12_0	Student's T-test Test statistic 12_0	-Log Student's T-test p-value 24_0	Student's T-test q-value 24_0	Student's T-test Difference 24_0	Student's T-test Test statistic 24_0	-Log Student's T-test p-value 48_0	Student's T-test q-value 48_0	Student's T-test Difference 48_0	Student's T-test Test statistic 48_0	ProteinGroups	Genes	UniProtIds
1.5862	1.29917	0.733212	0.546996	-1.00841	-0.29177	-0.0854703	0.0550184	0.554823	0.435605	0.591244	0.88767	-0.0668447	-0.086026	0.696121	0.0362636	-0.423116	-2.30934	-1.23179	-1.91956				+	48_0	2.17867	0.118442	-1.38881	-4.0631	0.811146	0.368947	-0.428613	-1.62882	1.58543	0.0267017	-0.906144	-2.93916	2.71119	0.0035536	-2.53933	-5.23674	A0A024R3M2;A0A1B0GUD6;A0A1B0GWG7;A0A2R8Y5X2;J3KNL5;Q3KR37;Q3KR37-2;Q3KR37-3;Q3KR37-4	GRAMD1B	A0A024R3M2;A0A1B0GUD6;A0A1B0GWG7;A0A2R8Y5X2;J3KNL5;Q3KR37;Q3KR37-2;Q3KR37-3;Q3KR37-4
0.754194	0.833557	1.00834	0.930266	1.71315	1.33408	0.695332	0.719072	0.304041	0.298089	-0.890725	-0.719748	-0.923287	-0.844793	-1.57337	-0.843674	-1.02972	0.387226	-1.50439	-0.647636			+		24_0	0.405379	0.631465	0.0374589	0.919691	1.87987	0.0948326	-0.181621	-3.47726	4.33685	0.000375839	-0.308856	-10.4099	2.0941	0.0108118	-0.25316	-3.89266	A0A024R571;Q9H4M9	EHD1	A0A024R571;Q9H4M9
1.06532	0.322492	-0.134937	0.534491	1.78816	1.1304	1.38016	0.228956	0.692362	-0.18333	0.362475	-0.431249	-0.361271	-0.553799	-0.035173	-1.52584	-2.47739	-0.70218	-0.860045	-0.239604						0.827868	0.410456	0.478216	1.65679	0.41859	0.567149	-0.235086	-0.944397	1.40553	0.0383898	-0.744022	-2.62528	1.48995	0.0330147	-1.05869	-2.77139	A0A024RAC6;Q14241	ELOA	A0A024RAC6;Q14241
1.18227	0.701034	1.04075	1.12278	1.47943	0.520494	0.550655	0.459337	1.1983	-0.101522	-0.297048	-1.29119	0.222065	-0.127978	-1.49586	-0.956705	-1.86516	-0.760057	-0.609511	-0.972079				+	48_0	0.435254	0.611691	-0.0859342	-0.975322	1.13638	0.247651	-0.376108	-2.17012	2.12548	0.0108115	-0.530836	-3.95545	3.32376	0.001063	-0.684016	-6.85447	A0A024RCR6;A0A0G2JK23;A0A0G2JL47;P46379;P46379-2;P46379-3;P46379-4;P46379-5	BAG6	A0A024RCR6;A0A0G2JK23;A0A0G2JL47;P46379;P46379-2;P46379-3;P46379-4;P46379-5
1.64441	0.892474	1.12817	1.06818	1.0688	1.22692	0.425919	0.70904	0.707555	0.177715	-0.827157	-0.678575	-0.465761	-0.463417	-0.826405	-1.27445	-1.13064	-1.22831	-1.41646	-0.738019			+	+	24_0;48_0	0.643804	0.486562	-0.157406	-1.34548	1.82206	0.102008	-0.646959	-3.36884	3.60803	0.00117949	-0.938139	-7.72689	4.40803	0.00016185	-1.1174	-10.7119	A0A075B730;P58107	EPPK1	A0A075B730;P58107
0.210481	-0.960539	-0.441875	-0.793494	1.34494	-0.0298362	0.748196	0.937079	1.10196	-0.00483994	-0.942078	-0.591652	-1.25741	-0.837553	-1.72157	-0.385427	-0.415084	1.41335	0.813886	1.81147						1.73883	0.196553	0.50404	3.21525	0.316582	0.644798	0.156578	0.748581	0.696701	0.176211	-0.224081	-1.4359	1.35984	0.0433526	0.567047	2.54698	A0A075B780	TNPO2	A0A075B780
1.35411	0.418454	1.05729	1.03127	1.56605	1.16887	1.07818	0.6394	0.287525	-0.151413	-0.537784	-0.704327	-1.24322	-1.02469	-1.54937	-0.554626	-1.58593	-0.252875	-0.77157	-0.225336			+	+	24_0;48_0	0.216004	0.791856	0.0864139	0.540789	2.24606	0.0553451	-0.725801	-4.20178	3.43043	0.00189305	-1.20302	-7.17181	2.37627	0.00640986	-0.978549	-4.47727	A0A087WT20;Q9NV06	DCAF13	A0A087WT20;Q9NV06
1.47037	1.52295	1.4505	0.847491	-1.41695	-0.547174	-1.36514	-1.71504	-0.502128	-0.425099	0.409161	0.0980106	0.32307	-0.424591	1.59154	-0.623576	0.495252	-0.26769	-0.34432	-0.576629				+	48_0	3.899	0.0198462	-0.668925	-8.71476	2.73902	0.0274925	-0.369642	-5.30345	1.09564	0.0713326	-0.286379	-2.10219	2.74272	0.00348009	-0.387332	-5.31236	A0A087WTA8;P08123	COL1A2	A0A087WTA8;P08123
-0.852363	-0.139932	0.361522	-1.11276	-1.67781	-0.146422	-0.969028	-0.253767	0.0458683	0.455502	-2.27876	-0.392293	0.309131	0.923992	0.0893922	1.03127	1.35275	1.05049	1.33341	0.869813				+	48_0	0.275534	0.739341	-0.367828	-0.665893	0.0542498	0.925633	-0.120253	-0.154115	1.34101	0.0431521	1.15621	2.51487	2.3697	0.00645455	1.79189	4.46312	A0A087WTK8;O75781	PALM	A0A087WTK8;O75781
0.874609	0.696166	0.937915	1.03375	0.856419	0.851084	0.89538	0.82731	0.317337	0.268372	0.299779	0.364164	-0.375219	-0.547319	-0.908666	-0.32611	-0.821661	-0.928114	-2.5066	-1.8086			+	+	24_0;48_0	0.147467	0.853767	-0.0548017	-0.387034	3.61793	0.0128085	-1.11943	-7.75887	4.11238	0.000299465	-2.78284	-9.50736	2.9967	0.00230182	-4.6907	-5.95018	A0A087WTW0;A0A087WVR3;Q96T88;Q96T88-2	UHRF1	A0A087WTW0;A0A087WVR3;Q96T88;Q96T88-2
1.41915	0.714957	0.999546	0.687745	0.46264	0.316859	1.20538	0.759778	0.757174	0.0284769	-0.163777	-0.149373	-0.604881	0.113679	-2.67355	-0.606235	-0.987184	-1.28575	-1.21087	0.216236				+	48_0	0.469159	0.594535	-0.478854	-1.03749	1.63853	0.131034	-1.48935	-3.03376	1.64066	0.0234805	-3.37655	-3.03758	2.41139	0.00608643	-3.15266	-4.55337	A0A087WTY6;A3KFI5;E5RFZ1;P41271;P41271-2	NBL1	A0A087WTY6;A3KFI5;E5RFZ1;P41271;P41271-2
1.3331	0.528519	0.214545	1.40638	0.848656	-0.68901	0.586898	0.00212362	-0.00784608	0.5691	0.414688	-0.074279	0.09473	0.158867	1.25577	-0.119654	-1.57291	-1.97213	-1.01074	-1.96681				+	48_0	0.742412	0.442272	-0.109575	-1.51333	0.989732	0.302137	-0.103443	-1.92613	0.574015	0.238916	-0.0838814	-1.22444	3.27518	0.00133631	-0.40101	-6.71375	A0A087WUT6;O60841	EIF5B	A0A087WUT6;O60841
-0.0378006	-0.680594	-0.888192	-0.21932	-1.95517	-1.28888	-0.987022	-1.17203	-0.953798	-0.384952	1.15733	1.01776	0.64761	0.535272	0.621926	0.769965	1.63599	0.368677	1.28848	0.524736			+		24_0	1.67292	0.205754	-0.501963	-3.09557	0.556877	0.485021	0.373576	1.19435	2.78281	0.00453571	0.617519	5.40961	2.09693	0.0107695	0.791957	3.8983	A0A087WUX8;A0A087WYF7;Q6UXV4	APOOL	A0A087WUX8;A0A087WYF7;Q6UXV4
0.461184	0.448305	0.0477934	0.775764	1.99569	0.638735	1.33728	0.66757	1.42323	0.279159	-0.57894	-0.693093	-0.700552	-0.828863	-1.86691	-0.349176	-1.60514	-0.344503	-0.969058	-0.138476						1.06283	0.335901	0.262124	2.04758	0.261353	0.692476	-0.117495	-0.636691	2.05613	0.0119936	-0.494132	-3.81737	1.78303	0.0195199	-0.432049	-3.29645	A0A087WV22;F8W7C6;P27635;X1WI28	RPL10	A0A087WV22;F8W7C6;P27635;X1WI28
1.26492	0.736713	0.679216	0.680796	1.12796	1.21665	0.405337	0.880597	0.897564	0.509692	-2.12935	-0.515832	-0.280143	-0.159717	-0.555757	-0.471571	-1.73796	-0.242637	-1.15359	-1.15289			+	+	24_0;48_0	0.107517	0.890287	0.0465961	0.291206	0.832663	0.361412	-0.797038	-1.6648	3.43221	0.00190323	-0.836767	-7.17721	2.86963	0.00272026	-1.32541	-5.62453	A0A087WV25;O95684;O95684-2	CEP43	A0A087WV25;O95684;O95684-2
0.58902	1.13559	0.874152	1.329	0.623353	0.531785	-0.337195	0.657663	-0.727186	-0.105609	1.63952	0.544595	-1.28039	-1.04164	-1.35912	0.167353	-0.559373	-2.1613	0.171102	-0.691325			+		24_0	1.11928	0.32208	-0.184335	-2.14159	0.56805	0.477768	-0.193677	-1.21398	2.51081	0.00597439	-0.559401	-4.77311	1.88336	0.0163713	-0.538886	-3.48386	A0A087WVF7;Q9NZM3;Q9NZM3-2;Q9NZM3-3;Q9NZM3-4	ITSN2	A0A087WVF7;Q9NZM3;Q9NZM3-2;Q9NZM3-3;Q9NZM3-4
0.406407	0.974521	0.60888	0.649995	1.11646	1.49168	0.745038	0.65051	-0.187754	0.471384	0.731129	0.331459	-0.709278	-0.829744	0.330739	-0.570009	-1.30734	-1.13857	-1.78431	-1.98119				+	48_0	0.74299	0.442118	0.138208	1.5143	0.692545	0.421237	-0.131084	-1.42883	2.05942	0.0119458	-0.447703	-3.82386	4.14147	0.000250559	-0.89693	-9.6202	A0A087WVI1;B3KPU0;Q96JY6;Q96JY6-5	PDLIM2	A0A087WVI1;B3KPU0;Q96JY6;Q96JY6-5
0.557485	0.363324	0.291221	1.1285	1.4268	0.697153	1.32419	0.811048	0.511643	0.62651	-0.4979	-0.863557	-0.757782	0.0169767	0.247973	-0.596545	-2.66349	-0.60762	-1.26355	-0.752367						0.92851	0.373282	0.135103	1.82444	0.760813	0.390666	-0.180532	-1.54434	1.50537	0.0308826	-0.241517	-2.79829	2.03225	0.0124732	-0.537096	-3.7704	A0A087WVM4;B7ZM99;Q6UB35	MTHFD1L	A0A087WVM4;B7ZM99;Q6UB35
1.57873	1.1799	1.39686	0.862276	1.20247	0.654878	1.22766	0.52027	-0.23533	-0.0870847	-1.03611	-1.03012	-0.970894	-0.366828	-1.37786	-1.21717	-1.21288	-0.517716	-0.610392	0.0393342			+	+	24_0;48_0	0.719655	0.455425	-0.258159	-1.47485	3.10611	0.0197241	-1.35366	-6.2417	3.77604	0.000745247	-1.63587	-8.28485	3.06001	0.00200576	-1.33776	-6.11759	A0A087WWE7;E5RGR5;Q8N0T1;Q8N0T1-2	RBIS	A0A087WWE7;E5RGR5;Q8N0T1;Q8N0T1-2
0.838941	1.01643	1.53033	0.2089	0.580769	1.23216	0.873528	0.649493	0.442559	0.0777177	0.445383	0.636695	-1.46528	-0.987042	-1.12338	-0.742864	-0.305266	-1.07981	-0.768566	-2.0607			+	+	24_0;48_0	0.0749523	0.925115	-0.0306394	-0.208833	0.841157	0.357466	-0.236002	-1.67899	3.14563	0.00222041	-0.937397	-6.34964	2.26266	0.00784441	-0.925051	-4.23632	A0A087WWQ2;Q92979;V9GYP5	EMG1	A0A087WWQ2;Q92979;V9GYP5
-1.01501	-0.251162	0.27544	-0.530235	0.385978	1.04745	-0.033036	0.751923	-0.0385128	0.977692	0.174831	0.607154	-0.695198	-0.297561	-3.19073	-0.840351	-0.186563	0.947519	0.668506	1.24186						1.37608	0.26631	0.860139	2.57476	1.21502	0.22442	0.759179	2.30178	0.580787	0.234237	-0.820234	-1.23629	1.36805	0.0424936	0.981668	2.56102	A0A087WWW8;Q9Y6J0;Q9Y6J0-2	CABIN1	A0A087WWW8;Q9Y6J0;Q9Y6J0-2
-0.338672	-0.149906	-0.507015	-0.513563	-2.1194	-0.877797	-1.03842	-1.1424	-0.872492	-0.559246	-0.0826211	0.536425	0.814387	0.241747	1.40444	1.04497	1.60938	0.40599	1.56601	0.578185			+	+	24_0;48_0	1.69119	0.202728	-0.382206	-3.12858	0.160335	0.792586	0.0553405	0.41684	2.54402	0.00556438	0.522411	4.848	2.29206	0.00755778	0.590543	4.29792	A0A087WX97;Q9BXK5	BCL2L13	A0A087WX97;Q9BXK5
-0.946659	-0.837924	-1.00613	-1.14565	-1.17317	-0.598725	-0.593688	-1.03152	-0.549631	-0.042878	0.941391	0.648331	0.129979	0.476248	-0.564761	0.167138	1.88828	1.14528	1.72101	1.37308			+	+	24_0;48_0	0.358912	0.669488	0.0531588	0.831335	1.94261	0.0850596	0.48634	3.59662	2.39874	0.00652542	0.408601	4.52587	5.08429	0.000335329	0.992086	14.0135	A0A087WXC5;E7ESZ7;O95299	NDUFA10	A0A087WXC5;E7ESZ7;O95299
0.8674	0.418849	0.624062	0.587944	1.12275	0.857129	0.954953	0.649514	0.963381	0.584265	-0.214342	0.342344	-0.289645	-0.319119	-0.803431	-0.0783755	-0.600754	-1.23205	-2.32957	-2.1053			+	+	24_0;48_0	1.038	0.341856	0.374605	2.0063	0.332722	0.633977	-0.283727	-0.780413	2.84805	0.00378447	-1.37579	-5.57053	2.75489	0.00327383	-3.02347	-5.34173	A0A087WXK8;Q9H4H8;Q9H4H8-2	FAM83D	A0A087WXK8;Q9H4H8;Q9H4H8-2
-0.138735	-1.0717	-0.780367	-0.650994	-0.238505	-0.570514	-1.57584	0.0237011	0.133332	0.459723	-0.0855386	0.289624	0.392011	0.5613	-2.2299	0.13657	1.85475	0.637402	1.76957	1.08412				+	48_0	0.0620713	0.937445	0.00991988	0.175021	2.04262	0.0746431	0.12156	3.79076	0.220298	0.667731	0.0530849	0.550047	2.90604	0.00271175	0.282348	5.71646	A0A087WXL6;B7Z879;Q9H270	VPS11	A0A087WXL6;B7Z879;Q9H270
0.709096	0.697868	0.459186	0.321277	0.209568	1.26419	1.74201	0.600895	1.2698	0.66475	-0.299889	-0.692763	-0.204587	-0.343046	-2.44463	-0.526716	-1.18076	-0.146831	-1.07705	-1.02236				+	48_0	0.532132	0.551939	0.272506	1.15061	0.282857	0.673515	-0.208328	-0.680841	1.43165	0.0363344	-0.954453	-2.67029	2.80395	0.00308536	-0.939069	-5.46138	A0A087WXZ7;K7EIX2;Q6AI08	HEATR6	A0A087WXZ7;K7EIX2;Q6AI08
0.604128	-0.302268	0.361744	0.742057	0.177399	1.30871	1.03471	0.970697	0.44931	0.29768	0.877984	0.852727	-1.04296	-0.518517	-1.28948	0.309009	-2.38277	0.190692	-1.33928	-1.30157						0.765853	0.433268	0.104827	1.55283	0.437751	0.555471	0.0538766	0.979934	1.23487	0.0536076	-0.198392	-2.33516	1.44842	0.0356364	-0.313528	-2.69927	A0A087WY00;F8W6H6;F8WE88;G3V394;Q9Y4I1;Q9Y4I1-2;Q9Y4I1-3	MYO5A	A0A087WY00;F8W6H6;F8WE88;G3V394;Q9Y4I1;Q9Y4I1-2;Q9Y4I1-3
0.693298	0.702956	0.339324	0.769964	1.47524	0.846846	0.787075	0.577073	1.10907	0.193603	-0.319937	-0.195101	0.197205	-0.174554	-2.78161	-0.450076	-1.16061	-0.364942	-1.28701	-0.957817				+	48_0	0.654379	0.482243	0.235713	1.36363	0.601761	0.459204	-0.342963	-1.27283	1.09497	0.0714703	-1.14086	-2.10107	3.35272	0.000977778	-1.25293	-6.93949	A0A087WY35;O95965	ITGBL1	A0A087WY35;O95965
-0.337732	-0.732145	-0.588302	-1.47231	0.428368	0.233417	-1.6568	-1.42552	-0.590581	-0.472363	-0.548661	0.696968	0.736594	-0.294096	1.43541	-0.385797	1.72156	1.36838	0.858749	1.02487				+	48_0	0.110172	0.888245	0.0553427	0.297744	0.679006	0.427923	0.17273	1.40576	1.22169	0.0548075	0.360341	2.31299	3.21179	0.0017382	0.631727	6.5336	A0A087WYB4;Q9UJZ1	STOML2	A0A087WYB4;Q9UJZ1
0.430434	1.32505	-0.0898224	0.305319	1.32953	0.266363	0.947197	0.888131	0.658857	0.0821358	0.494578	-0.261647	-0.656284	-0.368419	0.505654	-0.0582511	-1.90118	-0.471272	-2.74931	-0.677058						0.439843	0.609226	0.347373	0.983792	0.285018	0.671548	-0.237187	-0.685233	0.817139	0.130482	-0.606203	-1.63885	1.7116	0.022127	-1.84834	-3.1656	A0A087WYJ2;M0R2B7;P28340	POLD1	A0A087WYJ2;M0R2B7;P28340
1.15621	0.353829	0.866942	-0.0521951	2.04312	1.46855	0.781247	0.427438	0.813747	0.606032	-1.11607	-0.97079	-0.571759	-0.194019	-1.40509	-0.582525	-1.07289	-0.351278	-1.28519	-0.915301				+	48_0	0.637112	0.490286	0.199147	1.33396	0.61753	0.451358	-0.248718	-1.30017	1.8525	0.0166316	-0.422157	-3.42574	2.36049	0.00659152	-0.494587	-4.44333	A0A087WYN9;Q7Z478	DHX29	A0A087WYN9;Q7Z478
0.669858	0.0360814	1.03954	0.161705	1.04177	1.38606	1.01516	0.926355	0.718088	0.281561	-0.562813	0.0989776	-0.784719	-0.613608	-2.91538	-0.723891	-0.924919	0.0110006	-0.868991	0.00816448						1.29122	0.277126	0.326411	2.43029	0.432712	0.558103	-0.181804	-0.97062	1.55991	0.0275928	-0.920676	-2.89403	1.4078	0.0390195	-0.488117	-2.62919	A0A087WYV5;O94813;O94813-2;O94813-3;X6R3P0	SLIT2	A0A087WYV5;O94813;O94813-2;O94813-3;X6R3P0
-1.94554	0.672773	-0.214219	-0.579721	-0.884452	-0.757145	-1.32864	-0.611278	-1.103	-0.710998	0.431604	-0.0432645	0.392266	0.255103	0.103401	0.810489	1.45747	0.876176	1.32099	1.85798						0.277294	0.737774	-0.292483	-0.669495	0.0907916	0.875432	0.123776	0.249426	0.797306	0.137071	0.700499	1.60564	1.76551	0.020038	1.46344	3.26417	A0A087WYV6;A0A087WZU5;O43657	TSPAN6	A0A087WYV6;A0A087WZU5;O43657
0.919134	1.03404	1.04012	1.63463	1.47568	-0.462261	-0.339935	1.45117	-0.480229	0.459004	-0.156642	-0.691453	-0.812487	0.0276405	-2.32993	-0.557945	-0.853017	-0.498251	-0.551195	-0.308071				+	48_0	0.510714	0.566079	-0.284435	-1.11244	2.43529	0.0435082	-0.624626	-4.60561	2.11389	0.0108154	-0.943163	-3.93221	3.88672	0.000204007	-0.777022	-8.67099	A0A087WZB5;Q9HBI1;Q9HBI1-2;Q9HBI1-3	PARVB	A0A087WZB5;Q9HBI1;Q9HBI1-2;Q9HBI1-3
1.023	0.251064	0.448706	0.0372888	1.92761	1.0536	0.965647	0.526032	1.0764	-0.57239	-0.930476	0.158261	-0.810618	-1.14228	-1.29191	-0.926225	-1.51154	-0.111768	-1.19765	1.02726			+		24_0	0.958563	0.361845	0.268715	1.87436	0.466153	0.537161	-0.200906	-1.03201	3.10599	0.00233932	-0.587494	-6.24137	0.703552	0.158552	-0.35201	-1.44754	A0A087WZJ6;A0A2R8Y6Y1;A0A2R8Y761;A0A2R8Y7R8;A0A2R8Y883;A0A2R8YCJ4;A0A2R8YCP1;A0A2R8YCX2;A0A2R8YGP2;Q5TBB1;Q5TBB1-2	RNASEH2B	A0A087WZJ6;A0A2R8Y6Y1;A0A2R8Y761;A0A2R8Y7R8;A0A2R8Y883;A0A2R8YCJ4;A0A2R8YCP1;A0A2R8YCX2;A0A2R8YGP2;Q5TBB1;Q5TBB1-2
1.27679	0.354459	0.926493	0.621173	0.924099	1.26388	0.855359	1.00888	-0.0315415	0.0373676	0.204483	0.501911	-0.785296	-0.509297	-2.72314	-0.644246	-0.650959	-0.669133	-0.952403	-1.00887				+	48_0	0.449878	0.604912	0.103475	1.00225	1.42802	0.168733	-0.292273	-2.66402	1.89615	0.0156359	-0.929049	-3.50805	3.49105	0.000650794	-0.765464	-7.35745	A0A087WZK9;B3KS98;O15372	EIF3H	A0A087WZK9;B3KS98;O15372
1.03056	0.681464	0.631844	0.418236	0.731059	1.10474	1.0083	0.736613	1.38212	0.326154	-0.10859	-1.01655	-0.337291	-0.340734	-2.56671	-0.60125	-1.28732	-0.725325	-1.07734	0.0100236				+	48_0	0.611589	0.506205	0.107713	1.28988	0.481487	0.529427	-0.286707	-1.05986	1.61141	0.0248163	-0.869486	-2.98533	2.47166	0.0054394	-0.768693	-4.68581	A0A087X011;E9PES4;J3KPF9;Q9Y496	KIF3A	A0A087X011;E9PES4;J3KPF9;Q9Y496
1.29664	1.0735	0.644229	0.092126	1.89467	1.26783	0.474813	-0.124049	0.505879	0.619124	0.211458	-0.612793	-0.859728	-0.210323	0.122497	-0.964002	-1.04085	-1.48855	-1.39496	-1.50752				+	48_0	0.0704203	0.929388	0.0304632	0.197022	0.764002	0.389716	-0.178452	-1.54971	1.82494	0.0171939	-0.375807	-3.37421	3.51981	0.000526459	-0.639447	-7.44689	A0A087X020;Q9Y3A5	SBDS	A0A087X020;Q9Y3A5
-0.371321	-0.653268	-0.455696	0.337345	-1.41073	-1.86526	-1.12487	-0.116739	-0.568871	-0.173135	0.610004	0.577695	0.357418	0.910125	2.55322	0.872543	0.875337	-0.724642	0.781118	-0.410269						1.01485	0.347026	-0.281651	-1.96785	0.502796	0.518576	0.132588	1.09826	1.49887	0.0310886	0.487097	2.78694	0.395286	0.317777	0.138919	0.900699	A0A087X0H9;Q5T8P6;Q5T8P6-2;Q5T8P6-3	RBM26	A0A087X0H9;Q5T8P6;Q5T8P6-2;Q5T8P6-3
2.41579	0.303066	0.447573	0.814499	0.418822	-0.175965	0.684495	0.441457	0.117968	0.199734	0.442478	0.2951	-0.319209	-0.0565099	-0.336605	0.136969	-2.70261	-1.1763	-1.27055	-0.680205						0.593518	0.515882	-0.668787	-1.25849	0.729155	0.4055	-0.74906	-1.49093	1.20455	0.0569033	-1.16655	-2.28421	2.0284	0.0125281	-2.51183	-3.76286	A0A087X0K0;P39059	COL15A1	A0A087X0K0;P39059
0.829153	0.374197	0.780381	1.10377	1.25453	1.42798	1.27849	0.292779	0.629722	-0.210661	0.377601	-0.216073	-1.04971	-0.608835	-0.154323	-0.518685	-1.85255	-1.14079	-1.80387	-0.793118			+	+	24_0;48_0	0.433105	0.613669	0.133285	0.971349	1.27394	0.204883	-0.286495	-2.40106	2.8993	0.00331773	-0.619301	-5.69935	3.45553	0.000737516	-0.99172	-7.2482	A0A087X0M4;Q9BWU0	SLC4A1AP	A0A087X0M4;Q9BWU0
-0.908969	-1.24796	-0.511103	-0.791933	-0.141743	-0.953402	-0.278127	-0.446491	-0.272543	-0.460392	-1.34183	-0.449467	0.362947	-0.110736	0.471278	0.331703	1.43013	1.74233	1.41313	2.16319			+	+	24_0;48_0	0.885174	0.390176	0.152272	1.75236	0.353399	0.615378	0.0868709	0.820687	2.88453	0.00356579	0.419175	5.66201	4.46656	0.000173375	0.947752	10.9661	A0A087X0W7	ACOT2	A0A087X0W7
0.99936	0.400639	0.348629	0.435169	2.25593	1.01357	0.94548	0.268441	1.00238	-0.0213238	-1.10792	-0.585688	-0.175896	-0.045005	-2.22989	-0.16938	-0.94247	-0.722762	-0.704884	-0.964381				+	48_0	0.619313	0.502877	0.343556	1.30325	0.745779	0.397707	-0.432703	-1.51901	1.15069	0.0633673	-0.717697	-2.19403	3.76526	0.000183908	-0.824415	-8.24804	A0A087X0W9;Q8N6M0	OTUD6B	A0A087X0W9;Q8N6M0
-0.928694	-0.292219	-0.884529	-1.41221	-1.64951	-1.10192	-0.686523	-0.717201	-0.504646	-0.0306187	2.07342	0.833121	0.713905	0.645961	0.926205	0.928848	0.17491	0.716535	1.37221	-0.177052			+		24_0	0.195801	0.808128	-0.0263476	-0.496677	1.27987	0.203128	0.243386	2.41108	3.37156	0.00215228	0.278254	6.99523	1.85533	0.0170802	0.231621	3.43106	A0A087X0X3;P52272;P52272-2	HNRNPM	A0A087X0X3;P52272;P52272-2
1.4317	0.610154	1.37709	0.697696	-0.452062	0.481267	0.59052	1.25276	1.24341	0.125991	-0.435037	0.0724552	-0.945818	0.230389	-1.73805	-1.8226	-1.50984	-0.414188	-0.283742	-0.512107				+	48_0	0.651498	0.483022	-0.218983	-1.35869	0.95665	0.31516	-0.303455	-1.87119	2.15182	0.0104599	-0.818958	-4.00858	2.52867	0.00461795	-0.667105	-4.8133	A0A087X127;E7EWM3;Q8NF64;Q8NF64-2;Q8NF64-3	ZMIZ2	A0A087X127;E7EWM3;Q8NF64;Q8NF64-2;Q8NF64-3
1.58475	0.249843	0.937915	0.140967	1.36055	0.920321	1.07694	0.390828	0.43877	0.442298	0.242541	-0.452366	0.224642	-0.700462	-1.27165	-0.843406	-0.208116	-1.2425	-2.34932	-0.942555						0.211907	0.79521	0.0801961	0.531916	0.682879	0.425421	-0.215311	-1.41236	1.61371	0.0246652	-0.528557	-2.98943	1.85801	0.0169347	-0.735165	-3.43608	A0A087X1A5;O95793;O95793-2;Q5JW30	STAU1	A0A087X1A5;O95793;O95793-2;Q5JW30
0.976852	0.755244	0.800895	0.764964	1.04277	0.515432	0.611234	0.402967	0.496747	0.528462	0.0237848	0.183978	-0.324121	-0.0661903	-3.28967	-0.529499	-0.760836	-0.568718	-1.26264	-0.301654				+	48_0	0.569449	0.533006	-0.318509	-1.21644	2.08746	0.0698101	-0.9065	-3.87945	1.32683	0.0444367	-3.29566	-2.49071	3.50251	0.00059279	-2.71812	-7.39297	A0A087X1T7;H0YMF1;P16112;P16112-2;P16112-3;Q6PID9	ACAN	A0A087X1T7;H0YMF1;P16112;P16112-2;P16112-3;Q6PID9
0.0341271	1.21765	0.796879	1.5972	0.936096	1.17847	0.726155	0.63169	-0.00152449	-0.937426	-1.08266	-0.125575	0.0963477	-0.712721	-2.47716	-0.320575	-0.162152	-1.50301	-0.0565135	0.164715						0.042332	0.959484	-0.013226	-0.121678	1.80468	0.104823	-0.441761	-3.33653	1.4396	0.0356066	-0.538373	-2.68402	1.37755	0.041562	-0.396752	-2.57727	A0A087X1U5;F5H7T0;F6RJM5;Q96S38;Q96S38-2	RPS6KC1	A0A087X1U5;F5H7T0;F6RJM5;Q96S38;Q96S38-2
0.808823	0.563951	0.621664	0.844476	0.956505	0.778616	0.661066	0.729065	0.824488	0.496317	0.268532	0.451635	-0.230347	-0.532498	-2.79489	-0.289208	-1.42629	-1.00081	-1.3505	-0.380602				+	48_0	0.325257	0.696134	0.171659	0.765735	0.723149	0.408025	-0.478367	-1.48077	1.45053	0.0347427	-4.00818	-2.70292	3.38969	0.000945455	-4.19478	-7.04923	A0A087X1W5;Q9BW19	KIFC1	A0A087X1W5;Q9BW19
1.2421	0.715517	0.725585	0.613123	1.64601	0.8913	1.00066	0.61908	0.700984	0.244497	-0.35184	-0.210008	-0.737657	-0.625301	-0.00304196	-0.559059	-1.59971	-1.11931	-1.96959	-1.22332			+	+	24_0;48_0	0.357622	0.669907	0.181284	0.828847	1.40571	0.173827	-0.613464	-2.62559	3.02782	0.00253875	-1.09972	-6.03203	4.13506	0.000248337	-1.93942	-9.59524	A0A087X211;Q8TCG1	CIP2A	A0A087X211;Q8TCG1
1.22592	0.288387	-0.241114	0.50678	2.03068	1.30979	0.521667	-0.0650015	1.03688	0.490987	0.0313472	-0.653384	-1.044	-1.11734	-2.13669	-0.519699	-0.0108471	-0.756188	-1.18738	0.289207						0.404567	0.630945	0.173671	0.918167	0.181657	0.770304	-0.0752602	-0.465222	1.959	0.0140727	-0.568039	-3.6281	0.97048	0.0913952	-0.296618	-1.89416	A0A087X295;Q9NNW5	WDR6	A0A087X295;Q9NNW5
-0.71484	-1.61456	-0.568307	-1.28792	0.146087	0.0298743	-0.445579	-0.443773	-0.0832725	-0.190052	-0.907696	-1.00317	-0.356813	0.299784	0.773156	-0.0129073	1.30033	2.11615	1.13951	1.82398				+	48_0	1.61512	0.216821	0.307595	2.99195	0.713694	0.411319	0.177301	1.46475	1.92562	0.014979	0.433089	3.56412	3.66441	0.000333333	0.935977	7.91046	A0A087X296;A0A2R8YDM0;P23219;P23219-2;P23219-3;P23219-4;P23219-5;P23219-6	PTGS1	A0A087X296;A0A2R8YDM0;P23219;P23219-2;P23219-3;P23219-4;P23219-5;P23219-6
0.599431	0.929181	1.01621	1.50931	0.940528	0.366644	1.44956	0.800574	-0.713294	0.49874	0.187177	-0.0202366	-1.06192	-0.527017	-2.21944	-1.47762	-0.317213	-0.737416	-0.56032	-0.662887			+	+	24_0;48_0	0.164164	0.837609	-0.0232904	-0.425618	1.74156	0.115571	-0.192283	-3.22024	2.93373	0.00296398	-0.437849	-5.7871	3.55824	0.000391608	-0.296832	-7.5678	A0A087X2H1;Q9ULT8	HECTD1	A0A087X2H1;Q9ULT8
-0.650335	-1.06993	-0.838284	-0.851888	-1.07992	-0.728201	-1.84909	-0.64402	-0.197556	-0.489659	-0.0128726	-0.310104	0.88754	0.993676	0.816882	1.43754	1.0792	1.12585	0.789224	1.59195			+	+	24_0;48_0	0.329419	0.692956	-0.166149	-0.773928	2.41165	0.046048	0.447691	4.55393	4.59139	0.000528302	1.40749	11.5271	4.40384	0.00016092	1.49153	10.6939	A0A088AWP5;E9PDC2;H7BZH9;Q8WUY3;Q8WUY3-2;Q8WUY3-3;Q8WUY3-4	PRUNE2	A0A088AWP5;E9PDC2;H7BZH9;Q8WUY3;Q8WUY3-2;Q8WUY3-3;Q8WUY3-4
0.927126	1.44536	1.06565	0.87044	0.970641	0.707387	1.06512	0.384476	0.290559	-0.0524243	-0.811174	-0.153963	-0.2642	-0.437855	-1.56469	-0.26393	-2.46604	-1.06597	-0.80196	0.155455			+		24_0	0.720183	0.455337	-0.249627	-1.47575	2.50706	0.0404248	-1.06441	-4.76471	2.62906	0.00533163	-1.44567	-5.04323	2.05257	0.012038	-1.79399	-3.81036	A0A096LNR9;A0A1B0GTX4;A0A1B0GUM4;A0A669KBC2;O76039;O76039-1	CDKL5	A0A096LNR9;A0A1B0GTX4;A0A1B0GUM4;A0A669KBC2;O76039;O76039-1
0.204392	-0.462382	-1.04918	-1.36466	-1.30321	-0.886675	-0.651436	-0.625355	-0.487654	-0.526778	0.309977	-1.07103	0.913432	0.260376	0.87336	0.264109	1.53432	1.19824	2.16972	0.700432				+	48_0	0.208001	0.798618	-0.0677207	-0.523425	0.197587	0.752405	0.0763679	0.500614	1.72356	0.02113	0.424557	3.18737	2.37105	0.00646585	0.704986	4.46602	A0A096LPI6	ENSG00000276612	A0A096LPI6
0.934178	1.03567	1.03551	0.517687	1.71192	0.664599	1.37288	0.460374	-0.289557	0.310817	-1.18943	-0.542022	-0.0741446	-0.800872	-0.702839	-0.759054	-1.45949	0.580071	-1.06032	-1.74597			+		24_0	0.214796	0.792049	0.0935421	0.538176	2.10506	0.0684764	-0.712846	-3.91454	3.35367	0.00212	-0.798213	-6.94229	1.82427	0.0180576	-0.98194	-3.37295	A0A0A0MQR2;Q9BY42	RTF2	A0A0A0MQR2;Q9BY42
-1.72977	-0.662195	-0.997248	-0.706132	-1.02093	0.105988	0.176109	-0.930311	0.846362	0.384178	1.72482	1.66025	0.779479	0.246133	1.49876	0.794654	-0.751189	-1.00087	0.19808	-0.616178			+		24_0	0.729559	0.449779	0.34629	1.49161	2.75174	0.0277538	1.24331	5.33413	2.69724	0.00518539	1.05825	5.2035	0.643095	0.180333	0.274781	1.34426	A0A0A0MQR7;P19388	POLR2E	A0A0A0MQR7;P19388
-1.1273	-1.53858	-1.41998	-1.11969	-1.38526	-0.312282	-0.658273	-0.150221	0.255183	0.138986	0.563139	0.219615	0.19375	0.780739	-0.279005	0.40383	1.91665	1.06119	1.70957	0.747934		+	+	+	12_0;24_0;48_0	1.21213	0.291607	0.233231	2.29693	4.55269	0.00368421	0.551429	11.3504	3.17722	0.00220253	0.544723	6.43696	3.99986	0.000221782	0.919345	9.08181	A0A0A0MQS9;A0A0A0MTC7;Q16363;Q16363-2	LAMA4	A0A0A0MQS9;A0A0A0MTC7;Q16363;Q16363-2
-0.94785	-1.32958	-1.21968	-1.2792	-0.900036	-0.873766	-0.985631	-1.04139	0.123618	0.0767297	-0.0914832	-0.051393	0.784671	0.890331	0.832061	0.808349	1.20697	1.41799	1.29824	1.28105		+	+	+	12_0;24_0;48_0	1.39625	0.263942	0.589898	2.60935	4.72854	0.00538462	2.92309	12.1739	6.35083	0.0056	4.89323	22.9725	6.67874	0	6.03545	26.0819	A0A0A0MQV1;P28845	HSD11B1	A0A0A0MQV1;P28845
1.06432	0.367272	0.702646	0.265578	0.686985	0.484824	1.14958	0.426385	-0.635084	0.541274	0.890185	0.575777	-1.03045	-0.20375	0.43804	-0.153954	-3.12345	-0.607074	-0.881222	-0.957874						0.134455	0.866675	0.0386868	0.356391	0.279681	0.676377	-0.11426	-0.674368	1.2617	0.050849	-0.372459	-2.38039	1.76852	0.0199857	-0.886074	-3.26971	A0A0A0MQV6;P09038;P09038-1;P09038-2;P09038-3	FGF2	A0A0A0MQV6;P09038;P09038-1;P09038-2;P09038-3
-1.09942	-0.296708	-0.474198	-1.06707	-1.3285	-0.9194	-0.964321	-0.805361	-1.42364	-0.050273	1.73983	1.06031	0.0182595	0.20135	1.09524	1.01205	1.38232	0.108774	1.17343	0.637327				+	48_0	0.534256	0.551064	-0.0774417	-1.15438	0.721322	0.40877	0.305675	1.47768	2.06435	0.0119584	0.377416	3.83361	2.35728	0.00663884	0.447313	4.43643	A0A0A0MR02;P45880	VDAC2	A0A0A0MR02;P45880
0.26998	0.519388	1.07058	1.8051	0.41255	1.39257	1.09608	0.648839	0.727339	-0.801604	-1.4536	-0.274179	-1.11136	-0.504105	-1.13665	-0.45037	-1.4559	-0.163566	-1.25891	0.66782			+		24_0	0.024228	0.975136	-0.00972581	-0.0709536	1.26515	0.206932	-0.462366	-2.38621	2.35044	0.00766494	-0.580805	-4.4218	1.29767	0.0488399	-0.496915	-2.44122	A0A0A0MR59;A0A0C4DG68;Q8TB72;Q8TB72-2;Q8TB72-3;Q8TB72-4	PUM2	A0A0A0MR59;A0A0C4DG68;Q8TB72;Q8TB72-2;Q8TB72-3;Q8TB72-4
-1.31332	-1.11535	-1.03275	-0.865412	-1.04738	-0.874357	-0.328917	-0.848987	-0.465382	-0.291754	-0.260424	0.237532	0.210209	0.491623	1.79913	0.402805	1.1245	1.43237	1.77803	0.967816			+	+	24_0;48_0	0.851592	0.400914	0.086288	1.6964	2.60929	0.0335475	0.249389	4.99738	2.53594	0.0057512	0.508411	4.82971	4.678	0.000212928	0.677092	11.9317	A0A0A0MRA8;Q9Y2J2;Q9Y2J2-2;Q9Y2J2-4	EPB41L3	A0A0A0MRA8;Q9Y2J2;Q9Y2J2-2;Q9Y2J2-4
0.677002	0.595072	0.383236	0.62885	1.13338	1.18712	1.32266	0.263564	1.26834	0.754342	-1.32242	-0.321603	-0.928478	-0.527083	-0.591041	0.063358	-1.83716	-0.0176441	-1.8674	-0.864111			+		24_0	0.809033	0.418857	0.262527	1.62529	0.353329	0.615074	-0.308304	-0.820551	2.5831	0.00533827	-0.690452	-4.93708	2.06746	0.0114732	-1.11162	-3.83977	A0A0A0MRC3;A0A0A0MRR0;A0A0A0MSE6;A0A1W2PNG1;A0A1W2PNH9;A0A1W2PNQ3;A0A1W2PNW6;A0A1W2PNX9;A0A1W2PNY8;A0A1W2PNY9;A0A1W2PP06;A0A1W2PP26;A0A1W2PP94;A0A1W2PPH9;A0A1W2PPQ3;A0A1W2PPS2;A0A1W2PPX7;A0A1W2PPY5;A0A1W2PPZ1;A0A1W2PQ53;A0A1W2PQ61;A0A1W2PQA0;A0A1W2PQJ9;A0A1W2PQK5;A0A1W2PQU4;A0A1W2PR56;A0A1W2PR62;A0A1W2PRB0;A0A1W2PRE5;A0A1W2PRG5;A0A1W2PRJ1;A0A1W2PRN5;A0A1W2PRV4;A0A1W2PRX6;A0A1W2PS97;A0A1W2PSD3;B7Z…	KCNMA1	A0A0A0MRC3;A0A0A0MRR0;A0A0A0MSE6;A0A1W2PNG1;A0A1W2PNH9;A0A1W2PNQ3;A0A1W2PNW6;A0A1W2PNX9;A0A1W2PNY8;A0A1W2PNY9;A0A1W2PP06;A0A1W2PP26;A0A1W2PP94;A0A1W2PPH9;A0A1W2PPQ3;A0A1W2PPS2;A0A1W2PPX7;A0A1W2PPY5;A0A1W2PPZ1;A0A1W2PQ53;A0A1W2PQ61;A0A1W2PQA0;A0A1W2PQJ9;A0A1W2PQK5;A0A1W2PQU4;A0A1W2PR56;A0A1W2PR62;A0A1W2PRB0;A0A1W2PRE5;A0A1W2PRG5;A0A1W2PRJ1;A0A1W2PRN5;A0A1W2PRV4;A0A1W2PRX6;A0A1W2PS97;A0A1W2PSD3;B7Z…
1.52127	0.923286	0.891443	1.42159	0.917646	0.518104	0.775777	-0.17925	0.660737	0.415597	-0.778685	-0.702821	-0.0713337	-0.0511232	-2.33602	-0.604332	-1.13665	-0.042228	-1.33958	-0.803426				+	48_0	1.22544	0.287281	-0.180425	-2.3193	1.71276	0.120196	-0.341793	-3.16771	1.87628	0.0160478	-0.517738	-3.47049	3.0684	0.00201739	-0.53489	-6.14002	A0A0A0MRC4;A0A0A0MSK4;Q86YR5;Q86YR5-4	GPSM1	A0A0A0MRC4;A0A0A0MSK4;Q86YR5;Q86YR5-4
-0.990467	-0.563955	-0.513413	-0.771826	-0.321363	-0.600057	-0.10061	-1.05901	0.427465	-0.549997	-1.22027	-1.30818	0.625538	0.106154	0.0321823	0.177954	1.58182	1.47317	1.60922	1.96565			+	+	24_0;48_0	0.348879	0.675669	0.0600197	0.811929	0.0393825	0.944761	0.0149274	0.113537	2.81514	0.00430341	0.299181	5.48892	5.34301	0.000427481	0.749201	15.5134	A0A0A0MRE5;Q9ULH1;Q9ULH1-2	ASAP1	A0A0A0MRE5;Q9ULH1;Q9ULH1-2
1.16934	0.994097	1.20316	0.745562	0.882965	0.954344	0.962004	0.677618	0.661898	0.188689	-0.833198	-1.07427	0.293612	-0.829108	-0.634949	-0.637004	-2.41789	-0.929742	-0.652854	-0.724268			+	+	24_0;48_0	0.60665	0.509356	-0.0787134	-1.28132	1.63969	0.131123	-0.640518	-3.03584	2.78363	0.00454247	-0.733524	-5.41159	2.67271	0.00376504	-1.09502	-5.14546	A0A0A0MRE6;O94967;O94967-2;O94967-3;O94967-4	WDR47	A0A0A0MRE6;O94967;O94967-2;O94967-3;O94967-4
0.952482	0.835704	1.1164	1.60444	-0.126218	-0.0810476	1.06601	1.00971	-0.0826883	-0.137538	0.0133128	0.287024	0.112924	-0.0837552	-1.63363	0.443293	-1.12976	-2.31049	-0.748333	-1.10785				+	48_0	0.902275	0.38494	-0.195319	-1.78082	2.90633	0.024	-0.327601	-5.71719	1.55642	0.0276442	-0.419416	-2.88789	3.18254	0.00174818	-0.725296	-6.45176	A0A0A0MRF6;Q99996;Q99996-1;Q99996-3;Q99996-5;Q99996-6	AKAP9	A0A0A0MRF6;Q99996;Q99996-1;Q99996-3;Q99996-5;Q99996-6
1.64906	0.822703	1.11645	1.15676	0.977171	0.145375	1.01792	1.13977	-0.0874175	0.498004	-0.00395291	-0.158379	-0.613737	-0.680196	-1.30701	-0.888017	-1.28158	-1.63296	-0.805226	-1.06474			+	+	24_0;48_0	0.609212	0.507945	-0.117137	-1.28576	2.59133	0.0344129	-0.359608	-4.95599	3.9444	0.000497778	-0.658478	-8.87837	4.16797	0.000258661	-0.762084	-9.72406	A0A0A0MRP6;P28370-2	SMARCA1	A0A0A0MRP6;P28370-2
0.602393	1.7678	0.358457	0.420338	1.53827	0.703793	1.15571	0.634355	0.712725	0.0975473	-0.563429	-1.92787	-0.439529	-0.59631	-1.06938	-0.0773893	-0.874112	0.211952	-1.43453	-1.22079						0.226061	0.782675	0.0969965	0.562411	0.938809	0.324861	-0.530492	-1.84155	1.85004	0.0167008	-0.585581	-3.42113	1.77262	0.0198884	-0.710227	-3.27727	A0A0A0MRW6;Q9H6R4;Q9H6R4-2;Q9H6R4-4	NOL6	A0A0A0MRW6;Q9H6R4;Q9H6R4-2;Q9H6R4-4
-0.743458	-0.797468	-0.789019	-0.250119	-1.15881	-1.42519	-1.49069	-0.615696	-0.497012	-0.717172	-0.259252	0.0915627	0.613548	1.11021	0.674763	0.803162	1.32984	1.03263	1.57088	1.51728			+	+	24_0;48_0	1.15923	0.310747	-0.233672	-2.20829	0.661256	0.434715	0.132673	1.37542	3.80616	0.000774704	0.640202	8.38842	4.51516	0.000183007	0.889224	11.1815	A0A0A0MSE2;E9PF18;Q16836;Q16836-2;Q16836-3	HADH	A0A0A0MSE2;E9PF18;Q16836;Q16836-2;Q16836-3
-0.667015	-0.128647	0.108311	0.0987727	-0.563168	-0.708502	-1.02262	-2.39879	0.436651	-1.22802	-0.636872	-0.50899	0.560207	0.586901	0.0739801	0.650655	1.44368	1.72373	0.9993	1.18044				+	48_0	1.18058	0.305793	-1.34048	-2.24402	0.376678	0.596494	-0.440453	-0.8654	1.46815	0.0334498	0.803508	2.73348	3.07675	0.00197473	1.93853	6.16242	A0A0A0MSE3;D3DNG8;P30556	AGTR1	A0A0A0MSE3;D3DNG8;P30556
1.24667	1.50544	1.42794	0.936338	0.850115	0.736699	1.08325	0.844109	0.287153	-0.173504	-0.696053	-1.09211	-0.642191	-0.0376708	-1.07417	-0.606636	-1.01258	-1.06356	-1.42865	-1.0906			+	+	24_0;48_0	1.47348	0.247873	-0.26258	-2.74273	2.69443	0.0280563	-1.11293	-5.19684	3.55451	0.00129268	-1.22538	-7.55599	5.31932	0.00041791	-1.59162	-15.3699	A0A0A0MSH5;A0A0A0MSH7;A0A0A0MSI7;A0A0A0MTB2;A0A5F9ZH41;A2A2V4;H3BLW8;J3KPA4;P15692;P15692-11;P15692-13;P15692-14;P15692-15;P15692-16;P15692-17;P15692-2;P15692-3;P15692-4;P15692-5;P15692-8	VEGFA	A0A0A0MSH5;A0A0A0MSH7;A0A0A0MSI7;A0A0A0MTB2;A0A5F9ZH41;A2A2V4;H3BLW8;J3KPA4;P15692;P15692-11;P15692-13;P15692-14;P15692-15;P15692-16;P15692-17;P15692-2;P15692-3;P15692-4;P15692-5;P15692-8
-1.23265	-0.524112	-1.4542	-1.26053	0.164446	-0.632147	-0.610711	-1.03602	0.842363	0.560677	-0.944433	-0.626929	1.0404	0.142825	2.05985	0.299163	0.175702	1.48739	0.304171	1.24474			+	+	24_0;48_0	0.927363	0.373838	0.199662	1.82253	1.17023	0.236817	0.364514	2.22669	2.22068	0.0095037	0.67883	4.14925	2.58992	0.0043215	0.650856	4.95274	A0A0A0MSI2;B3KPJ4;Q8IXK0;Q8IXK0-2;Q8IXK0-4;Q8IXK0-5	PHC2	A0A0A0MSI2;B3KPJ4;Q8IXK0;Q8IXK0-2;Q8IXK0-4;Q8IXK0-5
1.37085	0.635197	0.514716	0.603068	1.78271	0.602595	0.679394	0.690318	0.782621	-0.0199244	-1.02359	-0.909895	-0.511078	-0.330157	-2.19987	-0.773704	-1.12288	0.196893	-1.3626	0.395326						0.178329	0.824043	0.0748141	0.457751	1.21325	0.224427	-0.509036	-2.29881	1.99466	0.0131001	-0.822428	-3.69704	1.36548	0.0428411	-0.594669	-2.55663	A0A0A0MSK6;Q13017;Q13017-2	ARHGAP5	A0A0A0MSK6;Q13017;Q13017-2
-0.503452	-0.8131	-0.651704	-0.784595	-0.245103	-0.665483	-0.944184	-0.584796	-0.141638	-0.516545	-0.752128	-0.314647	0.264854	0.233934	-0.819523	0.0386643	1.69441	2.23861	1.21972	2.04671				+	48_0	0.191949	0.810276	0.0704436	0.488158	0.865341	0.349651	0.231128	1.71933	1.23586	0.0535327	0.555569	2.33682	4.38127	0.000156863	2.23783	10.5974	A0A0A0MSN4;P12821;P12821-2	ACE	A0A0A0MSN4;P12821;P12821-2
0.225346	0.525501	0.386629	0.511379	0.560607	1.04478	0.250566	-0.168446	0.864815	0.652692	1.65006	-0.538905	0.169748	0.0903108	0.296908	-0.0108003	-2.35838	-0.511981	-1.8413	-1.79953				+	48_0	0.0122865	0.985803	0.00120068	0.0364502	0.21322	0.737601	0.030437	0.534763	1.55971	0.0275785	-0.0342541	-2.89369	2.65786	0.00384192	-0.253485	-5.11053	A0A0A0MSQ0;P13797;P13797-2;P13797-3	PLS3	A0A0A0MSQ0;P13797;P13797-2;P13797-3
-0.807726	-1.1076	-1.37755	-1.15873	-1.09239	-0.923102	-1.01349	-1.02924	-0.0121558	-0.120611	-0.090946	0.124834	0.779292	0.796933	0.946458	0.873788	1.36705	1.3187	1.19594	1.33054			+	+	24_0;48_0	0.344358	0.679755	0.17281	0.803144	3.80939	0.0124267	1.91209	8.3996	5.40403	0.00114286	3.44755	15.8888	5.94514	0.000861538	4.24519	19.6247	A0A0A0MSS8;P42330	AKR1C3	A0A0A0MSS8;P42330
-0.263738	-1.14046	-0.567548	-0.617612	-1.90239	-1.19541	-1.15177	-0.538833	-0.307598	0.133827	-0.329811	0.272294	0.75671	0.920563	-0.429798	0.884768	1.49103	1.16272	1.50704	1.31603				+	48_0	0.824475	0.412404	-0.75745	-1.65112	1.31883	0.193551	0.812223	2.47712	1.7221	0.0211722	1.62633	3.18471	4.26569	0.000140351	2.77834	10.1157	A0A0A0MSU4;O94911;O94911-3	ABCA8	A0A0A0MSU4;O94911;O94911-3
-1.41199	-0.38156	-0.165752	-0.89534	-0.556038	-1.28803	-0.432707	-0.770123	-0.140655	0.117378	-1.24278	0.133927	0.484037	0.251295	-0.546265	0.28269	1.69248	1.65086	1.95703	1.26155				+	48_0	0.0500769	0.950788	-0.0169134	-0.142839	0.450933	0.546086	0.15153	1.00419	1.22164	0.0547647	0.292625	2.31291	3.54133	0.000464088	0.82838	7.51439	A0A0A0MT32;P38571;P38571-2	LIPA	A0A0A0MT32;P38571;P38571-2
0.466891	0.619272	1.32136	1.4916	0.0207427	0.872976	1.02372	0.73129	0.27211	0.158555	0.355368	0.150369	-0.168504	-0.213142	-0.815309	-0.0841537	-2.56949	-1.43046	-1.18253	-1.02066			+	+	24_0;48_0	0.409576	0.628614	-0.132702	-0.927558	1.54506	0.149489	-0.314428	-2.86788	2.27595	0.00858189	-0.549769	-4.26412	2.95623	0.00251097	-1.07214	-5.84498	A0A0A0MT49	SMARCA4	A0A0A0MT49
0.82855	-0.314487	0.841589	0.953101	1.5493	0.901731	1.44076	0.894668	-0.163725	0.418956	-1.43877	-0.642472	-0.597988	-0.359524	-2.04837	-0.783628	-1.32979	0.148823	-0.737264	0.438536						0.909819	0.381225	0.238434	1.79337	1.0914	0.261378	-0.397894	-2.09513	1.71385	0.0211995	-0.586845	-3.16969	0.961417	0.0931187	-0.364568	-1.8791	A0A0A0MTB8;Q8NI36	WDR36	A0A0A0MTB8;Q8NI36
-0.256289	-1.05073	-0.482401	-0.452862	-0.250123	0.216109	-0.116626	-1.05979	0.156616	-0.423863	-1.62906	-0.843313	0.441933	0.417316	-1.14196	-0.0143483	2.05937	1.678	1.20273	1.54928				+	48_0	0.345646	0.678404	0.046082	0.80565	0.111622	0.849106	-0.0222104	-0.301301	0.554716	0.252486	0.0868726	1.19054	3.94331	0.00021374	0.38995	8.87441	A0A0A0MTC1;A0A0A0MTR7;Q63HN8;Q63HN8-4	RNF213	A0A0A0MTC1;A0A0A0MTR7;Q63HN8;Q63HN8-4
-1.34708	-0.399002	-1.18654	-1.01998	0.395553	-0.36087	-0.311989	0.119456	1.32337	1.64237	0.360177	-0.161358	0.924235	1.4391	1.10722	0.600519	-0.0127407	-0.743176	-0.261519	-2.10774			+		24_0	1.86441	0.166299	0.470964	3.44813	2.05239	0.0740823	0.883304	3.80999	3.50084	0.00155682	0.995812	7.38778	0.154989	0.605848	0.102692	0.404515	A0A0A0MTE8;A0A0A0MTL4;Q8IVL1;Q8IVL1-10;Q8IVL1-11;Q8IVL1-12;Q8IVL1-13;Q8IVL1-2;Q8IVL1-3;Q8IVL1-4;Q8IVL1-5;Q8IVL1-8;Q8IVL1-9	NAV2	A0A0A0MTE8;A0A0A0MTL4;Q8IVL1;Q8IVL1-10;Q8IVL1-11;Q8IVL1-12;Q8IVL1-13;Q8IVL1-2;Q8IVL1-3;Q8IVL1-4;Q8IVL1-5;Q8IVL1-8;Q8IVL1-9
0.825877	0.193393	0.655015	0.690738	1.74058	0.872162	1.43571	0.555806	0.983852	0.0282013	-0.555887	-0.355622	-0.967537	-0.67082	-1.70737	-0.491417	-1.93479	0.136425	-1.20515	-0.229176			+		24_0	0.94942	0.365911	0.201949	1.85918	0.756163	0.393076	-0.204226	-1.53651	2.67328	0.00523444	-0.559353	-5.1468	1.53816	0.0304651	-0.504838	-2.85575	A0A0A0MTH9;O14981	BTAF1	A0A0A0MTH9;O14981
-0.929967	-0.619901	-1.32304	-1.84553	-0.590563	0.429796	-0.534913	-0.471045	0.450303	0.21702	-1.07723	-0.488837	0.227045	-0.160408	1.37375	0.156308	0.507373	1.69402	1.08666	1.89916				+	48_0	1.31932	0.271167	0.341578	2.47796	1.14674	0.244085	0.367351	2.18742	1.99343	0.0131313	0.607344	3.69467	3.02498	0.00215299	0.952654	6.02453	A0A0A0MTI1;Q15392;Q15392-2	DHCR24	A0A0A0MTI1;Q15392;Q15392-2
1.2306	0.607499	0.899509	1.36645	-0.413221	0.662002	1.56824	1.60321	-0.0991638	-0.705893	-0.233352	0.0324018	-0.806665	-1.2738	-1.56504	-1.61458	-0.893934	-0.327585	-0.0448012	0.00811993			+	+	24_0;48_0	0.12691	0.874109	-0.141057	-0.338379	2.79904	0.0264578	-1.05407	-5.44933	4.05667	0.000275862	-1.93157	-9.29449	2.61163	0.00414159	-1.10609	-5.0028	A0A0A0MTJ5;Q01973;Q01973-2	ROR1	A0A0A0MTJ5;Q01973;Q01973-2
1.20263	1.17626	1.08651	0.764727	0.399516	0.495336	0.730034	0.175506	-0.587105	0.0724754	1.42488	0.505642	-0.664035	-0.480595	-0.70062	-0.125302	-0.278543	-1.74276	-1.20772	-2.24684			+	+	24_0;48_0	2.13565	0.12223	-0.177628	-3.97592	0.807355	0.370802	-0.205737	-1.62248	4.07284	0.00028	-0.453306	-9.35583	2.86277	0.00274939	-0.709564	-5.60732	A0A0A0MTL6;Q6ZS17;Q6ZS17-2;Q6ZS17-3;Q6ZS17-4	RIPOR1	A0A0A0MTL6;Q6ZS17;Q6ZS17-2;Q6ZS17-3;Q6ZS17-4
1.44997	-0.0768107	0.550596	0.270737	1.95702	1.57023	0.757849	0.195484	0.768905	0.338596	-0.0749657	-0.638828	-1.22018	-0.315804	-1.59565	-0.500165	-1.27868	-0.0948345	-1.43778	-0.625679						0.510449	0.56634	0.15362	1.11197	0.456731	0.542315	-0.121009	-1.01481	1.77346	0.0191166	-0.391516	-3.27881	1.69108	0.022694	-0.378424	-3.12838	A0A0A0MTN0;Q13617;Q13617-2	CUL2	A0A0A0MTN0;Q13617;Q13617-2
0.427794	0.282539	0.180833	0.506811	2.65681	0.740667	0.792402	0.737159	1.10803	-0.171807	0.145524	-1.17176	-0.129654	-0.534015	-1.44749	-0.853175	-1.39638	-0.543712	-1.28248	-0.0480948						0.934986	0.372206	0.299865	1.8352	0.333699	0.633214	-0.126436	-0.782329	2.04369	0.0122071	-0.370667	-3.79287	1.92913	0.0151269	-0.396696	-3.57082	A0A0A0MTP6;O15357	INPPL1	A0A0A0MTP6;O15357
0.829951	0.615116	0.925892	0.77629	0.701127	0.846223	0.737512	1.2733	0.653063	-0.0701644	-0.190223	0.294712	-0.30279	-0.00574013	-2.99754	-0.514633	-0.810143	-0.956367	-0.939743	-0.865845				+	48_0	0.292233	0.722372	0.0523193	0.699849	1.64885	0.129905	-0.313201	-3.05226	1.34287	0.0430846	-0.887192	-2.51803	6.34218	0	-0.855538	-22.8955	A0A0A6YYC0;E9PJN1;O75676;O75676-2	RPS6KA4	A0A0A6YYC0;E9PJN1;O75676;O75676-2
0.812766	0.415393	0.662734	1.19357	1.57826	1.28622	1.03566	0.649705	0.315627	-0.095499	-1.25991	-0.66811	-0.104363	-0.362334	-2.30418	-1.05149	-0.704259	-0.0402784	-1.20023	-0.159291				+	48_0	0.695579	0.467062	0.20556	1.43399	1.70512	0.121483	-0.672261	-3.15382	1.80215	0.0179962	-0.968873	-3.33185	2.21855	0.0084638	-0.727833	-4.14485	A0A0A6YYC7;Q96JP5;Q96JP5-2	ZFP91-CNTF;ZFP91;ZFP91	A0A0A6YYC7;Q96JP5;Q96JP5-2
-1.02371	-1.27518	-0.855908	-0.677301	-1.07507	-1.60073	-0.902729	-1.10125	0.254636	0.250611	0.0123647	-0.329212	0.995309	0.620085	0.875837	0.845008	1.27858	1.02967	1.25922	1.41977			+	+	24_0;48_0	0.49083	0.578468	-0.177617	-1.07673	2.76384	0.0276434	0.842439	5.36342	4.6916	0.000595745	1.50202	11.9965	5.19455	0.000366013	1.84797	14.6349	A0A0A6YYG5;Q53S48;Q9Y6Q2;Q9Y6Q2-2;Q9Y6Q2-3	STON1-GTF2A1L;STON1-GTF2A1L;STON1;STON1;STON1	A0A0A6YYG5;Q53S48;Q9Y6Q2;Q9Y6Q2-2;Q9Y6Q2-3
0.808672	0.541757	0.593863	0.2757	1.58509	1.0703	1.40495	0.705521	0.856507	-0.080936	-1.0934	-1.28652	-0.299884	-0.61943	-2.19571	-0.687503	-1.31905	0.25457	-0.572591	0.0580868						1.53909	0.231963	0.359315	2.85738	0.964184	0.311494	-0.539752	-1.8837	1.86094	0.0166798	-0.849995	-3.44159	1.36517	0.0429064	-0.536172	-2.5561	A0A0A6YYI3;A0A0B4J1V8;A8MV53;Q9NQ55;Q9NQ55-2;Q9NQ55-3	PPAN-P2RY11;PPAN-P2RY11;PPAN;PPAN;PPAN;PPAN	A0A0A6YYI3;A0A0B4J1V8;A8MV53;Q9NQ55;Q9NQ55-2;Q9NQ55-3
-0.142641	0.798099	-1.61551	-0.626103	-1.4756	-0.65693	-0.297685	-0.497291	0.0287808	-0.3265	1.15533	-0.739919	1.49962	1.72369	1.52073	0.887949	-0.224963	-0.527657	0.663662	-1.14706						0.240634	0.770799	-0.0527625	-0.593375	0.272081	0.682693	0.0670218	0.658815	1.82778	0.017099	0.283929	3.3795	0.0488008	0.852372	0.013773	0.139374	A0A0A6YYJ8;Q96HJ9-2	LUC7L2;FMC1	A0A0A6YYJ8;Q96HJ9-2
-0.949111	-1.12526	0.0842937	-0.060912	1.19184	0.112976	0.212475	0.285512	-0.611364	-0.672705	-1.20691	-0.395181	-0.258375	-1.47315	-0.54212	-0.0542773	0.669527	1.71238	0.499856	2.5805						1.29593	0.277142	0.262295	2.43827	0.240915	0.711984	-0.0568433	-0.593969	0.0556816	0.907527	-0.0188487	-0.157964	1.76932	0.0199682	0.511364	3.27118	A0A0B4J1S8;Q9UBF8;Q9UBF8-2	PI4KB	A0A0B4J1S8;Q9UBF8;Q9UBF8-2
1.29252	0.491702	0.715139	0.872125	0.465205	0.823075	1.02577	0.133244	0.087895	0.360341	0.0954282	-0.0273894	-0.849469	-0.895516	-3.34429	-0.452736	-0.687506	-0.488004	0.129526	0.25294						0.389494	0.641877	-0.440091	-0.889752	2.0472	0.0747786	-1.35962	-3.79978	1.76799	0.0190689	-4.2445	-3.26873	1.96972	0.0138637	-1.9831	-3.64877	A0A0B4J1V9;Q9NRZ9;Q9NRZ9-2;Q9NRZ9-3;Q9NRZ9-4;Q9NRZ9-5;Q9NRZ9-6	HELLS	A0A0B4J1V9;Q9NRZ9;Q9NRZ9-2;Q9NRZ9-3;Q9NRZ9-4;Q9NRZ9-5;Q9NRZ9-6
1.22756	0.329705	1.45232	0.58957	0.325057	1.01917	0.96813	1.67361	0.0523114	-0.56345	-0.959552	0.224681	-0.588596	-1.05408	-0.838528	-0.643418	-1.80088	-0.907216	-1.2493	0.742918			+		24_0	0.0924502	0.906787	0.0537477	0.253618	1.72145	0.120261	-0.673245	-3.18352	2.9848	0.00253571	-0.934281	-5.91909	1.50844	0.0320759	-0.946768	-2.80366	A0A0B4J297;I3L310;I3L3Z2;I3L4V0;Q9BRA0;Q9BRA0-2	NAA38	A0A0B4J297;I3L310;I3L3Z2;I3L4V0;Q9BRA0;Q9BRA0-2
1.11633	-0.0635414	0.886045	0.576057	1.08224	1.05159	1.34662	0.718298	0.323645	0.0145218	-1.18035	-0.935008	-0.706369	-0.0445132	-0.830232	-2.6818	-0.445279	0.355157	-0.915073	0.331656						0.716384	0.456288	0.325021	1.46931	1.28224	0.203152	-0.828459	-2.4151	1.46577	0.0336748	-1.30825	-2.72934	1.02232	0.0824004	-0.615432	-1.98026	A0A0B4J2F8;E2QRJ6;F6S314;P52435	POLR2J3;POLR2J3;POLR2J;POLR2J	A0A0B4J2F8;E2QRJ6;F6S314;P52435
0.780783	0.344683	1.08484	0.408957	1.06013	1.66155	1.00195	0.882367	0.535329	0.31541	-0.0173916	0.390621	-0.758697	-0.797274	-0.645362	-1.33981	-2.05682	-0.464709	-1.14698	-1.23956			+	+	24_0;48_0	1.05027	0.338717	0.296286	2.0267	0.837413	0.358999	-0.208082	-1.67274	3.2498	0.00205479	-0.918713	-6.64116	2.65347	0.00382572	-1.12257	-5.10024	A0A0C4DFL7;Q16850	CYP51A1	A0A0C4DFL7;Q16850
1.21439	0.535744	0.705461	1.14952	1.68348	0.846478	1.06365	0.876714	0.642374	-0.091761	-0.757459	-0.139961	-0.791592	-0.745589	-0.988074	-0.654651	-1.59213	-0.765768	-1.74566	-0.445169			+	+	24_0;48_0	0.366017	0.662331	0.109062	0.845001	1.61036	0.137576	-0.498157	-2.98345	4.0835	0.000284264	-0.85528	-9.39648	2.90622	0.00271634	-1.02783	-5.71692	A0A0C4DFN3;Q99685;Q99685-2	MGLL	A0A0C4DFN3;Q99685;Q99685-2
-0.711328	-1.23155	-0.665977	-0.80675	0.367476	-0.197443	-0.267716	-0.476807	0.216227	-0.103788	-1.23087	-0.716114	0.575748	0.17663	-1.45965	0.309742	0.978655	2.06476	1.10871	2.07004				+	48_0	1.73077	0.198247	0.30963	3.20052	0.52575	0.504823	0.172307	1.13927	0.779692	0.142464	0.328916	1.57609	3.51912	0.000525745	1.05034	7.44472	A0A0C4DFZ2;P15289;P15289-2	ARSA	A0A0C4DFZ2;P15289;P15289-2
0.780434	1.1219	0.639273	0.537007	0.933315	0.0371083	1.17811	0.151748	0.799796	1.0997	-0.0689994	-0.378361	0.560199	-1.22411	0.0472761	-1.39164	-0.14479	-1.09803	-1.16984	-2.41009				+	48_0	0.256661	0.753237	-0.0678198	-0.626952	0.499088	0.519517	-0.141722	-1.0916	1.37333	0.0406238	-0.443243	-2.57006	2.19714	0.00888889	-0.688481	-4.10086	A0A0C4DG21;A0A7D9NKC8;E7EP65;E7EW77;E9PEZ7;F8WAL6;Q9NYB9;Q9NYB9-2;Q9NYB9-4	ABI2	A0A0C4DG21;A0A7D9NKC8;E7EP65;E7EW77;E9PEZ7;F8WAL6;Q9NYB9;Q9NYB9-2;Q9NYB9-4
0.742795	1.07833	0.667181	1.41465	0.706259	0.577057	1.17372	1.30332	-0.0860207	0.327779	0.300365	0.178144	-0.421127	-0.526734	-1.55272	-0.445212	-1.14328	-1.09358	-1.55398	-1.64694			+	+	24_0;48_0	0.0508682	0.95036	-0.00992584	-0.144984	2.17964	0.0600654	-0.221521	-4.06509	2.74218	0.00489655	-0.476686	-5.31105	4.36457	0.000153425	-0.650133	-10.5265	A0A0C4DG40;Q8NF91-4	SYNE1	A0A0C4DG40;Q8NF91-4
-0.352485	-0.435923	-0.141336	-2.42611	-0.628766	-0.131801	-1.14939	-0.629821	0.484763	-0.56469	-0.374716	-0.726181	0.78321	0.403459	-0.0888403	0.346071	1.95534	1.08933	1.00651	1.58136						0.134642	0.86649	0.0912771	0.356837	0.400602	0.57991	0.243274	0.910716	1.11585	0.0680776	0.536846	2.13587	2.0945	0.0108223	1.00534	3.89346	A0A0C4DG44;O43464;O43464-2;O43464-3	HTRA2	A0A0C4DG44;O43464;O43464-2;O43464-3
0.799841	1.20399	-0.0442534	1.00711	-0.143611	0.640631	1.41071	0.843041	0.0392921	-0.0943636	0.870777	0.537604	-1.62504	-0.760467	1.04488	-0.395013	-1.13265	-1.51992	-1.18807	-1.49448				+	48_0	0.0445101	0.957435	-0.0313253	-0.127661	0.525536	0.504979	-0.234071	-1.13889	0.970883	0.0927481	-0.682224	-1.89483	3.4043	0.000957055	-1.20444	-7.09301	A0A0C4DG49;P15151;P15151-2;P15151-3	PVR	A0A0C4DG49;P15151;P15151-2;P15151-3
-0.52096	-0.12825	-0.13627	-0.713377	-1.32469	-1.17641	-1.48931	-0.457026	-0.548668	-0.441671	-0.0908269	-0.340813	0.839714	0.345464	2.30489	0.11733	1.57181	0.566822	1.74387	-0.121627						1.46659	0.249399	-0.358342	-2.73076	0.0379792	0.945939	0.00934291	0.109647	1.32709	0.0444556	0.620566	2.49116	1.53143	0.0308581	0.639217	2.84392	A0A0C4DGB9	PPA2	A0A0C4DGB9
0.842308	0.998687	0.677066	1.72546	0.729786	0.433877	1.28797	0.928623	0.494439	0.595086	-0.00288479	-0.292744	-0.514492	-1.16552	-1.31731	-0.604008	-1.57656	-0.925745	-1.46357	-0.850478			+	+	24_0;48_0	0.311273	0.705251	-0.0605233	-0.73803	1.4863	0.158747	-0.241851	-2.76503	3.1694	0.00228571	-0.549997	-6.41528	3.58716	0.000311615	-0.635182	-7.65988	A0A0C4DGG9;A0A2R8Y212;A0A2R8Y425;A0A2R8Y521;A0A2R8Y5J0;A0A2R8YFK9;A0A2U3TZM0;F5GWX5;Q14839;Q14839-2	CHD4	A0A0C4DGG9;A0A2R8Y212;A0A2R8Y425;A0A2R8Y521;A0A2R8Y5J0;A0A2R8YFK9;A0A2U3TZM0;F5GWX5;Q14839;Q14839-2
-0.528649	-1.30707	0.46203	-0.728113	-1.58211	-1.394	-1.04876	-0.703582	-0.783626	0.509003	1.57608	0.52831	0.434544	1.06036	-0.211023	0.235576	1.55338	-0.0204407	1.63238	0.315699						0.780658	0.428348	-0.157866	-1.57771	0.804886	0.372097	0.236295	1.61834	1.03313	0.0808299	0.217644	1.99822	1.32539	0.0463148	0.335538	2.48827	A0A0C4DGH3;Q9Y6R0	NUMBL	A0A0C4DGH3;Q9Y6R0
1.21225	0.369722	1.13824	0.981912	0.631309	0.274148	0.915167	0.59745	1.01373	0.0947521	-0.377913	0.195381	0.0343048	-1.68632	-1.47089	-2.24793	-1.08667	0.232442	-0.964924	0.143851			+		24_0	0.666026	0.480003	-0.177285	-1.38358	1.03514	0.283411	-0.383299	-2.00156	2.30829	0.00800791	-1.25269	-4.33216	1.81565	0.0182878	-0.74245	-3.35691	A0A0C4DGV9;P49917	LIG4	A0A0C4DGV9;P49917
-0.29141	-1.66201	-0.768854	-1.9244	0.903684	0.35178	-0.0240018	-0.581955	-0.477295	0.835611	-0.454338	-0.333142	0.127078	-0.00622406	-0.948666	-0.108549	1.38697	1.76762	1.78275	0.42536				+	48_0	1.44021	0.256597	0.474678	2.68507	1.11217	0.254919	0.378001	2.12974	1.06537	0.0759835	0.332542	2.05181	2.62646	0.00411271	0.897104	5.03718	A0A0C4DH22;A0A1B0GTW6;Q9H4G0	EPB41L1	A0A0C4DH22;A0A1B0GTW6;Q9H4G0
-1.04595	-0.892382	-1.1567	-0.484049	-1.37089	-1.18082	-1.10675	-0.536824	-0.699716	-0.227205	1.32888	0.903289	0.943383	0.728204	1.06901	0.932697	1.359	-0.070959	1.53041	-0.0226303			+		24_0	0.274387	0.739607	-0.0824609	-0.663544	1.30858	0.196189	0.653622	2.45972	4.49812	0.000451613	0.970514	11.1055	1.88728	0.0162574	0.85309	3.49127	A0A0D9SEN1;B4DLR2;Q12884	FAP	A0A0D9SEN1;B4DLR2;Q12884
-0.402146	-1.52286	-1.58642	-1.7918	0.456239	-0.573658	0.519079	0.163666	0.468755	0.11228	-1.02036	-0.285691	-0.0334413	0.271276	1.0943	0.565197	-0.597619	1.22468	0.822236	2.11628			+		24_0	1.97437	0.145475	0.459451	3.65774	1.36682	0.182446	0.35843	2.55891	2.4152	0.00645591	0.563734	4.56166	1.85546	0.0170403	0.694342	3.4313	A0A0D9SES8;H0YL70;Q04726;Q04726-2;Q04726-3;Q04726-5;Q04726-6	TLE3	A0A0D9SES8;H0YL70;Q04726;Q04726-2;Q04726-3;Q04726-5;Q04726-6
-2.27703	-0.317176	-0.843702	-0.702385	-0.356473	-0.452719	-0.182392	-0.190118	-0.771531	-0.0572042	0.433555	-1.63958	0.751609	0.651326	0.0170248	1.12798	0.58702	1.53582	1.16859	1.51739				+	48_0	0.856935	0.398841	0.72342	1.70531	0.366578	0.604116	0.514836	0.846079	1.85725	0.016685	1.63537	3.43466	2.44887	0.00570902	2.18819	4.63544	A0A0D9SEX9;Q8NBF1	GLIS1	A0A0D9SEX9;Q8NBF1
1.22503	0.961684	0.88894	1.33746	0.916958	1.02548	0.765511	-0.306167	-0.117361	0.164787	1.00745	-0.393054	-0.816193	-1.17684	0.26293	-0.859598	-1.78483	-0.590689	-1.83255	-0.678943			+	+	24_0;48_0	0.763158	0.43433	-0.11026	-1.54829	1.57546	0.14397	-0.205643	-2.92151	2.73019	0.00484091	-0.38389	-5.28221	3.21252	0.00174006	-0.509827	-6.53564	A0A0D9SF53;A0A0D9SFB3;A0A0D9SG12;A0A2R8Y4A4;A0A2R8Y645;A0A2R8YCW1;A0A2R8YF78;A0A2R8YFR4;A0A2R8YFS5;A0A2U3TZJ9;O00571	DDX3X	A0A0D9SF53;A0A0D9SFB3;A0A0D9SG12;A0A2R8Y4A4;A0A2R8Y645;A0A2R8YCW1;A0A2R8YF78;A0A2R8YFR4;A0A2R8YFS5;A0A2U3TZJ9;O00571
1.07856	0.127653	0.43367	0.570709	0.93114	1.16371	1.05169	1.95744	0.394751	-0.443169	-1.218	-0.690728	-0.854443	-1.28118	0.303322	0.0180076	-1.8825	-0.683556	-1.15288	0.175805						1.2555	0.282416	0.35172	2.36993	1.43169	0.167484	-0.506633	-2.67035	1.27222	0.0497723	-0.489268	-2.39815	1.63645	0.0252642	-0.699425	-3.03005	A0A0D9SG04;A0A0X1KG75;A0A590PXD8;Q53SF7;Q53SF7-2;Q53SF7-3	COBLL1	A0A0D9SG04;A0A0X1KG75;A0A590PXD8;Q53SF7;Q53SF7-2;Q53SF7-3
-0.371801	0.581559	0.642217	0.978154	1.68152	1.03541	0.869522	1.1807	0.622766	0.189149	-0.512565	-1.46728	0.332773	-1.16974	-0.504342	-1.39571	-1.72969	0.418764	-1.17165	-0.209752						1.13503	0.319004	0.180029	2.16787	0.667751	0.431836	-0.18377	-1.38653	1.24761	0.0524077	-0.27995	-2.35662	1.04289	0.0792419	-0.277211	-2.01443	A0A0D9SG77;A0A1B0GVL3;Q05086;Q05086-2;Q05086-3	UBE3A	A0A0D9SG77;A0A1B0GVL3;Q05086;Q05086-2;Q05086-3
0.359627	0.424831	1.27488	0.894864	0.19758	0.355021	0.555451	0.663831	0.302954	0.317007	1.53893	0.710252	-0.346709	-0.413919	-1.31089	0.33404	-2.05291	-2.03175	-0.533818	-1.23926				+	48_0	0.58207	0.523362	-0.076987	-1.23853	0.0200427	0.971509	-0.00553894	-0.0589598	1.58115	0.026903	-0.3055	-2.93159	2.7033	0.00357633	-0.573791	-5.21793	A0A0G2JH68;A0A2R8Y5N1;O60610	DIAPH1	A0A0G2JH68;A0A2R8Y5N1;O60610
1.75922	1.73647	1.21544	1.39583	0.217828	0.408661	-0.0470972	0.453643	-0.337119	-0.147228	-0.262119	-0.710452	-0.336721	-0.374145	-0.109349	-2.16212	-0.223117	-1.75218	-0.29264	-0.4328		+	+	+	12_0;24_0;48_0	3.4548	0.036	-3.15711	-7.24598	4.35509	0.00391489	-4.70642	-10.4865	2.43261	0.00649345	-5.65557	-4.59973	2.90541	0.00270489	-5.48035	-5.71486	A0A0G2JL54;A0A0G2JPR0;A0A140TA29;A0A140TA32;A0A140TA44;A0A140TA49;F5GXS0;P0C0L4;P0C0L4-2;P0C0L5	C4B_2;C4A;C4B;C4A;C4A;C4A;C4B;C4A;C4A;C4B_2	A0A0G2JL54;A0A0G2JPR0;A0A140TA29;A0A140TA32;A0A140TA44;A0A140TA49;F5GXS0;P0C0L4;P0C0L4-2;P0C0L5
-1.44551	-1.74786	-0.682633	-0.941665	1.84997	0.337846	0.250003	0.0811651	-0.589157	0.136545	-0.509682	-1.02962	0.194503	-0.727932	1.31303	0.0172755	-0.13239	1.10878	0.75663	1.7607				+	48_0	2.07603	0.130392	0.492482	3.85673	1.08039	0.266402	0.189682	2.07681	1.55839	0.027678	0.376884	2.89135	2.38509	0.00629516	0.557912	4.4963	A0A0G2JPD3;A0A140T8W8;A0A140T8Y4;A0A1W2PPF8;A0A1W2PR61;Q5SPM2	HLA-A	A0A0G2JPD3;A0A140T8W8;A0A140T8Y4;A0A1W2PPF8;A0A1W2PR61;Q5SPM2
-0.302498	-1.00366	-0.910231	-0.999917	0.316584	-0.449511	-0.272699	-0.476644	-0.0772156	-0.37862	-0.192262	-0.431974	0.139026	0.0791644	-2.0847	0.944596	1.39517	1.94309	0.997109	1.7652				+	48_0	1.23394	0.286903	0.347145	2.3336	1.53315	0.150571	0.317726	2.84695	0.371584	0.469648	0.341248	0.855669	3.88228	0.000202899	1.38572	8.65518	A0A0J9YW64;A6NIW2;Q5JSL3	DOCK11	A0A0J9YW64;A6NIW2;Q5JSL3
-0.533596	-1.1506	-0.514667	-0.89151	-0.366789	-0.332326	0.433591	0.526686	0.473885	-1.44134	-1.67427	0.503946	-0.449689	-0.480641	-0.157091	0.653967	0.486722	1.95249	0.79394	2.16729				+	48_0	1.58647	0.227254	0.208026	2.941	0.148314	0.804945	0.0591264	0.389009	1.13924	0.0648343	0.164912	2.17489	2.51406	0.00485533	0.527017	4.78041	A0A0J9YXF2;Q15165;Q15165-1	PON2	A0A0J9YXF2;Q15165;Q15165-1
-0.364756	-0.331341	-0.676843	-1.78389	0.472312	-1.48994	0.0168672	-0.540471	-0.0745346	-0.171549	0.199365	-1.5214	-0.0237877	-0.149197	0.208735	0.0638912	1.51024	2.07674	1.26979	1.30977				+	48_0	0.314444	0.702528	0.621401	0.744337	0.329047	0.636794	0.611062	0.773197	1.23427	0.0537464	1.25252	2.33415	3.01829	0.00219462	3.58601	6.00686	A0A0J9YXN7;Q96Q06;Q96Q06-2	PLIN4	A0A0J9YXN7;Q96Q06;Q96Q06-2
1.49932	0.861795	1.33197	0.415988	0.923135	0.95554	0.681169	0.761797	0.389625	0.112108	0.0756226	-0.299496	-1.44352	-0.195163	-1.81211	0.00359279	-1.75572	-1.18448	-0.998909	-0.322262				+	48_0	0.331578	0.690846	-0.179106	-0.778168	1.83409	0.100753	-0.871434	-3.39128	1.98907	0.013379	-1.71872	-3.68619	2.80248	0.00308053	-1.90391	-5.45777	A0A0R4J2F6;Q12894;Q12894-2	IFRD2	A0A0R4J2F6;Q12894;Q12894-2
-0.0305436	-0.0640482	0.510156	0.0253896	-0.280449	0.180583	-0.308325	-0.780597	-0.412133	0.153338	2.28164	2.64042	-0.0404437	-0.0752366	0.441875	0.0744922	-0.63884	-1.75323	-0.905813	-1.01823				+	48_0	0.860928	0.397846	-0.0898786	-1.71197	0.656531	0.436012	0.232856	1.36732	0.0190776	0.968124	-0.00222063	-0.0561792	2.31397	0.00708906	-0.262348	-4.34417	A0A0S2Z6F0;A0A3B3IUB5;Q8TCT9;Q8TCT9-2;Q8TCT9-4;Q8TCT9-5	HM13	A0A0S2Z6F0;A0A3B3IUB5;Q8TCT9;Q8TCT9-2;Q8TCT9-4;Q8TCT9-5
-1.8866	-0.718277	-0.0261682	-1.16605	-2.10713	0.61537	-0.371845	-0.607391	-0.406582	0.215527	0.675662	0.140529	0.257876	0.834931	-0.754795	0.55903	1.05427	1.51319	1.34484	0.833625				+	48_0	0.190069	0.812303	0.174151	0.483989	1.30943	0.195896	0.580751	2.46116	1.18183	0.0593144	0.616459	2.24612	2.65317	0.00382303	1.12191	5.09953	A0A0U1RQT8;Q8TCZ2;Q8TCZ2-2;Q8TCZ2-3;Q8TCZ2-5	CD99L2	A0A0U1RQT8;Q8TCZ2;Q8TCZ2-2;Q8TCZ2-3;Q8TCZ2-5
0.679101	0.637776	0.550981	0.61796	1.7207	1.45264	0.931317	0.416673	1.2264	-0.845122	-0.644999	-1.19254	-0.551433	-0.732181	-0.253809	-0.46547	-1.91868	0.220329	-1.52337	-0.326261			+		24_0	0.886244	0.389927	0.237947	1.75414	0.923319	0.329837	-0.460822	-1.81581	4.45409	0.000427481	-0.524722	-10.9115	1.62392	0.0256971	-0.705341	-3.00764	A0A0U1RQX8;A0A0U1RR39;A0A1B0GW38;P22681	CBL	A0A0U1RQX8;A0A0U1RR39;A0A1B0GW38;P22681
0.871527	1.11625	0.955056	1.06075	0.217614	0.97134	0.767466	0.570588	0.119598	0.400389	0.189482	0.792547	0.000451472	-0.216676	-1.25413	-0.341294	-1.16129	-2.21032	-1.12201	-1.72735			+	+	24_0;48_0	1.1411	0.31554	-0.235647	-2.17799	2.09213	0.0694737	-0.399224	-3.88874	2.68012	0.00518242	-0.928051	-5.16294	4.15586	0.000253394	-1.63173	-9.67648	A0A0U1RR70;G5E9L9;Q8N568;Q8N568-2;Q8N568-3	DCLK2	A0A0U1RR70;G5E9L9;Q8N568;Q8N568-2;Q8N568-3
0.143214	-0.665855	0.285564	-0.520928	-1.37966	-0.862865	-0.730707	-2.38304	-0.49761	0.484867	1.22269	0.996775	0.241063	0.009359	1.39169	1.28723	1.00954	-0.894754	0.935041	-0.0716138						1.38577	0.266164	-0.68548	-2.59136	0.822666	0.365679	0.441962	1.6481	1.13204	0.0657655	0.549685	2.16288	0.368346	0.340046	0.258825	0.84947	A0A0U1RRK1;A0A286YF11;F6XEV2;Q9BPX6;Q9BPX6-2;Q9BPX6-3	MICU1	A0A0U1RRK1;A0A286YF11;F6XEV2;Q9BPX6;Q9BPX6-2;Q9BPX6-3
0.219558	1.71282	1.23063	1.05337	-0.163544	0.198527	0.219671	0.363945	0.191778	0.832893	0.967673	0.36178	0.419282	-1.47768	-0.150384	-0.681993	-1.13411	-0.410741	-1.83758	-1.91591				+	48_0	1.46005	0.25004	-0.294362	-2.71941	0.609095	0.455744	-0.152365	-1.28556	1.61782	0.0245554	-0.499672	-2.99676	2.63876	0.00395842	-0.778471	-5.06584	A0A0U1RRM1;Q8WXI9	GATAD2B	A0A0U1RRM1;Q8WXI9
-1.02782	-0.388017	-1.11927	-1.03741	-1.06763	-1.29585	-1.03392	-0.691837	-0.778151	-0.354373	0.365412	-0.140513	0.990965	0.97172	0.844346	0.671707	1.64905	0.945311	1.69194	0.804346			+	+	24_0;48_0	0.250362	0.760388	-0.0616176	-0.613814	1.20266	0.227168	0.317792	2.28104	4.11943	0.000301075	0.84087	9.53457	3.55054	0.000387812	1.03309	7.54345	A0A1B0GTB8;A0A1B0GV75;A0A1B0GVF3;A0A1B0GWC0;P23786	CPT2	A0A1B0GTB8;A0A1B0GV75;A0A1B0GVF3;A0A1B0GWC0;P23786
-1.51316	-1.3327	-0.90393	-1.63922	-0.596187	-0.418582	-0.399445	-0.993302	0.339995	-0.247677	0.00857723	-0.0870488	0.494528	0.825022	0.462753	0.556931	1.25901	1.94531	0.770977	1.46814			+	+	24_0;48_0	1.90372	0.159187	0.227779	3.52241	3.25528	0.0175448	0.412766	6.65679	4.40593	0.000397163	0.59042	10.7028	4.05401	0.000230928	0.827575	9.28447	A0A1B0GTG2;A0A1B0GW77;P49419;P49419-2	ALDH7A1	A0A1B0GTG2;A0A1B0GW77;P49419;P49419-2
-1.06362	-0.883977	-0.590591	-1.04651	-0.421682	-1.0279	-0.687525	-1.01084	-0.416495	-0.51715	-0.266206	-0.468202	0.379998	0.485574	1.50592	-0.0349778	1.15875	1.56492	1.3847	1.95581			+	+	24_0;48_0	0.244409	0.766616	0.0409141	0.601329	2.10636	0.0685769	0.179545	3.91714	2.28846	0.00849609	0.554681	4.29037	4.69244	0.000217899	0.903877	12.0004	A0A1B0GTM3;A0A1B0GUA4;A0A1B0GUH5;A0A1B0GW68;Q13510;Q13510-2	ASAH1	A0A1B0GTM3;A0A1B0GUA4;A0A1B0GUH5;A0A1B0GW68;Q13510;Q13510-2
0.676414	1.01339	1.08868	1.69397	1.01066	0.140314	0.754931	0.965884	0.484305	0.30331	-1.05655	-0.292317	-0.0630969	-1.38952	-2.07746	-0.104988	-1.24766	-0.309158	-1.11868	-0.472419				+	48_0	0.659307	0.481883	-0.18428	-1.37208	1.67079	0.127064	-0.579514	-3.09173	2.02429	0.0123385	-0.933391	-3.75481	3.03637	0.00213031	-0.877308	-6.05465	A0A1B0GTU5;H0Y488;O14497;O14497-3	ARID1A	A0A1B0GTU5;H0Y488;O14497;O14497-3
0.167485	-0.447391	-0.352469	0.241492	-0.321817	-0.3539	0.108498	-0.126298	-0.21889	-1.20406	-1.13875	-1.24714	0.266407	0.0814045	-2.13424	0.787984	1.37575	1.35635	1.63236	1.52723				+	48_0	0.139109	0.861947	-0.0422075	-0.36741	1.52237	0.15347	-0.476692	-2.82804	0.0819566	0.864713	-0.0847352	-0.226913	3.79678	0.00018887	0.876209	8.35606	A0A1B0GU58;P05165;P05165-2;P05165-3	PCCA	A0A1B0GU58;P05165;P05165-2;P05165-3
1.29228	0.749631	0.565388	0.741494	0.854649	0.932621	1.00191	0.865314	0.799571	0.342505	0.190145	-0.115935	-0.433357	-0.336048	-2.19199	-0.188534	-1.28269	-0.972049	-1.55986	-1.25504				+	48_0	0.185646	0.81725	0.0491393	0.474144	1.12753	0.251004	-0.342783	-2.15535	1.76984	0.0191155	-1.04462	-3.27213	4.38741	0.000157746	-1.3532	-10.6236	A0A1B0GUA3;A0A6Q8PH45;A0A6Q8PHL8;Q96EK5	KIFBP	A0A1B0GUA3;A0A6Q8PH45;A0A6Q8PHL8;Q96EK5
1.31727	1.06104	0.796646	1.01372	0.751565	0.685566	0.586983	0.491342	0.491704	0.180121	-1.04776	-0.246719	-1.07071	-0.773659	-2.88124	-0.146039	-1.08945	0.205248	-0.354091	0.0284633				+	48_0	1.86774	0.16725	-1.01279	-3.45438	1.85645	0.0986029	-2.91228	-3.43317	2.04551	0.0120598	-5.48419	-3.79645	2.34271	0.00680299	-3.2677	-4.40527	A0A1B0GUG6;Q86WH2	RASSF3	A0A1B0GUG6;Q86WH2
-1.38266	-1.54785	-1.31295	-1.00928	-1.02117	-0.30409	-0.584992	-0.763744	0.937927	0.56781	-0.636111	0.0198909	0.717485	0.45127	0.0145951	0.762025	1.012	1.85945	0.976257	1.24415			+	+	24_0;48_0	1.85146	0.169175	0.447201	3.4238	2.27242	0.054211	1.06518	4.25673	3.9139	0.000482759	1.24828	8.76817	4.49345	0.000180064	1.79394	11.0848	A0A1B0GV02;A0A1B0GVV8;A0A1B0GW50;A0JP08;O60315;O60315-2;U3KQ51	ZEB2	A0A1B0GV02;A0A1B0GVV8;A0A1B0GW50;A0JP08;O60315;O60315-2;U3KQ51
-0.947652	-1.41864	-1.0746	-0.752178	-1.07517	-0.875794	-0.782464	-0.817215	-0.133131	-0.236732	-0.0871722	-0.13624	0.507652	0.143995	0.922353	0.639512	1.23912	1.53539	1.55808	1.79088			+	+	24_0;48_0	0.469741	0.594174	0.0886641	1.03854	3.11478	0.0191579	0.49682	6.26526	3.53317	0.00125816	0.884194	7.48872	5.13964	0.00035	1.42382	14.3222	A0A1B0GVD5;A0A1B0GVP3;A0A1B0GW44;A0A1B0GWE8;P07339	CTSD	A0A1B0GVD5;A0A1B0GVP3;A0A1B0GW44;A0A1B0GWE8;P07339
1.08294	1.35538	1.4038	0.942371	0.885522	0.609965	0.332537	0.274189	0.279431	0.851607	0.18852	0.0524611	-1.00637	-0.340663	-1.4631	-0.280642	-1.74806	-1.72025	-1.11466	-0.584987			+	+	24_0;48_0	2.02403	0.139512	-0.382046	-3.75431	2.20226	0.0586807	-0.48605	-4.11135	3.1948	0.00224516	-1.1217	-6.48595	3.79172	0.000188235	-1.41756	-8.33863	A0A1B0GVI7;A0A2R8Y7G1;P35869	ENSG00000283321;AHR;AHR	A0A1B0GVI7;A0A2R8Y7G1;P35869
1.87502	1.00203	1.41358	0.96248	1.35867	-0.428703	0.73431	0.786853	0.470004	-0.300199	-1.04872	-0.249398	-0.388663	-0.773593	-0.152925	-0.900994	-1.71356	-0.753257	-0.861117	-1.03181			+	+	24_0;48_0	0.808476	0.418977	-0.242828	-1.62435	2.26356	0.0547153	-0.553035	-4.23821	3.30833	0.00203846	-0.647312	-6.80952	3.66876	0.000334855	-0.833081	-7.92479	A0A1B0GVL4	FAM193A	A0A1B0GVL4
-0.740559	-0.241197	-1.0016	-0.743985	-1.40771	-1.20382	-1.4634	-0.75025	-0.518688	-0.276447	0.494695	0.366138	0.789295	0.756966	1.40672	0.206371	1.96623	0.392185	1.61749	0.351578			+		24_0	1.22011	0.288298	-0.169903	-2.31035	1.2656	0.206888	0.226206	2.38697	2.62489	0.00531122	0.476759	5.03355	2.12719	0.0101525	0.571365	3.9589	A0A1C7CYX9	DPYSL2	A0A1C7CYX9
-1.38412	0.0532568	-0.507828	-0.686252	-1.5513	-1.30169	-0.538979	-0.443139	-0.335736	-0.247739	-0.870251	-0.453658	0.573034	0.604835	1.50715	0.315339	1.10011	1.52276	1.84046	0.803747				+	48_0	0.347651	0.676973	-0.0999551	-0.809545	0.184899	0.766944	0.0471148	0.472476	1.89234	0.0157947	0.421535	3.50084	2.69811	0.00359825	0.594467	5.20558	A0A1P0AYU5;Q9BWM7	SFXN3	A0A1P0AYU5;Q9BWM7
0.107011	1.04874	0.894233	1.32011	1.63832	0.230278	-0.178021	1.31793	-0.502019	0.876003	0.613451	0.0678227	-0.382159	-0.815877	-0.23757	-0.23174	-1.4114	-1.70092	-1.56258	-1.09161			+	+	24_0;48_0	0.0636064	0.93541	-0.0147257	-0.179091	0.699529	0.418526	-0.0942731	-1.44071	2.28142	0.00849709	-0.205153	-4.27558	3.64176	0.000324006	-0.372094	-7.8363	A0A1W2PNV4	ENSG00000284292	A0A1W2PNV4
0.295567	1.29722	0.412061	0.709198	-0.0165297	1.31193	0.410936	0.73019	-0.874755	0.545052	1.68066	0.488268	-0.83743	-0.77521	-2.53706	-0.79641	-1.02083	-0.42162	-0.64309	0.0418625						0.0691243	0.930608	-0.0129993	-0.193628	0.146415	0.807587	-0.0409775	-0.384574	2.10964	0.0107947	-0.358808	-3.92369	2.03371	0.0124779	-0.222856	-3.77327	A0A1W2PNX8;Q9H3U1;Q9H3U1-2	UNC45A	A0A1W2PNX8;Q9H3U1;Q9H3U1-2
0.867167	0.573627	0.799986	0.665726	1.03464	1.11114	1.02811	0.968419	0.444262	0.224792	-0.197664	0.0193814	-0.550175	-0.468788	0.0509936	-0.412068	-2.70239	-0.875106	-1.56618	-1.01587			+	+	24_0;48_0	2.28353	0.104889	0.326046	4.28	2.12676	0.0665809	-0.637352	-3.95803	3.41703	0.00198408	-1.13093	-7.1313	2.77529	0.00326662	-2.39193	-5.39126	A0A1W2PP07;A0A590UJN9;A0A590UJX8;Q9HBW9	ADGRL4	A0A1W2PP07;A0A590UJN9;A0A590UJX8;Q9HBW9
-0.0211339	0.766884	1.42454	1.50895	-0.665882	-1.83879	0.754969	0.927833	0.275459	0.117264	0.829904	0.031606	0.0720917	-0.276914	0.795237	0.346658	-1.68304	-1.67362	-0.553732	-1.1383				+	48_0	0.744976	0.441361	-0.255977	-1.51766	0.749281	0.397159	-0.13791	-1.52491	0.811186	0.132518	-0.155947	-1.62889	2.56927	0.00441243	-0.496355	-4.90544	A0A1W2PPG1;A0A1W2PPG5;A0A1W2PPJ0;A0A1W2PPP5;A0A1W2PQM3;A0A1W2PRV0;A0A1W2PS81;E7EQ34;I3L0K1;I3NI02;O14653;O14653-2;O14653-3	GOSR2;GOSR2;GOSR2;GOSR2;GOSR2;GOSR2;GOSR2;ENSG00000262633;GOSR2;GOSR2;GOSR2;GOSR2;GOSR2	A0A1W2PPG1;A0A1W2PPG5;A0A1W2PPJ0;A0A1W2PPP5;A0A1W2PQM3;A0A1W2PRV0;A0A1W2PS81;E7EQ34;I3L0K1;I3NI02;O14653;O14653-2;O14653-3
0.133342	0.639127	1.21653	1.07738	0.151606	0.232526	0.846191	0.89379	0.327372	0.388208	0.817278	0.251936	0.485485	-1.57653	-2.98175	-0.672658	-0.592075	-0.714048	-0.474877	-0.448836				+	48_0	0.317865	0.700243	-0.374676	-0.751124	0.539676	0.496532	-0.5096	-1.16398	1.34983	0.0427014	-3.10624	-2.5299	2.72055	0.00349704	-2.10595	-5.25911	A0A1W2PPP3;A0A1W2PQI7;J3KT00;J3KTD2;Q86VV8;Q86VV8-2;Q86VV8-3;Q86VV8-4	RTTN	A0A1W2PPP3;A0A1W2PQI7;J3KT00;J3KTD2;Q86VV8;Q86VV8-2;Q86VV8-3;Q86VV8-4
-0.824441	-0.317916	-0.586728	-0.4889	-2.34267	-1.02745	-1.14908	-0.887976	-0.763568	0.0143174	0.713573	0.861092	0.69007	0.60018	1.7306	0.531965	0.903849	0.484503	1.28719	0.571386			+	+	24_0;48_0	1.19742	0.297352	-0.182793	-2.27225	1.01358	0.292513	0.174437	1.96573	2.51408	0.00595545	0.330762	4.78045	3.19236	0.00176285	0.31323	6.47914	A0A1W2PQ90;Q92878;Q92878-2;Q92878-3	ENSG00000283782;RAD50;RAD50;RAD50	A0A1W2PQ90;Q92878;Q92878-2;Q92878-3
1.35629	1.15848	0.465115	0.713161	0.984464	1.08319	0.842936	0.703931	0.659172	0.37556	-0.361546	-0.212971	-0.552975	-0.507215	-0.117244	-0.968811	-0.731169	-0.88021	-1.75224	-2.25792			+	+	24_0;48_0	0.0307175	0.970987	-0.00803947	-0.0893472	1.36776	0.18258	-0.331008	-2.56052	2.7997	0.0044939	-0.597882	-5.45093	2.86017	0.00274044	-0.953716	-5.6008	A0A1W2PQD2;Q9UBB4	ATXN10	A0A1W2PQD2;Q9UBB4
1.10599	1.34895	0.00183581	0.87795	0.0336872	-0.172154	0.956495	0.680627	0.184367	0.627355	0.282693	-0.958783	0.3352	-0.327991	1.01495	-0.396741	-2.52438	-0.201307	-0.978673	-1.89007						0.537077	0.550655	-0.120037	-1.15938	0.894535	0.341247	-0.209147	-1.76794	0.753942	0.15205	-0.177126	-1.53277	2.04469	0.0122213	-0.583761	-3.79484	A0A1W2PQS6	RPS10-NUDT3	A0A1W2PQS6
1.17383	0.918152	0.720745	0.6858	1.37957	0.809581	0.728346	0.847952	0.649057	0.522413	-0.398585	-0.452846	0.114368	-0.501734	-2.06825	-0.132394	-1.17107	-1.00358	-1.45776	-1.36359				+	48_0	0.135618	0.865464	0.0289757	0.359151	1.35019	0.186133	-0.345048	-2.53051	1.63364	0.0238756	-0.660738	-3.02502	5.09265	0.000337349	-0.922144	-14.0597	A0A1W2PR85;O15056;O15056-2	SYNJ2	A0A1W2PR85;O15056;O15056-2
-0.460601	-0.65792	-0.751616	-0.438896	-1.3741	-0.999987	-1.58066	-1.02197	-0.76015	-0.633866	0.996756	1.13373	0.615589	0.249854	1.21591	0.650269	1.62487	0.209506	1.66782	0.315474			+		24_0	2.22477	0.115183	-0.37413	-4.15768	0.720402	0.408973	0.427115	1.47612	2.9786	0.00261947	0.706926	5.90295	2.02697	0.0125776	0.859238	3.76006	A0A1W2PRS1;A0A1W2PS43;Q14108;Q14108-2	SCARB2	A0A1W2PRS1;A0A1W2PS43;Q14108;Q14108-2
0.882874	0.80135	1.10278	0.953964	1.80494	0.735798	0.432348	0.374766	0.698425	0.521784	-0.155729	-1.14334	-0.648858	-1.00273	0.0532368	-0.761206	-1.18808	-0.689257	-2.25076	-0.522312			+	+	24_0;48_0	0.107221	0.890351	-0.104527	-0.290477	1.19122	0.230046	-1.01567	-2.26184	3.19052	0.00222601	-1.62209	-6.47401	2.74478	0.0034488	-2.23122	-5.31733	A0A1W2PRV5;E7EQZ4;Q16637;Q16637-3	SMN2;SMN1;SMN2;SMN1	A0A1W2PRV5;E7EQZ4;Q16637;Q16637-3
-1.56766	-0.0788635	-0.533355	-0.522403	-0.804318	-0.919539	-1.62871	-0.514269	-0.244667	-0.897199	0.178156	-0.420952	1.64918	0.322096	1.715	0.495192	1.35151	0.552894	1.48561	0.382303						0.311298	0.705358	-0.0673852	-0.738081	0.370132	0.601673	0.0762424	0.85289	1.9135	0.0152961	0.398319	3.54101	2.07157	0.0112795	0.374644	3.8479	A0A1X7SBZ2;A0A5H1ZRQ2;Q92841;Q92841-1;Q92841-3	DDX17	A0A1X7SBZ2;A0A5H1ZRQ2;Q92841;Q92841-1;Q92841-3
0.981217	0.728283	0.839376	0.778851	1.07772	0.930828	0.729342	0.729857	0.395686	0.4271	0.201521	-0.0200976	-0.921974	-1.39747	-2.71209	-1.22734	0.191598	-0.550381	-0.490635	-0.691389			+	+	24_0;48_0	0.1305	0.869665	0.0912867	0.346973	2.5983	0.0340519	-1.51483	-4.97203	3.02008	0.00252941	-6.25005	-6.01158	2.99978	0.00225753	-3.17408	-5.95824	A0A286YFD6;P31350;P31350-2	RRM2	A0A286YFD6;P31350;P31350-2
0.741526	0.899658	0.836261	0.687843	1.27832	0.25377	0.741905	0.882107	1.21253	0.0213603	0.403918	0.586482	-0.538451	-1.21021	-1.2168	-0.222287	-1.95866	-1.63535	-0.644789	-1.11913			+	+	24_0;48_0	0.0035358	0.994896	-0.00150037	-0.010593	0.410874	0.571655	-0.153731	-0.929989	3.11493	0.0023487	-1.03789	-6.26568	3.46477	0.000636481	-1.39243	-7.2765	A0A2Q3DP09;Q7Z3E5;Q7Z3E5-2	ARMC9	A0A2Q3DP09;Q7Z3E5;Q7Z3E5-2
-0.965723	-0.105533	-1.0469	-0.69742	-1.17557	-1.46288	-1.18122	-0.889272	-0.413571	-0.293001	0.706901	0.305026	0.710057	0.542432	1.33747	0.579767	1.96764	0.41847	1.71561	-0.052295			+		24_0	1.00265	0.350523	-0.118707	-1.94758	1.2191	0.222413	0.195671	2.30864	2.73831	0.00487554	0.375257	5.30174	1.73409	0.0212699	0.430411	3.20659	A0A2R8Y3X5;A0A2R8YDM2;E5KLJ9;O60313;O60313-10;O60313-11;O60313-13;O60313-2;O60313-9	OPA1	A0A2R8Y3X5;A0A2R8YDM2;E5KLJ9;O60313;O60313-10;O60313-11;O60313-13;O60313-2;O60313-9
0.765793	0.928164	1.21687	0.902065	0.384697	0.566196	0.62755	1.10538	-0.695787	0.453754	1.00066	0.578506	-0.418739	-1.03317	-0.595886	-0.478631	-0.680202	-2.5051	-0.654537	-1.46757			+	+	24_0;48_0	0.771849	0.432362	-0.196731	-1.56291	0.824284	0.365286	-0.431381	-1.6508	4.09158	0.000293194	-1.10458	-9.42737	2.65901	0.00385007	-1.58914	-5.11322	A0A2R8Y4C2;A0A2R8Y596;A0A2R8Y5C9;A0A2R8Y6M6;A0A2R8Y8C4;A0A2R8YFK2;A0A2R8YFS8;P56945;P56945-2;P56945-3;P56945-5;P56945-6;P56945-7;P56945-8	BCAR1	A0A2R8Y4C2;A0A2R8Y596;A0A2R8Y5C9;A0A2R8Y6M6;A0A2R8Y8C4;A0A2R8YFK2;A0A2R8YFS8;P56945;P56945-2;P56945-3;P56945-5;P56945-6;P56945-7;P56945-8
-0.906054	-1.095	-1.19785	-0.834695	-0.188233	-0.266671	-0.480207	-0.791264	-0.713022	-0.263418	-0.330179	-0.672468	0.0642739	-0.107645	1.17689	0.0223407	1.33116	1.97218	1.2496	2.03025			+	+	24_0;48_0	1.96248	0.145901	0.128505	3.63481	1.94595	0.0846593	0.11443	3.60302	2.23964	0.0091188	0.289037	4.18846	4.67687	0.000211321	0.591323	11.9264	A0A2R8Y4T1	TNS1	A0A2R8Y4T1
0.0160644	-0.442885	-0.448134	-0.796278	-1.34755	-0.670955	-0.974883	-0.464546	-0.288905	-0.872234	-0.155129	0.277317	-0.00905934	-0.0251118	-1.03246	0.259554	1.96781	1.60665	2.03284	1.36789				+	48_0	0.887684	0.38962	-0.121061	-1.75654	0.218087	0.731533	0.0428414	0.545285	0.27037	0.604675	0.0585523	0.655301	4.09944	0.000240343	0.585855	9.45754	A0A2R8Y4W2;A0A2R8YE63;Q12929	EPS8	A0A2R8Y4W2;A0A2R8YE63;Q12929
-0.919622	-0.702932	-1.05155	-1.5035	-0.789465	-0.67948	-0.567117	-0.876701	-0.405599	-0.332596	-0.0718316	-0.190505	0.299885	0.167486	0.541024	0.45334	1.34947	1.9448	1.77207	1.56283			+	+	24_0;48_0	0.876678	0.392116	0.144362	1.73821	2.29333	0.0515691	0.362614	4.30061	3.53393	0.0012619	0.643645	7.49111	4.83645	0.000251121	1.23343	12.7064	A0A2R8Y524;A0A2R8YEC9;O00462	MANBA	A0A2R8Y524;A0A2R8YEC9;O00462
0.62166	0.903291	0.491518	0.726215	1.29152	1.36424	1.51205	1.14875	-0.0022397	0.265713	0.437034	-0.4505	-0.668692	-0.621894	-1.20933	-0.774801	-1.58996	-1.10231	-1.32299	-1.01928			+	+	24_0;48_0	2.8528	0.068125	0.217961	5.5824	1.585	0.142628	-0.211085	-2.93839	4.0876	0.00028866	-0.509566	-9.41214	4.81214	0.000244541	-0.65859	-12.5846	A0A2R8Y543;A0A2R8Y5A3;A0A2R8Y7Z0;A0A2R8Y804;A0A2R8YCH5;B4DGU4;P35222	CTNNB1	A0A2R8Y543;A0A2R8Y5A3;A0A2R8Y7Z0;A0A2R8Y804;A0A2R8YCH5;B4DGU4;P35222
0.933844	0.743734	0.723286	0.451007	1.26591	0.774124	1.15043	0.5339	0.176008	0.0669711	-0.372101	-0.757261	-0.322853	-1.02141	-2.74975	-0.513739	-1.62629	-0.061867	-0.189756	0.79582						0.510896	0.56593	0.35036	1.11277	2.12619	0.0663223	-1.50115	-3.95688	1.79651	0.0182244	-2.99552	-3.32138	0.986942	0.0885271	-1.57974	-1.92149	A0A2R8Y5P9;Q8TF72	SHROOM3	A0A2R8Y5P9;Q8TF72
0.174713	1.38491	1.42899	1.46738	-0.541513	-1.61573	0.489834	-0.0348173	1.08139	-0.00578174	0.424091	0.175958	0.692815	0.713153	-0.453444	-0.333183	-1.26986	-1.55336	-0.601004	-1.62456				+	48_0	1.51247	0.237339	-0.300821	-2.81071	0.893636	0.34126	-0.135816	-1.76645	1.12412	0.0667752	-0.187416	-2.14966	3.04581	0.00214449	-0.464296	-6.07972	A0A2R8Y5Q8;A0A2R8YHI9;Q15813;Q15813-2	TBCE	A0A2R8Y5Q8;A0A2R8YHI9;Q15813;Q15813-2
-0.492503	0.60504	0.22335	0.957847	0.35552	1.65687	1.41688	1.37545	0.892258	0.473911	0.116268	-0.575735	-1.10343	-0.43094	-0.399017	-0.661878	-1.78289	-0.396707	-1.97058	-0.259708						1.07642	0.333657	0.247851	2.07019	0.0793326	0.891876	-0.0273218	-0.220164	1.49136	0.0317146	-0.274536	-2.77384	1.39645	0.0398118	-0.402636	-2.60969	A0A2R8Y5Y7;D6RAN4;P32969	RPL9;RPL9;RPL9P8	A0A2R8Y5Y7;D6RAN4;P32969
1.14874	0.821766	1.12285	0.897778	1.29931	0.995266	1.00042	0.735319	0.534412	0.0930718	-0.0624997	-0.0366607	-0.400055	-0.513194	-1.21199	-0.909914	-1.36817	-1.34492	-1.61667	-1.18487			+	+	24_0;48_0	0.0236995	0.9747	0.00891829	0.069445	2.77626	0.0272314	-0.788022	-5.39364	3.87642	0.000466667	-1.59895	-8.63439	5.95322	0.000888889	-2.1632	-19.6865	A0A2R8Y635;A0A2R8YDN7;Q9H7F0	ATP13A3	A0A2R8Y635;A0A2R8YDN7;Q9H7F0
0.907184	0.953874	1.26704	0.734626	0.751501	1.12004	0.0987112	0.685198	0.027928	-0.285561	1.37524	0.536792	-0.618545	-0.934322	-0.0492696	-1.31056	-1.08356	-1.92705	-0.833866	-1.41539			+	+	24_0;48_0	0.597107	0.514216	-0.226656	-1.26474	0.708545	0.413504	-0.414595	-1.45602	2.96233	0.00292443	-1.27203	-5.86076	3.90544	0.000208566	-1.71269	-8.73782	A0A2R8Y653;Q9BZX2	UCK2	A0A2R8Y653;Q9BZX2
1.12091	0.770512	1.03084	1.04483	1.31711	1.04957	0.798597	0.592839	0.307152	0.400864	0.0144879	-0.093749	-0.412595	-0.634045	-0.596291	-0.68323	-1.43357	-1.01803	-1.90029	-1.67592			+	+	24_0;48_0	0.110956	0.887534	-0.0350461	-0.299669	3.00108	0.0209447	-0.559867	-5.96165	5.46892	0.00127273	-1.05543	-16.2976	4.7483	0.000227642	-1.67623	-12.2698	A0A2R8Y6F3;Q9P2P5	HECW2	A0A2R8Y6F3;Q9P2P5
1.32851	1.48025	-0.22519	0.265091	1.35616	0.852947	0.610107	0.0199158	0.858363	0.599713	-0.32975	-0.0401334	0.447643	-0.0238218	-0.845785	-0.402335	-0.694673	-1.80329	-1.71764	-1.73607				+	48_0	0.00159433	0.997233	-0.000725746	-0.00478711	0.38767	0.587817	-0.134063	-0.886296	0.94383	0.0986042	-0.279703	-1.84989	2.37849	0.00633176	-0.670163	-4.48204	A0A2R8Y6X2;Q8TEA8	DTD1	A0A2R8Y6X2;Q8TEA8
-1.04122	-1.11165	-0.56047	-1.15216	-0.80961	-0.680965	-0.799221	-1.10258	-0.802907	-0.357265	1.33649	0.800881	-0.273458	0.00622324	2.06743	1.24261	0.649988	0.420955	1.19375	0.973187				+	48_0	0.302974	0.712858	0.0385337	0.721456	1.24319	0.214399	0.394415	2.34918	1.65721	0.0230492	0.562649	3.06729	3.7214	0.000267516	0.578537	8.09975	A0A2R8Y6Y7;A0A2R8YDQ9;Q9P2R7;Q9P2R7-2	SUCLA2	A0A2R8Y6Y7;A0A2R8YDQ9;Q9P2R7;Q9P2R7-2
1.10625	1.49615	0.87946	1.27354	1.07732	0.348365	0.568906	0.381757	1.2299	0.168058	0.062965	-1.45542	-0.821143	-0.907958	-0.91856	-0.0729111	-0.544685	-1.09276	-1.27282	-1.50642			+	+	24_0;48_0	1.50292	0.23817	-0.350697	-2.79402	1.08938	0.262552	-0.700184	-2.09177	3.60901	0.00118328	-1.10204	-7.73008	4.09571	0.000239829	-1.35206	-9.44321	A0A2R8Y7M0;P82094;P82094-2	TMF1	A0A2R8Y7M0;P82094;P82094-2
1.45794	1.55673	0.833937	1.00457	0.460027	-0.00941735	-0.0164537	0.673066	0.302834	0.305579	0.163173	-0.111485	0.735823	-0.284181	-1.14498	-0.573797	-0.217883	-2.14349	-1.00775	-1.98425				+	48_0	2.05399	0.135116	-0.363394	-3.81316	2.71201	0.0273617	-0.406769	-5.23869	1.91944	0.0152011	-0.593729	-3.55233	2.73205	0.00347955	-0.990132	-5.28668	A0A2R8Y852;A0A2R8YDI1;P39880;P39880-2;P39880-3;P39880-4;P39880-5;P39880-6	CUX1	A0A2R8Y852;A0A2R8YDI1;P39880;P39880-2;P39880-3;P39880-4;P39880-5;P39880-6
0.958991	0.605268	0.992381	1.16057	0.576644	0.595834	0.745744	1.08957	0.210964	-0.0568318	-0.192239	0.061202	-0.477341	-0.301328	-3.30471	-0.526192	-0.833061	-0.369019	-0.665309	-0.271137				+	48_0	0.484614	0.583818	-0.152187	-1.06551	3.15571	0.0178667	-0.792467	-6.37741	1.53924	0.0288873	-1.78627	-2.85764	3.80332	0.00019211	-1.25618	-8.37859	A0A2R8YCL1;Q13322;Q13322-2;Q13322-3;Q13322-4	GRB10	A0A2R8YCL1;Q13322;Q13322-2;Q13322-3;Q13322-4
-1.12303	-1.18278	-0.9391	-1.12407	-0.854027	-1.224	-0.776052	-0.774966	-0.248493	-0.164625	-0.154185	-0.341179	0.776258	0.6896	1.07728	0.877281	1.36642	1.40695	1.3753	1.33742		+	+	+	12_0;24_0;48_0	0.762655	0.434237	0.157868	1.54745	4.82125	0.00608696	0.738308	12.6301	5.95702	0.00233333	1.66189	19.7156	8.08982	0	2.10261	44.939	A0A2R8YCS7;Q9Y3Z3	SAMHD1	A0A2R8YCS7;Q9Y3Z3
1.80018	0.665517	0.708509	0.702525	1.75298	0.242628	1.14324	0.0767896	0.660317	-0.228749	-1.0648	-0.756271	-1.24919	-0.315953	-1.24729	-0.553842	-1.50152	0.520526	-1.27573	-0.0798506			+		24_0	0.128959	0.870557	-0.138869	-0.34329	1.51236	0.155112	-1.10622	-2.81052	2.58481	0.00535149	-1.52146	-4.941	1.50134	0.032434	-1.30516	-2.79125	A0A2R8YD89;A0A2R8YEZ2;H3BS01;Q9Y2V0	CDIN1	A0A2R8YD89;A0A2R8YEZ2;H3BS01;Q9Y2V0
0.998251	0.617904	0.767702	0.828087	-0.707881	0.696823	0.823254	0.580989	0.345052	0.816415	0.40824	0.719003	-1.60142	0.616868	-1.17758	0.245265	-2.43289	-0.503283	-1.35865	-0.682156				+	48_0	0.587925	0.520392	-0.56029	-1.24875	0.82566	0.364678	-0.284413	-1.6531	1.24855	0.0523019	-1.57999	-2.3582	2.43789	0.00585497	-2.52269	-4.6113	A0A2R8YDR8;Q9BZD2;Q9BZD2-2	SLC29A3	A0A2R8YDR8;Q9BZD2;Q9BZD2-2
-0.72706	-1.33916	-1.71361	-1.07592	-1.32305	-0.671187	-0.44151	-1.11872	-0.104631	0.514144	1.18181	1.14248	1.05817	0.930218	0.889566	0.0750121	1.05764	0.345401	1.39085	-0.0704435			+	+	24_0;48_0	0.515601	0.561576	0.207916	1.12118	2.67369	0.0291903	1.21264	5.14777	3.15674	0.0022433	1.24766	6.38025	2.53739	0.00457253	1.21099	4.83299	A0A2R8YDT1;P15104	GLUL	A0A2R8YDT1;P15104
0.892941	1.15409	1.17412	1.13601	0.875291	0.837026	0.95716	1.10222	0.313726	0.160888	-0.34919	0.162232	-0.400543	-0.776414	-1.26014	-0.497408	-1.70734	-1.19557	-1.4662	-1.11289			+	+	24_0;48_0	0.828695	0.410111	-0.122172	-1.65817	3.16096	0.0180859	-0.84921	-6.39192	3.96379	0.000506787	-1.5216	-8.94902	5.47659	0.000504505	-2.0532	-16.3467	A0A2R8YFH5;Q15437	SEC23B	A0A2R8YFH5;Q15437
2.22408	1.05102	0.624241	0.644632	1.33368	-0.632153	0.52812	0.432361	0.023658	0.101552	0.609574	-0.410621	-0.449004	-0.70032	0.352496	-0.710737	-0.622337	-1.00219	-2.17959	-1.21846				+	48_0	0.621326	0.501049	-0.648198	-1.30673	1.30469	0.196813	-0.9491	-2.45312	1.8118	0.0175757	-1.36109	-3.34976	2.51008	0.0049461	-2.15167	-4.77148	A0A2R8YHB3;A0A3B3IRP5;Q6P1J9	CDC73	A0A2R8YHB3;A0A3B3IRP5;Q6P1J9
0.92322	0.818191	0.73114	0.768703	0.971781	0.841507	1.01084	0.665613	0.65447	0.628574	0.268376	0.32318	-0.35815	-0.11507	-1.41664	-0.657811	-1.66711	-1.23982	-2.00772	-1.14328			+	+	24_0;48_0	0.294047	0.721327	0.107919	0.703511	1.69683	0.122178	-0.593545	-3.13878	2.63892	0.00528516	-2.51416	-5.06619	4.55967	0.000186667	-4.03868	-11.3821	A0A2U3TZL8;H7BYN4;Q02241;Q02241-2	KIF23	A0A2U3TZL8;H7BYN4;Q02241;Q02241-2
-0.879217	-0.85336	-1.04894	-0.151285	-0.456941	-0.262682	-1.25643	-0.511442	-0.178225	-0.180324	-1.09577	-0.90765	0.12706	0.130445	0.205518	0.47802	1.5435	1.47474	1.91027	1.91271			+	+	24_0;48_0	0.143277	0.85696	0.0950038	0.377222	0.178169	0.773647	0.121785	0.457391	2.38533	0.00668487	0.826468	4.49683	4.38056	0.000156425	2.08525	10.5944	A0A3B3IRL2;O75629	CREG1	A0A3B3IRL2;O75629
-0.0689226	-0.170049	1.45527	1.41962	-0.156238	1.16958	0.870368	1.60744	0.108889	-0.549323	0.290679	0.4556	-1.18183	-2.44208	-0.998006	-0.299575	-0.401453	-0.790906	0.16445	-0.483504						0.138109	0.863181	0.190751	0.36505	0.538951	0.496954	-0.519699	-1.1627	1.60892	0.0251006	-1.68561	-2.98089	1.09845	0.070614	-0.92502	-2.10686	A0A3B3IRM4;A0A3B3IS07;O75191	XYLB	A0A3B3IRM4;A0A3B3IS07;O75191
2.63363	0.533269	0.644188	0.844879	-0.353379	1.5717	-0.0460926	-0.296251	0.132516	0.265831	-0.415085	0.00763253	-0.70421	-1.60328	-1.7398	-0.938633	-0.127927	-0.570756	0.514283	-0.352519			+		24_0	0.678998	0.474425	-1.1816	-1.40575	1.19126	0.23017	-1.45828	-2.26192	2.31549	0.00793638	-3.014	-4.34739	1.25793	0.0522848	-1.62327	-2.37402	A0A3B3IRN5;Q06828	FMOD	A0A3B3IRN5;Q06828
1.35685	0.877711	1.23862	0.794672	1.33909	0.558932	0.771813	0.491432	0.860939	0.353059	-1.85596	-0.826396	-0.556648	-0.989862	-0.961578	-0.684081	-0.28055	-0.512373	-1.79764	-0.17803			+	+	24_0;48_0	0.544596	0.547628	-0.272906	-1.17269	1.21208	0.224833	-1.41467	-2.29686	4.42703	0.000402878	-1.83979	-10.7938	2.3437	0.0068069	-1.73533	-4.4074	A0A3B3IRW6;Q2KHR3;Q2KHR3-2	QSER1	A0A3B3IRW6;Q2KHR3;Q2KHR3-2
-2.44294	-0.324009	-0.665398	0.0998001	-1.21898	-1.55588	0.0557949	-0.755013	-0.137689	-0.580257	0.553312	0.25363	0.0703157	0.814691	0.58453	0.676389	1.54799	0.647057	1.47236	0.904287						0.0182151	0.980541	-0.0144029	-0.0536894	0.676215	0.428147	0.348195	1.40099	1.24545	0.0524818	0.55752	2.35298	1.78044	0.0194938	0.80438	3.29168	A0A3B3IRX8;E7EV01;O15484	CAPN5	A0A3B3IRX8;E7EV01;O15484
-1.42716	-0.473095	0.356993	-1.06357	-0.374328	0.00852833	-1.01393	0.664169	0.00503012	-0.245319	-0.667622	-0.805211	-1.61652	0.75766	-0.0467313	-0.0738616	1.59179	1.76259	0.916512	1.74407				+	48_0	0.395654	0.638278	0.141272	0.901393	0.205068	0.746063	0.0667574	0.517025	0.265341	0.611267	0.121561	0.644939	2.57821	0.00444178	0.644024	4.92587	A0A3B3IS62;A0A3B3ITD6;A0A3B3ITI5;Q9Y672;S4R350	ALG6	A0A3B3IS62;A0A3B3ITD6;A0A3B3ITI5;Q9Y672;S4R350
0.710195	0.800215	1.22748	1.43381	0.927949	-0.791825	-0.107676	0.375814	0.312992	0.840401	1.18028	-0.191273	0.0496959	-0.993426	0.283892	-1.16505	-0.586005	-0.527474	-1.55469	-2.2253				+	48_0	1.23333	0.287256	-0.173719	-2.33257	0.712692	0.412145	-0.0935721	-1.46305	2.00531	0.0128272	-0.276506	-3.71777	2.6575	0.0038365	-0.418001	-5.10968	A0A3B3ISF9;P42892;P42892-3;P42892-4	ECE1	A0A3B3ISF9;P42892;P42892-3;P42892-4
0.658416	-0.0640014	0.812639	-0.0511006	2.31438	1.16905	0.947003	0.503706	1.02412	-0.00306867	-0.540021	-1.17901	0.114193	-0.65637	-0.944167	-0.857646	-1.57334	0.129752	-1.64525	-0.159283						1.02738	0.344132	0.224573	1.98866	0.441435	0.552539	-0.128908	-0.986728	1.48907	0.0318108	-0.232214	-2.76986	1.16581	0.0615629	-0.288959	-2.21931	A0A3B3ISG5;P14735	IDE	A0A3B3ISG5;P14735
0.463335	0.373914	0.319002	0.531768	1.08404	-0.800345	0.825181	0.421405	-0.486506	-0.676147	-1.41031	-1.89761	-0.489651	-1.00813	-1.31492	-0.319188	0.383878	1.3591	0.714937	1.92624			+		24_0	0.0323439	0.970043	-0.0175049	-0.0939194	2.4568	0.0428603	-0.683464	-4.65293	2.66712	0.0052	-0.534901	-5.1323	1.00257	0.0856768	0.29921	1.94744	A0A3B3ISL7;A0A3B3ITY4;A0A3B3ITZ8;A0A3B3IUC5;Q8N8U9	BMPER	A0A3B3ISL7;A0A3B3ITY4;A0A3B3ITZ8;A0A3B3IUC5;Q8N8U9
0.203722	-0.620593	0.173504	-0.258526	2.54449	1.40067	0.572292	1.05688	0.913955	0.345521	-0.997835	-0.575331	-0.323197	-1.06059	-0.826591	-0.672009	-1.44815	0.531889	-1.22475	0.264657						1.77435	0.187308	0.689969	3.28045	0.0341124	0.950625	0.0213709	0.0988739	1.26391	0.0507481	-0.27031	-2.38412	0.259811	0.448524	-0.156074	-0.633496	A0A3B3ISQ4;Q9H6S3;Q9H6S3-3	EPS8L2	A0A3B3ISQ4;Q9H6S3;Q9H6S3-3
-0.992011	-0.923804	-0.652265	-0.682848	-1.80969	-0.74346	-0.961919	-0.996515	-0.814967	-0.0349992	0.282723	-0.163843	0.565302	0.8108	1.15181	0.720945	1.40847	1.32406	1.39143	1.12078			+	+	24_0;48_0	0.597411	0.514365	-0.347825	-1.26527	1.36849	0.182708	0.695243	2.56177	4.42815	0.000408759	1.79334	10.7986	5.95558	0.000918033	2.34402	19.7046	A0A3B3ISR2;B4DPQ0;F5H2D0;P00736	C1R	A0A3B3ISR2;B4DPQ0;F5H2D0;P00736
-0.427115	-0.38261	-0.471349	-1.10552	-0.137856	-0.424818	-0.431004	-0.620919	-0.419459	-0.578984	-1.07243	-0.827198	-0.124797	0.160672	-0.124545	-0.393177	1.46676	2.14246	1.73768	2.0342				+	48_0	0.436177	0.611011	0.237766	0.977026	0.2316	0.721182	-0.157528	-0.574231	1.22982	0.0540354	0.586639	2.32667	4.39916	0.000160458	3.00834	10.6738	A0A3B3ISS6;Q14956;Q14956-2	GPNMB	A0A3B3ISS6;Q14956;Q14956-2
-0.273899	-0.363527	-0.41937	-0.221911	0.298733	0.469438	0.459551	0.729673	1.26773	1.3269	0.91877	1.33696	0.693439	0.327445	-0.552913	0.424132	-1.71309	-1.80531	-1.31977	-1.58298		+		+	12_0;48_0	3.72979	0.0230857	0.302961	8.12794	5.10255	0.0116667	0.573798	14.1146	1.02434	0.0824306	0.203229	1.98362	4.5268	0.000184818	-0.481431	-11.2336	A0A3B3ISX9	TNXB	A0A3B3ISX9
1.05545	-0.0512706	0.662013	0.826239	1.34304	1.03618	0.783908	0.696112	0.436991	0.00604102	0.744641	0.60333	-0.0619305	-0.768258	-0.614038	-0.26007	-1.61512	-1.80522	-1.1804	-1.83764				+	48_0	0.572891	0.531141	0.177732	1.22247	0.248485	0.703075	-0.0912104	-0.609885	1.96508	0.0139694	-0.54572	-3.63983	3.6606	0.000331325	-1.16132	-7.89794	A0A3B3IT92;A0A3B3IU45;P33991	MCM4	A0A3B3IT92;A0A3B3IU45;P33991
1.12885	1.10222	1.05702	1.25456	2.03837	1.2072	-0.805675	0.307673	0.367117	0.280335	-1.14017	-0.995141	-0.468557	-0.717428	-1.36437	-1.0899	-0.542293	-0.501535	-0.610684	-0.5076			+	+	24_0;48_0	0.309066	0.706679	-0.308868	-0.733634	2.00611	0.0784298	-1.03763	-3.71932	4.26195	0.000343558	-1.40798	-10.1005	7.37218	0	-1.15364	-34.088	A0A3B3IT94;A0A5F9ZGS6;Q5JSC9;Q96LT4;Q96LT4-2	SAMD8	A0A3B3IT94;A0A5F9ZGS6;Q5JSC9;Q96LT4;Q96LT4-2
0.0119195	-0.23447	-0.520814	-0.95114	-0.378544	-0.118817	-0.548246	-2.03914	-0.0424788	0.57888	0.0876032	-1.52548	0.503348	0.284369	-0.720382	-0.263796	0.999001	1.81307	0.996035	2.06909				+	48_0	0.305236	0.710333	-0.22083	-0.725983	0.15206	0.801025	0.125966	0.397727	0.496139	0.302299	0.237953	1.0863	2.80805	0.00304627	1.20271	5.47147	A0A3B3ITP4;D6RIS5;Q495G5;Q8IVH4	MMAA	A0A3B3ITP4;D6RIS5;Q495G5;Q8IVH4
0.677814	-1.27336	-1.43242	-0.821406	-0.844945	-0.896925	-1.16505	-1.34464	-0.273527	-0.49828	-0.353196	0.0765165	0.742312	0.97778	1.24168	0.917639	1.24508	0.736158	1.62018	0.668594						0.296228	0.719303	-0.484838	-0.707905	0.398647	0.581132	0.622697	0.907035	1.84852	0.0167098	2.32663	3.41829	1.81293	0.0183918	2.46169	3.35185	A0A3B3ITU3;Q9H246	C1orf21	A0A3B3ITU3;Q9H246
1.52912	1.12066	0.581429	0.17672	1.79467	0.716201	0.626658	0.13917	1.13983	0.549484	-0.323788	-1.01131	-0.662643	-0.23387	-1.38201	-1.27024	-1.05143	-0.417473	-1.65184	-0.369353			+	+	24_0;48_0	0.0244435	0.97535	-0.0120273	-0.0715683	0.654791	0.436228	-0.279879	-1.36434	2.31111	0.00797619	-0.637597	-4.33811	2.17969	0.00917008	-0.632219	-4.0652	A0A3B3ITW1;P49841;P49841-2	GSK3B	A0A3B3ITW1;P49841;P49841-2
-0.0509837	-0.815433	-0.809187	-2.64531	0.494739	0.351627	0.390413	-0.434706	0.747325	-0.517644	-0.431807	-0.556629	-0.907887	-0.0608021	-0.0178319	-0.201496	1.62896	1.65814	1.05247	1.12604				+	48_0	1.13302	0.318978	0.355536	2.1645	0.677689	0.42773	0.247214	1.40351	0.634169	0.205082	0.217423	1.32889	2.27281	0.0076841	0.679186	4.25754	A0A3B3ITW3;P28288	ABCD3	A0A3B3ITW3;P28288
-0.625181	-0.892308	-0.642799	-0.489553	-1.81608	-2.01108	-0.951809	-0.237241	-0.133571	-0.537237	0.769884	0.878394	1.1296	0.817665	0.763958	0.963966	1.54267	0.154409	1.13621	0.180091			+		24_0	0.684193	0.471864	-0.584978	-1.4146	1.36218	0.18322	0.896691	2.55099	4.98541	0.000835821	1.56358	13.4775	2.1229	0.0103083	1.39998	3.95027	A0A3B3IUA8	GNAI1	A0A3B3IUA8
1.06299	0.816122	0.855644	0.964964	0.507543	0.166555	1.75216	0.844459	0.568639	0.505503	-1.39192	-0.756814	0.539494	-0.195876	-0.830959	0.00712576	-1.21991	-1.36211	-1.36728	-1.46634				+	48_0	0.115397	0.884131	-0.0427301	-0.310532	1.30549	0.196601	-0.475536	-2.45447	1.95511	0.0141129	-0.416335	-3.62063	7.06162	0	-0.907918	-30.2398	A0A3B3IUD2;Q9BUK6;Q9BUK6-2;Q9BUK6-3;Q9BUK6-4;Q9BUK6-7	MSTO1	A0A3B3IUD2;Q9BUK6;Q9BUK6-2;Q9BUK6-3;Q9BUK6-4;Q9BUK6-7
0.260874	0.349759	0.502583	0.707868	1.01038	1.34966	1.44829	1.09523	0.729718	-0.0792502	-1.07044	-0.298678	-1.4488	-0.586546	-0.653158	-0.785819	-2.07745	0.760422	-1.32275	0.108104			+		24_0	2.78396	0.0664587	0.190914	5.41241	0.828634	0.363441	-0.157299	-1.65807	3.01523	0.00260073	-0.327973	-5.99882	0.828703	0.121837	-0.269589	-1.65819	A0A3B3IUD7;Q14690	PDCD11	A0A3B3IUD7;Q14690
0.993633	0.644834	1.03623	0.535625	1.52694	1.13443	0.523496	0.84797	0.354637	0.731821	-0.400103	-0.137424	0.17863	-0.317364	-1.27989	-0.783874	-1.77912	-1.68367	-1.32559	-0.801215				+	48_0	0.359289	0.669017	0.0524507	0.832061	1.25078	0.212085	-0.169714	-2.36196	2.15749	0.0104351	-0.34517	-4.02006	3.88196	0.000202532	-0.561162	-8.65407	A0A494BZV2	MPRIP	A0A494BZV2
-1.36269	-1.53343	-1.305	-2.25578	0.326897	0.156498	0.494741	-0.490661	1.27842	1.03273	1.1032	0.818346	0.90849	0.716913	0.527515	0.612952	-0.736366	0.2864	-0.361281	-0.217893		+	+	+	12_0;24_0;48_0	2.87831	0.0659789	0.71337	5.64633	4.5147	0.00358974	1.0981	11.1794	4.19924	0.000323699	0.947421	9.84789	2.3648	0.00647586	0.557574	4.45259	A0A494BZX7;A0A499FIJ6;B0QY83;W0Z7M9	MRTFA	A0A494BZX7;A0A499FIJ6;B0QY83;W0Z7M9
1.27201	0.688857	0.904531	0.465197	1.24608	1.27956	0.947112	0.129622	1.09085	0.48286	-0.238989	-6.19533e-05	-0.523522	-0.85141	-1.91194	-0.681467	-1.28697	-0.457673	-1.13401	-1.42064			+	+	24_0;48_0	0.0768166	0.922234	0.0261998	0.213666	0.714881	0.410783	-0.192412	-1.46676	2.65359	0.00521354	-0.703627	-5.10052	3.35764	0.000983529	-0.735532	-6.95399	A0A494C0M1;P52701	MSH6	A0A494C0M1;P52701
1.3381	0.613832	0.773613	0.739589	1.29366	1.18516	1.20208	0.331401	0.347111	0.460508	-0.0733024	0.214199	-0.603876	-0.440583	-1.14076	-0.717354	-1.44076	-1.26915	-1.97744	-0.836028			+	+	24_0;48_0	0.194686	0.808442	0.0565317	0.494214	1.71924	0.120381	-0.26001	-3.1795	3.45429	0.00195041	-0.657895	-7.2444	3.65027	0.000325926	-0.928669	-7.8641	A0A494C0R8;K7EIG1;O75153	CLUH	A0A494C0R8;K7EIG1;O75153
-0.143484	-0.675563	-0.742089	-0.595793	-0.11108	-0.481904	0.901928	-0.399646	-0.245562	-0.81815	-1.54948	-0.317798	-0.408574	0.450904	-1.39013	0.681656	0.780423	2.35956	0.820353	1.88443				+	48_0	0.730753	0.449467	0.180149	1.49363	0.237697	0.714826	-0.0674887	-0.587169	0.323004	0.537454	0.129977	0.761291	2.52499	0.00473657	0.697647	4.80501	A0A494C146;P50336	PPOX	A0A494C146;P50336
-1.62495	-1.94404	-0.0410412	-0.363185	-0.0546848	-0.0907287	-0.330432	-0.297707	-1.07898	0.231233	-0.517677	-0.433928	0.427649	-0.340434	1.61974	-0.180535	0.919833	1.74484	0.490077	1.86494						0.851972	0.400616	0.334698	1.69704	0.454355	0.54404	0.227396	1.01046	1.115	0.0682167	0.575285	2.13445	2.11554	0.0104661	0.940697	3.93551	A0A494C160;P14854	COX6B1	A0A494C160;P14854
-0.609264	-0.800164	-0.212677	-1.32698	-1.00864	-0.649635	-0.919735	-0.813458	-0.431045	-0.711411	-0.940131	-0.297449	0.689254	0.673962	0.920431	0.419918	0.88572	1.73292	1.53134	1.86705			+	+	24_0;48_0	0.176287	0.825211	-0.0450258	-0.453151	0.207335	0.743381	0.0579174	0.521972	2.85309	0.0037193	0.575324	5.58311	3.39244	0.000947752	0.912566	7.05746	A0A494C164;P52630;P52630-4	STAT2	A0A494C164;P52630;P52630-4
-1.34635	-0.30511	-0.572381	-0.0156563	-1.75814	-2.03	-0.127046	-0.142471	-0.562452	-0.111068	0.158584	0.313075	1.27888	1.18047	-0.857948	0.860459	0.696484	0.994542	1.58189	0.764233				+	48_0	0.330721	0.692063	-0.132505	-0.776485	0.722757	0.408254	0.1485	1.4801	1.06031	0.0769691	0.342629	2.0434	2.38207	0.00628033	0.457434	4.48978	A0A494C1L5;P50851;P50851-2	LRBA	A0A494C1L5;P50851;P50851-2
-0.941432	-0.652274	-1.06178	-0.95745	-0.79311	-0.924832	-1.06815	-0.660505	-0.349031	-0.499622	-0.0595219	0.0857284	0.152598	0.265895	0.0172006	0.621416	1.49986	1.86187	1.79093	1.6722			+	+	24_0;48_0	0.125736	0.874824	0.0232739	0.33556	2.32637	0.0504818	0.390429	4.37048	3.52535	0.0012434	0.653405	7.46422	6.24819	0	1.46039	22.0761	A0A494C1M0;Q5HYK7	SH3D19	A0A494C1M0;Q5HYK7
-1.2926	-1.25099	-1.09465	-1.08467	-0.699899	-0.876317	-0.560029	-0.815739	-0.427252	-0.406303	1.00335	-0.173234	0.102164	0.457937	1.66835	0.341424	0.979831	1.3544	1.43933	1.33491			+	+	24_0;48_0	2.63015	0.0782121	0.117862	5.04577	1.85572	0.0984602	0.314097	3.43179	2.67524	0.00524138	0.48536	5.15142	6.16966	0.00114286	0.654312	21.4136	A0A494C1M4;Q3SY69	ALDH1L2	A0A494C1M4;Q3SY69
-0.806838	-0.836401	-1.47397	-0.734208	-0.992057	-0.83254	-0.970548	-0.894029	-0.228193	-0.32431	1.34579	0.233659	0.350129	0.454369	2.51441	0.970252	0.561275	1.01434	0.742251	-0.0933796				+	48_0	0.083559	0.915768	0.00789499	0.23102	1.56684	0.144782	0.237392	2.90627	2.07432	0.0118933	0.396139	3.85334	2.69963	0.0036035	0.295667	5.20919	A0A499FI48;P13667	PDIA4	A0A499FI48;P13667
0.889811	0.826239	1.11952	1.32646	0.946231	0.718642	0.655558	0.962844	0.634819	-0.945374	-0.0862594	-0.216146	0.0246573	-1.74234	-1.83291	-0.35626	-0.725636	-0.258427	-1.80512	-0.136303			+	+	24_0;48_0	0.785521	0.427276	-0.25334	-1.58587	1.88031	0.0948961	-1.3766	-3.4781	2.21105	0.00982689	-2.3262	-4.12941	2.37188	0.00647341	-2.04328	-4.46781	A0A499FJK2;P01137	TGFB1	A0A499FJK2;P01137
0.760815	0.366598	0.596503	0.600811	2.21851	1.10659	0.45155	0.730471	0.820576	0.0354811	-0.0803546	-0.985605	-0.523369	-0.0593633	-0.151342	-1.26387	-0.357258	-0.82495	-1.27101	-2.17079				+	48_0	0.662115	0.481773	0.255684	1.37689	0.837882	0.359285	-0.296951	-1.67352	2.03921	0.0121499	-0.506433	-3.78407	2.34079	0.00682042	-0.814097	-4.40117	A0A590UJ43;P48729;P48729-3;U3KPX3	CSNK1A1	A0A590UJ43;P48729;P48729-3;U3KPX3
0.525784	-0.819875	-0.463523	-0.531286	-0.236892	-1.04548	-1.49435	-1.36224	-0.259666	-1.73249	0.300542	0.145866	1.37269	1.04831	-0.221624	0.992875	1.06108	0.955018	1.75488	0.0103803						0.88472	0.389898	-0.352584	-1.75161	0.0406388	0.943065	-0.0317743	-0.11701	1.30518	0.0463749	0.554368	2.45394	1.47029	0.0342357	0.627247	2.73718	A0A590UJB6;A0A590UJJ4;A0A5F9UN28;Q13303;Q13303-2;Q13303-3;Q13303-4;Q13303-5	KCNAB2	A0A590UJB6;A0A590UJJ4;A0A5F9UN28;Q13303;Q13303-2;Q13303-3;Q13303-4;Q13303-5
-0.969202	-1.3066	-0.858525	-0.893371	-1.27898	-0.73809	-0.763005	-0.871736	-0.856521	-0.238797	0.63956	-0.0384556	0.139455	0.693622	1.11286	0.65624	1.18777	1.50054	1.67163	1.21161			+	+	24_0;48_0	0.234366	0.775733	0.0424862	0.580111	1.46004	0.162828	0.399389	2.71941	3.50287	0.00156125	0.749372	7.39408	5.32885	0.000421053	1.085	15.4275	A0A590UJM2;A0A590UK29;Q13423	NNT	A0A590UJM2;A0A590UK29;Q13423
0.773587	0.679057	0.94839	0.817669	2.15517	0.966229	1.01476	0.502507	0.593967	0.380547	-0.696923	-0.53588	-0.705985	-0.983989	-0.938489	-0.730129	-1.36756	-0.684603	-1.65432	-0.534003			+	+	24_0;48_0	0.447456	0.606244	0.147345	0.997805	1.41976	0.170912	-0.360797	-2.64977	5.75053	0.002	-0.682507	-18.1924	3.30438	0.00110734	-0.774018	-6.79806	A0A590UJQ1;A0A590UJW8;Q96J02;Q96J02-2	ITCH	A0A590UJQ1;A0A590UJW8;Q96J02;Q96J02-2
-1.08258	-1.44439	-1.35361	-0.887328	-0.828551	-0.47157	-0.638478	-0.648314	0.396399	-0.183266	-0.502627	-0.489186	0.790411	0.755655	0.118548	0.584606	1.04436	1.91776	1.22334	1.69883			+	+	24_0;48_0	2.00415	0.142707	0.566743	3.7155	2.17494	0.0601217	1.03662	4.05551	3.91112	0.000480687	1.82344	8.7582	4.49912	0.00018123	2.76802	11.11	A0A590UK09;B1AKN5;B1AKN7;B1AKN8;Q12857;Q12857-2;Q12857-4	NFIA	A0A590UK09;B1AKN5;B1AKN7;B1AKN8;Q12857;Q12857-2;Q12857-4
-0.265804	-1.07891	-0.566679	-1.20803	1.05698	-0.421073	-0.381252	-0.780114	0.333169	-0.125498	-1.46169	-0.691986	0.567503	0.178067	-1.21898	0.046504	1.48383	1.77726	1.06826	1.68844				+	48_0	0.677687	0.474651	0.339883	1.40351	0.272171	0.682692	0.15375	0.659001	0.741547	0.157077	0.352796	1.51187	3.81774	0.000193437	1.19724	8.42854	A0A5F9ZGX4;A0A5F9ZHI5;A0A5F9ZHN9;A0A5F9ZI12;J3QRD1;P51648;P51648-2	ALDH3A2	A0A5F9ZGX4;A0A5F9ZHI5;A0A5F9ZHN9;A0A5F9ZI12;J3QRD1;P51648;P51648-2
1.23801	0.788469	1.12215	0.847943	1.21758	0.783124	0.771504	0.815948	0.565724	0.361066	-0.30765	0.0126722	-0.430828	-0.69829	-1.58466	-0.166535	-1.1346	-1.22502	-2.00563	-0.970973			+	+	24_0;48_0	0.278248	0.736851	-0.101556	-0.671444	2.05255	0.0742151	-0.836674	-3.81031	2.72476	0.00477311	-1.70999	-5.26919	4.02818	0.000225352	-2.32067	-9.1873	A0A5F9ZHB6;P49642	PRIM1	A0A5F9ZHB6;P49642
-1.10509	-0.611352	-0.974795	-0.835467	-1.82906	-1.05333	-0.342112	-0.224673	0.279235	-0.499394	0.0324702	0.364964	0.818157	0.553953	-0.858323	1.09725	1.73817	0.458571	1.65631	1.3345				+	48_0	0.0170432	0.981684	0.00492692	0.0502991	2.23788	0.0560789	0.235371	4.18479	1.54682	0.0283889	0.32648	2.87097	3.37359	0.0010036	0.553751	7.00126	A0A5F9ZHN8;A0A5F9ZI39;P23458	JAK1	A0A5F9ZHN8;A0A5F9ZI39;P23458
-1.01924	-0.24354	-0.513845	-0.573977	-0.706097	-1.13984	-0.742859	-0.301996	-0.635019	-0.0753185	-0.862135	-0.0335381	0.691686	-0.458335	1.87592	-0.932929	0.929868	1.28382	1.99952	1.45786				+	48_0	0.23195	0.77797	-0.0299811	-0.574977	0.298567	0.659353	0.0413256	0.712612	0.652399	0.195252	0.195749	1.36024	3.47148	0.000638132	0.445211	7.29708	A0A5F9ZHR7;E9PQY3;P11117	ACP2	A0A5F9ZHR7;E9PQY3;P11117
1.11789	0.815985	0.989994	0.604271	0.993529	0.761613	0.77546	0.552995	0.482355	0.301385	-0.0694305	-0.16748	0.146325	0.17716	-1.64509	-0.301018	-1.25452	-0.970853	-2.6708	-0.639775				+	48_0	0.330619	0.691914	-0.182509	-0.776285	2.11551	0.0679157	-1.22398	-3.93545	1.57226	0.027232	-2.11465	-2.91586	2.57545	0.00442706	-3.72127	-4.91957	A0A5F9ZHU7;P49643	PRIM2	A0A5F9ZHU7;P49643
0.738049	1.15921	0.833898	1.29753	0.677694	0.762291	1.00936	0.952457	0.336708	0.173244	0.581576	0.226291	-0.648798	-0.375374	-1.17068	-0.583809	-1.67735	-1.4758	-1.37398	-1.44253			+	+	24_0;48_0	0.459709	0.600164	-0.0680652	-1.02026	2.25797	0.0547713	-0.294337	-4.22654	3.67006	0.00104698	-0.739119	-7.92906	5.56973	0.000554455	-1.08559	-16.953	A0A5F9ZI21;Q92974;Q92974-2;Q92974-3;V9GYM8	ARHGEF2	A0A5F9ZI21;Q92974;Q92974-2;Q92974-3;V9GYM8
0.968485	0.360381	1.3559	0.781916	1.08533	1.61998	0.765021	-0.168358	-0.703734	-1.39062	-0.578478	-1.55369	-0.0557781	-1.77967	-0.979334	-0.275363	0.161228	1.15054	-0.526964	-0.236794						0.0331191	0.970046	-0.0415776	-0.0960934	3.02312	0.0216	-1.94206	-6.01961	2.00597	0.0128006	-1.65519	-3.71905	0.874937	0.110768	-0.736782	-1.73531	A0A5K1VW50;F8VRJ4;P11473;P11473-2	VDR	A0A5K1VW50;F8VRJ4;P11473;P11473-2
-0.151653	-0.801119	-0.560637	-1.49541	-0.62705	-0.710826	-1.01556	-0.93218	-0.957001	-0.266878	-0.470386	-0.359089	0.594328	0.231854	1.69795	0.617356	1.93411	1.75556	0.71053	0.806103				+	48_0	0.0846073	0.914758	-0.0189195	-0.233701	0.314518	0.646575	0.0653086	0.744484	1.95866	0.0140522	0.420389	3.62745	2.54425	0.00456773	0.561524	4.84851	A0A5K1VW67;F8VY04;F8W1A4;P54819;P54819-2;P54819-5	AK2	A0A5K1VW67;F8VY04;F8W1A4;P54819;P54819-2;P54819-5
-1.00026	-2.03172	-0.228114	-0.23627	-0.410474	-0.482565	-0.32952	0.435623	-1.1768	0.14927	-1.03471	-0.460852	-0.196797	0.282586	2.17607	0.709705	0.00151052	1.05497	1.24128	1.53707						0.688195	0.470892	0.158872	1.42142	0.181772	0.770229	0.0570688	0.465482	1.28881	0.0476317	0.379259	2.4262	1.83021	0.017797	0.429878	3.38405	A0A5K1VW95;B9A041;P40925;P40925-2;P40925-3	MDH1	A0A5K1VW95;B9A041;P40925;P40925-2;P40925-3
0.976992	0.429397	1.21965	0.875688	1.32677	0.853985	1.30417	0.841488	0.562043	-0.0273006	-0.724078	-0.108838	-0.78304	-0.700997	-1.41944	-0.417789	-2.26824	-0.559321	-0.964357	-0.416776			+	+	24_0;48_0	0.430103	0.616044	0.127518	0.96579	1.65187	0.129828	-0.587564	-3.05769	3.14834	0.00223409	-1.05501	-6.35711	2.27235	0.00767991	-1.19223	-4.25657	A0A669KAW3;H0Y818;P40692;P40692-3	MLH1	A0A669KAW3;H0Y818;P40692;P40692-3
-0.87932	-0.820165	-1.40879	-1.00148	-0.158361	0.216146	-1.05238	-0.966465	-0.0140792	-0.27678	-0.307937	-0.68698	-0.136523	-0.314505	0.907397	0.554402	1.88237	1.61941	1.00301	1.84105				+	48_0	0.790326	0.425866	0.169652	1.59394	1.98671	0.0805581	0.222969	3.68163	2.16811	0.0103922	0.404294	4.04162	4.42499	0.000164706	0.825526	10.785	A0A669KAX3;O76024	WFS1	A0A669KAX3;O76024
-0.861037	-0.764711	-0.947118	-1.25799	-1.05535	-1.07037	-1.00931	-1.18807	-0.339981	-0.312943	0.288908	-0.0492948	0.496377	0.663724	1.18315	0.781013	1.46737	1.41933	1.4697	1.08661			+	+	24_0;48_0	0.495681	0.574245	-0.0567942	-1.08547	2.48599	0.0414179	0.394298	4.71765	4.13725	0.000306011	0.802445	9.60374	5.49094	0.000518519	1.06997	16.4387	A0A669KAX4;K4DI93;Q13620;Q13620-1	CUL4B	A0A669KAX4;K4DI93;Q13620;Q13620-1
0.236485	1.24015	0.466186	0.692273	1.15588	0.811315	1.52055	0.37789	1.14038	-0.287082	-0.188046	-0.416354	-0.0653224	-0.51335	0.224103	-1.39119	-2.48894	-0.751785	-1.10632	-0.656828				+	48_0	0.41967	0.622464	0.0517945	0.94641	0.684856	0.424402	-0.100438	-1.41573	1.42126	0.0370226	-0.184395	-2.65236	2.15672	0.00955881	-0.321532	-4.01849	A0A669KB05	CTNND1	A0A669KB05
0.819973	1.03088	-0.289235	0.677593	-0.00227275	-0.976489	0.816359	-0.0989315	-0.433216	0.697653	2.58313	0.807609	0.235846	0.0391276	-0.458998	-0.492769	-0.970714	-1.48496	-0.85745	-1.64314				+	48_0	0.63687	0.490428	-0.089397	-1.33355	0.203854	0.746407	0.050622	0.514371	1.10564	0.0697202	-0.10425	-2.11885	2.67341	0.00376774	-0.257245	-5.14711	A0A669KB10;A0A669KBG8;Q92538;Q92538-2;Q92538-3	GBF1	A0A669KB10;A0A669KBG8;Q92538;Q92538-2;Q92538-3
1.53755	0.512773	1.39027	0.0695291	0.13248	0.293713	-0.452616	0.330067	-0.364186	-0.0549167	1.93735	0.872797	-0.256194	-0.896088	0.0686872	-0.14352	-0.806494	-2.22079	-0.27212	-1.67828						1.04972	0.338015	-0.194306	-2.02579	0.173455	0.777403	-0.0678139	-0.446754	1.56304	0.0275998	-0.287067	-2.89957	2.04184	0.012289	-0.514345	-3.78924	A0A669KB53;A0A669KB56;A0A669KB68;A0A669KBA4;A0A669KBI6;J3KPM9;P42224;P42224-2	STAT1	A0A669KB53;A0A669KB56;A0A669KB68;A0A669KBA4;A0A669KBI6;J3KPM9;P42224;P42224-2
-0.570248	-0.886364	-1.49319	-0.723246	-0.355639	-0.486301	-0.85222	-0.593963	-0.131053	-0.404036	-0.984813	-0.692706	0.500596	0.507491	-0.0127131	0.452604	1.62785	1.81158	1.54485	1.74152			+	+	24_0;48_0	0.74547	0.441611	0.616108	1.51849	0.637996	0.442915	0.649702	1.33548	2.77039	0.00470206	2.27818	5.37934	4.76225	0.000228571	4.62611	12.338	A0A669KBE7;Q6UY14;Q6UY14-3	ADAMTSL4	A0A669KBE7;Q6UY14;Q6UY14-3
1.09135	0.692774	-0.02045	0.242621	0.311791	0.911834	1.85895	0.033403	1.6031	-0.142194	0.837341	-0.867558	-0.586776	-0.114672	-0.8394	-0.146701	-0.843073	-0.577812	-1.09786	-2.34666						0.237526	0.773036	0.0415576	0.586807	0.0877161	0.879128	-0.0215561	-0.241626	1.65107	0.0233226	-0.138333	-3.05625	2.00517	0.0129908	-0.257343	-3.71748	A0A669KBL1;Q93009;Q93009-3	USP7	A0A669KBL1;Q93009;Q93009-3
0.805906	0.638553	0.359505	1.05862	1.46117	0.942389	1.07864	0.697517	0.678462	0.234644	0.316339	-0.968966	-0.180544	-0.726337	0.0226051	-0.48833	-1.52979	-0.850165	-2.16321	-1.38699			+	+	24_0;48_0	0.745572	0.441671	0.129501	1.51866	0.842693	0.356636	-0.25584	-1.68155	2.51767	0.00596945	-0.416406	-4.78852	3.42436	0.000971357	-0.864509	-7.15344	A0A6I8PS32;Q99615	DNAJC7	A0A6I8PS32;Q99615
1.85977	1.37646	0.998378	0.599313	0.929857	0.0252042	-0.0964782	0.397774	1.10847	0.311843	-0.948388	0.0809156	-0.116846	-0.331127	-0.313747	-0.271226	-1.49459	-0.618938	-1.7335	-1.76315			+	+	24_0;48_0	1.34686	0.267628	-0.320414	-2.52483	1.11372	0.25468	-0.383422	-2.13232	2.76535	0.00485044	-0.525449	-5.36709	3.33155	0.00107159	-0.935395	-6.87726	A0A6Q8JGF9;I3L1H5;Q9BZG8;Q9BZG8-2;Q9BZG8-3	DPH1	A0A6Q8JGF9;I3L1H5;Q9BZG8;Q9BZG8-2;Q9BZG8-3
0.49726	0.748577	0.962816	0.718611	1.40222	0.891576	0.1106	0.394547	0.516571	0.0983563	0.624326	0.834712	-0.40817	-0.563298	-0.334348	-0.300516	-1.44015	-0.863899	-1.11265	-2.77714			+	+	24_0;48_0	0.0370138	0.965682	-0.00967026	-0.106965	0.545058	0.493113	-0.0643053	-1.1735	4.27296	0.000358974	-0.341656	-10.1454	2.7047	0.00358419	-0.687375	-5.22127	A0A6Q8KRG2;Q08379	GOLGA2	A0A6Q8KRG2;Q08379
0.735046	0.285221	0.543909	0.483175	1.20387	0.952201	0.916348	1.06176	0.432622	1.12333	0.814045	0.12056	-0.633485	-0.548584	-0.293995	-1.30545	-1.86358	-1.36234	-1.21439	-1.45027			+	+	24_0;48_0	2.44071	0.0962169	0.184861	4.6175	0.181984	0.770133	0.0392611	0.465957	2.6708	0.00521372	-0.427763	-5.14096	4.66566	0.000209738	-0.703179	-11.8733	A0A6Q8PEX6;A0A6Q8PF66;A0A6Q8PFB7;A0A6Q8PG86;A0A6Q8PGW3;A0A6Q8PHC9;A0A6Q8PHF4;O95163	ELP1	A0A6Q8PEX6;A0A6Q8PF66;A0A6Q8PFB7;A0A6Q8PG86;A0A6Q8PGW3;A0A6Q8PHC9;A0A6Q8PHF4;O95163
0.817073	0.335824	0.70602	0.811372	0.470751	0.702463	-0.112876	0.282603	-0.0544931	-0.555093	0.492852	0.684284	0.348596	0.30517	0.526263	0.268932	-1.12431	-1.17046	-0.276896	-3.45807						0.79842	0.423183	-0.180421	-1.60751	0.877283	0.345208	-0.285816	-1.73922	1.27554	0.0493831	-0.16601	-2.40376	1.70104	0.0223459	-1.18256	-3.14643	A0A6Q8PEY3;A0A6Q8PGV6;I3L3G9;I3L522;Q9NXR1;Q9NXR1-1	NDE1	A0A6Q8PEY3;A0A6Q8PGV6;I3L3G9;I3L522;Q9NXR1;Q9NXR1-1
0.607914	0.0729079	1.33653	1.04965	1.29798	0.682824	0.732505	0.487967	-0.304402	0.924118	0.376147	0.517592	-0.875568	-0.456218	-1.30602	-0.691694	-1.71498	-0.563389	-2.24344	0.0695722			+		24_0	0.035585	0.967563	0.00914645	0.102987	0.466961	0.53638	-0.105822	-1.03348	2.54962	0.00557108	-0.435708	-4.8607	1.70737	0.022164	-0.512185	-3.15791	A0A6Q8PF29;A0A6Q8PF44;A0A6Q8PH25;A0A6Q8PH71;A0A6Q8PHA2;A0A6Q8PHG2;Q27J81;Q27J81-2	INF2	A0A6Q8PF29;A0A6Q8PF44;A0A6Q8PH25;A0A6Q8PH71;A0A6Q8PHA2;A0A6Q8PHG2;Q27J81;Q27J81-2
0.16775	0.54378	0.809822	0.749733	-0.871446	0.532938	0.824365	0.0441901	-0.252147	0.0385091	1.97989	1.00628	-0.484644	-0.179456	0.944464	-0.260599	-2.40857	-1.21287	-0.603893	-1.3681				+	48_0	0.499225	0.573436	-0.0830059	-1.09184	0.0863085	0.882012	0.0239072	0.238043	0.795775	0.13763	-0.107334	-1.60308	2.56285	0.00446164	-0.374949	-4.89078	A0A6Q8PF33;A0A6Q8PGE8;A0A6Q8PGN5;H3BPK7;P49588;P49588-2	AARS1	A0A6Q8PF33;A0A6Q8PGE8;A0A6Q8PGN5;H3BPK7;P49588;P49588-2
1.29869	0.813717	0.920438	0.926861	0.32467	1.3729	1.02064	0.258179	-0.142609	-1.78388	-1.85308	-0.696096	0.511577	-0.16834	0.0347733	-1.44081	-0.896826	0.793471	-0.43896	-0.855319						0.365268	0.662733	-0.202287	-0.843563	2.55459	0.0364815	-1.73532	-4.87199	1.5742	0.0272054	-1.03323	-2.91928	1.77226	0.0199092	-1.10211	-3.2766	A0A6Q8PF62;A0A6Q8PF70;A0A6Q8PFJ3;A0A6Q8PG59;A0A6Q8PGB4;A0A6Q8PGP4;A0A6Q8PGY7;A0A6Q8PHA1;A0A6Q8PHC7;A0A6Q8PHH5;A0A6Q8PHP5;Q92562	FIG4	A0A6Q8PF62;A0A6Q8PF70;A0A6Q8PFJ3;A0A6Q8PG59;A0A6Q8PGB4;A0A6Q8PGP4;A0A6Q8PGY7;A0A6Q8PHA1;A0A6Q8PHC7;A0A6Q8PHH5;A0A6Q8PHP5;Q92562
-0.449321	-0.652966	-0.979302	-1.20898	-1.33083	-0.58662	-0.273457	-1.06418	-1.20324	0.279635	1.24972	0.268974	0.593909	0.375007	-0.312732	0.415123	2.08322	0.100055	1.9484	0.747585			+	+	24_0;48_0	0.0102578	0.987834	0.00326061	0.0305003	0.926646	0.327994	0.356977	1.82134	2.2333	0.00917428	0.400728	4.17531	2.15828	0.00954219	0.750565	4.02165	A0A6Q8PFE1;A0A6Q8PFM5;A0A6Q8PG15;O95831;O95831-3	AIFM1	A0A6Q8PFE1;A0A6Q8PFM5;A0A6Q8PG15;O95831;O95831-3
-0.401737	0.139589	0.816175	1.32087	0.615477	0.735314	1.33033	1.6609	0.22805	0.392161	-0.132584	-0.360787	-0.296219	-0.463177	-1.5543	-0.384833	-2.6027	-0.260461	-0.935521	0.153455						0.655596	0.482073	0.29906	1.36572	0.478329	0.531567	-0.211896	-1.05414	1.26423	0.0507182	-0.554383	-2.38466	0.992424	0.0874602	-0.66914	-1.9306	A0A6Q8PFE4	ACTB	A0A6Q8PFE4
0.925045	0.469612	0.785806	0.350092	1.36147	0.766511	0.732575	0.738815	0.940374	0.310379	0.243356	-0.906199	-0.209488	-0.0652823	-2.92699	-1.30128	-0.365501	-0.584975	-0.960202	-0.304116				+	48_0	0.622534	0.500298	0.462323	1.30882	0.555884	0.485857	-0.840307	-1.1926	1.39551	0.0390262	-3.04244	-2.60807	2.99127	0.0023442	-2.05264	-5.93599	A0A6Q8PFF8	CHMP1A	A0A6Q8PFF8
1.43105	1.19236	0.0589058	0.598205	1.06998	1.2236	0.377758	0.965333	0.523646	0.544845	-0.051464	0.0525168	-0.477269	0.00329801	-2.02912	-0.584155	-1.45732	-0.874574	-1.33226	-1.23533				+	48_0	0.0901001	0.909737	0.0888453	0.247676	0.794332	0.377081	-0.551559	-1.60066	1.60366	0.025568	-1.58853	-2.97154	3.07036	0.00196709	-2.04062	-6.14529	A0A6Q8PFI8;P11166	SLC2A1	A0A6Q8PFI8;P11166
1.40704	0.680898	0.330869	-0.489998	2.47337	1.19513	0.533388	0.33994	0.489183	0.633906	0.0257998	-0.661646	-1.05466	-0.686307	-0.46639	-1.04768	-0.921622	-0.680046	-1.66852	-0.432658						0.475613	0.591098	0.15026	1.04921	0.309877	0.650194	-0.0828967	-0.73525	1.66913	0.022852	-0.298095	-3.08873	1.59618	0.0272904	-0.323846	-2.95823	A0A6Q8PFU3;P43034	PAFAH1B1	A0A6Q8PFU3;P43034
0.160813	0.43111	0.331429	1.22141	0.930422	0.778814	1.60635	0.887861	0.626591	0.410091	0.865958	-0.114644	-1.51903	-0.472922	-0.356462	-0.298215	-2.08671	-1.26836	-1.19693	-0.937573				+	48_0	0.859739	0.398932	0.0844855	1.70999	0.104388	0.859452	-0.0146413	-0.283471	1.74211	0.0201651	-0.196633	-3.22124	2.85149	0.002841	-0.313303	-5.57912	A0A6Q8PGA8;A0A6Q8PGI6;A0A6Q8PGW4;A0A6Q8PGZ8;A0A6Q8PHH9;P41250	GARS1	A0A6Q8PGA8;A0A6Q8PGI6;A0A6Q8PGW4;A0A6Q8PGZ8;A0A6Q8PHH9;P41250
0.927797	0.218103	0.804412	0.829589	1.01808	1.04838	1.07144	0.999232	0.697397	0.0220395	-0.187933	0.270396	-0.302164	-1.10609	-2.69601	-0.365074	-1.10688	-0.83277	-0.215726	-1.09421				+	48_0	1.0913	0.328046	0.628932	2.09497	1.02397	0.288366	-0.916598	-1.98299	1.68953	0.0220573	-3.35927	-3.12558	2.90619	0.00271404	-2.79404	-5.71682	A0A6Q8PGF4;A0A6Q8PH09;F8W7R3;H3BP78;Q9NVI1;Q9NVI1-1;Q9NVI1-2	FANCI	A0A6Q8PGF4;A0A6Q8PH09;F8W7R3;H3BP78;Q9NVI1;Q9NVI1-1;Q9NVI1-2
0.50494	0.515451	0.780535	1.039	1.12444	0.363256	1.21367	1.25969	0.235791	0.460414	-0.354662	-0.229262	-0.307845	-0.748141	0.18307	0.0758317	-2.30869	-1.43933	-1.88728	-0.480889				+	48_0	0.52555	0.555737	0.131928	1.13891	1.59846	0.139449	-0.320975	-2.96229	1.99179	0.0132012	-0.427984	-3.69148	2.79353	0.00305901	-1.05391	-5.43581	A0A6Q8PGM6;Q9UJY1	HSPB8	A0A6Q8PGM6;Q9UJY1
1.1184	0.686797	0.809454	1.01612	1.50355	0.395243	0.941268	0.515176	0.0878204	0.163481	0.0900406	0.252871	-0.381259	-0.29403	-2.09106	0.139944	-2.08198	-1.02326	-0.607469	-1.24111				+	48_0	0.0934165	0.906025	-0.0308909	-0.256055	3.44492	0.0124	-0.340435	-7.21583	1.68717	0.0222082	-0.701504	-3.1213	3.23371	0.00164962	-0.962436	-6.59547	A0A6Q8PHK0;Q14669-2	TRIP12	A0A6Q8PHK0;Q14669-2
0.939489	0.560466	0.487605	0.829937	1.33386	0.797554	1.49725	0.578972	0.872789	-0.142208	-0.757245	-0.723361	-0.236317	-0.653714	-2.14188	-0.827124	-1.59496	0.226995	-1.26774	0.21963						0.695518	0.466912	0.111684	1.43389	1.18727	0.230881	-0.286616	-2.25524	2.11004	0.0108037	-0.536394	-3.9245	1.41859	0.0380712	-0.420466	-2.64776	A0A6Q8PHP0;P49902;P49902-2	NT5C2	A0A6Q8PHP0;P49902;P49902-2
-0.59028	-0.293096	0.143936	-0.271972	1.16917	0.93109	0.45408	0.0744867	1.68795	0.893119	0.947046	0.953464	0.00578517	-0.0610355	-2.60306	0.376937	-1.00409	-0.895698	-0.934312	-0.983528				+	48_0	1.71207	0.202287	0.387604	3.16646	2.88599	0.0242643	0.58488	5.66569	0.17623	0.72693	-0.135222	-0.453023	2.42774	0.00603636	-0.298799	-4.58906	A0AVL1;Q13443	ADAM9	A0AVL1;Q13443
0.517356	0.365568	0.542452	0.165194	1.10238	1.06934	0.267714	0.289066	0.100603	0.262514	1.38769	-0.994698	-0.403421	0.427117	1.3573	-0.157614	-1.73763	-1.92678	-0.895424	-1.73872				+	48_0	0.527942	0.553323	0.0294275	1.14317	0.162303	0.790374	-0.0215797	-0.421356	0.0827659	0.863767	-0.00949574	-0.228989	3.69179	0.000261275	-0.204017	-8.00092	A0AVT1	UBA6	A0AVT1
-1.24709	-1.1818	-0.869307	-0.914217	-1.09729	-0.755022	-0.990202	-1.06774	-0.911823	0.162678	1.0035	0.101856	0.571684	0.425746	1.05724	0.682523	1.34151	0.90709	1.62109	1.15957			+	+	24_0;48_0	0.252259	0.758596	0.0409741	0.617777	1.52506	0.153012	0.619534	2.83275	4.36843	0.000386207	0.94241	10.5429	4.89461	0.000275862	1.25323	13.0024	A1X283	SH3PXD2B	A1X283
-0.48031	-1.25188	-0.5089	-1.1655	-0.9297	-0.844934	-1.06934	-0.930857	-0.738323	-0.595787	0.902417	0.111	-0.0465901	0.362106	1.8846	0.764513	1.73378	0.674247	1.43376	0.695705				+	48_0	0.167833	0.83348	-0.0273309	-0.433992	0.911176	0.334148	0.229036	1.79562	1.85528	0.0166858	0.472873	3.43096	2.97129	0.0023292	0.589611	5.88397	A2A274;Q99798	ACO2	A2A274;Q99798
1.06039	0.937552	1.81147	1.3366	1.22762	-0.0288654	0.943964	0.614546	-0.151551	-0.0355295	-0.15575	-0.604908	-0.238467	-0.442928	-0.55554	-0.364796	-1.74628	-1.03774	-0.730553	-1.83923			+	+	24_0;48_0	0.911306	0.380155	-0.183229	-1.79584	3.2326	0.0183467	-0.467422	-6.59232	3.7595	0.000725926	-0.517586	-8.22844	3.65832	0.00033033	-0.805389	-7.89047	A2A376;O95786;O95786-2	DDX58	A2A376;O95786;O95786-2
-0.763686	-1.59226	-0.509826	-0.95324	-0.725026	-1.04024	-1.13548	-0.181662	-0.917493	-0.117337	0.899275	0.161015	0.145486	0.613805	0.844562	-0.269292	0.544482	1.60445	2.07292	1.31955				+	48_0	0.235913	0.774678	0.0569742	0.58339	1.14274	0.245898	0.297361	2.18075	2.0474	0.0121074	0.398617	3.80017	2.98636	0.00232734	0.724005	5.92317	A2ACR1;P28065;P28065-2	PSMB9	A2ACR1;P28065;P28065-2
-1.21756	-1.84624	-1.79123	-0.937634	0.0173095	-0.47347	-0.698827	-0.560659	0.50659	-0.0267331	-0.491306	-0.138786	0.910608	0.666409	0.656402	0.767855	0.546944	1.5667	0.960648	1.58297			+	+	24_0;48_0	2.0275	0.139886	0.737855	3.7611	2.45736	0.0429804	1.02116	4.65417	4.1314	0.000304348	1.59152	9.58101	3.62739	0.000320233	1.89122	7.78951	A2RQR6;Q96EI5;Q96EI5-2	TCEAL4	A2RQR6;Q96EI5;Q96EI5-2
1.36096	0.686368	0.589726	0.173342	1.52598	1.26569	1.31584	-0.0935517	0.627323	0.722453	-0.163221	-0.510458	-0.537001	-0.27433	-1.50936	-0.80217	-1.96727	-0.398011	-0.797738	-1.21458				+	48_0	0.281043	0.733605	0.239857	0.677147	0.659258	0.435103	-0.425343	-1.372	2.19475	0.0101769	-1.18243	-4.09595	2.3028	0.00739787	-1.43249	-4.32055	A3KN83;A3KN83-2;A3KN83-3;A3KN83-4	SBNO1	A3KN83;A3KN83-2;A3KN83-3;A3KN83-4
1.36058	0.0888124	0.469523	0.501127	1.26595	1.21593	1.14451	0.79329	0.799441	-0.296938	-0.558885	-0.604857	-0.85585	-0.639396	-2.45526	-0.0845025	-1.34553	-0.119596	-1.0505	0.37215						0.871008	0.394175	0.108204	1.72877	0.922558	0.32956	-0.166735	-1.81454	1.50899	0.0308231	-0.349297	-2.80463	1.25456	0.0525961	-0.246941	-2.36834	A5YKK6	CNOT1	A5YKK6
-1.48123	-0.100751	-0.600475	-0.384178	-1.38986	-0.846591	-1.22924	-0.178896	-1.18595	-0.724067	0.22006	0.172176	0.492606	0.99171	1.9402	0.518551	1.24969	0.834564	1.59979	0.101898						0.27798	0.736989	-0.091928	-0.670897	0.231805	0.720891	0.089447	0.574668	1.9499	0.0141996	0.555152	3.61061	1.95462	0.014303	0.541753	3.61967	A6NC48;Q10588	BST1	A6NC48;Q10588
1.79669	1.07309	0.704392	0.187689	0.171211	0.797429	0.11956	0.795901	-0.153274	0.124816	0.291685	0.471309	-0.351999	-0.453148	0.929422	-0.233506	-0.931432	-1.93989	-1.07882	-2.32112				+	48_0	0.567235	0.534141	-0.293089	-1.21255	1.08398	0.264471	-0.472519	-2.08277	1.07754	0.0738551	-0.604218	-2.07206	2.72319	0.00350482	-1.56602	-5.26543	A6NCE7;H3BTL1;Q9GZQ8	MAP1LC3B2;MAP1LC3B;MAP1LC3B	A6NCE7;H3BTL1;Q9GZQ8
0.774487	0.710456	0.751811	0.682297	0.979096	0.822766	0.839108	0.500721	0.713359	0.318886	0.391154	0.0228132	-0.57608	-0.124527	-0.194673	-0.114239	-1.3026	-0.553844	-2.73217	-1.90882			+	+	24_0;48_0	0.215187	0.791569	0.140138	0.539022	1.37331	0.181163	-0.927065	-2.57001	3.92947	0.000489083	-2.4728	-8.82425	2.65082	0.00388796	-5.92712	-5.09403	A6ND36;A6ND36-2	FAM83G	A6ND36;A6ND36-2
-1.22862	-0.306549	-0.660375	0.452099	-0.97903	-2.01463	0.173497	-1.10158	-1.25429	0.119961	-0.174748	0.200854	0.277118	-0.297411	0.411893	1.14669	1.54717	0.972073	1.641	1.07487				+	48_0	0.424431	0.619797	-0.560291	-0.955265	0.122054	0.835907	0.163387	0.326688	0.903267	0.108987	0.844112	1.78247	2.37783	0.00632432	1.79499	4.48062	A6NEP9;H7BXY6;Q8NG11;Q8NG11-2;Q8NG11-3	TSPAN14	A6NEP9;H7BXY6;Q8NG11;Q8NG11-2;Q8NG11-3
-0.65321	-0.0672766	-1.19313	-0.669822	-1.20373	-1.21156	-0.995029	-0.387468	-0.6627	-0.40272	1.71658	0.996668	0.991598	1.14233	1.15327	1.10148	1.03468	-0.410128	0.857288	-1.1371			+		24_0	0.453602	0.603544	-0.0953693	-1.00908	0.87049	0.34842	0.332305	1.72791	3.53105	0.00124706	0.54756	7.48209	0.610931	0.19386	0.229966	1.28874	A6NFX8;Q9UKK9	NUDT5	A6NFX8;Q9UKK9
0.456717	1.29101	0.666269	1.61326	2.09958	-0.00534724	-0.472906	1.06549	-0.022587	0.196827	-0.284074	-0.836704	0.156146	-1.10289	-0.841863	0.343143	-1.79668	-1.04181	-0.811766	-0.671825				+	48_0	0.210209	0.796494	-0.184208	-0.528229	1.92399	0.0872062	-0.683521	-3.56101	1.64855	0.0232566	-0.752086	-3.05172	2.89152	0.00268677	-1.1474	-5.67966	A6NHG8;Q13114	TRAF3	A6NHG8;Q13114
-0.785402	-1.18048	-1.55149	0.81607	-1.38485	-0.554448	-1.17036	-1.79627	-0.042755	0.0123689	1.24714	0.754268	0.355296	0.798327	0.352812	0.700519	1.27834	0.726219	1.16706	0.257632						0.420048	0.622108	-0.74157	-0.947113	0.989598	0.302056	1.57163	1.92591	1.213	0.0559347	1.65099	2.29839	1.44031	0.0361479	2.06214	2.68525	A6NI79;H0YBY5	CCDC69	A6NI79;H0YBY5
-0.590139	-1.46305	-0.468435	-1.04995	0.436097	0.411691	0.193079	0.180318	0.615053	-0.423639	-0.626149	-1.04476	0.237005	0.379524	-1.52612	-0.536283	0.783753	2.31121	0.205013	1.97578				+	48_0	2.62768	0.0782556	0.770256	5.04003	0.586128	0.468901	0.336223	1.24561	0.491586	0.307463	0.341628	1.0781	2.1762	0.00922307	1.42188	4.05808	A6NIH7	UNC119B	A6NIH7
1.20444	1.3249	1.08542	0.79263	1.02406	0.551374	1.04286	0.617925	0.837065	0.308849	-0.398881	-0.740754	-0.443098	-0.580074	-1.15315	-0.957526	-1.96029	-1.50392	-0.190911	-0.860933			+	+	24_0;48_0	0.848034	0.40295	-0.322016	-1.69047	1.59618	0.140109	-1.2101	-2.95824	4.09048	0.000291667	-2.07348	-9.42317	2.83934	0.00292886	-2.45352	-5.54885	A6NIZ0;Q9GZM8;Q9GZM8-2;Q9GZM8-3	NDEL1	A6NIZ0;Q9GZM8;Q9GZM8-2;Q9GZM8-3
1.48681	0.845955	0.087897	0.267098	1.47627	1.33009	1.30584	0.522575	1.04124	0.0609258	-0.946021	-0.486041	-0.537759	-0.451106	-0.46572	-0.947769	-1.21753	-0.867966	-1.91127	-0.59351				+	48_0	0.601571	0.512409	0.229784	1.2725	0.686858	0.424328	-0.356142	-1.41915	2.03408	0.0122578	-0.600731	-3.77399	2.28171	0.00763936	-0.858948	-4.27618	A6NJX0;Q9H4F1	ST6GALNAC4	A6NJX0;Q9H4F1
0.367385	0.39928	1.31321	0.831336	2.35427	0.783001	1.86952	-0.449437	-0.0879824	-0.288572	-0.385437	-0.525783	-0.553516	-1.31319	-0.277648	-0.16926	-1.11253	-0.899172	-1.0197	-0.835775				+	48_0	0.254325	0.755584	0.31393	0.622088	2.3258	0.0505631	-0.80077	-4.36927	2.06678	0.0119327	-0.996404	-3.83842	3.49024	0.000649077	-1.29268	-7.35494	A6PW57;Q99755;Q99755-2;Q99755-3	PIP5K1A	A6PW57;Q99755;Q99755-2;Q99755-3
-1.47081	-1.86356	-1.42528	-0.975925	1.84009	0.3696	-0.358576	0.258169	0.0849326	-0.510591	-0.900812	-0.445684	1.67087	1.0131	0.89958	0.348481	0.174644	0.557151	0.478283	0.256341			+	+	24_0;48_0	2.10859	0.126383	2.22182	3.9216	1.96574	0.0824362	1.12252	3.6411	3.50537	0.00156571	2.73806	7.40187	3.94427	0.000214559	2.03975	8.87788	A6XGL2;C9JNR5;F8WCM5;P01308	INS;INS;INS-IGF2;INS	A6XGL2;C9JNR5;F8WCM5;P01308
0.925827	0.677238	0.77806	0.419376	1.38479	1.23884	1.07944	1.06235	0.512396	0.191524	-0.13772	-0.111686	-0.451527	-0.736491	-2.25903	-0.54022	-1.66351	-0.69432	-0.964345	-0.710994				+	48_0	2.02517	0.139737	0.521495	3.75653	1.70429	0.121378	-0.622634	-3.15232	2.08445	0.0116873	-1.8015	-3.87346	3.30952	0.00104977	-1.81368	-6.81299	A6XND0;A6XND1;B3KWK7;H0Y485;H0Y5K2;P17936;P17936-2	IGFBP3	A6XND0;A6XND1;B3KWK7;H0Y485;H0Y5K2;P17936;P17936-2
2.14604	0.649136	-0.184729	-0.19637	0.724064	1.61121	1.30254	0.0600215	1.27329	-0.336989	-0.0489682	-0.0969401	-1.23269	-0.611012	-1.40251	-1.08758	-0.880015	-0.858852	-0.880892	0.0512352						0.195041	0.808582	0.208456	0.494998	0.250779	0.701153	-0.26365	-0.614686	1.57778	0.0270444	-1.09571	-2.92561	1.0852	0.0726242	-0.809067	-2.08481	A8MV81;C9JAW5;C9JNU6;Q9Y241;Q9Y241-2	HIGD1C;ENSG00000280571;HIGD1A;HIGD1A;HIGD1A	A8MV81;C9JAW5;C9JNU6;Q9Y241;Q9Y241-2
0.957986	0.727879	0.972343	0.959295	0.434777	0.395103	0.686495	0.852937	0.707782	0.233465	0.168502	0.0592501	-0.816767	0.029363	-3.14475	-0.860802	-0.112211	-0.144189	-1.00276	-1.1037				+	48_0	1.35145	0.267121	-0.466594	-2.53267	2.12549	0.0665116	-0.91529	-3.95547	1.66358	0.0230287	-3.14397	-3.07875	2.79948	0.00307812	-2.23555	-5.45039	A8MVZ6;Q96G01;Q96G01-3;Q96G01-4	BICD1	A8MVZ6;Q96G01;Q96G01-3;Q96G01-4
1.87581	0.918133	1.25166	0.429772	1.78356	0.0873255	0.90373	-0.42903	0.153866	0.602545	-1.33631	-0.599615	-0.0312874	-0.402791	-1.69144	-0.794276	-0.39706	-0.953167	-1.18765	-0.183767				+	48_0	0.411743	0.627859	-0.368136	-0.931614	1.44883	0.165499	-0.977451	-2.69999	2.12251	0.0108315	-1.27826	-3.9495	2.4746	0.00535243	-1.24401	-4.69232	A8MXB7;Q9Y343;Q9Y343-2	SNX24	A8MXB7;Q9Y343;Q9Y343-2
-0.704148	-0.566411	-1.35589	-1.0841	0.089143	-1.11866	-0.460516	-1.00749	0.778866	-0.268738	-0.687993	-0.844368	-0.291544	-0.139888	1.1216	0.817844	0.983316	1.99114	1.17421	1.57363				+	48_0	0.403391	0.631938	0.0796649	0.915959	0.823484	0.365232	0.176554	1.64946	1.79665	0.0182358	0.342728	3.32165	3.75565	0.000183007	0.6195	8.21537	A8MXV4	NUDT19	A8MXV4
0.845942	1.00542	0.624155	-0.329493	0.213533	-0.259777	0.236055	0.315183	-0.22825	0.291499	0.475471	0.401968	-0.0851561	-0.826839	-3.53225	-1.24014	0.685638	0.456343	0.746107	0.204592						0.592835	0.516357	-0.285543	-1.2573	0.389429	0.587187	-0.209731	-0.889628	1.29913	0.0471059	-1.36251	-2.44369	0.013923	0.95595	-0.00928164	-0.0412308	A8MZH3;E9PKX9;E9PLQ9;E9PLU9;E9PMR5;E9PNZ1;E9PQE7;E9PSE2;F5H7N4;F8WEU6;H0YEA2;H0YF02;H7BYR8;J3KS94;J3KT34;J3QKL5;J3QL64;J3QQK6;P02686;P02686-2;P02686-3;P02686-4;P02686-5;P02686-6	MBP	A8MZH3;E9PKX9;E9PLQ9;E9PLU9;E9PMR5;E9PNZ1;E9PQE7;E9PSE2;F5H7N4;F8WEU6;H0YEA2;H0YF02;H7BYR8;J3KS94;J3KT34;J3QKL5;J3QL64;J3QQK6;P02686;P02686-2;P02686-3;P02686-4;P02686-5;P02686-6
0.617644	-0.822235	0.764987	-0.462315	1.69379	0.229995	1.1226	1.13416	1.73161	1.20681	-0.964517	0.256112	-0.458273	-1.03806	-0.488429	-0.756962	-1.09363	-1.06773	-1.30291	-0.302647						1.06869	0.334262	0.34652	2.05734	0.317253	0.645031	0.180959	0.749913	0.858383	0.118994	-0.241043	-1.70773	1.12215	0.0669792	-0.328061	-2.14637	B0QY34;B0QY35;H7BYT1;P48730;P48730-2;P49674	CSNK1E;CSNK1E;CSNK1D;CSNK1D;CSNK1D;CSNK1E	B0QY34;B0QY35;H7BYT1;P48730;P48730-2;P49674
1.46816	0.443755	1.01954	0.505147	1.35355	1.49054	0.228492	0.476674	-0.206027	0.207437	1.11479	0.0247259	-1.02281	-0.480485	-0.45891	-0.738334	-1.05404	-1.39974	-1.1946	-1.77786			+	+	24_0;48_0	0.024309	0.975113	0.00733519	0.0711848	0.749779	0.397319	-0.149475	-1.52575	2.85585	0.0036608	-0.399599	-5.59001	3.60214	0.000315186	-0.577074	-7.70793	B0QY89;Q9Y262	EIF3L	B0QY89;Q9Y262
1.02915	0.626046	0.790334	0.487887	0.888548	0.628165	0.906109	0.586269	0.767366	0.514763	0.374597	0.404054	-0.363317	-0.0258765	-2.66046	-0.414459	-1.48617	-1.26361	-0.452488	-1.3369				+	48_0	0.0459752	0.955999	0.0360432	0.131671	0.726947	0.406799	-0.41565	-1.4872	1.39012	0.0394193	-3.04723	-2.59882	3.43811	0.000928121	-3.5593	-7.19511	B0QYD3;P31941;P31941-2;Q9UH17	APOBEC3B;APOBEC3A;APOBEC3A;APOBEC3B	B0QYD3;P31941;P31941-2;Q9UH17
0.93323	1.02394	0.480551	0.515092	1.08672	0.542009	-1.17454	0.19075	0.256151	0.601121	0.699283	0.382334	-0.582797	0.620811	0.896922	-0.429034	-2.37668	-0.687888	-1.91444	-1.06353				+	48_0	0.531582	0.551811	-0.267997	-1.14963	0.715158	0.411063	-0.11774	-1.46723	0.760172	0.149347	-0.284142	-1.54326	2.80883	0.00305106	-1.04457	-5.47338	B0QYS6;B0QYS7;P19484	TFEB	B0QYS6;B0QYS7;P19484
0.705615	0.0739092	0.252052	0.970158	1.93621	1.71057	0.639617	0.655714	1.09263	0.268454	-0.800846	-0.648967	-1.19938	-0.295482	-1.65702	-0.695482	-0.726739	-0.190303	-1.31397	-0.776735				+	48_0	0.938168	0.371474	0.353423	1.84048	0.49022	0.524677	-0.251266	-1.07563	2.17433	0.010415	-0.703041	-4.05427	2.17967	0.00916539	-0.602121	-4.06515	B1AMS2;Q14141;Q14141-2;Q14141-4	SEPTIN6	B1AMS2;Q14141;Q14141-2;Q14141-4
0.0626302	-0.184395	-0.675999	-0.401391	-1.56043	-0.990556	-2.37023	-0.157325	-0.714663	-0.300654	0.96722	1.3503	1.10162	0.110625	1.65463	0.824498	0.70478	-0.385929	0.774332	0.190942						1.01633	0.346028	-0.251297	-1.9703	0.562849	0.481764	0.162032	1.20485	1.8496	0.0167315	0.316796	3.4203	1.02917	0.0812159	0.160861	1.99164	B1AP13;H3BLV0;H7BY55;P08174;P08174-2;P08174-3;P08174-4;P08174-5;P08174-6;P08174-7	CD55	B1AP13;H3BLV0;H7BY55;P08174;P08174-2;P08174-3;P08174-4;P08174-5;P08174-6;P08174-7
0.213084	0.668556	0.467222	1.16179	0.524949	2.08346	0.286282	0.848542	0.030876	0.0349259	0.49548	-0.131372	-0.166949	0.0834887	0.438962	-0.584654	-1.92968	-1.81102	-1.37556	-1.33838				+	48_0	0.286889	0.728199	0.154339	0.689032	1.12354	0.251797	-0.260544	-2.1487	1.22928	0.0540724	-0.343069	-2.32576	3.95869	0.000215385	-1.1226	-8.93039	B2WTI3;B2WTI4;K7EJU9;Q6NYC1;Q6NYC1-2;Q6NYC1-3	JMJD6	B2WTI3;B2WTI4;K7EJU9;Q6NYC1;Q6NYC1-2;Q6NYC1-3
-1.09227	-0.293948	-1.49251	-0.652396	-0.700851	-0.486586	-0.237562	-0.586211	-1.45218	-0.172809	-0.156799	-0.556834	0.427438	0.00761249	1.25667	0.621656	1.34201	1.92998	0.387231	1.90835				+	48_0	0.654168	0.482258	0.11034	1.36327	0.314789	0.646406	0.0865717	0.745023	2.1324	0.010586	0.424291	3.96938	2.65501	0.0038311	0.660535	5.10384	B3KSI3;M0QXF9;M0QZ10;O15382	BCAT2	B3KSI3;M0QXF9;M0QZ10;O15382
1.41024	0.629234	1.1038	0.711161	1.556	0.987108	0.770992	1.0427	0.429426	0.0730083	-0.523033	-0.306996	-0.629536	-0.944242	-1.78641	-0.427798	-1.11464	-0.484334	-1.26559	-1.23109			+	+	24_0;48_0	0.20207	0.802933	0.113398	0.510464	2.02946	0.0760771	-0.943992	-3.76493	2.80321	0.00442813	-1.72509	-5.45955	3.60588	0.000315638	-1.79454	-7.71999	B3KTM8;H0YLJ3;Q9UBU8;Q9UBU8-2	MORF4L1	B3KTM8;H0YLJ3;Q9UBU8;Q9UBU8-2
0.31701	-1.11385	-0.839132	0.124335	0.762077	-0.216447	-1.00966	-0.265842	-0.0328742	-0.280319	-0.668452	-0.991515	0.235643	-0.0995067	-1.72672	-0.358429	0.793724	1.81212	1.39576	2.16208				+	48_0	0.147089	0.854118	0.206588	0.38615	0.103321	0.860765	-0.121962	-0.280824	0.0702259	0.881824	-0.115581	-0.196514	2.23575	0.00825106	2.02826	4.18039	B3KW70;F5GYX4;F5H2W4;F5H7Z2;H0YG03;Q13361;Q13361-2	MFAP5	B3KW70;F5GYX4;F5H2W4;F5H7Z2;H0YG03;Q13361;Q13361-2
0.88419	0.223631	-0.0719899	0.24274	1.99335	1.30909	0.960326	0.157656	0.408778	-0.000111839	0.789428	0.156473	-0.512678	-0.579706	0.156205	-0.855282	-2.11438	-0.0424493	-1.60954	-1.49573						0.925506	0.374506	0.139315	1.81944	0.0244791	0.964694	0.00336981	0.07167	1.39517	0.0390651	-0.13613	-2.60748	1.81004	0.0184619	-0.290023	-3.34648	B4DDF4;B4DUT8;Q99439	CNN2	B4DDF4;B4DUT8;Q99439
0.536524	-1.49476	-1.61231	-0.947336	0.247202	1.0823	-0.73056	-0.0569315	-0.152192	-1.3614	-0.87805	-1.30498	1.01782	0.470931	0.613213	0.267845	0.769547	1.4449	0.659991	1.42824						0.815166	0.415982	0.800911	1.63555	0.0269836	0.961254	-0.0352614	-0.0787939	1.52834	0.0297876	1.16149	2.83851	1.96781	0.0138756	1.54279	3.64508	B4DP72;Q5HYK3	COQ5	B4DP72;Q5HYK3
0.889162	1.25882	0.940507	1.04153	-0.359823	0.27634	0.249095	1.44798	-0.747536	0.710991	0.298607	0.439452	-0.237399	0.562338	-2.21305	-0.343828	-1.24383	-0.703534	-0.444854	-1.82096				+	48_0	0.810116	0.418816	-0.224502	-1.6271	1.39096	0.177165	-0.305872	-2.60026	1.43785	0.035718	-0.567578	-2.68099	3.23535	0.00165142	-0.744334	-6.60011	B4DQT1;B4DVN3;E7ESC7;Q7L5Y9;Q7L5Y9-3	MAEA	B4DQT1;B4DVN3;E7ESC7;Q7L5Y9;Q7L5Y9-3
0.29142	1.05998	0.36581	0.4488	-1.31056	-1.08016	-1.73509	-0.507459	-1.13704	-1.48087	-0.175333	0.178578	0.974399	0.91226	-0.450211	0.758919	1.5785	-0.440297	1.57459	0.173777						2.80978	0.06812	-0.468646	-5.47572	1.49769	0.156836	-0.329512	-2.78488	0.00648128	0.987762	0.0020237	0.0193529	0.125246	0.665043	0.0496659	0.334382	B4E0T2;P50542;P50542-2;P50542-3;P50542-4	PEX5	B4E0T2;P50542;P50542-2;P50542-3;P50542-4
1.35791	0.932424	1.15116	1.09459	0.601049	1.18965	0.834125	0.881427	-0.313987	-0.366426	-0.0706669	-0.58732	-1.05264	-0.0978505	-1.93226	-0.141426	-1.71969	-0.133911	-1.4306	-0.19556		+	+	+	12_0;24_0;48_0	0.866696	0.39699	-0.104161	-1.72159	4.39693	0.00427907	-0.594166	-10.6643	2.32617	0.00775453	-0.7849	-4.37006	2.50563	0.00493359	-0.810751	-4.7615	B4E1Q4;O14730	RIOK3	B4E1Q4;O14730
1.00103	0.969179	0.507204	0.796856	1.10432	1.09344	1.39501	0.923979	0.396051	0.314366	0.534065	-0.486192	-1.0816	-1.62405	-0.364519	-1.04087	-1.02629	-1.51032	-0.887447	-1.01421			+	+	24_0;48_0	1.08127	0.332442	0.0796928	2.07827	1.30652	0.196416	-0.161375	-2.45623	3.21954	0.0020793	-0.473695	-6.55541	4.43866	0.000167164	-0.494684	-10.8443	B5MCF9;O00541;O00541-2	PES1	B5MCF9;O00541;O00541-2
1.2535	-0.00690337	1.42334	-0.197448	0.787708	-0.00312089	0.591659	0.160293	0.502954	0.0348975	1.81955	0.0686978	0.0898576	-0.435921	-0.0471173	-0.683888	-2.7954	-0.591718	-0.877873	-1.09306						0.202415	0.80313	-0.0645404	-0.51122	0.00655988	0.990365	-0.00319839	-0.0195858	1.00391	0.0859583	-0.244768	-1.94968	1.62779	0.0255329	-0.539974	-3.01456	B5MCH7;E7ETZ4;Q9Y6E2	BZW2	B5MCH7;E7ETZ4;Q9Y6E2
0.804716	0.985389	1.19058	1.43227	0.493428	0.397306	0.5301	0.472534	0.379702	0.337695	0.462137	-0.2253	0.773676	0.0982297	-1.25831	-0.775786	-1.00192	-1.67526	-1.59146	-1.82972				+	48_0	2.41752	0.09552	-0.424711	-4.56672	2.23498	0.0560175	-0.583015	-4.17879	1.59282	0.026383	-0.939766	-2.95226	4.6143	0.000201439	-1.77183	-11.6328	B5MDQ0;Q2NKX8	ERCC6L	B5MDQ0;Q2NKX8
0.669679	1.29127	1.06519	1.77692	1.02962	-0.650792	0.254301	0.374362	0.974469	0.0638086	-0.547008	-1.49295	0.115309	-0.156322	0.129057	0.338481	-1.48842	-0.762806	-1.45391	-1.53027			+	+	24_0;48_0	1.20309	0.295138	-0.290488	-2.28175	1.36447	0.183265	-0.444257	-2.5549	2.31015	0.00803171	-0.334952	-4.33609	3.84407	0.000196491	-0.768279	-8.52039	B7WP74;Q9HCG8	CWC22	B7WP74;Q9HCG8
-0.435823	-1.21303	-0.817017	-1.08247	-0.279626	-0.379211	-0.627063	-0.455735	0.372704	-0.62766	-1.20452	-0.326145	0.10217	-0.386347	0.25463	0.201392	1.69609	1.22326	2.06447	1.91992			+	+	24_0;48_0	1.28599	0.277312	0.134059	2.42144	0.554339	0.486403	0.130795	1.18988	2.20782	0.0098789	0.276042	4.12277	4.33245	0.000149333	0.775556	10.3915	B7WPE2;Q32P44	EML3	B7WPE2;Q32P44
-0.639722	-0.282706	-0.480332	-1.20905	-0.874257	-0.561714	-0.806067	-1.28479	-0.166555	-0.337537	-0.190292	-1.07333	1.53615	0.397623	1.20422	-0.230894	1.30216	2.33723	0.724264	0.635608				+	48_0	0.403883	0.631409	-0.04667	-0.916883	0.30326	0.655516	0.0430527	0.722029	1.67259	0.0227467	0.28149	3.09497	2.30829	0.00714607	0.3882	4.33216	B7Z2R2;P14927;P14927-2	UQCRB	B7Z2R2;P14927;P14927-2
0.987095	0.952365	0.837606	1.16115	0.999055	0.707825	1.11391	1.01135	0.555621	-0.0435656	0.0616675	0.0697442	-0.385121	-0.798326	-0.788788	-0.333871	-1.78191	-1.25579	-1.49784	-1.57216			+	+	24_0;48_0	0.087492	0.911456	-0.0184662	-0.241056	2.81777	0.0263374	-0.573533	-5.49543	4.46444	0.000430769	-1.08698	-10.9569	5.95359	0.000903226	-1.74874	-19.6893	B7Z493;E9PJX4;F8VWL3	FGD4	B7Z493;E9PJX4;F8VWL3
1.83034	0.548447	1.09551	0.575145	0.313829	1.59782	0.332251	0.526135	0.299352	0.551557	-0.447784	-1.23964	0.532608	0.113156	-1.01832	-1.94522	-1.08425	-0.85124	-1.12455	-0.605152				+	48_0	0.315547	0.701764	-0.169456	-0.746528	1.28955	0.201359	-0.647141	-2.42746	1.33354	0.0438338	-0.843333	-2.50213	3.00191	0.0022596	-1.0218	-5.96383	B7Z4L1;B7Z4U3;E7EPD9;E7EPW5;E9PCV1;G3XAH9;H7BXS2;Q9NRC1-2;Q9NRC1-3;Q9NRC1-4;Q9NRC1-5;Q9NRC1-6	ST7	B7Z4L1;B7Z4U3;E7EPD9;E7EPW5;E9PCV1;G3XAH9;H7BXS2;Q9NRC1-2;Q9NRC1-3;Q9NRC1-4;Q9NRC1-5;Q9NRC1-6
0.894881	0.697914	1.06676	0.894371	0.113801	0.726101	0.491441	0.825394	-0.209776	0.15699	1.28513	0.788529	-0.689406	-0.548452	0.425086	-0.675196	-1.58467	-1.89664	-0.818487	-1.94378			+	+	24_0;48_0	1.03055	0.343789	-0.335902	-1.99393	0.518549	0.508952	-0.368565	-1.12644	2.40261	0.00653928	-1.21213	-4.53427	3.99095	0.000220907	-2.35544	-9.04886	B7Z596;F5H7S3	TPM1	B7Z596;F5H7S3
0.586808	0.591668	1.05837	0.299477	0.395221	1.588	0.0357496	0.205047	-0.510185	0.0576174	2.03841	0.908429	-1.31258	-0.596681	-1.03857	0.120246	-0.44083	-1.41124	-0.809268	-1.76569				+	48_0	0.0725874	0.926319	-0.0180192	-0.202681	0.00610703	0.990551	-0.00242615	-0.0182431	2.06375	0.0119392	-0.309483	-3.83242	2.68768	0.00365004	-0.401766	-5.18082	B7Z7P8;P62495;P62495-2	ETF1	B7Z7P8;P62495;P62495-2
-0.250978	-0.808774	-1.64249	-0.686425	-0.260344	-0.0653469	-0.652238	-1.07432	-0.0397669	-0.136341	-0.915283	-0.261703	0.171895	0.136207	-0.451752	0.215469	0.858456	1.95324	1.81514	2.09534				+	48_0	0.400761	0.634215	0.30733	0.911014	0.703302	0.416829	0.468109	1.44712	1.4	0.0386685	0.795789	2.61577	3.11336	0.00186508	2.32514	6.2614	B7ZBB8	PPP1R3G	B7ZBB8
1.51913	0.351663	1.24672	0.452104	1.11255	1.34039	0.710214	0.61326	0.414852	-0.618618	-0.281083	-0.682373	-0.359106	0.477397	-0.532736	0.166197	-1.43066	-1.08098	-1.5259	-1.89302				+	48_0	0.0541685	0.947016	0.027245	0.153896	1.66937	0.127169	-0.624083	-3.08917	1.37224	0.0407632	-0.503007	-2.56819	3.41005	0.000960591	-1.25166	-7.11029	B7ZBJ4;Q5TAW7;Q9H9S4	CAB39L	B7ZBJ4;Q5TAW7;Q9H9S4
-0.0413296	-0.226444	0.708946	0.397797	1.05863	0.108658	0.311295	0.510502	0.654082	1.13198	-0.321325	0.983926	-0.253983	0.249581	0.928425	-0.232047	-2.82694	-1.89881	-1.17076	-0.0721858						0.436307	0.610911	0.121668	0.977267	0.466963	0.536517	0.170285	1.03349	0.0364244	0.940084	-0.0155499	-0.105325	1.47623	0.0339044	-0.720164	-2.7475	B8ZZ99;F8WCZ3;Q96NT0;Q96NT0-2	CCDC115	B8ZZ99;F8WCZ3;Q96NT0;Q96NT0-2
2.37324	1.18438	0.988314	0.107061	-0.0398354	0.403774	0.287188	0.339372	-0.834414	-0.00519228	0.767292	0.63469	-0.169076	0.28566	-1.31396	-0.398355	-0.544352	-2.18556	-0.727207	-1.15302						0.986338	0.35496	-0.875246	-1.92049	0.868514	0.348673	-0.977556	-1.72462	1.45818	0.0342781	-1.49329	-2.71617	2.09835	0.0107049	-2.21366	-3.90113	B8ZZF5;C9J5M4;Q9H8M9	EVA1A	B8ZZF5;C9J5M4;Q9H8M9
-1.16806	-0.533621	-0.712057	-1.33033	-1.12302	-0.440273	-0.331519	-0.905499	-0.201137	-0.193618	-0.170862	-0.66583	0.217929	0.377528	0.770835	0.0256374	1.00641	2.11093	2.1576	1.10895			+	+	24_0;48_0	0.388934	0.641663	0.0674775	0.888691	1.52138	0.153747	0.17965	2.8263	2.71046	0.0049337	0.367218	5.23499	3.36067	0.000989349	0.724138	6.96295	B8ZZG1;Q9NZW5	MPP6	B8ZZG1;Q9NZW5
-1.22377	-1.59518	-0.656873	-1.89301	-0.949004	-0.605911	-1.24845	-0.809358	0.69734	0.672439	0.679019	0.632049	0.95697	1.12262	1.18518	0.976061	0.611108	0.529832	0.621653	0.297283			+	+	24_0;48_0	0.717112	0.4559	0.58869	1.47054	3.5515	0.0130485	2.69845	7.54646	3.931	0.000493392	3.22139	8.82979	3.27381	0.00138393	2.49028	6.70983	B8ZZW4;P14778	IL1R1	B8ZZW4;P14778
0.949535	0.504801	0.575937	0.0935338	1.63643	1.25588	1.40105	-0.175515	0.95244	0.437465	0.078285	-0.181529	-0.157352	-0.348175	-1.53105	-0.418078	-1.31887	-0.443875	-1.78628	-1.52463				+	48_0	0.514726	0.56277	0.203931	1.11962	0.289078	0.668154	-0.0856152	-0.693467	1.73479	0.0205595	-0.46824	-3.20786	2.73572	0.00349515	-0.736087	-5.29551	B8ZZZ7;Q9NUQ6;Q9NUQ6-3;Q9NUQ6-4	SPATS2L	B8ZZZ7;Q9NUQ6;Q9NUQ6-3;Q9NUQ6-4
0.965606	0.854501	0.622139	0.801691	1.38357	1.41715	1.11847	0.215071	0.788587	0.298865	0.00479815	-0.3449	-0.156583	-0.907307	-0.598385	-1.97118	-1.34523	-0.971251	-1.24061	-0.935004			+	+	24_0;48_0	0.326333	0.69563	0.133628	0.767855	1.32824	0.191029	-0.374707	-2.49312	2.32902	0.00779373	-1.03221	-4.37611	5.36623	0.000440945	-1.16108	-15.6552	B9ZVN9;O95602	POLR1A	B9ZVN9;O95602
-0.991938	-0.966424	-2.11706	-0.43873	-1.20904	-1.1905	0.265699	-0.56512	0.133884	0.402677	-0.0334746	-0.436112	0.551377	0.412841	0.979162	0.263044	0.535972	1.8672	0.898075	1.63847			+	+	24_0;48_0	0.403358	0.631839	0.396341	0.915897	1.56477	0.145169	1.00027	2.90261	2.32068	0.00780439	1.46741	4.3584	2.61798	0.00409023	2.06421	5.01752	C9IZC9;H7BZ75;O75600;O75600-2	GCAT	C9IZC9;H7BZ75;O75600;O75600-2
-0.0769069	-1.17372	-0.196334	-0.944373	-0.705128	-0.681418	-0.759848	-0.734135	-0.373907	-0.0175826	-0.360982	0.257096	1.11818	0.55624	-1.88957	0.170013	2.13844	1.35455	1.07284	1.24655				+	48_0	0.174725	0.826207	-0.0783257	-0.449624	0.749247	0.396748	0.303569	1.52486	0.356438	0.491711	0.375659	0.82656	2.90145	0.0026958	1.31352	5.7048	C9IZF6;P41247;P41247-2	PNPLA4	C9IZF6;P41247;P41247-2
-1.05998	-0.881987	-0.428754	-1.42678	-0.973585	-0.329064	-1.06136	-0.530415	-0.348705	-0.728617	0.127154	-0.1126	-0.26602	0.354867	1.35525	0.325092	0.948564	2.07416	1.52433	1.43844				+	48_0	0.358847	0.669515	0.0602927	0.831209	1.31836	0.193549	0.182581	2.47632	1.90413	0.015551	0.371654	3.5232	3.6574	0.000329341	0.653152	7.88745	C9J0K6;P30626;P30626-2;P30626-3	SRI	C9J0K6;P30626;P30626-2;P30626-3
0.99491	1.25935	0.893877	0.526074	0.760875	0.909841	0.619387	1.02441	-0.181676	0.253322	0.706703	0.340352	-0.131631	-0.696997	-0.131631	-0.693373	-1.49904	-1.58278	-1.26315	-2.10882			+	+	24_0;48_0	0.202851	0.802632	-0.0372498	-0.512174	1.44385	0.166147	-0.264644	-2.69136	3.01021	0.00259598	-0.551741	-5.98561	4.43001	0.000165192	-1.04884	-10.8067	C9J126;P19022;P19022-2	CDH2	C9J126;P19022;P19022-2
1.08993	1.09607	0.697689	0.558342	0.740292	0.848794	0.666442	0.485279	0.139674	0.365141	1.10227	0.303475	-1.06905	-0.666984	0.00975155	-0.510626	-0.861239	-1.04883	-1.29253	-2.65388			+	+	24_0;48_0	0.512755	0.564293	-0.171044	-1.11609	0.739385	0.4006	-0.373559	-1.50822	2.7868	0.00443308	-1.38521	-5.41936	2.78737	0.00311728	-2.26811	-5.42074	C9J1C6;Q9P0P0	RNF181	C9J1C6;Q9P0P0
1.20725	0.441635	0.98952	0.262684	1.39594	1.19007	1.21367	0.326571	0.714709	0.488043	-0.292451	-0.592738	-0.0685629	-0.368813	-0.813069	-0.781354	-1.199	-0.360682	-2.14581	-1.60762			+	+	24_0;48_0	0.414156	0.626735	0.16644	0.936123	0.846459	0.355632	-0.350976	-1.68784	2.30365	0.00809467	-0.67014	-4.32236	2.47572	0.00535576	-1.11591	-4.69481	C9J3R8;O60513	B4GALT4	C9J3R8;O60513
0.327048	0.327108	0.368387	0.918666	-0.370022	-0.00952831	-0.333861	0.221911	-0.432368	0.262497	2.23052	1.4962	0.125821	0.0046908	-0.515808	0.53239	-0.243585	-2.46049	-0.800472	-1.6491						1.62703	0.21436	-0.446328	-3.01319	0.27039	0.683573	0.296421	0.655341	0.868631	0.116777	-0.329166	-1.72481	1.89091	0.0160792	-1.30169	-3.49812	C9J470;E9PHA2;Q15003	NCAPH	C9J470;E9PHA2;Q15003
0.766794	0.52644	0.11972	-0.60745	0.260667	1.93014	1.0106	0.053065	0.437991	1.35227	0.771593	-0.930506	-0.247987	0.264647	0.296191	-0.516916	-1.61722	-0.529764	-2.16567	-1.17461						0.546125	0.545707	0.161336	1.17539	0.136836	0.818131	0.0544062	0.362038	0.292059	0.577664	-0.0665097	-0.699498	1.85469	0.0170843	-0.414563	-3.42986	C9J4Z3;P61513	RPL37A	C9J4Z3;P61513
1.38334	-0.0691133	0.415555	0.257718	1.77135	1.27289	1.57478	0.204323	0.914135	-0.115159	0.0103845	-0.293098	-0.498692	-0.703083	-1.15052	-0.967369	-0.548545	-0.577706	-2.08873	-0.792457						0.742452	0.442425	0.17867	1.51339	0.39092	0.586573	-0.0926943	-0.89245	2.07791	0.0118671	-0.334374	-3.86046	1.68287	0.0229551	-0.377707	-3.11353	C9J5N1;Q9BTE6;Q9BTE6-2;Q9BTE6-3	PTGES3L-AARSD1;AARSD1;AARSD1;AARSD1	C9J5N1;Q9BTE6;Q9BTE6-2;Q9BTE6-3
1.16893	0.703996	0.974133	0.746821	0.772394	0.908938	0.783035	0.524259	0.323922	0.170995	1.39578	0.546669	-1.09	-0.725853	-1.68611	-0.799684	-1.42621	-1.16497	-0.8531	-1.27393			+	+	24_0;48_0	0.517183	0.560665	-0.0296464	-1.124	0.44004	0.553788	-0.0566483	-0.984157	3.72408	0.00109474	-0.386736	-8.10873	4.85518	0.000260465	-0.40714	-12.801	C9J6P4;Q7Z2W4	ZC3HAV1	C9J6P4;Q7Z2W4
0.633545	0.557997	0.620221	1.3453	1.73634	0.742342	1.21289	0.997746	0.00625003	-0.0660255	0.367433	-0.578791	-1.04908	-0.868591	-1.54022	-0.232983	-1.52223	-0.27557	-1.64917	-0.437419			+	+	24_0;48_0	0.652851	0.482928	0.211992	1.36101	1.71965	0.120474	-0.4743	-3.18024	2.70359	0.00504372	-0.947429	-5.21862	2.32597	0.00703182	-0.974203	-4.36963	C9JA08;Q96D46	NMD3	C9JA08;Q96D46
0.913131	0.72106	0.776464	1.07354	1.01484	0.950652	-0.174448	0.668058	0.0220482	0.128113	-0.0539038	0.180498	-0.266761	0.0514462	0.823972	-0.396008	-2.39153	-0.515086	-1.36481	-2.16128				+	48_0	0.394963	0.638703	-0.0799766	-0.900089	3.83075	0.0112973	-0.25024	-8.47383	1.54801	0.0283441	-0.255241	-2.87307	2.91068	0.00267912	-0.773702	-5.72826	C9JBI3;P78330	PSPH	C9JBI3;P78330
-0.408354	-0.622929	-1.01239	-1.40736	1.0208	-0.600053	-0.118467	-0.112055	0.114465	-1.28342	-0.35338	-0.958896	-0.344066	-0.181018	1.30145	0.122272	0.233741	2.75828	1.11259	0.738796						1.17121	0.308226	0.242882	2.22834	0.260612	0.693682	0.0646882	0.635156	1.34188	0.0432024	0.290135	2.51634	1.90236	0.0157668	0.553262	3.51984	C9JDE9;P09110	ACAA1	C9JDE9;P09110
-0.603366	-1.34708	0.0938948	-1.59961	-0.512446	-1.55132	-1.05514	0.430219	-0.344108	-0.187671	-0.553357	-0.522134	1.6091	1.29202	1.50677	1.10127	0.866052	0.306601	0.979696	0.0906242			+		24_0	0.125788	0.875047	0.203481	0.335685	0.54777	0.49063	0.4902	1.17829	2.86471	0.00358132	2.37699	5.61218	1.75472	0.0204925	1.51102	3.24435	C9JGI4;Q8N3T1	GALNT15	C9JGI4;Q8N3T1
-1.00512	-0.984353	-0.889421	-1.05186	-0.0689693	-0.729649	-1.22644	-0.590358	-0.532432	-0.247846	-0.324685	-0.3607	0.094268	0.149894	0.505272	0.512939	1.72965	1.75722	1.31388	1.94872		+	+	+	12_0;24_0;48_0	0.656726	0.482003	0.18733	1.36766	3.95362	0.00970492	0.351078	8.91189	4.48783	0.000448	0.739604	11.0599	5.90907	0.0008	1.52107	19.3512	C9JIZ6;P07602;P07602-2;P07602-3	PSAP	C9JIZ6;P07602;P07602-2;P07602-3
0.811291	0.271245	-0.80868	0.0450815	-2.3408	-1.81308	-1.10551	-0.0941466	0.422704	-0.00842957	-0.18835	0.783579	0.87752	1.45169	0.905393	0.623575	-0.669774	-0.667005	1.33337	0.170327						1.27244	0.279208	-0.294034	-2.39853	0.166012	0.786705	0.0357957	0.429841	1.23321	0.0537841	0.183458	2.33237	0.0222765	0.930466	-0.00788021	-0.0653744	C9JJN9;Q8N3P4;Q8N3P4-3	VPS8	C9JJN9;Q8N3P4;Q8N3P4-3
-1.14755	-1.48026	-1.11208	-0.888136	-0.408369	-0.812329	-0.590738	-1.60399	-0.436171	-0.0169218	0.113733	0.255339	0.448658	0.60053	0.868602	0.666834	1.34408	1.35829	1.38406	1.45642			+	+	24_0;48_0	0.472976	0.591899	0.602051	1.04442	2.97512	0.0216618	2.25606	5.89391	4.69727	0.000608696	3.58101	12.0235	6.04515	0.00101818	5.04974	20.4028	C9JNG9	COL6A3	C9JNG9
-0.346298	-0.397497	-0.503695	-1.16642	-1.91674	-0.480438	-1.01907	-0.938598	-1.02518	0.169439	1.31957	-0.0448139	0.784597	1.035	0.870468	-0.739913	0.589498	0.995047	1.69802	1.11703				+	48_0	0.654642	0.482527	-0.200923	-1.36408	0.65715	0.435917	0.293261	1.36838	1.27422	0.049423	0.451762	2.40153	2.90658	0.00271864	0.705325	5.71782	C9JPE1;O43772	SLC25A20	C9JPE1;O43772
-0.209649	-0.53133	-1.40064	-1.31426	-0.18746	0.116425	-1.09425	-1.32982	-0.0902534	-0.837536	-0.167017	-0.515506	1.11622	0.599821	0.880056	-0.52464	1.90277	1.09987	1.68411	0.803092				+	48_0	0.209894	0.796851	0.126796	0.527544	0.651293	0.43773	0.243564	1.35834	1.5981	0.0258915	0.729455	2.96165	2.92478	0.00258904	1.18059	5.7642	C9JQS9;E7ETT1;E7ETT4;E7EUY3;E7EX59;E9PDR0;P05166;P05166-2	PCCB	C9JQS9;E7ETT1;E7ETT4;E7EUY3;E7EX59;E9PDR0;P05166;P05166-2
0.85877	0.682538	1.27755	1.23646	1.08571	0.718333	1.31224	0.750858	0.674762	-0.130041	-0.767659	-0.233467	-1.0442	-0.450231	0.107634	-0.576376	-1.82214	-1.13338	-1.4365	-1.11085			+	+	24_0;48_0	0.0838199	0.915699	-0.0268512	-0.231688	1.84137	0.100177	-0.643788	-3.4049	2.7853	0.00450375	-0.858792	-5.41568	4.43412	0.000166172	-1.36388	-10.8245	C9JRP1;Q9Y6M7;Q9Y6M7-13;Q9Y6M7-2;Q9Y6M7-6;Q9Y6M7-7;Q9Y6M7-9	SLC4A7	C9JRP1;Q9Y6M7;Q9Y6M7-13;Q9Y6M7-2;Q9Y6M7-6;Q9Y6M7-7;Q9Y6M7-9
-1.25492	-0.896643	-1.5114	-1.08196	-1.27319	-0.742647	-0.131058	-0.233988	-0.0252705	-0.639208	0.430115	-0.338719	0.394772	0.360245	1.14064	1.25057	0.0351448	1.8185	1.11322	1.5858			+	+	24_0;48_0	1.04313	0.339769	0.145219	2.01483	2.12815	0.066638	0.25627	3.96083	3.46605	0.00197214	0.484741	7.28042	2.85	0.00286726	0.571137	5.57539	C9JRZ6;Q9NX63	CHCHD3	C9JRZ6;Q9NX63
1.39337	0.169506	1.09801	1.00591	1.72614	0.284085	1.29636	0.427719	-0.557579	0.379841	-1.45105	-0.58414	0.082377	-0.111657	0.398522	-1.16002	-1.29765	-0.94287	-1.60943	-0.54744				+	48_0	0.0131089	0.9847	0.00809097	0.0388548	1.74027	0.115742	-0.704726	-3.21787	1.39452	0.0391432	-0.534272	-2.60638	2.9348	0.00255986	-0.966549	-5.78986	C9JYJ6;Q4L180;Q4L180-2;Q4L180-3;Q4L180-5;Q4L180-6;Q4L180-7	FILIP1L	C9JYJ6;Q4L180;Q4L180-2;Q4L180-3;Q4L180-5;Q4L180-6;Q4L180-7
-1.1762	1.13707	1.11623	0.340103	0.859007	-0.167866	0.238004	0.450299	-0.543827	1.02359	1.86769	0.966236	-0.357584	-0.441944	0.230417	-0.400372	-1.46796	-1.55554	-0.418996	-1.69835						0.00541044	0.992896	-0.00270247	-0.0161749	0.263648	0.691007	0.135759	0.641442	0.47887	0.32107	-0.170849	-1.05512	1.42491	0.0375079	-0.469453	-2.65865	C9JZI1;P35249;P35249-2	RFC4	C9JZI1;P35249;P35249-2
0.53429	0.799105	1.2744	0.66068	1.30095	1.09395	0.758924	0.696164	-0.430983	0.073934	0.0586475	-0.095798	-0.634359	-0.354347	0.932664	-0.723752	-2.05604	-1.02912	-1.96157	-0.89774				+	48_0	0.27956	0.735147	0.0245609	0.674122	2.4253	0.0449322	-0.154696	-4.58372	1.29037	0.0475642	-0.170982	-2.42885	3.269	0.00144321	-0.389116	-6.69602	D3DQV9;P78344	EIF4G2	D3DQV9;P78344
1.30158	1.22402	1.11691	1.34615	0.454849	-0.425533	0.889324	0.830882	0.371318	0.578005	0.354008	-1.77321	-0.682104	0.0603728	-0.65397	-0.283713	-1.20873	-1.71913	-1.17128	-0.609758			+	+	24_0;48_0	1.41055	0.262342	-0.559427	-2.63391	1.30407	0.196781	-0.942735	-2.45207	3.97036	0.000516129	-1.13091	-8.97308	4.34432	0.000150538	-1.67485	-10.4412	D6R927;Q06330;Q06330-4;Q06330-5;Q06330-6;Q06330-7	RBPJ	D6R927;Q06330;Q06330-4;Q06330-5;Q06330-6;Q06330-7
-1.00549	-0.422846	-0.931965	-1.06736	-0.489569	0.721071	-0.0713797	-1.222	-0.882703	-0.181724	0.431032	-0.961977	0.00650582	0.379011	-0.436705	-0.208877	2.27509	1.58137	1.72893	0.759591				+	48_0	0.658093	0.482316	0.179892	1.37	0.603353	0.458255	0.139325	1.27559	1.8811	0.0158531	0.24086	3.47959	3.39198	0.000946602	0.7431	7.05607	D6R9P4;D6RFF8;P46926	GNPDA1	D6R9P4;D6RFF8;P46926
-1.12954	-0.919974	-1.8201	-0.67576	-1.33092	-0.424849	-0.468319	-1.15847	-0.885712	0.433207	0.629169	0.607644	0.301914	0.4896	0.909612	0.829122	1.40302	1.23862	1.51771	0.454018			+	+	24_0;48_0	0.372516	0.657646	0.107133	0.857451	1.64027	0.131177	0.491036	3.03688	3.09674	0.00230255	0.651894	6.21633	3.25674	0.00161768	0.843817	6.66094	D6R9Z7;P15954	COX7C	D6R9Z7;P15954
1.19341	0.795562	0.966065	0.795399	0.913706	0.572327	0.803272	0.108178	1.05258	-0.629966	0.763356	0.115458	-0.295784	-0.838286	-0.905197	0.196292	-1.53842	-0.451869	-1.21657	-2.39951			+	+	24_0;48_0	0.839072	0.405639	-0.0772731	-1.67551	0.786721	0.379675	-0.139874	-1.58789	2.64917	0.00525714	-0.319464	-5.09017	2.8795	0.00270871	-0.534408	-5.64934	D6RA82;P12429	ANXA3	D6RA82;P12429
-0.926396	-1.86629	-0.314552	0.0503932	-0.891948	-0.352224	-1.265	-0.317447	-0.370723	-0.542644	0.701213	-0.506529	0.595148	1.07192	-1.08976	0.953643	1.15086	1.27666	0.727113	1.91656				+	48_0	0.0419679	0.959668	0.0166516	0.120676	0.525889	0.504769	0.169112	1.13951	0.887205	0.112403	0.33182	1.75574	2.23634	0.00818104	0.587875	4.18162	D6RAZ0;E9PD12;Q96AX9;Q96AX9-10;Q96AX9-11;Q96AX9-12;Q96AX9-13;Q96AX9-14;Q96AX9-2;Q96AX9-3;Q96AX9-4;Q96AX9-5;Q96AX9-8	MIB2	D6RAZ0;E9PD12;Q96AX9;Q96AX9-10;Q96AX9-11;Q96AX9-12;Q96AX9-13;Q96AX9-14;Q96AX9-2;Q96AX9-3;Q96AX9-4;Q96AX9-5;Q96AX9-8
0.217767	1.41203	1.1917	1.16815	0.563429	0.600749	1.14015	0.18413	0.456364	-0.358252	-2.03483	-2.37402	-0.219369	-0.579652	-0.3078	-0.260498	0.397112	-0.334211	-1.08731	0.224353			+		24_0	0.523662	0.557101	-0.190253	-1.13555	1.54098	0.149744	-1.05195	-2.86069	2.53214	0.00587112	-0.678912	-4.82112	1.50856	0.0320691	-0.60702	-2.80386	D6RAZ3;E7EMP6;Q96FZ2	HMCES	D6RAZ3;E7EMP6;Q96FZ2
-0.716819	-1.28514	-1.05859	-0.484222	0.90672	0.0866611	0.0470992	-0.0297456	0.34896	0.0944189	-1.60903	-0.942346	0.314541	0.35545	-1.30455	0.304249	0.159863	2.03165	0.683437	2.09741				+	48_0	2.16431	0.119257	0.38221	4.03388	0.309113	0.650679	0.120547	0.733726	0.918426	0.105171	0.269695	1.80767	2.20265	0.00876803	0.714592	4.11216	D6RCD0;Q8NBQ5	HSD17B11	D6RCD0;Q8NBQ5
0.408296	1.30229	1.58589	0.914649	1.48913	0.46452	1.39606	0.258158	0.824064	-0.482206	-0.891723	-0.760062	-0.709999	-0.867304	-1.75124	-0.810883	-0.858113	0.00542655	-0.454552	-1.06238			+	+	24_0;48_0	0.140925	0.859593	-0.0459723	-0.371693	1.58858	0.141961	-0.420738	-2.94474	2.99616	0.00255856	-0.636364	-5.94876	2.4937	0.00511768	-0.501494	-4.73482	D6RCM8;O95379;O95379-2;O95379-3;O95379-4	TNFAIP8	D6RCM8;O95379;O95379-2;O95379-3;O95379-4
-0.825037	-0.884445	-0.585515	-0.88386	-1.3901	-0.526567	-1.37333	-0.715149	-0.723485	-0.517742	1.83425	0.619613	-0.0137814	0.465536	1.9512	0.519669	0.891625	0.263498	1.34342	0.550203				+	48_0	0.385663	0.644284	-0.0531764	-0.882491	0.942999	0.322428	0.28262	1.84851	1.91659	0.0152742	0.392668	3.5469	3.16592	0.00177184	0.400785	6.40562	D6RER5;D6RGI3;Q9NVA2	SEPTIN11	D6RER5;D6RGI3;Q9NVA2
1.61464	0.773454	0.501508	0.59795	-0.223073	0.612856	1.03085	0.574739	0.569441	0.566183	0.927283	-0.486935	-0.683152	-0.187666	0.766048	-2.18801	-1.33655	-1.30378	-1.01996	-1.10583				+	48_0	0.461062	0.599443	-0.230479	-1.02273	0.561661	0.482171	-0.295259	-1.20277	1.13462	0.0654595	-0.892817	-2.16718	3.62458	0.000319303	-1.27484	-7.78043	D6RF86;P55285;P55285-2	CDH6	D6RF86;P55285;P55285-2
1.53755	0.260445	1.14255	1.49485	0.715417	0.258436	0.475	0.60745	0.153838	0.412786	0.220268	0.349228	-0.971404	-0.984641	-1.28514	0.374461	-1.07585	-0.325056	-1.01796	-2.34223				+	48_0	0.976966	0.357711	-0.509634	-1.90493	1.46604	0.162115	-0.706749	-2.72981	2.07042	0.0119711	-1.56421	-3.84562	2.37372	0.0063911	-1.97001	-4.47177	D6RHX8;F8W9W2;P43250;P43250-2;P43250-3	GRK6	D6RHX8;F8W9W2;P43250;P43250-2;P43250-3
0.357854	-0.400586	-0.709592	-0.497618	-1.4198	-1.57492	-1.44616	-1.34026	0.527703	-0.073578	-0.827873	-0.183936	0.673238	0.805291	1.03775	0.729787	0.555219	1.82972	0.59839	1.35937			+		24_0	2.50818	0.088129	-0.683497	-4.76723	0.187282	0.764022	0.104422	0.477791	2.41874	0.00646983	0.678189	4.56939	1.95147	0.0143552	0.843608	3.61362	D6RIG4;Q9HCL0;Q9HCL0-2	PCDH18	D6RIG4;Q9HCL0;Q9HCL0-2
1.1123	0.672462	0.759105	0.48894	1.27642	0.999648	0.901874	0.699412	0.87439	0.379102	-0.34434	0.000872382	-0.615896	-0.897994	-1.96256	-0.770108	-0.134336	-0.901094	-0.305863	-2.23233			+		24_0	0.554305	0.540896	0.629588	1.18982	0.923304	0.329709	-1.58249	-1.81578	2.80818	0.00446225	-5.4266	-5.47179	1.81112	0.0184482	-4.92494	-3.34849	E2QRF9;H7C608;O75496	GMNN	E2QRF9;H7C608;O75496
0.965843	0.715544	0.548657	0.59642	1.55674	0.792173	0.386722	0.797771	0.760501	0.552773	-0.144906	0.137037	0.0458213	-0.433704	-0.0867072	-0.327652	-1.81655	-1.5786	-1.85174	-1.61614			+	+	24_0;48_0	0.280506	0.734095	0.239035	0.676052	0.85237	0.3541	-0.514311	-1.6977	3.12878	0.00220243	-1.22696	-6.30345	6.1027	0.0010566	-3.27628	-20.8641	E5RFX4;Q96KB5;Q96KB5-2	PBK	E5RFX4;Q96KB5;Q96KB5-2
1.12238	0.307797	0.971124	-0.9241	0.674642	0.90109	-1.0017	-0.521732	1.0912	0.489077	0.870854	1.25759	0.29761	-0.408002	-0.597597	0.768038	-2.27049	-0.734556	-1.07682	-1.2164						0.217433	0.79136	-0.0664272	-0.543873	0.519215	0.508615	0.10403	1.12763	0.257645	0.620684	-0.0660658	-0.628998	1.59881	0.0271078	-0.315863	-2.96291	E5RHG8;Q15369	ELOC	E5RHG8;Q15369
-0.356564	-1.59765	0.136557	0.236674	0.664222	-1.03381	1.35653	0.0998498	1.23792	1.13244	0.476619	0.789526	0.483602	0.151988	0.558597	0.934501	-0.990801	-0.754988	-1.84221	-1.68301						0.456136	0.602455	0.186722	1.01372	1.54296	0.150086	0.365181	2.86419	1.0686	0.0753407	0.259646	2.05718	0.948095	0.095375	-0.258271	-1.85698	E5RHW0;H0YBH7;Q96BY9	SARAF	E5RHW0;H0YBH7;Q96BY9
-0.036009	-0.375875	-1.04611	-0.0673816	-1.12294	-0.807087	-1.74595	-1.42826	-0.72934	0.0673983	2.00186	0.675177	0.506752	0.443259	0.0333273	0.817698	1.22131	0.212163	1.72592	-0.345918						1.55979	0.229002	-0.292186	-2.89382	0.68897	0.423149	0.289052	1.42274	1.57584	0.0270313	0.271576	2.92217	1.07239	0.0747706	0.354234	2.06349	E5RHW4;O94905	ERLIN2	E5RHW4;O94905
1.13594	0.398623	0.728325	0.435797	2.1607	0.933761	0.571775	1.10039	0.795311	-0.42486	-0.945543	-0.979818	-0.485105	-1.02651	-1.71472	-0.968278	-0.861965	0.169966	-1.06961	0.0458157			+		24_0	0.649304	0.483526	0.281278	1.35492	1.2568	0.210093	-0.578569	-2.37211	2.87906	0.0035367	-0.937617	-5.64823	1.66971	0.0236255	-0.600452	-3.08978	E5RIT6;Q9UNX3	RPL26L1	E5RIT6;Q9UNX3
0.422623	-0.212079	0.985378	0.871314	1.1891	1.56653	1.16466	0.685141	0.699309	-0.305585	-0.0507856	-0.856583	-0.587211	-0.67508	-2.34317	-1.48301	-0.623202	0.237928	-0.999763	0.31448						1.00134	0.350426	0.17026	1.9454	0.751437	0.396214	-0.173124	-1.52855	1.96384	0.0139592	-0.48	-3.63742	0.947867	0.095396	-0.210481	-1.8566	E7EMB1;Q9UH65	SWAP70	E7EMB1;Q9UH65
0.209803	-0.786374	0.0695563	-1.41291	-2.10521	-1.13792	-0.604075	-1.17053	-0.777088	0.0817122	0.740063	0.0723703	0.586634	1.39193	0.657782	0.250174	1.6343	0.29023	1.28761	0.721946						0.777748	0.430529	-0.199469	-1.57282	0.468086	0.536277	0.131162	1.03553	1.42975	0.0364101	0.309489	2.66701	1.63414	0.0253639	0.376942	3.02591	E7EMK3;J3QLD9;Q14254	FLOT2	E7EMK3;J3QLD9;Q14254
0.680701	0.755835	1.41697	0.663887	0.524551	0.199322	1.41776	1.30449	-0.907718	0.523331	0.486735	-0.26684	-0.911117	-0.330898	-0.24388	-0.224759	-2.45247	-1.04939	-0.218687	-1.36782			+	+	24_0;48_0	0.0173858	0.981433	-0.00437355	-0.0512911	1.26367	0.207446	-0.225959	-2.38371	2.77069	0.00470901	-0.320848	-5.38007	2.31096	0.00710986	-0.52814	-4.3378	E7EMN6;P41236	PPP1R2	E7EMN6;P41236
1.48426	1.16326	1.11328	1.26948	1.07841	0.695266	0.633609	0.927427	0.826838	-0.274424	-0.463259	-0.4282	-0.524986	-1.04768	-0.758998	-1.13087	-1.14174	-1.13357	-1.36028	-0.927823			+	+	24_0;48_0	1.73659	0.196609	-0.302944	-3.21114	2.25878	0.055018	-0.959323	-4.22823	4.92593	0.000767123	-1.51739	-13.1644	5.97716	0.000949153	-1.71408	-19.8706	E7EMV2;E7ESP9;P07197	NEFM	E7EMV2;E7ESP9;P07197
0.908093	0.794463	0.796768	0.739655	1.23248	0.897397	0.900688	0.897929	0.830561	0.530467	0.0609088	0.29946	-0.374467	-0.573214	-1.51208	-0.998973	-1.52853	-1.01432	-1.62965	-1.25764			+	+	24_0;48_0	0.975208	0.357715	0.265902	1.90201	1.18889	0.230418	-0.585231	-2.25794	3.22774	0.00209313	-2.58287	-6.57857	5.28014	0.000402878	-3.34311	-15.1354	E7END4;P58215	LOXL3	E7END4;P58215
-0.991656	-1.15949	-1.4645	-1.00536	-0.914175	-0.73511	-0.869805	-1.23837	-0.175155	-0.18902	0.707962	0.250244	0.386433	0.527443	0.855921	0.635507	1.79695	0.987736	1.50458	1.08988			+	+	24_0;48_0	0.681239	0.473265	0.10537	1.40957	2.79902	0.026352	0.636342	5.44927	4.66631	0.000565657	0.857355	11.8764	4.58503	0.000193103	1.22022	11.4979	E7ENY0;P35611-3;P35611-6	ADD1	E7ENY0;P35611-3;P35611-6
1.32164	1.29972	1.11714	1.87375	0.690285	0.723293	0.623429	-0.185924	0.057364	0.248457	-0.0417817	-0.497964	0.139264	-1.03604	-2.00261	-0.915082	-0.456528	-0.986031	-0.96398	-1.00841			+	+	24_0;48_0	1.87009	0.16711	-0.875156	-3.45881	3.17158	0.0181635	-1.3603	-6.42132	2.62771	0.00532481	-2.19343	-5.04008	4.40962	0.000162319	-2.10046	-10.7187	E7EP35;Q9Y546	LRRC42	E7EP35;Q9Y546
1.2163	0.928775	0.921684	0.805838	1.66516	0.814339	1.04663	0.694395	0.551308	0.473728	-0.313179	-0.58721	-0.871674	-0.649341	-1.21822	-0.842073	-1.23979	-0.657339	-1.56793	-1.17139			+	+	24_0;48_0	0.141555	0.858733	0.0493073	0.373175	1.70527	0.121529	-0.531149	-3.1541	4.82816	0.000691358	-1.05635	-12.6648	4.29759	0.000144703	-1.20588	-10.2467	E7EPI0;Q9P2D0;Q9P2D0-2	IBTK	E7EPI0;Q9P2D0;Q9P2D0-2
0.889818	0.564464	1.1343	0.473492	0.916536	1.4501	0.902943	1.08597	0.114012	-0.176942	0.475822	0.520355	-1.41769	-0.690641	0.0896453	-1.12348	-1.35696	-1.26459	-1.71518	-0.871982			+	+	24_0;48_0	0.812225	0.418323	0.0857582	1.63063	1.26048	0.208876	-0.141143	-2.37832	2.29006	0.00851272	-0.411345	-4.29372	3.97032	0.000217476	-0.548359	-8.97296	E7EPN9;Q9Y520;Q9Y520-2;Q9Y520-4;Q9Y520-5;Q9Y520-6;Q9Y520-7	PRRC2C	E7EPN9;Q9Y520;Q9Y520-2;Q9Y520-4;Q9Y520-5;Q9Y520-6;Q9Y520-7
1.25214	0.616648	0.948742	0.583025	1.24343	0.431543	0.796731	0.785194	0.561463	0.193197	-0.175685	-0.0474489	0.144554	-0.377164	-2.9106	-0.377078	-0.732317	-1.21409	-0.567711	-1.15457				+	48_0	0.0552725	0.945955	-0.0139532	-0.156866	1.717	0.120573	-0.278667	-3.17543	1.30391	0.0466266	-0.672217	-2.4518	3.66634	0.000333839	-0.686632	-7.91682	E7EQ69	NAA50	E7EQ69
2.23882	1.5498	1.0302	0.763425	0.215339	-0.255	-0.840947	0.551045	0.531068	-0.478333	-0.111164	-0.843403	0.971733	0.00939806	-1.59627	-0.90869	-0.65494	0.167133	-1.36193	-0.977275				+	48_0	1.80145	0.181811	-3.16107	-3.33054	1.9979	0.0799396	-3.46707	-3.70335	1.47803	0.0327144	-3.79966	-2.75063	2.42014	0.00606273	-4.49648	-4.57244	E7EQB2;E7ER44;P02788;P02788-2	LTF	E7EQB2;E7ER44;P02788;P02788-2
-0.232841	-0.412216	-0.772594	-0.759999	-1.13719	-1.11081	-0.416239	-1.39595	0.763601	-0.0657086	0.489083	-2.00867	0.723946	0.456974	0.625608	0.184993	1.16929	1.14096	0.898895	1.85888			+	+	24_0;48_0	0.970467	0.358506	-0.0914757	-1.89413	0.21111	0.739446	0.0658882	0.530186	2.96068	0.00291419	0.202587	5.8565	3.49602	0.000655126	0.352079	7.37283	E7EQB8;E9PF84;P51553;P51553-2	IDH3G	E7EQB8;E9PF84;P51553;P51553-2
0.0878881	0.0625918	0.162043	0.25922	0.99145	0.595024	-0.456913	0.707655	0.00101968	0.806435	0.577166	0.59	0.0256635	-0.707312	2.41786	-0.267639	-1.42236	-2.06843	-1.11513	-1.24623				+	48_0	0.443069	0.607381	0.0647407	0.989737	1.01644	0.291141	0.0717702	1.97048	0.119157	0.806658	0.0458813	0.319677	3.51666	0.000523617	-0.328642	-7.43703	E7EQR4;P15311	EZR	E7EQR4;P15311
0.910596	0.785475	-0.370689	1.01298	1.60995	0.454948	1.14016	0.566706	0.856219	0.499952	-0.943045	-0.776205	-0.317404	0.065394	-0.664848	0.54476	-0.935507	-1.04883	-2.37657	-1.01405				+	48_0	0.371425	0.657616	0.0970318	0.855366	0.570788	0.475788	-0.182868	-1.21879	0.817037	0.130508	-0.183479	-1.63868	2.19022	0.00897113	-0.522137	-4.08669	E7ERI8;E7EW49;O75122-3	CLASP2	E7ERI8;E7EW49;O75122-3
-1.75006	-0.233337	0.349354	-1.0056	0.316726	-0.403347	-1.923	-0.65871	-0.435931	-0.236762	-0.220915	-1.19691	0.704499	0.399542	0.742746	0.474016	0.574356	1.38733	1.35107	1.76493						0.00366466	0.995049	-0.0064075	-0.0109775	0.0982627	0.866372	0.122632	0.268221	1.42982	0.036427	1.1078	2.66712	1.99767	0.0131229	1.72348	3.70289	E7ES52;H7C2T1;P46527	CDKN1B	E7ES52;H7C2T1;P46527
1.46225	0.418358	0.836217	0.583902	1.10414	0.646347	0.301057	0.0160791	1.32014	0.639598	-0.64396	0.458089	-0.650481	-0.733728	-2.81669	-1.09486	-0.409314	-0.408158	-0.210417	-0.818569				+	48_0	0.416609	0.624874	-0.369178	-0.940704	0.351498	0.617248	-0.457123	-0.817006	2.07964	0.0118377	-2.57369	-3.8639	2.56918	0.00440951	-1.54101	-4.90523	E7ES96;P49768;P49768-2;P49768-7	PSEN1	E7ES96;P49768;P49768-2;P49768-7
-0.355253	-1.86846	-1.66928	-0.881724	0.979058	1.77461	0.00878274	0.0758201	1.31685	1.04094	1.09639	-0.0912488	-1.2568	0.806929	-0.617416	0.272033	0.106466	-0.788385	-0.397163	0.447854						1.88334	0.164243	0.621304	3.48381	2.29441	0.0517082	0.664122	4.30287	0.866402	0.117192	0.324768	1.7211	1.23134	0.0548973	0.338154	2.32923	E7ESL0;J3KQY1;Q9NWU5;Q9NWU5-2;Q9NWU5-3	MRPL22	E7ESL0;J3KQY1;Q9NWU5;Q9NWU5-2;Q9NWU5-3
1.00026	0.823635	-0.420053	0.404598	1.69801	0.947885	1.20878	1.08604	1.12843	0.0241056	-1.34708	-1.8002	-0.0726229	-0.675758	-0.454167	-0.675343	-0.667109	0.0709465	-1.30594	-0.974416						1.15392	0.312029	0.302473	2.19942	0.610688	0.454561	-0.367262	-1.28832	1.42373	0.0369875	-0.355978	-2.65661	1.45588	0.0352419	-0.452412	-2.71218	E7ESY4;Q13330;Q13330-3	MTA1	E7ESY4;Q13330;Q13330-3
0.857265	0.566703	0.336034	0.60703	0.800389	0.609798	0.988961	0.598836	0.586092	0.535623	-0.724375	-0.0570519	0.0664052	-0.772594	0.352431	-0.0496402	-0.52328	-2.15528	-2.87164	0.248302						0.513793	0.563565	0.241508	1.11795	0.77003	0.387189	-0.77577	-1.55985	1.41584	0.0375503	-1.06043	-2.64302	1.41318	0.0386031	-2.93541	-2.63845	E7ET07;Q9NXR8	ING3	E7ET07;Q9NXR8
1.12939	1.38429	1.47932	1.50826	0.738985	0.695613	0.381259	0.49456	-0.582497	-0.948523	-0.234164	-0.449564	-0.123736	-0.980384	-2.43529	-0.425108	-0.0943658	0.0226734	-1.01906	-0.541652		+	+	+	12_0;24_0;48_0	3.24085	0.039619	-1.73758	-6.6157	4.50969	0.0035	-4.20177	-11.157	2.40936	0.00646581	-5.15462	-4.54895	3.39572	0.000952381	-3.88466	-7.06726	E7ET40;P00749;P00749-2	PLAU	E7ET40;P00749;P00749-2
1.29902	-0.355034	-0.0767843	0.546476	1.96441	1.3145	0.135063	0.711403	1.21371	-0.315506	0.595849	-0.190473	-0.183364	-0.944354	-2.05086	-0.0502169	-0.629825	-1.43172	-0.879978	-0.672322						0.594268	0.515562	0.538195	1.2598	0.0182049	0.973439	-0.021852	-0.0536599	1.01886	0.0832939	-0.921399	-1.97451	1.65241	0.0243263	-0.997819	-3.05865	E7ET89;Q86UW9;Q86UW9-2	DTX2	E7ET89;Q86UW9;Q86UW9-2
0.457703	-0.116227	-1.52512	-0.499717	-0.612096	0.0674472	-1.04562	-0.167646	-0.16313	-0.296079	-0.609693	-0.316337	-0.215733	-1.29846	-0.37169	-0.204278	1.67373	1.40376	2.09364	1.74554				+	48_0	0.0129739	0.984961	-0.0178974	-0.0384606	0.0617612	0.915359	0.0715644	0.174198	0.0740565	0.875557	-0.0976546	-0.206506	2.5567	0.00449251	2.06446	4.87678	E7EU05;E9PLT1;P16671;P16671-3	CD36	E7EU05;E9PLT1;P16671;P16671-3
-1.08185	-0.493204	-1.21977	-0.669131	-0.984039	-0.825699	-1.07004	-1.0773	-0.848793	-0.396234	1.07704	-0.177087	0.810932	0.592875	0.619289	0.409509	1.79573	0.917812	1.84234	0.777623			+	+	24_0;48_0	0.284103	0.730435	-0.0392928	-0.683374	0.882366	0.343441	0.248516	1.74769	3.62559	0.00101961	0.469843	7.78368	3.26071	0.00155827	0.70099	6.67228	E7EUI8	G6PD	E7EUI8
1.08388	0.427504	0.664193	0.964248	1.72207	0.849668	0.873746	0.931735	0.979819	0.362547	-0.690648	-0.686119	-0.746778	-0.929958	-1.74287	-0.441004	-1.30057	-0.28458	-1.47219	-0.564691			+	+	24_0;48_0	0.562067	0.536506	0.233328	1.20348	0.920731	0.329913	-0.598545	-1.81151	2.84062	0.00374882	-1.32003	-5.55203	2.71797	0.0035388	-1.27504	-5.25294	E7EUN9;Q9NX74	DUS2	E7EUN9;Q9NX74
1.09675	1.42712	-0.0860023	-0.133693	0.637109	0.783228	0.864157	-0.656165	0.523753	0.672442	1.35402	0.59058	-0.831296	-1.15527	0.751804	-0.919214	-2.05581	-1.12758	-0.560166	-1.17577						0.11688	0.882871	-0.0183058	-0.314145	0.183634	0.76833	0.0226607	0.469649	0.962499	0.0944376	-0.120753	-1.8809	1.92537	0.0151874	-0.195654	-3.56363	E7EVA0	MAP4	E7EVA0
1.16467	0.086956	0.407185	0.189162	2.09704	1.11834	1.07738	0.834582	0.808174	0.088853	-1.55752	-0.64962	-0.778713	-1.13483	-1.0444	0.0839059	-1.39334	0.149459	-1.13909	-0.408188						1.16283	0.310571	0.494997	2.21432	0.678303	0.42765	-0.476692	-1.40456	1.7274	0.0208441	-0.712756	-3.19437	1.45667	0.0352097	-0.700245	-2.71355	E7EW05;Q9NVU7	SDAD1	E7EW05;Q9NVU7
1.27012	1.32651	1.0642	1.19989	0.864638	0.945333	0.571903	-0.000857469	-0.0755072	-0.723387	1.05976	-0.666706	-0.170597	-0.215176	-1.68261	-1.76795	-0.613162	-1.36176	-0.830502	-0.19413			+	+	24_0;48_0	1.50467	0.238962	-0.18902	-2.79706	1.70411	0.121228	-0.401455	-3.152	2.55399	0.0054234	-0.662951	-4.87062	3.6541	0.000328358	-0.599166	-7.87661	E9PB90;P52789	HK2	E9PB90;P52789
1.08295	0.0423527	0.657219	0.834436	1.56905	1.76162	0.853804	1.03091	0.0165716	-0.089873	-1.52385	-0.32956	-0.979027	-1.40806	-0.921443	-0.944966	-1.19805	-0.29113	-0.666556	0.503608			+		24_0	1.09469	0.327242	0.212135	2.10061	1.45707	0.163454	-0.370945	-2.71426	3.32803	0.00207843	-0.560903	-6.86694	1.35308	0.0440782	-0.348527	-2.53544	E9PC47;P53667;P53667-2;P53667-4	LIMK1	E9PC47;P53667;P53667-2;P53667-4
-0.280269	1.12232	0.855178	0.8723	1.70006	1.3434	1.24441	0.563082	0.70969	0.402758	-0.236923	-0.908559	-1.21007	-0.703255	-0.208593	-1.36533	-1.27955	-0.561617	-1.27718	-0.781833				+	48_0	0.704838	0.461269	0.497154	1.44973	0.655099	0.436415	-0.567135	-1.36487	1.99795	0.0130113	-1.31986	-3.70343	2.37231	0.00640936	-1.40984	-4.46874	E9PCQ7;F8WD67;F8WD87;O43709;O43709-2;O43709-3	BUD23	E9PCQ7;F8WD67;F8WD87;O43709;O43709-2;O43709-3
-0.797471	-0.980777	-0.70828	-0.896814	0.244965	-1.03398	-0.697462	-0.305492	0.210679	-0.715173	-0.659573	-0.607419	-0.529938	0.156391	0.447264	0.0615999	1.20517	2.37814	1.29803	1.93013			+	+	24_0;48_0	0.68462	0.472012	0.077507	1.41533	0.899718	0.340338	0.0785046	1.77656	2.20724	0.00986081	0.171374	4.12158	3.97902	0.000218324	0.496533	9.00491	E9PCR7;Q02218	OGDH	E9PCR7;Q02218
0.744635	1.12436	0.313692	0.369673	1.79305	1.09831	0.988896	0.840724	-0.579003	-0.265972	0.355173	-0.636807	0.14412	-0.451025	-2.22802	-1.18176	-0.35368	0.244315	-0.691163	-1.6295						0.984589	0.354861	0.114859	1.91759	1.68428	0.124716	-0.194853	-3.11608	1.5513	0.0279979	-0.332035	-2.87887	1.54402	0.0300929	-0.263887	-2.86604	E9PCW1;G5E9T8;K7EJC8;O95249	GOSR1	E9PCW1;G5E9T8;K7EJC8;O95249
1.30537	0.576038	0.756922	0.571722	1.39643	1.04146	0.798448	0.687785	0.758832	0.460802	0.372286	-0.127516	-0.649895	-0.285442	-1.06586	-0.728449	-1.41296	-1.25039	-1.83497	-1.37062			+	+	24_0;48_0	0.324413	0.696872	0.112062	0.76407	0.869867	0.348257	-0.273957	-1.72687	3.12643	0.00219355	-0.932158	-6.29703	4.37325	0.000154696	-1.42483	-10.5633	E9PD53;Q9NTJ3	SMC4	E9PD53;Q9NTJ3
0.384672	-1.22843	-1.40656	-0.505161	0.827443	-0.043317	-0.921415	0.770081	-0.0020386	-0.583298	-0.66421	0.233104	-0.843096	-0.371291	-0.341316	-0.816148	1.95232	-0.0967707	1.90449	1.75095						0.712865	0.458782	0.730772	1.46335	0.415945	0.568429	0.37507	0.939464	0.080479	0.867116	0.0827401	0.223116	1.7467	0.0210549	1.78289	3.22964	E9PE82;P16219	ACADS	E9PE82;P16219
-0.113929	0.912794	0.916119	0.830586	0.0180669	0.487735	0.895605	1.0451	0.928477	0.721337	0.575656	0.942171	-0.663832	-0.817271	-0.181974	-0.254209	-0.906138	-1.45997	-1.60744	-2.26889				+	48_0	0.0248488	0.975159	-0.028352	-0.0727239	0.236632	0.716255	0.178045	0.584915	2.03969	0.0121594	-1.27732	-3.78501	2.95474	0.00250657	-2.51524	-5.84114	E9PEI0;Q69YH5	CDCA2	E9PEI0;Q69YH5
-0.501199	-0.89329	-0.62123	-1.53934	-1.1429	-0.692634	-0.324421	-0.938454	-0.806084	0.367409	1.31866	-0.337817	-0.121697	0.0540433	1.99935	-0.0630835	1.04207	1.98313	0.666661	0.55083				+	48_0	0.149667	0.85248	0.034534	0.392163	1.02258	0.288618	0.309853	1.98068	1.2806	0.0486957	0.410166	2.41231	2.56004	0.00444415	0.589706	4.8844	E9PEJ4;P10515	DLAT	E9PEJ4;P10515
0.485936	-0.0138648	0.701716	0.842146	1.53184	1.17885	1.64346	0.452444	0.64868	0.47063	-0.710857	-1.03817	-1.38301	-0.302192	-1.92228	-0.857436	-1.27181	0.34621	-0.718297	-0.084002						1.11204	0.322804	0.376106	2.12951	0.696356	0.419619	-0.356561	-1.43531	2.19751	0.0101304	-0.873442	-4.10162	1.23196	0.0547998	-0.504566	-2.33027	E9PFK5;P78316;P78316-2	NOP14	E9PFK5;P78316;P78316-2
0.84405	0.457728	0.250613	0.396966	1.72941	1.28341	1.11903	0.755592	0.900089	-0.471633	0.230906	-1.23655	-0.613266	-0.360883	-2.1763	-1.00474	-1.36315	0.300368	-0.659651	-0.38198						1.66525	0.206019	0.243379	3.08174	0.63233	0.443691	-0.209289	-1.32572	1.9569	0.0141117	-0.505677	-3.62405	1.48503	0.0332702	-0.335799	-2.76282	E9PGC0;P20936;P20936-2;P20936-4	RASA1	E9PGC0;P20936;P20936-2;P20936-4
1.19693	0.691492	0.485153	0.433857	1.79755	0.625578	1.44481	0.450057	0.778864	-0.278704	-0.804255	-1.0658	-0.338303	-1.30571	-1.6263	-0.404965	-0.940243	-0.0903215	-1.57715	0.527465			+		24_0	0.464669	0.597001	0.263816	1.02931	1.24603	0.213012	-0.729563	-2.35396	2.34839	0.00764124	-1.13219	-4.41741	1.31385	0.0471017	-0.853624	-2.46867	E9PH70;Q9ULH0;Q9ULH0-2;Q9ULH0-4	KIDINS220	E9PH70;Q9ULH0;Q9ULH0-2;Q9ULH0-4
-0.784126	-1.10924	-0.804227	-0.687792	-0.837231	-1.17191	-0.349417	-0.83625	-0.106789	-0.563962	0.100075	-0.0712301	0.762406	0.135327	-0.813083	0.552697	2.16073	1.37403	1.62622	1.42378				+	48_0	0.0901139	0.909872	0.0205741	0.247711	2.18014	0.0601885	0.296175	4.06611	1.4979	0.0311544	0.434278	2.78525	4.76524	0.000231405	1.07634	12.3526	E9PHF7;Q96RQ3	MCCC1	E9PHF7;Q96RQ3
-1.05867	-0.284905	-0.260392	-1.15649	-0.785993	-1.19069	-0.523615	-0.311511	-1.51638	-0.184367	0.821114	-0.438851	-0.359637	-0.151709	1.83098	1.12702	0.280836	1.4289	1.64269	1.09167				+	48_0	0.0141159	0.984389	-0.00449133	-0.0417935	0.277831	0.677651	0.126113	0.670592	1.19024	0.0584436	0.455408	2.26021	2.47017	0.00543265	0.630102	4.6825	E9PHN6;F6XZQ7;P28161;P28161-2	GSTM2	E9PHN6;F6XZQ7;P28161;P28161-2
0.087778	-0.883243	-0.225766	-0.8348	0.522737	0.447758	-0.210293	-0.454614	0.488671	-0.379369	-1.77608	-1.20859	-0.232437	-0.0412903	-1.04632	-0.154049	0.608416	2.1855	1.00645	2.09953				+	48_0	0.791567	0.425622	0.234753	1.59602	0.181517	0.770265	-0.1107	-0.46491	0.106821	0.823804	0.0414779	0.289488	2.25226	0.00800645	0.842297	4.21465	E9PHY8;Q8NDA8	MROH1	E9PHY8;Q8NDA8
-0.0850514	-0.348217	-1.1334	-1.399	0.20737	0.207035	-0.319282	-0.818602	0.422113	-0.905183	-1.28178	-1.2452	0.683271	-0.159915	2.13972	-0.310463	0.893308	1.12263	0.599957	1.73069				+	48_0	0.681061	0.473387	0.213978	1.40926	0.00731968	0.989351	-0.00423479	-0.0218357	1.07576	0.0741392	0.507537	2.06909	2.4514	0.00565415	0.697826	4.64101	E9PIM6;E9PNQ8;P04216	THY1	E9PIM6;E9PNQ8;P04216
-1.15901	-1.6167	-0.273845	-1.20113	0.843834	0.223875	0.0201228	-0.145276	0.105214	0.63245	-0.0110413	-0.849963	0.679282	-0.611849	-1.53042	-0.414357	0.710444	1.59401	0.910743	2.09362				+	48_0	1.96977	0.146194	1.41377	3.64886	1.31697	0.193828	1.1236	2.47395	0.509579	0.288892	0.646101	1.11041	2.8678	0.00275839	2.60241	5.61992	E9PIS2;E9PJX0;Q86UB9;Q86UB9-2	TMEM135	E9PIS2;E9PJX0;Q86UB9;Q86UB9-2
0.833144	0.836954	0.570741	0.238043	1.88981	1.16709	0.752768	0.415697	0.79664	0.389484	-1.23962	-0.895765	0.0666524	-0.628166	-1.01479	-0.254612	-1.35617	0.15142	-2.18776	-0.531567						0.592041	0.516846	0.301531	1.25592	0.838873	0.358601	-0.59187	-1.67518	2.11885	0.0107949	-0.744087	-3.94215	1.64328	0.024807	-1.10547	-3.04227	E9PJ42;Q5BJD5;Q5BJD5-2;Q5BJD5-3	TMEM41B	E9PJ42;Q5BJD5;Q5BJD5-2;Q5BJD5-3
-0.147449	-1.34704	-0.32596	-1.26463	0.91955	-0.235827	-0.405959	-0.80741	-0.131221	0.131965	-1.65175	-0.951758	0.586408	0.010204	-0.23703	0.0535655	2.0157	1.53919	0.530447	1.71901				+	48_0	0.629111	0.494935	0.282701	1.32017	0.0854337	0.883219	0.0533571	0.235812	1.30585	0.0463702	0.387001	2.45509	2.59342	0.00427096	0.983416	4.96079	E9PK73;G3V173;H0YD41;H0YD96;H3BRW5;O14521;O14521-2;O14521-4	SDHD;SDHD;SDHD;SDHD;ENSG00000255292;SDHD;SDHD;SDHD	E9PK73;G3V173;H0YD41;H0YD96;H3BRW5;O14521;O14521-2;O14521-4
-0.9935	-0.76922	-0.24443	-0.617502	0.661512	-0.546592	-0.328486	-1.54159	0.449638	-0.347199	-0.951175	-1.76189	0.558459	0.166613	0.908118	-0.237663	1.32145	1.88259	1.02447	1.36638				+	48_0	0.176765	0.825148	0.122014	0.454228	0.0023678	0.996492	0.00196862	0.00710322	1.85368	0.0166532	0.564139	3.42797	3.87795	0.000202166	1.15342	8.63984	E9PK80;E9PM75;E9PN58;Q9NTG7;Q9NTG7-2	SIRT3	E9PK80;E9PM75;E9PN58;Q9NTG7;Q9NTG7-2
-0.395905	0.17789	0.231366	0.710003	1.1524	0.757608	1.4898	0.0880855	1.02961	0.883989	0.591516	-0.0419741	-1.4374	0.528979	-0.43319	-0.983629	-2.39972	0.0337889	-1.58492	-0.398293						0.9346	0.37256	0.373706	1.83456	0.632337	0.443831	0.235181	1.32574	0.786701	0.140133	-0.412104	-1.58786	1.10292	0.0697817	-0.685691	-2.11431	E9PKE9;G3V148;Q9H920;Q9H920-2	RNF121	E9PKE9;G3V148;Q9H920;Q9H920-2
0.403406	0.24569	0.53641	0.842937	1.79249	1.50557	0.981344	0.602179	0.674088	0.166969	-0.250535	-0.456183	-1.21195	-0.78904	-2.01214	-1.01399	-1.49053	0.521296	-0.591658	-0.456346			+		24_0	1.28639	0.277805	0.196017	2.42211	0.848148	0.355045	-0.130129	-1.69066	3.00918	0.00259124	-0.484732	-5.98289	1.24233	0.053675	-0.277947	-2.34772	E9PKF6;H7BXH2;Q5H9R7;Q5H9R7-2;Q5H9R7-5;Q5H9R7-6	PPP6R3	E9PKF6;H7BXH2;Q5H9R7;Q5H9R7-2;Q5H9R7-5;Q5H9R7-6
1.07459	-0.677011	0.614178	-0.420302	2.63605	1.24528	0.384534	0.431708	1.27701	0.15353	0.20797	-0.535959	-0.93088	-0.927311	-0.962332	-0.901092	-0.634523	-0.420328	-1.3848	-0.230319						0.752752	0.439006	0.302324	1.53077	0.0824784	0.888185	0.0376308	0.228252	1.38442	0.0398157	-0.317561	-2.58905	0.838085	0.119302	-0.240131	-1.67386	E9PKL9;Q13630	GFUS	E9PKL9;Q13630
-1.58377	-1.09643	-1.7895	-1.28131	1.14093	0.563002	0.588372	-0.159798	1.16888	0.355985	-1.16022	-1.08574	0.615899	0.333325	0.805802	0.270936	-0.363457	1.21036	0.208412	1.25833			+	+	24_0;48_0	3.16232	0.0453143	0.691218	6.39567	1.11361	0.254581	0.441018	2.13214	4.18525	0.000318182	0.681877	9.7923	2.49572	0.00505104	0.7071	4.73934	E9PKW1;Q9NS15;Q9NS15-2	LTBP3	E9PKW1;Q9NS15;Q9NS15-2
0.36917	0.723577	1.01331	1.06299	0.0737609	0.110992	0.211673	0.83543	0.910676	0.820363	1.104	0.677123	-0.766262	0.0309886	-2.2559	-0.481944	-0.776301	-0.361609	-1.92363	-1.37841				+	48_0	1.04867	0.33873	-0.318234	-2.02404	0.183265	0.769007	0.0563641	0.468824	1.73912	0.020313	-1.09114	-3.21577	2.62645	0.00410989	-1.24997	-5.03717	E9PLC4;Q5TB19;Q9BTT0;Q9BTT0-3	ANP32E	E9PLC4;Q5TB19;Q9BTT0;Q9BTT0-3
-0.708948	1.11998	0.612083	1.59575	-0.0480551	-0.175558	0.602457	1.18753	0.554849	0.171457	0.299033	0.691851	0.285856	-0.526931	0.253406	-0.272245	-1.22921	-2.82993	-0.379625	-1.20375						0.173604	0.826441	-0.0967619	-0.447091	0.171033	0.779552	-0.0828965	-0.441268	0.642575	0.200578	-0.264663	-1.34336	1.55926	0.0292812	-0.759515	-2.89288	E9PMI6;J3KN38;P54105	CLNS1A	E9PMI6;J3KN38;P54105
0.688393	0.858321	1.14137	0.913851	0.251343	0.556571	0.558254	0.784828	-0.359714	0.16286	0.98365	0.823553	-0.464215	-0.573682	0.68012	-0.283509	-1.61776	-2.02744	-1.51904	-1.55775				+	48_0	1.34348	0.267813	-0.176784	-2.51907	0.756765	0.392942	-0.242657	-1.53753	1.90258	0.015544	-0.516999	-3.52025	5.60583	0.000583333	-1.25788	-17.1938	E9PMS6;F8WD26;J3KP06;Q8WWI1;Q8WWI1-3	LMO7	E9PMS6;F8WD26;J3KP06;Q8WWI1;Q8WWI1-3
0.710327	-0.213972	0.71202	-0.11594	1.67832	1.66626	1.10086	0.95984	0.637394	0.753091	0.0165128	-0.857615	-1.1494	-0.112612	-1.72527	-0.941977	-1.38306	-0.610863	-0.996936	-0.126977						1.84806	0.16905	0.407508	3.41743	0.112391	0.848726	-0.0513115	-0.303187	1.6161	0.0245994	-0.474486	-2.99369	1.53419	0.0306557	-0.397817	-2.84877	E9PN70;E9PQE8;Q9Y296;Q9Y296-2	TRAPPC4	E9PN70;E9PQE8;Q9Y296;Q9Y296-2
1.11568	0.0631882	0.741967	0.232656	0.765514	1.27488	1.34058	0.416318	0.466288	0.290449	0.0594511	0.267718	-1.03406	0.114792	0.378128	-0.508502	-0.396393	-1.31599	-1.92777	-2.3449				+	48_0	0.595957	0.515173	0.0952215	1.26274	0.476406	0.532165	-0.061959	-1.05065	1.04089	0.0796337	-0.185551	-2.01111	2.23577	0.00825546	-0.471449	-4.18042	E9PN81;Q8TDP1	RNASEH2C	E9PN81;Q8TDP1
0.89789	0.439194	0.672155	0.667378	1.03467	0.938538	1.03893	0.699736	0.813602	0.53626	-0.448192	-0.162023	-0.514965	-0.0859892	-3.01306	-1.00176	-0.531274	-0.897153	-0.976375	-0.107559				+	48_0	1.09835	0.326373	0.442032	2.1067	0.774635	0.385169	-0.827045	-1.56759	1.49911	0.0311192	-3.11369	-2.78736	2.9792	0.00231278	-2.21558	-5.90451	E9PPJ1;Q8NG31;Q8NG31-2;Q8NG31-3;Q8NG31-4	KNL1	E9PPJ1;Q8NG31;Q8NG31-2;Q8NG31-3;Q8NG31-4
1.14042	0.76471	0.98908	0.582759	0.999277	0.818582	0.555618	0.336065	0.519504	-0.012649	-0.412597	0.0899758	-0.447011	-0.417375	-3.28698	-0.928382	-0.8589	-0.582875	-0.178702	0.329479				+	48_0	0.45235	0.603221	-0.492399	-1.00679	1.95438	0.0836835	-2.11269	-3.61922	1.66702	0.0230564	-5.49017	-3.08494	2.22903	0.00837057	-3.05923	-4.16649	E9PPX2;P15407;P15407-2	FOSL1	E9PPX2;P15407;P15407-2
0.604021	0.444906	0.78678	0.499145	0.974447	0.907573	0.836326	0.585623	0.44178	0.580105	0.510217	0.304845	0.681316	-1.42514	-2.55586	0.122811	-0.931006	-1.28249	-0.77836	-1.30704				+	48_0	1.11485	0.322839	0.320651	2.13421	0.6195	0.45102	-0.164742	-1.30357	0.94976	0.0974991	-1.82366	-1.85974	4.47004	0.000175	-2.19491	-10.9814	E9PQC4;Q9BZD4	NUF2	E9PQC4;Q9BZD4
0.402632	1.69232	-0.0581744	1.33128	0.624602	0.754534	0.881347	0.314718	0.561841	0.785608	0.388201	0.152534	-0.238766	-1.13005	-1.74271	-0.095402	-1.93088	-1.14383	-0.209917	-1.33988						0.183357	0.818819	-0.189801	-0.469029	0.377914	0.595887	-0.354264	-0.867757	1.58067	0.0268889	-1.57397	-2.93072	1.99738	0.0131342	-1.91332	-3.70234	E9PQH6;P08134;Q5JR08	RHOC	E9PQH6;P08134;Q5JR08
-0.662965	-0.15569	-0.650697	-0.60872	-1.60664	-1.10539	-1.41367	-0.612	-0.382805	-0.253019	1.24761	0.79385	0.515469	1.22072	1.64186	0.329851	1.37708	0.127142	1.2558	-1.05779			+		24_0	1.43287	0.257781	-0.443971	-2.6724	1.08902	0.262596	0.581536	2.09117	2.33671	0.00780816	0.965852	4.39248	0.808468	0.12638	0.631047	1.62434	E9PQN9;Q01629	IFITM2	E9PQN9;Q01629
1.01099	1.08241	0.104789	1.12292	0.478806	0.445787	1.63337	0.402005	0.267063	-0.263016	-0.766613	0.191116	0.174595	0.283415	-2.12906	0.757904	-1.07344	-1.35881	-0.681855	-1.68239				+	48_0	0.0850107	0.914064	-0.0403183	-0.234732	1.53943	0.149807	-0.434566	-2.85797	0.75439	0.151848	-0.472712	-1.53353	3.12251	0.00188	-0.906249	-6.28634	E9PRZ1;J3KND1;Q96ER3	SAAL1	E9PRZ1;J3KND1;Q96ER3
-0.011581	-0.983357	0.157928	0.213905	1.21908	-0.209937	-0.123469	0.176966	0.550913	-0.786809	-1.25057	-1.11066	-0.443274	-0.375387	-1.79389	-0.575785	0.79607	1.80868	0.623513	2.11767						0.435877	0.610905	0.123166	0.976472	0.443876	0.550944	-0.144228	-0.991224	0.716326	0.167375	-0.187424	-1.46921	1.74242	0.0211406	0.436117	3.22182	E9PS00;Q9Y5Q0	FADS3	E9PS00;Q9Y5Q0
-0.46553	-1.49822	-0.80965	-0.899195	-0.933972	0.328601	-0.27838	-0.926225	-0.0705885	-0.0285188	-1.21326	-0.835707	0.147211	0.0704173	0.47357	0.732314	0.956604	1.88606	1.50428	1.86019			+	+	24_0;48_0	0.591927	0.516892	0.168071	1.25572	0.476956	0.53182	0.137563	1.05165	2.53716	0.0057006	0.45984	4.83247	3.72034	0.000267091	0.891482	8.0962	E9PS44;Q01628	IFITM3	E9PS44;Q01628
0.551816	0.269587	1.04973	1.29187	1.79291	-0.127324	0.759684	0.876635	0.758578	0.811916	-0.283774	-0.472213	-1.30484	-0.987348	-2.19699	0.0679345	-0.778927	-0.356108	-0.934037	-0.789086				+	48_0	0.0260414	0.974779	0.0180597	0.0761181	0.693998	0.421118	-0.305339	-1.4313	1.96144	0.0139898	-0.986067	-3.63281	2.90448	0.00270034	-0.782841	-5.71248	F2Z3A6;F8W8C2;Q9HBM0;Q9HBM0-2	VEZT	F2Z3A6;F8W8C2;Q9HBM0;Q9HBM0-2
-1.13998	-0.869725	-0.770711	-1.68385	-1.09237	-0.502068	-0.872322	-1.21199	-0.223713	0.0329965	0.237662	0.0825593	0.506264	0.607595	0.582176	0.502422	1.6513	1.3542	1.42463	1.38492			+	+	24_0;48_0	0.323895	0.697519	0.144707	0.763049	2.6451	0.0312949	0.846265	5.08064	3.71205	0.00107586	1.22741	8.06844	4.67626	0.000210526	1.89366	11.9235	F2Z3J9;Q14914;Q14914-2	PTGR1	F2Z3J9;Q14914;Q14914-2
1.53836	1.04689	1.19869	1.39944	1.10508	-0.421244	1.09512	0.900342	0.110536	0.226586	-1.53035	-0.582363	-0.850984	-0.565644	-0.396994	-0.259055	-1.17455	-0.376614	-0.944434	-1.51881			+	+	24_0;48_0	0.816056	0.415663	-0.380759	-1.63704	2.22652	0.0570345	-1.05815	-4.1613	4.4386	0.000421053	-1.10332	-10.844	3.90369	0.000207792	-1.39857	-8.73153	F5GWA4;Q9H3F6;Q9H3F6-2	KCTD10	F5GWA4;Q9H3F6;Q9H3F6-2
0.239173	-1.64082	-0.952672	-0.857303	-1.97127	-0.607138	-0.751469	-0.893122	0.464137	-0.483274	1.29517	0.76435	0.0891545	0.654267	1.12701	0.0166515	1.41751	0.414339	1.54107	0.134241						0.200981	0.804034	-0.0657182	-0.508076	1.2952	0.19946	0.341269	2.43703	1.46211	0.0340737	0.331307	2.72299	1.7289	0.0214178	0.436578	3.1971	F5GYQ1;P61421	ATP6V0D1	F5GYQ1;P61421
1.13785	0.60746	0.899114	0.965398	1.14301	1.02703	1.07193	0.801498	0.493736	-0.81708	-0.269474	-0.498379	-0.100534	-0.784928	-2.54202	-0.635481	-0.784	-0.458981	0.11509	-1.37124				+	48_0	0.3511	0.673743	0.227988	0.816235	2.10554	0.0686061	-2.47153	-3.91549	1.91614	0.0152997	-4.03392	-3.54603	2.44786	0.00570202	-3.21174	-4.63321	F5GZ90;Q9NZJ0	DTL	F5GZ90;Q9NZJ0
0.886885	0.878309	0.837962	0.810848	1.92955	1.42804	0.939561	0.710919	0.155926	-0.23851	-0.590219	-0.254054	-0.235693	-1.28342	-0.564384	-0.909255	-1.18476	-0.61777	-1.63234	-1.06759			+	+	24_0;48_0	0.715663	0.456974	0.133836	1.46809	3.39498	0.012992	-0.364453	-7.06506	3.40286	0.00209474	-0.537903	-7.08868	4.09982	0.00024086	-0.664657	-9.45898	F5GZS6;J3KPF3;P08195;P08195-2;P08195-3;P08195-4	SLC3A2	F5GZS6;J3KPF3;P08195;P08195-2;P08195-3;P08195-4
0.621057	-0.080932	1.0204	0.198873	2.04049	1.23527	0.727021	0.937416	0.378878	0.757635	-0.260932	-0.149507	-1.11665	-1.16311	0.118291	-0.682636	-1.98274	-0.893224	-1.27638	-0.4292						1.10399	0.324863	0.266918	2.11611	0.3239	0.640558	-0.0867116	-0.763059	1.62412	0.0243182	-0.386305	-3.008	2.0922	0.0108066	-0.532104	-3.88887	F5H0U5;Q9NZD2	GLTP	F5H0U5;Q9NZD2
1.07038	0.855134	0.706568	0.435006	1.18469	1.2103	0.891517	0.72429	0.638831	0.255744	0.173434	-0.483186	0.257265	-0.972544	-2.34487	-0.468468	-0.562996	-0.944464	-1.55961	-1.06702				+	48_0	0.6326	0.493715	0.414891	1.32619	1.22054	0.222154	-1.09131	-2.31107	1.57371	0.0272183	-2.89974	-2.91842	3.48706	0.000647368	-3.16593	-7.34509	F5H1D6;F5H7E4;Q07864	POLE	F5H1D6;F5H7E4;Q07864
1.46952	0.599386	0.856944	0.959691	1.229	0.907534	1.25933	0.549334	0.676311	0.0121422	-0.0266023	-0.407696	-0.773838	-0.505989	-0.935138	-0.367426	-1.81077	-0.818931	-1.29614	-1.57665			+	+	24_0;48_0	0.0205641	0.978036	0.00716066	0.0604598	1.69322	0.122909	-0.435839	-3.13226	3.45616	0.0019558	-0.776282	-7.25012	3.798	0.000189831	-1.12675	-8.36025	F5H1U9;O75970;O75970-3	MPDZ	F5H1U9;O75970;O75970-3
0.950869	0.219209	0.832004	0.463332	1.62148	1.03849	0.83364	0.593992	0.0759034	0.3445	-0.937254	-0.411753	-1.15538	-1.33219	-1.58081	-0.851488	-1.67501	1.09534	-0.720532	0.595658			+		24_0	0.714649	0.457547	0.142278	1.46637	1.38003	0.179532	-0.297681	-2.58152	3.72456	0.00109859	-0.647744	-8.11035	0.569334	0.212365	-0.278029	-1.21624	F5H269;Q9Y485	DMXL1	F5H269;Q9Y485
1.98596	1.9834	1.07353	-0.210423	1.24554	0.67963	0.11979	-0.341843	-0.902909	-0.363753	-0.260261	0.0227364	-0.813095	0.131948	-1.48721	0.346807	0.130181	-1.2257	-1.05372	-1.0606						0.592083	0.516979	-1.09126	-1.25599	1.53949	0.149959	-2.2097	-2.85808	1.31804	0.0454458	-2.32037	-2.47578	1.79287	0.0190734	-2.80449	-3.31464	F5H4R6;F8VV59;F8VY35;F8W118;F8W543;H0YH88;H0YIV4;P55209;P55209-2	NAP1L1	F5H4R6;F8VV59;F8VY35;F8W118;F8W543;H0YH88;H0YIV4;P55209;P55209-2
0.304636	0.510246	-0.677872	-0.454606	1.55813	0.0927672	0.528795	0.622808	0.615157	0.129749	-0.422713	0.85695	-0.299433	0.346756	1.93815	0.272557	-1.37875	-2.14429	-0.924553	-1.47449						0.943584	0.3683	0.405219	1.84948	0.409327	0.573221	0.194387	0.927093	0.531966	0.269728	0.334506	1.15031	1.97792	0.0137065	-0.727875	-3.6646	F5H4Z8;P49746	THBS3	F5H4Z8;P49746
0.856432	0.640265	1.11439	0.911473	0.564539	1.23508	1.17653	0.897737	0.27212	0.442539	0.111636	0.22065	-0.457086	-0.952834	-2.07155	-0.38243	-1.80492	-1.08734	-0.863547	-0.823684			+	+	24_0;48_0	0.189715	0.812437	0.0548611	0.483203	2.68946	0.0279579	-0.386573	-5.18504	2.4316	0.00647225	-1.15341	-4.59751	3.74611	0.000270968	-1.26515	-8.183	F5H5I6;Q12849	GRSF1	F5H5I6;Q12849
-0.384979	-1.50993	-0.833889	-1.35865	-0.112879	-0.571332	-0.194646	-1.0813	0.470111	-0.277919	0.418926	-0.639962	0.336011	0.599929	-1.06632	0.238438	0.787477	2.07	1.86401	1.2469				+	48_0	0.775607	0.431772	0.228577	1.56923	1.45766	0.163406	0.436098	2.71527	1.22484	0.0545306	0.450808	2.31829	3.18285	0.00175	1.0805	6.45262	F5H5P2;P12694;P12694-2	ENSG00000255730;BCKDHA;BCKDHA	F5H5P2;P12694;P12694-2
0.862791	0.304922	0.717017	1.35515	1.02957	1.02775	0.664495	0.415624	0.716007	0.579516	-0.733605	-0.229287	-0.208696	-0.376601	0.506043	-1.38057	-2.49872	-1.48567	-0.779412	-0.486324				+	48_0	0.0335061	0.969641	-0.0282538	-0.0971773	0.908642	0.336162	-0.801848	-1.79141	1.41357	0.0376797	-1.29622	-2.63912	2.27787	0.00772618	-2.34163	-4.26813	F5H6Z0;Q00537;Q00537-2	CDK17	F5H6Z0;Q00537;Q00537-2
1.97958	0.998112	1.31297	1.00546	-0.234385	0.345859	1.13472	0.453522	0.560554	-0.425478	-1.67571	-0.66432	-0.374255	0.00540676	-0.0298507	-1.39422	-0.0778156	-0.348304	-1.74328	-0.828562			+	+	24_0;48_0	1.3178	0.2712	-0.363629	-2.47537	1.97061	0.0816482	-0.758425	-3.65049	2.35524	0.00740956	-0.716764	-4.43207	2.52076	0.00485514	-0.838605	-4.79547	F8VNY5;Q9P031	CCDC59	F8VNY5;Q9P031
0.648388	0.536514	0.227341	0.579753	1.46081	1.44824	1.04267	0.659675	1.18101	0.395272	-0.314812	-0.629346	-0.78458	-0.469867	-0.0908846	-0.670899	-2.06964	-0.406415	-1.91846	-0.824783			+	+	24_0;48_0	1.6658	0.206181	0.476485	3.08273	0.354314	0.614419	-0.247369	-0.822457	2.86504	0.0035871	-0.72912	-5.61301	2.29608	0.00749833	-1.31178	-4.30639	F8VPI1;F8VQQ5;F8VQW0;F8VR05;F8VSI7;F8VVJ4;F8VX73;F8W086;F8W201;P55061	TMBIM6	F8VPI1;F8VQQ5;F8VQW0;F8VR05;F8VSI7;F8VVJ4;F8VX73;F8W086;F8W201;P55061
0.574028	0.117401	0.583543	0.991694	1.23165	1.01934	1.29724	1.03152	0.327712	0.206819	-1.55412	-0.151539	-0.463038	-0.59811	-0.699026	-0.886145	-2.69757	0.216794	-0.520339	-0.0278641			+		24_0	1.62663	0.214206	0.428795	3.01247	0.935712	0.325292	-0.637289	-1.8364	3.07338	0.00234034	-0.910757	-6.15338	0.988174	0.0883459	-0.981693	-1.92354	F8VQD9;F8VVA0;Q9BSB4	ATG101	F8VQD9;F8VVA0;Q9BSB4
0.201691	1.77871	0.933252	0.252073	0.269077	0.49669	0.761086	0.730873	-0.53885	0.7475	0.685348	1.12849	-0.363136	-0.114284	-0.275683	-1.71929	-1.26772	-1.27896	-0.35564	-2.07123				+	48_0	0.237835	0.772956	-0.0866985	-0.587461	0.221758	0.728216	-0.10916	-0.553187	1.44603	0.0350251	-0.538347	-2.69513	2.14649	0.00968284	-0.777165	-3.99779	F8VUJ3;Q8N4A0	POC1B-GALNT4;GALNT4	F8VUJ3;Q8N4A0
-0.895545	-0.865403	-1.1647	-1.22343	-0.556361	-0.980725	-1.19999	-0.864367	0.341465	0.194101	-0.607732	-0.0928081	0.803438	0.793467	-0.165863	0.751433	0.883124	1.78431	1.33887	1.72672			+	+	24_0;48_0	0.365066	0.662849	0.0764146	0.843175	2.32195	0.0505411	0.555918	4.36109	3.09834	0.00231164	0.883467	6.22064	4.44144	0.000168675	1.37889	10.8563	F8VV64;Q63HR2;Q63HR2-2;Q63HR2-4;Q63HR2-5;Q63HR2-6	TNS2	F8VV64;Q63HR2;Q63HR2-2;Q63HR2-4;Q63HR2-5;Q63HR2-6
1.09229	0.0220234	0.94604	0.604264	1.36101	0.859515	1.18893	0.880154	0.674222	0.0678095	0.272847	0.0580853	-0.722776	-0.826821	-1.01424	-0.263486	-1.717	-0.56317	-2.29598	-0.623718			+	+	24_0;48_0	0.74603	0.441646	0.562201	1.51943	0.693827	0.420708	-0.550672	-1.43101	2.52	0.00593168	-1.90007	-4.79377	2.16637	0.00938008	-2.72091	-4.03807	F8VXD5;Q53FV1	ORMDL2	F8VXD5;Q53FV1
0.373918	0.458361	1.22135	0.68961	1.30369	1.71319	0.750911	0.384942	0.376862	0.0915632	-1.71676	-0.989259	-0.476037	-0.451212	-0.702697	-2.00807	-0.852527	0.396282	-1.07595	0.511832						0.45212	0.602986	0.186399	1.00637	1.26674	0.206498	-0.658694	-2.38889	2.06187	0.0119202	-0.843894	-3.82872	1.07637	0.0741146	-0.497721	-2.07011	F8W1B9;O95619	YEATS4	F8W1B9;O95619
1.15418	1.13737	1.13174	1.22501	0.69225	0.652318	0.589806	0.646	0.398142	-0.140042	0.120073	0.234995	-0.419814	-0.994845	-0.327198	-0.680611	-0.477679	-2.64718	-0.95927	-1.33525	+	+	+	+	12_0;24_0;4_0;48_0	5.60132	0	-0.505279	-17.1635	3.91015	0.00979104	-0.985948	-8.7547	4.6251	0.000543689	-1.72768	-11.683	2.781	0.00328166	-2.45994	-5.40517	F8W1R9;P36897;P36897-2;P36897-3	TGFBR1	F8W1R9;P36897;P36897-2;P36897-3
0.31274	0.964294	1.14728	0.931295	1.23308	0.965931	0.917718	0.615871	0.316138	0.490278	0.0357244	0.0300654	-0.638033	-0.336372	-2.67043	-1.30548	-0.949176	-0.498097	-0.630913	-0.931912				+	48_0	0.164203	0.837676	0.0901651	0.425708	1.56551	0.14515	-0.593972	-2.90392	2.036	0.0122401	-1.98658	-3.77776	3.52297	0.000527891	-1.52253	-7.45677	F8W705;Q99666-2	RGPD8;RGPD5	F8W705;Q99666-2
-1.32927	-0.682314	-0.27402	-0.60391	0.326994	-1.31327	-1.68554	0.0561973	-0.879468	0.424196	-1.35405	-0.0822641	0.632347	0.124065	0.417678	0.652963	1.14373	1.44242	1.5291	1.45442			+	+	24_0;48_0	0.0438611	0.95764	0.0283105	0.125881	0.219502	0.730279	0.103152	0.548334	2.46248	0.00637862	0.487535	4.66547	3.96067	0.0002158	0.874396	8.93764	F8W7Q4;Q96A26	FAM162A	F8W7Q4;Q96A26
0.818778	0.899131	0.932912	0.906901	1.48693	1.03946	1.16495	0.614348	0.39555	0.33142	-0.526553	-0.407535	-0.502255	-0.505327	-2.29023	-0.267245	-1.07725	-0.813837	-1.21284	-0.987306				+	48_0	0.462912	0.598268	0.0551972	1.0261	2.08766	0.0699813	-0.277831	-3.87984	2.04039	0.0121689	-0.525634	-3.78638	6.23042	0.00127273	-0.564464	-21.9245	F8W9J4;Q03001	DST	F8W9J4;Q03001
-1.14557	-1.1517	-0.481803	-1.52846	-1.05622	-1.50851	-0.48703	0.0711839	-0.437483	0.152729	0.201407	-0.329933	1.01566	0.801653	-0.259926	0.701801	1.07239	1.28251	1.55922	1.52808			+	+	24_0;48_0	0.35124	0.673865	0.348056	0.816507	1.93146	0.0864334	1.02145	3.57528	2.43394	0.00650055	1.72242	4.60263	4.21636	0.000266667	2.55731	9.91629	F8WCZ6;P09871	C1S	F8WCZ6;P09871
1.13082	0.875117	0.930166	0.987511	0.922344	0.832612	0.813818	0.574557	0.358644	-0.2674	-0.915435	-0.831329	-0.265218	-0.280627	-3.11606	-0.748209	-0.359803	-0.34682	0.114867	-0.409558				+	48_0	1.10056	0.325525	-0.496572	-2.11039	2.4548	0.0427409	-3.55055	-4.64851	1.6486	0.0232695	-5.30357	-3.05181	4.02373	0.000224	-3.13422	-9.17067	F8WD24;H7C0S3;Q16667;Q16667-2	CDKN3	F8WD24;H7C0S3;Q16667;Q16667-2
1.19416	0.441828	0.117185	0.622775	-0.143556	0.941337	1.51392	1.15057	0.118687	0.333241	0.502969	-0.415652	0.510447	-0.607312	-0.682495	-0.504227	-3.00687	-0.779427	-0.494523	-0.813051						0.264657	0.748765	0.122398	0.643527	0.748589	0.396486	-0.206945	-1.52375	1.35948	0.0417803	-0.412327	-2.54638	1.61439	0.0262061	-0.841639	-2.99063	F8WDV0;Q9UI26;Q9UI26-2	IPO11	F8WDV0;Q9UI26;Q9UI26-2
1.15352	0.786805	1.12481	1.35221	0.879622	0.881252	0.923852	0.960254	0.387021	0.137187	-0.446506	-1.39767	-0.145714	-0.699948	-2.15515	-0.490075	-0.946885	-0.3712	-1.03697	-0.896418			+	+	24_0;48_0	0.808489	0.419108	-0.232333	-1.62437	1.87572	0.0952684	-1.72581	-3.46943	2.30205	0.00816946	-2.37884	-4.31898	4.2534	0.000138958	-2.30682	-10.0657	F8WEC0;Q9H3L0	MMADHC	F8WEC0;Q9H3L0
-0.621321	-0.539212	-0.770311	-1.01667	-1.75749	-0.0986929	-1.46812	-0.308629	-0.0187839	-0.01676	1.53772	2.82248	0.168391	0.175576	0.139243	0.707283	0.326202	0.531916	-0.0100339	0.2172			+	+	24_0;48_0	0.153858	0.848049	-0.105856	-0.401896	1.40118	0.174424	1.12313	2.61781	3.01697	0.00252477	0.63908	6.00339	3.20432	0.00172524	0.619742	6.51261	F8WEU3;V9GZ75	LUC7L2	F8WEU3;V9GZ75
-1.44644	-1.36517	-0.608365	-0.794264	0.312354	-0.153403	0.056985	-0.33211	-0.0583944	-0.194341	-1.05915	-1.03725	-0.102211	-0.355427	0.9099	0.604646	0.414785	2.11667	0.909467	2.18172				+	48_0	2.19824	0.118905	0.288545	4.10311	0.662118	0.434809	0.131322	1.37689	1.9681	0.0139152	0.371142	3.64565	2.6293	0.00406056	0.692616	5.0438	G3V0I5;P49821;P49821-2	NDUFV1	G3V0I5;P49821;P49821-2
0.374671	1.24299	0.734518	0.667043	1.88466	0.732588	-0.336616	0.638827	1.02307	0.673285	-0.291735	0.185985	-0.228205	-1.49403	0.0932647	-0.896559	-1.39076	-1.89333	-0.80444	-0.915225				+	48_0	0.0172842	0.981612	-0.00701094	-0.0509972	0.478201	0.531522	-0.100397	-1.05391	1.88662	0.0158629	-0.389663	-3.49002	3.20736	0.00173448	-0.563822	-6.52117	G3V126;Q9UI12;Q9UI12-2	ATP6V1H	G3V126;Q9UI12;Q9UI12-2
0.906386	1.40431	1.33825	0.363745	0.831001	0.72179	0.425202	0.856328	0.461172	0.0710406	-0.11279	0.117414	0.867598	-0.189032	-1.14905	-1.39016	-1.06166	-1.33193	-1.75661	-1.373				+	48_0	0.52323	0.557142	-0.10719	-1.13478	1.7519	0.114439	-0.316181	-3.23917	1.38294	0.0398536	-0.534269	-2.58651	3.84727	0.000197183	-0.867433	-8.53162	G3V1B8;H0YEB6;O60232	ZNRD2	G3V1B8;H0YEB6;O60232
0.969639	1.33552	0.918383	1.0403	1.20099	0.890435	0.621832	0.448589	0.881779	0.0738067	-0.194073	-0.367409	0.198792	-0.671447	-1.18631	-1.15044	-1.42204	-0.622581	-2.00388	-0.961887			+	+	24_0;48_0	0.709939	0.459283	-0.0908113	-1.45838	1.79379	0.105948	-0.318893	-3.31635	2.72403	0.00476643	-0.582885	-5.26742	3.50384	0.000594378	-0.764262	-7.39711	G3V1L9;Q07157	TJP1	G3V1L9;Q07157
1.23644	0.926799	0.418749	0.620886	1.71137	1.0215	0.97594	0.63828	0.832876	-0.0371402	-0.614385	-0.0349615	-0.751423	-0.327294	-0.374935	-0.489125	-1.5579	-0.952406	-1.63592	-1.60736			+	+	24_0;48_0	0.445933	0.606742	0.0771322	0.995007	1.15212	0.24315	-0.206039	-2.1964	3.14696	0.00222495	-0.34687	-6.35332	4.04686	0.000229039	-0.603758	-9.25745	G3V1R5;O43847;O43847-2	NRDC	G3V1R5;O43847;O43847-2
0.478752	0.0541333	0.324104	0.872979	0.246948	1.21706	0.0283507	0.493958	0.493171	0.557546	1.55812	0.319232	0.258293	0.336862	-0.298512	0.112799	-1.99304	-1.31666	-1.74347	-2.00062				+	48_0	0.0741936	0.925214	0.0388262	0.206862	0.401843	0.578259	0.181465	0.913049	0.727043	0.162798	-0.200008	-1.48736	4.07474	0.00023431	-1.3304	-9.36309	G3V1S7;M0R2V0;Q92839	HAS1	G3V1S7;M0R2V0;Q92839
-0.721505	-1.49213	-1.24515	-1.52597	1.38507	0.866271	0.942547	0.957726	0.93694	0.758808	-0.0473958	0.522496	0.574362	0.241272	-2.04552	-0.213411	-0.81932	0.885757	-0.199762	0.238919						4.33289	0.0141176	0.924714	10.3933	3.13079	0.0188402	0.724236	6.30893	0.701481	0.174086	0.35844	1.44402	1.70055	0.0223939	0.515207	3.14554	G3V2D5;G3V2P5;Q07352	ZFP36L1	G3V2D5;G3V2P5;Q07352
-1.29671	-0.588411	-0.333367	-1.19143	-0.583803	-1.00211	-1.39018	-0.649694	-0.284077	0.438153	-0.298132	-0.0948643	1.13178	0.680497	2.7063	0.216191	1.00425	1.03618	0.092126	0.407302				+	48_0	0.0644	0.935352	-0.0216563	-0.18119	1.46939	0.161222	0.318113	2.73562	1.86942	0.016458	0.81707	3.45755	2.39945	0.00617987	0.596879	4.5274	G3V2U7;P07311	ACYP1	G3V2U7;P07311
-0.691015	-0.573698	-1.87149	-0.125298	-0.513968	0.11234	-0.255805	-0.0349986	0.18522	-0.199301	-0.0447579	-0.445764	0.375235	0.154788	-2.03459	-0.203017	1.27302	1.43977	1.56054	1.89279				+	48_0	0.805143	0.420823	0.241508	1.61877	0.879491	0.344645	0.259165	1.7429	0.236928	0.647496	0.146078	0.585541	3.00345	0.00226581	0.886255	5.96787	G3V3X5;Q14767	LTBP2	G3V3X5;Q14767
0.680478	0.229648	0.239876	0.397692	1.73411	0.782937	1.0785	0.403195	0.466792	-0.43942	-1.82885	-1.28329	-1.11393	-0.600411	-0.99032	-1.38968	-0.465759	1.21082	-0.371645	1.25927			+		24_0	1.05922	0.335932	0.175635	2.04158	1.18903	0.23057	-0.331949	-2.25818	3.45401	0.00193973	-0.404293	-7.24356	0.0146743	0.953418	0.00608969	0.0434199	G3V529;Q9GZR7	DDX24	G3V529;Q9GZR7
1.17479	0.80372	0.906429	0.83848	-0.105003	0.93418	0.070262	0.307636	0.818302	-0.0488933	0.00533265	0.813163	0.207965	-0.447724	-0.75105	-0.183275	0.388275	-1.41922	-1.5149	-2.79847			+		24_0	1.38939	0.265426	-0.305481	-2.59756	1.08458	0.264537	-0.259249	-2.08377	2.84452	0.00377848	-0.594552	-5.56175	1.85581	0.0170328	-1.10081	-3.43196	G3V5T9;P24941	CDK2	G3V5T9;P24941
-1.43761	-0.0325197	0.198513	0.607796	1.15034	1.02726	1.26926	0.92887	1.35532	1.12221	0.103636	-0.580818	-1.18865	0.0699036	-2.24218	-0.76056	-0.937418	0.00399317	-0.561332	-0.0960101						1.50553	0.23857	0.289942	2.79857	0.47713	0.532018	0.153278	1.05196	0.629215	0.207286	-0.198931	-1.32035	0.183088	0.558661	-0.0533304	-0.468428	G3XAH6;P51003	PAPOLA	G3XAH6;P51003
-1.14827	-1.05802	-1.02254	-0.990825	-1.43446	-0.984148	-0.905013	-0.868433	-0.281085	-0.324481	0.565336	0.401043	0.968393	0.882051	0.441834	0.815739	1.62261	0.701507	1.57416	1.0446			+	+	24_0;48_0	0.0172696	0.981488	0.00436544	0.0509549	2.58226	0.0345363	0.724558	4.93515	5.28312	0.0010566	1.15912	15.1531	4.29692	0.00014433	1.44937	10.2439	G3XAI2;P07942	LAMB1	G3XAI2;P07942
2.22473	1.81208	1.32482	0.722518	-0.438982	-1.20422	-1.46633	0.17211	0.498944	-0.235226	-0.534301	-0.646178	0.302945	-0.115821	-1.76634	-0.204645	0.0801236	0.19552	-0.151508	-0.570238				+	48_0	2.41947	0.0966243	-4.17338	-4.57097	2.26022	0.0549683	-3.23862	-4.23124	1.90733	0.0154921	-3.63974	-3.52928	2.37396	0.00639484	-3.02089	-4.47228	G3XAK1;P26927	MST1	G3XAK1;P26927
0.583912	0.165733	0.724223	0.59622	-0.989102	0.816492	1.28364	0.878024	0.568667	0.302987	0.344856	1.12714	0.406633	-1.46521	0.732195	-0.380926	-0.825968	-1.64441	-2.00184	-1.22326				+	48_0	0.0131312	0.984777	-0.00519609	-0.0389201	0.112606	0.848696	0.01754	0.303712	0.662942	0.190496	-0.178082	-1.3783	3.33003	0.00106789	-0.497916	-6.8728	G3XAN4;Q15629;Q15629-2	TRAM1	G3XAN4;Q15629;Q15629-2
0.650348	0.4934	0.930667	0.507802	1.77609	0.565617	0.236629	0.491121	0.28582	0.542632	-0.0931235	-0.0853583	0.327051	-1.52659	-3.01717	-0.777928	-0.362471	-0.74227	-0.415119	0.212853				+	48_0	0.127612	0.87282	0.122088	0.340064	1.39874	0.175021	-0.484165	-2.61361	1.43238	0.0362826	-1.89854	-2.67154	2.32217	0.00700396	-0.974527	-4.36156	G4U4J3;Q8NDF8;Q8NDF8-2;Q8NDF8-3;Q8NDF8-4;Q8NDF8-5	TENT4B	G4U4J3;Q8NDF8;Q8NDF8-2;Q8NDF8-3;Q8NDF8-4;Q8NDF8-5
1.01136	0.785212	0.1983	0.580818	1.36436	0.836968	0.741498	0.170272	1.04031	0.0621429	0.853203	0.130883	-0.739094	-1.74091	-2.07386	0.0796735	-1.56053	-0.525782	-1.18966	-0.0251753						0.174348	0.825854	0.0803893	0.448773	0.154698	0.799071	-0.0731709	-0.403843	1.83519	0.0170862	-1.05458	-3.39334	2.06531	0.011539	-0.879105	-3.83551	G5E9A6;P51784	USP11	G5E9A6;P51784
1.44652	0.255776	0.232333	0.718751	1.94243	0.465836	1.00202	1.22133	0.51331	-0.160274	-1.12064	-0.364883	-0.565717	-0.328886	-2.15632	-0.574951	-1.46629	-0.503781	-0.543365	-0.0131933						0.551424	0.542443	0.419812	1.18474	1.12423	0.251667	-0.803419	-2.14984	1.67179	0.0227572	-1.33255	-3.09354	1.68469	0.0228932	-1.09928	-3.11681	G5E9C2;I3L4X3;Q15653;Q15653-2	NFKBIB	G5E9C2;I3L4X3;Q15653;Q15653-2
-0.488745	-0.794739	-0.29974	-0.457854	0.190384	-0.113181	-0.515177	-0.381751	-0.340464	-0.161201	-1.93004	-1.40628	0.154285	0.0468002	-0.288433	0.159447	1.5224	1.97596	1.19313	1.93519				+	48_0	0.812332	0.418442	0.139174	1.63081	0.464079	0.538316	-0.204759	-1.02823	1.93232	0.0148325	0.240798	3.57691	4.28792	0.00014359	0.9877	10.2068	G5E9C8;Q07889	SOS1	G5E9C8;Q07889
0.30746	0.487062	-0.282226	0.428789	1.52971	1.02021	1.6557	0.0655339	0.928596	-0.141401	-0.789878	-0.575374	0.0133368	-0.99862	-2.3291	-1.56735	0.143631	0.650388	-0.969411	0.422947						1.07674	0.333898	0.32172	2.07072	0.395954	0.58262	-0.146765	-0.90196	1.49382	0.0314241	-0.562546	-2.77813	0.167557	0.583686	-0.0670023	-0.433364	G5E9V4;Q969F9;Q969F9-2	HPS3	G5E9V4;Q969F9;Q969F9-2
1.11614	0.12955	-0.725249	1.07966	1.67374	0.832545	1.526	0.697729	0.782024	-0.0126943	-0.255684	-0.240144	-1.08506	-0.577155	-2.28239	-0.69427	-1.02428	0.22566	-0.681065	-0.485063						0.768309	0.432225	0.357423	1.55696	0.272652	0.682231	-0.151492	-0.659988	1.4238	0.0370046	-0.712463	-2.65673	0.877718	0.110053	-0.40709	-1.73995	G5E9Y1;H0YAJ5;Q92870;Q92870-2;Q92870-4	APBB2	G5E9Y1;H0YAJ5;Q92870;Q92870-2;Q92870-4
-0.127336	-0.790943	0.0323145	-0.176189	-2.55108	-1.30903	-0.281117	-0.173619	-1.11239	-0.388126	-0.060666	0.153781	0.245602	0.290173	0.645656	0.129338	1.52271	1.28699	1.82117	0.842756				+	48_0	0.67365	0.477444	-0.493114	-1.39662	0.0953939	0.869841	-0.0523405	-0.26103	1.5037	0.0308622	0.35974	2.79537	2.99833	0.00225342	0.990837	5.95445	G5EA09;O00560;O00560-2;O00560-3	SDCBP	G5EA09;O00560;O00560-2;O00560-3
1.3013	0.322015	0.0465599	0.23193	2.25905	1.00187	0.751285	0.584333	0.840857	0.497092	-1.06504	-0.720329	-0.730786	-0.598081	-1.61441	-0.269963	-1.39023	0.0912443	-1.41392	-0.124767						0.69066	0.469401	0.336259	1.42562	0.496271	0.521132	-0.293144	-1.08653	1.72038	0.0212009	-0.638274	-3.18158	1.28146	0.05024	-0.591409	-2.41378	G5EA30;Q92879;Q92879-2;Q92879-3	CELF1	G5EA30;Q92879;Q92879-2;Q92879-3
1.11129	0.386606	0.285988	0.997086	0.319806	0.0174346	0.668048	0.905554	0.571083	0.608471	1.44754	0.814096	-1.24891	-0.751683	-0.497045	-0.315207	-1.74393	-0.614081	-2.32944	-0.632701			+	+	24_0;48_0	0.322368	0.698387	-0.101597	-0.760034	0.227671	0.723571	0.0770874	0.565853	2.52114	0.00593868	-0.653141	-4.79632	2.28014	0.00765953	-0.945896	-4.27288	G5EA36;P30260;P30260-2	CDC27	G5EA36;P30260;P30260-2
0.383752	1.40424	0.806508	0.817437	2.30403	0.85689	1.13901	0.124777	0.566442	-0.859039	-0.515758	-0.453658	-0.560235	-0.537855	-0.658629	-1.3049	-1.01361	-1.1386	-1.26624	-0.0945681			+	+	24_0;48_0	0.200647	0.8043	0.0750718	0.507342	1.69845	0.122201	-0.346457	-3.14173	2.95153	0.00288889	-0.479852	-5.83285	2.65692	0.0038338	-0.513313	-5.10832	G5EA48;Q7Z6B7;Q7Z6B7-2	SRGAP1	G5EA48;Q7Z6B7;Q7Z6B7-2
-0.635028	-0.362334	-0.979882	0.165583	-1.03835	-1.51809	-0.953012	-0.826088	-1.79524	-0.623594	0.898321	0.868538	1.02086	1.39404	1.07413	0.404913	1.18529	0.545664	1.15106	0.0232107			+		24_0	1.16185	0.310772	-0.515919	-2.21268	0.16091	0.792062	0.237058	0.41816	2.37957	0.00674477	1.16632	4.48437	1.73584	0.021237	0.964202	3.20977	G8JLH9	STAT3	G8JLH9
0.516335	1.41489	0.652005	0.600423	1.45112	1.50863	0.767232	0.59105	0.793426	-0.2179	-0.566009	-0.0808048	-0.455924	-1.1881	-0.288574	-1.56983	-1.46009	-0.460235	-1.74416	-0.263495			+	+	24_0;48_0	0.397528	0.636375	0.0800433	0.904927	1.20458	0.226716	-0.229671	-2.28426	2.40917	0.00645891	-0.471776	-4.54852	2.26047	0.00789207	-0.501803	-4.23175	H0Y2Y8;Q15942	ZYX	H0Y2Y8;Q15942
0.475527	0.71838	0.574305	0.451617	-2.27678	-0.274182	-0.614929	0.161347	0.376116	0.37442	1.06456	0.977548	0.719382	0.374948	0.701623	0.653342	0.00766064	-1.59314	-0.583946	-2.2878						1.29445	0.277356	-1.09745	-2.43577	0.306025	0.653571	0.120328	0.72756	0.229628	0.656088	0.0482023	0.57003	1.75088	0.0206444	-1.4026	-3.23731	H0Y3D0;H0Y473;O75354;O75354-2;O75354-3	ENTPD6	H0Y3D0;H0Y473;O75354;O75354-2;O75354-3
0.337907	0.424903	0.478466	0.0683404	1.61782	1.28596	0.73403	0.570954	0.054732	0.0804204	-1.14475	-1.4846	-0.926572	-0.596786	-2.51074	-0.117252	0.27955	1.13378	-0.804545	0.518392						1.50347	0.238046	0.539065	2.79497	1.20836	0.225686	-0.707279	-2.2906	1.38745	0.0395305	-1.01541	-2.59424	0.0381203	0.88186	-0.0339222	-0.110039	H0Y403;Q86VZ6;Q86VZ6-2	JAZF1	H0Y403;Q86VZ6;Q86VZ6-2
0.915731	0.769636	0.882845	0.78978	0.134626	0.609508	0.569088	0.962045	0.299574	0.336765	0.57711	0.713589	-0.125304	-0.287112	-0.381339	0.148438	-1.68325	-1.55561	-1.06161	-2.6145			+	+	24_0;48_0	0.771966	0.432803	-0.344378	-1.56311	1.84393	0.100126	-0.455138	-3.40969	3.76637	0.000734082	-1.27332	-8.25183	3.65321	0.000326895	-3.26748	-7.8737	H0Y432;Q53EZ4;Q53EZ4-2	CEP55	H0Y432;Q53EZ4;Q53EZ4-2
0.8878	0.363496	0.618943	-2.00526	1.53145	0.447448	1.05484	0.910954	0.657654	-0.0439005	0.730487	1.0007	-0.757883	0.062895	-1.1337	0.0257464	-0.792241	-0.78961	-1.01977	-1.75004						0.706399	0.460396	0.438417	1.45237	0.385983	0.589077	0.266503	0.883099	0.230668	0.655419	-0.179239	-0.572247	0.733569	0.148922	-0.453131	-1.49839	H0Y4Y4;Q96C19	EFHD2	H0Y4Y4;Q96C19
-0.275842	0.289357	-0.371981	-0.0939868	-2.35018	-1.72199	-1.05667	-0.484057	-0.844734	-0.42816	0.808257	0.907749	0.809765	0.727868	0.741728	1.22296	1.14021	-0.248574	1.3664	-0.138123			+		24_0	1.61965	0.215381	-0.565917	-3.00003	0.18952	0.761038	0.0982115	0.482768	2.72974	0.00483404	0.433698	5.28113	0.701424	0.159119	0.282098	1.44393	H0Y5B0	EPB41L2	H0Y5B0
0.496022	1.34874	0.9385	0.991209	1.16037	0.654897	0.234511	1.02904	1.04424	0.248131	-0.176569	-1.51572	-0.909369	-0.188759	-0.303765	0.303167	-1.93601	-1.16812	-1.19581	-1.05469				+	48_0	0.262929	0.749756	-0.081687	-0.639955	0.94554	0.321348	-0.490175	-1.85273	2.14889	0.0104883	-0.572232	-4.00264	3.85439	0.000198582	-1.07198	-8.55661	H0Y5B4;H7BZ11;J3KQN4;P83881;Q969Q0	RPL36A;RPL36A-HNRNPH2;RPL36A;RPL36A;RPL36AL	H0Y5B4;H7BZ11;J3KQN4;P83881;Q969Q0
0.710274	1.52223	0.697344	0.92507	-0.819666	-0.567803	-0.588895	-0.63969	-0.539827	-0.567387	0.874983	0.357447	1.41954	1.10554	-0.0489246	0.309055	0.279987	-2.27074	-0.49626	-1.66228						3.69833	0.0236923	-1.25225	-8.02266	1.22123	0.222452	-0.721766	-2.31223	0.283484	0.588252	-0.207008	-0.682115	1.78978	0.0192506	-1.54896	-3.30893	H0Y5N9	COL12A1	H0Y5N9
-0.600308	-0.494522	-0.385169	-0.273696	-2.42572	-1.62638	-0.711092	-0.339524	0.0156282	0.264158	0.0600695	-1.00635	0.950259	0.505984	1.60003	0.914997	0.730697	0.765102	0.757324	1.29851			+	+	24_0;48_0	0.892812	0.38793	-0.445361	-1.76507	0.408559	0.573685	0.144579	0.925653	3.03236	0.00254344	0.76132	6.04402	3.8695	0.000200717	0.705515	8.6099	H0Y6F5;Q9H4I2;Q9H4I2-2	ZHX3	H0Y6F5;Q9H4I2;Q9H4I2-2
1.07117	1.28823	0.79323	1.41488	0.107481	0.908031	0.303802	0.515853	0.866412	0.0673248	-0.247379	0.558372	-0.677649	-0.101145	-2.21716	-0.524773	-0.871275	-2.00564	-0.71438	-0.535382			+	+	24_0;48_0	1.68673	0.203598	-0.482418	-3.1205	1.5813	0.143563	-0.586665	-2.93185	2.24419	0.00907143	-1.42805	-4.19788	3.03832	0.00213233	-1.53503	-6.05984	H0Y704;O15231;O15231-3;O15231-4;O15231-5;O15231-6;O15231-7;O15231-8	ZNF185	H0Y704;O15231;O15231-3;O15231-4;O15231-5;O15231-6;O15231-7;O15231-8
0.875431	0.451998	0.797294	0.559294	1.5042	0.7939	0.951644	0.508371	0.726449	0.00230318	-0.168865	0.418875	-0.0915542	-1.20284	-2.29839	-0.167904	-2.1426	-0.232977	-0.809706	-0.474927						0.536789	0.550604	0.296015	1.15887	0.968117	0.310441	-0.469958	-1.89023	1.64763	0.0232557	-1.77612	-3.05007	1.95826	0.0141851	-1.74843	-3.62669	H0Y8G9;Q15034	HERC3	H0Y8G9;Q15034
1.38266	1.02558	1.39055	0.889509	1.04503	0.674133	-1.13788	0.290374	-0.149552	0.735547	-0.385074	0.546685	0.359417	-1.17398	-1.50713	-0.820606	-0.183274	-0.551282	-0.312176	-2.11853			+	+	24_0;48_0	0.992836	0.353087	-0.460033	-1.93128	1.78939	0.106005	-0.474986	-3.3082	2.43093	0.00646522	-0.943851	-4.59605	2.2493	0.00802361	-0.946618	-4.2085	H0Y9D6;Q9UBV7	B4GALT7	H0Y9D6;Q9UBV7
-0.247613	-0.150928	-1.06526	-1.09224	-0.169317	-0.431258	-0.887598	-1.05612	0.363313	-0.335072	-1.09371	-1.42204	0.775332	0.392506	0.878723	-0.330018	1.56918	2.13623	1.08395	1.08195				+	48_0	0.00300185	0.995761	0.00217819	0.00899883	0.0121856	0.982566	0.0127065	0.0361549	1.53848	0.0289716	0.792246	2.85631	2.97624	0.00230454	1.56264	5.89681	H0YBY3;P17900	GM2A	H0YBY3;P17900
1.27422	1.08214	1.00677	0.943778	0.66425	0.72167	0.139809	0.0535644	0.246387	0.599906	0.46904	-0.242695	0.11297	-0.649982	0.272654	-0.139147	-0.76361	-2.22207	-1.4716	-2.09806			+	+	24_0;48_0	1.9621	0.146451	-0.56837	-3.63407	2.18238	0.0602218	-0.673945	-4.07067	2.82018	0.00398137	-0.981538	-5.50138	3.67082	0.000336391	-2.26343	-7.93156	H0YDM2;O94964;O94964-2	SOGA1	H0YDM2;O94964;O94964-2
0.720962	1.3448	0.315481	1.27086	1.07892	1.31704	0.765067	1.40623	-0.365803	-0.439586	-2.22643	-0.0415684	-0.0872125	-1.03835	-0.709195	-0.509119	-0.466707	-0.689717	-1.21924	-0.426435			+	+	24_0;48_0	0.348411	0.676257	0.0739975	0.811021	1.65086	0.129727	-0.543815	-3.05588	2.51135	0.00598833	-0.484828	-4.77434	2.74238	0.00347748	-0.521879	-5.31154	H0YEH2;Q14671;Q14671-2;Q14671-3;Q5T1Z4;Q5T1Z8	PUM1	H0YEH2;Q14671;Q14671-2;Q14671-3;Q5T1Z4;Q5T1Z8
0.892063	0.323713	1.32415	1.1685	1.59611	1.08238	0.742041	0.593308	-0.0361344	0.21475	-0.16432	-0.404413	0.198373	-0.193061	-1.45876	-0.598481	-1.70795	-1.67108	-0.806844	-1.09433				+	48_0	0.0886408	0.910844	0.029474	0.243975	2.15548	0.0630696	-0.395539	-4.01599	1.86516	0.0165545	-0.555916	-3.44953	3.43938	0.000783818	-0.867468	-7.19899	H0YER1;Q96T23;Q96T23-2	RSF1	H0YER1;Q96T23;Q96T23-2
-0.653408	-0.857941	-0.856271	-0.940249	-1.20363	-0.991415	-0.917937	-1.02926	-1.05143	-0.269539	1.01446	0.211732	-0.0917545	0.457322	1.27869	0.448649	1.49194	1.30102	1.58087	1.07816			+	+	24_0;48_0	1.28764	0.277903	-0.0733581	-2.42423	0.93604	0.325382	0.282494	1.83695	2.46398	0.0064	0.474833	4.66881	5.61135	0.000595745	0.770162	17.2309	H0YFD6;P40939	HADHA	H0YFD6;P40939
-1.82114	-0.722024	-0.921057	-2.2626	-0.16403	0.22037	0.0181778	-1.47616	-0.164162	-0.222332	0.864356	0.355369	1.20866	1.06891	1.03593	0.825514	0.84452	0.307788	0.901885	0.102029			+	+	24_0;48_0	1.05849	0.335752	1.16665	2.04037	1.98613	0.0804245	1.76948	3.6805	3.23131	0.00210714	2.66117	6.58866	2.49526	0.00508564	2.12634	4.7383	H0YFL7;Q9NZP8	C1RL	H0YFL7;Q9NZP8
-1.46329	-1.1099	-1.20771	-0.957563	-0.87556	-0.517137	-0.853081	-0.99446	0.175423	0.126977	-0.767832	-0.061513	0.718249	0.826105	0.726636	0.754132	1.29484	1.54024	1.22993	1.41552			+	+	24_0;48_0	1.35481	0.26612	0.753128	2.53839	2.31214	0.0507208	2.11704	4.3403	5.69587	0.00180645	3.90259	17.8087	6.02141	0.000965517	5.13687	20.2154	H0YI09;Q9H8H3	METTL7A	H0YI09;Q9H8H3
0.940075	0.289657	0.761154	0.780349	0.88778	0.840478	0.704881	0.922033	0.293398	0.22869	0.117414	0.136715	-0.536311	-0.518446	-3.20403	0.134319	-0.99784	-1.33158	0.0225387	-0.471279				+	48_0	0.440818	0.609058	0.433164	0.98559	1.84578	0.0998278	-1.4799	-3.41316	1.20571	0.0567833	-5.11521	-2.28616	2.25412	0.00793111	-4.11653	-4.21854	H0YJ64;Q9NYT0	PLEK2	H0YJ64;Q9NYT0
1.1038	-0.249451	0.516559	0.355635	1.9995	0.81832	0.934739	1.02623	1.08174	0.330185	-0.905194	-0.866298	-0.916884	-0.608868	-1.13278	-0.818448	-1.80109	0.170646	-1.1922	0.153848			+		24_0	1.0117	0.347987	0.227092	1.96261	0.412756	0.570524	-0.155209	-0.933509	2.31905	0.00779661	-0.387148	-4.35493	0.995623	0.0869235	-0.327018	-1.93591	H0YJ75;Q13362;Q13362-2;Q13362-3;Q13362-4;Q13362-5	PPP2R5C	H0YJ75;Q13362;Q13362-2;Q13362-3;Q13362-4;Q13362-5
-0.00636375	0.534473	0.645882	0.587906	-0.626485	0.517805	0.515309	0.660956	0.0717049	0.180542	1.39925	1.02288	-0.0632409	-0.919691	1.59132	-0.00155255	-1.46575	-2.0935	-0.840795	-1.71065				+	48_0	0.205245	0.801275	-0.0656476	-0.517412	0.262778	0.691709	0.0862756	0.639642	0.211015	0.680994	-0.109212	-0.529979	3.19822	0.00170886	-0.744359	-6.49553	H0YKC5;H0YNW5;P33316;P33316-2	DUT	H0YKC5;H0YNW5;P33316;P33316-2
-0.96112	-0.627968	-0.602747	-0.726001	-1.22277	-1.47135	-1.36647	-1.15644	-0.291104	-0.367513	1.04595	0.305873	0.527599	0.609732	0.89626	1.09598	1.55357	0.66686	1.6858	0.405863			+	+	24_0;48_0	2.74406	0.0705614	-0.287324	-5.31559	1.43406	0.167284	0.451263	2.67445	4.18513	0.000316384	0.755729	9.79182	2.81926	0.00302609	0.903505	5.49909	H0YKF0;H0YLU7;P13804	ETFA	H0YKF0;H0YLU7;P13804
0.733438	0.0671322	0.0628449	0.486134	0.986586	0.716112	1.11663	0.301902	0.861651	0.659859	0.717034	1.43377	-0.975758	-1.29949	0.629462	-1.02005	-1.59197	-1.27329	-1.28335	-1.32865				+	48_0	0.921748	0.375643	0.498529	1.8132	1.2722	0.205148	0.653595	2.39812	1.12132	0.0670292	-1.12988	-2.145	4.08551	0.000237288	-1.92097	-9.40417	H0YL53;O43663;O43663-3;O43663-4	PRC1	H0YL53;O43663;O43663-3;O43663-4
1.09171	1.15574	1.37945	1.25016	0.780732	0.0593191	0.58008	0.54552	-0.0287476	0.315306	0.882957	0.288206	-0.509803	-0.884216	-1.14413	-0.136902	-0.925388	-1.69927	-1.19953	-1.8012			+	+	24_0;48_0	2.34103	0.09908	-0.47718	-4.40169	2.28373	0.0530605	-0.560429	-4.28042	3.76781	0.000739623	-1.23779	-8.25672	4.71837	0.000222222	-1.72135	-12.1248	H0YMD1;J3KMZ9;P01130;P01130-3;P01130-4;P01130-5;P01130-6	LDLR	H0YMD1;J3KMZ9;P01130;P01130-3;P01130-4;P01130-5;P01130-6
0.754561	0.640759	1.31882	0.418574	1.31663	1.66474	-0.47984	0.612993	-0.054385	0.0879116	0.692846	-0.12393	-0.818582	-0.0753598	-2.52111	-0.707954	-0.277029	-0.904302	-0.1142	-1.43113				+	48_0	0.00297219	0.995745	-0.00148129	-0.00891021	1.25437	0.210607	-0.206017	-2.36802	1.76113	0.0194576	-0.590769	-3.25611	2.19269	0.00895307	-0.477077	-4.09175	H3BLV9;Q96SB4;Q96SB4-3;Q96SB4-4	SRPK1	H3BLV9;Q96SB4;Q96SB4-3;Q96SB4-4
-0.166691	1.67499	0.569311	0.897849	-0.855056	-1.1249	-0.0922321	-0.832058	-1.1987	-0.52668	-2.34647	-0.0961806	0.366493	-0.262296	1.82693	0.741234	0.0871447	0.245881	0.123966	0.967449						1.80086	0.181882	-0.224736	-3.32945	1.54799	0.148848	-0.273041	-2.87303	0.0454926	0.924794	-0.0115852	-0.130351	0.391223	0.32153	-0.0592837	-0.893023	H3BM14;H3BM74;H7C5E1;H7C5N1;Q9Y5A7;Q9Y5A7-2	NUB1	H3BM14;H3BM74;H7C5E1;H7C5N1;Q9Y5A7;Q9Y5A7-2
1.41477	1.55167	0.699791	1.4246	0.805621	0.977319	-0.145636	-0.112555	0.200357	-0.153185	0.149722	-1.32899	0.268401	-1.11819	0.256039	-0.649039	-0.557261	-0.20927	-1.29954	-2.17461				+	48_0	1.34194	0.268091	-0.968325	-2.51645	2.06194	0.0734592	-1.68976	-3.82885	2.1518	0.0104508	-1.71982	-4.00854	2.56472	0.00447632	-2.53386	-4.89505	H3BMJ2;Q6ZRI6;Q6ZRI6-2	C15orf39	H3BMJ2;Q6ZRI6;Q6ZRI6-2
-0.613035	-1.83056	-1.54392	-1.43532	-0.588788	0.187177	-0.339121	-1.05814	0.169129	1.03641	-0.903585	0.624052	0.989184	0.037571	0.414949	1.24177	1.49005	0.467765	0.378494	1.27593			+	+	24_0;48_0	1.30939	0.274307	0.420951	2.46108	1.74221	0.115813	0.737468	3.22142	2.76425	0.0048292	0.941611	5.36442	2.97217	0.00233333	1.04949	5.88624	H3BMU3;O60268;O60268-3	KIAA0513	H3BMU3;O60268;O60268-3
1.45722	0.763248	1.20261	1.06356	0.791882	-0.266737	0.208924	-0.790855	-0.12889	-0.629534	1.58106	-0.306311	0.650614	-1.01298	0.776353	-0.343307	-1.94306	-1.01951	-0.675206	-1.37909				+	48_0	1.67193	0.204941	-0.72058	-3.09379	0.988977	0.301759	-0.629685	-1.92487	1.30786	0.0462107	-0.700364	-2.4585	3.61132	0.000316547	-1.50724	-7.73751	H3BN55;H3BS49;H3BU81;H3BUD9;H3BVH7;P51159;P51159-2	RAB27A	H3BN55;H3BS49;H3BU81;H3BUD9;H3BVH7;P51159;P51159-2
-0.524555	-0.568543	-0.546708	-0.4441	0.152298	0.758474	-1.14544	0.252613	0.0129274	-0.774341	-1.2788	-1.13275	0.670371	0.240122	-1.31552	0.20927	0.530767	2.49349	0.602215	1.80821						0.613152	0.505464	0.240473	1.29259	0.415375	0.568796	-0.124599	-0.9384	0.494173	0.304453	0.216023	1.08276	2.10874	0.0105565	0.860203	3.92189	H3BNQ7;H3BRN4;P80404	ABAT	H3BNQ7;H3BRN4;P80404
-0.946792	-0.553646	-0.619387	-0.724186	-1.13015	-0.71691	-1.36513	-1.27636	-1.16648	0.00844544	1.15248	0.724232	0.49129	0.0754248	1.68625	0.701181	1.63652	0.216298	1.37886	0.428068			+	+	24_0;48_0	1.30692	0.275	-0.276684	-2.45691	0.872964	0.3478	0.599399	1.73203	2.20383	0.00997814	0.975502	4.11458	2.39793	0.00620238	1.09422	4.52411	H3BP20;H3BS10;P06865	HEXA	H3BP20;H3BS10;P06865
0.854178	1.09144	0.749225	1.16319	0.672794	0.746253	0.942663	1.05578	0.213635	0.554022	0.463873	0.132479	-0.601139	-0.37541	-1.41826	-0.427276	-1.41012	-1.5831	-0.971903	-1.85232			+	+	24_0;48_0	0.362536	0.666159	-0.0280318	-0.838313	2.36932	0.0489949	-0.158694	-4.4623	3.16063	0.00225726	-0.425053	-6.39099	4.60242	0.00019788	-0.615645	-11.5779	H3BPE1;H3BQK9	MACF1	H3BPE1;H3BQK9
-1.03647	-0.220681	-0.647618	-1.0889	-1.94943	-0.414383	-0.983449	-1.06992	-0.988241	0.0265578	1.20657	0.527736	0.199219	0.326115	1.3181	0.374397	1.56088	0.639865	1.37777	0.841885				+	48_0	0.420152	0.622172	-0.186557	-0.947307	0.954524	0.315982	0.493586	1.86765	2.14111	0.0105417	0.682986	3.98693	3.10918	0.00185587	0.97164	6.25004	H3BPJ9;O96000	NDUFB10	H3BPJ9;O96000
0.82861	0.776337	0.990289	0.39538	0.337301	0.281114	1.01478	1.11125	0.124069	0.500648	0.802824	0.71841	-0.710201	-0.249667	-2.9908	-0.90294	-0.655533	-0.62363	-0.963214	-0.785024				+	48_0	0.0885644	0.910798	-0.126172	-0.243781	0.48813	0.526346	-0.432917	-1.07186	1.70733	0.0215898	-4.0204	-3.15784	4.28312	0.000143223	-3.08442	-10.1871	H3BRB3;H3BTH5;Q14807;Q14807-2	KIF22	H3BRB3;H3BTH5;Q14807;Q14807-2
-1.12339	-1.15197	-0.286868	-0.971894	-0.381823	-0.877597	-1.00804	-0.580988	-0.186362	-0.0481516	-0.541327	-0.953088	0.550474	-0.0332271	1.15093	0.192497	0.987807	1.74083	1.78329	1.73889				+	48_0	0.288753	0.726038	0.0387545	0.69281	0.779371	0.383165	0.102029	1.57555	2.20043	0.010098	0.304911	4.1076	3.91218	0.000210131	0.55304	8.76199	H3BRG4;P22695	UQCRC2	H3BRG4;P22695
0.698467	0.440592	0.80098	1.31769	0.695701	1.77722	0.924793	0.201337	0.394464	-0.156252	-0.4038	-1.09755	-1.45549	0.398439	-2.21432	-0.50314	-0.00433112	0.319649	-0.924897	-1.20955						0.0817059	0.917459	0.0416706	0.22627	1.69707	0.122477	-0.551929	-3.13923	1.58832	0.0265639	-0.858531	-2.94428	1.68033	0.023	-0.619808	-3.10894	H3BSH2;H3BSJ7;Q9H6Q4;Q9H6Q4-3	CIAO3	H3BSH2;H3BSJ7;Q9H6Q4;Q9H6Q4-3
-0.00738677	1.19149	0.61822	1.01076	0.754192	-0.450322	0.604802	0.676291	1.01684	0.331735	0.845111	-0.31736	0.46168	0.144792	-0.644009	0.369796	-1.60128	-2.3819	-1.03035	-1.59311				+	48_0	0.337691	0.685273	-0.135884	-0.790142	0.23661	0.716136	-0.103646	-0.584868	0.85184	0.120263	-0.274487	-1.69682	3.06503	0.00200962	-1.04223	-6.13099	H3BTA2;P60510	PPP4C	H3BTA2;P60510
-0.408618	-2.26548	-2.18955	-1.75985	-0.341989	-0.069308	-0.212866	-0.192697	0.829215	0.661469	1.18258	0.799627	0.941786	0.698638	0.302439	0.66795	0.364187	0.454234	0.420283	0.117951			+	+	24_0;48_0	1.80915	0.180162	1.96971	3.34484	2.8912	0.0243571	3.42487	5.67885	2.66556	0.00518635	3.13244	5.12861	2.41658	0.00607827	2.70701	4.56467	H3BTI0;Q9H0B8;Q9H0B8-2	CRISPLD2	H3BTI0;Q9H0B8;Q9H0B8-2
0.268959	-1.19208	0.611235	0.688838	1.42755	1.95042	1.17657	0.94247	0.303388	0.294566	-1.07721	-0.0886339	-2.08593	-0.0533667	-1.01259	-0.480193	-0.980458	-0.611915	-0.392895	0.311278						1.4019	0.2634	0.474792	2.61905	0.167363	0.784807	-0.0876167	-0.432921	0.803285	0.13537	-0.371765	-1.61566	0.445433	0.282715	-0.190188	-0.994088	H3BU49;Q9Y2Y0;Q9Y2Y0-2	ARL2BP	H3BU49;Q9Y2Y0;Q9Y2Y0-2
-0.0315159	-0.194639	1.18915	-0.554865	2.87585	1.13801	0.356967	1.18668	-1.01419	0.409946	-1.14468	-1.06637	0.138792	-0.446304	-0.003735	-0.389222	-1.01495	-0.825708	-0.641064	0.0318413						1.0191	0.345626	0.410107	1.9749	0.745188	0.397675	-0.25672	-1.51801	0.284724	0.587205	-0.0882909	-0.684637	0.804162	0.127518	-0.227617	-1.61713	H7BXP1;K7ERG2;Q9NYR9;Q9NYR9-2	NKIRAS2	H7BXP1;K7ERG2;Q9NYR9;Q9NYR9-2
1.02224	0.861953	1.00704	1.05543	1.42676	0.784716	0.990065	0.620158	0.478114	0.538476	-0.0960997	-0.14853	-1.33057	-0.74748	-1.62989	-0.973756	-1.67867	-0.404213	-1.0021	-0.77364			+	+	24_0;48_0	0.0616847	0.937666	-0.0078845	-0.173995	2.25875	0.0548944	-0.200305	-4.22817	4.43481	0.000414815	-0.5444	-10.8275	3.43655	0.000925786	-0.492469	-7.19037	H7BXY3;Q7L2E3;Q7L2E3-2;Q7L2E3-3	DHX30	H7BXY3;Q7L2E3;Q7L2E3-2;Q7L2E3-3
0.748309	0.677043	0.908925	0.50441	0.316545	0.721317	0.605991	0.509477	0.487152	0.612089	0.35691	0.620593	-0.0342588	-0.111426	0.0425358	0.092785	-2.02657	-0.545611	-2.3801	-2.10612			+	+	24_0;48_0	0.692749	0.468479	-0.259513	-1.42917	0.929128	0.327051	-0.288512	-1.82546	3.53516	0.00126946	-1.0788	-7.495	2.96464	0.00236476	-3.74756	-5.86674	H7BYJ3;O14578;O14578-3;O14578-4	CIT	H7BYJ3;O14578;O14578-3;O14578-4
-0.365555	-0.621751	-0.543988	-0.755898	-2.32226	-0.182563	-0.632311	-1.64443	0.016992	-0.32659	1.46567	0.906896	0.0477417	0.359575	0.794025	0.69588	1.69318	-0.0689151	1.36874	0.115558			+		24_0	0.600024	0.512687	-0.27991	-1.26981	1.39305	0.176439	0.48816	2.60385	2.84031	0.00374295	0.469561	5.55127	1.62098	0.0258973	0.605495	3.00239	H7C0K8;Q9BWH2	FUNDC2	H7C0K8;Q9BWH2
0.172384	0.343883	0.98372	0.786159	0.428754	-0.129092	-1.03248	0.398932	0.492189	0.0458847	-1.22313	-0.573847	0.392436	0.702699	2.17737	0.650514	-1.002	-1.47601	0.046623	-2.185						0.841553	0.404751	-0.189523	-1.67965	1.10529	0.258122	-0.256436	-2.11827	0.403768	0.422083	0.118406	0.916667	1.84847	0.0173122	-0.499305	-3.41818	H7C0N4	SF1	H7C0N4
1.21366	1.20416	1.11107	0.773583	0.434413	0.862667	1.03668	0.940463	0.6044	0.363574	-0.480373	0.312982	-0.579628	-0.430945	-1.03683	-0.524497	-1.69813	-1.06742	-1.44656	-1.59326			+	+	24_0;48_0	0.750606	0.439664	-0.0726953	-1.52715	1.84058	0.100358	-0.247577	-3.40341	4.26631	0.000352201	-0.486006	-10.1183	5.19897	0.000370861	-0.714607	-14.6604	H7C1I0;Q96K37	SLC35E1	H7C1I0;Q96K37
-1.03682	-0.872024	0.415627	-0.479308	-1.15753	-1.32169	-0.850143	-0.346879	-0.922989	-0.171123	0.595534	-0.317323	0.662824	0.350127	3.00481	0.764025	0.307591	0.993535	0.479502	-0.0977469						0.500868	0.572914	-0.145487	-1.09479	0.263854	0.690876	0.0987687	0.641868	1.29993	0.0469604	0.576777	2.44504	1.21979	0.0561479	0.312149	2.30981	H7C5G1;Q2TAA2	IAH1	H7C5G1;Q2TAA2
0.815037	0.826342	0.981811	1.48421	1.84881	-0.159312	0.596892	0.714212	-0.167139	0.324957	-0.761352	0.115312	-0.727706	-0.755118	0.391724	-0.0369489	-1.4938	-1.85705	-0.736285	-1.4046				+	48_0	0.255517	0.754004	-0.0867448	-0.624572	2.17484	0.06	-0.360179	-4.0553	2.18875	0.0102606	-0.410326	-4.08368	3.84453	0.000196837	-0.752327	-8.52198	I1E4Y6;Q6Y7W6;Q6Y7W6-3;Q6Y7W6-4;Q6Y7W6-5	GIGYF2	I1E4Y6;Q6Y7W6;Q6Y7W6-3;Q6Y7W6-4;Q6Y7W6-5
0.0315056	-0.635873	-1.38026	-1.13133	-0.245055	0.229154	-0.316721	-0.657445	-0.616767	-0.424339	-2.02006	-0.926668	0.972485	0.763408	1.34606	0.773778	0.364595	1.24376	1.00839	1.62138			+	+	24_0;48_0	NaN	1	0	NaN	0.179605	0.772945	-0.253492	-0.460619	2.66588	0.00519317	2.02695	5.12936	2.38931	0.00618398	2.13813	4.50544	I3L1D5;O15296;O15296-3	ALOX15B	I3L1D5;O15296;O15296-3
1.26124	1.30501	0.830433	1.3274	0.706866	0.0845527	0.4734	1.00539	0.142569	-1.80882	-1.73369	0.0598307	-1.47751	-0.393132	-1.01842	-0.741378	-0.474799	-0.190935	-0.318954	0.960948			+		24_0	1.44895	0.253256	-0.193202	-2.70019	1.96585	0.0827034	-0.634923	-3.64131	3.72502	0.00110247	-0.657781	-8.11191	1.84465	0.0174656	-0.373813	-3.41103	I3L1N0;I3L410;I3L4Q4;Q9BUL5;Q9BUL5-3;Q9BUL5-4	PHF23	I3L1N0;I3L410;I3L4Q4;Q9BUL5;Q9BUL5-3;Q9BUL5-4
-0.468989	-0.967404	-1.11905	-1.28042	-1.45754	-0.090211	-0.713621	-1.06001	-0.859047	-0.224316	0.128377	1.10227	-0.010919	0.0573005	0.978341	0.606971	2.01532	1.14026	1.16802	1.05465			+	+	24_0;48_0	0.144349	0.856879	0.0502386	0.379738	1.17481	0.235628	0.388955	2.23436	2.46	0.00641953	0.533907	4.65999	3.71469	0.000265403	0.89976	8.07725	I3L1Y9;Q96CP2	FLYWCH2	I3L1Y9;Q96CP2
1.65179	0.55521	0.482391	0.794033	1.75983	1.1386	0.708766	0.542829	0.412436	0.243807	-0.0266602	-0.237291	-0.0828618	-0.761809	-0.727309	-1.44571	-0.923314	-1.39345	-1.32187	-1.36943			+	+	24_0;48_0	0.168828	0.832382	0.0721323	0.436258	1.35334	0.18563	-0.334492	-2.53588	2.24577	0.00907996	-0.703487	-4.20116	3.47452	0.000640625	-0.918865	-7.30644	I3L2C7;P57678	GEMIN4	I3L2C7;P57678
0.259463	-0.600142	-1.85428	-1.39364	-0.0405225	-0.99787	-0.290596	-0.991891	0.0773017	0.512477	-0.815633	-0.85907	0.0681057	1.02161	0.461288	0.295381	0.389216	1.991	1.10102	1.66679						0.245521	0.764826	0.148659	0.603665	0.497497	0.520245	0.293593	1.08874	1.43725	0.0357013	0.637331	2.67995	2.02226	0.0125685	1.0245	3.75084	I3L2S3;Q9ULH7;Q9ULH7-2;Q9ULH7-3;Q9ULH7-4;Q9ULH7-5	MRTFB	I3L2S3;Q9ULH7;Q9ULH7-2;Q9ULH7-3;Q9ULH7-4;Q9ULH7-5
-1.0084	-0.250149	-1.52224	0.283435	-1.90689	-1.62613	-0.639706	-0.0869842	-0.305889	-0.109331	1.14951	0.0307188	-0.582749	1.10764	1.65079	0.955646	0.682459	0.463125	0.712771	1.00237						0.320179	0.699841	-0.267974	-0.755706	0.781754	0.381882	0.496061	1.57955	1.18735	0.058538	0.855871	2.25537	1.74644	0.0210702	0.814725	3.22917	I3L3X5;I3NI29;Q9NRY6	PLSCR3	I3L3X5;I3NI29;Q9NRY6
0.179653	0.783587	0.46599	0.724159	0.879989	0.782367	0.900293	0.507341	0.859891	0.568659	0.460587	0.0186343	-0.0009697	-0.168212	-0.262239	-0.234965	-0.767462	-0.721944	-2.83618	-2.13918			+	+	24_0;48_0	0.669	0.479327	0.319508	1.38867	0.101382	0.862993	-0.0856173	-0.276006	2.47859	0.00624689	-0.982917	-4.70118	2.1394	0.00987052	-3.00412	-3.98347	I3L4G3;O14777	NDC80	I3L4G3;O14777
-0.895552	-0.407719	0.62817	0.660553	0.540861	0.968893	1.09811	1.24397	0.814866	0.46953	0.105785	-0.3749	0.00737939	0.200735	-0.224153	0.457946	-1.09916	-3.18533	-0.417812	-0.592167						1.22867	0.288	0.299921	2.32473	0.222836	0.72754	0.0798855	0.555501	0.1014	0.832847	0.035408	0.27605	0.895992	0.106134	-0.409572	-1.77037	J3KMZ8;Q92785	DPF2	J3KMZ8;Q92785
-1.64694	-1.42276	-0.501708	-0.471788	-0.841663	-0.0328297	-1.02316	-0.940084	-0.452353	0.0317082	-0.198569	0.521839	-0.203524	-0.405492	1.05315	0.554736	1.65405	1.59748	1.35118	1.37673				+	48_0	0.337072	0.685654	0.0938478	0.788932	1.43097	0.167719	0.307192	2.6691	1.4852	0.0320641	0.392537	2.76311	3.67386	0.000337423	0.780287	7.9416	J3KN66;Q5JTV8;Q5JTV8-3	TOR1AIP1	J3KN66;Q5JTV8;Q5JTV8-3
1.15043	1.17264	0.939227	1.0054	0.980151	0.582175	0.771233	0.473159	-0.293942	-0.310914	-0.74101	-0.0518002	-0.0885047	-1.06559	-3.10618	-0.2419	-0.241281	0.17628	-0.543049	-0.566521		+		+	12_0;48_0	1.57735	0.226553	-0.780177	-2.92485	4.03021	0.00682759	-3.02537	-9.19491	1.70187	0.0218255	-4.68321	-3.14792	3.52603	0.000530055	-2.90623	-7.46635	J3KNF6;Q6NW40	RGMB	J3KNF6;Q6NW40
0.0197756	0.11977	-0.045433	-0.214281	0.384427	-0.00321185	-0.125893	-0.24486	-0.0603391	0.0774807	-0.935669	-0.65554	-0.311947	-0.188333	-2.91534	-0.640269	1.28329	1.5401	1.25099	1.66529				+	48_0	0.0764738	0.922762	0.0482316	0.212779	0.704718	0.415668	-0.536812	-1.44952	0.749958	0.154111	-1.45316	-1.52606	4.68381	0.000215385	2.16358	11.9593	J3KNV4;Q13683;Q13683-3;Q13683-7;Q13683-9	ITGA7	J3KNV4;Q13683;Q13683-3;Q13683-7;Q13683-9
1.13983	0.917287	0.984452	0.950725	1.20182	1.03295	1.00045	0.775083	0.540693	0.168674	-0.21467	-0.161411	-0.138193	-0.57983	-1.54377	-0.89008	-1.49658	-1.03191	-1.57181	-1.08372			+	+	24_0;48_0	0.0151354	0.983881	0.00261927	0.0447618	2.63065	0.0324444	-0.532113	-5.04692	3.00193	0.00257713	-1.03894	-5.96387	5.35402	0.000434109	-1.33447	-15.5804	J3KP58;P30622-2	CLIP1	J3KP58;P30622-2
1.07038	0.121324	1.18603	1.15245	1.50198	0.220271	0.226928	0.866234	0.104833	0.546702	0.342694	0.536848	0.0745641	-1.52457	-0.605169	-0.692286	-0.837669	-1.32132	-2.27533	-0.694888				+	48_0	0.174252	0.825914	-0.114227	-0.448556	0.923259	0.329551	-0.319479	-1.81571	2.03745	0.0121404	-1.00324	-3.7806	2.58178	0.00442105	-1.38387	-4.93406	J3KPD3	RBM7	J3KPD3
0.909437	1.18297	0.774819	1.1308	0.96513	0.653609	1.31916	0.714363	0.50796	-0.131388	-1.49638	-1.95863	-0.894786	-0.335299	-0.28653	-0.867734	-1.4926	-0.169428	-0.891986	0.366504			+		24_0	0.189747	0.812497	-0.0354774	-0.483274	1.63639	0.131464	-0.726083	-3.02994	3.80012	0.000768627	-0.654867	-8.36757	1.99454	0.0132267	-0.63467	-3.69682	J3KPH8;Q8WUI4;Q8WUI4-3;Q8WUI4-4;Q8WUI4-5;Q8WUI4-6;Q8WUI4-7;Q8WUI4-8	HDAC7	J3KPH8;Q8WUI4;Q8WUI4-3;Q8WUI4-4;Q8WUI4-5;Q8WUI4-6;Q8WUI4-7;Q8WUI4-8
-1.69298	-0.350996	-0.788581	-0.426811	-0.848839	-0.492735	-1.21978	-0.90215	-0.830663	-0.523422	1.2893	0.569082	0.852868	0.150071	1.82025	0.566764	2.04108	0.160122	0.644208	-0.0167916						0.0524345	0.948484	-0.0170941	-0.149221	0.808761	0.370226	0.315162	1.62483	1.91194	0.0153916	0.556801	3.53805	1.46312	0.0347386	0.509796	2.72474	J3KQJ1;Q8NBJ7	SUMF2	J3KQJ1;Q8NBJ7
-1.06938	-1.16834	-0.738208	-1.0569	-1.10936	-0.956146	-0.677007	-0.803785	-0.188388	-0.267937	-0.434548	-0.282813	0.535644	0.47596	1.27591	0.550306	1.45616	1.53805	1.39584	1.52494			+	+	24_0;48_0	0.405368	0.631325	0.0856972	0.91967	3.27221	0.0163972	0.50361	6.70524	3.73053	0.00111032	1.2102	8.13044	6.58084	0	1.75221	25.1125	J3KQL8	APOL2	J3KQL8
-0.628301	-1.14417	-0.103448	-0.503935	1.06291	1.61188	1.35003	1.38946	0.330018	0.527354	-0.373774	-0.223585	-0.806145	0.72677	-2.5696	-0.338703	-0.538629	0.727038	0.0138181	-0.509003						3.70305	0.024973	2.92837	8.03837	1.13487	0.248109	0.991834	2.16759	0.0758343	0.873477	-0.22837	-0.211122	0.685139	0.165091	0.778883	1.41622	J3KRK7;Q9UJX0	OSGIN1	J3KRK7;Q9UJX0
-1.19353	-1.2869	-1.63444	-0.143698	0.620215	0.272169	0.431895	0.529093	1.17985	1.15693	0.920543	1.38508	0.0507316	-0.092379	-2.57729	0.0987569	-0.0456952	0.16227	-0.140613	0.307006						2.44773	0.0948606	2.85133	4.63294	3.24983	0.0173061	4.15246	6.64123	0.24336	0.639598	0.810987	0.599121	1.82324	0.018078	2.11871	3.37105	J3KRL7;O15534	PER1	J3KRL7;O15534
0.303347	2.0968	0.236178	1.75468	0.297395	0.170752	0.258578	0.573835	-0.143507	0.486977	-0.443246	0.802843	-2.6662	-0.381973	-0.934688	-0.439139	0.0161254	-0.438014	-0.619356	-0.931385						0.778023	0.430354	-0.927044	-1.57329	0.819692	0.366287	-1.10627	-1.64312	1.65118	0.0233356	-2.64365	-3.05645	1.64538	0.0247213	-1.90891	-3.04603	J3KRR0;J3QL69	LIMD2	J3KRR0;J3QL69
0.812773	0.753596	0.582364	0.607545	0.923383	0.971063	0.745563	0.762844	0.683883	0.749275	0.386484	0.41989	-0.545715	-1.01115	-2.86515	-0.756246	-0.794034	-0.581468	-0.963803	-0.881097				+	48_0	1.05262	0.338907	0.332751	2.03061	0.56173	0.482231	-0.265935	-1.20289	2.00004	0.0130308	-4.08339	-3.7075	5.26234	0.000397163	-3.07581	-15.03	J3KT86;J3KTD6;J3QLN8;J3QR41;Q96GD4;Q96GD4-4;Q96GD4-5	AURKB	J3KT86;J3KTD6;J3QLN8;J3QR41;Q96GD4;Q96GD4-4;Q96GD4-5
1.18657	0.17792	-0.163872	0.757628	1.87304	1.24363	0.690225	0.361276	0.716843	0.414052	-0.824841	-0.510577	-0.653616	-0.539135	-2.50614	-0.649752	-0.719239	0.373283	-1.26202	0.0347232						0.580247	0.52539	0.239592	1.23534	0.52637	0.504652	-0.234478	-1.14037	1.51276	0.030658	-0.683767	-2.81121	0.947877	0.0954194	-0.38287	-1.85661	J3KTF9;Q8N138;Q8N138-4	ORMDL3	J3KTF9;Q8N138;Q8N138-4
-0.495049	-0.469551	-0.0815252	-0.420414	0.743686	0.674411	0.0851192	-0.360748	0.504433	-0.681526	-2.45762	-0.924626	-0.0921149	-0.549601	0.0795108	-0.543299	0.22687	2.1735	0.640774	1.94777						1.23932	0.285488	0.281715	2.34266	0.368074	0.603025	-0.225976	-0.848947	0.189957	0.706875	0.0389838	0.48374	1.7853	0.0194295	0.697047	3.30064	J3QL56;O75880	SCO1	J3QL56;O75880
1.51235	1.18262	1.21954	0.760681	1.23693	0.510848	1.0667	0.118487	0.506769	-0.346955	-0.315193	0.0132746	-0.315579	0.073366	-1.50951	-0.546232	-0.980591	-0.930582	-1.54048	-1.71644			+	+	24_0;48_0	0.706237	0.460484	-0.201215	-1.4521	2.51769	0.0396877	-0.556363	-4.78858	2.47918	0.00625397	-0.805348	-4.70249	4.18685	0.000261682	-1.13683	-9.79866	J3QRG6;K7ENC6;K7ES20;P42771;P42771-2;P42771-4	CDKN2A	J3QRG6;K7ENC6;K7ES20;P42771;P42771-2;P42771-4
0.0622887	1.17539	0.665036	1.118	0.789577	0.818474	0.999366	0.949995	0.988289	0.470855	0.328316	-0.647984	-0.941277	0.0836532	-1.99939	0.0325965	-1.39271	-1.01284	-1.08502	-1.40262				+	48_0	0.202331	0.802976	0.0476627	0.511036	0.503168	0.518386	-0.167069	-1.09892	1.41051	0.0377824	-0.519095	-2.63386	3.42079	0.000964153	-0.702818	-7.14266	J3QRS9;O43670;O43670-2;O43670-4	ZNF207	J3QRS9;O43670;O43670-2;O43670-4
0.00831031	1.53367	-0.199842	0.98781	1.5711	0.50621	1.69097	0.543787	0.744195	-0.168171	0.0442451	-0.207658	-1.01341	-1.24232	-1.15883	-0.942041	-1.7873	0.390809	-0.90605	-0.395486						0.423403	0.620444	0.134112	0.953356	0.465429	0.537649	-0.12973	-1.03069	2.16155	0.0104155	-0.452421	-4.02828	1.06377	0.0757936	-0.340199	-2.04915	J3QSV6;O76021	RSL1D1	J3QSV6;O76021
0.497468	0.491253	0.806013	-0.747316	0.447719	0.678111	0.659082	0.346967	0.0562929	1.42973	1.73656	1.01458	-0.614713	-0.707772	0.229972	-0.436572	-1.46452	-1.33327	-1.2463	-1.84329				+	48_0	0.325617	0.696143	0.058074	0.766445	0.786698	0.379543	0.170814	1.58785	0.790135	0.138954	-0.137974	-1.59362	2.47937	0.0052625	-0.371365	-4.70292	J3QT28;O43684;O43684-2	BUB3	J3QT28;O43684;O43684-2
0.522699	1.00872	1.309	0.828598	-0.40656	-0.719587	0.0922164	1.17322	-0.328783	-0.376295	1.46292	0.756056	0.268576	0.228303	-0.760017	0.172005	-0.868053	-1.55889	-0.299099	-2.50503				+	48_0	1.02089	0.345188	-0.847036	-1.97789	0.522198	0.507135	-0.517169	-1.13294	1.71442	0.0212119	-0.902332	-3.17073	2.35243	0.00668595	-2.13578	-4.42604	K7EIE8;O95983;O95983-2	MBD3	K7EIE8;O95983;O95983-2
1.63032	1.302	1.48548	1.24527	0.103044	-0.757378	-1.64234	0.875016	-0.293799	-0.536801	-0.534397	-0.235861	-0.0824709	0.384519	0.541429	-0.145604	0.127504	-2.05606	-0.246604	-1.16327		+	+	+	12_0;24_0;48_0	1.74045	0.196398	-0.855334	-3.2182	5.3164	0.0155556	-0.876968	-15.3523	3.19315	0.00223555	-0.599444	-6.48136	2.39963	0.00618355	-1.08674	-4.5278	K7EIY1;Q9Y421;Q9Y421-3	FAM32A	K7EIY1;Q9Y421;Q9Y421-3
0.665539	0.618284	0.765372	0.594877	0.899543	0.974567	0.930483	0.183493	0.904676	0.783518	0.396543	0.374481	-0.296199	-0.0987937	-0.899006	-0.131928	-2.37753	-1.24465	-1.30809	-1.73518			+	+	24_0;48_0	0.173752	0.826366	0.0528889	0.447425	0.123526	0.833911	-0.0284197	-0.330242	2.76378	0.00482216	-0.625726	-5.36328	3.93086	0.000212928	-1.43126	-8.82928	K7EJH0;K7EJV2;K7EMX1;K7ESQ2	SPC24	K7EJH0;K7EJV2;K7EMX1;K7ESQ2
0.177934	-0.707678	-0.342167	-0.276337	1.02819	0.132017	0.66841	-0.0606543	-0.118446	-0.357572	-2.55132	-1.75641	-0.487609	-0.255466	0.379503	-0.299378	1.02444	1.90362	0.954865	0.944056				+	48_0	1.25284	0.282592	0.271845	2.36544	0.733945	0.403564	-0.338896	-1.49903	0.180777	0.721121	0.0452387	0.463249	2.63444	0.00403315	0.557003	5.05575	K7EK35;P42229	STAT5A	K7EK35;P42229
-1.20072	-1.28357	-1.17642	-1.14022	-1.12483	0.52531	0.395412	-0.610513	-0.719653	-0.151832	0.504078	-0.115762	1.03699	0.0839921	-1.12443	1.12101	0.648635	1.36794	1.65284	1.31174				+	48_0	1.32898	0.270157	0.212269	2.49438	2.28633	0.0524942	0.229919	4.28588	1.5181	0.0304377	0.315157	2.82056	4.5626	0.000187291	0.520892	11.3954	K7EKE6;P36776;P36776-2	LONP1	K7EKE6;P36776;P36776-2
0.987613	1.03102	1.18126	0.931176	0.103207	0.66485	0.365309	0.579211	-0.572774	-0.0994591	1.55297	0.81802	-0.953683	-0.87954	0.520247	-0.749022	-1.31548	-1.54669	-0.92602	-1.69223			+	+	24_0;48_0	2.3577	0.0981031	-0.48333	-4.43734	0.602698	0.458557	-0.48609	-1.27446	2.33995	0.00777482	-1.23767	-4.39938	5.02552	0.00032	-1.92083	-13.6925	K7EKI8;K7EQ71;O60437	PPL	K7EKI8;K7EQ71;O60437
0.879149	0.564085	0.687355	0.491462	1.07664	1.10329	-0.150378	0.266912	0.328182	-1.10094	-2.43858	-1.30727	0.508217	-0.281683	-1.39517	-1.31476	0.44332	1.14003	0.490173	0.00996902						0.0923688	0.906695	-0.0557294	-0.253413	1.68017	0.12534	-1.22221	-3.10866	1.48623	0.0320078	-0.873856	-2.76491	0.217055	0.506359	-0.0921812	-0.543059	K7EKW4;K7ENV7;Q96AB3;Q96AB3-2;Q96AB3-3	ISOC2	K7EKW4;K7ENV7;Q96AB3;Q96AB3-2;Q96AB3-3
1.47951	1.67549	-0.371627	1.78618	-0.207996	-0.463949	0.0255654	0.523276	0.346116	0.317705	0.0479703	0.26304	0.316124	-0.597582	0.73059	-0.7974	-1.19218	-1.35732	-0.319509	-2.20401						1.11348	0.322824	-0.345358	-2.13192	0.884649	0.342527	-0.264555	-1.75149	1.01273	0.0843282	-0.361929	-1.96433	2.03447	0.0124896	-0.709649	-3.77476	K7ELG9;Q3MHD2;Q3MHD2-2	LSM12	K7ELG9;Q3MHD2;Q3MHD2-2
-1.10502	-0.724942	-0.218412	-1.25618	-1.08502	-0.65428	-1.23782	-0.845091	-0.790044	-0.476684	1.29747	1.28143	0.0964013	-0.00540985	1.17656	0.572718	2.03138	0.0787384	0.991763	0.872445						0.192168	0.810185	-0.0490513	-0.488643	0.979127	0.30672	0.437469	1.90852	1.95333	0.014062	0.487511	3.61719	2.1135	0.010475	0.689729	3.93143	K7ELL7;P14314;P14314-2	PRKCSH	K7ELL7;P14314;P14314-2
1.61525	1.06477	1.11752	0.502747	0.784154	1.07826	0.218559	0.0444903	-0.071641	-0.172828	0.0936919	0.669685	-0.31414	-0.529621	-0.0214716	-0.535264	-0.769838	-2.20993	-0.280833	-2.28356			+	+	24_0;48_0	0.817746	0.414544	-0.345014	-1.63987	1.73139	0.117794	-0.599878	-3.20165	2.83172	0.00373125	-0.904373	-5.52993	2.35342	0.00669369	-1.56172	-4.42816	K7EM18;P41567	EIF1	K7EM18;P41567
-1.02123	-0.989683	-1.26611	-1.23739	-0.268388	0.0408854	0.0891159	-0.763573	0.0955513	-0.536698	-0.400349	-0.675556	0.0936983	0.835919	-0.967968	1.0166	0.994147	1.91068	1.1407	1.90964				+	48_0	2.3056	0.100901	0.610281	4.32647	2.19873	0.0588428	0.506368	4.10411	1.62427	0.0243313	0.927919	3.00827	4.29835	0.000145078	1.76871	10.2498	K7EMR7;O75298;O75298-2;O75298-3	RTN2	K7EMR7;O75298;O75298-2;O75298-3
0.735148	0.840167	0.530369	0.821642	0.704139	0.740518	0.68567	0.846182	0.677706	0.751206	0.506664	0.582786	-0.211233	-0.21294	-1.07796	-0.471365	-1.62642	-1.09363	-1.28116	-2.44749			+	+	24_0;48_0	0.0544543	0.947058	0.0250468	0.154666	0.531931	0.501357	-0.208262	-1.15025	2.88659	0.00357756	-2.49571	-5.6672	3.57328	0.000309423	-4.77468	-7.61557	K7ENW5;K7ERJ1;K7ERV3;K7ES52;P04183	TK1	K7ENW5;K7ERJ1;K7ERV3;K7ES52;P04183
-1.46367	-1.66594	-0.268645	-0.83291	-0.922751	-0.77715	-0.876865	-0.334625	-0.522874	-0.626436	1.0038	-0.124478	0.364082	0.489002	0.755596	0.46727	1.93224	0.825709	1.73099	0.847665			+	+	24_0;48_0	0.425589	0.6194	0.218054	0.957416	1.04739	0.278621	0.654465	2.02192	2.52561	0.00590521	1.04206	4.8064	2.84515	0.00294297	1.58078	5.56331	K7ER11;P24310	COX7A1	K7ER11;P24310
-0.981301	-0.13614	-1.50058	-0.209878	-0.921126	-0.649832	-0.92516	-1.21533	-0.0132021	-0.342268	0.491753	-1.75863	0.922642	0.737595	0.807426	0.810916	1.24855	1.20545	1.21495	1.21416			+	+	24_0;48_0	0.262029	0.750216	-0.406059	-0.638093	0.205233	0.746067	0.554038	0.517385	2.45371	0.00639116	2.80638	4.6461	2.97923	0.00231485	3.54378	5.90459	K7ERG9;P00746	CFD	K7ERG9;P00746
1.24795	0.337176	0.941031	0.529593	1.82756	0.925788	1.32843	0.368565	0.901794	-0.208668	-1.61433	-0.91087	-1.09839	-0.848203	-0.6841	-0.711471	-1.36323	0.00896507	-1.00666	0.0290772			+		24_0	0.416526	0.624862	0.136688	0.940548	1.11126	0.255238	-0.479069	-2.12821	3.40422	0.00210026	-0.627078	-7.09276	1.77743	0.0196323	-0.528053	-3.28612	K7ES89;P51452;P51452-2	DUSP3	K7ES89;P51452;P51452-2
-0.284417	-0.443991	-0.731251	0.291238	0.397354	-0.550825	0.141372	-0.99456	-0.0917209	0.0743086	-1.37628	-1.02992	-0.537842	0.13607	-1.78747	0.993765	1.25781	1.59939	0.86858	2.06839				+	48_0	0.0363789	0.966204	0.0165498	0.105199	0.321334	0.642192	-0.128418	-0.757992	0.00361158	0.993119	-0.0027678	-0.0108191	2.70282	0.00360876	0.712338	5.2168	M0QWZ7;Q9NP81;Q9NP81-2	SARS2	M0QWZ7;Q9NP81;Q9NP81-2
-0.833074	-0.474678	-1.84531	-0.0535301	-0.290986	-2.27742	-0.119658	-0.467803	0.46464	-0.246548	1.10223	1.29531	-0.470504	0.570243	-0.0727244	-0.1874	0.979646	2.00409	0.393528	0.529943						0.00673718	0.991954	0.00412011	0.0201112	1.51305	0.155127	0.472898	2.81172	0.86908	0.11672	0.247422	1.72556	1.81997	0.0181796	0.577804	3.36495	M0QX46;Q6UUV9;Q6UUV9-2;Q6UUV9-3	CRTC1	M0QX46;Q6UUV9;Q6UUV9-2;Q6UUV9-3
0.139243	1.33241	0.782271	1.4993	2.113	0.427899	0.753356	0.196031	0.54921	-0.184832	-0.00268238	-1.08457	-0.0549939	-1.45817	-0.26238	-0.220117	-0.7402	-1.20957	-1.2319	-1.3433				+	48_0	0.0433858	0.958104	-0.0417156	-0.124576	1.2997	0.197436	-0.710142	-2.44466	1.74396	0.0200862	-0.912072	-3.22463	3.08217	0.00192795	-1.31335	-6.17701	M0QZ12;Q96CP6;Q96CP6-2;Q96CP6-3	GRAMD1A	M0QZ12;Q96CP6;Q96CP6-2;Q96CP6-3
2.93946	1.71049	1.29049	0.689496	-0.173643	-0.00995221	-0.269475	-0.454842	-0.277189	-0.522503	-0.133713	-1.02198	-0.598812	-0.806773	0.53821	-1.14679	-0.629407	-0.276187	-0.674237	-0.172656				+	48_0	2.09087	0.12909	-1.89337	-3.88622	2.23227	0.0563565	-2.15647	-4.17318	1.9457	0.0143407	-2.17123	-3.60254	2.2729	0.00768828	-2.10551	-4.25773	M0QZ57;Q96K62	ZBTB45	M0QZ57;Q96K62
1.45394	0.400021	1.14341	1.20758	0.963097	1.58967	0.120068	1.04129	0.532049	0.0866935	-1.68769	-0.363609	-0.426153	-0.738452	-1.24833	-0.578061	-1.09389	-0.551054	-1.31518	-0.535399			+	+	24_0;48_0	0.120841	0.87904	-0.0455098	-0.323757	1.42376	0.169196	-0.522707	-2.65666	3.1001	0.00232079	-0.667205	-6.22541	3.16884	0.00177549	-0.713984	-6.41372	M0R080;P25685;P25685-2	DNAJB1	M0R080;P25685;P25685-2
0.962273	0.40345	0.660229	0.498359	1.23355	0.991811	0.956785	1.23694	0.482921	0.211151	0.161487	0.18422	-0.49426	0.0859452	-2.07326	-0.356097	-1.98034	-1.0461	-1.06999	-1.04906				+	48_0	1.77982	0.188311	0.0959814	3.29054	1.38163	0.179664	-0.0752003	-2.58426	1.47976	0.0326457	-0.271616	-2.75365	3.48032	0.00064146	-0.388521	-7.3243	M0R0P8;M0R300;Q13459	MYO9B	M0R0P8;M0R300;Q13459
1.10097	-0.200612	0.940635	0.303713	1.48671	1.51992	1.13394	0.526741	0.705431	0.172155	-1.02859	-0.786726	-0.910992	-0.421176	-2.16829	-1.0508	-1.11984	0.379121	-0.517412	-0.0648999						0.834039	0.408725	0.385808	1.6671	0.749376	0.39725	-0.471428	-1.52507	1.90245	0.0155228	-1.02408	-3.52001	1.01931	0.0827709	-0.530355	-1.97525	M0R0S1;M0R2P6;Q8TBC3	SHKBP1	M0R0S1;M0R2P6;Q8TBC3
0.94475	0.589285	-0.269026	-0.116127	1.33003	1.12927	0.894766	0.863561	0.272672	0.283445	1.15849	0.906393	-1.09042	-0.412565	-0.28287	-0.249196	-1.68262	-0.947595	-1.57078	-1.75145				+	48_0	1.3264	0.26969	0.374604	2.48999	0.453534	0.544631	0.179703	1.00896	1.20247	0.0571107	-0.388666	-2.28071	2.69331	0.00362845	-0.866867	-5.19419	M0R0W6;P30530;P30530-2	AXL	M0R0W6;P30530;P30530-2
-0.258433	-1.33733	-1.53895	-0.326745	-0.489388	0.307273	-0.687697	-0.680755	-0.527378	-1.23937	1.60197	-0.254426	0.27262	0.400677	-0.201041	-0.417017	1.59345	1.34037	1.99153	0.450651				+	48_0	0.542491	0.548865	0.120742	1.16896	0.503796	0.517915	0.192228	1.10005	1.20239	0.0570887	0.222206	2.28058	2.49299	0.00511125	0.558403	4.73325	O00116	AGPS	O00116
-0.932442	-1.40278	-0.619631	-0.945528	0.0726532	-0.0592019	-0.689719	-0.441617	0.308363	-0.754491	0.256495	-0.294774	0.437923	0.732195	-1.81543	0.087409	1.50014	1.74577	1.18642	1.62825				+	48_0	1.57699	0.225997	0.31772	2.92421	1.54029	0.149844	0.390054	2.85948	0.676553	0.185055	0.381661	1.40157	4.76903	0.000232365	1.13739	12.3712	O00142;O00142-2;O00142-6	TK2	O00142;O00142-2;O00142-6
1.17973	0.735809	0.355376	0.695863	0.784541	-0.0337936	1.142	1.24794	0.502419	0.416362	0.529318	-0.399909	-0.638143	-0.640608	0.540833	-0.552988	-1.67387	-2.53134	-0.595471	-1.06408				+	48_0	0.0451322	0.956994	0.0161345	0.129365	0.86504	0.349303	-0.177997	-1.71882	1.72077	0.0212134	-0.395006	-3.18229	2.56495	0.00448221	-0.819344	-4.89558	O00148	DDX39A	O00148
-0.801362	-0.414757	-0.782074	-1.08728	-1.4483	-0.886545	-0.70506	-1.25936	-1.18137	0.287594	0.997914	0.269014	0.819102	0.526625	0.139401	0.419521	1.61267	0.339804	1.42948	1.72498			+	+	24_0;48_0	0.668505	0.479413	-0.058033	-1.38782	0.919583	0.33075	0.165361	1.8096	3.1418	0.00221138	0.238584	6.33912	2.97991	0.00231692	0.391689	5.90635	O00151	PDLIM1	O00151
-1.4976	-0.562506	-0.534556	-0.359431	-1.74815	-0.820063	-0.608523	-0.701637	-0.910473	-0.30904	2.01788	0.182651	0.100331	0.599565	0.577215	0.743764	1.44937	0.428587	1.66856	0.284044			+		24_0	0.257299	0.752769	-0.115221	-0.628279	0.700573	0.418141	0.49055	1.44248	2.26949	0.00866157	0.620178	4.25059	2.09626	0.0108056	0.845774	3.89697	O00264	PGRMC1	O00264
1.88822	1.55277	0.478299	0.923811	-0.396124	0.380868	0.354785	0.961688	0.809134	-0.0886145	0.137021	-0.601452	0.247149	0.0326799	-1.43117	-0.200491	-0.756606	-1.13152	-1.0568	-2.10365				+	48_0	1.09709	0.326694	-0.21349	-2.10461	1.42875	0.168567	-0.276486	-2.66528	1.70669	0.0216074	-0.373405	-3.15668	2.92016	0.00262564	-0.596228	-5.7524	O00267;O00267-2	SUPT5H	O00267;O00267-2
1.03695	0.903047	0.768384	0.355743	0.420624	0.861803	0.262236	0.431698	0.17214	0.386262	1.76484	0.194241	-0.296614	-0.324289	0.0254729	-0.673519	-1.31461	-1.42454	-1.00665	-2.54323			+	+	24_0;48_0	0.670251	0.478899	-0.0769544	-1.39081	0.125145	0.832027	-0.0386724	-0.334139	2.72869	0.00480677	-0.306545	-5.27861	3.15698	0.00183009	-0.661691	-6.38093	O00303	EIF3F	O00303
0.809763	0.990477	0.776146	0.793988	1.316	0.354173	0.83437	0.43477	0.610187	0.566611	0.598096	0.586506	-0.410877	-0.359001	-1.12037	-0.421361	-1.76469	-1.53779	-1.76389	-1.2931			+	+	24_0;48_0	0.186955	0.816613	-0.0493579	-0.477063	2.60281	0.0341307	-0.115531	-4.98242	3.55392	0.00128875	-0.650608	-7.55412	5.9663	0.000933333	-1.1141	-19.7868	O00391	QSOX1	O00391
0.791301	1.00892	0.867667	1.05429	1.35476	0.736289	0.905141	0.328606	0.287104	0.254533	1.17428	-0.14932	-0.513884	-0.854158	-1.27027	-0.471043	-1.63007	-1.48109	-1.41461	-0.97844			+	+	24_0;48_0	0.174699	0.825796	-0.0285993	-0.449566	0.965587	0.310933	-0.155136	-1.88603	3.90956	0.000478632	-0.491662	-8.75258	5.27449	0.0004	-0.664019	-15.1018	O00410;O00410-3	IPO5	O00410;O00410-3
-1.88499	-1.84419	-0.822276	-0.711876	0.313686	0.768663	-0.915083	-1.17262	0.541376	-0.0409367	-0.0895422	0.249013	0.776221	-0.22688	1.98782	-0.124038	1.16592	0.289045	0.776232	0.964451				+	48_0	0.960022	0.361754	0.191818	1.87679	2.26186	0.0546818	0.266837	4.23466	1.71832	0.0212833	0.345818	3.17782	2.91169	0.00268139	0.38107	5.73083	O00425	IGF2BP3	O00425
1.80757	0.255061	0.840416	0.42427	1.93023	0.172217	0.741891	0.832957	0.357522	-0.425767	-0.299501	0.688588	-0.648652	-0.554347	-1.08972	-0.14164	-2.06425	-0.93007	-1.10339	-0.793396				+	48_0	0.0613051	0.938136	0.033854	0.172986	0.864256	0.349444	-0.290817	-1.71752	1.9523	0.0140893	-0.557328	-3.61521	2.41139	0.00608278	-0.794971	-4.55336	O00459	PIK3R2	O00459
0.572034	-0.512821	0.100126	0.310399	1.86075	1.07183	1.23454	1.06507	0.703693	0.79944	0.395752	0.416826	-0.330886	-0.970022	-1.74194	-0.830976	-1.37742	-0.44472	-1.11776	-1.2039						2.14389	0.12015	0.534573	3.99255	0.930209	0.327072	0.207206	1.82726	1.57185	0.0272179	-0.487555	-2.91513	2.0157	0.0126861	-0.51786	-3.73802	O00468;O00468-3;O00468-4;O00468-5;O00468-6;O00468-7	AGRN	O00468;O00468-3;O00468-4;O00468-5;O00468-6;O00468-7
-0.481467	0.222495	1.6046	0.770171	0.146451	0.171393	0.418015	0.732572	-0.347083	0.385418	1.75912	1.21866	-0.277757	-0.324973	-0.646323	0.357771	-1.69817	-2.06085	-0.675679	-1.27436						0.132131	0.869177	-0.0415354	-0.350863	0.132637	0.822925	0.0577645	0.35207	0.758179	0.150448	-0.192935	-1.53991	1.98525	0.0134537	-0.502046	-3.6788	O00469-2	PLOD2	O00469-2
-0.824862	-0.898098	0.195853	-0.727929	-1.2579	-0.0613565	-1.01342	-1.33202	-0.968767	-0.350831	0.783744	-0.400735	0.32662	0.102176	2.34738	-0.126123	1.56659	1.27156	0.872279	0.495841				+	48_0	0.398343	0.635814	-0.136986	-0.906463	0.310691	0.650348	0.128123	0.736872	1.01338	0.084276	0.476661	1.96541	2.46245	0.00546914	0.62789	4.66541	O00483	NDUFA4	O00483
-1.00608	-1.16682	-0.800048	-1.16034	-0.843631	-0.252991	-1.00844	-0.427915	-1.06825	-0.183818	1.53644	0.866371	0.216225	0.0189555	0.687148	0.576363	1.89603	0.296888	1.95599	-0.132074			+		24_0	1.05912	0.33576	0.153361	2.04142	1.19936	0.228126	0.506377	2.2755	3.66788	0.00104348	0.539722	7.92189	2.01131	0.0128303	0.78104	3.72945	O00499;O00499-10;O00499-11;O00499-2;O00499-3;O00499-4;O00499-5;O00499-6;O00499-7;O00499-8;O00499-9	BIN1	O00499;O00499-10;O00499-11;O00499-2;O00499-3;O00499-4;O00499-5;O00499-6;O00499-7;O00499-8;O00499-9
0.714824	0.644145	0.832256	0.437589	1.65482	0.684738	1.2834	0.699631	0.83804	0.395615	-0.669846	-1.15672	-0.291431	-0.860885	-2.43608	-0.859284	-0.728705	-0.0240589	-1.07881	-0.0792454				+	48_0	0.846606	0.404002	0.250493	1.68808	0.864057	0.349518	-0.476461	-1.71719	2.03448	0.0122673	-1.04655	-3.77479	2.25094	0.00802791	-0.671368	-4.2119	O00566	MPHOSPH10	O00566
1.1459	1.0544	0.940615	0.825633	0.68095	0.815581	0.463854	0.7745	0.329682	0.326566	0.462222	0.24377	-0.636787	-0.218383	-0.298779	-0.0539696	-1.92495	-1.53089	-1.38194	-2.01797			+	+	24_0;48_0	1.58436	0.226591	-0.231841	-2.93726	3.64838	0.0112889	-0.490219	-7.85791	4.02514	0.000267943	-0.974008	-9.17594	5.43886	0.000482759	-2.03712	-16.107	O00592;O00592-2	PODXL	O00592;O00592-2
1.51611	1.4357	1.41193	1.51429	0.630215	0.739156	0.818234	0.833121	-0.5626	-0.120742	-0.321716	-0.558498	-0.646945	-0.560777	-0.840434	-0.730157	-1.40141	-1.20715	-1.03855	-0.909777	+	+	+	+	12_0;24_0;4_0;48_0	4.95393	0.008	-0.613831	-13.3109	5.57447	0	-1.59867	-16.9844	7.29459	0	-1.85963	-33.0834	6.4368	0	-2.24172	-23.7505	O00622	CCN1	O00622
-0.852826	-0.765163	-1.02655	-0.0748246	-0.293929	-1.08904	-0.667834	-0.266188	-0.289365	-0.867282	-1.24142	-0.563205	0.611883	0.501459	-0.0319563	0.430467	1.55414	0.961524	1.74909	2.22102			+	+	24_0;48_0	0.133322	0.867109	0.0521281	0.353698	0.0742046	0.897662	-0.0313406	-0.206891	2.2412	0.00908716	0.548167	4.19168	3.3354	0.00107532	1.19255	6.88855	O00625	PIR	O00625
0.56003	1.98764	0.94355	0.466854	1.36182	0.750423	1.16316	0.541495	0.428926	0.191849	0.0910711	-0.57484	-0.571593	-0.794417	-0.432695	-0.926392	-1.00578	-1.67655	-1.39716	-1.1074			+	+	24_0;48_0	0.0306734	0.970788	-0.00943184	-0.0892231	1.23395	0.218297	-0.255285	-2.33361	2.41984	0.00647681	-0.446501	-4.57179	3.0232	0.00214698	-0.610973	-6.01981	O00629	KPNA4	O00629
0.756866	0.956926	0.850455	0.135447	1.15207	0.297951	-0.382116	0.840482	-0.22434	1.11356	0.924585	0.1301	0.121383	-0.80469	0.663718	-0.586988	-0.414279	-2.12049	-1.2539	-2.15674				+	48_0	0.204446	0.801441	-0.0741029	-0.515667	0.2034	0.746422	-0.0707774	-0.513377	1.12804	0.0664	-0.309622	-2.1562	2.50966	0.00494297	-0.809586	-4.77054	O00743;O00743-2;O00743-3	PPP6C	O00743;O00743-2;O00743-3
-1.06596	0.271931	-0.481164	-0.73817	-0.454229	-1.08875	-1.37718	-0.800313	-1.15684	-0.41481	-0.387771	-0.621522	1.08284	0.419156	1.14936	-0.031333	1.77378	1.44157	1.42559	1.05381				+	48_0	0.57795	0.527477	-0.161559	-1.23133	0.162706	0.790534	-0.0537152	-0.422282	1.55782	0.0277071	0.438499	2.89035	3.02019	0.00220074	0.729488	6.01188	O00754;O00754-2	MAN2B1	O00754;O00754-2
-0.671042	-0.683874	-0.619577	0.173547	-0.960941	-0.118091	-0.606155	-0.653667	-2.12106	-0.119587	0.0719419	-0.185814	-0.3033	-0.446263	0.366594	0.300675	1.76689	1.46537	1.61956	1.7248				+	48_0	0.195047	0.808712	-0.145452	-0.495012	0.0908746	0.875533	-0.149689	-0.249637	0.712515	0.168731	0.464729	1.46275	4.12745	0.000244541	2.26532	9.56568	O00767	SCD	O00767
-0.663501	-0.259776	-0.592578	-1.27975	-1.27925	-1.30676	-0.781761	-1.53673	-0.487384	-0.277594	-0.137896	0.152535	1.37737	0.609378	0.720809	0.995014	1.01177	0.841189	1.70245	1.19247			+	+	24_0;48_0	1.02553	0.344265	-0.464698	-1.98559	1.05419	0.276131	0.450679	2.03323	2.99782	0.00256318	1.43189	5.95311	3.26053	0.00155654	1.66222	6.67177	O14494	PLPP1	O14494
-1.06628	-1.04286	-1.15668	-1.08054	-0.681295	-0.789631	-1.04747	-0.802145	-0.433171	-0.337843	-0.00195804	-0.0456939	0.396936	0.630184	0.459734	0.724992	1.54911	1.61718	1.59339	1.51403			+	+	24_0;48_0	1.70797	0.2015	0.295355	3.159	3.71023	0.012241	1.0157	8.06235	6.07239	0.00294737	1.88826	20.6199	9.55251	0	3.05776	78.8472	O14495	PLPP3	O14495
-0.970135	-0.400801	-1.40626	-1.02154	-0.415903	0.560544	-0.282634	-0.44071	0.751119	1.16305	1.43713	0.809482	1.35974	0.926869	1.27491	0.849711	-1.10377	-0.930726	-1.13196	-1.02813			+		24_0	1.3635	0.266949	0.413775	2.55324	3.5653	0.01256	1.0228	7.5902	3.82741	0.000790323	1.05498	8.46216	0.182303	0.559717	-0.0508661	-0.46667	O14498	ISLR	O14498
0.753753	0.874842	0.90431	0.550134	1.88063	1.0784	1.28184	0.629168	-0.0942235	0.423476	-0.78555	-0.0410419	-0.828434	-0.934747	-0.0549707	-1.29832	-1.86015	-0.459056	-1.15233	-0.867719			+	+	24_0;48_0	0.819745	0.414143	0.262994	1.64321	1.84856	0.0998501	-0.526929	-3.41836	2.88567	0.00357166	-0.91239	-5.66487	3.04149	0.00214042	-1.09235	-6.06825	O14530;O14530-2	TXNDC9	O14530;O14530-2
1.09939	0.691513	-0.0150937	0.898546	1.89657	0.474442	0.973531	0.599682	0.595983	0.57286	0.470814	-0.953473	-0.740639	0.15883	-1.16021	-0.324111	-1.95471	-0.957781	-1.37905	-0.947089				+	48_0	0.336708	0.685509	0.068583	0.78822	0.509775	0.514934	-0.107377	-1.11076	1.72087	0.0211654	-0.256023	-3.18246	2.94966	0.00260017	-0.427362	-5.82804	O14617;O14617-4;O14617-5	AP3D1	O14617;O14617-4;O14617-5
1.01311	-0.411713	0.328861	0.295292	1.59145	1.10766	1.15695	0.686031	1.41693	-0.0789199	0.181077	0.448786	-0.652175	-0.655785	-1.57683	-0.563518	-1.69158	-0.518674	-1.68854	-0.388409						1.27596	0.279306	0.298329	2.40447	0.163583	0.790108	0.0667734	0.42429	1.67663	0.0227152	-0.420423	-3.10226	1.61281	0.0262785	-0.495883	-2.98783	O14657	TOR1B	O14657
0.602235	0.211864	0.973963	0.71417	1.05715	0.898922	1.13783	1.2906	0.752437	0.457933	0.166384	0.17058	-0.757069	-0.75425	-0.416737	-0.574506	-1.72586	-0.827997	-2.1366	-1.24105			+	+	24_0;48_0	1.41481	0.262258	0.226079	2.64126	0.52088	0.507541	-0.114693	-1.1306	3.38054	0.00217436	-0.601125	-7.02195	3.18881	0.00175365	-1.01297	-6.46924	O14672	ADAM10	O14672
0.878437	0.436069	0.47374	0.292962	1.54942	0.967163	0.841874	0.502183	1.02263	0.171718	0.0252666	-0.945178	-0.8029	-0.714325	-2.66055	-0.686199	-0.552003	0.196729	-1.47752	0.480475						0.894299	0.387952	0.16876	1.76755	0.486934	0.527061	-0.171353	-1.0697	1.88388	0.0158927	-0.658676	-3.48484	0.964751	0.0924903	-0.325633	-1.88464	O14727;O14727-2;O14727-3;O14727-4	APAF1	O14727;O14727-2;O14727-3;O14727-4
-1.45377	-1.31971	-1.93878	-1.13978	-0.728408	0.0913936	-0.637536	-1.37728	0.199192	0.464732	0.774403	0.644573	0.933209	0.999505	-0.012674	0.9304	0.861438	0.959935	1.02427	0.724886		+	+	+	12_0;24_0;48_0	1.22171	0.287877	0.952818	2.31303	4.07702	0.00558491	2.36251	9.37175	3.48359	0.00154366	2.59104	7.33439	4.86748	0.000267943	2.80544	12.8635	O14732;O14732-2	IMPA2	O14732;O14732-2
-0.345838	-1.42303	-1.13254	-0.665771	-0.11613	-0.2213	-0.0550278	-0.594791	0.0160571	-0.327371	-1.67575	-0.332545	0.10852	0.249284	-0.151487	0.183276	1.30367	2.10339	0.949359	2.12803				+	48_0	1.27475	0.279208	0.414726	2.40242	0.293182	0.663928	0.200548	0.701765	2.08541	0.0117064	0.636054	3.87537	3.24114	0.00165683	1.6158	6.61652	O14773	TPP1	O14773
-0.928532	-0.521729	-1.2683	-0.719906	-0.54597	-0.49004	-0.440154	-1.75932	0.241434	-0.723025	-0.0865946	-0.292969	0.779607	0.533563	-0.457772	0.493724	1.07351	1.83511	1.61784	1.65951				+	48_0	0.0500603	0.95054	0.0329142	0.142794	1.33474	0.189965	0.417914	2.50418	2.04269	0.0121879	0.776314	3.7909	4.35789	0.000152589	1.56062	10.4983	O14832	PHYH	O14832
-0.115087	-1.0797	-0.749051	-0.662345	-1.78942	-0.53263	-1.58394	-1.0588	-0.11134	0.159978	1.37892	-0.0130108	0.11214	0.859614	1.30964	0.275034	2.02336	0.303638	0.9736	0.299399						0.857156	0.398813	-0.269824	-1.70568	1.33987	0.189699	0.459971	2.51291	2.0439	0.0121822	0.590603	3.79329	1.85141	0.0171395	0.709986	3.4237	O14880;Q5VV89	MGST3	O14880;Q5VV89
0.905981	0.74142	0.973792	0.694113	-0.60995	0.502712	0.483968	0.566479	-0.0512658	0.00370445	1.63933	1.08851	-0.113368	0.000696257	-0.727609	-0.437987	-1.00315	-2.42154	-0.396491	-1.83935			+	+	24_0;48_0	1.0606	0.336247	-0.31829	-2.04387	0.143042	0.811555	-0.0852087	-0.376671	3.18813	0.00221656	-0.61637	-6.46736	2.59448	0.00428245	-1.20439	-4.96322	O14908	GIPC1	O14908
-0.813135	-0.292586	-0.0708847	-0.153746	-1.36607	-1.41707	-1.41938	-0.873985	-1.2831	-0.845187	0.819929	0.890266	0.394283	0.881543	0.564692	0.858365	1.64633	0.142524	1.55335	0.783859			+		24_0	2.3415	0.0995779	-0.619643	-4.40268	0.148511	0.80486	0.150895	0.38947	2.58156	0.00533169	0.666468	4.93355	1.88577	0.0163223	0.902535	3.4884	O14933	UBE2L6	O14933
0.72507	0.247902	0.734553	0.723646	0.730287	0.587007	0.951079	0.641995	0.676733	0.736415	0.674921	0.535712	-0.645593	-0.930508	-3.1188	-0.510709	-0.505119	-0.454313	-0.72723	-1.07305				+	48_0	0.358381	0.669678	0.249114	0.83031	0.143709	0.810636	0.10013	0.378237	1.65366	0.0231621	-3.97003	-3.06091	3.37838	0.00100844	-2.69851	-7.0155	O14965	AURKA	O14965
1.08074	0.767286	0.441627	0.581432	1.53059	1.5095	1.3276	0.535434	0.760837	0.404903	-0.412734	-0.565199	-0.980689	-0.846905	-0.908703	-1.0667	-1.2324	-0.614972	-1.70154	-0.610104			+	+	24_0;48_0	0.953535	0.363211	0.246408	1.86601	0.990806	0.302173	-0.325379	-1.92791	4.5691	0.000509091	-0.809311	-11.425	2.97286	0.00233748	-0.852482	-5.88805	O15013;O15013-4;O15013-5;O15013-6	ARHGEF10	O15013;O15013-4;O15013-5;O15013-6
-0.84302	-1.41742	-1.14986	-0.550176	-1.53822	-1.26588	-0.952637	-0.365142	-0.126371	0.0497033	0.86334	0.98195	0.839639	0.866619	1.7651	0.863465	1.19723	-0.308008	1.03414	0.0555493			+		24_0	0.0447762	0.957391	-0.0116639	-0.12839	2.26442	0.0545114	0.414026	4.24001	3.38493	0.00205155	0.599478	7.03502	1.94273	0.014662	0.429224	3.59685	O15031	PLXNB2	O15031
1.04693	0.562768	0.85789	1.04464	0.497179	0.917812	0.910563	0.36689	0.877306	0.26749	0.324316	-0.0892341	-0.473281	-0.302537	-2.83244	-0.16104	-0.973214	-0.313154	-0.994914	-1.53397				+	48_0	0.518682	0.559757	-0.142506	-1.12668	1.22494	0.220722	-0.370674	-2.31846	1.52297	0.0301305	-1.26577	-2.82909	3.25988	0.00162126	-1.27376	-6.6699	O15119-2	TBX3	O15119-2
0.837552	0.960711	0.497523	-0.0648021	2.12505	0.834931	1.25247	0.196903	1.17566	-0.0617056	-0.500666	-1.29281	0.0984237	0.138008	-0.781052	-0.798985	-1.40464	-0.880481	-1.52004	-0.81206				+	48_0	0.544124	0.54779	0.227441	1.17185	0.611015	0.454495	-0.303881	-1.28889	1.36981	0.0410044	-0.373218	-2.56403	2.96633	0.00236684	-0.715011	-5.87112	O15127	SCAMP2	O15127
-0.368734	1.75751	0.852828	1.684	0.175689	0.381788	0.108441	0.411001	0.31154	0.970323	0.0169254	0.130948	-0.816369	-0.258237	0.260153	-0.769892	0.0865591	-1.41912	-0.981521	-2.53384						0.689526	0.470064	-0.273881	-1.42369	0.536647	0.498529	-0.239961	-1.15862	1.32067	0.0451402	-0.529743	-2.48025	1.61308	0.0262693	-0.843513	-2.98829	O15143	ARPC1B	O15143
0.907768	0.418379	0.512697	-0.0188927	1.5353	0.758008	0.709562	1.09783	0.497096	0.729621	1.10821	-0.25534	-0.15139	0.0404806	-1.93548	-1.29975	-1.4454	-0.900574	-1.17119	-1.13693				+	48_0	1.10436	0.324778	0.121717	2.11672	0.0670967	0.90751	0.0138559	0.188302	1.35754	0.0418288	-0.2757	-2.54306	3.48514	0.000643979	-0.345501	-7.33918	O15144	ARPC2	O15144
2.26048	1.13301	0.767573	-0.298469	0.435722	0.740198	1.24508	0.921233	0.82937	-0.253932	-0.999696	-0.76078	-0.784558	-0.948781	-0.434528	-0.304211	-1.462	-0.46095	-1.51743	-0.107331						0.0850112	0.914207	-0.0364704	-0.234733	0.970993	0.308807	-0.353767	-1.89501	1.55587	0.0276958	-0.44397	-2.88692	1.56966	0.028533	-0.519356	-2.91125	O15160	POLR1C	O15160
-0.744309	-0.44091	-0.44715	-0.64274	-1.67887	-1.25602	-0.622097	-1.24288	-1.2566	-0.646103	1.02581	1.02975	0.365234	0.752096	0.851694	0.983998	1.4898	0.474478	1.42341	0.581411			+	+	24_0;48_0	1.47328	0.247674	-0.172863	-2.74238	0.464825	0.537866	0.166235	1.02959	3.85428	0.000803279	0.357955	8.55623	2.85354	0.00281169	0.427524	5.58422	O15173;O15173-2	PGRMC2	O15173;O15173-2
0.782204	0.970531	1.04934	0.879468	0.717353	0.796417	0.887383	0.655522	0.209193	0.270106	-0.753458	-0.41632	-0.242707	-0.610844	-3.29386	-0.274431	-0.485713	-0.143461	-0.843156	-0.153568				+	48_0	1.06035	0.33589	-0.0962248	-2.04347	2.28893	0.052486	-0.673254	-4.29136	1.4781	0.032678	-1.24785	-2.75076	3.55457	0.000389972	-0.8173	-7.55619	O15213	WDR46	O15213
-0.416649	-1.22381	-0.754673	-1.46206	-0.43981	-0.408953	-1.05619	-0.390122	0.269182	-0.155442	-0.833888	-0.763038	0.544252	0.759027	-0.660318	0.932335	1.22012	1.91849	1.5072	1.41434				+	48_0	0.659971	0.481305	0.350776	1.37322	0.846639	0.355669	0.533086	1.68814	1.70868	0.0216014	1.21987	3.16028	3.96666	0.000216634	2.22695	8.95954	O15217	GSTA4	O15217
1.16995	0.920607	0.502027	0.448203	0.821929	1.3515	0.916972	0.951712	1.01472	-0.545451	-0.689449	0.35744	0.0712314	-0.438677	-1.70778	-0.390574	-1.74981	-1.29932	-1.43625	-0.268973				+	48_0	0.560443	0.537423	0.116629	1.20063	0.832261	0.361655	-0.338192	-1.66413	1.77821	0.0189241	-0.641385	-3.28756	2.75853	0.00327879	-0.907946	-5.35056	O15230	LAMA5	O15230
1.60201	0.675033	0.406978	0.711112	0.940976	1.58125	0.719665	0.548545	0.821559	0.180455	-0.711313	-0.739555	-0.758009	-0.181041	-1.52888	-0.959729	-1.46361	0.313541	-1.75201	-0.406982			+		24_0	0.10575	0.891819	0.0469403	0.286842	1.09213	0.261529	-0.456449	-2.09634	2.37702	0.0068255	-0.810163	-4.47889	1.66515	0.023787	-0.79608	-3.08157	O15270	SPTLC2	O15270
0.875808	0.351413	0.781405	0.388238	1.93376	1.14504	0.875027	0.3642	0.561195	0.222095	-0.558952	-0.91465	-0.786565	-0.761105	-1.63468	-1.46795	-1.26441	0.50777	-1.26111	0.643468			+		24_0	0.650542	0.483283	0.161911	1.35705	1.09866	0.260242	-0.26018	-2.10723	3.26397	0.00207852	-0.593918	-6.6816	0.865876	0.11258	-0.317822	-1.72022	O15294	OGT	O15294
0.161445	0.332774	0.702141	0.882917	0.454499	0.417482	1.20184	0.767708	-0.50176	0.798538	1.61814	0.348749	-0.730698	-1.21488	0.829886	-0.185185	-1.36422	-1.81137	-1.30453	-1.40348				+	48_0	0.330221	0.691854	0.0729358	0.775504	0.0336579	0.951286	0.0176437	0.0976023	0.915141	0.105876	-0.32343	-1.80221	4.20516	0.000265403	-0.761929	-9.87147	O15371;O15371-3	EIF3D	O15371;O15371-3
1.22224	0.249801	0.576496	0.745426	1.58118	1.53817	0.502491	1.12647	0.576474	-0.192592	-0.192396	-0.691953	-0.857428	-1.08009	-1.94006	-0.433279	-1.66842	-0.646294	0.0580405	-0.474273			+		24_0	0.744999	0.441497	0.20907	1.51769	1.32504	0.192321	-0.35243	-2.48767	2.48652	0.00614188	-0.760056	-4.71883	1.80408	0.0187164	-0.591041	-3.33542	O15381;O15381-2	NVL	O15381;O15381-2
1.13211	0.228523	0.762212	0.70795	1.61274	1.55013	0.922904	0.945891	-0.00351567	-0.159777	-0.176807	-0.158888	-0.958722	-0.665289	0.263863	-0.441349	-1.09754	-1.27499	-1.27151	-1.91794				+	48_0	1.08688	0.329859	0.312979	2.08761	2.33311	0.0501765	-0.473517	-4.3848	1.95523	0.0141231	-0.658742	-3.62085	3.72294	0.000267943	-1.19351	-8.1049	O15397	IPO8	O15397
1.38374	0.828597	0.88114	0.685855	0.431869	-0.111627	0.285385	0.264858	0.582442	-0.28173	1.02256	1.04143	-0.583699	-0.228899	-2.58618	0.162645	-0.120994	-1.88746	-0.860864	-0.909067				+	48_0	2.04967	0.136842	-0.264618	-3.80464	0.462393	0.539479	-0.128689	-1.02516	1.49643	0.0312299	-0.638197	-2.78268	2.5265	0.00465003	-0.687525	-4.8084	O15427	SLC16A3	O15427
0.291021	-0.722246	-0.0984772	-0.0980442	2.25009	1.49372	0.721595	1.32381	0.71794	0.207853	-1.17647	-1.28535	0.185347	-1.09313	-1.76833	-0.247841	-0.515682	0.525184	-0.353682	-0.357299						2.26573	0.107857	0.600656	4.24273	0.161073	0.791936	-0.0850191	-0.418536	0.552605	0.253544	-0.214936	-1.18682	0.0198221	0.937828	-0.00690174	-0.0583249	O15439;O15439-2	ABCC4	O15439;O15439-2
-0.387967	-0.943506	-0.679881	-1.30345	-0.844395	-1.17953	-1.34072	-0.987813	-0.227293	-0.267101	1.75538	0.0128817	0.589154	0.732014	1.75428	0.236611	1.33245	-0.0210222	1.30766	0.462246			+	+	24_0;48_0	0.539369	0.549611	-0.0682993	-1.16344	1.15609	0.241906	0.302032	2.20304	2.32361	0.00778313	0.436189	4.36462	2.22147	0.0084545	0.421002	4.15087	O15460;O15460-2	P4HA2	O15460;O15460-2
1.3647	0.519489	0.646718	0.675636	0.967474	0.897772	1.25523	0.365793	1.33808	0.308162	0.386781	-1.24322	-0.541265	-0.95713	-1.88809	-1.29358	-1.34137	-0.465099	-0.466263	-0.529819			+	+	24_0;48_0	0.0961158	0.904742	0.0295708	0.262843	0.4844	0.528257	-0.255488	-1.06513	2.92151	0.00319864	-0.833736	-5.75585	2.71219	0.00355882	-0.635254	-5.23912	O15523;O15523-2	DDX3Y	O15523;O15523-2
0.813677	0.243428	1.5704	1.56338	-0.00770431	0.267386	0.659751	0.751867	-0.328752	0.789114	-0.493196	0.480955	-0.134923	-0.136458	-1.29409	0.650492	-2.0667	-1.92205	-0.730821	-0.67576				+	48_0	0.864086	0.397348	-0.135023	-1.71724	1.09076	0.261739	-0.200572	-2.09406	1.3235	0.0449774	-0.27362	-2.48506	2.54871	0.00457662	-0.513719	-4.85863	O43150;O43150-2	ASAP2	O43150;O43150-2
1.32352	0.275098	0.909317	0.576504	1.21252	0.413503	1.3662	0.569308	0.769403	0.173596	-0.922098	0.305112	-0.292408	-0.394462	-2.69778	-0.698025	-1.08149	-0.265229	-1.07127	-0.471321				+	48_0	0.138852	0.862179	0.0745881	0.366803	0.812033	0.368575	-0.431246	-1.63031	1.5877	0.0265219	-1.12049	-2.94319	2.55147	0.00453541	-0.933921	-4.86489	O43156	TTI1	O43156
0.912244	0.713197	0.638631	0.862582	-0.0806655	0.0818976	0.725968	0.861252	0.497896	0.626564	1.03618	0.5876	-0.283038	-0.129788	-0.347555	0.113667	-1.50197	-2.67965	-1.20116	-1.43385			+	+	24_0;48_0	0.789318	0.42628	-0.140073	-1.59225	0.291684	0.66543	-0.0344591	-0.698739	3.63518	0.0010297	-0.343613	-7.81484	3.49327	0.00065252	-0.905462	-7.36431	O43166;O43166-2;O43166-3	SIPA1L1	O43166;O43166-2;O43166-3
1.57303	-0.0818244	-0.416349	-0.232118	1.33345	0.454397	0.151895	0.835724	-1.55987	-1.67872	-0.288458	-0.805074	-0.245293	-0.732298	-1.08239	-1.26522	1.15178	1.06201	0.674181	1.15116						0.405466	0.631454	0.125553	0.919854	1.20948	0.225162	-0.336166	-2.29248	1.05737	0.077332	-0.270755	-2.0385	0.847121	0.116927	0.207642	1.68894	O43184	ADAM12	O43184
0.775604	0.505965	0.748633	0.609202	1.49561	0.628793	1.03704	0.796715	0.96832	0.530344	0.465542	-0.425796	-0.735025	-0.542129	-0.459998	-0.274793	-1.70629	-1.09789	-2.16127	-1.15858			+	+	24_0;48_0	0.829926	0.41002	0.139494	1.66023	0.405849	0.575069	-0.116459	-0.920573	4.27944	0.000363636	-0.492003	-10.172	3.83132	0.000195122	-0.926966	-8.47579	O43252	PAPSS1	O43252
0.653622	0.682498	1.31019	1.05589	0.948104	0.63843	1.17614	0.271556	0.0256208	0.46818	0.513122	-0.318465	-1.20915	-0.971163	0.707215	-1.09269	-2.39225	-0.603682	-0.98162	-0.881556				+	48_0	0.274423	0.739703	-0.0720487	-0.663619	1.61176	0.137218	-0.325069	-2.98595	1.77002	0.0191271	-0.67608	-3.27248	2.59852	0.00426433	-0.923442	-4.97254	O43293	DAPK3	O43293
1.34349	1.04893	0.974162	0.566207	1.52305	1.3212	0.755769	0.539066	0.497293	-0.149674	-0.256239	-0.292196	-0.289731	-0.771299	-1.03282	-1.19699	-1.25334	-0.364133	-1.80284	-1.15991			+	+	24_0;48_0	0.0651236	0.934642	0.0263	0.183102	2.25603	0.0550872	-0.526957	-4.2225	3.40255	0.00208924	-0.920877	-7.08774	3.13333	0.00184677	-1.08525	-6.3159	O43294;O43294-2	TGFB1I1	O43294;O43294-2
0.808241	0.107152	0.386831	0.738556	1.6608	0.939091	1.14357	0.461268	0.744324	0.283022	-0.49073	-0.249999	-0.662493	-0.619909	-2.63057	-0.130665	-1.36575	0.587189	-1.08939	-0.620538						0.926297	0.374474	0.328884	1.82076	0.656165	0.435907	-0.266603	-1.3667	1.41268	0.0376612	-0.92473	-2.63758	1.30591	0.0477733	-0.688372	-2.45519	O43353	RIPK2	O43353
-1.00876	-1.74839	-0.528909	-1.80696	-0.189275	-0.240046	-0.917094	-0.187129	-1.09652	-0.224927	0.812234	1.59236	0.406348	-0.161009	1.25453	0.72691	1.55155	0.718063	0.208457	0.838565			+	+	24_0;48_0	1.33431	0.269621	0.225418	2.50345	1.2292	0.219816	0.39113	2.32562	2.28605	0.00847128	0.463556	4.28529	2.64547	0.00397772	0.532575	5.0815	O43399-2;O43399-3;O43399-4	TPD52L2	O43399-2;O43399-3;O43399-4
-0.910391	-1.88377	-1.93929	-1.17949	0.480787	0.984273	-0.0610977	-0.163975	0.196702	-0.407033	1.5669	-0.45911	0.364198	0.277081	1.98317	0.156008	0.719017	-0.0263904	0.716678	-0.414265			+	+	24_0;48_0	2.54257	0.0825333	0.317913	4.84471	1.71502	0.120101	0.302689	3.17183	2.30743	0.00804738	0.386379	4.33034	2.40062	0.00619093	0.307026	4.52994	O43491	EPB41L2	O43491
0.823879	0.939767	0.74714	0.701039	1.42076	0.722669	0.762364	0.663842	0.0394512	0.0742626	-0.513235	-0.522857	-0.306544	-0.285882	-3.31979	-0.560249	-0.574051	-0.112416	-0.653341	-0.0468062				+	48_0	0.190107	0.812405	0.105026	0.484072	2.99119	0.020995	-1.21348	-5.93577	1.39182	0.0393673	-2.25551	-2.60173	3.37483	0.00100602	-1.34974	-7.00496	O43520	ATP8B1	O43520
0.780743	0.216622	0.13517	0.582888	0.0597232	1.09854	-0.0596921	1.45417	0.151605	0.50152	1.90959	0.553519	-1.00557	-0.883842	-1.03864	0.199687	-0.972796	-1.22782	-0.215245	-2.24016						0.204399	0.801345	0.0424156	0.515562	0.36417	0.605711	0.07096	0.841455	1.80572	0.017742	-0.225107	-3.33846	1.93308	0.0149564	-0.322755	-3.57838	O43592	XPOT	O43592
0.464178	0.544908	0.225499	0.334984	2.3934	0.820548	0.604411	0.820592	0.805249	0.990669	-0.0925899	-1.50879	-0.21687	-0.416277	-1.58396	-1.47758	-0.419559	-0.917829	-0.907518	-0.463469				+	48_0	0.929245	0.373256	0.166792	1.82566	0.242842	0.709755	-0.0747199	-0.59803	1.97079	0.0138532	-0.286062	-3.65084	3.36288	0.000991696	-0.232466	-6.96949	O43660;O43660-2	PLRG1	O43660;O43660-2
0.640961	0.930005	0.73971	0.22367	1.97639	1.17243	0.999201	0.79335	0.618003	0.537638	-0.493483	-0.562242	0.0581873	-0.969832	-1.20073	-1.18013	-1.6834	-0.693146	-0.756163	-1.15041			+	+	24_0;48_0	1.04254	0.339857	0.351903	2.01385	0.868194	0.348962	-0.35591	-1.72408	2.32455	0.00779095	-0.851878	-4.36661	3.11166	0.00186323	-0.996704	-6.25677	O43665	RGS10	O43665
1.02252	0.80734	0.727823	0.64552	0.693095	1.075	0.826863	0.78639	0.752888	-0.409258	0.669496	-0.587473	-0.750618	-0.757636	-3.05397	-0.640631	-0.58432	-0.71079	-0.394031	-0.118209				+	48_0	0.147737	0.853765	0.0830905	0.387663	0.989203	0.301728	-1.29552	-1.92525	1.92254	0.0150223	-3.9208	-3.55823	3.76037	0.000183306	-2.33705	-8.23141	O43683;O43683-2;O43683-3	BUB1	O43683;O43683-2;O43683-3
0.0692843	0.814643	0.079008	0.297039	0.280215	0.48287	0.22388	-0.211314	-0.285313	0.317383	1.18656	0.178251	0.590882	-0.396113	2.04981	0.113427	-0.372971	-2.23661	-0.788157	-2.39278						0.211849	0.794997	-0.0239406	-0.531791	0.0333751	0.951731	0.00676775	0.0968105	0.194855	0.70113	0.0542769	0.494589	1.77251	0.019898	-0.348513	-3.27705	O43707	ACTN4	O43707
1.25531	1.53913	1.36853	1.16482	1.46526	0.0821399	-0.242546	0.07363	0.659901	0.618645	-0.581212	-0.393754	-0.320291	-0.832726	-1.5953	-0.90874	-0.186281	-1.23664	-0.371831	-1.55804			+	+	24_0;48_0	1.35255	0.266656	-0.48607	-2.53454	2.00787	0.0789128	-0.618366	-3.72274	3.74989	0.000945455	-1.10583	-8.1958	3.14912	0.00181707	-1.06838	-6.35924	O43734;O43734-2;O43734-3;O43734-4;O43734-5	TRAF3IP2	O43734;O43734-2;O43734-3;O43734-4;O43734-5
-0.0688811	0.576667	1.21372	1.16806	-0.596057	0.83994	1.45804	0.523825	0.541001	0.823755	0.299594	0.344397	-1.88181	0.63247	-1.16651	-0.490707	-1.8256	-0.300186	-1.17082	-0.920894				+	48_0	0.117639	0.882966	-0.0236254	-0.31599	0.282466	0.673778	-0.0313482	-0.680045	1.25051	0.0522059	-0.206283	-2.36151	2.18406	0.00902106	-0.25294	-4.07409	O43747;O43747-2	AP1G1	O43747;O43747-2
0.830682	-0.0530145	1.28562	0.287127	-0.0546313	0.718682	-0.721582	0.574675	-0.0988555	0.611048	-0.228303	0.452049	-0.475984	0.39227	1.96472	0.172671	-1.03539	-2.70913	-1.11589	-0.796776						0.468098	0.594977	-0.101108	-1.03555	0.5164	0.510031	-0.0890408	-1.1226	0.0433455	0.927173	-0.0163655	-0.124465	2.04525	0.0122444	-0.44163	-3.79595	O43776	NARS1	O43776
1.21039	0.731627	0.546747	0.857736	0.730863	0.409216	0.88057	0.970421	-0.0892971	0.407009	0.712772	0.00689395	-0.696632	-0.68161	0.57167	-0.145329	-2.11539	-1.78967	-0.659465	-1.85852				+	48_0	0.186697	0.816472	-0.0175099	-0.476487	1.32314	0.192512	-0.113758	-2.48444	1.76148	0.0194306	-0.211759	-3.25676	3.35143	0.00103151	-0.481292	-6.93567	O43795	MYO1B	O43795
0.747893	-0.703626	-0.0562943	0.0144391	-1.27468	0.477714	-1.48565	-0.257038	-0.612584	0.146041	-2.29009	-0.670091	-0.211502	0.210321	1.03317	0.118371	0.488977	1.20822	1.57447	1.54193						0.54019	0.549364	-0.207168	-1.16489	0.703206	0.416828	-0.27946	-1.44695	0.30311	0.563857	0.0935531	0.721729	1.66875	0.0236318	0.392092	3.08805	O43824	GTPBP6	O43824
-0.622252	-0.362285	-0.511328	-0.0792494	-1.23297	-1.62673	-1.49594	-0.669956	-0.532536	-0.930535	1.6655	0.333561	0.371956	0.990383	1.97663	0.764318	1.16041	0.00177528	0.55708	0.242168						1.92298	0.153659	-0.268816	-3.55908	0.394793	0.583766	0.16447	0.899769	2.11193	0.0108308	0.442386	3.92827	1.72703	0.0214348	0.275521	3.19369	O43852;O43852-3	CALU	O43852;O43852-3
-1.19361	-1.21954	-1.15806	-1.63841	0.651333	0.690824	0.561085	0.379076	0.869108	1.54716	1.27271	0.325157	0.690216	0.467653	1.12123	-0.126879	-1.6747	-0.124445	-0.757461	-0.68246	+		+		24_0;4_0	5.10931	0.012	0.628168	14.1522	3.68947	0.0119529	0.773374	7.99323	3.19896	0.00225486	0.61726	6.49759	0.703766	0.158558	0.165222	1.4479	O43854;O43854-2	EDIL3	O43854;O43854-2
-0.832309	-0.503255	-0.326009	-0.93749	-1.37899	-0.773537	-1.24907	-1.0218	-0.893894	-0.0472599	2.08556	0.81055	0.377318	0.140446	-0.201694	0.507292	1.40682	1.08725	1.58357	0.166505				+	48_0	1.23906	0.285309	-0.160337	-2.34221	0.882125	0.343512	0.400244	1.74729	2.17697	0.0104242	0.30079	4.05965	2.58688	0.00435027	0.601436	4.94576	O43865;O43865-2	AHCYL1	O43865;O43865-2
1.19768	0.144698	0.615509	1.1576	1.60368	0.473615	0.827703	0.927048	0.307438	0.317725	-0.0202356	-0.688923	-0.331599	0.263464	-0.922628	-0.523159	-2.52472	-0.858966	-1.46558	-0.500349				+	48_0	0.207016	0.799552	0.0819232	0.521278	1.23071	0.219469	-0.365795	-2.32816	1.78312	0.0188607	-0.529278	-3.29662	2.22658	0.00838498	-0.96781	-4.16143	O43896	KIF1C	O43896
0.495652	1.14187	0.191619	0.531509	0.0141507	-0.748014	-1.04978	-2.72955	0.671642	-0.620552	0.058466	-0.975872	1.11521	1.60511	0.727216	0.57401	0.50164	-0.340596	-0.0799149	-1.08381						1.51071	0.237724	-1.64372	-2.80762	0.996747	0.299469	-0.771655	-1.93778	0.655038	0.194115	0.397164	1.36476	1.14681	0.0638247	-0.804265	-2.18753	O60218	AKR1B10	O60218
-0.343701	-0.736669	-0.149459	-0.701543	-0.0411048	-0.139894	-0.477454	-0.0976524	0.266857	-0.509126	-0.575349	-0.378366	-0.58987	-1.05928	-1.9529	1.09559	1.3959	1.69118	1.56732	1.73553				+	48_0	0.853549	0.400512	0.599738	1.69967	0.325806	0.639588	0.375268	0.766818	0.079009	0.869169	-0.29347	-0.21933	4.87438	0.000270531	4.24636	12.8987	O60240	PLIN1	O60240
0.483978	0.213856	0.823579	1.16097	1.52129	0.568076	1.11091	1.1629	0.385572	-0.658509	0.411649	0.484849	-0.617652	-1.19301	-2.46669	-0.41838	-0.458205	-0.591054	-1.02836	-0.895768				+	48_0	0.72082	0.455008	0.212144	1.47682	0.739585	0.40053	-0.259857	-1.50856	1.97201	0.0138514	-0.931241	-3.65319	2.93385	0.00255766	-0.713852	-5.78741	O60264	SMARCA5	O60264
0.956778	0.87912	0.982633	0.470806	1.22942	1.39521	1.47069	0.455448	0.294683	0.25602	-0.0557847	-0.0809765	-0.904966	-0.770855	-0.094023	-1.21977	-1.77279	-1.10738	-1.11225	-1.27201			+	+	24_0;48_0	0.563033	0.536719	0.0707698	1.20518	2.4445	0.0436565	-0.161319	-4.62584	2.98209	0.0025222	-0.352269	-5.91204	4.43984	0.000168168	-0.479893	-10.8494	O60271;O60271-4	SPAG9	O60271;O60271-4
0.830651	0.433275	0.621255	0.65667	0.982812	0.947511	0.99103	0.460564	0.712506	0.414202	0.116322	-0.0672102	-0.335397	-0.160624	-3.18099	-0.27441	-0.760733	-0.405864	-1.49618	-0.485389				+	48_0	0.66347	0.481392	0.319314	1.37921	0.91467	0.333512	-0.519237	-1.80143	1.15679	0.0628119	-2.46813	-2.20422	2.79664	0.00307093	-2.16281	-5.44342	O60292	SIPA1L3	O60292
1.65841	0.618013	0.614967	1.01719	1.27249	0.871633	0.960845	0.602442	0.415918	0.259279	-0.49143	0.568402	-0.365946	-1.26663	-0.994938	-0.657892	-1.45648	-1.32372	-1.53827	-0.764273			+	+	24_0;48_0	0.0633037	0.935484	-0.0113225	-0.178289	1.22537	0.220587	-0.177659	-2.31919	2.90549	0.00325503	-0.404916	-5.71506	3.52209	0.000527174	-0.506079	-7.45402	O60306	AQR	O60306
-1.24871	-1.55669	-1.08825	-0.963651	-0.23049	-0.970596	-0.913927	-0.543667	-0.772297	-0.623747	0.566775	0.642745	0.495338	1.05699	0.575885	0.517708	1.78843	0.714777	1.02455	1.52883			+	+	24_0;48_0	1.36368	0.267496	0.118872	2.55355	1.57923	0.144013	0.252534	2.92818	4.27619	0.00036129	0.405675	10.1587	3.98955	0.000220472	0.536013	9.04371	O60331;O60331-2;O60331-3;O60331-4	PIP5K1C	O60331;O60331-2;O60331-3;O60331-4
0.886898	0.545831	0.881622	0.873227	0.690735	0.961879	0.905945	0.755057	0.354333	0.184279	-0.155425	0.353365	-0.331808	-1.08344	-3.16143	-0.413566	-1.20821	-0.400878	-0.325986	-0.312423				+	48_0	0.111127	0.887602	0.0534143	0.300089	2.2388	0.0561055	-1.03874	-4.18671	1.66092	0.02306	-3.46575	-3.07395	2.96115	0.00246397	-2.30338	-5.8577	O60353;O60353-2	FZD6	O60353;O60353-2
0.596565	0.931749	0.884465	1.29154	-1.45066	-0.0481104	0.375892	0.833568	-0.421108	0.26617	1.11255	1.51249	0.138276	-0.49371	-0.628405	-0.157888	-0.18125	-2.22909	-0.847734	-1.4853			+	+	24_0;48_0	1.00038	0.351137	-0.4409	-1.94381	0.28101	0.675192	-0.136259	-0.677079	2.78495	0.00449701	-0.535007	-5.41483	2.4261	0.00605445	-0.932633	-4.58548	O60447;O60447-2	EVI5	O60447;O60447-2
1.42921	0.807314	-0.101953	0.80402	1.65034	0.720348	1.09743	0.458118	1.22442	0.176032	-1.44821	-0.212091	-0.643608	-0.151439	-1.49205	-0.321342	-1.24992	-0.478148	-1.44166	-0.826813				+	48_0	0.246403	0.763778	0.188346	0.605517	0.593247	0.463468	-0.609948	-1.25802	1.72877	0.020838	-1.05783	-3.19686	2.40396	0.00617834	-1.32254	-4.53719	O60512	B4GALT3	O60512
0.80881	0.768971	0.912943	0.911931	2.08256	0.521415	1.32456	0.122519	0.633248	0.207336	-0.735611	-1.3214	-1.29805	-0.972725	0.0209211	-0.672185	-0.805883	-0.323157	-1.70662	-0.479575			+	+	24_0;48_0	0.140601	0.85978	0.057318	0.37093	1.38756	0.178416	-0.408326	-2.59442	2.8503	0.0037965	-0.559102	-5.57614	2.77503	0.00326412	-0.593861	-5.39064	O60518	RANBP6	O60518
0.58929	0.722681	-0.375531	-0.0109348	1.75907	1.28694	0.0284877	0.872153	0.517884	0.970718	0.42416	-0.503781	0.107489	0.763589	-1.39824	-0.890339	-0.430222	-0.885543	-1.4365	-2.11137						0.84403	0.403639	0.129452	1.68378	0.1112	0.849574	0.0207162	0.300268	0.483797	0.315401	-0.100394	-1.06404	1.76011	0.0203383	-0.248056	-3.25425	O60547;O60547-2	GMDS	O60547;O60547-2
1.50624	0.574472	1.00219	0.52668	0.499453	0.699527	0.431518	0.584018	0.288454	-0.402112	1.17511	-0.396127	-0.52022	0.299179	-0.0681306	-0.355921	-0.0133923	-1.59788	-2.29881	-1.93425				+	48_0	0.724701	0.452329	-0.110553	-1.4834	0.843558	0.356899	-0.233319	-1.683	1.97817	0.0137617	-0.337165	-3.66509	2.28236	0.00765198	-0.749182	-4.27756	O60678	PRMT3	O60678
-2.19332	0.429996	-0.540241	-0.735667	-0.929183	-0.421797	-0.257625	-0.627539	0.337533	0.290415	1.88977	0.949716	0.142764	0.761183	1.97704	1.00376	-0.600763	-0.203278	-0.268751	-1.00401						0.1352	0.86571	0.0250564	0.358161	1.31737	0.193794	0.203009	2.47464	1.3989	0.0387186	0.216029	2.61389	0.162052	0.592909	0.0300279	0.420782	O60701	UGDH	O60701
1.04873	1.05874	1.2999	0.529611	0.487663	0.927253	-0.360769	0.72092	1.23485	-0.103531	-0.876273	-0.558248	0.0456181	-0.843892	0.945233	-0.617576	-0.275966	-0.895645	-1.39072	-2.3759				+	48_0	0.828341	0.410171	-0.270414	-1.65758	1.12631	0.2513	-0.530366	-2.15332	1.35859	0.0417692	-0.551307	-2.54486	2.47708	0.00533666	-1.11012	-4.69783	O60704	TPST2	O60704
0.895956	0.622481	0.642591	0.819174	1.40659	1.15813	0.812209	0.630915	0.95042	0.27599	-0.179104	-0.555841	-0.24107	-0.1975	-1.68257	-1.04347	-2.23563	-0.487737	-1.29995	-0.291587			+	+	24_0;48_0	0.664237	0.48091	0.0987067	1.38052	0.962137	0.312674	-0.239048	-1.8803	2.26969	0.00867816	-0.59022	-4.25101	2.18186	0.009059	-0.700708	-4.06961	O60711;O60711-2	LPXN	O60711;O60711-2
-1.03287	-0.67945	-1.58851	-0.458223	-0.697288	-0.832432	-0.493938	-0.543069	-0.164682	-0.397471	-0.331747	-0.367473	0.414917	0.470559	0.421115	-0.251853	0.828059	2.41092	1.5163	1.77713				+	48_0	0.534216	0.550992	0.0579758	1.15431	1.31968	0.19376	0.121448	2.47856	2.14831	0.0105429	0.234066	4.00147	3.11876	0.00187438	0.500414	6.27611	O60749	SNX2	O60749
1.15057	1.29558	1.40941	1.30865	1.37381	1.44635	-0.532702	0.673734	0.215521	-0.457856	-0.807449	-0.355882	-0.587211	-0.345424	-1.31909	-1.0272	-0.79437	-0.874287	-1.28732	-0.484854			+	+	24_0;48_0	0.555928	0.539804	-0.455243	-1.19268	3.53822	0.013181	-1.35763	-7.5046	4.08356	0.000285714	-1.74473	-9.39669	4.77231	0.000233333	-1.77819	-12.3873	O75084	FZD7	O75084
-1.10618	-0.750773	-1.05046	-0.359057	-1.12372	-0.872748	-0.0194155	-0.473476	0.391465	-0.457911	-0.694508	-1.33322	0.528616	0.331515	1.37193	0.105608	0.600905	1.80458	1.11638	1.99048			+	+	24_0;48_0	0.270786	0.742815	0.0476623	0.656156	0.312622	0.648504	0.0718999	0.740716	2.29721	0.00829833	0.343717	4.30878	3.03281	0.00212429	0.538428	6.04523	O75306	NDUFS2	O75306
0.783619	0.34491	0.938318	0.757154	0.815443	0.523205	0.536558	0.662474	0.690888	0.01358	-0.252886	0.395107	-1.69266	0.0703732	-3.23617	-0.376694	-0.387239	-0.221512	-0.773857	0.409389						0.196135	0.80789	-0.11309	-0.497414	1.05244	0.277133	-0.780995	-2.03032	1.43228	0.0362318	-3.18319	-2.67138	1.85229	0.0171321	-1.49982	-3.42535	O75317	USP12	O75317
1.33119	1.01411	1.48606	0.871801	1.51223	0.772157	0.631033	0.311532	-0.0449561	-0.871817	-1.5311	-0.785929	-0.0254596	-0.95662	0.555137	-0.435182	-0.963435	-0.882724	-1.71231	-0.275722				+	48_0	0.599899	0.512689	-0.284865	-1.26959	2.98471	0.0214778	-1.5316	-5.91887	2.13766	0.0105717	-1.07393	-3.97997	3.21308	0.00174194	-1.64745	-6.53724	O75319	DUSP11	O75319
1.11113	0.903435	0.999135	0.937756	1.044	0.864642	0.797526	0.828126	0.401417	0.296	0.217371	0.272794	-0.456742	-0.5594	-0.900629	-0.523575	-1.6509	-1.38003	-1.89969	-1.30237		+	+	+	12_0;24_0;48_0	0.708744	0.459536	-0.156094	-1.45636	4.60096	0.00411765	-1.03421	-11.5712	5.19562	0.000982456	-2.39174	-14.6411	5.68509	0.000622222	-3.8109	-17.734	O75326;O75326-2	SEMA7A	O75326;O75326-2
0.719287	0.255644	0.610214	0.349615	1.33912	0.657646	0.901799	0.877964	1.0572	1.04779	-0.34847	0.392795	-0.440393	-0.637082	-2.61938	-1.06014	-0.601242	-1.33959	-0.901343	-0.261431				+	48_0	1.37218	0.264984	0.755465	2.56809	0.0537784	0.926171	0.0880075	0.152846	1.78927	0.0186211	-2.74486	-3.30799	2.59828	0.00426146	-2.06666	-4.97197	O75330;O75330-2;O75330-3;O75330-4	HMMR	O75330;O75330-2;O75330-3;O75330-4
-1.32981	-0.697586	-0.917795	-0.654889	-1.32982	-1.257	-0.773827	-0.758025	-0.512016	0.327726	0.876025	0.0659203	-0.454121	0.837453	1.57478	1.09003	1.08028	0.934417	1.78372	0.114528				+	48_0	0.242052	0.769242	-0.0462737	-0.596365	1.80148	0.10504	0.388846	3.3306	1.95132	0.0140963	0.593229	3.61333	2.6105	0.00413596	0.670396	5.0002	O75367;O75367-2;O75367-3	MACROH2A1	O75367;O75367-2;O75367-3
-0.71558	-0.801321	-0.926821	-0.915823	-1.27934	-1.09673	-0.656259	-0.95156	-0.947806	-0.481995	1.79004	0.246563	0.881559	0.0870854	1.45713	0.55363	0.880119	0.516451	1.69734	0.663316			+	+	24_0;48_0	0.508294	0.567296	-0.0518954	-1.10811	0.8238	0.365193	0.329683	1.64999	2.78746	0.00443976	0.526894	5.42096	3.24699	0.00160526	0.591546	6.63314	O75380	NDUFS6	O75380
1.80965	0.353733	0.852305	0.682398	0.53658	0.270266	0.296507	1.18093	-0.359483	0.414147	1.03935	0.424224	-0.335291	-1.07719	-1.88686	0.294955	-1.96696	-0.852837	-0.635661	-1.04076				+	48_0	0.413952	0.626869	-0.112458	-0.935743	0.608855	0.455849	-0.173392	-1.28514	1.59911	0.0257754	-0.533136	-2.96345	2.51459	0.00485841	-0.651801	-4.78161	O75410;O75410-2;O75410-7;O75410-9	TACC1	O75410;O75410-2;O75410-7;O75410-9
-0.46853	-0.839874	-0.455841	-1.04658	-0.330818	-0.610455	-1.82029	-0.374379	-0.586151	-0.203342	-0.759918	-0.620635	0.731518	0.97087	0.278333	0.164942	1.78229	0.859108	2.13818	1.19158			+	+	24_0;48_0	0.0769723	0.92208	-0.0237329	-0.214069	0.370228	0.601654	0.0467741	0.853075	2.69118	0.00523118	0.361805	5.18913	3.31017	0.00105096	0.641051	6.81486	O75431;O75431-2	MTX2	O75431;O75431-2
-1.57659	-0.775942	-0.471878	-1.25125	-0.508509	-0.59192	-0.606819	-1.51149	0.187243	-0.65343	0.943239	-0.0180842	0.0997521	0.661346	2.39552	0.0988201	0.656315	1.12452	0.918856	0.880303				+	48_0	0.257322	0.752873	0.0644507	0.628326	1.48415	0.159415	0.341059	2.76128	1.66021	0.0230342	0.551388	3.07267	3.45977	0.000631579	0.575799	7.26118	O75439	PMPCB	O75439
-0.903699	-1.80084	-1.22313	-0.786325	-0.171287	-1.4153	-0.748777	-0.106645	-0.398309	-0.195991	0.0594623	-0.710557	0.841197	0.994196	1.32771	0.522013	0.812028	1.13318	1.41515	1.35592			+	+	24_0;48_0	0.731547	0.448907	0.262922	1.49498	1.67777	0.12546	0.401398	3.10431	3.51872	0.0014186	0.971975	7.44347	3.94976	0.000214971	1.0913	8.89783	O75462	CRLF1	O75462
-1.65207	-0.871988	-0.03202	-0.439575	-1.09989	-1.81718	-0.524751	-0.590588	-0.918337	0.800149	0.188326	0.7145	0.292853	-0.207123	1.17532	1.06336	0.917579	0.0547856	1.87537	1.07129						0.228001	0.780945	-0.0825303	-0.566559	0.912487	0.334346	0.300927	1.7978	1.49959	0.031071	0.423499	2.7882	1.83631	0.0176527	0.550438	3.39542	O75489	NDUFS3	O75489
0.0932497	1.03815	0.580284	0.314204	1.44055	1.57082	1.39742	0.702612	0.426906	-0.0623373	-0.490701	-1.13366	-0.978215	-1.10921	0.507568	-1.30168	-0.142239	0.00681002	-0.917426	-1.94311						1.47003	0.248005	0.36007	2.73673	1.10293	0.258403	-0.383429	-2.11434	1.42372	0.0369704	-0.572682	-2.65659	1.36656	0.0428196	-0.586035	-2.55848	O75508	CLDN11	O75508
1.10307	0.486182	0.681924	0.765137	0.520019	1.0051	0.275263	0.704006	0.106616	0.137882	1.81457	0.526938	-0.717006	-0.879078	-0.103539	-0.75384	-0.690988	-1.74848	-1.16164	-2.07213			+	+	24_0;48_0	0.274099	0.739623	-0.0575609	-0.662956	0.0979165	0.866062	-0.0487282	-0.267355	3.14734	0.00222951	-0.594056	-6.35435	3.21404	0.00174381	-0.942472	-6.53994	O75534;O75534-2;O75534-3;O75534-4	CSDE1	O75534;O75534-2;O75534-3;O75534-4
-1.46434	-0.980325	0.277385	-0.151892	-0.0711132	-0.613541	-1.94913	-0.809824	0.69931	0.283622	0.00724815	-0.201248	0.650896	0.326406	-1.40455	0.0556446	0.910377	0.938196	1.65091	1.84598				+	48_0	0.199143	0.805237	-0.059227	-0.504039	0.895198	0.341093	0.163713	1.76904	0.34806	0.503248	0.102584	0.81034	2.22062	0.00845005	0.403717	4.14913	O75569	PRKRA	O75569
0.688125	0.535514	0.526307	0.409401	1.61614	1.32001	1.38206	0.585264	0.950147	0.196875	-0.749177	-0.471768	-0.0290277	-0.842691	-1.66953	-0.650474	-1.41941	0.154918	-1.65065	-0.882038						1.6095	0.218145	0.581681	2.98192	0.708849	0.41367	-0.473393	-1.45653	2.09646	0.0113322	-1.13428	-3.89736	1.98059	0.013591	-1.26262	-3.66977	O75616	ERAL1	O75616
1.15433	0.656522	0.2522	0.540277	1.44895	0.869488	0.791631	0.940121	0.894323	0.183511	-0.326279	-0.254758	-0.234822	-1.08742	-2.78292	-0.711561	-1.0361	-0.149603	-0.939253	-0.208637				+	48_0	0.739766	0.444088	0.164609	1.50886	0.770031	0.387338	-0.239659	-1.55985	1.7132	0.0212121	-0.844175	-3.16851	2.1991	0.00884265	-0.561671	-4.10487	O75691	UTP20	O75691
1.00749	1.01665	0.925224	0.816695	0.738962	0.837537	0.902303	0.455011	0.723227	0.76602	0.139703	0.156397	-0.355372	-0.413214	-0.536792	-0.584332	-1.29671	-1.62301	-1.90067	-1.77511			+	+	24_0;48_0	0.978604	0.356584	-0.162928	-1.90765	1.49057	0.158287	-0.387762	-2.77247	5.99944	0.00254545	-1.10723	-20.0435	5.82336	0.0007	-2.02848	-18.7161	O75717	WDHD1	O75717
-0.510919	-0.707176	-0.602556	-1.77041	-0.390825	0.175088	-0.819339	-0.196833	-0.459412	-0.0837882	-0.938354	-1.30849	0.568895	0.21776	0.776151	0.0192173	1.3139	2.27841	0.925829	1.51286				+	48_0	0.818865	0.414149	0.179843	1.64174	0.198834	0.75138	0.0610633	0.503359	2.0523	0.0119937	0.394355	3.80982	2.97178	0.00233127	0.733509	5.88524	O75746;O75746-2	SLC25A12	O75746;O75746-2
1.30348	0.740465	1.10225	0.90214	1.48782	1.0011	0.971733	0.872546	0.297246	0.0497279	-0.492115	0.0862565	-1.19701	-0.498151	-0.883314	-0.74183	-1.3323	-0.909308	-1.51768	-1.24306			+	+	24_0;48_0	0.147494	0.853966	0.0469303	0.387095	2.58429	0.0346456	-0.676646	-4.93981	4.15747	0.000311111	-1.21395	-9.68278	4.86012	0.000262911	-1.49106	-12.8261	O75815	BCAR3	O75815
-1.41487	-1.10781	-0.926593	-0.81245	-1.02584	-0.484108	-1.04139	-0.807795	-0.855167	-0.323794	1.29156	0.23524	0.42473	0.209589	1.47318	0.723767	1.75713	0.781723	1.29884	0.604067			+	+	24_0;48_0	0.571943	0.531622	0.0968146	1.22081	1.28111	0.202981	0.494433	2.41318	2.93885	0.00286403	0.760811	5.80023	3.51879	0.000524324	0.933557	7.44368	O75874	IDH1	O75874
0.944961	0.869598	1.40152	0.54095	-0.169751	1.32968	0.831353	0.422093	0.234221	-0.929259	0.832384	0.419997	-0.943974	0.259593	-0.127121	-0.490698	-0.773584	-1.053	-1.01169	-2.58727				+	48_0	0.407466	0.630522	-0.100582	-0.923605	0.984855	0.302984	-0.23952	-1.91803	2.17364	0.0103964	-0.37872	-4.05286	2.64826	0.00395528	-0.687383	-5.08804	O75886	STAM2	O75886
-1.48356	-0.9878	-1.05428	-0.723603	-0.288783	0.0569112	-1.25728	-0.963057	-0.417896	-0.0241161	1.01917	1.86238	0.333606	-0.857363	1.55226	-0.222109	1.40521	0.35095	1.02866	0.670687				+	48_0	0.629203	0.494998	0.176105	1.32033	1.67521	0.125923	0.655488	3.0997	1.2499	0.0522089	0.495443	2.36048	3.36055	0.00098818	0.755051	6.96262	O75915	ARL6IP5	O75915
-0.089058	-0.215091	-1.32241	-1.83823	-1.62065	-0.0697909	-0.733292	-0.576097	-0.704894	0.459585	0.869781	-0.147041	0.0071474	0.507744	0.314052	-0.0954254	2.02147	0.338828	1.6444	1.24897						0.0782414	0.921175	0.0255916	0.217349	0.911914	0.334167	0.216985	1.79685	1.2384	0.0533063	0.231081	2.34111	2.0984	0.0107101	0.479876	3.90124	O75955	FLOT1	O75955
0.887501	0.567475	0.975099	0.603137	1.28355	0.98105	1.23108	0.700575	0.500107	0.288338	-0.280351	-0.357021	-0.18156	-0.677589	-2.81116	-0.720646	-0.709243	-0.631214	-1.17442	-0.474702				+	48_0	0.872667	0.393652	0.102378	1.73153	1.66291	0.12768	-0.253705	-3.07754	1.69228	0.0220299	-0.653524	-3.13054	3.77759	0.000186667	-0.530166	-8.29014	O75962;O75962-4	TRIO	O75962;O75962-4
0.744086	0.983556	0.817715	0.913511	0.391384	0.0888628	0.518726	0.8497	0.811693	0.645641	0.654079	0.325157	-0.508794	-0.0366667	-0.100139	-0.0275976	-2.1417	-1.95954	-1.25329	-1.71639			+	+	24_0;48_0	1.28736	0.278103	-0.131309	-2.42375	1.16938	0.236839	-0.0833669	-2.22526	3.74779	0.0011223	-0.336964	-8.18868	4.9329	0.000284264	-0.858688	-13.2008	O76003	GLRX3	O76003
-1.41677	-0.908328	-1.06586	-1.55531	-1.22781	-0.931928	-0.708269	-0.453135	0.734668	0.860849	0.907289	0.890297	0.845126	1.0248	1.82283	0.928645	0.477049	-0.425401	0.457512	-0.256243		+	+	+	12_0;24_0;48_0	0.927267	0.373564	0.202547	1.82237	4.97612	0.00823529	1.03937	13.4281	3.93021	0.000491228	1.19246	8.82694	2.45451	0.0055936	0.647996	4.64787	O76054	SEC14L2	O76054
1.42392	1.32186	1.37536	1.26682	0.99865	0.966434	0.905213	1.02391	-0.376466	-0.557646	-1.13458	-0.746069	-0.672328	-1.04845	-0.447946	-0.78334	-1.08446	-1.09148	-0.708729	-0.630689		+	+	+	12_0;24_0;48_0	3.91942	0.0215	-0.427949	-8.78804	4.76933	0.0056	-2.35001	-12.3727	5.44153	0.00121739	-2.38934	-16.1239	5.66656	0.000602151	-2.55072	-17.6062	O76061	STC2	O76061
0.783336	0.964952	1.24478	0.755692	0.689723	0.866572	0.228335	0.970652	0.0215971	-0.786213	1.60278	0.661386	-0.568797	-0.363815	-0.722086	-0.863021	-1.66645	-1.10076	-1.1563	-1.56235			+	+	24_0;48_0	0.587655	0.520116	-0.111981	-1.24828	0.496194	0.520778	-0.253523	-1.08639	4.25901	0.000341463	-0.706335	-10.0885	4.84001	0.000252252	-1.04089	-12.7243	O76074	PDE5A	O76074
0.909342	1.65735	0.742223	1.11721	0.706474	0.290977	0.597725	0.739309	0.621842	1.01676	-0.47858	-0.109719	-0.362928	-0.339353	-1.1636	-0.827649	-1.63066	-1.44712	-1.84411	-0.195493			+	+	24_0;48_0	1.23653	0.28545	-0.268705	-2.33796	1.12021	0.253321	-0.433678	-2.14313	3.14043	0.0022069	-0.914632	-6.33536	2.89001	0.00268452	-1.22601	-5.67585	O94776	MTA2	O94776
0.195547	1.14732	0.496431	1.01593	1.46534	1.07235	0.97782	0.273556	0.507296	-0.374197	-0.0211134	-0.863403	0.0375742	-0.31683	1.04931	-0.913948	-1.92214	-1.6688	-1.23596	-0.922075				+	48_0	0.292415	0.72246	0.0725162	0.700218	1.31551	0.194209	-0.280073	-2.47148	0.79524	0.137799	-0.232896	-1.60218	3.3159	0.00105936	-0.668157	-6.83155	O94804	STK10	O94804
0.301499	0.471429	0.113209	0.641188	1.1152	0.693791	0.463504	0.439599	0.829871	0.678124	0.612444	0.568489	-0.197844	-0.0636664	0.682092	0.00712022	-1.9233	-1.41429	-2.03397	-1.98448				+	48_0	0.7539	0.438478	0.0992346	1.5327	1.20747	0.225767	0.0972943	2.28911	0.56731	0.243665	-0.092103	-1.21269	4.72473	0.000224	-0.74406	-12.1555	O94808	GFPT2	O94808
0.857433	0.966798	0.756491	0.82045	1.45426	0.928907	0.880937	0.841571	0.419374	0.223918	0.241589	0.0248915	-0.121774	-0.527415	-1.39019	-0.79678	-1.9273	-1.45127	-1.44181	-0.760089			+	+	24_0;48_0	0.543961	0.54777	0.0894153	1.17156	3.29677	0.0159706	-0.316208	-6.77601	2.93165	0.00314384	-0.791641	-5.78178	4.03105	0.000225806	-1.13995	-9.19805	O94822;O94822-3	LTN1	O94822;O94822-3
-0.993649	-0.661422	-0.642083	-1.40454	-1.10654	-0.393861	-1.16861	-0.703131	-1.25553	-0.306284	0.593507	0.259141	0.46654	0.593311	2.10677	0.92905	1.14429	0.614879	1.4349	0.49327			+	+	24_0;48_0	0.120511	0.879517	0.0209403	0.322958	0.848527	0.355043	0.190149	1.69129	2.47929	0.00626107	0.495453	4.70274	3.19312	0.00176471	0.469508	6.48128	O94826	TOMM70	O94826
0.425798	0.752831	1.08871	0.904924	1.32539	1.08696	1.05079	0.960161	0.207459	0.294406	0.366511	0.350144	-0.893551	-0.688399	-0.838906	-0.527202	-1.29608	-1.49111	-1.5413	-1.53753			+	+	24_0;48_0	1.00309	0.350955	0.178488	1.94831	1.82343	0.101975	-0.278745	-3.37139	4.0854	0.000287179	-0.873199	-9.40374	5.2368	0.000380952	-1.28951	-14.88	O94851-4	MICAL2	O94851-4
0.699881	0.689819	1.01035	0.319792	1.13447	0.682276	1.50261	0.501498	0.591685	0.450994	0.0410771	-1.06555	-0.368948	0.115722	-0.193907	-0.988139	-2.47332	-0.432831	-1.82707	-0.390414						0.466866	0.595575	0.0531721	1.03331	0.844282	0.356353	-0.130472	-1.6842	2.05687	0.0119713	-0.200665	-3.81883	1.96807	0.013888	-0.37879	-3.64558	O94855;O94855-2	SEC24D	O94855;O94855-2
-0.393487	-0.71693	-0.83276	-1.75187	0.297262	-0.853984	-0.743278	-2.33478	0.631813	0.557365	-0.160271	-0.282147	1.55932	0.103417	0.652186	0.435754	1.32462	0.943335	0.724988	0.839439				+	48_0	0.00822198	0.990896	0.00587511	0.0245026	1.59478	0.140601	0.433048	2.95575	2.0358	0.012221	0.628418	3.77737	2.9773	0.0023066	0.733877	5.89958	O94875-10;O94875-12;O94875-2;O94875-3;O94875-4;O94875-8	SORBS2	O94875-10;O94875-12;O94875-2;O94875-3;O94875-4;O94875-8
1.52566	0.681157	1.19812	1.29395	0.272985	0.375009	0.0254956	-0.0800054	0.540299	0.635469	0.340547	0.334192	-1.07954	-1.44703	-2.42404	-1.01468	-1.10281	0.0605487	-0.596406	0.46107			+		24_0	2.58919	0.0793521	-0.415529	-4.95106	1.98691	0.0806922	-0.288299	-3.68202	3.43621	0.00191351	-1.07938	-7.18934	2.03167	0.0124674	-0.594789	-3.76927	O94907	DKK1	O94907
0.230857	0.844593	0.0970299	1.2331	1.07104	1.09489	1.17121	0.310879	0.983564	0.794877	-0.410999	-0.802704	-0.171292	-0.272912	-2.01266	0.0614743	-2.12469	-0.552994	-1.16266	-0.3826						0.411139	0.628038	0.0981321	0.930484	0.391541	0.586285	-0.145398	-0.893624	1.15388	0.0631157	-0.379202	-2.19935	1.88513	0.0163014	-0.523551	-3.48719	O94915	FRYL	O94915
0.472508	0.186456	1.12217	0.238807	1.77649	1.16461	0.768239	1.14351	0.455264	-0.303014	-0.957721	-0.449553	-0.282335	-1.38912	-0.433217	-0.78895	-2.26642	0.257248	-1.16966	0.454698						1.25215	0.282513	0.205318	2.36427	1.1884	0.230454	-0.237356	-2.25713	2.02715	0.0123617	-0.356115	-3.76042	0.887108	0.107928	-0.343832	-1.75558	O94925	GLS	O94925
-0.947617	-0.826728	-0.796725	-0.404697	-1.50091	-1.66875	-1.09508	-0.258893	-0.791603	-0.509293	1.26177	0.559656	0.514316	0.299175	0.880607	0.896711	1.09775	0.7824	1.81494	0.692966			+	+	24_0;48_0	0.532898	0.551294	-0.148634	-1.15197	0.902493	0.339265	0.335733	1.78118	3.5123	0.00140634	0.534532	7.42344	3.22264	0.00169264	0.707114	6.56415	O95168;O95168-2	NDUFB4	O95168;O95168-2
-0.889964	-1.02065	-0.844748	-1.39918	0.601072	-0.00201928	-0.568366	-0.779785	-0.275416	0.151385	-1.2591	-1.12532	0.809235	0.121819	1.70911	-0.099248	0.555282	1.6049	1.14015	1.57082				+	48_0	1.35909	0.268103	0.277358	2.54571	0.525418	0.504813	0.134067	1.13868	2.11294	0.0108064	0.545314	3.9303	3.75007	0.00018241	0.735102	8.19642	O95182	NDUFA7	O95182
-0.988366	-1.7579	-0.721682	-1.28508	-0.0229556	0.017512	0.15875	0.0351043	-0.979207	-0.0796605	1.40661	-0.825797	0.106678	0.422759	-0.885456	-0.0511595	0.831618	1.45163	1.98232	1.1843				+	48_0	2.81137	0.0681616	0.360826	5.47962	0.922928	0.329564	0.312161	1.81516	1.64528	0.0233999	0.317336	3.04587	3.61764	0.00031746	0.74502	7.75794	O95202	LETM1	O95202
-0.548769	0.85755	1.57351	1.74131	0.357257	0.707348	0.174676	0.71227	0.0838995	0.190995	0.579012	0.566499	-0.283409	-2.07194	-2.11768	-0.151042	-0.97114	-0.652825	-0.199738	-0.547778						0.330834	0.691877	-0.141512	-0.776709	0.46294	0.539205	-0.186465	-1.02616	1.47172	0.0332029	-0.698035	-2.73967	1.47747	0.0338147	-0.507389	-2.74966	O95210	STBD1	O95210
0.776166	0.612592	0.518216	0.668238	0.756682	0.605914	0.714286	0.604321	0.796332	0.639631	0.536233	0.570806	0.010859	-0.643129	-3.101	-0.349228	-1.14608	-0.832738	-0.580844	-1.15726				+	48_0	0.152877	0.848667	0.0637398	0.399624	0.0352324	0.949958	-0.0193703	-0.102003	1.24364	0.0526337	-4.00376	-2.34993	4.38047	0.000155989	-3.78392	-10.594	O95235	KIF20A	O95235
0.0220599	-1.55027	-1.07127	-1.02134	-0.0732109	-1.09624	-1.40355	-0.286775	0.688932	-0.133802	-0.298002	-1.19769	0.879736	1.09542	-0.323808	0.828621	1.01179	1.62323	1.30669	0.999475				+	48_0	0.159196	0.842701	0.19201	0.414222	0.626618	0.446812	0.676224	1.31587	1.79145	0.0183622	1.53922	3.31201	2.9784	0.00231071	2.16018	5.90245	O95236;O95236-2	APOL3	O95236;O95236-2
0.682949	0.613365	0.613604	0.655549	0.602326	0.743807	0.68644	0.577487	0.551837	0.58022	0.535852	0.633453	0.486013	-0.132243	-0.36839	-0.211704	-1.17043	-2.29863	-2.06833	-1.71318				+	48_0	0.0972731	0.904097	0.0191166	0.265744	1.27996	0.203177	-0.11322	-2.41124	2.00085	0.0129217	-1.19682	-3.70909	4.22911	0.000271845	-4.20807	-9.96748	O95239;O95239-2	KIF4A	O95239;O95239-2
1.23667	0.833864	1.05133	1.14706	1.75788	-0.326985	0.367929	1.49051	0.14964	0.212062	-0.397065	-0.524161	-1.41661	-0.722058	-0.387032	-0.403709	-2.0065	-0.6533	-0.786303	-0.623225			+	+	24_0;48_0	0.19498	0.808428	-0.16527	-0.494865	2.95737	0.0227368	-0.814615	-5.84793	3.38472	0.00204627	-1.21444	-7.03441	3.04684	0.00215062	-1.40676	-6.08247	O95273	CCNDBP1	O95273
-0.69487	-1.21329	-0.826613	-0.582539	-0.471867	-1.14973	-1.18731	-1.2828	-0.90896	0.0490795	1.91182	1.10073	0.872576	0.249528	0.715626	0.837039	1.28996	-0.0593669	1.42076	-0.0697723			+		24_0	0.362292	0.666446	-0.0909193	-0.837844	1.13663	0.247806	0.642209	2.17053	3.54804	0.00128097	0.703506	7.53556	1.84132	0.0174746	0.692564	3.4048	O95297;O95297-2	MPZL1	O95297;O95297-2
-0.927201	-1.04677	-0.884749	-1.23541	-1.37554	-1.05257	-0.84015	-0.951069	-0.576002	-0.253515	1.406	0.690385	0.576223	0.437768	1.4013	0.56442	1.02051	0.816009	1.48612	0.744237			+	+	24_0;48_0	0.0809359	0.918585	-0.0105104	-0.224291	1.57651	0.144072	0.450058	2.92336	3.54934	0.00128485	0.593852	7.53964	4.48633	0.000177778	0.68512	11.0533	O95302;O95302-3	FKBP9	O95302;O95302-3
0.866232	0.661349	0.898018	0.488259	0.886599	0.649961	0.938976	0.825722	0.222515	0.500852	0.768286	0.641873	-0.690144	-0.52332	0.261021	-0.675485	-1.9198	-1.68817	-1.41838	-1.69437			+	+	24_0;48_0	0.366415	0.661902	0.0470276	0.845766	0.611463	0.454408	-0.0947266	-1.28966	2.44599	0.00634907	-0.55134	-4.62911	5.60226	0.00057732	-1.16957	-17.1698	O95340;O95340-2	PAPSS2	O95340;O95340-2
1.00716	1.05286	1.02122	0.694	0.469099	0.224298	0.841454	0.829955	0.226394	0.807872	0.876623	0.469988	-0.541951	-0.410265	-1.11572	-0.108703	-1.87265	-1.74781	-1.39486	-1.32897			+	+	24_0;48_0	1.06701	0.335074	-0.164182	-2.05453	1.04106	0.282086	-0.162312	-2.01139	3.21901	0.00207473	-0.692833	-6.55393	5.44227	0.000491228	-1.17797	-16.1286	O95347	SMC2	O95347
0.74077	1.07365	0.862477	1.13557	1.17008	1.06764	0.648725	0.744341	0.474258	0.129097	0.429952	-0.211915	-0.510565	-0.397545	-1.74327	-0.273998	-1.91614	-1.24987	-1.3882	-0.785051			+	+	24_0;48_0	0.108053	0.889481	-0.0149717	-0.292529	2.18516	0.0596132	-0.246482	-4.07635	2.51085	0.00598135	-0.555239	-4.77321	4.01643	0.000222664	-0.754157	-9.1434	O95373	IPO7	O95373
-0.810097	-1.0969	-1.04605	-0.822739	-0.00220974	-0.562355	-0.254478	-0.569594	-0.361626	-0.267513	-1.04167	-1.06486	0.67628	0.272138	0.0426558	0.550472	0.87719	2.3837	1.26852	1.82914			+	+	24_0;48_0	2.06773	0.131612	0.360623	3.8403	0.530068	0.502835	0.157129	1.14694	3.77743	0.000748092	0.803281	8.28961	3.54057	0.000463448	1.53098	7.51201	O95450	ADAMTS2	O95450
0.850357	1.56419	0.343003	0.564298	0.680265	0.362731	0.10546	0.280141	-0.313557	0.911836	1.61538	0.634569	-0.657524	-0.198668	-0.557216	-0.117549	-0.812448	-1.61761	-1.61983	-2.01782				+	48_0	0.807497	0.419498	-0.20016	-1.62271	0.089772	0.876047	-0.0500722	-0.246845	2.1904	0.010243	-0.513054	-4.08706	3.16332	0.00177002	-0.992694	-6.39843	O95456;O95456-2	PSMG1	O95456;O95456-2
1.71251	0.656513	0.0786132	0.41501	1.11901	0.865608	0.322236	0.0675039	-0.0863172	0.954064	0.953807	0.456603	-0.419551	-0.238218	-0.325652	-0.335482	-0.880541	-1.61091	-1.29224	-2.41256				+	48_0	0.105207	0.892145	-0.0666907	-0.285499	0.127096	0.829782	-0.0798295	-0.338826	1.58989	0.0265391	-0.571112	-2.94707	2.4897	0.00514573	-1.23726	-4.72591	O95470	SGPL1	O95470
-0.492063	-1.14958	-0.105953	-0.815206	-0.766116	-1.47469	-0.422966	-0.678856	-0.985705	-0.0696551	-0.50592	-0.539261	1.18379	0.806779	-0.509608	0.533352	1.80446	1.53537	1.09141	1.56041				+	48_0	0.25097	0.759935	-0.124971	-0.615085	0.151683	0.801486	0.0740798	0.396851	1.44017	0.0354951	0.733506	2.68499	3.68532	0.000339506	1.37089	7.97947	O95477	ABCA1	O95477
-1.28201	-0.974249	-1.58514	-1.1687	-0.271298	-0.204825	-0.982276	-0.599783	-0.311511	-0.227214	-0.219047	-0.476654	0.573205	0.718324	0.393326	0.506133	1.54928	1.71149	1.51481	1.33612			+	+	24_0;48_0	1.82009	0.175981	0.276333	3.36518	3.26705	0.0162817	0.353447	6.69042	4.78314	0.000636364	0.674106	12.4407	5.81254	0.000682927	1.04113	18.6375	O95479;O95479-2	H6PD	O95479;O95479-2
1.28425	1.27516	0.558615	0.281737	0.247004	0.0768667	1.09758	0.580148	0.252355	0.575023	0.938144	1.00169	0.0368108	-0.379298	-2.20926	-1.0222	-1.41736	-1.07475	-1.01942	-1.08309				+	48_0	0.464692	0.597142	-0.0807326	-1.02935	0.203193	0.746704	-0.0365245	-0.512924	1.70801	0.0215513	-0.402674	-3.15908	3.50409	0.000595174	-0.461611	-7.39787	O95486	SEC24A	O95486
0.320781	0.196377	0.336577	0.430473	0.725932	0.0202891	0.877215	-0.523144	0.872689	0.607777	1.59259	1.03876	-0.325412	-0.85892	-0.83015	-0.0684684	-1.96235	0.128542	0.0352081	-2.61477			+		24_0	0.0490044	0.952362	-0.0112481	-0.139927	1.79033	0.105847	0.172933	3.30995	2.24833	0.00909708	-0.205932	-4.20649	1.05685	0.0771533	-0.348457	-2.03764	O95758;O95758-1;O95758-4;O95758-5;O95758-6;O95758-7	PTBP3	O95758;O95758-1;O95758-4;O95758-5;O95758-6;O95758-7
1.13929	0.486899	0.59982	0.66549	1.16906	1.01323	1.35069	1.20892	0.357735	0.469055	-0.65348	-0.770187	-0.19795	-0.267555	-2.04224	-0.535798	-0.961803	-0.582709	-1.85041	-0.598043				+	48_0	1.5634	0.228045	0.303883	2.9002	1.29991	0.197521	-0.572883	-2.44502	1.75809	0.0194334	-0.97469	-3.25054	2.70138	0.00360613	-1.13061	-5.21336	O95801	TTC4	O95801
-0.681739	-0.363842	0.109167	-0.410753	-2.15466	-0.374329	-0.884503	-0.315137	-0.0370618	-1.03409	-0.834318	0.0545339	0.182852	0.28617	0.833167	-0.541608	1.42979	1.66665	1.25942	1.81029				+	48_0	0.618052	0.503484	-0.300122	-1.30107	0.149685	0.803786	-0.0634866	-0.392204	0.801083	0.136064	0.265627	1.61197	4.02223	0.000223553	0.946859	9.16506	O95810	CAVIN2	O95810
-0.515124	-0.165474	0.345554	0.645593	-0.775308	1.51113	1.35773	0.863282	-0.452406	0.358603	1.58145	1.04104	-0.288318	0.0713606	-0.656192	0.461807	-1.92211	-0.921822	-0.899133	-1.64165						0.522152	0.557574	0.12997	1.13286	0.496412	0.521247	0.108942	1.08679	0.202487	0.691879	-0.0354552	-0.511377	2.09513	0.0108275	-0.279719	-3.89472	O95816	BAG2	O95816
0.709746	0.0276049	0.0934108	0.0228675	2.28352	1.59296	1.18918	0.372659	1.06703	0.0934664	-0.627986	-0.636365	-0.676549	-0.900573	-0.539972	-1.12149	-1.2866	0.236421	-1.62108	-0.27825			+		24_0	1.42061	0.259934	0.393173	2.65124	0.220137	0.730142	-0.0821118	-0.5497	2.55784	0.00536397	-0.350939	-4.87937	1.06621	0.0754532	-0.326148	-2.05321	O95817	BAG3	O95817
0.277938	0.74518	0.476021	0.969119	1.99454	0.0568893	0.630843	0.739832	0.94306	0.685797	0.0741646	-0.814256	-0.723752	-1.22114	-2.68215	-0.314647	-0.222811	-0.464738	-0.652699	-0.497192				+	48_0	0.219232	0.790317	0.118582	0.547752	0.41762	0.567161	-0.196363	-0.942588	1.86058	0.0166689	-0.921207	-3.44091	3.06456	0.00200769	-0.535286	-6.12975	O95864	FADS2	O95864
-2.45404	-0.312601	-0.706711	-1.52084	-0.785097	-0.218583	0.874102	0.441918	0.423541	0.0139683	-0.246348	-0.971055	0.73147	0.456447	0.486621	-0.467456	0.165594	1.47137	0.837852	1.77984						1.16456	0.309852	0.289898	2.21721	0.968109	0.310284	0.230228	1.89022	1.53936	0.0289167	0.338778	2.85785	2.09418	0.010817	0.505268	3.89282	O95865	DDAH2	O95865
1.18916	0.909975	0.896048	0.947877	1.5544	0.611445	1.12897	0.801384	0.705171	-0.126673	-0.593229	-0.644363	-1.07227	-0.938186	-2.04813	-0.456033	-1.06913	-0.313887	-1.12596	-0.356568			+	+	24_0;48_0	0.0623877	0.9368	0.0249205	0.175861	1.94227	0.0850141	-0.748922	-3.59597	3.09215	0.00227132	-1.37634	-6.20391	3.49481	0.000653386	-1.10799	-7.36907	O95905;O95905-3	ECD	O95905;O95905-3
-0.501444	-0.883982	-0.868422	-1.61745	-1.60223	-0.235231	0.10895	-1.33678	-0.750889	0.322355	1.42009	-0.17202	0.497252	0.52546	-0.313756	0.867924	0.910201	1.57362	0.450522	1.60583				+	48_0	0.162825	0.839435	0.0519176	0.422554	1.19611	0.229204	0.302155	2.27005	2.13452	0.0106222	0.350938	3.97364	2.93012	0.00255546	0.541815	5.77785	O95980	RECK	O95980
-1.58154	0.395225	1.43442	-0.394925	1.39032	1.72315	0.589881	0.753952	-0.271554	0.927877	0.434704	0.740796	-1.58831	-0.981482	0.27036	-0.901833	-0.517751	-0.673835	-0.793879	-0.955573						0.83431	0.408533	0.233616	1.66755	0.301142	0.657213	0.100398	0.717783	0.461635	0.339865	-0.154984	-1.02377	0.495753	0.249536	-0.14178	-1.0856	O96005;O96005-4	CLPTM1	O96005;O96005-4
-1.11808	-0.648511	-0.71159	-0.568726	-1.52148	-0.568446	-0.571495	-0.559034	-0.776893	-0.801655	-0.425189	-0.424512	0.636878	0.497439	0.548111	0.70284	1.76431	1.36128	1.84781	1.33694			+	+	24_0;48_0	0.0570753	0.945133	-0.0452302	-0.161701	0.425981	0.561165	0.161237	0.958145	4.33422	0.000373333	1.41576	10.3989	4.88255	0.000273171	2.43873	12.9405	P00167;P00167-2	CYB5A	P00167;P00167-2
-0.688821	-0.944535	-0.785093	-1.08271	-0.739029	-0.883832	-0.96675	-0.954716	-0.258727	-0.502589	-0.448585	-0.548131	0.618535	0.627362	0.518324	0.587361	1.58074	1.77349	1.45294	1.64477			+	+	24_0;48_0	0.0367878	0.965798	-0.0214472	-0.106337	2.16985	0.0603863	0.866134	4.04516	5.45135	0.00124444	2.90814	16.186	6.32038	0	4.94554	22.7029	P00325	ADH1B	P00325
-0.796024	-0.891062	-0.813027	-1.25796	-0.545799	-0.457393	-0.353938	-0.570892	-0.635258	-0.438262	-0.34187	-0.757439	0.376155	0.334468	-0.0791121	0.403042	0.944221	2.14837	1.55592	2.17586			+	+	24_0;48_0	2.07343	0.129517	0.200515	3.85158	1.48713	0.158968	0.173692	2.76648	3.58218	0.00115	0.52512	7.64394	3.84125	0.000195804	1.1595	8.5105	P00367	GLUD1	P00367
-1.11248	-1.35236	-1.46359	-0.744381	-0.835158	-0.415806	-0.855281	-0.50151	-0.0727866	-0.124662	0.437708	-0.0151229	-0.453474	-0.140333	1.45054	0.440219	1.81329	1.62718	1.27243	1.04558				+	48_0	1.41692	0.261736	0.115676	2.64489	3.00639	0.0208325	0.274364	5.97557	1.80258	0.0179348	0.334403	3.33264	4.49767	0.000180645	0.58432	11.1035	P00387;P00387-2;P00387-3	CYB5R3	P00387;P00387-2;P00387-3
-0.883027	-1.27545	-1.16228	-1.62607	-0.503823	-0.643508	-0.943921	-0.987257	0.0844238	0.208026	-0.358545	-0.142562	0.476491	0.789302	0.973532	0.516018	1.29283	1.49143	0.975789	1.7186			+	+	24_0;48_0	1.28354	0.277609	0.21076	2.41729	3.00499	0.0207273	0.534501	5.9719	4.2236	0.000329412	0.868862	9.94532	4.65892	0.000207407	1.17607	11.8415	P00390;P00390-2;P00390-3	GSR	P00390;P00390-2;P00390-3
1.73511	0.0768489	0.791955	0.142634	1.25669	0.625183	0.451693	0.444772	1.41758	-0.311797	0.131313	0.462148	-1.36672	-0.524268	-2.33581	-0.593326	-0.79304	-0.512054	-1.31778	0.218858						0.0061857	0.992444	0.00185728	0.0184764	0.193832	0.756393	-0.0611858	-0.492328	1.79008	0.0186327	-0.442062	-3.30948	1.37416	0.0417972	-0.300908	-2.57147	P00492	HPRT1	P00492
-1.95079	-1.19732	-0.67486	-1.44592	0.0502642	-0.815224	-0.541375	-0.791488	-0.00233152	-0.28956	0.137843	-0.3069	0.756736	0.141089	0.514636	0.854051	1.18126	1.40962	1.32613	1.64413			+	+	24_0;48_0	1.26148	0.282795	0.143976	2.38001	2.23899	0.0562291	0.218295	4.18711	3.05041	0.00250376	0.342129	6.09197	4.1323	0.000247241	0.491715	9.5845	P00505	GOT2	P00505
1.01413	0.308157	1.20957	1.14739	1.04349	0.303271	1.06855	1.50449	-1.32951	-1.03502	0.473531	0.859169	-0.621507	-0.880938	-1.53673	-0.599871	-1.19357	-0.490096	-0.182524	-1.06198			+	+	24_0;48_0	0.065967	0.933913	0.0126762	0.185327	1.05006	0.278437	-0.248246	-2.02635	3.04046	0.00256238	-0.385631	-6.0655	2.70465	0.00358157	-0.348171	-5.22114	P00533	EGFR	P00533
-1.84758	-0.789632	-0.981182	-1.4516	0.0213004	-0.190043	-0.854311	-0.461446	0.638427	-0.184805	1.71946	0.459222	0.280713	-0.173834	2.30672	0.550663	-0.284389	-0.0247445	0.0473977	1.21966						1.59064	0.225012	0.110651	2.9484	2.23117	0.056321	0.237698	4.17091	1.83241	0.0170963	0.247942	3.38815	1.98103	0.0135699	0.186025	3.67063	P00558	PGK1	P00558
-0.608971	-0.729893	-1.0197	-1.4524	-1.15987	-0.568111	-0.410591	-1.24449	-0.315057	0.465922	1.8339	-0.351276	-0.411524	0.307451	1.47947	1.61773	0.866443	0.465222	1.31011	-0.0743555				+	48_0	0.144882	0.85628	0.0236049	0.380987	1.33212	0.190708	0.300337	2.49972	1.76735	0.019126	0.37534	3.26755	2.41749	0.00608193	0.351856	4.56665	P00568;Q5T9B7	AK1	P00568;Q5T9B7
0.817343	1.11265	0.888375	1.03781	1.18008	0.767297	1.05275	1.05656	0.594581	0.101637	0.139723	0.235797	-0.965004	-0.827112	-1.00386	-0.984332	-1.66235	-1.10118	-1.35478	-1.08598			+	+	24_0;48_0	0.176491	0.82539	0.085237	0.453611	2.73978	0.0275955	-1.18373	-5.30527	6.49563	0.00622222	-3.24644	-24.2978	5.25371	0.000391608	-3.8518	-14.9791	P00750	PLAT	P00750
-0.394014	-0.459765	-1.29127	-0.733284	0.546066	-0.242671	-0.386322	-0.162889	0.0454931	-0.339846	-1.3228	-1.58315	0.484607	0.231212	-0.267942	-0.314623	0.672892	2.21107	1.29854	2.00868				+	48_0	1.18969	0.301351	0.324356	2.25929	0.0652005	0.910243	-0.039669	-0.183305	1.43069	0.0364146	0.371062	2.66863	2.85235	0.00280259	1.11747	5.58127	P00813	ADA	P00813
2.33792	1.38535	1.20121	0.283062	0.313659	0.200512	-0.238459	0.407454	0.150325	-0.206621	-0.390171	0.00121041	-0.494837	-0.190514	-1.08186	-2.74654	0.167251	-0.153642	-0.571244	-0.374071						1.35775	0.267623	-2.41684	-2.54341	1.74716	0.115602	-3.01962	-3.23048	1.85393	0.0166641	-5.19293	-3.42842	1.84474	0.0174802	-3.27947	-3.4112	P00918	CA2	P00918
2.78393	2.01034	0.796809	0.862388	0.0119248	-0.0431953	0.369273	-0.131656	-0.438143	-0.512898	0.0150891	-0.95906	-0.262646	-0.517155	-1.57352	-0.762126	-0.704153	-0.487639	-0.412222	-0.0453454			+	+	24_0;48_0	1.71676	0.201987	-1.60084	-3.17498	2.15709	0.0631058	-2.13932	-4.01925	2.28996	0.0085044	-2.45206	-4.29352	2.17823	0.00921063	-2.07637	-4.06222	P01024	C3	P01024
1.13199	0.87119	0.698498	1.15529	1.58972	0.725712	1.01789	0.668203	0.0977446	0.341477	-0.0603796	0.0763175	-0.325102	-1.14202	-0.377152	-0.682303	-1.41718	-1.25585	-1.47616	-1.63789			+	+	24_0;48_0	0.053507	0.947598	0.0246096	0.152114	3.08074	0.0209492	-0.57913	-6.17315	3.48872	0.00155241	-1.08675	-7.35022	5.70355	0.000651163	-1.64182	-17.8622	P01033;Q5H9A7	TIMP1	P01033;Q5H9A7
-0.815946	-1.8482	-1.25978	-0.865281	-0.164713	0.11689	-0.714838	-0.479328	-0.560731	-1.78985	1.33648	0.153642	0.569662	0.825499	0.675835	0.656907	1.37804	0.768277	1.17431	0.84312			+	+	24_0;48_0	1.59559	0.22366	1.48447	2.95718	0.681274	0.425954	1.64414	1.40963	3.59578	0.00116456	3.14582	7.68752	3.70594	0.000263736	3.74671	8.04803	P01034	CST3	P01034
1.27797	1.89753	1.65821	1.30602	-1.44078	-0.635982	-1.19682	-1.1835	-1.04781	-0.430055	0.445292	-0.144401	-0.263377	-0.391068	1.16474	-0.674373	0.479192	-0.262889	-0.218031	-0.339875	+			+	4_0;48_0	4.63518	0.0112	-0.890005	-11.73	2.74422	0.0280152	-0.614515	-5.31597	1.94747	0.0142992	-0.529445	-3.60595	3.27727	0.00133781	-0.544354	-6.71974	P02452	COL1A1	P02452
1.2395	1.84804	1.72546	1.6403	0.0431158	0.00537019	0.0433079	-0.492662	0.0906612	0.303702	-0.628218	-0.83125	-0.243109	-0.393391	-2.38888	-0.426061	-0.603671	-0.659394	-0.205201	-0.0676218			+	+	24_0;48_0	4.03702	0.0214545	-3.70827	-9.22044	3.08268	0.0208182	-4.06764	-6.17837	2.47763	0.00623277	-5.3587	-4.69906	4.27502	0.000142132	-4.32234	-10.1539	P02458;P02458-1	COL2A1	P02458;P02458-1
-0.515123	-0.314668	-0.274504	-0.435565	-1.34524	-1.20145	-1.55037	-1.27949	-0.67826	-0.404343	-0.142397	-0.168726	0.479938	0.468329	1.06774	0.415465	1.48995	1.43666	1.45584	1.4962			+	+	24_0;48_0	4.3146	0.0166667	-0.665529	-10.3171	0.0981007	0.866005	0.0253491	0.267816	3.04235	0.00257196	0.688885	6.07053	7.24967	0	1.28685	32.5153	P02461	COL3A1	P02461
-1.28598	-1.39468	-1.0042	-0.620262	-0.217911	-0.237728	0.894688	-0.840848	-0.580864	-0.329014	-0.859167	-0.20289	-0.591913	0.0480646	1.08051	0.300476	1.32842	2.30935	0.970643	1.23332				+	48_0	1.29311	0.277079	0.228605	2.43349	1.38162	0.179513	0.136648	2.58425	1.79851	0.0181525	0.301166	3.32509	3.52356	0.00052861	0.594268	7.45861	P02462	COL4A1	P02462
0.268811	0.911837	0.246575	1.03293	0.154182	0.0353675	-0.648937	0.731621	-0.271288	0.128708	1.54643	0.838237	0.27287	-0.28576	1.20822	-0.356433	-0.267084	-2.35458	-1.17688	-2.01482				+	48_0	0.768248	0.432142	-0.188145	-1.55686	0.0419965	0.941528	-0.0187521	-0.120754	0.433608	0.377918	-0.139416	-0.972279	2.17237	0.00927282	-0.711461	-4.05027	P02511	CRYAB	P02511
1.07886	0.507952	0.966833	1.05766	-0.921578	-1.70487	0.181386	0.206863	-0.648429	-1.53804	-0.271888	0.0785217	-0.801079	-1.71765	-0.51725	-0.319049	0.913037	0.938597	1.23724	1.27288			+		24_0	1.63674	0.21226	-2.17104	-3.03056	2.15784	0.0632625	-2.2236	-4.02076	2.68263	0.00519626	-2.58554	-5.16888	0.526821	0.232818	0.278531	1.14117	P02649	APOE	P02649
0.605663	0.998712	0.631322	1.20672	0.165395	0.55986	1.12066	0.531587	0.149778	0.584886	0.97733	0.803676	-0.444712	-0.582638	-0.184582	-0.527332	-1.36038	-1.94731	-1.5092	-1.77944			+	+	24_0;48_0	0.495383	0.574564	-0.17633	-1.08493	0.450464	0.546354	-0.153453	-1.00333	3.56522	0.00113231	-0.857991	-7.58994	4.84417	0.000254545	-1.66223	-12.7453	P02751-1	FN1	P02751-1
2.31148	1.97239	1.53388	1.12071	-0.468588	-0.322976	-0.71539	-1.0343	-0.410012	-0.806067	-0.714756	-0.661329	-0.184872	-0.323055	-1.39037	-0.510055	0.335202	0.110279	0.172809	-0.0149721		+	+	+	12_0;24_0;48_0	3.64191	0.0277209	-7.08885	-7.83677	3.90481	0.00964706	-7.12692	-8.73558	3.10172	0.00233002	-6.98946	-6.2298	2.97043	0.00232714	-4.73736	-5.88175	P02753;Q5VY30	RBP4	P02753;Q5VY30
-0.454017	-1.98223	-2.79664	-1.43319	0.780284	0.429769	0.215924	0.725471	0.0799949	0.107743	0.271798	-0.0373129	1.24114	0.635533	0.738255	0.402926	0.908294	0.176072	0.0998287	-0.109646			+		24_0	2.30707	0.101592	3.00895	4.32958	1.93078	0.086541	2.41886	3.57397	2.4479	0.00636304	3.30461	4.63332	1.93809	0.0147078	2.64146	3.58795	P02787	TF	P02787
-1.01218	-1.55997	-1.21637	-0.560272	-0.816916	-1.30325	-1.23816	-0.641558	0.381548	0.186851	-0.278275	-0.0272457	0.963352	0.886983	0.628522	0.558534	1.415	0.9566	1.69733	0.979472			+	+	24_0;48_0	0.123771	0.876013	0.0574858	0.330833	2.41747	0.0457587	0.759831	4.56662	3.69246	0.00106849	1.21697	8.00314	3.84783	0.000197531	1.54831	8.53356	P02792	FTL	P02792
-1.55399	-1.67092	-1.39646	-1.08086	-0.708617	-1.08871	-1.16488	-0.221172	0.358412	0.561947	0.696057	0.436141	0.929483	0.986346	1.10205	0.511205	0.785222	0.833114	1.30027	0.385357		+	+	+	12_0;24_0;48_0	1.33729	0.270004	0.426495	2.50852	4.91713	0.00736842	1.31306	13.1187	4.83787	0.0007	1.56307	12.7136	4.21931	0.000267303	1.52495	9.92813	P02794	FTH1	P02794
-0.0462243	-0.128838	-0.728488	-0.541261	0.297758	-0.765638	0.524802	-1.08157	-0.544162	0.0394834	-1.46743	-0.93911	-0.0743486	-0.726109	0.551838	-0.683268	0.913695	2.15714	1.04732	2.19441				+	48_0	0.0896567	0.909851	0.0316651	0.246552	0.462376	0.539222	-0.110514	-1.02513	0.142081	0.772923	0.0386558	0.374412	2.63869	0.00395568	0.584624	5.06566	P03915	MT-ND5	P03915
-0.786742	-0.950734	-0.575863	-0.997039	-1.34074	-0.977816	-0.472758	-0.767883	-0.467295	-0.449822	-0.0542955	-0.453323	0.368889	0.0760188	0.931817	0.429215	1.69949	1.86407	1.21669	1.70813			+	+	24_0;48_0	0.111946	0.887179	-0.0336201	-0.302097	1.8391	0.100448	0.254783	3.40064	3.1433	0.00221589	0.691302	6.34325	5.161	0.000356688	1.32398	14.4431	P04040	CAT	P04040
-1.2031	-1.04255	-0.784755	-0.349025	-1.03912	-1.18398	-1.28831	-0.450704	-1.09617	-0.301946	0.957306	0.576357	0.615815	0.26657	2.18653	0.728981	0.828707	0.79079	1.18402	0.60458				+	48_0	0.221044	0.787695	-0.0735278	-0.551651	0.896504	0.340968	0.44355	1.77122	2.08504	0.0116968	0.905697	3.87464	3.57962	0.000311174	0.856508	7.63578	P04062;P04062-2;P04062-4;P04062-5	GBA	P04062;P04062-2;P04062-4;P04062-5
1.57221	1.59681	1.47986	1.52904	-0.6738	-0.499719	0.692293	-1.09436	-1.77605	-0.480884	0.0316673	-0.408981	0.281961	-0.527303	0.662191	-0.321745	0.23045	-0.997831	-0.0445658	-1.25125			+	+	24_0;48_0	2.632	0.0790154	-2.23908	-5.05007	2.87821	0.024614	-2.5448	-5.64609	2.83447	0.00373709	-1.75661	-5.53677	2.90507	0.00270261	-2.37989	-5.71398	P04114	APOB	P04114
-0.826235	-1.10858	-0.847924	-0.758318	0.235956	-0.304707	-0.795111	-0.391886	0.125439	-0.109572	-1.54455	-1.02727	0.300191	0.308359	0.443993	0.135736	0.790645	2.04308	1.09773	2.23301			+	+	24_0;48_0	1.35111	0.266897	0.28202	2.53208	0.252316	0.699784	0.121567	0.617898	4.66966	0.000571429	0.583627	11.8922	3.27968	0.00133931	1.19772	6.72668	P04179	SOD2	P04179
0.624815	0.032747	0.372565	-0.127547	1.45685	1.42949	1.04331	0.503407	1.7059	0.609772	0.226645	0.167453	-0.532656	-0.412048	-0.870767	-1.09289	-1.48306	-0.8601	-1.80688	-0.987011			+	+	24_0;48_0	1.70715	0.200823	0.322432	3.15751	0.52895	0.502816	0.165047	1.14496	2.21798	0.00960444	-0.348045	-4.14369	2.79603	0.00306615	-0.551588	-5.44193	P04181	OAT	P04181
1.10254	0.789637	0.906786	0.836742	0.988053	0.863977	0.733694	0.7472	0.505894	0.553574	0.533008	0.435056	-0.734468	-0.569356	-1.15834	-0.661679	-1.19397	-1.30146	-2.08793	-1.28896			+	+	24_0;48_0	0.359633	0.66908	-0.131208	-0.832724	2.80525	0.0264939	-0.696886	-5.46458	4.57876	0.000518519	-2.92918	-11.4691	4.43958	0.000167665	-4.1202	-10.8483	P04818	TYMS	P04818
-1.23755	-1.06497	-0.929525	-0.741121	-1.24978	-0.638724	-0.966024	-1.0093	-0.871593	-0.179028	1.24261	0.531591	-0.0664892	0.242515	0.938366	1.13226	1.20241	0.861641	1.5414	1.26131			+	+	24_0;48_0	0.0590112	0.941949	0.00661659	0.166877	1.33988	0.18985	0.284221	2.51293	2.67223	0.00522061	0.376389	5.14433	4.82557	0.000248889	0.534943	12.6517	P04843	RPN1	P04843
-0.996663	-0.80096	-1.19994	-0.849425	-1.65599	-0.958753	-0.928553	-0.502519	-0.0139648	0.140605	1.11204	-0.0332002	0.372328	1.14292	2.13268	0.420371	1.21976	0.518156	1.09454	-0.213445			+	+	24_0;48_0	0.0696094	0.92989	-0.0157375	-0.194899	2.33825	0.0496847	0.399919	4.39576	2.47735	0.00622573	0.626519	4.69842	2.50684	0.00493671	0.511804	4.76421	P04844;P04844-2	RPN2	P04844;P04844-2
1.10315	0.904277	1.00135	0.803579	0.936003	1.01594	1.00184	0.608987	0.490365	-0.181659	-0.161095	0.0659955	-0.573437	-0.924237	-2.85701	-0.615276	-0.814281	-0.417829	-1.01517	-0.371489				+	48_0	0.216576	0.791645	-0.110791	-0.542023	2.74993	0.0279693	-1.59743	-5.32975	2.15221	0.010469	-3.89835	-4.00935	4.1191	0.00024295	-2.85469	-9.53332	P04920;P04920-2;P04920-3	SLC4A2	P04920;P04920-2;P04920-3
-1.37344	-1.12642	-1.15027	-1.17732	-0.889013	-0.726806	-0.679493	-1.03087	-0.140363	0.050437	0.30426	-0.062066	0.575856	0.473258	2.00585	0.416988	0.721643	1.30971	1.06891	1.42914		+	+	+	12_0;24_0;48_0	2.06097	0.1332	0.114915	3.82692	4.49502	0.00341463	0.381177	11.0918	2.77515	0.00456805	0.635286	5.39092	5.09891	0.000339394	0.71623	14.0944	P05023;P05023-4	ATP1A1	P05023;P05023-4
-1.34106	-1.09213	-0.483596	-1.32714	-0.965322	-0.506762	-1.00728	-0.993814	-0.714574	-0.126833	0.465612	0.185562	0.651254	0.164424	0.856879	0.47892	1.1513	1.36101	1.93152	1.31203			+	+	24_0;48_0	0.354264	0.673142	0.0811634	0.822359	1.69575	0.122278	0.426871	3.13683	3.1759	0.00219789	0.673463	6.43331	4.11019	0.000241379	1.05302	9.49891	P05091	ALDH2	P05091
1.50258	0.814487	0.966569	0.552133	0.416128	0.646546	0.321016	0.354037	0.385498	0.0240252	1.22783	0.870095	-0.200157	-0.079242	-1.59458	-0.335685	-1.76606	-1.29212	-1.12431	-1.68879				+	48_0	1.30731	0.275183	-0.197504	-2.45756	0.448518	0.547404	-0.125044	-0.999757	2.01506	0.012503	-0.5691	-3.73677	4.13343	0.000247788	-0.913795	-9.58888	P05120	SERPINB2	P05120
0.759771	0.780379	0.657171	0.736235	1.07817	0.669268	0.863919	1.27872	-0.295532	0.0774017	1.27798	0.469533	-0.947153	-1.18376	0.0879875	-0.740971	-1.25242	-1.69507	-1.02141	-1.60022			+	+	24_0;48_0	0.899759	0.385726	0.191992	1.77663	0.469755	0.534735	-0.281845	-1.03857	2.6723	0.00522751	-1.1476	-5.14449	4.97594	0.000306011	-1.70665	-13.4272	P05121	SERPINE1	P05121
2.84904	1.64931	1.0595	0.73824	-0.829967	-0.245658	-0.729374	-0.553379	-0.751738	-0.441122	-1.28834	-0.728465	-1.04223	-0.370124	0.219546	-0.398181	-0.134668	0.548949	-0.00755127	0.456207						2.38028	0.0975568	-3.48459	-4.48592	2.51272	0.0401677	-3.82735	-4.7774	2.00071	0.012912	-3.17562	-3.70881	1.47535	0.0339635	-2.18758	-2.74599	P05155;P05155-2;P05155-3	SERPING1	P05155;P05155-2;P05155-3
0.674836	1.00092	0.852096	0.857651	-0.0310358	0.86464	0.38798	1.35955	0.170233	0.494297	0.588612	1.06935	-0.632747	-0.645098	-0.456424	-0.489932	-1.00097	-1.84933	-1.00873	-2.20589			+	+	24_0;48_0	0.269618	0.743613	-0.140902	-0.653754	0.643705	0.440152	-0.186208	-1.34531	5.57821	0.00147368	-0.98266	-17.0092	3.56485	0.000392707	-1.65545	-7.58878	P05362	ICAM1	P05362
0.602747	-0.525057	-0.635925	-1.04083	-0.428193	-0.752513	-0.78995	-0.692925	-0.750828	-0.403739	0.550474	-0.589173	0.876317	0.825599	-1.92944	0.0873865	1.80894	1.04545	1.7826	0.959052				+	48_0	0.310415	0.705521	-0.221405	-0.736321	0.0800035	0.891736	0.0844002	0.221893	0.192552	0.703245	0.303437	0.489494	2.28274	0.00763616	1.49648	4.27834	P05413;S4R371	FABP3	P05413;S4R371
-1.21142	-0.974686	-0.623764	-1.1834	-1.30265	-0.526761	-0.878464	-0.648604	-0.414288	0.0124952	1.87545	1.05688	0.793669	0.859605	1.84975	0.975056	0.623068	-0.401608	0.570855	-0.451176			+		24_0	0.307223	0.70905	0.0649481	0.729955	1.64899	0.130055	0.665371	3.05251	3.54739	0.00127711	0.864003	7.5335	1.80138	0.0188296	0.442072	3.33041	P05556	ITGB1	P05556
-0.767646	-0.43527	-0.581387	-0.461006	-2.02261	-1.1001	-1.38328	-0.937739	-0.828623	-0.135031	1.3349	0.868635	0.827763	0.657479	1.618	0.780802	0.995138	0.513327	0.826888	0.229766			+	+	24_0;48_0	1.72453	0.199368	-0.275238	-3.18913	0.892476	0.340956	0.299916	1.76451	3.24314	0.00214545	0.527457	6.6222	3.18988	0.00175732	0.413958	6.47223	P05997	COL5A2	P05997
-1.16605	-1.53564	-0.778378	-1.37867	-0.961554	-1.06031	-0.43088	-0.777885	-0.40386	0.0101649	0.620516	-0.350418	0.74987	0.657216	1.01755	0.670329	1.39461	1.06331	1.62358	1.03648			+	+	24_0;48_0	0.971624	0.358108	0.18752	1.89606	2.20731	0.0586298	0.545379	4.12172	4.42802	0.000405797	0.916083	10.7981	4.59531	0.000196491	1.14909	11.5451	P06241	FYN	P06241
0.850686	0.0481933	-0.494812	-0.772059	-0.881444	-1.33754	-1.45141	-1.02064	-0.785707	-0.611708	-0.374183	-0.347615	0.389368	0.47314	2.45103	0.0391923	1.12034	0.39723	1.10053	1.20741						1.52546	0.234707	-0.246194	-2.83345	0.546568	0.491385	-0.099731	-1.17617	0.690764	0.17866	0.211893	1.4258	1.38874	0.0405942	0.238817	2.59646	P06396-2	GSN	P06396-2
0.918857	0.647094	0.648267	0.658627	0.838573	0.917247	0.710368	0.696968	0.714871	0.543316	0.0895954	0.34989	0.320915	-0.116195	-1.87814	0.10157	-1.87557	-1.15389	-1.59802	-1.53435				+	48_0	0.369092	0.659754	0.068573	0.8509	1.00947	0.294402	-0.277582	-1.95891	1.14807	0.0635867	-1.04986	-2.18964	5.0557	0.000327485	-2.13404	-13.8564	P06493	CDK1	P06493
-0.618438	-1.26787	-0.82731	-0.816636	-2.14788	-0.834037	-0.891219	-0.800714	-0.374325	-0.00121079	1.00895	0.601653	0.47163	0.361876	0.886167	0.445597	1.35272	1.04164	1.55073	0.858681			+	+	24_0;48_0	0.34597	0.678004	-0.0870581	-0.80628	1.90935	0.0911659	0.362765	3.53312	3.65836	0.00103654	0.433578	7.89059	4.25488	0.000139303	0.634436	10.0717	P06576	ATP5F1B	P06576
-1.64041	-1.30304	-1.19945	-1.34085	-0.62912	-0.829156	-0.756262	-0.757171	0.030402	0.316156	0.0127214	0.17869	1.11227	0.965688	1.7203	0.871309	0.251713	0.896223	0.886859	1.21313		+	+	+	12_0;24_0;48_0	3.04343	0.0521538	0.233326	6.07339	4.8386	0.00666667	0.559315	12.7172	4.67444	0.00057732	0.94307	11.9148	4.18788	0.000262295	0.811024	9.80272	P06756;P06756-3	ITGAV	P06756;P06756-3
-1.3233	-1.15857	-0.709155	-1.18194	1.46712	1.16932	0.155501	0.619274	1.19044	1.3528	0.944173	0.552001	0.716487	-0.0983591	0.7937	-0.521265	-1.31101	-0.704092	-0.765211	-1.18792		+			12_0	3.04446	0.0528312	0.561578	6.07615	4.13449	0.00580392	0.606898	9.59303	2.04727	0.0120979	0.379729	3.79992	0.19831	0.534841	0.0291972	0.502206	P07093-2;P07093-3	SERPINE2	P07093-2;P07093-3
-0.852083	-1.10758	-1.0561	-1.02942	-0.913239	-0.636085	-0.850294	-1.05867	-0.244887	-0.34105	-0.0228793	-0.403542	0.30965	0.685732	0.811938	0.378699	1.46426	1.70802	1.71095	1.44658			+	+	24_0;48_0	0.683192	0.472783	0.103748	1.4129	3.55884	0.0133069	0.536125	7.56971	4.63869	0.00054902	1.10152	11.7465	6.87888	0	1.83403	28.1795	P07099	EPHX1	P07099
-1.45979	-0.79102	-1.11427	-0.970551	-0.0180438	-0.203175	-0.493336	-1.33911	-0.54929	0.140423	0.203247	-0.152156	0.105393	0.233688	2.98844	0.295659	0.956022	0.866664	0.657634	0.643569				+	48_0	0.88816	0.389486	0.109776	1.75733	2.3715	0.0489769	0.191358	4.467	1.50856	0.03086	0.382865	2.80386	4.59604	0.000197183	0.358847	11.5485	P07237	P4HB	P07237
-1.08612	-1.02191	-0.881941	-0.601063	-1.77652	-0.0318369	-0.329964	-1.21476	-0.26403	0.0470959	1.58552	0.687733	-0.281877	-0.217693	0.825314	-0.389211	1.37194	1.58672	1.4923	0.500282				+	48_0	0.0502234	0.950901	0.031496	0.143237	1.80794	0.104159	0.74748	3.34259	1.5723	0.0272462	0.466906	2.91592	3.64664	0.000324963	1.13065	7.85221	P07305;P07305-2	H1-0	P07305;P07305-2
-0.877311	-1.34023	-1.32611	-1.62605	-0.573533	-0.731172	-0.931326	-0.805381	0.246571	0.299944	-0.302275	-0.337638	0.964788	1.02473	1.49093	0.776261	0.837654	1.32634	0.585365	1.29845			+	+	24_0;48_0	1.67404	0.206255	0.330373	3.09759	2.81597	0.0262295	0.787992	5.49098	4.44575	0.000424242	1.46326	10.8751	4.15625	0.000255125	1.43083	9.67802	P07585	DCN	P07585
-0.957673	-1.12444	-0.779156	-0.924036	-0.521219	-0.639632	-1.25436	-0.817394	-0.416772	-0.443201	-0.109148	-0.423724	0.258391	0.694063	0.822301	0.613715	0.884714	1.90957	2.17665	1.05135			+	+	24_0;48_0	0.335921	0.685609	0.0485225	0.786681	2.85999	0.0247458	0.210037	5.60035	4.47871	0.000440945	0.542002	11.0196	3.55257	0.000388889	0.861019	7.54985	P07686	HEXB	P07686
-1.3065	-1.2334	-0.866091	-0.597625	-0.960016	-0.82887	-0.891815	-0.703829	-0.901473	-0.302184	-0.0654911	-0.050434	0.774221	0.364874	1.06193	0.763006	1.564	1.38806	1.66276	1.12887			+	+	24_0;48_0	0.389004	0.641734	0.104291	0.888823	1.38659	0.178426	0.452153	2.59277	3.68017	0.00105763	1.17377	7.96241	4.69784	0.000219608	1.64203	12.0263	P07711;P07711-3	CTSL	P07711;P07711-3
0.341747	0.130982	0.525627	-0.0298124	1.84905	0.832787	0.572206	0.871641	1.60368	1.01361	0.0783553	-0.752697	0.138944	-0.503659	-1.43702	-0.493829	-1.72395	-0.392399	-1.13452	-1.49075				+	48_0	1.38055	0.267193	0.261889	2.58241	0.178142	0.773572	0.0808282	0.45733	1.24653	0.0524601	-0.270762	-2.35479	2.40097	0.00619833	-0.473664	-4.53071	P07737	PFN1	P07737
1.07985	0.161411	0.886784	1.16715	1.4707	1.31204	0.382456	1.13636	0.597003	-0.670607	-0.481891	-1.06866	0.342021	-1.21572	-0.588283	-0.224016	-2.13995	-0.534494	-0.783382	-0.828776				+	48_0	0.321292	0.698942	0.0503252	0.757907	1.56751	0.144893	-0.246002	-2.90746	1.68869	0.0221547	-0.249094	-3.12405	2.35369	0.00669757	-0.379143	-4.42876	P07738	BPGM	P07738
-1.61121	-1.50993	-1.11818	-0.602526	-0.608958	-0.738687	-0.181185	-0.353224	0.372742	-0.140284	-0.645203	-0.571415	0.991207	0.500025	-0.297414	0.991502	0.861155	1.3583	1.3444	1.95889			+	+	24_0;48_0	1.52688	0.234965	0.292507	2.83594	1.58823	0.141808	0.381243	2.94413	2.43981	0.00638074	0.694472	4.61551	3.71516	0.000265823	1.0243	8.07884	P07858	CTSB	P07858
1.01752	1.16864	1.2371	1.16797	0.507372	0.712299	0.556322	0.536301	-0.146086	0.146852	0.931723	0.660531	-1.08745	-0.775968	-0.0145109	-0.814016	-1.27142	-1.71946	-1.31721	-1.4965			+	+	24_0;48_0	3.90535	0.02064	-0.47567	-8.73751	1.63146	0.133105	-0.6258	-3.02111	3.61648	0.00101299	-1.52018	-7.75418	6.38069	0	-2.16986	-23.2398	P07951-2	TPM2	P07951-2
-0.812361	-0.450343	-0.422037	-0.406405	-1.35626	-0.87362	-1.14816	-1.22187	-1.08911	-0.703831	1.70981	0.833056	0.248943	0.519937	0.910935	-0.221807	1.40006	0.337702	1.25628	1.48909				+	48_0	2.37005	0.0983743	-0.136679	-4.46387	0.488022	0.526398	0.154783	1.07167	1.86665	0.0165102	0.193359	3.45233	2.94534	0.0025866	0.358169	5.81691	P07954;P07954-2	FH	P07954;P07954-2
1.55356	1.45378	1.43649	1.15236	0.502001	0.832146	0.515159	0.674042	-0.606102	-0.270981	0.296925	0.125094	-0.557807	-0.694284	-0.503444	-0.72906	-0.772681	-1.62916	-1.08518	-1.69286			+	+	24_0;48_0	3.24305	0.0402581	-0.755335	-6.62195	3.32893	0.0162443	-1.48746	-6.86957	5.97766	0.00243478	-1.98634	-19.8745	4.55287	0.00018543	-2.64887	-11.3512	P07996	THBS1	P07996
-0.895027	-1.03704	-0.954421	-0.987985	0.496199	0.0112394	-0.918912	-0.781022	0.277935	-0.502616	-0.809107	-1.11529	0.303047	-0.0231468	0.322254	0.126172	1.32067	2.08232	1.18377	1.90096			+	+	24_0;48_0	1.031	0.343901	0.387347	1.99468	0.69611	0.419636	0.249192	1.43489	4.9466	0.000788732	0.664763	13.2724	4.63959	0.000205128	1.49657	11.7507	P08236;P08236-3	GUSB	P08236;P08236-3
0.895915	0.466155	0.485828	0.320244	0.432249	0.927806	0.4558	-0.0872436	-0.0475128	0.254889	2.22089	0.852657	-0.988985	-0.610831	0.309162	-0.317881	-0.460884	-1.95073	-1.35377	-1.80375				+	48_0	0.177183	0.824782	-0.0250778	-0.45517	0.21432	0.736857	0.0634909	0.537145	1.69802	0.0218963	-0.215482	-3.14094	2.78339	0.00325789	-0.441459	-5.411	P08238	HSP90AB1	P08238
1.3037	0.970743	-0.133414	0.5228	1.19134	0.907834	1.08163	0.504606	-0.0916166	0.449593	0.505333	0.379607	0.212669	-0.072442	-0.809	-0.571621	-1.4802	-1.12138	-1.50309	-2.2471				+	48_0	0.311978	0.705187	0.0740297	0.739434	0.474075	0.53359	-0.102968	-1.04642	1.3416	0.0431838	-0.282924	-2.51586	2.92764	0.00259348	-0.653325	-5.77151	P08240	SRPRA	P08240
0.786352	0.873378	0.919772	0.751389	0.80269	0.68498	0.705776	0.879798	0.290311	0.559732	0.572058	0.496259	-0.301701	-0.489679	-0.149039	-0.368635	-1.72303	-1.68074	-1.64047	-1.96919			+	+	24_0;48_0	0.494211	0.5756	-0.0786724	-1.08283	2.45752	0.0431011	-0.431314	-4.65451	5.14308	0.000949153	-1.4168	-14.3416	7.12587	0	-3.15863	-30.9989	P08243;P08243-2	ASNS	P08243;P08243-2
-0.647753	-0.6265	-0.978859	-0.698044	-1.23192	-0.881404	-0.795821	-0.760646	-1.17042	-0.671745	0.340474	0.156716	0.58984	0.254607	0.367294	0.437588	2.08138	1.12166	1.77812	1.33543			+	+	24_0;48_0	0.633417	0.493157	-0.173038	-1.3276	0.505601	0.51649	0.386748	1.10329	4.39994	0.000394366	1.10774	10.6771	4.24387	0.000137255	2.23155	10.0271	P08253;P08253-2;P08253-3	MMP2	P08253;P08253-2;P08253-3
-1.04735	-1.17462	-0.821619	-0.763747	-1.09248	-0.664423	-0.925428	-1.01257	-0.253399	-0.344028	-0.389043	-0.262504	0.67342	0.607466	0.580075	0.641269	1.64078	1.58238	1.53885	1.48697			+	+	24_0;48_0	0.0754553	0.924138	0.0335317	0.210139	3.12517	0.0189882	0.762999	6.29358	5.42854	0.00119149	1.88175	16.042	6.54268	0	2.99917	24.7445	P08473	MME	P08473
1.13339	1.17697	1.39706	1.07383	0.655935	0.727053	0.59248	0.0317449	0.110112	0.035706	0.0133412	-0.305559	-0.295699	-0.339112	-3.1493	-0.657098	-0.43492	-0.674354	-0.457851	-0.633727		+		+	12_0;48_0	2.14052	0.121194	-1.24825	-3.98574	4.38853	0.00418182	-2.21733	-10.6284	1.81246	0.0175539	-4.1499	-3.35097	5.82998	0.000708861	-3.14179	-18.7645	P08476	INHBA	P08476
-0.644947	-0.662251	-0.570957	-0.723483	-0.856982	-0.292299	0.121211	-0.395327	-1.10447	-1.81311	-0.0672328	-0.559975	0.214751	0.330663	0.210584	0.135197	1.88771	1.69943	1.67154	1.41995			+	+	24_0;48_0	NaN	1	0	NaN	0.256797	0.696632	-0.316029	-0.627235	5.58964	0.00151351	1.17037	17.0853	6.34853	0	3.10961	22.9519	P08493;P08493-2	MGP	P08493;P08493-2
-0.787996	-1.16915	-0.657264	-0.579362	-1.3382	-0.495493	-0.854676	-0.926382	-0.320112	-0.440913	-0.619175	-0.405744	1.17612	1.01627	1.03045	-0.326436	1.25971	1.3238	1.53932	1.57522				+	48_0	0.190767	0.811282	-0.0315528	-0.485538	1.28762	0.201735	0.105519	2.42419	2.17418	0.0104057	0.456468	4.05397	5.18631	0.000363636	0.666455	14.5876	P08559;P08559-3;P08559-4	PDHA1	P08559;P08559-3;P08559-4
-0.757729	-1.96153	-1.05004	-0.326609	-1.13484	-0.507945	-0.521361	-0.382927	0.776464	-0.597188	2.02827	-0.20809	-0.207917	-0.22398	-0.0952062	0.583503	0.716799	0.87584	1.29643	1.69805				+	48_0	0.451681	0.603615	0.134396	1.00556	1.1781	0.233911	0.528909	2.23986	1.40439	0.0384011	0.360306	2.62333	2.73299	0.00348474	0.753447	5.28893	P08572	COL4A2	P08572
-0.7468	-0.793841	-0.841505	-0.960743	-0.739753	-0.628937	-0.642764	-0.847983	-0.705669	-0.468523	-0.571042	-0.425934	0.556853	0.493046	0.902511	-0.278896	1.78656	1.88624	1.74146	1.28572			+	+	24_0;48_0	0.892988	0.388276	0.10882	1.76537	2.04038	0.075224	0.263742	3.78636	2.58817	0.00537811	1.12914	4.94873	5.69673	0.000636364	2.26055	17.8148	P08582	MELTF	P08582
-0.691446	-1.44071	-1.09732	-1.35927	-1.23101	-0.328264	-1.13096	-0.718405	-0.330329	0.286876	0.819292	1.48767	0.894686	0.968294	1.60193	1.1797	0.620408	-0.317708	0.845679	-0.0591104			+	+	24_0;48_0	0.506732	0.56962	0.0746818	1.10531	2.17719	0.0602525	0.433637	4.0601	4.22804	0.000333333	0.584322	9.96319	2.34004	0.00684633	0.359327	4.39957	P08648	ITGA5	P08648
-1.84164	-1.78178	-1.81664	-2.00335	0.687457	0.671175	0.549829	0.81766	0.585663	0.2356	0.907808	0.383634	0.321275	0.326184	-0.581638	0.456689	0.600892	0.535064	0.423476	0.52263	+	+	+	+	12_0;24_0;4_0;48_0	7.40864	0	10.5759	34.5706	5.35104	0.0175	9.938	15.5622	3.73532	0.00111828	8.28426	8.14655	7.71479	0	9.90613	38.8983	P09341	CXCL1	P09341
0.837082	0.336087	0.259709	-0.0107132	2.68464	0.846672	0.735294	0.80086	0.729649	0.0624727	-1.17981	-0.693173	-0.629378	-0.142235	-2.09256	-0.585629	-0.816586	-0.143173	-0.873282	-0.125926						0.916285	0.378669	0.316857	1.80411	0.659899	0.435272	-0.217568	-1.37309	1.41885	0.037251	-0.423482	-2.64822	1.68529	0.0228243	-0.293896	-3.11789	P09417;P09417-2	QDPR	P09417;P09417-2
-0.817181	-0.414352	-0.792479	-0.618727	-1.24051	-1.67038	-0.844819	-0.693081	-0.876367	-0.368481	1.74903	0.734983	0.471576	0.662735	1.01714	0.885772	1.23276	0.170452	1.72998	-0.318054			+		24_0	0.972467	0.358174	-0.174243	-1.89746	0.815333	0.366801	0.374518	1.63583	4.06197	0.000277228	0.547991	9.31456	1.53041	0.0309701	0.526565	2.84214	P09488	GSTM1	P09488
1.03969	0.948405	1.03952	0.997385	0.345338	0.712723	0.569015	0.753229	-0.200057	0.0356953	1.11599	0.754378	-0.545976	-0.649857	0.00305984	-0.596274	-1.26642	-1.87046	-1.19377	-1.99162			+	+	24_0;48_0	2.3135	0.102667	-0.457952	-4.34319	0.9656	0.31106	-0.645706	-1.88605	4.10819	0.000297872	-1.61887	-9.49121	4.81233	0.000245614	-2.88111	-12.5855	P09493-7	TPM1	P09493-7
-1.02098	-0.636355	-0.903357	-0.841796	-1.54001	-0.453852	-1.00386	-0.556079	-1.10185	-0.351994	1.33061	0.248811	0.77771	0.753248	1.86804	0.763426	1.34395	0.254329	1.33346	-0.263455			+		24_0	0.0509309	0.950618	-0.0129309	-0.145154	0.851547	0.354472	0.301503	1.69633	3.22868	0.00210245	0.646486	6.58122	1.99749	0.0131109	0.518799	3.70255	P09525;Q6P452	ANXA4	P09525;Q6P452
-1.62448	-0.570063	-1.01204	-1.21514	-1.33846	-0.161712	-0.196659	-1.08835	-0.59764	-0.483239	1.69225	0.000316809	0.346392	0.890177	1.05452	1.02796	0.732226	0.362521	1.76602	0.415402			+	+	24_0;48_0	0.500431	0.572989	0.10487	1.09401	1.1523	0.243524	0.322544	2.19672	3.39032	0.00206218	0.496034	7.05113	2.56608	0.00448517	0.493286	4.89815	P09543	CNP	P09543
-1.1259	-0.826338	-0.864882	-0.580109	-1.6369	-1.23341	-0.773679	-0.697709	-0.685104	-0.555024	1.15516	0.855284	0.781692	0.581325	0.732613	0.793341	1.46192	0.338318	1.79958	0.479835			+	+	24_0;48_0	0.427927	0.617192	-0.207261	-0.961755	1.11826	0.254013	0.914557	2.13989	4.87321	0.000727273	1.37949	12.8927	2.58993	0.0043244	1.64078	4.95277	P09601	HMOX1	P09601
-1.02113	-1.03095	-1.0067	-1.00775	-1.09797	-1.27667	-1.02379	-0.885214	-0.391531	-0.233896	0.0735975	0.105395	1.11778	0.930969	1.35857	0.972629	1.19106	1.08697	1.36839	0.770242			+	+	24_0;48_0	0.274641	0.740155	-0.0420737	-0.664066	3.53422	0.0129346	0.701501	7.49205	6.21938	0.00430769	1.63676	21.8308	5.55772	0.00054902	1.64387	16.8736	P09619	PDGFRB	P09619
-0.614914	-0.954515	-0.802558	-0.84393	-1.32315	-0.631418	-0.723886	-0.697979	-1.04699	-0.429983	1.50097	-0.0134514	0.227605	0.441499	2.56431	0.673341	0.759369	0.600915	1.19676	0.11801				+	48_0	0.0825238	0.916462	-0.016223	-0.228368	0.719075	0.409349	0.326092	1.47387	1.7783	0.0189358	0.719874	3.28772	3.12901	0.00184306	0.595388	6.30408	P09669	COX6C	P09669
-1.22416	-0.867667	-0.383688	-0.742449	-1.17551	-0.833315	-0.905066	-0.753905	-1.03005	-0.290178	1.19278	0.794549	0.531748	0.792298	2.43594	0.664381	0.841709	-0.0899785	1.16991	-0.127343						0.231197	0.778124	-0.0431581	-0.573373	0.920834	0.33011	0.372748	1.81168	2.1421	0.0105599	0.733235	3.98892	1.82347	0.0180855	0.480896	3.37147	P09936	UCHL1	P09936
-0.626652	-0.175093	-1.19457	-0.728444	-0.635864	-1.53173	-0.0721523	-1.15506	-0.226108	-1.55071	0.483065	-0.159768	-0.20461	0.502492	0.846508	1.0178	1.53718	1.3338	1.7172	0.82273				+	48_0	0.170788	0.829676	-0.0529959	-0.440711	0.276851	0.678434	0.100548	0.66859	1.9303	0.0148378	0.386528	3.57307	3.42081	0.000965347	0.643482	7.14271	P0CG12	DERPC	P0CG12
0.599482	0.799949	0.662053	0.667876	0.449731	0.628819	0.552298	0.541407	-0.0905044	0.42058	1.18431	0.945643	0.294455	-0.162192	-0.686363	-0.038685	-0.797185	-2.42336	-1.61669	-1.93162				+	48_0	1.32782	0.269653	-0.0912018	-2.49241	0.0848784	0.884237	-0.0440922	-0.234394	2.14429	0.0105207	-0.543856	-3.99334	3.34029	0.00102791	-1.55492	-6.90288	P0DN79;P35520	CBSL;CBS	P0DN79;P35520
1.66193	1.19712	0.750508	0.125471	1.21316	1.14237	0.604435	0.625374	0.742098	0.669574	-0.964634	-0.983657	-0.722427	0.165849	-1.01942	-0.776174	-1.13508	-0.439241	-1.28523	-1.57204				+	48_0	0.0353346	0.9678	-0.0195589	-0.102288	0.928483	0.326971	-0.558171	-1.82439	1.96656	0.0139518	-0.795406	-3.64266	2.62107	0.00409582	-1.06712	-5.02466	P0DP91	ERCC6	P0DP91
-0.441941	-0.586618	-0.826322	-0.912423	-0.297666	-1.10888	-0.600508	-1.33325	-0.647374	-0.225755	-0.591961	-0.948503	0.670658	0.584707	0.562114	0.212891	1.65005	1.832	1.43197	1.57682			+	+	24_0;48_0	0.22135	0.787184	-0.123002	-0.55231	0.189134	0.761648	0.0759289	0.481912	3.72376	0.00109091	1.02988	8.10767	5.57188	0.00056	1.98738	16.9672	P10253	GAA	P10253
-0.706996	-1.84982	-0.610811	-1.08757	-0.917481	-0.68606	-0.733903	-0.558975	-0.580521	0.166738	1.75332	0.176087	0.257752	-0.19198	1.22325	1.99333	0.211439	1.12068	1.00753	0.0139973				+	48_0	0.541266	0.548439	0.113101	1.1668	1.36054	0.183838	0.480347	2.54819	1.80402	0.0178406	0.627403	3.33531	2.23174	0.00831601	0.550101	4.17209	P10301	RRAS	P10301
-1.64555	-1.35466	-0.0830063	-0.859542	-0.123143	-0.21391	-0.813735	-0.574808	-0.535582	-0.59732	0.0886843	0.27712	-0.941338	-0.222946	1.88988	0.397574	1.4576	1.62938	1.04726	1.17805				+	48_0	0.715471	0.456998	0.165921	1.46776	1.00577	0.295646	0.237649	1.95276	0.931382	0.101373	0.379107	1.82921	3.13277	0.00184491	0.692597	6.31438	P10599	TXN	P10599
-0.557222	-0.604475	-0.598524	-1.1352	-0.972799	-0.139819	-2.20443	-0.883089	-0.976471	-0.0440335	1.17896	0.0889745	0.0703115	0.275192	1.47728	0.548629	1.43921	1.08113	0.958265	0.998108				+	48_0	0.305271	0.710404	-0.12064	-0.726053	0.85344	0.354205	0.290604	1.69948	2.08557	0.01168	0.486998	3.87567	4.35281	0.000151762	0.681665	10.4769	P10606	COX5B	P10606
-1.56566	-0.428087	-1.01139	-1.72667	-0.399819	-0.0441667	-0.725779	-0.0909308	0.179993	-0.086148	-0.193614	-0.669186	0.572173	0.248544	-0.388657	-0.149449	1.42679	1.69372	1.55062	1.80772				+	48_0	1.3885	0.265754	0.382747	2.59603	1.55274	0.148303	0.43697	2.88139	1.86568	0.0165654	0.552922	3.45051	4.02003	0.000223108	1.23616	9.15685	P10619;P10619-2;X6R5C5;X6R8A1	CTSA	P10619;P10619-2;X6R5C5;X6R8A1
-0.550233	-1.12355	-0.742714	-1.32255	-0.841675	-0.792029	-1.07798	-0.884913	-0.4129	-0.0591632	0.261071	-0.226889	0.0708118	0.991691	-0.299852	0.79522	1.24328	1.45773	1.72735	1.78729				+	48_0	0.0680726	0.932026	0.0176039	0.190868	1.96581	0.0825696	0.407969	3.64123	2.03581	0.0122305	0.654611	3.77738	4.58756	0.000194444	1.23024	11.5095	P10620	MGST1	P10620
0.88249	0.695814	0.282342	0.666024	1.39539	0.991672	0.847616	0.497387	1.13098	0.633133	0.0371779	-0.116965	-0.742142	-0.595003	0.126214	-0.215243	-1.73956	-1.47357	-1.63809	-1.66567			+	+	24_0;48_0	0.642138	0.487643	0.192111	1.34261	0.278855	0.677021	-0.134249	-0.672682	2.26918	0.00864504	-0.629987	-4.24995	5.485	0.000513761	-1.44132	-16.4006	P10915	HAPLN1	P10915
-1.08038	-0.492071	-0.702421	-0.604151	-1.25968	-0.587804	-1.02525	-0.367237	-1.03546	-0.459768	1.54435	0.661698	0.208415	-0.0244737	0.055106	0.212741	2.35687	0.350872	1.90182	0.346825			+		24_0	0.142945	0.857017	-0.0338602	-0.376444	0.747197	0.397344	0.336763	1.5214	2.98783	0.0025448	0.312463	5.92699	1.96679	0.0139902	0.73504	3.64312	P11047	LAMC1	P11047
1.86168	1.5918	1.56346	1.58919	-0.106236	0.0639221	0.374239	-0.196513	-0.166018	-0.824932	-0.730415	-0.578591	-0.568634	-0.124782	-1.81777	0.142624	-0.205342	0.260494	-1.39716	-0.731003	+	+	+	+	12_0;24_0;4_0;48_0	4.52686	0.00861538	-2.73337	-11.2339	5.04172	0.00875	-3.76213	-13.7803	2.65437	0.00522034	-3.79111	-5.10233	3.00689	0.00227624	-3.66626	-5.97689	P11161;P11161-2;P18146;Q06889;Q06889-2	EGR2;EGR2;EGR1;EGR3;EGR3	P11161;P11161-2;P18146;Q06889;Q06889-2
-0.452483	-0.845392	0.0183216	-0.654698	-0.90936	-0.977079	-1.7853	-0.735081	-1.22875	-0.884393	1.51515	0.597105	0.491353	0.132187	0.964353	0.339169	1.58608	0.976227	1.52191	0.330682				+	48_0	1.07792	0.333526	-0.229025	-2.07269	0.30394	0.655042	0.17908	0.723391	2.02983	0.0122444	0.357659	3.76567	2.4286	0.00604369	0.588098	4.59095	P11177;P11177-2	PDHB	P11177;P11177-2
-0.88416	0.0151659	-0.831822	-0.592406	-0.978588	-0.852115	-1.65084	-1.2081	-1.10271	-0.512871	0.599975	0.196435	0.864551	0.428581	0.866225	0.451664	1.86892	1.15219	1.51446	0.655446			+	+	24_0;48_0	1.16132	0.311119	-0.339478	-2.21178	0.372171	0.599925	0.208815	0.856792	2.65697	0.00523399	0.694735	5.10843	2.87887	0.00270423	1.06022	5.64773	P11182	DBT	P11182
-1.09457	-1.29824	-1.04751	-1.06332	-1.03949	-0.894052	-0.961887	-0.71741	-0.279424	-0.273375	0.205498	-0.163459	0.533527	0.860984	1.42207	0.60541	1.52695	1.22108	1.44156	1.01566			+	+	24_0;48_0	1.31602	0.271469	0.100408	2.47236	3.62606	0.0113978	0.450061	7.7852	4.09646	0.000294737	0.893344	9.44609	5.83912	0.000717949	1.09435	18.8314	P11216	PYGB	P11216
-0.512106	-1.30991	-0.802561	-1.65611	-0.0850709	-0.634241	-0.675738	-1.45168	-0.0544992	0.124144	-0.449337	-0.161476	0.276461	0.521491	1.36496	0.367914	0.267795	1.52149	1.47983	1.86864			+	+	24_0;48_0	0.418259	0.623504	0.112277	0.94378	1.79062	0.105989	0.292799	3.31048	2.50936	0.00596744	0.533333	4.76987	2.7928	0.00305426	0.737452	5.43402	P11279;P11279-2	LAMP1	P11279;P11279-2
-0.294346	0.555243	0.378786	1.11059	-0.743712	-0.0886924	0.349053	1.12795	-0.0906597	0.391228	1.4685	0.991848	0.59088	0.249973	0.146157	0.316128	-2.0054	-2.18185	-0.940598	-1.33109				+	48_0	0.227966	0.780866	-0.0933952	-0.566484	0.227156	0.723858	0.0853689	0.564754	0.138861	0.777086	-0.0377691	-0.366825	2.61396	0.00414724	-0.693427	-5.0082	P11387	TOP1	P11387
0.437722	0.252762	0.163448	0.388169	0.405097	0.788061	0.751239	0.616396	0.700645	0.842535	0.849887	0.784135	-0.168358	-0.132552	0.399929	0.210123	-1.38661	-1.68721	-2.55239	-1.66303				+	48_0	1.66599	0.206571	0.468413	3.08307	3.29106	0.016259	0.687367	6.75948	0.76152	0.148938	-0.331396	-1.54553	3.74842	0.000272727	-3.03042	-8.19084	P11388;P11388-2;P11388-3;P11388-4	TOP2A	P11388;P11388-2;P11388-3;P11388-4
-1.26328	-0.637799	-0.252804	-0.81879	-0.354103	-0.807857	-0.276247	-0.995386	-0.461695	-0.382924	-0.631984	-0.405875	0.364558	0.142885	-0.307948	0.052758	1.21526	2.28235	1.38524	2.15364				+	48_0	0.194688	0.808589	0.0376649	0.494219	0.591614	0.464697	0.0761709	1.25518	1.72923	0.0208504	0.225323	3.19772	3.487	0.000646518	0.699333	7.34491	P11413-2	G6PD	P11413-2
-0.821285	-1.18852	-0.981421	-0.902592	-0.825091	-0.852201	-0.873847	-1.05288	-0.193127	-0.498996	-0.20278	-0.37398	0.543541	0.690915	0.531907	0.839167	1.32959	1.76375	1.38526	1.68258			+	+	24_0;48_0	0.327042	0.695139	0.0547543	0.769252	3.05036	0.0216432	0.495957	6.09183	5.29008	0.00107692	1.22799	15.1946	5.84347	0.000736842	1.8998	18.8633	P11498	PC	P11498
0.742057	-0.286347	0.23838	0.0372567	1.79494	0.539749	0.44282	0.428653	0.358829	-0.552828	-1.33238	-1.5626	-0.550187	-0.388044	-2.26162	-0.933264	0.37012	1.26202	0.486639	1.16582						0.771919	0.432645	0.411528	1.56303	1.01562	0.291639	-0.63527	-1.96913	1.3626	0.0413884	-0.808896	-2.55169	1.05269	0.0776873	0.424572	2.03072	P11802	CDK4	P11802
1.01316	1.28244	1.34152	1.38682	0.402314	0.523258	0.492506	0.558566	0.0292469	0.0983492	0.899602	-0.0853848	-0.416905	-0.45491	-0.398638	-0.680161	-1.10615	-2.17909	-1.07798	-1.62856			+	+	24_0;48_0	3.82401	0.02	-0.197745	-8.45032	2.27285	0.0543356	-0.264897	-4.25762	5.48952	0.00130233	-0.452592	-16.4295	4.2579	0.000139651	-0.714832	-10.084	P11940	PABPC1	P11940
0.683784	0.259509	0.345319	0.313878	0.148837	0.501402	0.59813	0.374465	0.0846156	0.538544	1.10786	0.88834	0.341587	-0.0972576	1.02994	0.0211419	-1.0359	-2.24911	-1.4735	-2.38159				+	48_0	0.0125566	0.985277	0.00198603	0.0372404	0.473723	0.533814	0.0992703	1.04578	0.104494	0.827356	-0.0299783	-0.283733	3.21413	0.00174569	-0.853478	-6.54017	P12004	PCNA	P12004
-0.974422	-0.991833	-0.781792	-0.508044	-1.07243	-0.931288	-1.07147	-1.00236	-0.795166	-0.301155	0.190209	0.027275	0.381911	0.356315	0.688165	0.426466	1.92619	1.41921	1.69692	1.31729			+	+	24_0;48_0	0.882699	0.391443	-0.111114	-1.74824	1.29002	0.201229	0.321562	2.42826	4.08194	0.000282828	0.691068	9.39051	4.9913	0.000314607	1.30068	13.5088	P12109	COL6A1	P12109
-1.09733	-0.736515	-1.10871	-0.764573	-1.51859	-1.12393	-0.951315	-0.840118	-0.717243	-0.194253	0.737956	0.493705	0.604663	0.514751	1.3266	0.74186	1.55323	0.830261	1.54077	0.708771			+	+	24_0;48_0	0.453087	0.603306	-0.121101	-1.00814	1.56719	0.144934	0.671009	2.90688	3.76353	0.000731343	1.14881	8.24213	3.81397	0.000192771	1.3896	8.41547	P12110	COL6A2	P12110
-1.12119	-1.17963	-1.2815	-1.0459	-1.04514	-0.868121	-0.766984	-0.866656	-0.21941	-0.0698829	0.180471	0.0517394	0.456425	0.508265	0.812064	0.465634	1.57545	1.35431	1.54744	1.51262		+	+	+	12_0;24_0;48_0	1.91509	0.155672	0.241148	3.54405	4.60045	0.004	1.01943	11.5688	5.65243	0.00164706	1.53224	17.5094	7.64572	0	2.36797	37.8771	P12111	COL6A3	P12111
0.857645	0.243444	0.820067	0.542343	2.09213	1.04013	1.2076	0.310258	0.259301	0.57561	0.0502797	-0.135922	-0.247867	-0.685279	-0.845176	-0.485244	-1.82946	-1.23621	-1.61313	-0.920532			+	+	24_0;48_0	0.670704	0.478719	0.114871	1.39158	1.06541	0.271312	-0.0900545	-2.05188	3.06937	0.00233588	-0.248329	-6.14263	3.74163	0.000270096	-0.423568	-8.16785	P12277	CKB	P12277
1.15119	1.28687	0.821878	0.908894	0.760819	0.793293	0.813857	0.859746	0.484589	-0.0213168	0.0303329	-0.0218562	0.00338919	-0.793549	0.117797	-0.937115	-2.0227	-1.35758	-1.62854	-1.25001			+	+	24_0;48_0	1.12657	0.319199	-0.0391073	-2.15375	2.8869	0.0243717	-0.153628	-5.66798	2.59908	0.005325	-0.240111	-4.97381	4.86498	0.000264151	-0.43331	-12.8508	P12814	ACTN1	P12814
-0.559963	-0.91537	-0.635395	-0.337945	-1.09817	-1.49962	-0.926228	-0.807946	-0.560298	-0.282721	0.300899	-0.372101	0.604361	0.621079	0.241011	0.898831	2.12921	0.0524712	2.13712	1.01079			+		24_0	1.30079	0.277199	-0.12323	-2.44651	0.87682	0.345572	0.100404	1.73845	3.26573	0.00208817	0.314991	6.68665	2.03146	0.0124615	0.508955	3.76886	P13073	COX4I1	P13073
0.536079	-1.28032	-0.736802	-0.798592	-0.00249036	0.171868	-0.252345	-1.18157	0.275173	-0.147078	-1.70033	-0.983808	0.019067	0.767467	0.0463607	-0.607076	0.77408	2.04006	1.38277	1.67748				+	48_0	0.204802	0.80145	0.155177	0.516443	0.0409148	0.94245	-0.042253	-0.117772	0.621574	0.211016	0.383003	1.30716	2.30408	0.00733445	1.24649	4.32327	P13473	LAMP2	P13473
0.438837	0.907443	0.799191	1.10425	0.368143	0.583498	0.457125	0.571844	0.388028	0.704133	0.824135	0.75795	-0.305248	-0.662154	0.547024	-0.572061	-1.61923	-1.92162	-1.51469	-1.8566				+	48_0	1.11488	0.323043	-0.11284	-2.13425	0.367138	0.603794	-0.051167	-0.847153	1.85589	0.0167076	-0.377182	-3.43211	5.25327	0.000388889	-0.90352	-14.9766	P13611	VCAN	P13611
0.70413	0.754601	0.667553	0.797932	1.29741	0.924349	0.637614	0.816865	0.724957	0.170897	0.586621	-0.0050338	-0.665544	-0.825916	0.515925	-0.908477	-1.92149	-1.11005	-1.8981	-1.26424				+	48_0	0.630292	0.494786	0.0596251	1.32221	1.08208	0.265277	-0.11471	-2.07961	1.9436	0.0144256	-0.381228	-3.59853	4.40631	0.000161383	-0.722943	-10.7045	P13639	EEF2	P13639
-1.1069	-1.48402	-1.1138	-0.544046	-0.531157	-1.07137	-0.307268	-0.445882	-0.120097	-0.225007	-0.491693	-0.0520961	-0.0935075	0.839587	-0.224608	0.415944	1.23507	1.69763	1.59387	2.02937			+	+	24_0;48_0	0.942757	0.368385	0.158289	1.84811	2.08658	0.069551	0.280932	3.87768	2.22344	0.00948052	0.433636	4.15494	4.39336	0.000159091	0.90342	10.649	P13716	ALAD	P13716
-1.0596	-1.56095	-1.44958	-1.15098	-0.791156	-0.140517	-0.370715	-0.747258	-0.446641	-0.524761	1.08719	1.04912	-0.346169	0.26019	1.84421	0.429084	0.511229	1.06106	1.21343	1.13281				+	48_0	2.16859	0.119602	0.233685	4.04259	1.8587	0.0991988	0.470545	3.43738	2.08322	0.0117171	0.54588	3.87101	4.58339	0.00019244	0.673442	11.4904	P13861	PRKAR2A	P13861
2.34688	0.58999	0.501738	-0.108911	0.653322	0.250507	0.699326	0.764788	0.322862	-0.344504	1.00882	-0.00578189	-0.590115	-0.0754469	-1.01898	0.109127	-2.44996	-0.847475	-0.502816	-1.30336						0.172502	0.8278	-0.058476	-0.444597	0.435262	0.55618	-0.14278	-0.975336	1.08826	0.0718442	-0.298239	-2.08991	1.68196	0.0229206	-0.512759	-3.11189	P13984	GTF2F2	P13984
0.931358	0.555526	0.638441	0.400133	1.80417	0.939628	1.27666	0.41638	1.10471	0.255434	0.128408	-0.516108	-0.393369	-0.306659	-1.25083	-0.893554	-1.19432	-0.813117	-1.92559	-1.1573			+	+	24_0;48_0	0.752865	0.439196	0.426187	1.53096	0.50658	0.516532	-0.34628	-1.10504	2.78376	0.00454925	-1.19734	-5.41192	3.48719	0.000648221	-1.69811	-7.3455	P13995	MTHFD2	P13995
-1.0561	-0.551519	-0.374707	-0.767867	-1.6415	-0.5572	-1.05672	-1.00465	-0.699757	-0.364961	1.76684	1.0999	0.596162	0.49876	0.012335	0.725911	2.0871	-0.180395	1.02337	0.445002			+		24_0	0.685096	0.472174	-0.318252	-1.41614	0.961461	0.312894	0.959514	1.87918	2.75962	0.00489665	0.966079	5.35319	1.64205	0.0248015	1.29108	3.04006	P14209	CD99	P14209
-1.15068	-1.72132	-1.59159	-1.03738	-0.289181	-0.372489	-0.61129	-0.757748	-0.163006	0.32558	-0.451831	-0.251337	0.431184	0.770886	0.45624	0.855019	1.36501	1.1884	1.39783	1.60769			+	+	24_0;48_0	2.33163	0.100217	1.07767	4.38166	2.73586	0.0274982	1.54042	5.29585	4.26413	0.00035	2.48879	10.1094	5.21993	0.000375839	3.43459	14.7817	P14384	CPM	P14384
-1.17216	-1.13293	-1.24554	-1.04246	-1.08874	-1.14276	-1.04512	-0.950077	-0.00141627	0.0115158	0.316673	0.178419	0.895961	0.848839	0.734553	0.798261	1.38027	1.22233	1.32592	1.10845		+	+	+	12_0;24_0;48_0	0.769815	0.431655	0.128195	1.55949	5.21014	0.0127273	1.7838	14.7249	7.5142	0	2.75382	36.0058	7.27212	0	3.36938	32.798	P14543	NID1	P14543
0.0285786	-0.892798	0.385957	-0.316685	-0.393465	0.600953	-1.46869	-0.213057	-0.169251	-0.319125	-2.30939	-0.691433	0.261582	0.272315	0.312525	-0.359755	1.78668	2.151	0.339893	0.994166						0.125951	0.874818	-0.0431547	-0.336079	0.559487	0.483453	-0.171157	-1.19894	0.455937	0.347008	0.0814171	1.01336	1.6778	0.0231574	0.385398	3.10437	P14550	AKR1A1	P14550
0.366778	-0.135134	-0.467628	-0.59544	0.380941	1.19355	-0.885484	0.424353	0.830083	0.069317	1.78369	1.51588	0.0608615	-0.678381	1.2945	0.198014	-1.16796	-1.70749	-1.36668	-1.11378				+	48_0	0.454461	0.603321	0.0482564	1.01066	1.54114	0.149795	0.12482	2.86098	0.409352	0.413299	0.0423417	0.927139	2.3711	0.00646963	-0.112267	-4.46613	P14618-2	PKM	P14618-2
-1.69141	-0.91672	-1.06279	-0.836323	-0.431969	-1.20779	-0.561577	-0.788033	-0.624308	0.402535	0.67504	0.128749	-0.183033	0.454895	2.45567	0.956071	0.640461	0.834976	0.753593	1.00197				+	48_0	0.717128	0.456035	0.0565362	1.47057	2.01534	0.0779038	0.189559	3.73732	1.86184	0.0166281	0.305083	3.44329	4.05453	0.000231405	0.288225	9.28642	P14625	HSP90B1	P14625
1.45005	1.15596	1.42497	1.28528	-0.528914	0.538323	0.658433	0.0773408	-1.00627	0.293861	0.39129	0.00269358	-0.848657	-0.189714	0.648266	-0.168756	-0.680024	-0.650724	-2.15283	-1.70058			+	+	24_0;48_0	2.20351	0.118628	-1.02796	-4.11392	2.29736	0.0516981	-1.26714	-4.30909	2.4685	0.00637387	-1.32121	-4.6788	3.33091	0.00107036	-2.36136	-6.87538	P14923	JUP	P14923
-0.224608	-0.699056	0.285749	0.216053	0.0098382	-0.375795	-0.462644	0.569759	-0.12863	-0.720464	-0.677539	0.0654605	-0.659893	-0.604272	-2.44178	-0.353036	1.66851	1.34412	1.80988	1.37834				+	48_0	NaN	1	0	NaN	NaN	1	0	NaN	0.859948	0.118597	-1.75471	-1.71034	3.20308	0.00172157	3.1951	6.50913	P15090	FABP4	P15090
-0.974045	-1.14783	-0.753463	-1.18601	0.273063	0.478803	-1.24004	-0.0811134	-0.897911	0.0435055	-0.384623	-1.02291	0.230345	0.292684	1.69226	-0.318788	2.00773	1.09493	1.57219	0.321232				+	48_0	1.15622	0.31212	0.168627	2.20327	0.853735	0.354176	0.0868907	1.69998	1.83132	0.0170744	0.287696	3.38611	3.0342	0.0021263	0.437371	6.04891	P15121	AKR1B1	P15121
-1.34812	-1.10562	-0.950047	-1.0014	-0.946759	-0.831218	-0.996265	-0.86107	-0.684954	-0.208373	0.571035	0.0992934	0.221408	0.715266	1.09784	0.761534	1.36502	1.27139	1.57689	1.25415			+	+	24_0;48_0	1.03394	0.342932	0.121671	1.99956	2.02487	0.0773357	0.660953	3.75595	3.96509	0.000509091	1.13808	8.95378	6.16721	0.00112	1.56027	21.3933	P15144	ANPEP	P15144
0.635797	0.986298	0.182368	0.200554	1.00207	0.910151	0.912886	0.497653	0.636972	0.1547	0.842847	0.149486	-0.38486	-0.612976	0.850675	-0.155867	-1.21578	-2.30195	-1.57744	-1.71359				+	48_0	0.719573	0.455408	0.0737629	1.47471	0.0763194	0.894306	-0.0123715	-0.212379	0.755618	0.151448	-0.129197	-1.5356	3.51203	0.000522911	-0.493367	-7.4226	P15170;P15170-2;P15170-3	GSPT1	P15170;P15170-2;P15170-3
0.348203	0.807005	0.570026	-0.0515287	0.0923891	-0.17045	-0.311413	-0.0229405	1.42841	0.066493	2.55052	0.352244	0.421324	-0.949255	0.13918	0.325754	-1.22544	-1.5642	-1.38607	-1.42025				+	48_0	1.37609	0.26662	-0.263819	-2.57477	0.529419	0.502633	0.344483	1.14579	0.55326	0.253211	-0.21963	-1.18798	4.05939	0.000232365	-0.91935	-9.30482	P15291;P15291-2	B4GALT1	P15291;P15291-2
-0.548044	-0.652396	-1.22199	-1.02715	-0.89758	-0.852424	-0.917477	-0.834146	-0.156075	-0.0535415	-0.769202	-0.391691	0.915808	0.355352	0.643455	0.0413624	1.54167	2.06817	1.21782	1.53808			+	+	24_0;48_0	0.0280337	0.973016	-0.00597858	-0.0817697	1.22609	0.220577	0.23882	2.32039	2.82091	0.00398756	0.620928	5.50317	4.32797	0.000148148	1.12747	10.3728	P15586	GNS	P15586
1.03876	1.05732	0.989664	1.10922	0.716253	0.843114	0.84554	0.834043	0.0867567	0.19377	0.537347	0.464195	-0.69592	-0.618872	-0.655015	-0.482223	-1.35555	-1.70353	-1.55007	-1.65481			+	+	24_0;48_0	3.01534	0.0542222	-0.208245	-5.9991	3.23853	0.017906	-0.634505	-6.60913	7.179	0	-1.44789	-31.6409	7.23196	0	-2.27823	-32.294	P15924	DSP	P15924
-0.829727	0.929944	0.0152742	-0.984909	-0.553295	-0.776156	-0.381143	-0.570891	0.164622	-0.557138	-1.01992	-0.369273	-0.256052	-1.01149	-0.503236	-0.00236347	1.20768	1.6356	2.50031	1.36216						0.336208	0.685598	-0.15253	-0.787242	0.175784	0.774943	-0.0985441	-0.452017	0.179483	0.722022	-0.0976191	-0.460344	1.94079	0.014682	0.81826	3.59313	P16035	TIMP2	P16035
0.361649	-0.68805	0.0013416	0.379219	-0.751345	0.138763	-0.681741	-0.777538	-1.56776	-0.49514	-0.325141	-0.79894	-1.05566	-0.146779	-0.209519	-0.186885	1.54656	1.30587	1.84446	2.10663				+	48_0	NaN	1	0	NaN	NaN	1	0	NaN	0.585541	0.232034	-0.567276	-1.24459	2.83659	0.00292185	2.31624	5.54201	P16066	NPR1	P16066
0.440107	1.21742	1.0516	0.807757	0.52789	1.15699	0.899489	0.462592	0.476851	0.643892	0.775417	0.00614076	-0.7219	-0.553445	-0.372168	-0.512663	-1.82745	-1.25915	-1.19362	-2.02575			+	+	24_0;48_0	0.197495	0.806914	-0.0301261	-0.50041	0.850675	0.354203	-0.103509	-1.69487	3.60995	0.0011871	-0.363949	-7.73311	4.03281	0.000226263	-0.629731	-9.20464	P16070-12;P16070-13;P16070-14;P16070-8	CD44	P16070-12;P16070-13;P16070-14;P16070-8
-1.3229	-0.952217	-0.209898	-0.446811	-1.41714	-1.36243	-1.0518	-1.04659	-0.71343	-0.0848573	1.73195	0.89863	0.503761	0.591862	0.829691	0.390649	1.1315	0.786642	1.52214	0.221254			+	+	24_0;48_0	0.918546	0.378175	-0.128673	-1.80788	1.03705	0.282695	0.314992	2.00472	2.57254	0.00536765	0.346972	4.91291	2.35213	0.00667822	0.435937	4.4254	P16152	CBR1	P16152
-0.881986	-1.45431	-1.25009	-1.26622	-0.687774	-1.06688	-0.892091	-1.23752	0.514095	0.112202	0.136679	-0.008579	1.12185	1.11873	1.33307	0.893498	0.312995	1.25921	0.813701	1.12944			+	+	24_0;48_0	0.699707	0.465725	0.159429	1.44101	3.84191	0.0117746	0.923142	8.51282	5.3525	0.00112	1.53441	15.5712	3.87731	0.000201802	1.37771	8.63754	P16234	PDGFRA	P16234
-0.40207	-1.05539	-0.981186	-1.18965	0.339692	-0.0124831	-0.265353	-0.698504	0.346496	-0.288617	-1.26404	-1.31335	0.122777	-0.0780384	1.10592	-0.0876246	0.848455	2.2657	0.736868	1.87041				+	48_0	1.437	0.256431	0.345539	2.67952	0.259556	0.695084	0.128066	0.632966	1.90275	0.0155546	0.541853	3.52058	2.86916	0.00271803	1.0799	5.62333	P16278;P16278-3	GLB1	P16278;P16278-3
1.66639	-0.256401	-0.0201067	1.0527	1.58344	1.1949	1.70576	-0.18711	-0.98194	-0.298593	-0.912439	-1.05553	0.18707	-0.974073	-1.23522	-0.784196	-0.732353	0.973449	-0.719874	-0.205868						0.311735	0.705141	0.168362	0.73895	1.58262	0.143373	-0.516693	-2.93418	1.26787	0.0502465	-0.476557	-2.3908	0.613404	0.192878	-0.283921	-1.29302	P16298;P16298-3;P16298-4	PPP3CB	P16298;P16298-3;P16298-4
1.12279	1.13695	0.664197	1.20906	1.14411	0.317666	0.572522	1.14245	0.345791	-0.249981	-0.601642	-0.461579	-0.193858	-0.1527	-2.65945	-1.22744	-0.532001	0.18116	-0.530881	-1.22715				+	48_0	0.440886	0.609091	-0.11094	-0.985715	2.71499	0.0274982	-0.591733	-5.24581	1.87907	0.0159787	-0.970649	-3.47575	2.60232	0.00427009	-0.724162	-4.98129	P16383;P16383-2	GCFC2	P16383;P16383-2
-1.5689	-0.307166	-0.913992	-0.774122	-0.590795	0.0677806	0.987598	-0.77105	0.024823	0.274535	0.830903	-1.1181	-0.99428	-0.565869	-0.174822	0.283734	-0.0396467	2.05311	1.63832	1.65793				+	48_0	0.861147	0.397851	0.186592	1.71234	0.938322	0.324726	0.204842	1.84074	0.675733	0.18552	0.121023	1.40017	2.22493	0.00845172	0.508269	4.15802	P16401	H1-5	P16401
-1.06809	-0.987675	-1.15303	-1.02251	-0.6441	-0.86883	-0.649414	-0.908592	0.181157	-0.0415334	-0.661045	-0.595291	0.41103	0.632351	0.644487	0.588909	1.11429	1.8972	1.25458	1.87611			+	+	24_0;48_0	1.98441	0.143582	0.18825	3.67717	1.99973	0.0792807	0.505289	3.7069	6.58011	0.007	1.05582	25.1055	4.79028	0.000235294	1.68292	12.476	P16435	POR	P16435
-1.07252	-1.3513	-0.336764	-1.35093	0.639308	-0.348219	-0.539783	-0.825399	-0.036135	-0.635432	-0.981011	-0.82956	0.550394	0.365671	1.43637	0.0605433	0.779197	2.10177	0.885627	1.48816			+	+	24_0;48_0	0.978182	0.356844	0.163235	1.90695	0.609351	0.455625	0.0875645	1.286	2.28729	0.0084878	0.350635	4.28791	3.02736	0.00210841	0.503356	6.0308	P16930	FAH	P16930
-0.593613	-0.661148	-0.460432	-0.505312	-1.72213	-0.351915	-0.587439	-1.94755	-0.810362	-0.276467	0.937817	0.701366	0.268987	0.280043	-0.144354	0.66183	1.95059	0.754569	1.63249	0.873037			+	+	24_0;48_0	0.725496	0.451922	-0.358627	-1.48474	0.839483	0.358089	0.416332	1.67619	2.52965	0.0058363	0.493529	4.8155	3.1339	0.00184864	1.11576	6.31747	P17050	NAGA	P17050
-0.79757	-0.315393	-0.456716	-0.320524	1.72686	0.528618	-0.00900742	-0.244524	-0.0267707	0.216862	-1.80972	-1.10774	-0.424626	-0.785325	-0.899541	-0.268716	0.732066	1.09305	0.675417	2.49329						1.12035	0.32144	0.262979	2.14338	0.166042	0.786904	-0.0565641	-0.42991	0.269525	0.605514	-0.0329728	-0.653562	2.10377	0.0105965	0.465129	3.91196	P17152	TMEM11	P17152
1.40504	1.27354	1.36297	1.03809	0.552704	0.368881	0.490676	0.413469	0.412282	0.431908	-0.266513	-0.219959	-0.0418937	-0.595334	0.0866944	-0.695501	-0.820145	-1.91962	-2.16975	-1.10753			+	+	24_0;48_0	3.94578	0.0224348	-1.12562	-8.88336	2.87811	0.0245066	-1.63344	-5.64583	3.5225	0.0014269	-2.18823	-7.45529	3.79785	0.000189509	-3.83866	-8.35972	P17275	JUNB	P17275
1.09912	1.12383	1.24348	1.14328	0.17048	0.915559	0.426601	0.715206	-0.544342	-0.373942	1.11978	0.683847	-0.88315	-0.46482	-0.898298	-0.689213	-0.155212	-1.84213	-0.965322	-1.82475			+	+	24_0;48_0	1.93383	0.150883	-0.335473	-3.5798	1.21145	0.224927	-0.524556	-2.2958	5.68535	0.00175	-1.0627	-17.7358	2.94305	0.00257986	-1.32354	-5.81103	P17302	GJA1	P17302
-1.29464	-0.767532	-0.526462	-0.848359	-0.983753	-0.984283	-1.03741	-0.971052	-0.294508	-0.234886	-0.831251	0.367232	1.2583	1.77106	1.2744	1.67786	0.659552	0.725373	0.79661	0.243745			+	+	24_0;48_0	0.361958	0.666599	-0.0692024	-0.837201	1.08549	0.264236	0.313439	2.08529	4.53644	0.000478632	1.20813	11.277	3.44851	0.000734694	0.751957	7.22677	P17342;P17342-2	NPR3	P17342;P17342-2
-1.26139	-1.30705	-0.86386	-1.3218	-1.63147	-0.233584	-0.433827	-0.274655	-0.216337	-0.626538	0.448325	-0.35417	1.25033	0.575757	0.508561	0.586728	1.38347	1.63626	0.852283	1.28297			+	+	24_0;48_0	0.769721	0.431566	0.215279	1.55933	2.12662	0.0664514	0.395436	3.95774	4.06837	0.000278607	0.75777	9.33885	4.81812	0.000247788	0.978286	12.6145	P17405;P17405-4	SMPD1	P17405;P17405-4
0.662948	0.90856	0.598077	0.72773	1.13753	1.08532	1.41194	-0.165501	-0.246974	0.709562	0.993398	-0.164634	-0.267416	-0.582885	-0.624733	-2.50231	-1.38596	-0.864039	-0.821534	-0.609086				+	48_0	0.152817	0.848666	0.0793169	0.399483	0.595343	0.462901	-0.222701	-1.26167	1.81094	0.0175813	-0.953317	-3.34815	4.04166	0.000228106	-0.91217	-9.23789	P17535	JUND	P17535
0.0136889	-1.05967	-1.478	-0.867812	1.66337	-0.101284	-0.823584	-0.288144	0.503141	-0.682447	-1.17726	-0.927889	0.339817	-0.184255	-0.3767	0.346085	0.296817	1.78955	1.19938	1.81519				+	48_0	0.757854	0.436783	0.347796	1.53936	0.2289	0.722753	0.100237	0.568478	1.28156	0.048586	0.318339	2.41394	2.37428	0.00639859	0.768772	4.47297	P17568	NDUFB7	P17568
-1.93514	-1.90619	-1.7143	-1.65691	0.514895	0.029271	0.107525	-0.223164	1.16759	0.417277	-0.113859	-0.0263267	0.863356	0.682533	0.436043	0.333647	0.599891	1.05128	0.422325	0.950258	+		+	+	24_0;4_0;48_0	4.55693	0.00933333	1.53936	11.3696	3.43723	0.0121967	1.74408	7.19244	5.61023	0.00155556	1.91953	17.2233	5.37699	0.000451613	2.0622	15.7214	P17676;P17676-2	CEBPB	P17676;P17676-2
1.07032	1.23631	1.13085	2.19357	0.399968	0.240818	0.203614	0.239145	0.822869	-0.0743802	-0.562693	-1.76162	-0.176348	0.163024	-0.561062	0.0195614	-0.877735	-1.08769	-1.48467	-1.13385			+	+	24_0;48_0	2.267	0.107604	-0.395405	-4.24539	1.6214	0.135884	-0.626637	-3.00314	2.62428	0.00530446	-0.537861	-5.03214	3.90231	0.000207407	-0.888193	-8.72661	P17706;P17706-2;P17706-3;P17706-4	PTPN2	P17706;P17706-2;P17706-3;P17706-4
0.730828	0.48646	0.940248	1.2203	1.71824	0.814601	0.799437	0.576195	-0.0888944	-0.129458	0.692	0.174826	-0.76189	-0.374505	-0.266096	-0.509924	-2.07092	-0.973847	-1.40758	-1.57003			+	+	24_0;48_0	0.173322	0.826896	0.0328045	0.446453	1.49761	0.156684	-0.168733	-2.78474	3.37215	0.00215776	-0.327051	-6.99699	3.85112	0.00019788	-0.581134	-8.5451	P17812	CTPS1	P17812
0.9088	0.867458	0.849862	1.10316	0.689171	0.696689	0.886683	0.645207	0.500293	0.465766	-0.616335	0.41738	-0.457871	-1.02008	0.510295	-0.0977723	-2.14964	-1.54316	-1.68068	-0.975222				+	48_0	1.36852	0.266325	-0.08148	-2.56183	1.43839	0.166591	-0.29741	-2.68192	1.98293	0.0137355	-0.481401	-3.6743	4.26925	0.000141414	-1.01185	-10.1303	P17813;P17813-2	ENG	P17813;P17813-2
-1.62703	-1.14342	-0.770262	-0.477062	-1.29459	-0.885574	-0.940402	-0.506336	-0.412613	-0.360917	0.436039	0.437734	0.857793	0.515721	1.94171	0.156224	1.15362	1.55314	1.1671	0.199125				+	48_0	0.123424	0.876329	0.0363026	0.329996	1.6158	0.136621	0.382464	2.99316	2.18832	0.0102422	0.695568	4.08281	2.74412	0.0034462	0.751437	5.31573	P17931	LGALS3	P17931
0.745867	0.207923	0.593489	0.925685	1.58252	0.611619	1.27185	0.583336	-0.217385	-0.857954	-2.25326	-0.322993	-0.50735	-0.827741	-1.45835	-0.533593	-0.971388	0.643661	-0.435867	1.21992			+		24_0	0.648654	0.483454	0.113682	1.35381	1.68019	0.125491	-0.44168	-3.10869	2.77717	0.00452226	-0.418274	-5.39584	0.430599	0.292345	-0.145432	-0.966709	P18074	ERCC2	P18074
-1.36299	-1.11213	-1.16867	-1.16384	-1.01541	-1.00632	-0.954408	-0.776306	-0.378632	-0.147393	0.298714	0.396257	0.785047	0.557757	1.19881	1.1911	1.17866	1.12098	1.23197	1.12678			+	+	24_0;48_0	1.82134	0.176068	0.132865	3.3675	3.19684	0.0185128	0.626637	6.49168	4.84498	0.000708861	1.07538	12.7494	7.70849	0	1.19194	38.804	P18084	ITGB5	P18084
-0.53888	-1.18716	-0.932303	-0.819931	-1.34174	-0.57478	-1.01483	-0.464869	-1.13446	-0.63176	1.37472	0.458781	-0.0256657	0.330543	1.97262	0.841428	0.942848	0.800432	1.45489	0.490128				+	48_0	0.028947	0.972394	0.0062809	0.084353	0.755204	0.393989	0.271399	1.5349	1.95369	0.0140823	0.504992	3.6179	3.50666	0.000521505	0.548575	7.40588	P19367;P19367-2;P19367-3;P19367-4	HK1	P19367;P19367-2;P19367-3;P19367-4
0.641895	0.675065	0.51817	0.738236	0.823694	1.24703	0.87879	0.471811	0.749001	0.702595	0.0659528	0.167595	-0.896406	-0.515084	-2.93137	-0.251844	-1.12639	-1.01493	-0.988538	0.0447244				+	48_0	0.607466	0.50941	0.441614	1.28273	0.566897	0.478815	-0.462583	-1.21196	1.58316	0.026792	-3.73311	-2.93515	2.65225	0.00381767	-2.94692	-5.09737	P20248	CCNA2	P20248
1.00342	0.992315	0.5845	0.464499	0.137941	0.953129	0.645708	0.380576	0.351234	0.794566	0.853035	0.54203	-0.765908	-0.70515	0.0721463	0.0459069	-1.32205	-2.28547	-0.545743	-2.19669				+	48_0	0.4689	0.594651	-0.180326	-1.03701	0.290142	0.667109	-0.0979755	-0.695621	2.19445	0.0101677	-0.855123	-4.09534	2.79101	0.00304954	-1.82676	-5.42965	P20337	RAB3B	P20337
-1.18982	-0.414001	-0.852305	-0.356084	-1.56012	-1.06431	-1.13232	-0.610665	-0.816946	-0.382515	1.93377	0.887016	0.478321	0.444604	1.3552	0.672926	0.747717	-0.066083	1.62031	0.3053			+		24_0	0.679718	0.474088	-0.133242	-1.40697	0.849295	0.354485	0.379839	1.69257	2.60459	0.00537201	0.493762	4.98654	1.77486	0.019786	0.464307	3.28138	P20700	LMNB1	P20700
0.204773	0.658588	1.31346	0.0695179	0.640456	1.49262	1.49985	1.00061	0.625493	0.48156	-0.300823	0.326512	-0.748156	-0.21109	-0.465593	-1.14667	-1.23213	-1.06283	-1.15328	-1.99286				+	48_0	0.85836	0.398366	0.127502	1.70769	0.344106	0.624561	-0.0594778	-0.802654	1.88813	0.0158949	-0.257324	-3.49287	2.79943	0.00307572	-0.410592	-5.45027	P20839;P20839-3;P20839-5;P20839-6;P20839-7	IMPDH1	P20839;P20839-3;P20839-5;P20839-6;P20839-7
0.91508	0.236538	0.470286	0.253601	-1.78017	-0.973048	-1.9522	-0.611589	-1.16139	-0.043886	1.92369	1.00218	0.445751	0.577559	0.648749	0.948965	0.336848	-0.860959	0.39743	-0.773426						2.62391	0.0776716	-0.471354	-5.03127	0.0192298	0.971862	-0.0101523	-0.0566181	0.436797	0.373186	0.0488567	0.978172	0.937525	0.0972584	-0.181897	-1.83942	P20908-2	COL5A1	P20908-2
-0.73827	-0.131517	-0.782403	-1.10251	-0.922947	-1.56748	-1.61452	-0.320038	-0.640864	-0.225568	0.794289	0.320387	0.922464	0.166779	1.15261	0.174673	2.04226	0.0414187	1.09084	1.34039						0.525029	0.556135	-0.17748	-1.13799	1.04072	0.281798	0.319084	2.01083	2.13405	0.0106132	0.549479	3.97269	2.11674	0.0104919	0.772448	3.93791	P20933	AGA	P20933
-1.64151	-0.342144	-0.552283	-0.550315	-0.367219	-1.25721	-1.63783	-0.632053	-0.863525	-0.154789	0.903415	-0.391985	0.709762	0.56094	1.45302	0.165896	1.36077	0.912404	1.75406	0.570595				+	48_0	0.19253	0.81004	-0.0780158	-0.489446	0.649972	0.438428	0.249033	1.35607	2.02013	0.0124414	0.576959	3.74667	2.56961	0.00441534	0.741884	4.90622	P21266	GSTM3	P21266
-1.30804	-2.48355	-0.922255	-1.41287	0.213196	-0.690008	-0.668923	-0.539299	0.782402	0.192439	-0.276506	0.309606	0.600837	0.742712	1.16348	0.642334	0.633722	1.22134	0.869106	0.930269			+	+	24_0;48_0	1.50452	0.238616	1.15128	2.7968	2.37377	0.04923	1.84929	4.47188	3.18966	0.00222128	2.40435	6.47162	3.33172	0.00107283	2.53526	6.87775	P21462	FPR1	P21462
1.1953	0.465285	1.02698	0.303578	0.730879	0.356588	0.317185	0.674367	0.353839	0.331822	1.30962	0.569747	-0.0215558	-0.195673	-1.93966	-0.120381	-1.13321	-0.782044	-0.986838	-2.45582				+	48_0	0.421561	0.621414	-0.102456	-0.94993	0.127134	0.829813	-0.0478635	-0.338918	1.39206	0.0393598	-0.591787	-2.60214	2.51804	0.00486459	-0.937827	-4.78935	P21580	TNFAIP3	P21580
-0.945642	-1.11572	-0.80732	-0.915212	-0.161667	-1.11421	-0.878828	-0.630209	-0.291467	-0.441339	-0.528011	-0.376887	0.0294527	0.0893783	0.692292	0.942202	1.11754	1.91529	1.49648	1.92388			+	+	24_0;48_0	0.542844	0.548873	0.0734491	1.16959	3.23924	0.018027	0.157797	6.61113	2.98485	0.00254025	0.407119	5.91923	4.8127	0.000246696	0.752673	12.5873	P21589	NT5E	P21589
0.74154	0.608248	-1.16669	-0.150083	-0.614673	-0.865255	0.0577797	0.772491	0.0548009	0.4509	0.482378	0.269017	-0.513956	-0.564225	-2.75775	-1.19221	0.988904	1.05536	1.24886	1.09457						0.110456	0.888048	-0.423125	-0.29844	0.283186	0.673004	0.758701	0.68151	0.946034	0.0982495	-3.13696	-1.85355	1.31197	0.047297	2.69908	2.46548	P21695;P21695-2	GPD1	P21695;P21695-2
-0.388872	-1.41717	-0.493057	-1.54329	0.296937	0.820538	-0.317969	-0.574352	-1.12781	0.0403934	-0.697471	-0.300341	-0.246289	0.415199	-0.800189	0.0411946	1.66075	1.59713	1.07897	1.95569				+	48_0	1.23559	0.285624	0.157346	2.33637	0.51315	0.511888	0.0679727	1.1168	1.06633	0.0757875	0.12581	2.05341	3.43479	0.000923463	0.392052	7.18505	P21796	VDAC1	P21796
0.999106	0.692141	0.84794	0.716415	1.18103	0.835409	1.68631	1.18325	-0.444341	0.071036	0.010286	-0.153304	-0.688838	-0.961585	-0.35647	-0.365402	-1.22695	-0.563029	-1.37822	-2.08478			+	+	24_0;48_0	1.12926	0.319889	0.192169	2.15823	3.36525	0.0134884	-0.444586	-6.97653	3.8998	0.000476596	-0.663343	-8.71765	3.25126	0.00161056	-1.00288	-6.64531	P21810	BGN	P21810
0.0279738	-0.346746	-0.921889	-1.41874	-0.200735	-1.18541	-0.367608	-0.528978	0.174511	-0.46498	-0.895237	-0.825713	0.76266	0.63744	-0.963844	0.866675	0.350148	2.06012	1.35451	1.88585				+	48_0	0.0890286	0.910262	0.0225222	0.244959	0.154556	0.799193	0.0387449	0.403514	0.940862	0.0992481	0.23692	1.84496	2.22649	0.00841015	0.496881	4.16123	P21912	SDHB	P21912
0.489374	0.652059	0.822359	0.201913	1.15013	1.65083	0.161115	1.02719	0.499514	0.899186	-0.0249343	-0.191167	0.094036	-0.617556	-0.46365	0.0971635	-1.45974	-1.4213	-2.14957	-1.41694				+	48_0	0.648965	0.483424	0.0620012	1.35434	0.379801	0.594152	-0.0334258	-0.87135	1.80944	0.0175995	-0.103895	-3.34537	4.1528	0.000252822	-0.292852	-9.66447	P21980	TGM2	P21980
-0.173731	-0.626197	-1.09559	-0.435805	-1.78421	-0.659503	-0.610415	-0.635938	-0.175695	-0.22736	-0.420553	-0.785106	0.711052	1.03602	-0.712568	1.02564	0.684346	1.83207	1.1455	1.90805				+	48_0	0.437183	0.610928	-0.116136	-0.978884	0.321056	0.641879	0.0617642	0.757442	1.26761	0.0502063	0.375354	2.39036	2.87327	0.00272922	0.67535	5.63366	P22033	MMUT	P22033
0.946745	0.19571	0.474989	0.474683	1.31865	0.91562	0.932954	0.646113	0.867828	0.684855	0.436921	-0.16171	-1.13814	-0.160872	0.0818124	-0.671997	-2.55677	-0.887333	-1.60383	-0.796238				+	48_0	1.07338	0.332907	0.104738	2.06513	0.0878058	0.879157	-0.0160789	-0.241854	1.71732	0.0212583	-0.242269	-3.17601	2.40909	0.00611271	-0.482934	-4.54836	P22102	GART	P22102
0.600409	0.237437	1.08137	-0.394924	1.95664	1.60779	0.170453	0.875966	0.49162	-0.0385168	-0.491109	-0.943775	0.344125	-0.404765	0.656949	-0.515626	-1.30468	-0.596916	-1.86886	-1.46359				+	48_0	0.751727	0.439513	0.100194	1.52904	0.694699	0.420772	-0.0813508	-1.43249	0.371097	0.470314	-0.0468616	-0.854738	2.21264	0.00856038	-0.219386	-4.13268	P22392-2;Q32Q12	NME2;NME1-NME2	P22392-2;Q32Q12
0.533837	-1.16514	0.655904	-0.813623	-0.69449	-1.16341	-1.20044	-0.841538	-0.54909	-0.8834	-0.326826	-0.202414	-0.398151	-0.0542308	0.250567	0.503424	1.66163	1.57712	1.06135	2.04892						0.806526	0.41998	-0.423924	-1.62109	0.2447	0.708159	-0.159808	-0.60194	0.21668	0.672609	0.148623	0.542248	1.90537	0.0156988	0.972718	3.52555	P22413	ENPP1	P22413
-0.922473	-0.955315	-0.672329	-0.661276	-0.970352	-1.27117	-1.02869	-0.773011	-0.552309	-0.845593	-0.0738345	-0.099987	0.953167	0.567818	1.1107	0.742351	1.80824	1.09002	1.70319	0.850842			+	+	24_0;48_0	0.798179	0.422716	-0.125717	-1.6071	1.04819	0.278246	0.247808	2.02325	4.59394	0.000538462	0.995276	11.5388	3.92529	0.000212524	1.30937	8.80918	P22570;P22570-7	FDXR	P22570;P22570-7
-1.3855	-1.1658	-0.734582	-1.15488	-1.03261	-1.31674	-0.988676	-0.462739	0.201137	-0.18929	-0.0359662	-0.207449	1.4009	1.25673	1.51668	1.08743	1.10768	0.66102	0.777671	0.66498			+	+	24_0;48_0	0.299371	0.715515	0.0936265	0.714228	3.14704	0.0182651	0.61577	6.35352	5.2118	0.00101818	1.41939	14.7345	4.50314	0.00018241	1.11944	11.1279	P22692	IGFBP4	P22692
1.74657	1.89643	1.8712	1.4757	-0.0342545	0.0172012	0.0715543	0.345493	-0.358448	-0.324746	0.0627235	0.136298	-0.686417	-0.603477	-0.903212	-0.847384	-0.659043	-1.12158	-0.873041	-1.21156	+	+	+	+	12_0;24_0;4_0;48_0	4.86441	0.00685714	-1.56176	-12.8479	4.6159	0.00424242	-1.7713	-11.6403	6.13218	0.00329412	-2.37713	-21.1043	5.60677	0.000589474	-2.57258	-17.2	P23142	FBLN1	P23142
0.747852	0.669091	0.851956	1.93551	-1.42176	-0.363676	0.0388198	1.00571	0.698857	-0.0358202	1.7328	0.325246	-0.0359532	-0.2755	-0.255813	-0.83327	-0.956433	-1.15929	-1.10977	-1.55854				+	48_0	1.10508	0.324973	-0.195119	-2.11792	0.325785	0.63948	-0.0585251	-0.766776	2.19339	0.010209	-0.221145	-4.09317	3.3536	0.000982374	-0.354642	-6.94208	P23258	TUBG1	P23258
0.856219	1.26672	-0.149295	0.444834	1.17029	-0.689105	0.627805	0.873713	0.837269	0.631432	1.95199	-0.677191	-0.603385	-0.426582	-0.785416	-0.811671	-0.303252	-1.68404	-1.01956	-1.51077				+	48_0	0.0768811	0.922181	-0.0201101	-0.213833	0.0459095	0.935704	0.0149994	0.131491	2.1487	0.0105521	-0.232843	-4.00225	2.15281	0.0096717	-0.32009	-4.01058	P23396	RPS3	P23396
-0.795361	-1.19442	-1.11852	-1.59168	-0.720049	-0.859475	-0.453157	-0.74323	0.178782	-0.283141	-0.136232	-0.522092	0.723295	0.906404	-0.0385924	0.784113	1.17824	1.78002	1.43703	1.46808			+	+	24_0;48_0	1.39252	0.264964	0.410433	2.60295	2.37778	0.0489741	0.839883	4.48052	3.22182	0.0020885	1.50924	6.56184	4.87296	0.000269231	2.25331	12.8915	P23470;P23470-2	PTPRG	P23470;P23470-2
0.618092	0.808495	0.658443	0.598423	0.880362	1.27905	0.384344	0.815185	0.131388	0.664314	0.951638	0.421021	-0.503921	-0.618757	-0.0248674	-0.447028	-1.19098	-2.13892	-1.94104	-1.34524			+	+	24_0;48_0	0.390866	0.641772	0.0747709	0.892347	0.297991	0.660034	-0.0570168	-0.711454	3.61423	0.00100971	-0.473546	-7.74693	4.22623	0.00026988	-1.0294	-9.95591	P23921	RRM1	P23921
0.933892	0.990506	0.929237	0.889923	0.592402	0.868193	0.669103	0.65925	0.0825299	-0.0132329	0.227143	-0.108966	0.0958652	-1.03882	-3.28464	-0.23592	-0.570849	-0.365257	-0.951723	-0.368625		+		+	12_0;48_0	2.04195	0.138072	-0.560046	-3.78945	4.67438	0.00482759	-2.08627	-11.9146	1.44574	0.0350241	-4.81489	-2.69463	4.41929	0.000164223	-3.52006	-10.7604	P24385	CCND1	P24385
0.0835264	0.978229	0.907488	1.54695	-0.0794415	0.133957	0.902246	1.20337	0.259119	0.319317	1.45272	0.34162	-0.0125219	-0.469343	-1.6192	-1.00356	-1.19024	-1.50647	-0.929999	-1.31777				+	48_0	0.337655	0.68519	-0.191741	-0.790071	0.285832	0.671034	-0.161674	-0.686887	1.94714	0.0143217	-0.936153	-3.60531	3.20489	0.00172892	-1.1963	-6.51421	P24386	CHM	P24386
-0.0984355	-0.839161	-0.533842	-0.589051	-2.38403	-1.05827	-1.13473	-1.02545	-0.383366	0.282199	1.2135	0.0139832	0.0792138	0.67631	1.06727	0.362398	1.44651	0.911524	1.28642	0.70702				+	48_0	1.29706	0.276979	-0.185724	-2.44018	1.11699	0.254115	0.167099	2.13777	2.17161	0.010378	0.222621	4.04873	3.37438	0.00100481	0.33621	7.00363	P24539;Q5QNZ2	ATP5PB	P24539;Q5QNZ2
-1.36046	-0.951114	-0.984842	-1.04519	-0.515832	-0.067133	-0.622341	-1.11096	-0.420308	-0.495655	-0.0963277	-0.634136	0.301535	0.557261	1.24804	0.737876	0.380223	1.93347	1.32636	1.81953			+	+	24_0;48_0	1.13338	0.318881	0.159576	2.16512	2.41653	0.0457861	0.212354	4.56456	3.7307	0.00111429	0.566212	8.131	3.26932	0.00144482	0.772239	6.69692	P24752	ACAT1	P24752
-1.25358	-1.33054	-1.11178	-0.870704	-0.513186	-0.488585	-1.02463	-0.921896	-0.941867	0.585109	1.39957	0.642004	0.71526	0.339637	2.1354	0.884628	0.233114	-0.0420804	1.23647	0.32766			+	+	24_0;48_0	1.25246	0.282601	0.128671	2.3648	1.68579	0.124858	0.497048	3.11881	2.7674	0.00478235	0.687085	5.37207	2.76095	0.00328376	0.502642	5.35641	P24821;P24821-4	TNC	P24821;P24821-4
1.11244	1.55793	0.778322	0.116952	0.38774	0.903912	0.443645	-0.419627	-0.0355829	0.99442	1.18469	0.491362	0.2233	-0.862973	-0.540502	-1.0356	-0.51206	-0.975097	-1.68555	-2.12772				+	48_0	0.660011	0.481474	-0.167709	-1.37329	0.229263	0.722352	-0.0693774	-0.569251	1.89596	0.0157123	-0.430937	-3.50769	2.48025	0.00524311	-0.660862	-4.70488	P24844	MYL9	P24844
-0.472043	0.875188	1.64084	0.624231	1.05111	1.02626	1.24758	1.04349	0.405369	0.0579225	-0.686232	-0.488882	-1.82061	0.417548	-0.469328	-0.320965	-1.53545	-0.36053	-0.643568	-1.59192						0.4302	0.616274	0.257675	0.965969	0.840772	0.357426	-0.512259	-1.67834	0.97514	0.0918162	-0.736791	-1.9019	1.71178	0.022144	-1.03052	-3.16593	P25098	GRK2	P25098
1.0775	0.801773	0.930084	0.662643	0.405612	0.579192	0.93019	0.849628	0.0875859	0.514288	0.510472	0.430519	-0.289489	-0.203936	-0.201068	0.0598155	-1.96862	-1.87786	-1.45408	-1.84424			+	+	24_0;48_0	0.547377	0.545251	-0.0824599	-1.1776	1.93606	0.0860935	-0.224882	-3.58408	3.92527	0.000484848	-0.478723	-8.80909	5.77987	0.000674699	-1.23762	-18.4017	P25205;P25205-2	MCM3	P25205;P25205-2
-0.648856	-0.843912	-0.651453	-0.710003	-1.5661	-0.930374	-0.846289	-0.764182	-1.27537	-0.447412	0.906167	1.1112	0.0195317	0.269003	1.43581	0.742942	1.56747	0.333656	1.6696	0.628579			+	+	24_0;48_0	0.83023	0.409901	-0.111093	-1.66074	0.665879	0.433134	0.279239	1.38333	2.25755	0.0089327	0.471917	4.22567	2.70573	0.00358944	0.625513	5.2237	P25705	ATP5F1A	P25705
0.215359	0.670382	0.485215	0.280686	1.7557	1.03552	0.942138	0.633158	0.927342	0.695231	-0.0720365	-0.15095	-0.183782	-0.600407	0.273575	-0.496614	-1.82173	-1.17935	-1.96735	-1.4421				+	48_0	1.40301	0.26332	0.268514	2.62096	0.0782016	0.893084	-0.0249295	-0.217247	1.61821	0.0245582	-0.262975	-2.99745	4.17172	0.000259259	-0.797385	-9.73883	P26006;P26006-1	ITGA3	P26006;P26006-1
1.65868	1.86679	1.76204	1.80558	-0.26053	-0.685568	-0.688587	0.21951	-1.18903	-0.85414	-0.529453	-0.496489	0.0921024	-0.194564	-0.144567	-0.268915	0.21746	-0.834981	-0.147626	-1.3277		+	+	+	12_0;24_0;48_0	4.15004	0.0192381	-1.34215	-9.65366	5.2792	0.014	-1.60306	-15.1298	6.15139	0.0035	-1.2003	-21.2623	3.2319	0.00169815	-1.44906	-6.59033	P26022	PTX3	P26022
1.04667	0.879365	0.908709	0.910161	0.883195	0.752468	0.793758	0.756756	0.30637	0.470857	0.577369	0.385168	-0.717333	-0.7413	-0.0461778	-0.684023	-1.80165	-1.65672	-1.37984	-1.64379			+	+	24_0;48_0	1.56125	0.228994	-0.111619	-2.8964	3.45443	0.0127179	-0.400576	-7.24483	3.87977	0.000468619	-1.18541	-8.64629	6.74613	0	-2.04308	-26.7704	P26358;P26358-2	DNMT1	P26358;P26358-2
1.64906	0.722514	0.473502	0.155986	0.656229	0.616698	0.248825	0.639038	-0.0251033	0.467815	1.99736	0.0562447	-0.488538	0.0238589	-1.63207	-0.414763	-0.814248	-1.32327	-1.49265	-1.51649				+	48_0	0.256086	0.753732	-0.0579867	-0.625756	0.0798723	0.89181	-0.034832	-0.221555	1.55536	0.0277411	-0.380421	-2.88601	2.88088	0.00271547	-0.562271	-5.65281	P26639;P26639-2	TARS1	P26639;P26639-2
-0.973561	-1.0763	-1.14273	-1.01407	-0.962266	-0.666747	-1.01553	-1.23273	-0.233277	0.122998	-0.0420736	-0.357351	0.683049	0.648274	1.06647	0.488874	1.57201	1.4262	1.38551	1.32327			+	+	24_0;48_0	0.279126	0.735785	0.10022	0.673237	3.76684	0.0128608	1.12483	8.25344	5.0568	0.000888889	2.15821	13.8625	7.68299	0	3.01631	38.4248	P27105	STOM	P27105
0.29131	-1.76127	-1.23545	-0.656783	-0.416989	-0.830043	-0.669122	0.61694	-0.524428	-1.32969	-0.0172018	-0.622706	0.150372	0.548843	0.0180344	0.654102	1.38424	0.968771	2.06212	1.36895				+	48_0	0.417959	0.623575	0.137884	0.943222	0.161993	0.790771	0.0580256	0.420647	1.35699	0.0418918	0.316378	2.54212	2.44321	0.00587645	0.611313	4.62299	P27144	AK4	P27144
-1.04925	-0.456979	-1.03086	-1.04423	-0.713928	-1.00451	-0.949598	-0.68887	-0.346585	-0.0127571	0.792911	0.45117	-0.0181166	0.952582	-1.36547	0.953889	1.41787	1.04731	1.85042	1.215				+	48_0	0.125995	0.87503	0.0241187	0.336183	2.06878	0.0719124	0.479995	3.84237	0.91786	0.105328	0.441105	1.80673	4.24859	0.000137592	0.979314	10.0462	P27487	DPP4	P27487
0.639702	0.647844	0.578413	1.12906	1.82039	0.103335	0.0315092	0.639306	0.0212739	0.489274	-0.393199	-0.309473	-0.0384065	-1.90667	-1.9848	-1.80919	0.618221	0.281412	-0.938851	0.380854			+		24_0	0.0836965	0.915688	-0.0711968	-0.231372	1.81477	0.103526	-0.566604	-3.35528	2.39211	0.00665681	-1.55273	-4.51149	0.9057	0.103762	-0.471713	-1.78652	P27540;P27540-2;P27540-3;P27540-4	ARNT	P27540;P27540-2;P27540-3;P27540-4
-0.919319	-0.761377	-0.804558	-1.17185	-1.02114	-0.941401	-1.57198	-0.570538	-0.373221	-0.313089	-0.136303	0.0538776	0.647637	0.371812	1.41192	0.555339	1.3664	1.40744	1.27273	1.49762			+	+	24_0;48_0	0.194989	0.808575	-0.0684135	-0.494884	2.78784	0.0272857	0.441123	5.42188	3.28024	0.00211268	1.01467	6.72831	6.27188	0	1.40526	22.2799	P27986;P27986-2;P27986-3;P27986-4	PIK3R1	P27986;P27986-2;P27986-3;P27986-4
0.622437	0.66866	0.483781	0.614625	0.807565	0.664951	0.901787	0.612124	0.767767	0.716389	1.01453	0.512945	-0.0283972	-0.289421	-0.53948	-0.66741	-1.86424	-1.27656	-1.96933	-1.75272			+	+	24_0;48_0	0.994365	0.352548	0.147865	1.93382	0.680128	0.427007	0.154109	1.40767	3.25771	0.00206897	-0.969596	-6.66371	5.1956	0.000368421	-2.29192	-14.641	P28300	LOX	P28300
-1.3341	-0.938796	-1.20084	-1.01096	0.227795	-0.954052	-0.761898	-0.623295	-0.0553665	-0.196111	-0.126241	-0.356057	-0.150352	-0.126455	0.86967	0.34465	1.12482	2.14039	1.32959	1.79761			+	+	24_0;48_0	1.12448	0.320845	0.13738	2.15026	3.83264	0.0114521	0.217129	8.48042	2.7291	0.0048272	0.313875	5.2796	4.48499	0.000177215	0.629642	11.0473	P28331;P28331-2;P28331-4	NDUFS1	P28331;P28331-2;P28331-4
-2.04423	-0.899876	-0.866086	-0.546052	0.398404	-0.477773	-0.808506	-0.703137	-0.241527	0.11304	-0.661814	-0.78356	0.821589	0.332274	0.0357598	0.267308	1.27537	1.63214	1.2834	1.87329				+	48_0	0.803725	0.421712	0.37808	1.6164	0.912457	0.334188	0.380425	1.79775	2.12531	0.0108024	0.794813	3.95511	3.45881	0.000630769	1.42475	7.25821	P28799	GRN	P28799
1.31605	1.30055	1.30601	1.17132	0.197835	0.499547	0.304499	0.39244	-0.095062	0.19897	0.719566	0.57778	-0.530581	-0.595782	-0.247506	-0.44989	-0.923081	-2.09371	-1.15068	-1.89826	+		+	+	24_0;4_0;48_0	4.8396	0.006	-1.48875	-12.7223	2.57333	0.0345375	-1.48596	-4.91472	6.09958	0.00311111	-2.78373	-20.8388	4.17912	0.000260465	-4.49074	-9.76804	P29279;P29279-2	CCN2	P29279;P29279-2
1.4313	0.809355	0.870671	0.920887	0.76583	1.12796	0.651761	0.987234	-0.399019	0.392243	-0.0334246	0.327071	-0.25501	0.034659	-1.02694	-0.777118	-0.979021	-2.11316	-1.12138	-1.61389			+	+	24_0;48_0	0.291682	0.722562	-0.0748453	-0.698735	2.16563	0.061261	-0.561284	-4.03657	2.77676	0.00457481	-0.907656	-5.39485	3.80008	0.000190801	-1.47759	-8.36744	P29317	EPHA2	P29317
0.406479	0.692709	0.945122	1.1414	-0.208291	0.334083	0.570868	0.754619	-0.538603	0.119365	1.53958	1.1828	-0.30005	-0.136919	-0.191098	-0.151401	-1.64284	-2.08702	-0.560535	-1.87026			+	+	24_0;48_0	0.824401	0.412214	-0.276429	-1.651	0.169393	0.781445	-0.140661	-0.437543	3.04139	0.00256716	-0.63196	-6.06798	3.10577	0.00185404	-1.4896	-6.24078	P29373	CRABP2	P29373
-1.0711	-0.635083	-0.797518	0.100634	-1.46561	-0.864689	-1.06357	-0.766589	-0.368838	-0.0091076	1.42201	-1.18102	0.0786903	0.351175	2.00054	0.551322	1.32839	0.254481	1.27969	0.85619				+	48_0	0.729911	0.450083	-0.103148	-1.49221	0.419585	0.56705	0.133007	0.946251	1.45333	0.0344938	0.316053	2.70778	2.30954	0.00715813	0.359312	4.3348	P29401;P29401-2	TKT	P29401;P29401-2
-1.12352	-1.1632	-0.993603	-1.19503	0.0884602	-0.716548	-1.01323	-1.22296	-0.742385	-0.0674828	0.916182	0.275555	0.611133	0.282323	0.449251	0.204681	0.864193	2.37916	1.12006	1.04696			+	+	24_0;48_0	0.666394	0.479802	0.067138	1.38421	1.88326	0.0944428	0.202414	3.48365	5.24807	0.00103704	0.250984	14.946	3.39907	0.000953545	0.411965	7.0773	P29590	PML	P29590
0.631984	0.154564	0.734318	0.0469501	1.03973	2.0257	0.290803	-0.0224584	-0.199419	0.244244	0.893579	1.06332	-1.07208	-1.7284	-0.439504	-0.841136	0.843206	-0.702772	-1.71179	-1.25084			+		24_0	0.398793	0.635621	0.196305	0.90731	0.119384	0.840171	0.0482337	0.320227	2.35071	0.00767288	-0.627938	-4.42238	0.966248	0.0920826	-0.487994	-1.88713	P29966	MARCKS	P29966
-0.218438	-1.04294	-0.940479	-1.02887	0.909873	-0.616115	-0.619501	-0.741974	-0.258227	-0.404393	-1.1706	-0.795291	0.10409	-0.11064	0.452424	0.504151	0.63766	2.11682	0.909394	2.31305			+	+	24_0;48_0	0.576206	0.528743	0.215383	1.22827	0.210203	0.740661	0.0599658	0.528216	2.2697	0.00868648	0.416301	4.25103	2.58546	0.00437675	0.916859	4.9425	P30038;P30038-2	ALDH4A1	P30038;P30038-2
-0.784889	-1.03682	-0.938078	-1.09794	-1.27489	-0.0587367	-0.880964	-1.08009	-0.958321	0.440239	1.36484	0.00771788	0.0502222	0.826978	2.02679	0.218422	0.611425	1.49027	1.11295	-0.0391327				+	48_0	0.201907	0.80303	0.0294037	0.510107	1.28393	0.202336	0.246083	2.41794	2.07447	0.0119029	0.36452	3.85364	2.69742	0.00359564	0.367293	5.20393	P30040	ERP29	P30040
-1.80765	-0.545762	-0.488514	-1.41079	-1.28042	0.615102	-0.983306	-0.971927	-0.00661912	-0.207182	1.36681	0.0740812	0.0534238	-0.128737	0.505006	0.246132	0.604975	1.00576	1.63803	1.72159				+	48_0	0.320889	0.699071	0.0907602	0.75711	1.52315	0.153573	0.304717	2.8294	1.88774	0.0158843	0.274062	3.49213	2.81308	0.00306068	0.512868	5.48386	P30041	PRDX6	P30041
-0.998524	-1.30791	-0.71774	-0.889903	-1.0386	-0.245684	-0.86287	-0.434414	-0.860317	-0.625641	0.260872	-0.293695	-0.186036	0.204236	1.66708	0.677389	1.79613	1.41436	1.45119	0.990076				+	48_0	0.73521	0.447529	0.113524	1.50117	1.15066	0.243253	0.204068	2.19396	2.02077	0.012365	0.534749	3.74792	4.60266	0.000198582	0.814964	11.579	P30048;P30048-2	PRDX3	P30048;P30048-2
-1.10686	-0.542022	-0.815369	-0.595841	-2.05797	-1.09304	-1.08925	-0.297941	-0.153987	-0.446171	0.186306	-0.291748	0.963987	0.600804	1.39452	0.591922	0.835384	1.32562	1.38128	1.21037			+	+	24_0;48_0	0.430489	0.615941	-0.110608	-0.966505	1.70955	0.120674	0.176189	3.16187	3.44375	0.00192391	0.494733	7.21226	4.47249	0.000176101	0.584637	10.9922	P30084	ECHS1	P30084
-1.20358	-1.16186	-1.23339	-0.955561	-0.740416	-1.16392	-0.528972	-1.20201	-0.190552	-0.162539	0.986387	0.0987692	0.501875	1.06923	2.10157	0.980525	0.93562	0.643564	0.987299	0.237951			+	+	24_0;48_0	0.621402	0.501076	0.0480747	1.30686	2.46712	0.0419432	0.276525	4.67574	3.27793	0.0021028	0.481632	6.72165	4.24994	0.000138272	0.384926	10.0517	P30101	PDIA3	P30101
1.19032	1.18573	0.940004	0.882368	0.0750979	0.531962	1.02416	0.843082	-0.0817853	-0.286362	1.22285	0.108215	-1.17792	-0.433231	-0.0625938	-0.539949	-2.46782	-0.983871	-0.960667	-1.00959			+	+	24_0;48_0	0.994443	0.35268	-0.158458	-1.93395	1.23369	0.218416	-0.297364	-2.33319	3.20942	0.00213913	-0.589316	-6.52694	3.14057	0.00180972	-0.884176	-6.33574	P30520	ADSS2	P30520
-0.654224	-0.412891	-0.661459	-0.714652	-1.32284	-1.18388	-1.47271	-1.07409	-0.752135	-0.153939	0.873481	0.427692	1.18334	0.75511	1.39775	0.820879	1.6459	0.175475	1.42048	-0.297284			+		24_0	3.00008	0.0547143	-0.258914	-5.95902	1.01852	0.290625	0.281532	1.97393	4.21697	0.000327485	0.65468	9.91871	1.51925	0.0316022	0.534413	2.82258	P30533	LRPAP1	P30533
0.949527	0.98035	1.34662	0.678812	1.0745	0.545898	0.498955	0.788247	-0.024283	0.366937	0.695363	0.527858	-0.777295	-0.156218	-0.708717	-0.361208	-1.41623	-1.58524	-1.73847	-1.6854			+	+	24_0;48_0	0.661377	0.48118	-0.212375	-1.37563	1.5617	0.145664	-0.48435	-2.8972	3.51131	0.0014023	-1.20787	-7.42034	5.54793	0.000543689	-2.10421	-16.8091	P30825	SLC7A1	P30825
-1.32115	-1.17338	-1.09489	-1.46823	0.272719	-0.140619	-0.791149	-0.355677	-0.338999	-0.31013	-0.313704	-0.761211	0.285573	0.16706	1.87921	0.468554	1.19751	1.384	0.631559	1.78295			+	+	24_0;48_0	2.28091	0.104903	0.293954	4.2745	3.03489	0.0216471	0.242381	6.05073	2.53795	0.00560671	0.571346	4.83426	4.21946	0.000267943	0.730986	9.9287	P31040	SDHA	P31040
0.966946	0.814768	1.01893	1.01908	1.2303	1.48778	0.913098	1.04088	0.00171988	-0.548868	-0.499467	-0.902344	-1.40365	-1.51001	-1.19541	-1.07071	-0.987109	-0.132997	-0.605085	0.362157			+	+	24_0;48_0	0.788497	0.426568	0.059679	1.59087	3.53773	0.0130566	-0.40392	-7.50305	6.04215	0.00266667	-0.630141	-20.379	2.32813	0.00703982	-0.362894	-4.37421	P31153	MAT2A	P31153
0.935222	1.24393	1.45124	1.07754	1.68874	0.308993	-1.00444	0.83278	-0.689403	0.179181	-1.27963	-0.965496	1.07124	-0.490339	-0.11195	-0.455718	-1.45743	-0.629033	-0.882983	-0.822431				+	48_0	0.590659	0.517546	-0.15087	-1.25351	2.8641	0.0246667	-0.390714	-5.61065	1.6576	0.0230621	-0.245775	-3.06799	4.26623	0.000140704	-0.444978	-10.118	P31483-2	TIA1	P31483-2
1.10726	1.24656	0.529743	0.476761	-0.0634064	0.68754	1.43578	0.512392	0.473655	0.787264	1.22748	0.150461	-0.605622	-0.872267	-1.57391	-0.454137	-1.09431	-1.1609	-1.74619	-1.06417			+	+	24_0;48_0	0.214526	0.792141	-0.0543153	-0.537592	0.242071	0.710771	-0.0497282	-0.596406	2.7876	0.00444646	-0.473268	-5.4213	3.77447	0.000185124	-0.580769	-8.27947	P31689	DNAJA1	P31689
-0.808399	0.394675	-0.468416	-0.199364	-0.693916	-1.85008	-1.20939	-0.618489	-1.1428	-0.729967	0.0917911	0.964883	0.875424	-0.396416	-0.191464	0.768121	1.38959	0.539025	1.98606	1.29912				+	48_0	1.1278	0.319353	-0.205743	-2.1558	0.0434963	0.938462	0.0165958	0.124879	0.613645	0.2153	0.133635	1.29344	2.16043	0.00949924	0.393639	4.02601	P31930	UQCRC1	P31930
0.0301314	-1.08831	-1.80855	-0.437298	-0.57211	-0.145477	-1.20951	-0.951592	-0.963661	-0.253004	-0.414836	0.174533	0.88744	0.662668	1.05639	0.560313	-0.129124	2.19896	1.35066	1.05238						0.083188	0.916422	0.025233	0.23007	0.44611	0.549643	0.109574	0.995333	2.09636	0.0113229	0.383873	3.89717	1.67896	0.0231074	0.461353	3.10646	P32189;P32189-1;P32189-2;P32189-4;Q14409	GK;GK;GK;GK;GK3P	P32189;P32189-1;P32189-2;P32189-4;Q14409
0.46935	0.884614	1.2021	0.759616	1.56132	0.65999	0.673772	1.20072	0.97838	0.608916	-1.36232	-0.944666	-0.57531	-1.12182	-0.764543	-0.171148	-1.68928	-1.06982	-0.85428	-0.445592			+	+	24_0;48_0	0.308314	0.707705	0.121742	0.732132	0.854077	0.354263	-0.629734	-1.70055	3.00092	0.00257246	-0.928286	-5.96122	3.06605	0.00201156	-1.15084	-6.13372	P32418-2;P32418-3;P32418-4	SLC8A1	P32418-2;P32418-3;P32418-4
0.903881	0.0382151	0.371788	0.826391	0.397765	0.22618	0.360677	0.308479	-0.240679	-0.257481	2.28426	1.0545	0.073847	-0.414716	-0.683439	0.336071	-1.75359	-0.912943	-0.580714	-2.33849				+	48_0	0.463038	0.598304	-0.0430131	-1.02633	0.100223	0.864201	0.0355568	0.273117	1.21444	0.0558117	-0.14361	-2.30082	2.29838	0.00742634	-0.392268	-4.31125	P32455	GBP1	P32455
0.822785	0.98105	0.115329	0.218058	1.17696	1.26268	1.06374	0.900148	0.934588	0.554858	-0.259814	-0.972924	-1.29256	0.202599	-2.41167	-0.804482	-0.557993	-0.68608	-0.150402	-1.09688				+	48_0	1.31395	0.272203	0.116598	2.46884	0.440142	0.553739	-0.0967493	-0.984344	1.48143	0.0323823	-0.331499	-2.75655	2.13756	0.00996223	-0.238132	-3.97977	P32929;P32929-3	CTH	P32929;P32929-3
-0.968598	-1.33306	-1.11013	-1.26406	-1.31446	-0.954906	-0.891608	-0.977202	-0.079082	0.00437966	0.477868	0.269692	0.68548	0.792098	1.01184	0.74787	1.30449	1.09734	1.39456	1.1075		+	+	+	12_0;24_0;48_0	0.489283	0.579859	0.179155	1.07394	3.93744	0.0105806	1.7822	8.8531	5.76779	0.00215385	2.63668	18.3152	6.21649	0.00121739	3.19199	21.8064	P33121-3	ACSL1	P33121-3
0.93421	1.2635	0.598068	0.385351	-0.083969	0.679996	-0.221774	0.443383	-0.135259	0.240561	1.31438	0.739177	0.0497477	0.0515069	0.572087	-0.607651	-0.311471	-2.00875	-1.44734	-2.45576				+	48_0	1.06637	0.334201	-0.110832	-2.05348	0.289011	0.668183	-0.0479374	-0.693333	1.3442	0.0431138	-0.146093	-2.52029	2.4718	0.00544279	-0.441005	-4.68611	P33176	KIF5B	P33176
-1.39796	-1.02217	-0.662698	-1.02869	-1.43638	-0.11986	-0.323065	-0.760304	-0.239995	-0.424449	-0.427703	-0.562758	0.314928	0.62564	0.506358	0.765506	1.36267	1.7129	1.45608	1.66195			+	+	24_0;48_0	0.516623	0.561267	0.189273	1.123	2.0183	0.0781944	0.315895	3.74309	3.94722	0.000502242	0.813193	8.88861	5.25965	0.000394366	1.32513	15.0141	P33527;P33527-2;P33527-9	ABCC1	P33527;P33527-2;P33527-9
0.50301	0.923143	0.808997	0.928145	0.714871	0.0635425	0.183465	0.607212	0.484475	0.687409	0.919365	0.819129	0.0858106	-0.38689	-0.743932	-0.00264967	-1.15754	-2.73645	-1.19021	-1.5109			+	+	24_0;48_0	1.11031	0.323904	-0.565146	-2.12664	0.179928	0.77252	-0.0896595	-0.461343	2.56355	0.00533496	-1.49279	-4.89239	3.14449	0.00181339	-3.45936	-6.34651	P33552	CKS2	P33552
3.01855	0.991304	0.294656	0.787329	0.0442209	0.304123	0.217067	0.217979	0.211746	0.232751	0.336299	0.356211	-0.410233	-0.52114	-1.06068	-0.3732	-0.649279	-1.38613	-1.63258	-0.978991						0.90657	0.382062	-0.581133	-1.78796	0.820796	0.366286	-0.533436	-1.64497	1.62129	0.024493	-1.00583	-3.00295	2.05494	0.0118802	-1.31359	-3.81503	P33764	S100A3	P33764
0.524297	0.833428	0.786979	0.576583	0.885036	0.761168	0.781359	0.541891	0.619056	-0.0926879	-0.446418	0.357981	0.0380939	-0.588366	-3.47229	-0.904301	-0.640757	-0.485719	-0.370181	0.294845				+	48_0	0.239406	0.771419	0.0988421	0.590782	1.21206	0.224679	-0.909431	-2.29681	1.31133	0.0459335	-3.04616	-2.46439	2.37004	0.00645831	-1.56252	-4.46386	P33981;P33981-2	TTK	P33981;P33981-2
1.15155	0.791533	0.464344	0.676553	1.23278	1.17426	0.481476	0.930605	0.42889	0.363548	0.0153338	0.276931	-0.385324	-0.171466	-0.470479	-0.404119	-1.98619	-1.68517	-1.9301	-0.954967			+	+	24_0;48_0	0.354652	0.672783	0.125052	0.82311	1.58526	0.142674	-0.340087	-2.93886	3.42557	0.001888	-0.768087	-7.15709	3.89141	0.00020438	-1.63988	-8.6877	P33992	MCM5	P33992
0.945479	0.685205	0.597883	0.656919	0.793035	1.13156	0.804404	0.623458	0.0203494	0.310123	0.627932	0.705418	-0.455403	-0.578796	0.27336	-0.164356	-1.9082	-1.54598	-1.62903	-1.89337			+	+	24_0;48_0	0.38983	0.64194	0.0528998	0.890387	0.881088	0.343782	-0.138395	-1.74556	2.46095	0.00642667	-0.431688	-4.66211	6.06435	0.00103704	-1.11721	-20.5555	P33993	MCM7	P33993
-0.229168	-1.3685	-1.10458	-0.989143	-0.277586	0.0399008	-0.352884	-0.405649	0.0928022	-0.942774	-1.48526	-0.550435	0.757338	0.504912	0.360488	0.18122	0.791555	1.96187	0.770555	2.24533			+	+	24_0;48_0	1.36249	0.26715	0.276922	2.55152	0.192023	0.758183	0.0827863	0.488322	2.62367	0.00534689	0.564632	5.0307	2.68516	0.00364477	0.972062	5.17487	P34059	GALNS	P34059
-1.45521	-1.13473	-1.14123	-1.32292	-0.908069	-0.750634	-0.85635	-0.956641	-0.231861	0.131099	0.236914	0.0504161	0.596708	0.671268	1.23705	0.743271	1.22375	1.31951	1.3105	1.23717		+	+	+	12_0;24_0;48_0	2.35976	0.0983125	0.335832	4.44177	4.31966	0.00383333	1.11222	10.3382	4.82405	0.000682927	1.76201	12.6441	7.14597	0	2.15307	31.2402	P35052	GPC1	P35052
0.988907	0.447381	0.618066	0.432958	0.13703	0.8191	1.03278	0.98326	-0.287383	0.163727	1.91544	0.842008	-0.852139	-0.356578	-0.42542	-0.609751	-1.50871	-1.62366	-1.23126	-1.48576			+	+	24_0;48_0	0.19567	0.808175	0.0365963	0.496386	0.0252302	0.963902	0.0110564	0.0738102	3.35422	0.00212531	-0.357108	-6.94391	5.0031	0.000316384	-0.629248	-13.5719	P35221;P35221-2	CTNNA1	P35221;P35221-2
-0.740854	-1.4152	-0.530622	-0.900134	-0.466	-0.199195	-1.1888	-0.935429	-1.39276	-0.800809	1.17807	1.00232	0.244672	0.294315	1.08038	0.488357	1.70165	0.363543	1.74128	0.475221			+	+	24_0;48_0	0.283138	0.731059	0.0577741	0.681412	0.635814	0.443151	0.258922	1.33173	2.73389	0.00486163	0.41259	5.29109	2.46432	0.0054759	0.570102	4.66954	P35232	PHB	P35232
1.24537	1.011	1.3374	1.0548	0.832468	1.10327	0.90125	0.968758	0.298106	0.0833797	0.00971971	-0.192001	-1.07668	-0.789433	-1.09535	-0.792681	-1.48153	-1.25151	-1.16585	-1.00047		+	+	+	12_0;24_0;48_0	1.14272	0.315084	-0.323545	-2.18071	3.90297	0.00950725	-1.70803	-8.72896	5.75706	0.00207407	-3.22564	-18.2388	5.84161	0.000727273	-3.66527	-18.8497	P35354	PTGS2	P35354
-0.536185	-0.544713	-0.891618	-0.88709	-0.48689	-0.883403	-0.826535	-0.591325	-0.0564257	-0.36331	-0.970182	-1.08234	0.345833	0.224061	0.499279	0.168442	1.823	1.78473	1.30727	1.96742			+	+	24_0;48_0	0.0451509	0.95709	0.0107977	0.129416	0.138361	0.81646	0.0585351	0.365645	3.75716	0.000723247	0.619167	8.22047	5.06458	0.000329412	1.4722	13.905	P35475	IDUA	P35475
-1.14057	-0.984626	-1.21117	-0.321368	-1.52354	-0.826724	-0.546804	-0.965651	-0.718507	-0.216909	0.0525282	-0.0314521	0.495204	0.570873	1.09884	0.528165	1.45442	1.2625	1.59836	1.42643			+	+	24_0;48_0	0.0629546	0.935829	-0.0607786	-0.177364	1.37394	0.181188	0.813409	2.57109	3.16125	0.00226195	1.883	6.39271	4.46266	0.000172308	2.78691	10.949	P35555	FBN1	P35555
-1.13099	-1.06616	-1.45615	0.747657	-0.991008	-1.36858	0.0152722	-0.800789	-0.89451	-0.03944	0.169184	0.36237	0.173686	0.416282	-0.302299	0.291879	1.68671	0.960995	1.83067	1.39522				+	48_0	0.0357973	0.967342	-0.0349731	-0.103579	0.502069	0.518932	0.365617	1.09695	0.833627	0.125703	0.509036	1.66641	2.20039	0.00880829	1.28227	4.10752	P35556	FBN2	P35556
1.38376	1.24031	0.887745	0.763325	1.28669	1.08313	0.91675	0.985329	-0.486331	-0.0476293	0.259573	-0.484109	-0.78097	-0.699621	-0.203004	-0.85045	-1.32285	-1.67935	-1.01421	-1.23809			+	+	24_0;48_0	0.0016192	0.997315	-0.000593185	-0.00486165	2.77934	0.0273386	-0.922438	-5.40114	3.76036	0.000728625	-1.24782	-8.23135	4.66369	0.000208955	-1.74635	-11.8639	P35625	TIMP3	P35625
-0.0545907	-0.869702	-0.501702	-1.3976	-0.176963	-0.300346	-1.40116	-2.09526	-1.11256	0.30906	0.966168	0.184042	0.674276	0.455227	1.57674	0.141674	1.35104	0.825813	1.24594	0.179909				+	48_0	0.212188	0.794837	-0.158631	-0.532526	0.749268	0.39701	0.437262	1.52489	1.82808	0.01711	0.782238	3.38007	2.20997	0.00865068	0.886342	4.1272	P35914	HMGCL	P35914
-0.634929	-0.653553	-0.787646	-1.16012	-1.34973	-0.66235	-1.26144	-1.06743	-0.791194	0.0985222	1.60196	1.15311	0.799595	0.740971	0.0369922	0.871261	1.50431	0.289087	1.52388	-0.251304			+		24_0	0.683313	0.472979	-0.161599	-1.4131	1.27511	0.204879	0.775099	2.40303	3.09566	0.00229354	0.831626	6.21339	1.84471	0.0174729	0.921906	3.41115	P36021	SLC16A2	P36021
-0.356788	-0.669094	-0.960476	-1.53465	-0.344035	-1.4277	0.247294	-0.804214	-0.41903	-0.549562	-0.850885	-0.11484	0.474993	0.00299087	0.207019	0.842283	1.88839	1.51282	1.70927	1.1462				+	48_0	0.285664	0.729427	0.0822792	0.686546	0.647716	0.438671	0.10949	1.3522	2.18711	0.010299	0.348361	4.08033	3.76205	0.000183607	0.674716	8.23709	P36551	CPOX	P36551
-0.58326	0.887187	0.295787	1.11944	-0.349184	-1.18536	0.746186	1.52277	0.138352	0.957505	0.952595	0.398596	-0.196311	-0.138418	0.853148	0.402017	-1.79145	-1.7168	-0.738813	-1.574				+	48_0	0.131035	0.86928	-0.0551777	-0.34825	0.162462	0.790337	0.0407858	0.421721	0.170749	0.734071	-0.0447545	-0.440623	2.23664	0.0081854	-0.422499	-4.18223	P36578	RPL4	P36578
-2.14581	-0.159632	-0.891975	-2.14178	-0.538837	-0.454202	-0.469322	-0.758476	-0.0964281	0.149173	-0.0639212	-0.128278	1.04193	0.84635	1.03363	0.612739	1.20986	0.933683	1.10758	0.913723			+	+	24_0;48_0	0.778217	0.430213	1.21986	1.57361	1.40784	0.1737	2.03407	2.62927	2.35461	0.00751402	3.47134	4.43072	2.52045	0.00485204	3.71786	4.79478	P36955	SERPINF1	P36955
[truncated: 1,053 more rows]

## Sheet: S1E Quantified ProteinGroups
Valid values	Cells	Condition	Detailed_Condition	Columns
6646	hADC_1	D00	hADC_1_D00	hADC_1_D00_A
6585	hADC_1	D00	hADC_1_D00	hADC_1_D00_B
6593	hADC_1	D00	hADC_1_D00	hADC_1_D00_C
6783	hADC_1	D02	hADC_1_D02	hADC_1_D02_A
6667	hADC_1	D02	hADC_1_D02	hADC_1_D02_B
[truncated: 129 more rows]

## Sheet: 1F Unique peptides
Canonical FASTA only (UP000005640_9606_2020)
[truncated: 9 more rows]

[truncated: 5 more sheets: S1G DPPP, S1H CoV cell lines, S1I Column correlation, S1K Correlation_D14-pAC, S1JAdipogenesis markers]
