# Supplementary material for: A spatiotemporal proteomic map of human adipogenesis
Source: Nat Metab. 2024 Apr 2;6(5):861–79. doi: 10.1038/s42255-024-01025-8 (PMC11132986; doi:10.1038/s42255-024-01025-8)
Supplement: Supplementary file 14 — Statistical Source Data Extended Data Fig. 2. [file 42255_2024_1025_MOESM14_ESM.xlsx]

## Sheet: LFQ int. for S3A-N
hADC_1_D00_A	hADC_1_D00_B	hADC_1_D00_C	hADC_1_D02_A	hADC_1_D02_B	hADC_1_D02_C	hADC_1_D04_A	hADC_1_D04_B	hADC_1_D04_C	hADC_1_D06_A	hADC_1_D06_B	hADC_1_D06_C	hADC_1_D10_A	hADC_1_D10_B	hADC_1_D10_C	hADC_1_D12_A	hADC_1_D12_B	hADC_1_D12_C	hADC_1_D14_A	hADC_1_D14_B	hADC_1_D14_C	hADC_1_D20_A	hADC_1_D20_B	hADC_1_D20_C	hADC_2_D-02_A	hADC_2_D-02_B	hADC_2_D-02_C	hADC_2_D00_A	hADC_2_D00_B	hADC_2_D00_C	hADC_2_D01_A	hADC_2_D01_B	hADC_2_D01_C	hADC_2_D02_A	hADC_2_D02_B	hADC_2_D02_C	hADC_2_D04_A	hADC_2_D04_B	hADC_2_D04_C	hADC_2_D06_A	hADC_2_D06_B	hADC_2_D06_C	hADC_2_D08_A	hADC_2_D08_B	hADC_2_D08_C	hADC_2_D10_A	hADC_2_D10_B	hADC_2_D10_C	hADC_2_D12_A	hADC_2_D12_B
13.0596	10.9047	10.3601	13.5896	13.9279	13.9447	10.6894	11.7234	10.7286	10.2393	10.7038	12.6463	11.239	13.1847	11.4648	12.1172	11.101	13.6599	10.0501	12.932	11.8165	10.1454	10.9922	11.8967	14.2348	13.688	13.4331	11.2153	12.9169	13.4142	11.0169	13.3006	13.2484	13.2876	13.3278	13.3962	12.4472	13.1627	12.8126	13.7169	13.099	13.1904	12.2111	12.6957	11.9576	10.6183	11.9272	11.8158	10.7779	11.3623
17.3856	17.3672	17.1077	17.2507	17.2926	17.0989	16.8589	17.0502	16.7766	16.85	16.8548	16.7715	17.3605	17.3098	17.6255	17.901	17.9959	18.0162	18.1345	17.861	18.2421	18.1123	18.2825	18.2337	17.8189	18.0649	18.0016	18.6658	18.3255	18.5924	17.8849	18.0124	17.9818	17.9384	17.8707	17.8742	17.8313	17.7636	17.6371	17.3914	17.6621	17.4354	17.4969	17.5331	17.4055	17.6644	17.7091	17.5584	18.3967	18.2473
18.7353	18.558	19.2106	18.8866	18.8921	18.6923	18.8938	18.5844	18.8126	18.4161	18.7281	18.4748	17.8139	17.8947	17.8261	18.0446	17.9928	18.5057	17.8789	17.9552	17.8644	17.9248	17.9299	17.749	19.0065	18.8519	18.9436	18.9456	19.1069	19.014	18.9376	18.967	18.8995	18.9402	18.8614	18.9035	18.9474	19.0465	18.8243	18.8607	18.9574	18.8926	18.4892	18.5455	18.6356	18.2152	18.3599	18.4546	18.2535	17.9978
12.1092	10.6249	11.6612	9.52436	11.0087	13.0156	11.0194	12.8189	10.4986	10.2664	10.6722	10.8624	10.6949	15.0895	11.283	11.3382	10.4769	12.5804	10.6436	10.0797	14.0128	10.981	15.2063	12.395	13.1912	13.7559	13.6513	11.9118	12.2076	12.9778	12.3799	12.1716	12.2881	11.8852	10.8201	11.9691	10.2852	13.1909	11.0892	9.58458	10.3279	11.7333	10.5222	10.5165	11.2384	12.0611	11.854	11.6454	10.6931	14.1927
19.2718	19.149	19.2064	18.6347	18.6027	18.7159	18.2694	18.2497	18.302	18.0041	17.9377	18.0087	17.7608	17.7975	17.63	17.6137	17.473	17.3461	17.454	17.489	17.5749	17.1593	17.2973	17.4592	18.4336	18.4292	18.3693	18.2318	18.2294	18.1862	18.5123	18.3878	18.4355	18.4368	18.3864	18.4018	18.0461	18.0466	18.1628	17.8615	17.8576	17.8721	17.7177	17.7082	17.6731	17.6013	17.642	17.7433	17.5119	17.5217
12.9109	12.6743	11.5733	13.4466	13.3442	12.9285	14.2396	14.448	14.51	14.3981	14.8409	15.3814	16.769	16.4511	16.3554	16.6813	16.5236	16.2976	16.817	16.9892	16.4924	17.1792	16.867	16.7663	14.1013	14.4343	14.2794	14.2023	14.1077	13.9574	14.2136	13.9663	14.4333	14.2881	14.5529	14.7583	14.3203	14.3078	14.342	14.3913	14.638	14.814	15.4246	15.6922	15.5905	15.6949	15.6341	15.7168	16.1848	16.5793
11.3515	10.5473	11.0603	11.9664	13.6	15.8371	11.1469	15.005	12.645	10.496	10.5311	8.83287	11.6082	11.4885	10.7164	12.9427	14.7036	11.3745	15.5159	10.9701	10.9072	11.9815	10.3675	9.84602	13.6796	13.6313	13.1821	10.5455	13.7888	9.8531	10.7117	10.9759	10.7558	10.8247	12.432	12.8284	12.5783	10.8907	12.3615	11.5692	10.8134	10.4989	12.0902	10.5283	15.2441	10.2556	11.65	11.5619	15.906	10.9125
13.8967	14.3341	14.1436	14.0988	14.2479	13.7996	13.8877	13.6088	13.6154	13.4599	13.5213	13.6242	13.2796	13.1844	11.1341	13.6389	13.0289	13.2389	13.3831	13.3911	13.2207	13.4894	13.5331	13.4459	13.0306	13.6564	13.5002	12.9812	13.2418	13.333	12.8176	13.2906	12.7025	12.5323	12.7556	12.8991	12.6372	12.6969	12.1936	12.1604	12.4915	13.0295	12.6771	12.5039	12.7701	12.3424	12.1889	12.1317	12.2192	12.0038
11.2798	10.7317	10.1313	10.9332	11.0267	10.5324	10.3699	11.2824	11.8333	11.8806	10.4211	11.041	11.3775	10.486	10.1931	10.6828	10.8466	11.2787	10.3201	11.4446	10.9294	12.2933	11.4634	11.6508	12.7817	12.0201	11.8588	10.6409	9.77192	11.6574	11.0691	10.3049	11.3671	10.5775	11.0743	10.8711	10.1269	10.6696	10.8512	11.1832	10.585	11.0454	11.3555	10.9629	11.4036	11.0175	11.0371	12.0219	10.6455	10.7885
14.499	14.7184	15.2186	13.7693	13.8022	13.7959	14.0379	13.5669	13.8826	14.8686	13.8092	14.9447	14.5901	14.9775	14.9705	14.5836	13.0056	13.4499	14.7895	13.3845	14.9013	14.4115	13.9102	15.103	14.15	14.277	14.2731	14.1572	13.9181	14.0774	14.1506	13.9698	14.1571	13.6757	13.8317	13.7631	13.7871	13.8678	14.238	13.9916	13.8499	13.671	13.7229	13.8261	13.8682	13.8611	13.9409	13.8818	13.9034	13.9163
17.2227	17.6693	17.3787	17.2038	17.4778	17.3544	17.1004	17.2229	17.0301	17.4632	17.3217	16.8867	17.419	17.1874	17.24	17.1124	17.6644	17.4366	17.3849	17.5126	17.4337	17.2125	17.6978	17.356	17.1245	17.2323	17.3907	17.3873	17.3376	17.589	17.5984	17.3605	17.3348	17.1891	17.1406	17.1813	17.2185	17.3003	17.437	17.1479	17.2479	17.2797	17.209	17.1172	17.3797	17.2686	17.2887	17.7379	17.379	17.412
13.6259	11.6121	13.5495	11.3029	12.8253	10.8603	12.9071	13.0674	13.3827	11.7785	12.2969	13.5219	12.2071	13.8611	12.3626	11.8323	12.1611	14.0722	12.2826	12.2099	13.7775	13.2979	13.1934	12.5562	13.3857	13.4046	12.8607	11.0277	10.1581	11.9669	12.437	12.3383	12.9417	12.8195	12.8732	13.0635	13.0323	12.6805	12.4955	12.4153	13.2943	13.5929	13.6904	13.6021	13.4919	13.6045	13.5186	13.1148	13.3917	13.7034
15.6466	15.3102	15.4733	15.0658	15.2186	15.587	15.6593	15.3029	15.5219	15.2186	15.383	15.2273	15.0559	15.018	14.8947	15.1711	14.9443	14.9588	14.9747	15.2486	15.0643	14.9503	14.9297	14.4737	15.7417	15.9088	16.0047	16.6502	16.6897	16.7947	16.21	16.2965	15.8734	15.7264	15.8485	15.7242	16.2357	16.6007	16.5132	16.8332	16.4202	16.2695	16.0922	16.0932	16.1567	15.6648	16.1158	16.0202	15.7977	15.7299
14.1681	14.4583	14.4137	14.6694	14.6507	14.6894	14.7942	14.8397	14.7855	14.515	14.5531	14.6706	14.5073	14.4961	14.5711	14.5271	10.8022	14.4519	14.4851	14.557	14.5338	14.4152	14.5191	14.5692	14.4465	11.257	14.4566	14.404	14.9138	14.9732	14.8878	14.9429	15.2821	14.8127	15.3077	15.3014	14.8409	15.1206	14.8437	14.9632	14.6212	14.4917	14.0808	14.4758	14.2908	13.9603	11.3599	14.623	11.4958	10.1603
11.6238	11.0741	16.6717	10.4391	17.0612	16.8609	17.0349	11.8207	10.7215	16.2139	10.2043	17.2712	17.8512	18.0904	11.573	18.2322	10.8858	18.7234	11.6647	12.081	18.4727	9.8541	18.511	11.8407	15.0263	14.8838	15.1079	14.7084	14.6259	14.6449	14.4204	14.1721	14.588	13.4197	13.5726	13.85	12.3894	16.1002	10.3564	16.1517	12.1849	11.522	13.2573	12.9789	13.1926	13.4756	13.6203	16.7379	13.4407	13.8649
16.3953	16.3745	16.4879	15.9938	16.0297	15.818	16.2098	16.2785	16.1376	16.3614	16.646	16.5015	16.7113	16.8754	16.9049	16.9067	16.8754	17.1379	16.9991	16.6872	16.8487	16.8115	17.0489	17.1157	16.7364	16.5612	16.5495	16.595	16.5977	16.4599	16.1253	16.267	16.3581	16.0501	16.2096	16.1695	15.8154	16.041	16.0084	15.996	16.2055	16.1388	16.4764	16.5711	16.3948	16.6415	16.5531	16.4258	16.809	16.7415
14.5158	14.6194	14.4188	14.5533	14.4841	14.5285	14.4822	14.3339	14.2157	14.3633	14.1279	13.8056	13.7924	13.8313	13.779	13.6459	13.3731	13.6405	13.735	13.829	13.713	13.6649	13.9588	13.5573	13.5326	13.9205	13.5709	13.538	13.5084	13.7083	13.695	13.6467	13.5847	13.9002	13.6823	13.7218	13.8667	13.9335	14.0091	13.8631	13.8005	13.6827	13.4357	13.4718	13.5015	13.4213	13.5046	13.5693	13.1514	13.3135
12.3642	13.4728	13.4002	13.5298	13.7578	11.8557	13.3661	13.5316	11.7589	13.5087	13.9742	10.5751	13.3513	10.3108	13.7202	10.9931	11.5542	10.3259	12.1199	11.0817	10.8932	11.1343	11.9314	10.8234	11.943	12.2383	12.6195	12.7558	12.8394	11.9333	11.3822	12.0471	12.5349	11.5358	11.7502	12.195	12.5398	13.0022	12.6437	12.047	11.921	12.3057	12.8713	11.9218	11.7692	11.7497	12.3229	12.6352	10.2245	10.0214
14.1045	13.727	13.9169	13.8118	13.6595	13.52	13.4782	13.6388	13.6153	13.0322	13.0433	12.6251	13.2532	12.9548	12.4827	12.6099	12.7277	12.4103	12.2413	12.6824	12.4017	12.0093	13.8881	12.7734	13.8812	13.3647	13.6369	12.844	12.9376	12.9162	12.593	11.7486	12.9967	12.438	12.6093	12.5822	12.54	12.198	12.0999	12.0668	12.9392	12.8829	12.6698	12.9006	12.9482	12.4929	12.7233	12.5268	12.3199	12.3475
16.0003	15.5794	15.7644	15.8771	15.756	15.5466	15.5918	15.6654	15.5583	15.8217	15.7498	16.025	15.9287	15.9849	16.1047	16.2445	16.3179	16.1049	16.5345	16.5709	16.4272	16.6936	16.7493	16.5848	15.137	14.9	14.8633	15.5362	16.5215	16.6283	15.1273	16.1725	15.6446	15.8102	15.8806	15.5472	15.0879	14.855	14.9709	15.64	15.0536	15.0984	15.2769	15.0849	14.9433	15.5649	14.8689	15.093	14.7898	15.3741
12.4017	11.2369	12.4749	10.6689	11.4268	11.6288	10.0925	12.1605	11.9779	11.1204	11.7485	11.0416	10.3901	11.1373	11.0743	11.2932	11.9686	10.3898	10.742	11.3069	11.4054	11.4517	12.5597	10.5005	11.7388	10.4587	10.6575	11.1976	10.9453	10.9142	10.9533	11.8731	10.3163	10.8187	11.0817	13.6059	11.7302	10.7614	13.6353	10.9652	9.58229	13.4842	10.4697	10.1758	10.1257	10.1952	10.8571	10.9882	11.6519	10.2716
10.8741	10.9903	11.4847	12.0465	11.1122	12.4119	12.1499	11.1257	11.6016	11.3677	10.794	10.8354	10.3909	10.4115	9.86524	10.795	10.6749	10.6384	10.087	11.0387	10.1129	11.426	10.9028	12.3303	11.1149	11.3479	11.4361	10.575	11.1841	12.2792	11.1108	11.1862	10.1872	11.8277	11.0532	10.4878	11.3606	10.3393	10.9503	11.7696	9.19263	10.3745	11.5023	12.1792	10.5227	10.6624	10.6299	12.0873	10.2458	10.7685
12.5387	11.6544	12.0786	10.2416	10.8874	12.8449	11.9203	12.071	11.2901	10.0967	11.2477	10.4924	12.0852	13.2298	13.1374	10.7092	11.6933	12.7477	13.5237	13.7693	13.4914	14.2314	14.6542	14.83	11.5782	12.2482	10.1972	10.9885	10.9214	10.6832	10.0643	11.4208	10.7631	10.552	11.0207	10.62	12.6408	13.0694	12.4684	11.7674	13.5748	9.57116	13.1128	13.1708	12.637	13.0382	12.989	12.6061	10.4441	12.1646
11.6281	11.301	10.8791	11.1641	12.4149	11.2777	11.7678	12.5931	11.5331	10.7454	10.6121	10.7585	10.8552	10.4363	12.2201	11.4193	11.6717	10.3193	11.7646	10.6323	11.5637	11.6218	11.8642	10.5603	10.5956	11.5769	11.8345	11.5751	10.6482	10.8278	10.0004	11.7614	10.1516	10.4077	10.5634	10.7019	10.6102	12.1112	10.5693	10.9304	9.71798	10.271	10.7547	11.1007	10.9405	11.8128	12.16	12.4652	12.4398	12.71
11.6251	10.9347	11.2202	11.0424	12.4663	11.0596	10.1909	11.4198	12.4705	10.9543	10.7145	12.0283	10.9949	10.1716	11.6793	10.6339	11.4115	10.6112	10.3917	10.9508	12.0886	11.4179	11.2648	10.3359	11.5373	11.3019	11.5654	10.9976	11.1565	11.3064	11.3916	11.1384	11.5022	11.3083	11.2581	10.843	11.211	10.7191	10.868	11.7195	11.128	9.94016	11.3521	11.7452	11.0598	10.6859	9.73084	10.9379	10.4036	11.0278
14.661	13.4296	13.5599	14.0539	13.854	14.097	12.8122	13.8111	12.2125	12.8841	13.6912	13.3031	11.3249	11.8674	10.5929	12.1493	12.3325	12.1139	11.3253	12.0012	12.0495	9.71242	11.5287	11.4758	11.4914	12.5195	11.6746	11.9006	10.5865	10.6864	12.4595	12.6601	12.6115	12.896	10.6952	9.99141	10.4234	11.8096	10.7724	13.3373	10.4645	11.4344	11.0845	12.794	10.5326	11.4894	12.8196	11.4862	10.8416	9.80967
15.407	15.2196	15.3764	14.9611	14.8549	14.7956	14.8418	15.7118	14.839	14.4066	14.2668	14.4024	14.4411	14.6432	15.1282	14.8977	14.6988	14.7055	14.7605	14.9203	14.8832	14.6643	14.8571	14.7316	14.7156	15.3426	15.2208	15.197	15.4182	15.2193	15.2538	15.3596	15.2371	14.9756	15.0389	14.8676	15.0066	15.1974	15.0753	15.1232	15.075	14.9163	14.4129	14.5294	14.5394	14.484	14.431	14.6671	14.3656	14.427
11.979	11.1742	10.5833	11.4929	11.7651	11.8987	11.8677	10.343	8.93457	10.7387	11.746	10.7125	11.8773	10.9709	10.0113	11.3723	10.8913	10.8451	11.3414	10.9218	11.5996	10.0399	10.7729	13.2772	11.3773	13.0025	11.385	10.7914	8.99443	10.9088	10.7884	12.1454	10.209	11.6757	11.507	9.97519	10.8898	11.1743	10.4568	11.2933	10.7088	10.6515	10.5346	10.6834	11.4533	11.5413	10.9076	10.1331	11.1206	11.8074
11.4802	12.6703	10.1712	12.6773	12.1992	11.8221	12.3973	13.4138	13.6184	13.821	13.2246	13.4841	14.2796	14.6803	14.7071	14.5561	14.9679	15.1818	15.0336	14.9066	14.9851	14.9946	14.9398	15.7237	11.6385	11.778	11.5367	11.0995	10.4153	10.1434	10.8789	10.6745	10.5529	10.7657	10.2838	10.9591	10.6503	10.437	9.76757	12.2475	13.0934	12.7438	13.9712	14.0358	13.5594	14.0375	13.8592	13.4006	14.1218	14.4743
10.9452	10.7168	11.4554	10.391	11.7407	10.3054	10.9402	12.2342	11.5088	10.7082	10.7307	10.6288	10.0248	10.4358	10.9838	11.0339	10.4601	11.6814	11.9113	12.1479	10.1022	10.7044	11.2339	12.7133	10.9859	13.7837	10.7247	11.2152	10.5181	11.4654	10.5653	11.4712	11.7933	10.5304	12.4096	11.1841	10.2233	12.5994	11.687	10.9501	10.5414	11.5888	10.6564	10.9889	10.1066	12.0367	10.7632	11.3043	11.321	10.7415
17.469	17.4868	16.9798	17.2274	17.0898	17.0359	16.7539	16.8141	16.8243	16.3022	16.2837	16.4633	15.6338	15.7168	15.4325	15.2886	15.0433	14.8951	14.7909	15.1031	15.0933	14.6357	14.5109	14.7531	15.4875	15.1509	15.0286	16.0603	15.6529	16.0295	15.4876	15.6402	15.4949	15.6661	15.4881	15.4367	15.5827	15.4414	15.5985	15.0996	15.3351	15.2393	15.0955	15.151	15.0756	14.7007	14.5607	14.7311	14.9786	14.6624
13.0046	10.698	11.6406	11.6215	12.3225	11.6685	10.7056	11.0812	11.9563	10.8876	11.1853	11.7161	11.3227	12.0565	11.1639	10.8355	11.3905	10.8433	12.0727	10.8765	11.0557	9.95619	10.8095	11.0568	12.9183	12.7944	12.311	10.448	12.2977	11.1966	10.5998	10.5759	10.5417	10.9994	11.8178	11.1912	9.83998	10.9512	10.7081	11.2387	10.2647	12.299	10.6754	11.1852	10.6141	10.3922	11.4028	11.4922	11.1818	10.1726
16.1974	16.1882	16.0733	16.4979	16.4731	16.2564	16.0835	15.933	16.3206	16.1561	16.3925	16.2426	15.8192	16.0645	15.9268	15.9534	16.0315	16.0662	15.939	16.6304	16.0121	16.0027	16.3743	16.0011	14.5842	14.9235	14.8874	15.8242	15.7991	15.6758	15.3805	15.2878	15.1907	15.6318	15.2077	15.1518	14.8636	15.0949	15.1251	14.5967	15.6432	15.2777	14.9508	15.514	15.4019	14.7326	14.9173	15.1123	14.4608	14.8207
13.4589	13.1782	13.1102	12.4988	12.8901	12.975	12.4102	12.4424	12.3365	11.8189	12.1068	12.0701	11.8156	11.9076	12.0491	12.2927	12.4669	12.8029	12.0518	12.1565	12.4174	12.8181	12.8088	12.3155	11.3132	11.6731	11.7841	12.9587	12.0051	11.4537	12.0053	11.3999	12.0207	12.9494	11.906	12.2076	11.7548	11.93	12.0315	11.0861	12.2426	12.4607	11.3117	11.1551	11.7189	12.344	11.6685	11.8798	12.0832	12.1218
14.5003	14.536	14.4905	14.2402	14.4315	14.3364	14.4494	14.2805	14.4585	14.6223	13.7873	14.8977	14.7711	14.7484	14.6501	13.9997	14.1777	14.5257	13.6386	13.793	14.5137	14.2074	13.7691	14.4686	14.2904	14.3992	14.3593	13.3158	13.4143	13.3192	13.6788	13.713	13.5906	13.5732	13.6662	13.5034	13.2471	13.7753	13.4428	13.9058	13.7293	13.7812	13.6033	13.7449	13.606	13.5822	13.6253	13.4267	13.0694	13.0453
11.6734	11.4136	11.9835	11.3247	11.6892	12.0864	10.7675	11.5078	9.80764	11.9908	12.0932	12.2309	12.6276	12.6304	12.7046	12.7802	12.5852	12.8172	12.7528	12.7874	12.6631	12.9393	12.6841	13.0112	9.67067	11.6496	10.3025	12.035	10.9327	12.4175	10.2764	11.2646	10.9448	10.3631	11.2969	10.2769	10.393	10.8014	10.0969	11.8774	11.1846	10.7503	10.9615	10.6526	10.4515	10.7081	10.6359	10.6335	10.386	10.811
16.7976	16.8694	16.7508	16.7395	16.6509	16.751	16.351	16.7631	16.6712	16.4223	16.8275	16.6386	16.8163	16.6192	16.958	17.0727	17.1207	17.1723	16.8285	16.8505	16.8057	16.8746	17.0345	17.0176	16.3695	16.4322	16.5545	16.16	16.1651	16.3149	16.2438	16.2982	16.4219	16.2177	16.3452	16.4297	16.438	16.596	16.6657	16.5899	16.5945	16.722	16.4304	16.2866	16.7455	16.6094	16.7112	16.6759	16.6608	16.6597
11.4494	12.276	9.90573	10.2304	11.5199	10.9039	12.3636	11.2259	10.8653	10.8576	9.5881	9.77847	12.0009	11.1819	10.6834	11.3489	11.4229	11.7671	11.2704	11	11.2263	11.6726	10.5507	12.459	18.118	17.8878	17.7438	18.3375	17.9221	17.8799	16.6621	16.7139	17.0161	10.3646	10.6661	9.82476	11.3364	10.3776	10.2422	10.2239	11.1994	10.7263	11.6918	10.4979	10.6155	10.3471	11.1196	10.8137	11.7073	10.5849
13.9991	11.5218	11.4181	11.7776	11.5813	11.4517	11.2716	11.0878	11.3449	9.50822	10.4836	10.6362	14.0267	10.6693	9.29011	10.8713	10.6768	11.1131	10.0866	11.2921	10.9675	11.3402	10.6382	10.7826	12.0089	12.7824	12.6723	11.4467	12.3452	12.7239	12.6333	11.4451	12.3417	12.3046	12.1115	10.5461	12.963	10.4457	11.2257	11.2436	10.98	10.9703	12.5429	11.0992	10.6952	12.4136	11.0179	11.2177	11.0538	11.4996
11.3867	11.1232	11.5305	11.6436	10.8431	10.2802	12.0408	10.5644	10.4798	12.4694	12.0888	12.8392	12.5802	11.6026	12.7592	12.7433	12.9846	12.9558	13.0957	12.5952	12.9645	13.5113	13.465	13.3143	12.8764	12.9802	12.5676	13.1497	12.8754	11.7966	9.81348	12.5777	12.2585	12.0745	12.1235	11.5845	11.8911	12.3743	12.2333	12.474	11.7506	11.7119	12.2641	12.3479	12.0302	12.8141	11.2868	12.8348	13.0599	12.7198
15.8007	14.8876	15.8738	16.2922	16.2805	16.3323	16.5339	16.407	16.5943	15.9226	15.3229	15.5959	15.5704	15.7625	15.7349	15.4757	15.7444	15.7495	15.2971	15.674	15.7918	16.1589	16.0182	16.3452	14.7831	14.3275	14.8704	14.8627	14.9676	14.609	14.7591	14.3905	14.9361	15.0861	15.0088	15.0728	15.4301	14.7347	14.496	14.3933	15.3374	15.3239	15.42	15.6935	15.5596	15.3418	14.9667	14.7334	14.9254	14.3677
15.1196	15.1468	14.9521	15.2676	15.3067	15.3113	15.1062	15.3757	15.1665	15.5018	15.1287	15.1616	15.1236	15.2061	15.4644	15.2611	15.3325	15.3344	15.3098	15.1853	15.6105	15.5455	15.2711	15.694	14.273	14.3896	14.2456	14.1032	14.1575	14.0853	14.0701	14.2423	14.2674	14.4676	14.5472	14.5202	14.3917	14.1295	14.49	13.8363	14.3786	14.3739	14.442	14.7238	14.5663	14.5079	14.4069	14.4334	14.6605	14.6418
18.839	18.8191	19.0174	16.8721	16.7328	16.8639	16.4918	16.6642	16.5228	16.597	16.7778	16.7062	15.7709	15.8491	15.3297	15.4907	15.4869	15.5962	14.9147	15.4199	15.4929	14.9603	14.6916	14.9155	16.4473	16.0889	16.0243	17.3781	17.2608	17.4412	17.4581	17.301	17.6803	17.3679	17.4969	17.5144	16.9429	16.752	16.7899	16.8943	16.9181	16.982	16.9088	16.7381	16.872	16.3298	16.2818	16.4471	15.9268	16.14
15.6484	15.5198	15.573	15.4531	15.4608	15.4635	15.4515	15.1973	15.1757	15.2707	15.2395	15.1765	15.2857	15.2244	15.4498	15.3695	15.6369	15.926	15.2487	15.2656	15.4163	15.2274	15.2639	15.4919	15.7521	15.6682	15.607	16.1275	15.8706	16.0008	15.559	15.6241	15.4361	15.4056	15.54	15.0266	15.4042	15.5335	15.5897	15.5645	15.2813	15.1796	15.1489	15.137	15.2101	14.9627	15.0684	15.3088	15.4774	15.5173
12.1025	10.7009	10.5936	10.93	11.2864	14.507	11.4643	15.085	9.82099	10.1853	9.90863	11.1023	10.5201	11.0221	10.4021	10.5712	11.6561	11.0569	10.554	12.0933	10.7989	11.4118	11.1572	12.187	13.6791	15.2727	13.8978	13.8639	14.6644	15.3665	13.7336	14.5553	14.6877	13.9199	13.3421	14.4157	13.7819	14.2591	14.7917	10.0726	13.5079	13.3899	13.3512	13.7167	13.1915	13.6489	13.9967	14.3246	10.7433	11.6746
11.1855	14.3407	14.7553	11.3694	14.3697	14.5589	10.886	10.525	10.9941	9.99042	15.6959	10.6561	11.8091	10.7699	9.86421	9.82189	11.4152	12.4183	11.2917	12.0496	12.2206	11.6826	11.4941	11.3086	11.1678	11.5625	10.3859	11.6703	11.0267	15.6459	10.6677	11.0186	10.8595	11.2218	9.99532	11.8832	10.4588	10.5949	15.4292	10.4931	10.7263	11.637	10.6981	10.1011	10.1625	10.642	12.0084	10.9306	10.8406	10.1881
12.176	11.8722	11.5977	10.9562	10.3828	11.3442	10.7051	11.5906	10.8709	10.2986	11.1587	11.092	11.0809	11.0996	10.2752	9.97617	10.3404	10.9794	11.0012	10.3373	11.4673	11.2718	12.0779	11.3413	10.6852	11.2319	11.1351	14.3653	10.7874	10.7283	10.5457	10.8555	11.1446	11.5499	10.9765	10.3733	11.62	11.1904	12.7932	11.2295	11.3173	9.71313	12.2078	10.7867	10.1097	11.5451	10.8954	10.803	12.955	11.7503
11.786	11.2174	11.1164	11.7379	15.4278	15.1359	16.1796	16.1646	15.7385	14.5167	14.0445	12.9641	12.0147	12.8108	13.2247	12.6719	12.6928	12.8469	14.0927	12.2431	12.5034	14.3211	14.908	13.3687	10.1689	14.3089	11.5044	15.056	15.2731	13.0057	12.7806	13.812	14.444	14.5036	14.2957	14.7443	14.6902	14.9036	15.5503	15.0098	14.8437	15.4277	14.4109	14.634	15.0758	14.7175	14.8177	14.9338	15.0047	15.4517
14.0157	13.5493	13.4535	13.8179	13.544	13.452	13.0179	13.4295	12.999	13.3668	13.3081	13.6162	13.634	13.1462	13.4254	13.6628	14.1033	13.4527	13.5206	12.6784	12.7234	13.1055	13.4537	12.8399	13.4533	12.8408	12.9628	13.5256	13.4247	13.1913	13.4255	13.1985	13.2984	13.0708	13.0693	12.3325	12.8162	13.2257	12.9897	12.9957	13.2028	13.2426	13.3837	13.6514	13.5506	13.6831	14.0416	13.9607	13.4495	13.4025
17.4514	17.3492	17.6484	17.5123	17.5134	17.6024	17.3637	17.3564	17.4978	17.3051	17.3293	17.2883	17.0871	16.995	16.9272	16.9639	16.9574	17.0617	17.1071	16.8364	16.8661	16.9006	16.7809	16.6475	17.8604	17.9599	17.8723	17.5115	17.6685	17.5831	17.7635	17.7791	17.7507	17.6245	17.6406	17.6498	17.7529	17.7081	17.5928	17.5583	17.7883	17.721	17.6315	17.5814	17.5208	17.4417	17.394	17.3707	17.0196	17.1507
19.9875	19.9623	20.1626	19.5135	19.5658	19.5961	19.4804	19.5165	19.599	19.5614	19.7079	19.4747	19.4971	19.5299	19.5599	19.5266	19.5725	19.6017	19.6079	19.4349	19.5893	19.5516	19.5646	19.4528	20.2579	20.293	20.1946	19.8591	19.7183	19.7989	19.7019	19.6092	19.6324	19.3765	19.3132	19.4029	19.2182	19.4716	19.3504	19.4438	19.3177	19.3625	19.3467	19.3288	19.3346	19.587	19.5817	19.7818	19.5838	19.6138
14.3937	14.0519	14.173	14.0289	14.1394	14.001	13.8904	14.2112	14.1488	14.4959	14.4387	14.5026	15.1231	15.3637	15.1539	15.351	15.2767	15.5191	15.5444	15.421	15.4842	15.6716	15.5067	16.0034	13.4408	13.4058	10.2255	13.266	13.3076	13.0829	13.6064	13.5594	13.4454	14.2199	14.0404	13.8925	14.067	13.9976	13.6644	14.179	14.5052	14.1659	14.8371	14.7244	14.4219	14.7822	14.6741	14.5347	14.9667	15.0461
13.885	14.0321	14.1405	13.4402	13.5554	13.7328	13.5015	13.8202	13.5708	12.8614	12.8517	11.9494	14.4683	14.617	14.8032	15.0456	14.9804	15.5168	15.2157	15.265	15.1762	15.3942	15.5885	15.382	13.8697	11.7083	14.1297	13.7771	13.9734	14.0742	13.4284	13.181	13.9915	13.6554	13.8262	13.8318	11.0221	13.5831	13.3397	13.59	13.9082	13.7983	14.2909	14.3894	14.3382	14.7891	14.4839	14.3411	14.9097	14.6974
12.4888	11.332	10.1898	10.9634	11.6022	11.892	10.3231	11.6246	12.3904	12.6623	10.3407	10.8794	9.7429	10.6251	11.2011	10.7025	11.4296	10.8556	10.8169	10.8544	11.1026	10.6468	11.6801	11.7564	10.8315	12.8737	12.2412	10.67	13.0736	11.3558	13.1087	12.344	12.6119	13.8098	9.09443	11.8186	10.2437	11.2216	11.3187	11.0833	9.42737	11.8454	11.8119	12.6742	11.6858	10.6106	11.8104	12.7412	10.341	11.7362
14.7894	15.2216	14.7437	10.9903	15.4649	10.8044	11.0381	10.7174	16.4351	10.9705	10.775	10.996	10.7172	11.3125	10.194	11.4999	11.355	11.4857	10.2789	11.4088	11.6271	11.5105	11.2892	11.8122	14.3111	14.9914	14.9611	13.1917	13.9692	12.8787	10.1513	9.5685	10.5903	10.2498	10.3529	14.0196	11.9825	10.9936	12.0336	10.6501	11.3534	10.6183	15.3096	17.0177	11.1663	10.4675	11.9023	10.1714	11.1465	11.1371
12.8547	12.8439	12.634	12.1373	12.1222	11.9339	11.6773	11.4291	12.0164	10.9333	9.68668	10.2759	12.1845	11.0184	11.0883	10.5962	10.9202	9.52511	10.4727	11.1352	11.3772	11.9785	10.3365	10.7021	12.8444	12.7567	12.9322	12.2412	12.3959	12.0066	11.0599	12.0043	12.8316	11.4491	12.3217	12.2207	11.7035	11.6182	12.539	10.8712	12.3295	12.0055	12.0204	12.1617	12.6003	11.8584	12.8725	12.3075	11.8712	12.6278
15.7655	16.0064	15.5446	16.0786	15.5269	16.1606	15.9337	16.0551	15.849	14.5038	14.3659	14.3939	14.3095	13.4079	13.765	13.6499	14.3687	15.7453	15.6703	15.0782	15.5722	15.8063	16.0713	15.5911	14.957	14.6903	14.7065	14.526	14.2986	14.1935	13.9655	14.4609	13.7642	14.4729	14.2187	13.8273	14.4301	14.3883	14.4287	14.6471	13.5922	13.9116	13.9774	14.0747	13.9178	14.2942	13.8386	14.8808	13.9397	13.7083
12.2113	12.1662	12.0803	12.736	11.8781	12.3985	13.239	13.2488	12.8506	13.027	13.1299	13.3039	13.8391	13.5107	13.6283	13.7994	13.6344	13.5777	13.8579	13.8718	13.597	14.0538	14.3811	13.8605	10.0569	11.1146	11.136	11.0133	11.0851	11.9038	11.0969	10.9403	11.2429	10.8873	10.9298	10.7453	9.85443	11.2357	11.6828	11.1551	10.7971	11.9244	10.5303	10.5423	10.7426	10.9711	10.5756	11.4184	11.2658	9.90592
11.4796	12.0142	11.012	10.7409	10.9694	11.3746	11.8786	11.6112	11.1438	10.6605	11.4368	11.094	10.9465	10.7449	11.4899	11.4203	10.6137	9.82731	10.1464	11.9567	10.4157	10.8097	10.9947	11.6641	11.2439	11.5335	10.8393	13.8428	10.966	11.8631	10.5351	12.8437	10.4702	11.0584	10.5461	10.8653	11.3794	11.0055	10.3222	11.6719	10.2664	10.6938	10.4565	10.0072	9.94827	11.5857	10.0162	10.818	11.6664	10.9126
12.9811	13.5836	12.4734	14.4311	13.0053	13.6125	14.2646	14.2605	13.9955	13.4593	14.2575	13.1682	13.5307	13.2075	11.8814	12.9117	12.7796	13.425	13.1045	13.1735	13.6091	13.1552	13.6494	13.6501	12.9121	13.1732	13.18	13.2239	13.387	13.4462	13.5012	13.462	13.1202	13.2614	13.1766	13.1266	13.1167	12.9479	13.0339	12.2534	12.8327	12.7771	12.817	12.667	12.4996	12.9954	13.0007	12.8556	12.803	12.7613
15.8514	15.9387	16.0993	16.3592	16.2111	16.4097	16.3105	16.3039	16.1002	16.2909	16.3831	16.1127	16.4424	16.442	16.3535	16.4979	16.2962	16.244	16.6638	16.7977	16.6776	16.8174	16.8377	16.6159	16.0624	16.3038	16.2151	15.8914	16.0132	15.9791	16.4178	16.4925	16.4557	16.5442	16.4215	16.5143	16.2587	16.4151	16.5697	16.4459	16.115	16.2133	16.0935	16.1716	16.043	16.3476	16.5545	16.4874	16.3341	16.4745
14.9969	14.8825	14.9892	15.3088	15.2598	15.1379	15.6083	15.2571	15.744	16.0111	16.1679	15.8641	16.4171	16.4915	16.5125	16.441	16.2645	16.5466	16.659	16.4933	16.5876	16.6564	16.3383	16.8564	15.3889	15.2431	15.1619	15.1805	15.083	15.0128	15.2599	15.2576	15.4357	15.5232	15.5862	15.5164	15.5123	15.5475	15.4651	15.5895	15.9277	15.8227	16.0393	15.9886	15.9429	16.0624	16.0681	15.715	16.3077	16.2984
12.0873	10.6521	11.481	11.4797	11.6408	11.7582	11.3533	11.6422	11.8273	11.0051	10.5046	10.8486	11.2439	11.2671	11.1199	11.2132	10.1891	11.9119	11.6674	10.9916	10.7042	9.8127	11.2396	10.8592	11.7862	12.9085	12.1746	11.0763	12.093	9.94928	11.5549	9.69028	9.56703	11.2193	12.1026	10.6217	10.6126	10.35	11.5592	12.0734	9.45758	11.2873	10.1886	11.2858	10.8613	11.2671	10.3488	10.6965	11.2425	10.9403
15.4241	15.4311	15.0282	15.5816	15.3639	15.4341	15.2505	15.2321	15.2848	14.8014	15.1963	15.1678	15.1352	15.003	15.295	15.0656	15.3585	15.0776	14.989	15.2268	15.3658	15.0056	15.7	15.427	14.6011	14.4378	14.5574	14.3426	14.5078	14.3579	14.5135	14.4828	14.9682	14.7875	14.9954	14.8341	14.8382	14.5986	14.6486	14.4939	14.8588	15.0011	15.0458	14.9926	14.8206	14.9446	14.7752	14.6172	14.9561	15.1749
12.2588	12.622	12.6573	12.8534	13.1988	13.1541	12.4708	12.6848	12.8346	12.5961	12.3586	12.7757	12.1042	12.1248	11.9851	11.8794	10.7149	10.76	12.2919	11.1478	11.831	11.3367	10.8106	10.3605	11.9241	12.3668	11.61	11.6181	12.5861	12.0422	12.8691	13.2201	12.754	12.5283	12.5957	12.7028	11.7666	12.4124	12.4616	12.4793	11.9736	11.9233	11.5035	11.8491	11.4625	11.8005	11.7066	12.0795	11.9517	11.5835
14.3914	14.3054	14.4902	13.977	14.3163	14.3013	14.2217	13.9215	14.1821	13.4407	13.6464	13.2823	13.6573	13.7364	13.8169	13.9335	13.785	13.8427	13.8857	13.8798	13.9652	14.0022	14.259	13.7179	13.9599	14.3801	14.2917	13.7072	14.0281	13.8359	14.0059	14.1546	14.0605	13.8024	13.8729	13.8952	13.9392	13.9469	13.8505	13.7056	13.9331	13.9562	13.6588	13.9365	13.8696	13.7192	13.7463	13.7882	13.5983	13.2951
15.8653	16.3362	15.8594	16.0551	16.6289	16.918	16.0524	16.1486	16.0636	15.8745	15.1937	15.5862	16.2253	15.8415	16.6085	15.9459	16.4632	16.0259	15.9043	15.6805	16.0355	15.4045	15.5616	16.0884	15.9844	15.6027	15.6323	15.2097	15.5635	15.4337	15.7185	15.8724	15.4698	15.5794	15.5979	15.5677	15.7304	15.7916	16.0542	15.9083	15.2587	15.2895	15.1747	15.2139	15.5039	15.2792	15.5452	15.8518	15.2305	15.653
18.4668	17.1983	18.1922	19.0473	18.8658	18.7698	17.0987	16.2743	17.5197	20.5995	18.4406	21.234	20.2071	20.0911	20.8086	20.3664	20.5356	15.6684	17.0221	15.9515	17.0026	17.885	17.4984	17.1553	17.0931	17.9602	17.283	17.3424	17.717	17.5734	17.1005	17.8979	17.5941	17.9297	17.7969	18.0576	17.9917	17.8836	18.0867	17.7286	17.3347	17.7695	17.6752	16.7194	17.2458	17.1934	16.587	17.042	16.9675	16.976
11.9859	11.7638	11.2093	12.8518	13.0814	12.7633	11.2996	12.0176	10.2648	10.3907	11.1757	10.4394	11.9913	10.1914	11.1887	11.6206	11.9445	12.009	10.947	10.976	11.1533	10.814	11.4756	11.1235	15.466	15.9142	13.4947	15.8122	10.7689	11.0978	15.0299	15.0134	11.0102	10.9701	10.0366	12.5846	10.5455	13.4526	11.4886	10.4827	13.3078	11.2752	11.0681	11.919	10.2835	11.7768	10.3988	13.0386	11.1748	10.8215
10.7447	11.8529	10.3574	10.9094	13.0555	11.2465	11.447	11.9487	11.9122	9.54713	11.2032	10.0559	10.1095	11.4357	10.9291	11.3375	12.0178	10.9338	11.415	10.7757	11.1255	11.3861	11.6705	11.2256	10.4714	11.8756	11.5889	11.891	11.9929	10.141	10.8218	11.9679	10.3387	11.4557	11.2372	11.0832	10.2664	11.3639	11.4367	10.2102	10.9954	10.869	11.1449	12.0594	10.8131	16.6878	10.1416	10.3808	11.1499	10.1923
14.0274	14.2686	14.549	11.3918	11.5605	11.5066	10.8574	10.9535	11.0746	11.3776	15.0833	11.1222	10.5542	12.6434	10.5599	10.8539	11.5223	13.5458	10.3694	11.7814	9.80356	11.2856	13.3362	11.0791	13.4648	11.2136	13.6548	12.8196	12.9769	13.5634	12.987	12.9959	13.0045	12.893	12.809	13.3611	12.6675	12.7687	13.0596	10.691	12.7464	9.79216	11.9546	12.4144	12.072	11.8127	11.995	13.241	11.5178	12.2897
17.1183	17.4009	17.4957	16.7468	16.919	16.46	16.449	16.0543	16.3717	18.0256	16.82	17.4635	16.2203	17.2994	17.0256	16.4853	17.6952	16.757	16.2757	16.7229	16.2741	16.4481	16.2838	16.3254	18.452	18.6572	18.5428	17.8058	18.2269	18.0338	18.0712	18.3036	18.2889	18.012	18.1117	17.8463	18.0051	18.2972	18.2385	18.0096	18.0683	18.1852	17.8409	18.0497	17.7073	17.6306	17.9719	17.9461	17.4005	17.4125
12.4082	12.1319	11.6079	11.5559	11.4183	11.5507	11.3277	11.7229	11.4934	11.6561	10.955	11.64	12.024	11.795	11.1936	11.0504	11.9142	12.1078	11.4424	12.1001	11.5707	11.4575	10.4463	11.0302	12.4603	12.0248	12.0242	11.3413	11.8651	11.8989	12.0172	12.2695	11.1199	11.6034	11.2785	11.617	12.0482	12.0613	12.4533	12.482	11.7305	11.6351	11.7637	11.265	11.2051	10.6081	11.9288	12.0888	11.1654	10.8004
16.1277	16.0298	16.2231	16.557	16.3339	16.4876	16.4352	16.704	16.5664	16.3276	16.2445	16.3179	15.9443	15.9703	15.874	15.7549	15.602	15.6173	15.7448	15.7535	15.8206	15.9222	16.116	16.4272	15.8614	15.3794	15.5511	16.4002	16.4172	16.35	15.9409	15.9535	16.126	16.0491	16.0078	15.9665	16.0559	16.0955	15.7919	16.0398	16.0973	16.32	15.6827	15.7209	15.8632	15.4251	15.1914	15.2028	15.0968	15.1955
14.6302	14.3202	14.7643	14.5229	14.5907	14.3203	14.5163	14.4083	14.6845	14.6842	14.7985	14.6221	14.9283	15.4872	15.4201	15.4544	15.7947	16.3773	15.6177	15.5679	15.7102	15.6514	15.5723	16.1569	13.5725	13.5624	14.2681	12.6052	13.2666	13.0968	13.5709	13.4558	14.2815	13.9044	14.3309	14.0969	13.659	13.2209	13.836	13.0523	14.3776	14.2702	14.6264	14.9286	14.3965	14.7552	14.5415	14.1933	14.9864	15.0015
16.0617	15.9115	15.9465	15.7347	15.8624	15.8176	15.5987	15.639	15.5809	15.5338	15.8698	15.563	15.8608	15.2605	15.6433	15.682	15.7827	15.4615	15.6077	15.6097	15.9022	15.8335	16.0161	15.5254	15.6305	15.9316	15.7863	15.2057	15.645	15.4758	15.9341	15.9296	15.7266	15.7514	15.9349	15.8779	15.565	15.622	15.6745	15.8168	15.5018	15.6327	15.3546	15.4974	15.4605	15.4034	15.393	15.5836	15.1211	15.3564
11.3283	14.2005	11.8481	12.9744	13.0953	13.0488	13.201	13.3344	12.8502	12.5123	13.0907	12.5041	12.3237	12.1397	12.3322	12.4269	12.017	12.2323	12.2247	12.3052	12.3174	13.1692	13.0575	12.1699	11.7299	11.9945	12.0765	11.7704	12.3324	11.4704	12.3745	11.9255	11.0749	12.9766	11.5973	12.0873	11.4177	12.1569	12.4109	13.0035	11.3159	11.8122	11.8338	11.5035	11.1436	12.5049	12.049	12.4661	12.1171	11.3631
14.9224	14.7095	15.2294	14.5118	14.6204	14.8298	14.2106	14.1937	14.3448	13.9994	13.8222	13.94	13.9263	14.3409	14.5908	15.0965	15.0954	15.5506	14.7964	14.87	14.7992	15.3247	15.1109	14.8014	14.0241	13.8798	13.9963	13.855	13.3077	13.8841	13.7585	13.7612	13.5447	13.7506	13.8376	13.8239	13.763	13.4767	13.7767	14.1253	13.7336	13.8814	14.0438	13.722	14.0645	14.1308	14.0914	14.045	14.4239	14.4655
14.6422	14.7096	15.8237	15.8262	14.5791	12.2619	14.8141	11.1038	14.8103	14.9201	14.5845	14.8889	14.4361	14.8068	14.7341	15.0582	15.0543	14.7301	10.9304	15.0009	11.9508	15.9053	15.1618	14.8909	13.8226	13.6582	13.5665	13.9536	12.9909	13.2054	13.2887	13.2508	13.3156	10.0434	12.4233	11.1122	12.736	13.6128	12.824	13.0047	10.7267	13.5872	12.9609	12.2709	10.6891	13.3644	12.6423	11.8511	11.2731	12.7545
12.3323	11.6076	10.8568	11.635	10.7818	11.2891	11.5994	11.5434	11.39	11.763	11.8249	12.107	11.5902	11.6903	11.9661	11.5247	11.6232	11.7823	11.6226	11.9733	10.8849	12.0795	11.9759	10.9903	12.5987	12.6961	12.409	11.5201	11.7186	11.8694	12.2271	11.8842	12.1023	12.1491	12.0042	11.8871	11.996	12.6382	12.2697	12.2831	12.3976	12.112	11.7858	11.5846	11.5076	11.6191	11.7793	11.7878	11.503	11.5265
14.462	15.0064	14.5905	14.3341	14.5766	14.7794	13.6782	13.5076	14.0105	13.38	13.3828	13.4539	14.008	13.4584	13.9158	14.4927	14.2957	14.0981	14.28	15.0416	14.6312	14.5391	14.1335	14.1631	14.3696	14.0403	14.3476	13.8624	13.9903	14.0551	13.7841	13.9273	13.5219	13.3101	13.802	13.9417	13.8717	13.5998	13.2003	13.2098	11.2935	13.7499	12.9631	12.718	13.5195	13.0519	13.0533	10.3471	10.0781	13.0044
12.9663	13.2402	12.3089	12.6611	12.6173	12.9718	12.6282	12.9014	13.1013	13.3487	13.2516	13.6098	13.4063	13.7468	13.6736	13.4919	13.854	13.5535	14.0821	13.7242	14.2163	13.3439	13.8489	14.0589	12.8588	13.3156	12.7083	12.3106	12.5097	12.6092	12.8514	12.7503	12.8251	13.0865	12.7728	12.8553	12.4552	12.4514	12.584	12.8677	12.7612	12.7759	12.7869	12.5309	12.7917	12.9855	13.2977	13.1054	13.0645	13.0754
14.6208	14.676	12.9324	13.3542	12.8287	13.6942	12.8655	13.0985	12.4429	13.719	13.5796	13.0166	14.9373	13.269	13.172	12.9428	14.9663	13.2638	14.7458	13.2735	11.6135	14.3441	14.5926	10.2155	13.3515	13.3555	13.4464	12.2338	12.3428	12.6189	13.1465	11.5406	13.2608	13.3176	13.5733	12.8786	13.3476	13.2689	13.003	11.5153	13.3554	13.0594	12.4117	11.1347	12.6631	10.5097	11.6338	12.3534	10.8555	12.3117
13.8196	14.0218	13.9415	13.6803	13.5888	13.3814	13.1626	13.1177	13.2231	12.9411	13.0115	13.0919	13.3207	13.5748	13.8648	14.0088	14.1375	13.9756	13.8002	13.456	13.9524	14.3208	13.9785	13.9753	13.9613	13.984	13.9089	13.9812	13.8215	13.9378	13.5709	13.5653	13.4813	13.1891	13.1244	13.2827	12.6175	12.619	12.4172	13.0211	12.3919	12.5852	12.9968	12.0926	12.694	13.1181	12.8638	12.9593	13.4905	13.3007
17.1628	16.7664	17.017	16.0489	15.6396	15.6251	14.9743	15.1769	14.9399	14.6357	14.7582	14.6838	13.9408	15.2772	14.3879	14.8855	14.5814	13.5667	14.3831	13.7026	14.38	14.7534	14.7254	14.3726	16.2476	15.9192	16.0631	16.5312	16.115	16.2245	15.5348	15.5711	15.7864	15.4742	15.6935	15.6455	15.115	15.1608	15.0181	14.652	15.2089	14.9879	14.9049	14.7322	14.7331	14.4999	14.0913	14.2884	14.6066	14.5782
12.2196	12.6188	12.8796	13.3409	12.8574	13.1629	12.896	13.6624	13.0492	13.0563	12.7094	13.0007	12.9207	13.2045	12.9153	12.9963	13.0254	13.0165	13.343	11.4913	13.3124	13.294	12.0208	13.2848	11.6986	13.2679	11.1403	11.5305	12.3634	12.4898	12.7706	10.7706	12.5171	12.8512	12.3983	12.395	12.2215	13.0213	12.6073	12.2498	12.6629	12.9849	12.6516	12.6903	12.7903	13.0729	10.0958	13.9519	13.4174	10.0284
11.4834	9.78877	10.7184	10.0574	10.7946	11.0442	12.3124	10.6776	10.8235	9.82345	10.3712	10.27	10.6048	10.8696	9.88532	12.2825	10.7098	11.3243	11.2818	10.9191	10.6173	11.4856	12.121	10.9725	11.0037	11.1902	10.5966	10.2032	10.7062	11.3369	10.9052	13.015	11.2218	11.89	8.94631	11.1288	10.3676	10.9218	11.8571	10.1179	11.0109	10.6369	10.9447	11.6206	10.4273	10.3513	10.9858	11.4805	11.143	11.3434
21.1706	21.4018	21.1983	21.228	21.2039	21.3141	20.9917	21.1445	20.955	20.9747	20.6709	20.9028	20.741	20.767	20.8906	20.823	20.9374	20.7224	20.8297	20.8597	20.9507	20.8398	21.0414	20.9802	21.3267	21.2782	21.257	21.3975	21.3163	21.3316	21.3262	21.4747	21.2824	21.2785	21.3332	21.2422	21.168	21.0893	21.2387	20.931	20.7675	20.7836	20.678	20.6266	20.636	20.7177	20.7691	20.6815	20.7633	20.8194
14.8305	15.1078	10.2934	15.1866	14.3121	15.1034	15.206	15.0445	14.9699	14.3258	14.3883	14.3494	14.2415	14.1593	14.8442	14.923	14.9369	14.9294	14.9493	14.9872	15.1305	15.3699	15.625	15.1289	14.0257	14.1513	14.324	14.9494	14.3818	14.4876	14.1786	14.2817	14.1534	14.1403	14.0619	14.3087	14.5116	14.4927	14.5356	14.6827	14.5375	14.5236	14.3666	14.1591	14.3947	14.2126	14.5036	14.9362	14.5529	14.6071
13.3323	13.3514	12.9632	13.3248	13.4008	13.2707	14.7046	14.6432	14.0621	14.2906	13.9273	14.9511	15.2754	15.0356	15.8194	15.2568	15.7569	15.5533	15.2666	15.5075	15.5134	15.6653	15.3464	15.4784	13.7184	13.868	13.4081	13.725	13.7272	13.4198	13.9781	13.9108	13.5615	13.8248	13.3431	13.7038	14.1173	14.4266	14.1754	15.2114	14.502	14.566	14.7683	14.613	14.8116	15.1586	15.2681	15.9059	15.2011	14.9962
12.6235	11.5724	11.1167	11.5812	10.5405	11.8511	11.0359	12.4341	11.5179	14.0261	11.8221	13.0484	10.9923	10.6309	11.4036	10.6458	11.0068	11.0676	10.9904	10.5345	12.1413	12.1663	12.6278	11.6877	13.4036	13.5359	14.3297	14.6853	14.0174	14.607	14.1121	14.4839	14.6417	13.2268	14.6628	14.6411	14.3332	14.0574	14.7152	14.4604	14.1873	14.195	14.4616	14.6029	14.8394	14.2402	14.3774	14.5965	14.7925	14.9361
12.8723	12.0562	12.7377	12.4518	12.1558	12.8416	12.9191	12.7524	12.8254	11.3329	12.576	11.7547	12.6943	12.487	12.0038	10.3039	12.3961	10.5857	12.152	12.4543	12.6765	12.3202	12.743	11.6612	12.7651	12.4206	12.4641	13.0734	12.8639	12.6968	12.6552	12.7868	12.8771	12.8635	12.9408	12.8193	12.7503	13.0494	12.78	12.7222	12.705	12.6904	12.6844	12.8252	12.4713	12.5021	12.1653	12.0361	12.3333	12.6574
14.7622	13.9554	15.3787	14.9391	14.0843	14.1902	14.9783	14.2287	15.2225	14.779	15.1834	14.8492	14.5691	14.9676	14.9452	14.8492	15.3994	15.8081	15.455	15.0297	14.9709	15.5692	15.1311	15.2119	16.1495	15.4041	15.788	15.9453	15.5013	16.2939	15.6694	15.7665	15.2816	14.6547	15.6125	15.3843	15.492	15.9645	15.1175	15.0332	15.4348	14.9809	14.6527	15.4353	14.8546	15.4744	14.9155	15.4429	15.369	11.7705
11.4346	11.2504	11.8516	10.6677	10.2815	11.567	11.1665	11.7875	11.7987	10.1157	12.2013	11.1782	11.1161	10.938	11.5846	9.80023	9.95405	10.7967	10.5616	10.2287	11.0755	11.7738	10.3286	11.1144	11.92	11.465	10.5295	10.912	10.7005	9.98455	11.0053	11.9453	10.4334	11.444	11.639	11.1078	11.0067	10.3969	10.3448	10.5139	11.3276	10.7003	9.65507	10.5313	11.8941	11.4033	10.1011	10.8972	10.1655	10.7628
13.3923	13.0087	12.7011	11.5083	12.5879	11.951	12.2248	11.5448	12.2183	12.6393	11.8988	12.5322	11.1683	12.3461	9.88047	11.7406	12.2398	11.6547	9.35475	11.8937	10.3431	13.1093	10.8375	12.1467	14.0931	14.2497	12.7494	13.681	11.9793	11.755	13.409	13.4904	11.7438	12.7761	13.1688	13.2844	12.6996	13.0824	12.659	13.4405	12.8233	11.5346	12.9971	13.0394	11.8896	11.7299	13.153	13.3104	12.6855	12.5603
13.4992	13.515	13.3134	13.2395	13.4352	13.5308	13.1926	13.5267	13.6379	13.6483	13.6295	14.0312	13.6534	13.1559	12.978	12.9544	13.2004	12.6838	13.2037	13.1764	12.731	14.1631	13.4253	13.1666	13.8667	14.1078	14.0402	14.0125	14.1195	14.4403	14.0289	14.2742	13.9905	13.8402	13.8944	13.8821	14.0039	14.3231	14.0327	14.0735	13.8286	14.0067	13.6145	13.6498	13.8233	13.4689	13.4377	13.6914	13.1941	13.3193
15.2662	14.9025	15.235	14.8848	14.6587	14.7406	14.8507	15.3115	14.818	14.8722	14.8589	15.0722	15.2712	15.2676	15.0126	15.2693	15.0747	15.4661	15.3231	14.9939	15.0784	15.23	15.2386	15.3402	15.0984	14.9734	14.8812	14.6917	14.9396	14.7509	14.7017	14.898	14.3455	14.6391	14.4705	14.4009	14.5217	14.4507	14.771	14.924	14.5092	14.4816	14.5702	14.6522	14.7016	14.8112	14.7826	14.9003	14.8905	15.0099
11.0978	11.1004	11.0204	10.1406	10.9772	11.0947	10.2268	12.1406	11.5292	9.83397	11.3849	11.8998	11.0788	11.0081	9.93405	11.2653	10.9249	10.5347	11.248	11.183	10.5563	11.657	10.9406	11.3783	10.8148	11.5338	10.8805	10.8774	10.9116	10.9106	11.9456	10.9183	11.7984	10.4614	11.1763	10.571	11.8258	11.2968	11.5522	11.5881	11.8222	11.0598	11.7823	10.7711	11.0557	10.5561	10.7661	11.6329	10.9084	11.9112
14.9132	14.9122	15.4148	15.2648	15.1076	15.2353	15.3866	15.2767	13.737	13.9283	13.7116	13.7662	12.7591	14.8058	14.8793	14.8522	12.8271	14.826	11.5658	12.3424	14.515	14.7002	12.1483	10.7601	13.5585	13.9181	14.368	14.0573	14.3702	14.4883	14.4526	14.9367	14.5235	14.9683	14.8805	14.7742	14.528	14.836	14.9295	14.495	14.3072	14.2049	14.1354	13.9207	13.7795	14.2206	13.3263	14.6214	13.8557	12.1476
14.511	14.4411	14.3596	14.3942	14.0703	14.9362	14.7795	14.9667	14.4033	13.4641	14.4216	13.663	14.5023	14.1144	14.1635	13.5332	13.5154	14.6925	14.4777	14.7763	14.33	14.7987	14.7305	14.6069	14.7144	14.4419	14.4302	13.3697	13.59	13.1076	13.7768	13.9447	13.8262	13.4953	13.7506	13.8188	13.4811	13.2799	13.0771	13.2687	13.8367	13.5819	13.8955	14.0803	13.8805	13.7089	13.6712	13.7639	13.9927	14.3296
11.082	11.1997	11.1411	10.5572	12.075	10.9123	10.6326	11.0918	11.3418	11.3105	10.2208	10.9142	11.895	11.7691	9.7918	11.6911	11.0474	10.5964	11.4422	10.5224	11.6777	11.1338	11.5603	10.9963	11.68	11.6881	11.0895	10.985	11.0503	11.5834	11.2416	11.2374	10.4272	11.3955	10.825	10.8982	11.4278	11.3047	11.5882	11.4361	10.807	11.3261	10.0193	10.4235	10.7431	10.3032	10.5494	10.82	10.3964	11.7543
12.7726	12.086	13.7812	11.4411	10.6446	11.6101	11.077	11.3139	10.5591	10.6404	9.64131	11.9237	10.8005	10.5366	9.6374	11.9304	11.368	10.2205	10.7862	11.049	10.0427	10.7963	12.1903	10.1773	11.4736	12.2358	10.9743	12.2896	12.0843	11.2536	11.0814	11.2545	11.7525	9.83375	10.8545	9.90411	10.5311	10.969	10.8687	9.27479	10.3918	11.7032	10.3317	11.4645	11.4162	10.7111	9.75193	9.91659	11.4788	10.6096
15.0209	15.1839	15.0159	14.6866	14.7496	14.7524	14.5235	14.5042	14.3053	13.8438	14.1305	13.9117	13.614	13.4856	13.6095	13.727	13.8196	14.2162	13.3039	14.0764	13.5402	13.6637	13.973	12.9779	14.7805	14.7244	14.7144	14.8064	14.4187	14.7576	14.7563	14.7977	14.3584	13.9679	13.8322	13.9955	13.9146	14.2247	14.331	14.6375	13.963	14.1294	13.7437	13.7979	13.9969	13.85	13.9283	14.4122	13.8166	13.5195
17.1505	16.8442	17.1947	16.8234	16.5728	16.9002	16.8186	17.0872	17.1344	17.1401	17.21	17.3286	17.2024	17.4466	17.5736	17.6175	17.5693	17.9892	17.4098	17.5362	17.5699	17.5429	17.2309	17.7024	16.9767	17.0109	17.0905	16.9533	17.0363	16.9553	16.4688	16.7363	16.9139	16.6045	16.8329	16.6641	16.508	16.6146	16.5408	16.4039	16.784	16.8101	16.9569	17.0638	16.9919	17.1167	16.9885	16.7369	17.3347	17.3931
15.7667	15.8467	15.6444	16.1286	15.8443	15.9035	15.89	15.8154	15.8039	15.7077	16.1301	15.6799	15.802	15.6355	15.6133	15.7474	15.9275	15.7477	16.1071	16.148	15.6603	16.0435	16.4822	15.9849	14.9725	14.9461	15.0184	15.9579	15.4732	15.7525	15.4513	15.3535	15.2863	15.3047	15.1787	15.2977	15.4199	15.6448	15.6575	15.9206	15.5741	15.4551	15.3105	15.2124	15.6448	15.2113	15.3627	15.7462	15.4519	15.2896
14.5776	14.4134	14.4203	14.3887	14.1007	14.3453	14.3944	14.4739	14.2714	12.5708	12.4216	12.9909	12.6016	12.9501	11.8262	12.1812	13.9901	12.8161	14.0829	14.4755	14.3062	14.5295	14.4065	14.3417	14.1959	14.3549	14.0339	13.9359	13.8201	13.7252	14.3718	14.3672	13.7545	14.1302	13.4855	13.5492	14.1785	13.7233	13.87	14.3359	13.702	13.575	13.7828	13.854	13.5463	13.8447	13.7614	14.1356	13.2507	13.6008
14.0346	14.0642	14.3359	13.8812	14.2133	14.0457	13.7298	13.994	14.0241	14.4401	13.691	13.7867	13.7115	12.3426	13.2836	11.6241	13.852	13.9548	11.2746	13.273	13.8939	13.2261	13.5853	13.7413	13.6607	13.6055	13.5462	12.6343	12.6195	12.5263	13.4626	13.258	13.3681	13.5018	13.0801	13.0527	13.0432	12.39	12.6705	12.7434	12.6407	12.6684	12.69	12.4451	12.6364	12.4953	12.3133	12.4014	11.7793	12.0995
14.9847	14.4495	13.7136	14.4608	14.5579	14.356	14.3665	14.3433	14.4346	13.4948	13.0546	13.7181	13.9532	13.4483	13.5543	13.3443	13.2416	12.922	12.3131	13.7009	12.8446	13.1067	13.2439	14.0954	14.2267	14.0018	13.9794	13.5338	13.5734	13.8586	13.9622	13.6151	13.5611	13.6469	13.5743	13.746	13.4201	14.4142	13.9223	14.1218	13.8384	13.5954	13.4695	13.5251	13.6012	13.4968	13.3395	14.1303	13.3296	13.1488
13.8447	13.6941	13.6396	13.177	11.4034	10.7717	14.981	14.7752	15.1558	15.0961	15.3709	15.348	15.3638	15.6789	15.4673	14.7211	14.0265	14.9195	14.4352	14.3458	14.1945	15.217	15.1443	14.7437	11.4843	10.7357	11.2701	13.4519	10.8192	10.5907	13.6538	11.0833	10.318	10.6409	11.3026	11.0084	10.9301	11.6054	14.0734	13.8243	10.9161	13.9662	13.423	14.9687	14.4365	14.0573	10.6193	14.1742	13.5297	10.639
12.136	11.5296	11.1442	11.9433	11.6321	11.6879	11.1662	12.0747	10.4665	9.65332	11.7001	11.1143	10.6987	11.9751	11.2552	10.7338	11.9233	11.7621	9.54337	11.4145	10.4954	12.2577	11.0555	11.4895	13.7636	13.0976	12.8329	13.6175	13.538	13.2678	12.5262	12.9939	12.7734	12.0219	10.9945	11.0537	11.4935	10.6043	11.181	11	10.3436	12.7696	11.0318	10.9744	10.2751	11.0219	9.17538	11.1397	10.5043	12.4834
13.3619	14.4938	13.5044	13.8135	13.7498	13.8973	13.3239	12.9715	12.4537	12.6585	12.7763	12.8214	11.5962	10.8022	10.0367	10.836	11.5999	11.8981	11.6556	9.93517	10.3937	10.4888	11.86	10.5886	14.1052	14.1688	13.813	13.8317	12.8027	13.576	13.4438	12.9028	12.3228	12.1837	12.0323	10.2878	12.0267	12.3753	12.0798	11.8688	11.8636	10.9035	11.1011	11.6491	10.8564	10.1853	10.0596	10.375	11.5975	11.1009
15.3742	13.9664	15.7107	14.9572	14.7154	15.042	14.8213	14.377	14.4804	14.9488	13.1877	13.2297	15.3189	15.0686	13.1653	15.1845	15.0653	15.2383	15.251	15.248	15.1889	15.19	15.307	14.3521	15.148	15.3143	15.3083	15.1043	14.7472	14.8995	14.5502	14.3746	14.507	14.4319	14.6362	14.4258	14.3806	14.6401	14.1355	14.2091	14.2957	14.251	14.0462	14.1802	13.8264	13.4787	13.9501	14.1417	13.5391	13.5338
11.3517	11.0359	12.9783	10.548	11.471	11.1213	11.6485	10.9648	11.6017	10.7717	10.9695	10.3373	12.9075	10.7341	9.88622	12.7445	12.9562	12.1461	11.544	10.4054	11.8284	10.941	13.6298	11.2546	13.8796	13.3562	12.6789	11.0743	11.6962	11.5822	9.98188	11.5336	15.7002	9.49691	15.3922	14.6426	10.3743	11.6399	15.0029	12.2533	15.2079	15.2225	11.2116	14.8601	14.1767	11.1836	14.4844	13.2776	14.4452	14.027
11.7038	10.9168	11.9095	13.2279	13.3745	13.2083	13.3915	13.1923	13.1867	14.1723	13.627	13.4393	13.6395	13.3804	13.5268	13.5274	13.5522	13.2623	13.6711	13.8795	13.7307	14.2434	14.6862	13.8934	11.1696	11.9175	12.9486	12.7561	13.2315	13.6228	14.0987	14.2496	13.7399	14.6086	14.4121	14.1566	14.8098	15.2796	14.9899	15.5337	14.9128	14.7515	15.1501	15.1079	14.9491	15.3938	15.25	15.224	15.3739	15.1139
11.9845	10.9066	11.0703	12.3225	10.6067	9.79495	9.77911	12.5476	12.4677	10.4566	10.5186	10.8345	13.8811	11.3893	9.59957	11.3167	9.48716	10.5994	12.4226	9.96086	12.3144	11.2195	12.5947	11.1892	11.7618	13.6454	9.68545	14.1723	9.88634	10.3948	11.2158	13.0392	10.5164	14.3763	11.9245	10.7628	12.834	11.7043	15.0264	15.782	10.3698	12.2541	11.7467	11.1295	10.8226	11.177	11.3132	10.7417	9.27185	11.4332
11.4309	11.5145	11.235	11.9072	11.9242	11.6757	12.4528	12.6199	12.4777	12.8376	12.9856	12.8183	13.8753	13.719	14.1819	14.0819	14.2355	14.084	14.6442	14.6812	14.5261	15.5003	15.675	14.9748	12.6387	12.5254	13.1439	11.2163	10.6544	13.2495	12.6045	12.103	12.5125	10.4175	12.6275	13.2378	13.0554	12.8282	13.0576	13.4289	12.9499	13.2617	12.9653	12.8082	12.9195	13.916	13.8614	13.9308	14.0109	14.1109
13.8062	14.2023	12.1818	13.0264	13.0586	13.0078	13.2873	14.2178	13.1845	13.8059	13.8024	13.6228	12.95	13.0416	13.1795	13.051	13.7597	13.7406	13.9977	13.4904	13.606	14.7143	14.7114	14.1164	11.4501	12.96	12.7574	13.1905	12.6767	13.7853	13.5858	12.829	12.3496	11.034	12.6887	11.2074	11.0982	11.2311	13.0637	10.1251	10.9957	11.3474	12.5418	12.3571	12.4239	12.8602	12.9747	13.275	13.4427	13.4248
15.4467	15.3675	15.4935	15.8632	15.664	15.606	16.1159	15.9513	15.8133	16.3285	16.1309	16.0312	16.5522	16.8472	16.964	17.0806	17.1818	17.7446	17.4485	17.3066	17.3193	17.8299	17.7115	17.6877	15.8998	15.9864	15.7944	15.7864	15.7801	15.6192	15.3981	15.946	15.9565	15.9003	16.1229	15.9587	16.2814	16.5772	16.2967	16.3831	16.601	16.6029	16.7568	16.5921	16.751	17.1464	17.1459	17.163	17.3091	17.4907
12.2604	12.7664	12.6218	11.4741	11.7142	12.5787	10.5418	10.8096	10.7738	10.3937	10.2394	10.728	9.96519	10.4238	10.7823	10.1534	11.089	10.4528	11.8848	11.173	10.2689	12.0082	11.1415	11.816	13.0331	10.4487	12.9648	11.5802	10.3625	11.6716	10.3554	11.5259	10.8404	10.5722	10.5	12.2954	11.763	11.4872	11.4046	10.8171	10.6118	11.3088	11.0259	11.2593	9.71338	11.8068	10.6847	11.1347	11.1136	11.2325
14.1044	14.0548	14.1593	13.9303	14.0522	14.4738	13.9217	13.7113	13.8742	13.7035	13.3703	13.1239	13.2825	13.1958	13.2289	13.3812	13.3174	13.2606	13.4113	13.3917	12.976	13.5935	13.4274	12.9268	14.4136	14.7216	14.3568	14.1281	14.3216	14.2419	14.2189	14.2407	13.7976	13.9459	13.9653	13.6705	13.7842	14.1701	14.0654	14.2214	13.4654	13.539	13.1663	13.2884	13.2168	13.0042	13.1364	13.4511	12.697	12.5593
14.8941	15.2431	14.9207	15.5366	15.4775	15.3567	15.6013	15.5316	15.6926	16.0663	16.0012	16.1102	16.6274	16.7043	16.7066	16.572	16.7254	16.6401	16.821	16.7547	16.737	16.9614	16.8369	17.0925	14.7765	14.4442	14.4066	14.5299	14.6244	14.5874	14.7669	14.6763	14.9496	15.2075	15.1859	15.1299	15.4315	15.2381	15.304	15.4836	15.7643	15.7141	15.7808	15.8577	15.8581	15.9996	15.8732	15.8032	16.1979	16.2894
13.75	10.3604	13.0342	13.7619	10.3407	12.6541	12.6211	13.4843	13.3953	13.0803	12.7897	13.0922	12.504	11.6465	12.7464	12.5016	12.453	12.0075	12.2329	12.2453	11.9777	12.0486	11.5219	11.7513	13.8965	12.4946	13.6184	13.7251	13.4391	13.3448	11.1515	11.2819	11.8027	11.9161	13.1454	13.1192	12.2499	12.7156	12.9453	12.5507	11.971	10.4677	11.4135	11.7964	11.4402	11.2741	12.3417	12.1995	11.4254	11.7101
14.3999	11.6014	11.1798	11.3891	11.2649	12.0778	12.2345	11.9389	11.3546	9.9712	10.6149	11.3153	9.05473	10.8208	17.7065	10.8032	10.8988	11.1668	11.6271	10.6976	11.739	10.2698	16.8736	10.3615	15.2112	15.6516	15.4902	15.073	15.3711	16.0935	14.4501	14.6052	14.7765	13.875	15.2396	13.8519	18.3546	12.6659	19.2264	11.7835	10.5112	12.0378	11.491	10.2252	10.084	11.1662	10.9018	9.69882	11.6877	19.7544
12.4181	11.8375	13.1179	12.7162	12.8614	13.2629	12.1996	13.3775	13.433	11.9535	12.4272	12.25	13.2271	13.6365	13.0828	13.5391	13.5291	13.0862	13.1967	13.423	13.4425	12.7623	12.8866	13.9993	14.3251	12.6129	12.8196	10.7951	13.3891	11.7665	12.5157	10.5158	12.5048	13.5427	13.696	12.2389	12.4061	12.682	12.4346	13.0794	12.5988	12.4642	13.4114	12.995	12.4347	13.0837	12.9594	12.7419	12.7462	13.0294
14.5461	14.6207	14.2688	14.8644	14.8469	14.7275	14.876	15.0326	14.7137	14.7244	14.9706	14.8705	14.9244	14.7545	14.984	14.931	14.8961	14.8464	14.9794	14.8327	15.0182	15.3726	15.349	15.2122	14.2991	14.4046	14.2735	14.669	14.6149	14.7183	14.806	14.906	14.5687	14.7074	14.6969	14.6722	14.7795	14.8969	14.875	15.0434	14.5304	14.5893	14.4908	14.4507	14.54	14.4968	14.5888	14.6243	14.4853	14.3925
19.6006	19.609	19.092	19.4724	19.4732	19.1242	19.36	19.4621	19.165	19.0639	19.6698	19.2031	19.3396	19.0939	19.1102	19.2209	18.9821	19.1834	19.1218	19.1395	19.0615	19.2664	19.3087	19.0745	18.1685	18.2664	18.348	18.1245	17.9414	17.9084	17.9115	17.9485	18.1055	18.2079	18.1563	18.1372	17.9224	17.9601	17.6398	17.7623	17.8083	17.9196	18.0095	17.8655	17.9519	18.1122	17.7621	17.6536	17.9818	17.6528
13.5448	13.7952	13.9229	13.6847	13.3438	13.3849	13.2777	12.9541	13.5656	13.5137	13.7593	13.8097	13.8698	13.6785	13.272	10.0773	13.2218	11.4608	13.2989	11.03	10.1881	11.5122	10.6118	11.675	12.8391	13.249	10.3731	11.8711	10.3144	13.3083	11.8442	11.3861	12.438	10.919	12.7958	13.0664	11.0057	12.978	13.1236	10.7724	12.741	12.3406	11.0922	10.7243	12.4879	10.9165	10.4117	12.926	12.0475	11.0878
11.6013	11.7005	11.3434	11.1937	11.3288	10.1485	11.3794	11.6817	9.24858	11.5972	12.4666	11.8817	12.2624	12.3551	12.1252	12.451	12.0452	12.2519	12.2932	12.7346	12.3136	12.6626	12.8583	12.2504	10.7235	11.6063	12.0525	11.0523	11.4381	10.6892	9.74108	11.1496	11.301	11.7751	9.61627	10.452	11.3677	11.5368	10.3845	12.2321	12.1478	11.5766	12.0153	12.2641	12.3081	11.4002	12.4147	12.6138	12.5659	13.0353
13.6468	12.6956	13.4126	12.4411	12.763	13.0748	12.4207	12.7054	12.4726	12.4442	12.5922	12.3275	12.2578	11.3766	11.8795	11.813	11.6226	11.6742	11.6133	11.7971	11.8085	11.8673	11.9014	11.5977	13.4862	13.7232	13.5495	13.1488	13.5241	13.0839	13.293	13.1816	13.1001	13.648	13.4371	13.5674	12.9401	13.2819	13.5651	13.2377	13.2982	12.6846	13.132	13.079	12.555	12.151	12.5438	12.5663	15.0487	12.2956
14.8597	15.1036	14.7865	15.4083	15.1719	15.3925	15.4478	15.1591	15.1093	14.9261	15.3602	15.6272	16.2139	16.0175	16.2202	16.4016	16.3781	16.6228	16.4765	16.2459	16.6942	16.9692	17.0536	16.9817	14.5579	14.8826	14.4519	14.75	14.5078	14.6377	14.7428	14.6095	14.6991	14.8108	15.022	14.7342	15.0918	15.293	15.2782	15.4402	15.2889	15.1483	15.2715	15.3178	15.3161	15.4353	15.2095	15.8595	15.9994	15.722
13.6633	11.8513	12.2365	10.9294	11.1266	12.2392	10.1345	11.682	11.3417	10.1422	10.436	9.66318	11.7627	11.0576	10.4439	10.8399	8.72421	10.739	10.1927	11.2544	11.5678	10.8353	10.864	10.9603	11.9604	13.5854	12.8724	12.5695	12.744	12.5515	12.2896	12.1722	11.9216	11.7674	11.241	11.1044	12.0559	13.4365	10.9937	13.1848	11.2761	11.4377	9.75596	10.2316	11.4072	11.1655	11.1597	10.6353	11.7697	9.2907
16.4165	16.528	16.4151	16.4874	16.518	16.315	16.1322	16.2829	16.2546	16.1944	16.1222	15.9515	16.1532	16.0434	16.0016	16.0411	16.1254	15.818	16.0272	16.1062	16.1004	16.2261	16.7959	16.0316	16.4662	16.3149	16.4372	16.6401	16.4162	16.2906	16.3238	16.0245	16.0332	15.9747	16.0324	15.9391	15.8606	16.0463	16.2478	16.1223	16.0084	15.9907	15.7466	15.7568	15.8641	15.8416	16.0809	16.3097	15.9988	16.0798
12.178	11.7796	11.7176	12.3313	12.9058	11.0819	11.4266	11.5289	11.205	10.3857	11.3938	14.7482	11.5639	10.97	11.6416	11.4518	11.7339	11.7787	10.9698	12.0808	10.8208	11.8392	12.1946	11.219	14.594	15.0508	14.5871	15.8954	15.7197	15.909	15.4617	15.3429	15.1892	15.3569	15.1904	15.1056	15.3441	15.3353	15.6433	15.4448	15.3035	15.1107	15.1794	14.9585	15.1731	15.0185	15.0181	15.0911	15.2445	14.4938
19.0298	19.0371	18.8821	19.1877	19.0941	18.9039	19.0263	18.8879	18.9168	18.9282	18.706	18.8241	18.6215	18.5848	18.9092	18.6797	18.6956	18.5031	18.4982	18.5571	18.7841	18.7858	18.7096	18.7866	18.1387	18.0822	18.1547	18.1962	18.2039	18.217	18.4375	18.5269	18.4849	18.6344	18.7173	18.5034	18.6889	18.2333	18.3657	18.2793	18.3357	18.3913	18.3682	18.3206	18.3148	18.1569	18.325	18.3246	18.151	18.1745
11.5766	12.3464	10.6739	11.6142	12.1965	11.1708	13.1326	13.4973	14.2334	15.1159	15.7777	15.2845	15.8239	15.9659	15.9532	16.283	16.1953	16.3464	16.5656	16.4044	15.8316	16.5885	15.9654	16.3443	10.8128	10.6775	11.0369	10.6298	12.028	11.5026	12.1192	11.0327	11.7761	11.0628	10.8298	11.6058	11.3761	12.2255	13.4206	13.2676	14.0226	14.4179	15.6111	14.8951	15.1053	16.4191	16.1627	16.1307	16.7431	16.9652
17.8433	17.7309	17.962	16.2799	17.4752	16.2484	16.583	16.9645	17.0452	17.5152	16.4201	16.5714	17.078	16.8149	17.356	16.8482	16.9788	16.7532	16.7001	16.7835	16.4044	16.4913	15.5777	16.7101	17.9289	19.0723	17.9031	19.5594	18.4468	19.5223	18.5187	17.4695	17.9196	18.4775	18.0999	17.1622	18.3069	18.2138	18.2094	17.3631	18.2514	16.6421	17.9919	18.1161	17.6476	18.1247	16.9306	18.0711	18.873	17.6242
14.7579	14.8091	14.826	14.6556	14.6897	14.6337	14.5672	14.7424	14.6591	14.1688	14.169	14.2517	13.7517	14.4368	14.2665	14.2699	14.2879	14.3061	14.2972	14.4196	14.3465	14.5652	14.532	14.8225	14.4031	14.2785	14.4271	14.6243	14.4813	14.6099	14.6914	14.6351	14.676	14.6318	14.8093	14.7448	14.4611	14.332	14.5833	14.7133	14.2906	14.1099	14.0973	14.2588	14.2215	14.0345	14.0097	14.2714	14.2382	14.4124
15.1638	14.9156	15.0722	15.5903	15.6641	15.6427	15.8415	15.5741	15.6588	16.1644	16.0219	15.7951	16.777	16.5182	16.4553	16.7314	16.7469	16.9214	17.2172	17.1396	16.9703	17.9816	17.9485	17.5741	14.5149	14.9612	14.9496	14.5624	15.0978	15.1857	15.2503	15.2895	15.2261	15.48	15.3741	15.284	15.8833	15.9651	15.8365	15.9996	15.9068	15.9743	16.1589	16.0714	15.8885	16.4672	16.6059	16.3756	16.6681	16.7081
11.7406	11.7767	10.8607	10.2248	11.0598	10.5777	11.258	10.6695	12.3629	11.9506	10.5529	11.1833	11.8032	11.4666	9.99989	12.2025	12.7078	12.5141	12.3512	12.1849	11.5544	10.5337	11.361	12.8051	10.8412	12.0932	10.8489	12.4359	10.941	11.8459	12.0206	10.39	11.06	11.4957	11.0177	10.8235	10.4157	11.3744	10.3666	9.98784	11.0027	11.1704	11.8163	11.8164	9.90971	10.9564	10.3724	10.7471	11.6983	9.63118
12.0227	11.4258	11.0187	11.6533	10.9937	11.2479	10.8062	11.4967	10.3959	10.3648	11.3513	9.65844	11.1861	10.7194	12.1622	10.7238	11.4683	12.2147	11.555	11.4799	11.3297	11.8061	11.9653	11.1468	10.8225	11.0907	11.8907	11.3324	11.1676	11.3141	11.2813	11.2236	12.1244	12.099	10.1654	11.3978	10.5555	12.2064	10.2775	11.9646	10.0776	10.2959	10.0764	11.5949	11.2999	10.7002	11.2678	11.7951	10.9903	10.6563
14.6777	14.1928	14.6139	13.5909	14.4454	13.4557	13.7925	16.349	11.867	13.8976	13.7698	14.0923	16.7969	10.6054	12.48	13.8275	11.9637	13.5886	13.7436	12.8885	15.5869	13.2107	13.2307	11.6459	14.4368	14.7173	14.766	12.161	13.6531	13.137	13.6114	13.2998	13.1029	11.3555	13.1271	13.2037	12.8606	11.1675	11.2107	16.8387	15.8187	13.1091	12.8923	14.6187	12.8429	12.8058	12.0867	13.2943	11.9742	11.6127
11.8288	15.7669	15.4575	11.2013	15.446	15.0004	11.2336	11.9732	11.5599	15.3804	10.9102	15.5008	15.352	10.9772	11.3984	11.204	12.3877	10.5368	15.3433	11.627	10.2272	10.9142	15.7315	15.4132	16.03	15.4652	10.3284	10.6541	15.0149	11.0808	14.9032	10.1791	10.9996	12.1362	11.5199	11.2205	10.8234	14.7979	10.7621	14.618	14.119	10.7531	11.4056	11.2769	12.2122	10.1683	11.4704	11.2983	14.9115	10.4603
11.5958	11.1957	11.8084	10.8998	11.6011	11.6933	10.286	12.4959	11.7463	11.6371	11.071	11.4795	10.773	10.2152	9.89016	10.9235	12.0133	12.0234	10.2089	11.5072	11.4462	10.2484	12.3004	11.4915	13.2079	11.9082	11.6111	10.9356	11.6667	11.3209	11.3442	11.7602	10.8798	10.9166	11.8595	10.4577	11.4689	11.0381	11.8445	12.2167	12.149	12.3399	11.4782	10.767	11.9208	11.6377	11.6196	12.1198	11.7929	11.5242
10.8683	9.82384	11.3563	9.38312	10.2409	10.2557	10.5218	12.1279	9.68706	11.1017	10.508	11.1626	11.2396	11.2586	11.1046	10.1929	11.1002	11.8554	11.1999	11.8785	11.8134	12.2754	11.5198	10.5871	10.2843	11.3792	11.736	11.1912	10.8363	11.8732	10.7743	10.3855	11.1613	11.311	9.83777	10.333	10.5126	10.8123	11.5281	10.2377	10.7252	10.5684	10.0458	10.2885	10.4921	10.875	10.2716	11.9655	10.6727	10.8014
14.6272	14.1207	14.2636	14.4466	14.2536	14.6215	14.1525	14.5065	14.3978	13.9801	14.0415	13.6989	14.0012	14.5016	14.5989	14.4484	14.0748	14.3748	14.2973	14.3856	14.3008	14.1219	14.1238	14.3857	13.5899	13.5208	13.8395	13.1103	13.5572	13.5887	13.5628	13.487	13.7815	13.7639	13.8841	13.8508	13.5085	13.4482	13.4021	13.3844	14.0212	13.6554	13.9653	14.2086	13.8619	13.9266	13.8518	14.0395	13.917	14.1717
11.845	11.0841	11.4008	11.1321	11.2787	10.3778	10.6304	12.4969	11.1219	10.3345	9.27455	10.1447	11.0737	11.0589	10.3681	10.5176	10.0242	9.98751	10.6999	10.7915	10.4397	10.5539	10.7962	10.8813	14.0064	13.8124	13.0785	10.9352	11.5609	11.5295	11.3652	10.9561	10.6584	13.2165	11.4873	10.6705	9.66151	10.8464	11.7927	11.4545	11.0442	10.8369	10.9043	11.6897	11.107	11.092	10.4791	11.0324	10.4222	10.8732
15.6315	15.1789	15.6553	15.1275	15.0597	14.9844	14.9856	15.081	15.1193	14.3319	14.1208	14.3644	15.2542	15.5928	15.538	15.571	15.7056	15.8398	15.5941	15.1384	15.6608	15.2424	14.8148	15.7604	14.2796	14.0353	13.9059	13.6382	13.7689	13.506	13.4836	13.3654	14.2814	14.2431	13.9237	13.9412	13.6694	13.2145	13.1213	12.6218	13.7437	14.016	13.9764	13.9732	13.9956	14.0813	13.837	13.9579	14.1162	14.236
17.9574	17.6427	17.4913	17.5097	17.9513	17.7021	17.6622	17.8848	17.2838	17.2167	17.9463	17.3239	17.3015	16.9053	17.2768	17.4338	17.2885	17.6013	17.4401	17.4669	17.0268	18.1592	17.959	17.4202	18.5904	18.2871	18.6973	18.3943	18.5425	18.7864	18.3068	18.5651	18.1499	17.8963	18.0014	18.0613	17.8323	18.5125	18.2714	17.8961	17.5904	17.9016	17.7592	16.9292	17.729	17.8687	17.9262	17.9214	17.7568	18.0128
14.9191	14.8579	14.8553	14.6724	14.8457	15.0135	14.8313	14.6287	14.6482	14.5799	14.4739	14.6814	14.5155	14.5085	14.4813	14.4228	14.3916	14.5004	14.5839	14.4323	14.5099	14.7249	14.5359	14.4781	14.9723	14.9759	14.6912	15.4994	15.3546	15.5847	15.2298	15.2237	14.8401	14.8521	14.8746	14.8663	14.8274	15.2232	15.2457	15.3453	14.7329	14.7133	14.6527	14.6343	14.5585	14.5069	14.6147	14.953	14.5515	14.4473
16.5315	16.3952	16.7007	16.7145	16.6428	16.4889	16.7171	16.6477	16.7541	16.6446	17.031	16.7058	16.7778	16.6365	17.1554	17.1818	16.9071	17.7675	17.0291	16.9206	17.1389	17.6989	17.1065	17.5218	16.1788	15.6654	15.622	15.705	15.4246	15.4718	15.6049	15.5442	15.7151	15.5369	15.5828	15.4041	15.5512	15.754	15.5796	15.5518	15.6081	15.4625	15.7431	15.6174	15.6222	15.8931	15.9826	16.025	16.1677	16.1619
14.5323	14.7287	14.4565	14.5431	14.5362	14.3302	14.3054	15.1174	14.1402	15.2707	11.9635	14.8377	14.3872	14.5329	13.9761	13.2792	16.661	13.4362	13.1772	14.9797	13.9072	15.5449	14.2237	13.3937	14.1078	13.877	14.1236	13.9993	13.8457	13.4369	13.6166	13.6358	13.8346	13.851	13.7776	13.4298	13.7327	13.6532	13.6797	13.7275	13.9832	14.0019	13.8048	13.5941	13.6566	13.6017	13.4783	13.6573	13.6988	13.8473
15.3982	15.0597	15.3833	15.7274	15.5376	15.5669	15.448	15.5392	15.2441	14.4985	14.6723	14.2899	14.4709	13.8623	13.7634	14.3923	13.9426	14.1782	14.455	15.2121	15.0968	14.9513	15.5957	14.6595	15.2357	15.5045	15.2556	14.7809	14.8501	14.635	15.0766	14.9835	14.8903	14.8478	14.8541	14.9537	14.9571	15.2158	15.3246	15.2721	14.7752	14.8959	14.2424	14.2981	14.3386	13.9229	14.1238	14.5854	14.1351	14.016
13.0423	12.8199	12.8116	12.8126	12.5754	12.0273	12.0006	12.1119	12.1647	12.2077	12.1742	12.1466	11.8803	11.8518	11.3123	10.2388	11.1459	9.93525	12.0492	10.6025	11.1796	9.65464	12.6308	11.5346	13.0495	12.813	13.2197	12.4277	13.3025	10.5476	11.3229	12.6316	12.9018	12.6169	10.0039	12.9695	12.6819	11.3793	10.7568	11.1404	12.3465	13.0375	12.2676	12.2693	12.7203	11.0525	10.6321	11.6255	11.8515	11.1566
14.2866	13.7069	10.7412	10.5269	10.4798	9.73216	10.4389	12.1477	10.255	11.353	10.106	11.641	12.1379	9.98911	10.6693	11.1114	11.4464	10.4124	10.0338	11.9571	11.327	11.9141	10.4705	10.7372	12.3946	11.4154	11.529	12.3647	11.4949	11.9585	11.3497	12.1404	11.7251	12.8524	13.0133	12.2241	12.5818	12.8982	12.249	12.157	11.8871	11.3415	10.26	12.25	10.5255	10.6306	11.6587	11.5518	11.7945	10.8782
13.9989	13.7596	13.9697	13.4528	13.217	13.5978	13.8269	13.1367	12.8237	13.0472	12.8494	12.7682	13.1645	12.7658	12.3225	12.6649	12.3451	13.2271	13.3875	13.2447	12.8289	13.2584	13.1395	10.9916	14.085	14.2551	13.945	13.6595	13.4679	13.9287	13.2463	12.9496	13.107	12.6712	13.0042	13.3324	12.4986	12.9361	13.0446	12.8585	12.3485	13.1427	12.8563	12.8464	13.3542	12.8319	13.3563	13.6267	12.5297	12.8856
12.944	11.801	11.651	12.0314	11.9798	11.4456	10.948	11.2302	11.5348	11.6462	11.2179	11.7157	11.9251	12.1823	11.7845	12.1448	11.6902	11.4942	12.2706	11.9567	12.0395	11.8602	12.6621	12.4628	11.6035	12.2308	10.507	12.2734	11.6492	10.7644	10.8036	11.1323	12.3262	11.2354	10.8962	12.2589	10.3124	11.2142	10.9081	11.0054	10.8821	11.4683	9.93658	10.4767	11.1754	10.0725	10.7762	11.4148	10.4005	10.7975
12.5537	10.5554	11.2417	10.9317	11.3051	12.849	10.0086	11.8381	10.8588	10.8529	10.8024	10.4941	11.4462	12.6385	11.1701	10.4101	10.778	11.1096	12.0124	10.9346	10.8749	12.0717	11.2285	12.5161	10.5639	11.8342	11.4988	11.2653	10.4662	10.5258	10.5692	11.297	10.7043	11.338	11.3061	9.75796	10.6569	11.4332	10.5117	11.1123	11.9555	10.0613	13.8676	14.221	14.0719	11.3703	10.7844	10.9459	11.0046	10.6807
13.5713	10.9664	10.1566	13.9442	13.9407	13.8176	10.6135	13.0756	13.0256	13.4738	11.3303	13.6411	13.7183	13.4513	11.2427	13.7839	13.8124	11.5202	13.675	13.9933	13.6509	14.3636	14.7222	11.2429	11.3393	12.0878	12.2482	11.8249	12.7659	11.9274	12.825	13.0179	11.4935	12.1506	12.1503	11.5332	10.6087	11.9748	11.1137	12.1067	12.5441	10.5154	12.0709	11.6214	11.5557	12.6846	12.1426	12.8233	11.7715	12.2183
11.3742	10.9497	11.0164	13.1012	11.372	11.0304	13.7542	11.0382	13.722	10.5388	10.8338	10.3686	9.72012	10.8303	11.4191	10.2972	10.066	11.3678	10.5712	14.1987	10.9664	11.4692	11.2505	11.5711	11.0172	10.5163	14.3927	10.4966	11.2292	11.6506	10.5995	12.0549	10.1666	11.7434	13.9516	10.5648	11.0502	13.5917	14.2481	14.756	14.2635	9.58871	10.9907	14.186	14.6032	13.1643	13.9531	14.046	11.5948	14.1311
11.6813	11.3498	11.8172	11.7639	11.7343	9.71516	13.6306	11.7251	10.9171	11.0915	11.2544	11.057	11.1716	11.7698	10.9982	10.2975	11.0945	11.3584	11.1725	10.4999	10.4095	11.2328	11.9831	10.2186	12.4177	12.5671	12.3082	11.7504	10.4804	11.4166	12.0033	12.1537	12.1011	11.8169	10.6933	10.7356	12.2421	12.1931	12.0581	13.9137	10.4425	10.1185	11.1718	10.8885	11.0051	11.2591	9.86001	10.5879	11.0648	10.6806
19.6988	19.6657	19.8567	19.7245	19.8455	19.5548	19.6684	19.2761	19.7556	19.2615	19.6611	19.1511	18.7811	19.0373	19.0482	19.1453	19.3837	19.8436	19.0558	19.0731	19.0335	19.0631	18.9047	18.8666	18.1445	17.6175	16.936	17.0672	16.6888	16.4928	17.25	17.2131	17.3669	18.0288	17.8725	17.52	17.807	17.1568	16.5002	17.0287	17.6999	17.3332	17.8752	17.8984	17.3463	17.5992	17.0428	16.8904	17.4068	16.8741
14.1366	14.8256	14.5845	14.7307	14.9625	13.6944	14.7336	14.6855	14.7989	14.6004	14.515	14.1537	14.6494	14.627	14.1736	13.7461	14.2255	14.1108	14.3184	14.2539	14.2329	14.1401	14.5347	14.7074	15.0715	14.6165	14.127	15.1329	14.7848	14.2156	14.9524	14.4577	14.2371	14.8801	15.0917	14.0371	14.6987	13.9591	13.6048	10.9994	13.7095	13.7229	13.6587	13.7737	13.779	14.1946	14.0129	13.534	14.3723	13.4842
16.7667	16.9902	16.9173	16.4415	16.2664	16.4222	16.7095	16.2179	16.4488	16.5925	16.552	16.6817	17.0195	16.9319	16.9851	17.1358	16.8517	16.2561	16.6208	16.9422	16.9358	16.6173	16.72	16.8769	17.1772	17.1745	17.0806	16.8143	16.6287	16.7503	16.8048	16.7805	16.8706	16.5595	16.4736	16.655	16.5105	16.5156	16.4256	16.6342	16.5336	16.7457	16.9513	16.8396	16.8978	16.9998	16.9454	16.8314	16.9224	17.0893
14.73	14.6351	14.5455	15.17	14.7862	15.0563	15.1624	15.1537	15.213	14.9779	15.4632	15.2622	15.2759	15.088	15.2959	15.5143	15.5372	15.702	15.5828	14.6578	15.3251	15.64	15.5816	14.7713	12.4429	11.1821	14.1709	13.4984	13.1077	14.4746	14.1923	13.637	14.0279	14.3798	15.3381	14.6045	15.0521	14.564	14.8951	14.8309	14.6844	14.6765	14.9752	15.0697	14.7809	14.9307	14.9161	14.5695	14.9254	14.9709
11.7945	10.6044	9.97845	10.7445	10.9642	13.6868	13.4854	10.4187	13.7491	11.2472	14.3599	11.2248	11.2171	10.9083	9.83905	10.7885	10.748	11.2067	12.2416	11.4926	10.6252	10.1957	10.9712	10.9101	11.8199	10.2662	10.2682	11.432	10.8534	10.6848	10.673	10.5379	10.541	13.1394	13.6433	13.7322	12.9934	11.0006	11.1843	11.3033	11.0401	10.6997	9.09037	12.891	11.0005	10.4101	10.5826	10.8332	10.947	11.0063
14.0684	14.2907	14.1089	14.5684	14.439	14.6809	14.7143	14.5527	14.7753	14.9604	15.1188	14.8877	15.5802	15.6116	15.6306	15.9246	15.9018	15.899	16.0745	15.9705	16.1201	16.3832	16.64	16.3854	14.0885	13.9516	13.8819	13.7071	13.6892	13.8102	13.9196	13.889	13.7208	13.9365	13.8525	13.8978	14.1405	14.2018	14.1539	14.3098	14.3725	14.1805	14.3794	14.3719	14.3549	14.9822	14.9733	15.195	15.1646	15.1628
11.3391	11.2218	10.9854	11.3027	11.4244	12.5545	11.161	11.7471	10.6763	11.4826	10.3791	10.6224	10.6663	10.8216	10.5403	11.9879	15.1101	10.3152	10.4311	11.1662	11.2983	14.7604	10.5508	11.1323	11.8998	12.1489	10.3383	10.1669	10.5877	10.9211	10.4567	11.2924	10.0984	11.1264	9.95112	11.1913	8.79595	11.1761	10.9607	10.64	10.8113	11.332	10.5628	10.2792	10.3489	10.1642	10.6664	11.3957	10.6597	11.1562
14.087	13.9522	13.9922	13.9622	13.7628	13.8566	13.8086	13.8735	13.7072	12.299	14.4823	12.9878	13.0406	12.9757	12.6894	13.3488	13.2291	13.3443	13.4009	13.3748	13.1592	13.0861	13.8257	14.5329	14.232	14.2453	14.1965	14.429	14.1723	14.0426	13.9177	14.0471	14.1904	13.9539	13.6898	14.0189	13.6659	13.9839	14.0526	13.5379	13.1952	13.5195	12.9644	12.9777	13.0275	13.1054	13.0029	13.682	13.3012	13.3781
11.8322	11.4525	10.6694	11.5396	10.9074	10.096	10.1367	11.0014	10.8326	10.7446	11.9155	11.3245	12.1977	11.4369	11.9741	11.3063	12.2622	11.6703	12.3024	12.5909	12.3009	13.9122	13.6977	12.9195	11.0189	10.6915	11.0111	10.8031	11.3966	10.2456	10.7305	10.813	11.1067	10.0957	10.3349	10.8183	10.9085	10.6785	10.7244	10.6402	11.2777	10.6216	10.939	11.2359	11.0408	10.7897	10.831	11.8732	10.5253	10.1425
16.6184	16.4095	16.902	16.4442	16.2172	16.5014	17.4294	16.3067	16.5529	16.6407	16.8948	15.866	17.0571	17.0719	16.7945	17.1039	17.0458	15.4083	17.8737	16.8492	16.842	16.8209	17.8453	17.2297	16.2239	15.5537	16.4332	16.4758	16.6394	16.1636	16.0279	16.2284	16.1688	15.7562	16.2091	15.7485	15.7166	15.757	15.5884	16.2518	15.6516	15.6935	16.1713	16.0701	15.8868	16.3608	15.6494	15.8193	16.0466	15.942
15.2733	15.1486	15.6515	15.3024	15.272	15.0601	15.7397	15.0738	15.2238	13.9726	14.5371	14.4337	13.3083	13.3767	13.3411	15.0651	14.926	15.3878	15.2302	14.7306	15.3382	14.8463	14.8489	15.0102	13.0941	13.7038	13.7093	13.0143	13.7007	13.3153	13.004	14.8287	13.5284	13.1754	13.1254	13.4148	12.9708	13.3041	13.4514	13.5354	13.3112	13.1611	13.0923	13.3035	13.8432	13.0133	12.6439	13.1668	13.4337	14.7377
13.6608	13.5291	13.5714	15.1163	15.0372	14.7792	15.252	15.4004	15.4579	13.5411	14.5627	14.0382	13.9405	14.4603	12.2511	12.4746	12.1284	13.7916	13.6182	15.0905	15.0555	14.9141	14.6259	15.4454	14.2691	13.9819	14.4233	14.4573	14.5997	14.8084	14.7643	14.869	15.2981	15.3023	15.488	15.314	15.1623	15.1211	15.1163	14.8647	15.4717	15.4571	15.9605	16.1568	15.929	15.9277	15.7724	15.6115	15.7835	15.6997
14.5451	13.1676	13.2428	13.333	13.153	13.4193	13.9965	13.933	13.847	12.829	12.7919	12.6641	12.543	12.7392	12.5294	12.2551	12.2116	12.5211	12.2368	11.4359	12.5874	11.5879	13.8626	12.5584	14.1325	13.9312	13.8256	13.4609	13.4762	13.5211	13.6233	14.3105	13.8442	13.6517	13.9412	13.7221	13.7959	13.7356	14.1667	14.3689	13.6572	13.6935	14.0358	13.9965	13.5344	14.0146	14.473	14.4445	13.7999	14.0538
12.7242	10.8851	10.5685	11.193	11.2458	9.84372	15.759	11.7883	12.823	11.187	14.9511	13.5737	13.3693	10.6972	16.393	11.7661	10.5697	16.3526	12.3897	14.4817	15.252	15.2301	11.2988	15.1645	11.2461	11.66	11.1351	11.6698	12.0764	11.8928	11.8673	11.9797	11.1288	13.3447	11.1003	10.2214	11.6661	10.4187	10.8045	12.5632	11.2856	10.246	10.0419	10.1443	11.3921	10.6688	9.60181	12.8664	11.3283	12.8741
11.6826	11.4898	10.7678	10.5154	11.1456	11.2158	10.496	10.9785	12.0979	10.8065	10.5719	10.4368	10.7345	11.3346	10.4639	10.3627	11.4837	10.789	10.4724	11.4386	11.6784	11.8887	12.4942	12.2551	10.7317	10.4549	11.2288	11.5447	11.5069	11.3666	11.7439	11.1155	10.5477	11.1543	11.1999	11.5412	10.4365	12.4214	10.7184	11.3057	11.3822	11.0787	10.9175	10.5838	11.0122	11.1308	10.2661	11.1948	11.8667	9.95222
13.346	14.1423	13.1815	13.6734	13.0672	12.8423	13.5119	13.172	12.7735	12.9182	13.0651	12.4154	12.7095	12.6091	12.1848	12.6267	12.0832	11.9281	12.4534	12.5285	12.7298	12.7947	13.1097	13.0529	12.6194	12.9005	12.3814	12.815	12.3654	12.6265	12.3923	12.356	12.56	12.5707	12.2582	12.7345	12.4246	12.3938	12.0397	11.9376	12.1818	12.3497	12.1072	12.5117	12.3314	12.2775	12.1768	12.1351	12.2076	12.176
18.1244	17.9743	17.7739	17.7049	17.6296	17.4498	17.4092	17.3884	17.4369	17.3293	17.0923	17.1928	17.1096	17.105	16.9997	16.9445	17.0334	16.8228	16.9404	16.9981	17.1942	16.8741	16.7855	17.4587	17.3241	17.1174	17.2287	17.3	17.1695	17.0773	17.0086	16.8432	17.1915	17.233	17.2202	17.1293	17.0239	16.7561	16.7209	16.4615	17.0259	17.0379	16.989	17.0321	16.8396	16.6417	16.5605	16.5103	16.6843	16.7459
12.2715	12.3586	11.2004	11.3789	10.8398	11.7072	12.2884	10.7691	10.7701	11.0862	10.832	11.6493	10.59	11.7745	10.3963	10.3423	11.3924	11.2363	11.3743	12.1285	10.1225	11.6315	10.7356	11.8157	10.3845	11.588	11.4222	10.354	10.473	10.3859	10.6421	10.9064	10.2232	11.2142	10.0044	10.8225	10.3475	10.4687	11.16	10.6541	11.3357	10.6549	10.8315	11.2328	11.3419	11.3897	10.9642	11.3778	10.7851	9.3179
12.5894	12.2538	12.3144	13.3829	12.2194	13.6009	13.2536	13.3408	12.5315	12.7677	11.774	10.6283	10.5292	12.198	10.5129	10.7514	12.2604	12.0936	10.9265	10.0181	10.2992	11.631	11.2418	11.0469	13.5007	10.8183	13.3213	13.5415	13.2975	11.6141	13.4279	13.5061	13.3819	13.1952	13.1269	13.2305	13.1931	13.3909	10.0324	14.3292	13.424	13.3723	13.3082	12.984	13.2516	11.5776	13.2874	13.7631	13.0312	12.9259
11.7572	11.5223	12.1274	11.0484	10.8808	12.176	9.81676	11.0991	11.2952	11.6846	11.1483	11.9436	11.0387	11.5343	10.9438	11.5339	11.4179	10.1276	11.1544	11.9742	10.2067	12.125	11.5914	10.3568	10.9035	11.0759	11.8546	10.669	11.1553	10.9526	11.1356	11.7023	11.0481	10.5192	11.7558	10.3159	11.5917	11.4919	10.8647	11.1369	10.268	10.2146	10.0589	11.0377	11.5332	10.4947	11.1416	10.8182	10.4972	10.6836
10.9772	12.4899	11.6671	10.5425	11.3252	10.9256	10.9501	11.068	10.7612	10.5491	12.1603	9.57545	10.2088	11.4253	10.9487	10.0871	12.7023	10.4102	10.8958	11.1553	11.4905	10.732	10.1363	10.7556	12.5588	10.7234	11.42	11.2181	10.3561	12.5128	13.2839	12.2303	10.7211	10.6332	10.9304	10.5528	11.0893	10.8192	10.5231	11.0673	10.7104	11.2842	10.989	10.9441	10.3672	10.9589	11.1048	10.962	9.73989	10.4505
14.3212	13.8996	14.1267	14.0241	14.0272	14.2119	14.0814	13.8693	13.7774	14.4467	14.2722	14.3975	14.4295	14.5225	14.7156	14.4235	14.4497	14.6595	13.8659	14.59	14.551	14.2682	14.2812	14.146	13.7814	14.2286	13.8664	13.3903	13.6431	13.7468	13.4938	14.4114	13.4909	13.1175	13.6677	13.6747	13.7607	14.0465	14.2204	14.6852	13.5485	13.6919	13.8159	13.7507	13.6713	13.7167	13.8258	14.2268	13.521	13.492
12.8639	11.5149	11.3508	11.5065	12.4692	11.3893	11.5837	11.1374	11.4093	10.4106	10.9613	8.92132	11.5909	11.1741	11.2124	10.67	10.1123	11.3011	12.031	10.9453	11.3501	12.7732	10.4441	11.3561	10.9632	11.393	14.5828	11.1004	10.5393	12.0015	10.8324	12.0251	11.3792	11.3457	9.88889	9.85432	10.542	11.2513	12.323	11.2392	10.0008	11.6848	10.9625	11.5159	11.4764	10.6215	10.5891	11.1512	11.5732	10.4043
11.8768	11.2256	11.554	10.931	11.5782	10.7309	11.0866	11.8467	11.4448	10.9122	10.0741	8.93401	10.7044	11.5918	11.0869	10.2861	10.2863	10.548	11.1757	10.4461	10.7597	10.9578	10.3657	11.7592	11.6808	11.5531	10.2747	10.167	10.7673	11.4467	10.4636	10.5931	11.1208	11.0653	11.4925	10.3181	11.3939	11.0365	9.95652	11.2727	10.6093	11.0293	11.4474	12.0604	10.8264	11.0038	9.84381	11.6401	11.609	11.1696
10.7949	14.1991	11.0934	10.91	11.2128	11.0255	11.0054	11.5185	11.3115	14.8232	11.0787	10.6056	13.2224	13.5309	13.8099	14.1486	13.9098	14.3416	14.0486	13.6169	14.4532	14.0462	14.6669	14.2734	10.792	11.0506	11.3893	10.8635	10.6	10.711	12.6997	10.97	11.2943	10.5889	12.965	12.6161	13.1917	13.5545	13.1652	13.977	14.0932	14.0547	14.9731	15.0279	14.9669	14.9291	15.1952	15.1675	14.7423	14.8681
13.2317	13.476	13.3503	13.9293	13.7707	13.7422	14.1002	14.0261	14.029	14.7993	14.8047	14.299	14.6755	14.8497	14.5279	14.5173	14.3286	14.913	14.8128	14.5927	14.389	15.1857	15.4402	14.7395	14.8095	14.9839	14.7805	14.3477	14.5045	14.4528	14.8909	14.7878	14.5383	14.8104	14.5893	14.4174	14.8511	14.9268	14.8509	15.4454	14.9442	14.8736	15.0036	14.9812	14.8446	15.2592	15.3041	15.5709	15.209	15.3304
14.5183	14.5674	14.3242	14.2379	14.1755	14.0763	13.3498	13.9212	13.9181	13.1018	12.9843	13.7208	13.0843	14.8879	14.5857	13.4746	14.2791	14.3562	14.181	14.0711	13.7279	13.7583	14.4223	13.8547	15.1478	14.9075	15.034	13.7827	14.2578	13.6676	13.8669	13.9346	13.968	13.3018	13.2821	13.5611	13.3928	13.2472	13.5598	14.0824	13.5058	13.6542	13.3982	13.8429	13.6545	13.3791	13.6328	13.9544	13.1549	13.1827
12.2896	10.6519	11.642	11.5746	10.9026	11.4803	11.5507	12.2947	11.7821	11.7242	10.1646	11.48	11.3489	11.6059	11.7982	11.0798	11.1534	11.2074	10.8685	10.8648	11.3219	10.3499	11.3131	11.2391	11.2476	10.4358	11.1881	11.6475	9.65041	11.4942	11.9406	11.0725	10.7348	10.8499	10.6259	10.9113	10.6546	10.7262	9.66344	10.2673	10.9711	10.9069	10.8634	10.756	10.6227	10.4192	10.087	10.5561	10.247	10.6081
14.0738	13.9846	14.2535	13.5407	13.7301	13.6497	13.4987	13.8856	11.5656	13.436	13.4216	13.5484	10.7714	13.2244	11.207	13.1476	13.209	13.6123	12.9184	12.7959	13.1542	13.118	13.0034	12.0346	14.0139	10.6648	13.4513	13.6719	13.3585	13.3162	13.2334	11.3368	13.4451	10.9843	13.2128	13.1324	10.9462	9.64427	10.733	12.5683	13.1956	13.1294	11.3022	11.3363	13.5728	13.7448	13.0176	12.9858	13.5539	13.5551
13.3962	13.4667	13.2889	13.7496	13.4358	13.611	13.7741	14.1756	13.8613	13.6798	13.5457	13.9746	13.9718	13.789	13.7809	13.7194	13.4597	13.6448	13.6424	14.0568	13.4812	13.5425	13.7634	13.6611	13.3127	13.2406	13.5706	13.508	13.3131	13.6649	13.536	13.2468	13.7512	13.3976	13.7282	13.3255	13.2731	13.3868	13.7787	13.2816	13.6747	13.6673	13.485	13.496	13.6059	13.3279	13.3402	13.4121	13.4304	13.7146
16.182	16.4113	16.1636	16.2455	16.0671	16.0593	16.2529	16.1633	16.1866	16.0299	16.3452	16.1511	15.8641	15.9724	15.5444	15.6528	15.657	15.8753	15.4027	15.6695	15.489	15.7247	15.7514	15.4637	16.7788	16.5003	16.3186	17.199	16.8764	16.87	16.742	16.6631	16.5241	16.46	16.5274	16.3369	16.5267	16.5177	16.3109	16.4352	16.3453	16.3229	16.1355	16.0853	15.9164	15.9253	15.9367	15.955	15.971	15.7175
13.7937	13.5362	13.61	13.6384	13.7827	13.7016	13.8376	13.8428	13.7301	14.1801	13.3634	14.1452	14.4608	14.255	14.2884	14.1058	14.0756	14.1675	14.3524	14.3555	14.144	13.8569	13.9688	14.1171	12.9164	13.4051	12.5281	12.8185	12.2514	12.5774	13.0353	12.7908	12.511	12.0989	12.2882	11.9195	12.4602	12.4219	12.6046	13.3105	13.0905	13.0016	13.3698	13.1496	12.9098	13.5852	13.5414	13.5746	13.202	12.6301
10.89	11.0247	11.9436	11.6716	11.7854	11.5552	11.8782	12.9933	10.5398	10.6151	10.5398	11.2178	10.6856	11.4925	10.4183	11.0142	10.2451	11.3475	10.8723	11.2242	12.4845	11.2815	11.9236	11.6519	11.4957	10.3802	11.8474	9.88159	10.5927	12.1292	11.0021	12.2054	11.4138	11.7038	11.0231	10.6201	11.0157	10.9548	12.6279	11.4413	11.3168	10.8839	10.7186	9.74165	11.3891	10.8148	9.97948	11.0892	11.5426	10.6611
13.7956	14.8263	12.1315	14.6255	10.9963	11.0427	14.1259	14.9167	14.7523	15.9989	16.2165	14.3104	15.456	15.2045	15.2836	15.5178	15.3315	15.7282	15.1712	17.1106	17.0813	16.313	16.8512	17.1245	14.8698	15.2237	13.9962	14.0612	14.0036	15.48	14.7286	14.179	14.8884	14.6479	13.3065	14.303	14.3907	15.2224	14.6996	15.2233	14.4276	15.0351	16.0429	15.3148	15.5615	16.6095	15.9229	15.7178	16.3003	15.9701
11.4877	14.4069	14.5149	11.07	10.803	10.5703	14.0494	13.9072	10.9298	15.3236	10.8772	11.236	10.8387	13.2262	13.0065	11.3143	10.3389	12.1072	13.7733	10.5365	10.5144	12.2098	10.6223	10.3767	11.5325	14.5794	10.4253	13.8009	13.5949	14.4152	13.7287	13.6258	12.9443	13.1601	12.9658	12.9016	11.5385	12.6801	13.455	14.1469	13.3776	13.8432	12.8433	13.492	13.2152	13.1956	13.1735	14.7256	10.3479	10.5642
14.9432	14.432	14.869	14.3467	14.582	15.1491	14.362	14.5192	14.5927	11.6234	12.1196	11.4407	11.3823	15.1821	12.3297	14.8023	11.5651	12.2713	14.5973	14.6773	14.6013	14.4911	14.2399	15.2671	14.0471	13.7026	13.9829	13.6667	13.5633	13.5811	13.2009	12.6519	13.9323	13.4792	13.9243	14.1391	13.5369	13.2238	12.9838	12.8696	14.15	13.6936	14.0652	14.1403	12.1388	14.0107	13.6457	13.6546	14.2309	11.7446
17.9398	17.9587	18.0248	17.9128	18.0629	17.8921	17.7289	17.8988	17.8525	17.6452	17.8694	17.7867	17.6328	17.583	17.5633	17.4541	17.4754	17.5841	17.5315	17.5341	17.5139	17.3285	17.3407	17.413	18.0327	18.0985	18.181	17.7427	17.9681	17.6667	17.9613	17.9976	17.9707	17.8978	17.8937	17.9739	18.0851	18.016	18.0341	18.0687	18.0633	18.0442	17.9548	17.9489	17.9759	17.9193	17.95	17.8375	17.7121	17.6732
13.7989	13.2799	13.767	13.8837	14.1953	14.0562	13.9801	13.8363	14.3011	14.3839	13.8356	14.3364	15.0081	15.2608	15.1102	14.9187	14.8499	14.6231	14.9488	14.8089	15.5746	14.5987	14.1332	15.1067	13.2405	12.7432	12.61	10.9241	12.4182	12.5414	11.5871	10.8794	12.8952	13.6041	12.8035	12.7764	12.7588	12.0683	11.2457	10.9348	12.5814	12.627	12.77	13.726	13.0827	13.5928	13.3981	13.7761	13.2906	13.9173
13.9774	15.1773	13.7996	14.5196	14.327	14.6288	14.7902	14.8937	14.8866	12.8969	12.937	12.8585	11.977	14.6595	11.1798	15.0159	10.2927	15.1393	10.3472	9.93702	13.3317	13.1212	13.1647	11.0505	14.2827	14.5131	14.364	13.8458	14.4025	14.1957	14.6582	14.6015	14.3617	14.5391	14.5114	14.5518	14.473	14.8657	14.9875	14.9689	14.5525	14.941	14.1725	13.9852	13.9608	13.801	13.7837	13.7588	13.3889	13.1704
16.5437	20.3249	17.6808	11.4865	20.6915	20.6946	21.3017	20.9177	21.5254	16.528	15.0105	16.121	16.1294	16.5333	16.6855	16.5458	16.8887	17.1985	17.2351	16.5895	16.9828	17.0643	17.009	17.4596	19.7902	19.5089	19.794	11.2072	19.7559	19.684	19.8889	19.9444	20.3997	20.7046	20.497	10.6929	20.7789	20.3557	20.1371	15.4835	21.3123	15.6701	15.7647	16.0006	15.6738	16.6292	16.2619	15.0631	16.6612	16.859
15.272	14.7547	14.8559	14.7203	15.204	14.8931	14.9001	14.8675	14.712	13.9461	13.8799	14.0568	13.5667	13.5238	13.9354	13.3145	14.9189	14.6198	14.9434	15.0957	15.0545	15.5068	15.6983	14.8098	14.8972	14.9687	15.0672	15.5082	15.4748	15.5765	15.1178	15.1102	15.0078	15.0282	15.0476	15.1351	15.1533	15.4356	15.3137	15.3374	15.3031	15.1399	15.0346	15.0577	15.1268	14.8998	15.0103	15.4095	14.9512	14.7729
15.248	15.122	15.0172	15.0887	14.7738	14.5902	14.7638	15.1588	14.4017	13.5955	14.4081	13.3832	13.7548	13.084	13.1537	13.2575	15.0149	13.9677	14.9378	14.5884	14.7169	15.1684	15.1449	15.3751	15.1477	15.0464	15.0963	15.1286	14.8426	15.0037	14.8012	14.6596	14.7937	14.7064	14.5365	14.6072	14.5582	14.5648	14.5962	14.162	14.491	14.3328	14.3312	14.4658	14.2898	14.2118	14.2801	14.5485	14.318	14.3015
14.8714	15.1322	14.9564	14.8206	15.0246	14.9091	14.7343	14.6492	14.606	14.5882	14.5923	14.4383	14.4415	14.5616	14.6387	14.7363	13.7507	13.7029	14.3754	14.0634	14.2089	14.6882	14.4769	13.8985	14.4692	14.7755	14.6549	14.0851	14.4939	14.4742	14.8526	14.9039	14.8194	14.7347	14.6709	14.6615	14.5198	14.5002	14.6883	14.5955	14.4487	14.2783	13.7278	13.9201	13.9218	13.8183	14.1031	14.0145	13.6634	13.4819
11.5694	10.8839	10.0432	11.4673	10.2157	11.2366	9.387	11.8978	10.3069	11.6845	10.342	9.06377	9.00334	11.4876	9.80038	11.7645	11.5934	11.4302	11.4461	11.195	10.5273	11.1996	10.6828	10.8955	11.1034	10.8058	10.5918	10.0924	11.051	10.3966	9.26141	9.10556	10.5141	10.0646	10.011	10.7579	10.505	10.1604	11.5442	9.96027	10.2353	11.2892	10.8456	10.6617	11.4791	10.9537	9.93452	11.63	10.7014	10.429
15.7115	15.7802	15.8709	16.154	15.6247	16.1511	15.6339	15.8307	15.6453	14.1683	14.6124	14.6275	12.8649	14.4695	12.8458	14.0833	14.4521	13.0965	13.0952	11.8969	14.6741	14.2238	14.733	14.7426	16.9731	16.8367	17.1805	16.7896	16.7787	17.0038	16.0123	15.6573	15.541	15.7828	15.8524	15.723	15.5751	15.5022	15.8647	15.8698	15.8165	15.6523	15.2475	15.9202	15.5479	14.548	15.2099	15.7849	15.475	15.653
15.3198	12.5587	15.2529	12.3338	14.5342	15.0522	12.3533	15.2925	11.8129	12.2704	12.0117	14.387	14.523	14.09	14.0711	11.9581	14.1111	11.9757	14.012	14.2727	14.2924	13.9736	14.4756	11.07	12.9585	13.2112	10.5938	12.784	14.3376	12.5164	14.82	12.6942	11.6189	12.5115	13.3649	12.7329	13.3929	12.8626	13.2874	13.7086	12.9647	12.8689	13.0189	13.0328	13.4114	10.0809	12.4542	13.2511	12.588	11.7047
13.7846	12.8714	12.8966	13.5585	13.1557	13.0831	13.603	13.7637	13.6047	12.4288	12.4341	12.6254	12.304	12.3586	12.4595	12.2087	12.1374	12.6439	12.0877	11.9413	11.9755	11.5299	11.7408	12.1383	11.5503	10.0445	11.499	11.6683	11.2487	11.4519	11.6968	11.0502	11.7433	11.6797	11.069	11.8018	10.7946	11.1126	11.4782	12.1508	11.8963	11.7899	11.1308	11.4061	11.4877	10.2636	11.0947	10.5051	10.5074	10.3642
16.0534	13.3086	15.5724	12.6955	16.6615	16.8372	16.54	15.6941	10.5989	15.7145	15.5616	15.2974	14.6419	14.6766	14.3202	14.1949	14.5795	11.4743	14.7942	14.5975	14.2591	12.0076	11.9485	13.9808	11.1736	11.5589	11.7022	12.2873	9.92113	11.408	10.3941	10.1411	9.42945	11.5424	11.4025	10.2177	12.1368	12.3001	11.5101	10.2224	10.3726	10.9863	11.4227	10.1786	9.39757	11.0734	10.6272	10.8504	10.9968	10.8059
11.1897	11.9317	11.8104	11.8693	11.9046	11.8278	11.4391	10.8201	11.2065	10.2518	10.2057	10.1781	10.1736	10.3685	10.3329	11.2835	10.3941	11.2112	11.9847	11.5552	11.017	10.8642	12.052	11.2008	11.5526	10.6331	11.4701	12.0367	10.0605	11.5699	11.0658	11.91	10.1597	10.7154	11.1133	11.2546	10.8867	12.332	12.4357	9.90326	11.8683	11.7986	13.026	11.2828	10.9983	11.6732	11.878	11.2483	10.1129	11.5946
15.3107	15.007	15.2258	14.9918	15.0723	15.286	15.0311	15.0862	15.107	15.1657	15.2089	15.0406	14.4333	15.2044	15.1639	15.2791	15.938	15.6282	15.7137	15.184	15.2473	15.2129	15.1157	15.5283	14.7055	14.8618	14.8494	14.7551	14.8205	14.7331	14.622	13.6263	14.9665	14.5492	14.3565	14.6737	14.6171	14.5652	15.0281	14.2251	14.6927	14.8277	14.9096	15.1639	14.4363	14.507	14.7183	14.5547	15.0645	14.7862
16.4758	16.3371	16.5656	19.9174	19.9139	13.2746	19.9488	19.5408	19.6939	21.4336	17.4194	12.482	17.585	17.3096	13.663	15.0927	16.2181	13.2148	16.0776	16.1869	15.4359	13.5269	12.6917	12.6187	16.9418	16.9144	16.9356	15.8957	15.976	16.0529	15.8873	15.6914	16.0869	16.0144	16.1493	16.4451	15.9877	16.1268	15.9974	15.8144	16.3368	16.5144	16.6718	16.6955	16.7278	16.6987	16.8229	16.7073	16.7008	16.7537
15.2809	14.1981	14.3348	13.0629	12.4131	11.8268	10.9107	13.453	10.0911	11.5413	11.487	11.7784	10.7608	10.5694	10.8484	11.6726	11.572	10.9619	10.2655	10.9331	10.0668	14.1093	10.9728	11.2035	14.5169	14.422	13.4087	16.3007	16.2007	16.4854	15.7465	15.8004	15.598	14.5729	14.2773	14.6088	11.9524	11.816	12.1556	11.7582	11.5611	10.4468	11.9506	10.108	10.3855	10.3862	10.7972	11.1751	10.8298	10.7719
13.1251	10.5558	12.115	11.2197	11.3525	13.8726	13.4494	13.4669	12.6083	11.4293	11.1791	12.7491	13.7811	13.82	13.569	10.0838	10.2193	10.5602	11.8879	13.8581	14.1249	14.3013	14.2217	11.2611	13.4517	13.4147	13.3209	12.2643	13.1836	11.7805	12.495	12.1957	13.3938	12.3268	12.7442	11.8801	11.9959	13.2652	12.8474	11.6751	12.9383	11.9543	11.841	12.1814	12.6007	13.1749	13.5101	13.1811	12.7958	12.4668
13.9552	10.4547	11.7749	11.0964	14.4918	12.5673	14.2497	11.2205	10.789	10.7797	11.6401	11.0289	11.5192	11.2004	10.8451	11.5008	11.0077	10.7601	10.3729	10.4846	13.969	10.5455	11.6429	11.5348	11.7357	11.8855	14.0237	11.3696	10.998	11.1114	10.8843	12.3674	13.8939	10.9095	10.3998	13.7776	10.2849	12.0773	10.7684	11.2337	13.3966	10.8846	11.9837	13.4561	13.4126	10.0688	13.8264	11.7041	9.46601	11.1249
16.9458	17.0143	16.9377	16.8094	17.0717	16.3076	16.5539	16.4982	16.58	16.7674	16.369	15.8472	16.2412	16.4664	15.9009	16.1391	16.2721	16.4875	16.2857	16.4279	16.4529	16.4529	16.066	16.344	16.2709	16.4793	16.7561	17.0765	16.7745	17.0711	17.0717	16.894	16.5851	16.9177	16.7667	16.6469	16.7413	16.6655	17.0388	16.4917	16.7539	16.6669	16.6274	16.5351	16.3277	16.5638	16.3155	16.6899	16.541	16.4734
14.1538	13.7457	12.3021	11.3458	12.1517	11.8399	15.8698	11.6215	10.7056	10.6522	10.5309	10.4901	11.7243	10.1996	11.1119	10.9801	12.0866	15.8784	11.4395	10.7711	11.3085	12.2473	11.8125	11.7894	14.8031	15.5288	15.3031	14.9681	14.2715	14.2494	14.4515	13.6605	13.3796	14.6224	12.7361	11.0808	12.4174	12.0237	11.055	12.116	16.9457	11.5406	10.5073	16.9365	9.86158	17.0323	14.6118	14.4564	17.2878	11.2745
15.6475	15.7111	15.5356	15.7387	15.7928	15.7635	15.831	15.7318	15.7058	15.5956	15.5513	15.7179	15.5149	15.5775	15.594	15.4699	15.5785	15.3042	15.3733	15.5017	15.6364	15.5378	15.5866	15.6111	15.5607	15.5256	15.5302	15.4673	15.6143	15.6699	15.6795	15.8357	15.4697	15.5334	15.4784	15.5626	15.4085	15.4578	15.4874	15.4571	15.2265	15.2689	14.9628	15.1157	14.97	14.9744	15.0795	15.2441	14.9484	14.9905
13.2491	11.6075	13.2383	12.7177	13.2066	13.1528	12.4936	12.4142	12.7783	11.0291	11.4984	10.613	13.9511	11.9429	12.2614	11.7968	14.0857	14.1881	11.3703	12.701	12.3909	12.9106	13.1873	13.3728	11.797	11.9253	11.9046	13.4527	13.4954	14.0775	14.011	13.5726	12.5628	13.0207	12.6672	13.0117	13.076	12.9403	13.3027	13.071	12.566	12.5974	11.9276	12.2245	12.0438	11.3207	11.9622	12.326	12.2143	11.8625
14.5804	14.4128	13.6418	14.0033	14.6286	15.0104	14.2949	14.4572	14.3446	13.7702	13.6049	12.7239	13.0111	12.7605	13.3207	12.7663	12.9113	12.461	12.8718	12.8213	12.7353	12.4522	12.7401	14.8876	14.3726	14.5525	14.7794	14.4042	14.2064	14.3896	14.0546	14.2929	14.1609	13.94	13.909	14.0096	13.7982	13.5822	13.9623	13.3631	12.6153	13.2644	12.665	12.593	13.3118	10.4998	12.6653	12.9361	12.7785	12.2046
15.7608	16.0079	15.8779	16.4882	16.9033	17.3133	16.6441	16.5821	16.2376	16.7475	17.0751	16.3512	15.9419	15.7436	15.6437	15.6076	15.5732	15.2349	15.1249	15.5974	15.9886	15.0426	15.0084	14.1899	14.8694	15.0458	15.009	14.7213	14.5226	14.8508	15.3261	15.1007	15.3237	15.5829	15.582	15.6356	15.9235	15.6619	15.8941	15.8449	15.5069	15.7537	15.203	15.1589	15.1984	14.8768	14.8939	14.9693	14.5329	14.4449
14.5411	14.6927	14.3489	13.9648	14.222	14.2235	14.1219	14.1666	13.7769	13.6729	14.1724	13.9344	13.6527	10.3501	13.1511	13.5228	13.6336	13.3798	13.4274	13.7476	13.6254	13.5695	13.3553	12.7887	13.8472	13.5467	13.8641	13.4462	13.7624	13.6543	13.5834	13.6243	13.6805	13.4667	13.5184	13.5804	13.6134	13.5939	13.3593	13.4226	13.0481	13.5655	13.2299	13.4131	13.3579	13.1837	13.337	13.6478	13.511	12.8009
10.3958	8.47461	9.53903	10.6459	10.5053	10.8042	10.501	10.0703	8.21519	10.6684	8.37534	9.33506	10.6786	10.4073	10.2472	11.2344	11.4064	11.6051	11.2085	11.4873	10.9875	10.708	11.711	11.258	8.78701	11.4621	11.6382	11.6724	10.3145	11.3008	10.9054	11.6542	9.59859	10.8079	10.6661	10.6362	11.4167	11.0722	9.94921	9.04578	11.2215	11.1036	11.4167	11.0641	10.5103	10.4972	10.9524	11.5506	10.5325	11.6371
18.4226	18.3106	18.5387	17.9201	17.9188	18.0331	17.6624	18.592	17.5935	17.3946	17.6693	17.4907	17.8602	19.278	19.1196	18.3273	18.2305	18.6735	18.4301	18.3642	18.2194	18.9347	19.1418	18.5059	16.8302	17.081	17.221	16.6237	17.1221	17.0423	16.9897	17.1758	17.0525	17.1796	17.2553	17.3697	17.254	17.3948	17.4008	17.4115	17.5127	17.53	17.7369	17.6394	17.8552	17.8352	17.8399	17.7596	18.1919	18.391
14.9506	14.6676	14.8623	14.971	14.7244	14.8551	14.5909	11.4435	10.6613	14.5268	14.7009	14.391	14.0651	13.8521	13.0813	11.2751	11.6907	13.4261	10.9375	10.5789	10.4419	11.8789	13.788	11.3641	15.3229	13.7455	13.9415	15.1358	14.1459	14.2921	13.9971	13.7527	13.9846	14.1476	13.9272	13.7399	13.6499	13.4626	10.6471	12.897	13.3475	10.2802	13.5995	13.2503	13.1753	13.149	11.752	11.9853	13.1589	10.792
17.7603	17.7861	17.7762	17.6627	17.7877	17.6379	17.697	17.5126	17.5397	17.5608	17.6476	17.6136	17.5067	17.7151	17.6353	17.8135	17.8541	18.1231	17.8229	17.6324	17.7746	17.8385	17.8825	18.059	17.3989	17.4027	17.4559	17.4837	17.4805	17.495	17.3357	17.2774	17.3401	17.3417	17.341	17.3499	17.2245	17.2272	17.1665	17.11	17.1574	17.1838	17.2379	17.0857	17.2713	17.2414	17.2232	17.2909	17.4184	17.3727
12.0341	10.2124	13.3688	10.9755	13.4649	13.548	13.6288	12.9586	10.9409	13.3947	10.374	13.3543	13.8639	13.2131	13.5337	13.7011	13.5132	10.1157	13.9663	13.8127	11.7464	13.9048	14.123	13.6132	11.0875	12.6944	10.436	10.9976	11.532	11.2989	10.4786	11.5306	11.2795	10.5499	10.5036	12.1278	9.62327	12.4809	11.9084	13.2455	11.649	10.8974	11.9207	11.4091	12.082	12.6769	13.1535	12.8089	12.3613	12.5774
12.0951	13.1203	12.6351	12.3603	13.5385	13.6373	12.6875	13.6247	12.985	12.6473	12.5024	12.8895	12.6977	12.5032	12.2116	12.2138	12.3407	13.4192	12.4541	12.3003	12.3028	12.8196	12.5517	12.8172	13.9163	14.7529	14.4463	14.7694	14.3758	14.5294	14.3034	14.0336	14.0114	13.8199	13.6238	13.2976	13.684	13.4508	13.6173	13.8587	12.8251	13.1321	13.0215	12.644	13.0985	13.2806	12.6328	15.1248	10.6308	11.8968
12.6645	10.6059	11.689	11.2362	10.404	11.12	10.6727	11.0904	11.1583	10.2805	10.1803	9.88686	11.592	11.3502	10.9932	11.6119	11.5334	10.3858	10.4698	11.6233	10.4083	10.4938	11.2223	12.083	10.9227	12.3134	11.5192	11.7213	10.3421	10.4554	10.756	11.0505	11.2643	11.108	10.0585	10.8378	12.3719	12.3934	11.5804	11.3089	10.7324	10.7829	10.1473	10.9431	10.0478	11.1747	10.4316	10.9307	10.5452	10.4648
14.2343	12.1964	14.97	14.0572	14.212	14.0738	13.2408	12.9079	13.2943	13.0197	13.4266	13.589	14.2955	14.1992	14.0572	14.3238	14.2274	14.267	14.7247	14.5233	14.5029	15.0311	15.2413	14.8108	11.8405	12.8141	12.2717	14.5192	14.2962	14.6676	14.4218	14.3993	14.514	13.9922	13.8467	13.6169	13.0067	12.9356	13.0252	11.1578	12.3333	12.5094	13.2508	13.0522	13.0844	14.1584	13.9548	13.9159	14.9732	15.0346
15.0517	14.5386	15.0597	14.7409	14.939	15.0486	14.9641	14.7475	15.08	14.3034	14.2736	14.6657	14.1942	15.1544	14.7335	14.8188	13.6607	14.7666	14.6901	14.5471	14.8115	15.0266	15.347	15.2987	14.9697	15.1511	15.1535	15.4343	15.2881	15.6432	14.9222	15.0675	14.9229	14.6339	14.656	14.7591	14.582	15.0129	14.7211	15.5632	14.5256	14.5942	14.8219	14.5243	14.5397	15.1909	15.1376	14.7879	15.3643	14.4936
12.3331	12.3497	12.3061	12.043	11.7843	11.466	12.0186	11.7421	11.4356	11.8258	11.6213	11.8592	11.7207	11.2475	11.5061	10.4693	10.3703	10.5746	10.9672	11.3986	9.79378	11.5377	11.6539	10.5548	12.1805	12.843	12.2315	12.2978	11.9678	12.0563	11.7413	11.5947	9.75322	11.0973	10.2163	10.0654	10.316	10.9753	11.7619	11.86	11.2797	11.9665	9.95574	10.9835	9.76861	11.1968	11.3355	11.0498	10.3373	11.674
15.9492	15.2746	15.5691	15.221	15.2559	15.2247	15.383	15.2359	15.1352	14.4306	14.3513	14.3861	14.4692	14.78	14.6955	14.6289	14.5268	14.4868	14.498	14.4967	14.5704	14.1604	14.2798	15.5744	15.407	15.5585	15.4373	15.692	15.3945	15.5444	15.2071	15.2268	15.1809	15.282	15.4736	15.2133	14.9035	14.837	14.6782	14.7457	14.8706	14.7392	15.2886	15.2641	15.1419	15.0693	14.9655	15.0007	15.4276	14.9726
13.7947	13.0545	13.3337	14.2129	14.1458	13.8064	14.1692	13.9782	13.9099	12.8777	12.9169	12.8115	12.6335	12.3946	12.7368	12.2461	12.31	13.4024	12.1204	11.9361	12.2871	12.0708	12.0723	11.6438	13.0511	13.3594	13.6701	13.6279	13.9092	13.9312	13.7449	13.7654	14.1759	14.3684	14.4373	14.4593	14.7045	14.7049	14.378	13.6703	14.467	14.4759	13.8722	13.8478	13.8313	13.3704	13.5946	13.2584	12.6727	12.8846
15.8895	15.7604	15.979	15.8154	15.6357	15.8705	16.0468	15.985	15.9402	16.0192	15.9231	15.8263	15.9344	15.8281	15.8377	15.7776	15.9798	16.0122	15.9647	15.9576	15.9373	15.8231	15.7198	15.9278	15.9111	15.8602	15.4904	15.9169	15.7345	15.6353	15.5643	15.5034	15.6775	15.7163	15.5188	15.6544	15.5087	15.2925	15.3696	15.4182	15.5075	15.4583	15.3657	15.4451	15.3337	15.0725	15.0445	15.2994	15.1316	15.0227
15.7505	16.0205	15.2597	15.6281	16.0391	15.6309	15.9336	16.1588	15.8502	15.9589	16.0009	15.9809	16.8712	16.9115	16.8832	16.9734	17.4417	17.4708	17.5082	17.1638	17.4633	17.7089	17.7346	17.9405	15.2874	15.3614	15.0795	15.1931	15.1244	15.3099	15.4923	15.4168	15.3891	15.7606	15.5264	15.6874	15.8489	15.8397	15.9547	16.1611	16.0134	16.002	16.2592	16.4047	16.1827	16.8537	16.7457	16.6355	17.2828	17.0174
15.3413	15.6091	15.1917	15.0755	15.4899	15.3131	14.5988	14.6244	14.4668	12.4812	13.4047	13.2542	12.818	12.334	12.6198	12.2664	12.0995	11.813	14.1252	13.7995	12.633	12.7053	14.1605	14.3299	15.6541	15.23	15.0229	16.1945	16.4526	16.5916	16.5346	16.7426	15.2357	14.9848	14.8497	15.433	15.1118	14.604	15.9153	15.3114	13.2591	14.2793	13.1223	12.8639	13.7549	13.6629	13.4232	14.0341	12.9441	13.6353
14.0984	13.8032	14.2349	13.7708	13.6601	13.4988	13.1037	12.9024	13.191	12.9474	13.3863	12.3379	12.45	12.9421	12.4484	12.9486	12.4902	12.4041	12.2668	12.4714	13.2972	13.167	13.5162	13.3639	13.9429	13.7537	13.4183	13.385	13.4661	13.2222	13.3312	13.541	13.1438	12.697	13.4288	12.9893	12.8659	13.2222	12.9721	12.9971	13.427	12.8726	13.161	13.1941	12.8964	13.0288	12.7705	12.9909	12.745	12.5009
15.2931	15.0003	14.2155	14.6733	15.1726	15.0322	15.0812	15.0541	15.0727	14.4635	14.8291	14.8608	14.8452	14.3513	14.4452	14.4653	14.4283	14.8235	14.51	14.6075	14.3702	14.8317	14.6378	13.2928	14.4963	14.449	14.7155	14.8357	15.1941	15.6129	14.4008	14.6305	15.6172	14.9751	13.9444	14.3593	14.3401	14.3003	15.1578	15.2195	14.3344	14.5361	14.3289	14.5734	14.7672	14.588	14.4051	15.4354	14.7344	14.3109
14.2798	13.6269	14.1431	14.2266	14.1934	13.9173	14.3536	14.0726	14.1303	14.2274	13.0737	15.6479	13.1203	13.8844	13.4168	13.3263	13.4308	14.8546	14.6474	14.5288	14.9036	14.8636	15.0652	14.7605	14.0792	13.9703	13.9821	14.1891	13.8636	14.0232	13.7197	13.7965	13.4284	13.3322	13.2653	13.4252	13.5263	13.792	13.7189	14.0366	13.5071	13.718	13.9539	13.8268	14.1338	14.0806	14.0593	14.6072	14.2219	14.0568
14.4506	14.5724	14.4224	14.4952	14.58	14.6402	14.8906	15.0326	15.315	15.4983	15.4735	15.1979	15.738	15.782	15.6353	16.0073	15.9784	15.965	16.0769	15.8425	15.9054	16.0495	16.2038	16.265	13.5254	13.5248	13.4242	14.0586	13.9564	14.0765	13.5978	13.621	13.5349	13.6725	13.7424	13.7283	14.009	14.0654	14.0036	14.7901	14.7383	14.6724	15.1099	15.0932	15.0338	15.1457	15.2165	15.0393	15.1278	14.9853
13.5124	12.8849	12.8683	13.1022	13.4783	13.1451	12.9104	12.645	12.5	12.371	12.7658	12.2847	12.6021	10.1644	11.0678	12.3719	10.8481	13.1727	11.2882	11.1081	11.1037	12.2637	12.8958	11.697	10.9362	11.4204	10.2706	10.5868	10.3623	11.5968	11.5287	10.2153	9.74829	10.6651	10.9313	10.4623	10.4569	11.1457	10.6319	10.7799	10.2193	10.5051	10.3926	9.88563	11.412	10.691	11.4434	9.9994	11.6475	10.8559
11.242	11.809	11.8681	11.7858	11.8661	11.9988	11.867	11.5594	11.7123	11.1147	11.4408	10.873	11.0145	10.5382	11.5314	11.4513	10.8451	11.375	11.5123	11.3344	11.3058	11.5309	11.6212	11.3298	10.9809	11.4597	11.369	10.6937	10.3461	11.3772	11.1194	11.0342	10.6229	11.0267	9.88892	10.426	10.5853	10.8991	10.6906	10.9044	11.3021	10.356	10.2503	10.1139	11.0365	10.6341	10.736	11.4564	10.0927	11.353
16.0684	16.2125	16.0852	16.1454	16.1536	16.2393	16.1383	16.3752	16.137	15.5932	15.66	15.7778	16.2193	16.1031	15.9886	16.0066	15.9139	15.8557	16.1539	16.2216	16.084	16.1772	16.075	15.9533	15.9313	15.9452	16.0817	15.683	15.8693	15.7896	15.8976	15.8968	15.9943	16.0101	15.9801	16.0659	16.2523	16.2495	16.293	16.3235	16.2546	16.1626	16.0082	15.9959	15.9957	15.9571	16.0761	16.1057	15.5921	15.7226
12.707	12.8061	11.7906	13.6895	13.9103	13.5634	13.7568	13.5504	13.7397	13.8215	13.2727	13.7326	13.5328	15.1185	13.7282	14.1208	13.6498	14.0257	13.7197	14.0021	13.5116	14.6207	14.0752	13.8721	13.7425	12.6468	13.0489	13.4631	12.9885	12.8914	12.2554	13.1998	12.4257	12.8631	12.414	12.6479	12.7355	13.1936	13.2517	13.5696	13.1088	12.9587	12.954	13.1908	12.8241	13.1306	13.3318	12.8421	13.385	13.0065
17.7421	17.8964	17.5683	17.1863	16.8382	16.8353	15.8262	16.1508	16.062	15.1691	14.9896	15.2967	14.333	14.6638	14.486	13.8098	14.1688	13.8841	13.7112	14.0096	13.7092	14.0649	13.7965	13.7506	14.4824	14.2458	14.6332	14.2622	14.1889	14.1329	14.0897	13.9242	14.4823	14.1583	14.1962	14.2594	14.0072	13.6853	13.8236	13.5354	13.828	14.123	13.9128	13.8319	13.5222	13.8246	13.3219	13.313	13.9979	13.4888
13.6618	13.4363	12.7268	13.58	12.9832	11.9258	12.3975	11.9658	12.9929	13.2745	13.7727	13.3774	14.0526	14.3152	14.1863	14.2814	14.2208	14.8859	14.5518	14.2519	14.4171	14.5209	14.6761	14.3237	13.0703	13.4138	11.523	11.3439	13.7477	9.52894	10.5661	11.2689	10.9796	12.165	9.95437	10.5785	10.4656	10.6367	11.2581	10.3746	13.3431	11.5581	12.4095	13.5975	12.4009	13.5488	13.8888	13.0525	13.9253	13.8661
14.2609	13.4077	13.3421	13.3612	13.7358	13.7888	12.971	12.4822	12.657	12.1261	12.2062	11.8318	15.0624	14.6139	14.6534	14.812	15.0777	15.0275	10.2387	15.2443	11.7583	11.9657	14.9568	14.5237	11.3965	10.8479	11.2241	14.2933	10.4297	14.1597	11.0592	14.0355	13.5583	10.441	10.8116	11.19	11.7142	11.927	10.8292	11.0924	10.1103	13.3132	9.95811	13.4164	13.7773	11.3995	13.9231	11.1726	10.9445	10.8688
15.5296	12.5346	12.4652	11.971	11.427	17.5206	17.3223	17.243	11.986	18.1169	14.4858	10.7605	18.4384	18.1273	18.5677	11.2625	10.0259	18.6947	18.8718	10.2277	18.7264	19.2526	19.5154	19.0215	14.3413	14.32	12.7652	12.5813	14.6118	12.0359	15.5064	13.3579	10.7027	15.6285	10.1018	11.352	11.5856	10.8912	12.9983	12.3627	9.21739	15.1678	11.6969	11.1163	11.3093	17.6382	11.1528	11.1859	10.2596	11.3358
15.122	13.6406	14.22	13.6558	13.6086	13.3095	13.554	13.3567	13.8624	13.5447	13.4972	13.8034	14.1656	14.2066	13.6375	14.4815	13.5562	14.573	14.2853	14.4262	14.2938	15.8792	15.6997	15.5406	14.8717	15.7399	13.4856	10.8941	12.4713	12.0039	11.5423	14.3249	12.2871	12.6808	12.6885	12.8155	13.4828	13.7209	13.0429	14.5426	14.3411	14.5316	13.9393	14.3777	13.8858	13.8331	13.9874	13.8256	14.3559	14.171
15.6639	15.753	15.4868	15.2118	15.1838	15.2073	15.0302	15.0754	15.0678	14.1869	15.3322	15.1655	14.8407	14.9287	14.9053	14.8423	14.9115	15.0505	15.1144	15.1342	15.0504	15.1344	15.3896	15.0369	15.3342	15.3829	15.3889	15.1746	15.0935	14.855	15.0967	15.4192	15.1126	14.8984	14.9051	14.8638	15.0449	15.0314	15.0696	15.1092	14.7721	14.8002	14.7333	14.678	14.7915	14.8845	14.7142	15.0947	14.838	14.5501
13.3321	11.0963	13.5911	13.8284	11.8052	13.9735	13.2977	13.7632	11.9855	13.7364	12.6597	12.7873	10.9603	11.8196	10.0426	9.95344	10.2873	9.80989	10.4489	12.3195	11.3435	11.0239	12.1332	11.1621	11.6125	11.3433	11.1477	11.6403	10.8787	12.2934	12.5326	11.4416	11.9799	12.1958	12.4827	12.4962	12.935	13.4321	13.3589	13.5226	13.295	13.33	12.389	13.0031	13.332	12.4514	13.3741	12.381	10.3358	10.6544
12.0727	10.9877	13.697	13.8805	10.6869	13.8233	10.9705	13.6062	13.3436	12.7877	9.60915	11.0428	11.6309	10.6159	11.7647	10.9138	11.6167	12.8563	12.319	11.7798	9.73705	12.2091	11.5346	11.8567	13.2747	12.7717	12.7666	13.0531	12.8389	13.1427	12.384	13.1003	13.2515	11.502	13.693	13.1207	12.4612	12.925	12.8837	14.0532	13.2367	12.3515	12.7088	12.8681	12.7459	12.4407	12.631	13.1548	11.8457	12.1606
14.8144	14.3994	14.5593	14.9848	14.3407	14.3528	13.9074	14.4435	14.4401	14.1734	14.1305	14.6672	13.4381	13.6276	13.7298	13.3686	13.7762	13.1043	13.1732	13.4423	14.1026	13.2152	13.9214	12.6852	14.7545	14.5164	14.3841	14.3053	13.956	14.0859	14.3887	13.8755	14.1177	14.1822	13.9441	13.9496	14.0246	13.8851	13.8468	14.0986	13.4719	13.7542	13.5961	13.4869	13.6686	13.2634	13.0695	13.673	12.781	13.0221
10.9534	10.5168	11.2186	9.94496	11.5318	12.1352	10.656	11.2481	11.473	11.1303	11.094	11.2376	11.18	10.9911	10.7457	11.4158	10.9302	11.1896	10.337	10.2588	11.2612	10.5515	11.266	11.7116	11.028	11.512	10.6325	12.1104	9.96685	11.653	11.4246	10.7171	11.3078	11.1095	10.9934	10.798	11.2741	10.6099	11.2164	10.1535	10.4922	10.367	11.1106	11.6468	10.761	11.8479	9.85013	11.0351	11.0493	11.152
10.966	12.3471	10.6963	12.8538	13.0123	12.3097	9.69226	13.3173	11.8592	11.5214	14.7412	14.4882	11.5971	11.5547	11.1124	12.7123	15.1147	13.3468	13.2747	14.4092	13.1189	12.5397	10.8686	15.6098	12.5779	12.755	11.16	11.8801	13.2873	14.8394	12.8564	12.4664	11.4439	13.687	12.0897	13.799	13.6467	11.5938	15.735	10.6562	14.2245	11.7186	11.7852	15.1165	12.025	14.7373	13.2862	14.6251	15.5893	14.6447
11.8231	10.7681	11.2484	12.0576	14.1517	14.0917	11.2498	13.8388	13.2096	13.7484	9.99949	11.109	10.7534	11.6017	12.0791	15.9125	11.7902	11.1114	11.7865	12.0249	11.2941	11.6931	10.3001	11.9521	12.023	11.5555	11.8308	11.826	10.8282	10.7138	12.1732	6.40066	12.4721	12.9359	12.8954	12.4503	12.6391	12.9917	12.4074	12.4733	12.8805	13.0035	12.3606	12.9505	10.3222	12.2703	10.7959	11.7761	11.3596	12.5609
11.4459	11.5069	11.8918	12.0665	12.3313	12.1107	11.772	10.114	11.016	11.4854	11.7933	11.1043	11.7012	11.4589	10.0063	11.1963	11.0169	10.4982	10.1927	11.1592	10.5703	12.7772	11.2735	11.6062	12.6948	11.8046	11.0457	11.2812	12.3601	11.0115	12.3814	10.849	11.2387	10.9175	9.96542	10.0079	10.2921	10.7308	11.5571	11.5461	10.8518	9.93986	9.85338	10.6171	11.2644	10.1307	9.79547	10.0266	9.32459	10.6831
11.4174	9.94561	12.54	9.75364	10.921	11.3101	12.5551	12.6023	11.5098	9.9097	11.4442	11.4921	10.4702	10.9217	10.8525	11.1647	10.9138	11.2627	12.1103	11.5011	11.1634	9.38247	12.0723	10.8081	12.5741	11.4765	11.7911	12.2057	11.7047	10.9962	12.9383	11.4176	12.0076	11.8158	11.3611	11.8069	11.1034	10.9089	11.2969	12.0548	11.1375	11.0931	10.543	11.181	10.7456	10.0908	12.3878	10.6056	11.3453	11.4324
14.5824	13.8566	13.8882	13.3953	13.4189	13.5845	14.2225	14.3866	14.0102	13.3949	14.1247	13.9074	12.9513	13.7333	12.2848	12.7234	12.6821	12.8222	12.7573	12.1503	12.4717	12.4679	12.4235	11.596	14.4674	14.3949	14.2458	14.5417	14.2373	14.4686	14.3047	14.2581	14.2141	14.0181	13.7233	13.8587	13.9448	14.0241	14.1168	14.0879	13.8312	13.701	13.4328	13.537	13.5506	13.3079	13.2702	13.8892	12.9584	12.7384
15.1797	14.9992	15.1318	15.4149	15.4306	15.4462	15.5384	15.2678	15.4474	15.5793	15.0448	14.9523	15.3449	15.1827	15.0185	15.1411	14.9971	15.1653	15.0791	15.1224	15.1515	15.2373	15.7804	15.2176	14.5316	14.5022	14.263	14.5091	14.5545	14.6753	14.753	14.7504	14.4262	14.7247	14.6305	14.5744	14.7362	14.7739	14.7547	14.9519	14.6884	14.5612	14.7437	14.6278	14.6627	14.533	14.5157	14.6833	14.6134	14.3226
13.0831	12.4707	12.7213	12.4273	12.4826	13.0253	12.8554	12.753	12.6209	11.0805	13.4322	12.5107	11.7223	12.6232	11.5125	11.0238	12.5627	10.7605	12.3506	11.2819	11.3563	12.5701	13.0741	13.1355	13.2056	13.4398	13.0143	12.8375	13.3432	12.7458	12.7799	12.8542	12.8248	12.4139	12.1954	12.2284	12.1063	12.3854	12.5345	12.6457	12.1911	12.0649	12.0411	12.2688	12.3385	12.0461	12.3275	12.5954	12.2982	12.2068
15.7629	15.4315	15.1771	15.0328	15.0645	15.1852	14.7009	14.5991	14.6315	14.4235	14.9679	14.607	14.9477	14.6199	14.4192	14.4403	14.5372	14.5542	15.243	15.2133	15.0574	14.8536	15.2048	15.0375	15.0388	14.8332	14.8434	14.6682	14.5599	14.5899	14.772	14.632	14.6089	14.6181	14.4784	14.4247	14.5739	14.5466	14.6529	14.6762	14.4399	14.4914	14.5163	14.4979	14.5667	14.6852	14.8326	14.8805	14.5639	14.7451
12.1318	10.6281	11.0913	11.605	10.7594	11.9765	12.3689	11.113	10.273	10.2986	10.208	10.7049	11.6862	10.9305	11.4109	11.4012	9.76376	10.7516	11.2616	10.8674	11.4254	10.5948	11.6736	10.7767	12.0529	11.5496	10.664	10.0982	11.3833	12.2513	11.7818	10.4938	10.8666	11.9841	10.6596	10.1932	11.5946	11.8267	11.1264	11.7718	10.6905	11.5996	10.4938	9.87456	11.3765	10.3983	11.3741	10.6423	9.56918	10.468
15.2223	15.2556	15.1466	15.1877	15.2072	15.2691	15.0712	15.2508	15.1349	14.6942	14.2351	14.4418	14.9752	15.4005	14.9313	15.1998	15.1214	15.0277	15.2712	14.6396	14.896	15.1855	15.3105	15.816	14.8377	14.508	14.3448	14.5539	13.965	14.1754	14.3311	14.3828	14.4725	14.3637	14.3602	14.2225	14.4291	14.4814	14.1737	14.4738	14.2934	13.8798	14.1224	14.0335	14.0805	14.2929	14.2438	14.2391	14.383	14.1403
10.9717	10.9416	11.4408	13.7128	11.951	10.0889	11.8736	13.9927	13.927	13.1496	11.491	10.4343	11.0446	13.3249	13.7632	12.9552	13.3284	11.4719	13.804	13.6306	13.2438	10.5406	13.7056	13.4055	11.2391	11.7592	14.5833	11.4133	14.1097	14.3826	10.9602	13.7027	13.5686	13.4973	13.2667	13.5174	13.5093	13.903	14.006	14.1862	13.5097	13.5377	13.3662	13.4119	13.3591	12.9008	13.1692	13.7362	12.7022	13.1648
16.8261	16.7674	16.5843	16.9384	16.9459	16.8876	17.007	16.7879	16.8393	16.8594	17.2295	17.0179	16.5029	16.593	16.5427	16.5346	16.5588	16.5824	16.4919	16.4113	16.4837	16.3108	16.2934	16.3011	16.2938	16.0993	16.2116	16.7464	16.7038	16.9258	16.4962	16.4751	16.4359	16.392	16.4845	16.4431	16.4393	16.5298	16.4786	16.3231	16.4629	16.6168	16.3793	16.5118	16.3813	16.2791	16.3086	16.4641	16.4254	16.2626
15.8119	15.8929	15.6277	15.5382	15.5417	15.615	15.3573	15.3491	15.1974	14.6254	14.184	15.1507	15.0275	14.9208	14.8951	14.8958	14.7459	14.6532	14.9678	15.0056	14.8154	15.1557	15.1492	14.9778	15.2396	15.1504	15.1435	15.166	15.034	14.8964	15.1187	15.0248	15.1554	14.9665	15.0147	15.0065	15.0361	14.9611	15.1455	15.2223	14.973	15.0635	14.6365	14.6439	14.6105	14.6443	14.6966	14.5865	14.604	14.3934
16.99	17.0354	16.8817	17.0269	16.7499	16.8526	17.0122	16.9174	16.9193	16.9546	16.991	16.9256	17.0979	16.9554	17.1726	17.421	17.2705	17.596	17.4691	17.3247	17.375	17.7902	17.7462	17.6477	17.6607	17.5839	17.5336	17.901	17.706	17.7215	17.4792	17.5664	17.3512	17.1049	17.1583	17.1845	17.2247	17.4138	17.5392	17.419	17.2418	17.2964	17.0588	16.9976	17.0962	17.0806	17.1765	17.3465	17.3088	17.0956
10.601	11.4964	9.87302	10.8086	11.1692	11.5297	11.1706	15.8254	15.6416	10.6882	10.0668	10.1358	10.5444	11.1827	10.8	11.0582	11.5815	10.9974	11.1913	11.2732	11.1849	12.5854	11.8491	12.8794	15.3965	11.473	8.9693	14.601	15.0323	14.9723	10.234	11.1194	10.9706	11.5477	10.2386	15.2901	12.04	15.1354	11.3236	14.7633	11.0249	10.7397	14.5502	11.4511	10.2325	10.3068	10.7618	10.9434	11.084	11.056
12.2169	11.9168	10.814	11.8238	11.9463	11.6615	12.2789	10.8506	11.37	10.7777	11.6944	11.359	11.792	11.3944	11.5264	10.8814	11.663	11.6412	11.8259	10.9316	11.7699	11.4585	10.9114	12.0719	11.9297	11.9096	11.5568	10.9695	11.2347	11.4815	11.7832	10.8097	11.3495	10.9376	10.2939	11.1303	10.8088	11.5127	11.821	10.7113	11.8148	11.8043	10.3973	11.6374	10.7198	11.1227	11.6136	11.2814	9.44576	10.7928
11.1859	11.8112	11.3339	9.74771	10.99	11.5797	11.4844	11.316	11.1027	10.3816	11.3019	10.4338	10.5871	10.479	9.9786	9.84351	11.6612	9.85653	10.7086	10.146	10.9263	11.1477	10.9838	11.2027	11.4072	13.0917	11.9112	11.4458	11.1818	12.7873	12.7286	12.9341	11.4982	10.6988	13.788	10.8488	12.6921	10.6283	11.816	11.3837	9.0872	11.305	12.913	13.2807	11.2238	11.0044	11.8526	12.1342	10.8552	11.1133
15.7132	15.7939	15.6174	15.7602	15.6519	15.5841	15.7003	15.7125	15.7342	15.7769	15.8429	15.8	15.9218	15.6913	15.6337	15.7747	15.5238	15.4536	15.7755	15.8014	15.7883	15.6952	15.7811	15.5142	15.7624	15.8055	15.7707	15.987	15.9466	16.0564	15.7513	15.9819	15.8052	15.79	15.7131	15.7789	15.8166	15.8282	15.8371	15.8552	15.7216	15.7518	15.7392	15.6513	15.6725	15.587	15.6013	15.5879	15.6755	15.7088
15.1294	14.8943	15.6142	14.8115	15.0598	14.8313	15.2164	15.3447	15.2962	14.5614	14.0997	14.3643	13.9777	14.3871	14.3738	14.6242	14.8138	15.3785	14.7422	14.8426	14.753	14.6144	14.4646	14.9883	14.734	15.0838	14.6345	14.118	14.0552	13.7997	14.6376	14.2176	14.3328	14.8251	14.543	14.3529	14.796	14.8574	14.7219	15.2648	14.8205	14.8822	14.3745	14.3024	14.2529	14.3558	14.3277	14.2089	14.1055	13.7863
14.4404	13.5851	14.1258	14.1038	14.2527	14.0615	14.1325	14.295	14.1301	13.4145	13.6255	13.384	12.9813	13.6459	14.1674	13.4089	13.092	13.8422	12.6311	13.2641	12.647	13.8572	14.2137	14.1704	14.2305	14.2896	14.1548	14.0112	14.1258	13.9686	14.0037	14.1386	14.0152	13.6689	14.0394	14.0687	13.7829	14.3371	14.5088	14.2413	14.254	14.3564	13.8268	14.0348	14.2126	13.5403	14.0343	13.8932	13.8126	13.8421
10.8945	13.5635	12.0964	10.4338	15.0762	10.8627	12.4138	12.511	12.3709	13.7584	12.4861	12.7949	13.0557	13.1039	12.9182	12.8448	12.9978	12.9626	12.9594	13.0499	12.9834	12.7705	11.8668	12.5866	12.0326	13.9973	10.4664	11.9851	14.1799	10.9697	11.6177	11.8389	11.395	12.1459	11.7062	11.7703	12.2932	12.3633	11.7904	13.8516	12.6063	12.7513	13.6034	13.3787	13.4589	13.1945	13.2149	12.9071	13.2636	13.0884
15.4689	15.3095	15.4824	15.0662	15.137	14.9872	14.8061	14.7309	14.9962	14.4525	14.8524	14.976	14.5075	14.8259	14.7515	14.6713	14.6282	14.9258	14.4138	14.3723	14.5748	13.6593	13.4946	14.696	14.8905	14.883	15.0338	14.5411	14.781	14.558	14.5872	14.4951	14.9273	14.8635	14.7913	14.7806	14.6756	14.4625	14.2707	14.0527	14.7937	14.8959	14.8854	15.106	14.9335	14.8402	14.7192	14.3465	14.6704	14.6797
16.7337	16.5913	16.7805	16.2929	16.3916	16.6194	16.2748	16.2966	16.5568	16.0463	16.6503	16.3119	16.0566	15.7191	15.6357	15.9738	15.9555	16.0449	15.736	16.0133	16.0589	15.8758	15.8141	15.8973	16.9626	16.8223	16.7153	17.091	16.8793	16.8727	16.716	16.8027	16.8233	16.6242	16.5457	16.6334	16.5526	16.5185	16.4879	16.4909	16.2787	16.1842	16.0183	15.9656	15.8676	15.6519	15.786	15.7916	15.4836	15.58
13.7865	11.0813	12.2524	14.6342	14.5121	11.5877	11.7753	11.1732	11.5621	11.8262	11.6385	11.7363	11.5634	12.0376	12.0255	11.8211	11.8717	12.0988	11.8255	11.6947	12.1429	11.5596	14.6231	12.6712	11.5854	13.188	12.431	10.9824	12.829	10.9262	13.4494	12.5966	13.3667	13.0535	10.5691	10.3347	10.1339	10.7696	12.5296	11.5763	10.1903	10.6749	14.0296	13.4961	12.3879	12.8031	13.2463	11.75	13.2962	12.9843
14.7823	14.4582	14.5593	15.5652	15.5839	15.3983	15.5893	15.209	15.4671	14.2733	14.9247	15.1758	14.6357	14.9051	14.7175	14.6466	14.4518	14.7128	14.5423	14.5484	14.3935	14.7789	14.9497	14.6057	13.5481	13.8948	13.5871	13.1894	13.351	13.1731	13.9728	14.4363	14.225	14.9802	14.8676	14.8834	15.1484	15.2506	15.2339	15.1167	15.0397	15.1736	14.681	14.6778	14.4554	14.2053	14.5025	14.542	13.7104	13.4452
11.858	10.3249	11.5717	12.0792	11.5355	10.8252	11.2954	11.1975	10.79	10.8893	10.4056	11.1399	10.5993	11.4111	9.70224	10.6949	11.9064	10.082	10.4409	10.2154	9.98036	11.1468	11.414	10.2543	12.6075	12.9129	12.8711	11.6021	12.3243	12.4223	12.2656	12.0505	12.2884	10.5838	11.2684	11.9103	12.0815	12.5756	12.1464	12.1588	12.4083	11.8972	11.5788	11.832	11.327	11.5724	11.8038	11.5104	11.7479	11.026
14.1162	14.7204	15.0515	14.1909	11.8985	14.0637	12.1289	14.2768	14.2455	12.3465	12.3575	11.7516	13.176	13.0659	13.6908	13.5033	13.6078	13.5846	14.1501	13.9311	14.0342	14.3227	13.8963	14.4376	15.3149	15.6378	15.4625	14.6886	15.199	15.3188	13.4945	11.6658	13.7632	13.6005	13.4979	14.4428	13.1441	14.0715	13.7501	13.9259	14.7352	14.0816	13.3158	10.9248	14.064	13.5298	10.6264	14.6303	13.6783	10.3598
12.1101	11.3292	12.2842	10.8201	11.3581	12.2481	10.2231	11.2699	12.0457	11.023	10.2311	10.9841	11.9422	11.4284	10.5716	11.5098	11.8239	10.5124	12.2209	11.3026	11.6823	11.0651	12.0954	12.3599	11.1098	11.4964	10.4383	11.3533	12.3844	11.8836	11.9103	9.76606	11.2921	10.866	12.1139	11.108	10.7848	10.7376	11.2818	9.8358	10.106	9.74702	10.4692	10.4565	11.1642	10.5913	11.3962	11.1999	12.0823	10.3535
11.526	10.5046	11.8841	11.8143	11.1104	10.677	11.8464	11.3808	11.6736	11.3204	17.3122	13.6385	11.1029	10.0656	10.0559	10.9522	11.2502	10.9488	10.8038	10.7029	11.442	10.7796	10.8257	12.1156	15.0972	10.6788	9.84869	11.4756	10.7774	15.708	10.1325	15.7218	11.4754	12.1159	14.8423	14.8082	10.6294	14.8876	16.1093	11.4064	14.5498	14.571	13.8206	13.9273	13.7859	9.06589	14.035	10.7223	10.0302	13.8656
10.747	10.1698	10.7307	11.0617	12.1098	11.6053	11.6374	10.8735	10.7412	11.6882	10.5887	10.6553	10.8548	10.5055	10.8786	10.4633	10.1132	10.2017	10.3781	11.7078	10.7317	10.6924	11.4714	10.0097	11.4815	11.6659	10.4496	12.3764	11.1466	11.2671	11.4998	10.1089	11.4841	11.2218	11.1172	10.9383	10.8517	9.59277	11.7078	11.8151	10.9298	11.3323	11.7105	10.3149	10.7898	10.3254	10.0097	11.9437	10.0524	9.8006
14.6672	14.6692	14.5182	14.5795	14.6017	14.5793	14.3901	14.4662	14.4035	14.5231	14.5857	14.5235	14.2297	14.1665	14.2077	14.2949	14.2305	13.851	14.0865	14.0066	14.2069	14.0088	14.0191	14.7148	14.0557	13.8302	13.8886	13.5852	13.7246	13.6366	13.7659	13.6317	14.0354	14.0116	13.8538	13.8691	13.8631	13.6719	13.6997	13.3081	13.9322	13.8248	13.9945	13.8863	14.049	13.938	13.7169	13.8752	13.79	13.8762
12.5845	10.6844	14.2094	11.0764	14.6855	14.43	12.6594	11.6446	13.1627	12.1724	11.2533	12.1336	12.1021	11.8285	11.3958	11.355	10.6153	10.6289	11.541	11.3707	11.3602	10.6786	11.0622	10.6691	13.1329	13.6519	13.601	11.7549	12.5236	12.7001	12.5725	12.428	13.5725	12.545	13.2177	13.3329	12.0848	13.4377	13.1409	12.7392	13.5908	13.2879	13.3145	13.0491	13.5944	13.1599	13.8947	13.1078	12.8539	12.0879
11.7671	11.272	10.8052	11.3885	11.6741	11.1166	10.9421	10.9226	10.0985	10.1188	9.96521	11.3383	10.5934	10.9191	11.3272	11.4079	10.4087	11.9832	10.1753	12.047	10.3188	11.452	9.89456	11.9371	11.9522	11.5582	10.8559	11.5406	11.4037	11.5787	10.6718	11.8168	10.9951	11.0517	12.2612	3.69232	10.513	9.2988	11.0458	10.6261	10.0367	11.7468	10.8364	11.037	10.05	11.1266	11.251	11.7077	10.1843	10.1769
10.5418	9.82305	11.8511	11.6123	10.2051	12.3671	12.6188	12.1099	11.8746	11.652	10.5211	11.6295	11.0113	9.15843	10.4546	10.5517	10.3068	10.5063	10.9079	11.7367	10.431	11.0055	11.2011	11.1868	11.4115	12.0603	10.9292	11.4541	10.5378	12.034	11.4691	12.3299	11.0531	10.7363	10.4852	12.1038	11.3264	12.0017	12.039	10.5523	11.4778	9.98132	11.1745	9.68825	10.7078	11.55	10.8726	10.076	11.3603	10.1719
11.8226	12.1202	9.45678	11.5613	11.6347	11.3123	11.206	10.9694	11.3667	10.6137	11.6565	11.3467	11.7893	11.3302	9.76037	10.8445	9.30616	11.5398	11.533	11.5594	10.3231	10.791	10.8648	11.4728	12.043	10.5646	11.8487	11.4875	11.2492	11.3012	11.034	11.2338	11.708	11.7514	11.7562	10.2435	10.8211	11.1296	10.7176	10.9223	11.5577	9.80721	10.1919	12.2082	11.5058	10.3065	10.7187	10.1204	10.8391	10.4175
12.4064	12.4405	11.8946	11.9127	12.3026	10.887	9.56649	13.1687	11.3771	11.0141	13.448	10.6016	10.0817	10.389	10.9191	12.7545	10.3926	11.5809	9.95267	11.619	9.29665	10.1602	11.2841	15.0089	11.7954	12.2755	10.1196	10.0322	10.9926	10.3871	9.52893	12.5549	9.35207	10.0078	11.3771	10.8888	11.2434	12.1122	11.3978	11.9483	11.0296	12.4966	11.9014	11.5736	9.82116	11.163	10.1512	10.7196	10.8046	12.1933
15.7388	15.7039	15.6274	15.5654	15.5543	15.5656	15.6532	15.5397	15.6137	15.7381	15.8309	15.8507	15.5279	15.649	15.5873	15.8109	15.7626	15.9652	15.6763	15.6556	15.6311	15.773	15.6911	15.7313	15.4288	15.3631	15.2453	15.5045	15.3645	15.4884	15.351	15.4223	15.4651	15.3484	15.3957	15.3212	15.3843	15.4484	15.4236	15.2831	15.4231	15.4066	15.4989	15.5848	15.4363	15.3858	15.4689	15.584	15.4096	15.4943
12.3643	11.7028	11.8061	13.0463	13.0573	13.1647	12.8165	12.4528	12.7573	11.9318	12.1708	12.189	11.7825	11.1048	11.7022	10.7012	11.6133	12.0435	10.5229	12.7195	10.6521	11.9382	12.3316	11.0042	12.3105	11.31	12.7124	11.5301	12.7666	12.9783	11.6192	13.0791	12.7697	11.6352	12.9991	13.0285	12.8766	12.8348	12.9206	10.5367	11.7821	12.4165	11.6638	11.6768	11.3631	10.4435	10.3089	10.405	10.2874	10.8579
20.4611	12.9474	23.6331	20.1546	20.3405	20.0028	19.7037	19.9672	16.4307	14.7842	14.9992	15.0724	22.3727	22.5721	22.2259	22.5031	14.1566	22.0839	22.1887	22.4439	20.2582	20.814	22.6481	21.9273	17.0648	10.9816	18.6144	19.0367	18.6598	19.3102	17.9021	18.3301	17.6324	17.0809	17.8831	17.985	16.8757	17.3371	18.072	17.5354	17.3606	17.1355	16.9401	16.4158	17.3617	17.4391	17.4762	17.1801	17.2961	17.0225
10.7548	10.845	10.9866	12.1463	12.1072	11.5832	11.2504	11.5577	11.1336	10.2258	11.6256	11.3151	11.4861	11.4806	10.104	12.0693	10.8907	10.328	10.1363	11.7275	10.7518	11.1784	10.0602	11.9486	11.4611	11.7264	12.1367	10.4154	10.7805	11.4409	10.5442	10.2567	11.1129	12.0131	12.2378	12.1169	11.8087	13.5232	13.5111	13.2278	13.1425	13.1845	10.9043	10.1612	10.925	9.82068	10.756	11.8376	11.2484	10.9366
10.6609	14.1265	13.8134	10.8421	10.1728	10.6653	14.3122	13.1801	10.6561	11.2879	14.3113	10.1834	11.5377	10.0543	11.1422	13.7622	11.9585	9.43814	11.2377	11.0028	11.6448	12.2944	11.1038	12.047	14.8307	15.081	15.1417	14.5014	13.6662	14.5472	13.1984	13.6128	12.9826	13.1823	9.94647	11.4469	15.3185	10.1208	11.9762	11.7066	10.1475	10.9719	10.4678	10.5838	11.2932	13.0375	11.2586	11.2835	10.5634	10.8651
14.1175	13.2485	13.5516	13.6956	13.2158	14.1553	13.4472	13.5534	13.06	12.9741	12.5285	13.4586	12.9725	10.8471	12.2999	13.3992	13.7747	13.2436	13.6884	12.3712	14.1203	14.2316	14.2064	11.2127	13.893	13.9489	13.6786	12.4604	13.256	12.5313	13.4361	13.5962	13.1847	13.3007	13.1737	13.1868	13.5022	13.3555	13.5531	13.8398	13.0954	13.0309	12.5108	13.7867	12.284	12.5912	11.8976	12.6231	11.8022	11.6781
11.4893	10.4744	11.9023	11.5428	11.6268	12.1869	11.6894	11.1755	10.4343	12.7293	11.3166	9.59838	12.886	10.6079	12.6433	10.7302	10.651	13.4341	10.8509	12.2879	11.872	12.173	11.4346	11.7334	13.0758	10.7789	12.4876	13.311	12.696	10.2468	10.8993	12.6438	11.7713	11.4936	12.8639	11.7652	10.3999	13.1549	11.6647	12.8037	12.0875	12.4213	12.7613	12.1714	12.602	13.4666	12.5964	13.3102	11.234	13.7839
11.7878	10.3349	15.2133	10.4787	12.1594	10.1021	15.7993	10.5283	16.2664	10.1064	11.9375	9.99603	10.2792	10.806	11.2322	11.9201	10.9988	10.2	11.4345	10.3616	10.4887	11.823	10.7568	12.1015	14.6074	14.5322	14.4825	11.2747	13.8983	14.0557	14.363	14.008	14.1105	14.101	14.179	14.1047	14.2252	14.0075	14.0857	14.1262	14.2128	14.2765	14.0684	14.3387	14.1788	14.0383	14.0749	14.1686	13.9709	11.3744
14.0945	13.8161	13.3264	13.1984	14.4054	13.3863	14.3698	13.7215	13.6047	13.0377	13.2496	13.2124	12.9183	12.7587	13.6146	12.7163	12.5904	12.3284	12.7469	13.0176	12.879	13.2925	13.3006	12.8845	13.2351	13.9326	13.0646	13.2159	12.694	13.518	13.4946	13.1206	12.9052	13.0896	12.6599	12.5671	12.9557	12.8689	13.2693	12.8003	12.5714	12.4381	12.8054	12.4005	12.8337	11.8492	13.0887	13.2505	13.5207	12.3251
12.5241	13.2808	12.5623	12.7178	12.3385	12.3776	12.5995	11.9522	12.1546	12.0208	11.7873	11.7202	11.4855	11.252	11.7434	12.4089	10.7217	11.3955	11.2121	12.439	11.1771	12.8449	12.0957	10.4307	11.5058	12.747	10.0917	10.8796	9.87236	11.4166	12.4151	11.2636	11.5109	11.6798	11.8233	10.5715	12.1473	12.1051	12.4128	11.3475	10.1404	11.0933	11.7411	13.4494	10.8012	10.41	11.6177	12.2361	11.9623	11.0141
13.0968	12.51	13.2023	13.7855	13.5963	13.6251	13.8986	14.1148	14.3259	13.6966	12.6826	12.9831	12.4333	13.6499	12.8591	13.1576	12.777	12.1632	12.2259	13.72	11.1594	12.8547	13.5886	11.8882	12.774	11.9273	12.1678	13.4815	13.646	13.7261	14.0832	14.0473	13.9641	14.4712	14.5085	14.4696	14.8702	15.0108	14.9439	14.8715	14.8796	14.9122	14.5004	14.3707	14.5685	13.8006	13.8375	14.0012	13.2725	13.3115
14.7551	14.4649	14.5204	14.5578	14.6313	14.377	14.8316	14.5512	14.8013	14.34	15.8018	15.9325	15.8271	15.0437	15.8406	14.5136	15.808	15.9981	15.2986	15.2445	15.1131	15.4054	15.3184	15.687	14.4591	13.522	14.343	14.1347	14.2217	14.8155	14.2596	14.0911	14.8337	13.8654	14.2566	14.5145	14.0969	14.3942	14.5037	13.8606	14.201	14.1952	14.3203	14.3906	14.547	14.6921	14.773	14.475	14.8738	14.8639
10.8986	11.048	11.9339	10.7596	12.2657	11.9129	11.5645	11.6394	12.2532	11.7747	10.6368	12.2079	11.8948	12.1493	12.3662	12.1638	12.277	11.9667	11.8121	11.6315	12.3246	11.0598	12.0107	11.997	13.3113	12.5237	11.3648	11.7753	12.1378	11.3579	12.1403	10.8605	11.741	12.8004	10.8953	11.7003	12.2667	10.6568	10.9543	11.5111	11.6009	11.0466	11.7109	12.9045	11.4905	10.8527	11.4238	11.5755	11.842	11.7334
20.6695	20.5594	20.8113	20.3289	20.2005	20.2103	19.8552	19.8427	19.7589	19.3893	19.3162	19.4861	18.7654	18.9304	18.2372	18.5197	18.1433	18.1647	17.8435	18.1616	18.0377	17.4986	17.5879	17.6248	19.8323	19.7471	19.8517	20.2109	20.0958	20.0315	19.6984	19.685	19.8719	19.6931	19.6371	19.7107	19.3417	19.2173	19.055	18.8213	19.078	18.999	18.8217	18.765	18.7616	18.1144	18.1624	18.187	18.0618	18.3659
11.3271	10.4935	13.7688	13.753	14.0825	13.8641	15.2779	15.2688	15.5181	15.7508	16.0197	16.0788	16.266	16.081	16.1785	16.4478	16.3539	16.0967	16.3823	16.3087	16.4522	16.5771	16.5875	16.4562	14.5377	14.829	14.8986	16.3792	16.1683	16.2757	16.4991	16.6005	16.4828	16.8725	16.7667	16.7565	17.1966	17.3447	17.4654	17.6895	17.5233	17.7146	17.6378	17.8064	17.847	17.7357	17.7708	18.1997	18.027	18.0905
15.7301	15.5882	15.2854	14.11	14.7925	15.1299	14.0017	13.9539	14.4406	13.4567	13.1966	13.4419	13.7133	13.2417	12.8493	13.0605	12.7395	12.9752	13.6982	13.0532	12.85	12.8238	13.5564	12.7663	14.7208	14.8116	14.6698	14.0101	14.0041	14.0589	13.6121	13.6475	13.4679	12.9992	13.1441	12.5016	12.3425	12.9605	13.184	13.1789	12.8434	12.713	13.6309	13.2911	13.0834	12.9647	13.2331	13.2708	13.0601	12.8682
12.8397	11.8615	12.6069	12.7927	12.4517	12.6277	12.6048	12.679	13.0474	12.5888	12.1562	12.726	12.1589	12.1914	11.792	11.4898	9.48181	9.81824	11.3022	10.6249	11.629	12.3046	11.2393	11.7118	11.8041	11.0882	11.2571	11.1002	10.8832	10.4724	13.6051	13.2172	12.2869	11.9428	11.9261	11.9578	12.3789	11.8405	12.1266	12.3122	11.9793	12.2255	11.7623	11.8447	11.765	12.0642	11.4584	10.6698	11.6799	10.6483
13.417	14.1499	14.692	15.7707	15.4947	15.3979	15.5102	15.5722	15.3457	14.1428	13.7607	13.7726	14.3195	13.9462	13.0351	13.7217	15.1627	14.3118	13.5444	15.0941	12.976	12.5072	13.7989	15.2097	11.022	10.5523	13.0225	13.7383	13.8868	14.2288	14.1628	14.1121	14.084	14.8539	14.6888	14.742	14.9185	15.0511	15.0469	14.5641	14.6672	14.6183	14.4419	14.24	14.2943	13.5075	13.7314	14.4644	13.3628	13.8015
14.9004	15.4969	14.9708	15.4082	15.0868	15.3973	15.2711	15.7251	15.0967	14.8683	15.7962	15.1079	15.0331	15.4313	15.3076	15.1864	15.1693	15.3175	15.5426	15.3485	15.2125	16.4125	16.8249	15.6384	14.7938	14.7759	14.7148	14.8956	15.1487	15.4013	15.618	15.9233	15.0336	15.2633	15.1714	15.4266	15.3125	15.2721	15.7753	15.52	14.7302	14.9077	14.5726	14.1564	14.6789	14.6906	14.5698	14.8295	14.4672	14.5682
17.7914	17.7916	17.6714	17.529	17.5358	17.4978	17.2506	17.2286	17.2304	17.119	17.1605	17.0388	17.2012	17.1197	17.2241	17.1718	17.3242	17.16	17.358	17.2944	17.5094	17.5419	17.5909	17.3955	16.8402	16.7937	16.7549	16.6838	16.6687	16.5932	16.8114	16.8015	16.7543	16.9358	16.8188	16.7952	16.7053	16.6801	16.605	16.5751	16.4546	16.4533	16.5123	16.5502	16.3974	16.6445	16.5124	16.5107	16.6386	16.612
11.5094	10.8242	10.8287	11.9752	11.847	11.551	12.424	11.4484	11.4681	11.3196	11.4986	10.3024	12.1904	12.4105	10.5225	12.0423	12.2777	10.9234	11.2462	11.0697	10.281	11.7016	11.0546	10.4581	10.9983	10.9295	11.2666	11.4713	10.782	10.4829	11.7677	10.4486	10.916	11.4317	10.2445	10.3228	11.8017	10.6567	10.8224	10.6397	10.499	10.08	10.5844	10.8939	11.3933	10.1086	9.83576	11.2407	10.8245	11.1114
11.7419	10.857	10.95	10.7028	12.0801	10.9859	11.9657	12.3212	10.2088	12.3777	12.1465	12.3397	12.2969	12.1236	12.2623	11.8696	12.1332	11.9012	11.8403	12.2492	12.2957	12.4761	9.9303	11.5751	11.3173	12.2601	9.88654	11.8661	11.151	10.8668	11.6495	11.6826	10.0918	12.4852	9.27626	11.0873	10.7462	11.0009	10.6446	11.8296	10.8126	12.1513	9.69418	12.2954	10.3641	12.4334	11.5257	10.4635	11.5818	12.4484
18.3305	18.365	18.2247	18.2502	18.3215	18.1534	18.9137	18.8517	18.8385	18.8722	19.0978	18.8438	18.5007	18.5637	18.2387	18.2794	18.4058	18.6261	17.9444	18.3465	18.0972	18.0894	18.108	17.5631	16.2676	16.2823	16.2046	16.7	16.6168	16.5226	17.0633	16.9625	16.8338	17.2836	17.0268	17.016	18.1846	18.2457	18.3626	19.0066	18.3707	18.3567	18.32	18.1705	18.4299	18.1672	18.1914	18.4472	18.0459	17.9247
14.8942	16.2554	15.9236	15.4699	14.1714	15.0381	15.1115	15.0406	15.9365	14.5693	14.9573	14.8806	14.2798	13.6039	14.5255	14.0038	14.9072	14.8868	14.3621	14.7985	14.906	14.6835	15.0746	14.6215	15.8563	15.9112	15.4894	14.8084	15.3345	15.1622	15.423	15.3389	14.9203	14.9153	15.1566	14.7823	15.167	15.0513	14.9034	15.3519	14.8712	14.9401	14.9094	14.7727	14.5707	14.9064	14.9277	14.6526	14.3102	13.8617
14.007	14.1735	14.0441	13.9285	14.0134	14.2492	13.9204	14.1299	13.9019	14.004	13.9522	14.0448	13.7416	13.1335	13.6512	13.9595	13.7774	13.5116	14.1124	13.7644	13.0522	13.7607	14.84	13.7746	14.0687	14.5466	14.2681	14.8048	14.7011	14.6163	14.3167	14.5503	13.9248	13.5385	13.7892	13.5603	13.7585	14.1847	13.868	14.1409	13.4596	13.3331	13.3265	13.2656	13.679	13.5776	13.612	14.1261	13.4709	13.1193
14.8047	14.0427	10.6018	13.3936	15.241	13.5021	13.6108	13.7414	13.4507	13.3717	14.1204	13.3916	13.9419	13.9534	13.9961	14.3595	13.8033	14.0535	14.0633	13.9519	14.0153	14.0723	14.0106	14.1607	13.646	13.4874	13.2511	13.6875	13.3493	13.6957	12.9483	10.1702	13.2875	13.0615	13.2709	13.2137	13.1647	13.4184	12.8966	13.1464	13.5902	13.6904	13.7226	13.6036	13.8805	13.7442	13.9571	14.1321	14.3007	14.1789
11.4188	14.0006	10.9088	13.5003	14.2634	13.7758	13.8116	13.6116	13.6426	13.6466	13.4976	13.0124	13.4314	13.3495	14.4828	14.4433	13.8743	13.3081	13.0877	14.3116	14.2576	14.6056	15.1794	14.3186	13.7982	13.7224	13.5228	13.6284	13.5546	13.6185	13.6014	13.6103	13.0129	13.5328	13.6126	13.5626	13.7142	13.8725	13.8399	14.2456	13.8277	13.749	13.7972	13.8266	13.6848	13.7062	13.8077	14.05	13.4866	13.4883
16.0285	16.3251	15.7824	16.4434	17.1141	15.9051	16.5451	16.5348	16.6613	16.8448	17.1601	16.9944	17.5638	17.749	17.6561	17.94	17.9839	17.8551	18.3166	18.3107	18.3211	18.8137	18.9766	18.6795	15.2195	14.8272	14.8505	15.5471	15.2949	15.3054	15.6538	15.6862	15.4053	15.9985	15.829	15.8968	16.3454	16.5401	16.5621	16.7851	16.5825	16.3485	16.623	16.6732	16.6377	17.0234	17.1147	17.4426	17.3834	17.2404
14.3327	14.3833	14.3848	14.0463	14.0365	14.0666	14.0988	14.1787	14.2975	14.1208	14.2277	14.0016	14.3015	14.4714	14.3983	14.311	14.1352	14.3051	14.2018	14.2656	14.2097	14.037	14.4535	14.4761	13.894	13.7317	13.8713	12.7183	13.2702	13.0294	13.3093	13.1036	13.6425	13.5329	13.5999	13.5151	13.5307	13.4235	13.2853	13.1546	13.7514	13.8056	13.8913	14.1178	13.7016	13.7916	13.7827	13.4023	13.5207	13.7245
15.2433	13.7331	13.9955	14.0321	13.5575	15.3798	15.0891	15.3858	14.9724	15.2848	15.5582	15.3489	14.9852	14.8393	14.6889	14.669	14.5006	14.6426	14.5296	14.6398	14.9382	14.7203	14.6631	14.3293	14.8854	15.072	15.0983	14.581	14.9621	14.9282	14.8002	15.0051	14.9153	14.903	14.8603	14.8145	14.5023	14.5509	14.4581	14.2015	14.0935	14.2265	13.9655	13.8825	13.8997	13.7056	13.9078	14.1838	13.4701	13.5553
10.8694	12.1526	12.7443	10.9944	13.789	12.3621	12.8047	12.8945	13.3735	13.1235	12.5743	12.9068	13.1538	12.9994	13.1851	13.1408	15.2434	12.9084	12.9944	13.0102	12.7973	12.9847	12.9683	13.4902	13.4489	13.1663	13.2968	12.566	13.2919	12.0999	12.8915	13.083	12.9589	13.1782	13.3441	12.9734	13.3379	13.4078	13.8614	13.8537	13.437	13.1759	13.3444	13.1207	12.8722	13.4014	13.2782	13.3587	13.4822	13.1999
16.465	16.4186	16.3658	16.149	16.478	16.2118	16.1604	16.0915	15.9574	15.8732	16.0847	15.807	15.6014	15.5182	15.5139	15.5888	15.7839	15.8	15.5552	15.8139	15.6258	16.1881	16.221	15.6337	16.7967	16.9262	16.6767	16.5854	16.5989	16.4612	16.4969	16.5131	16.1483	16.2057	16.375	16.3176	16.4877	16.5492	16.5583	16.6122	16.3535	16.2964	15.9445	15.9757	16.0488	16.0103	16.1517	16.2271	16.0896	15.9973
13.9405	13.2152	13.9421	13.773	13.8388	13.7317	13.5536	13.7516	13.6908	13.3819	13.1744	13.6081	13.335	13.9061	13.2946	13.29	12.8264	13.8013	12.7713	13.4	12.7253	12.7574	13.4718	12.5599	13.6218	13.4665	13.4273	12.8656	13.2269	13.0342	13.3445	13.235	13.1388	13.1301	13.1721	12.9922	13.1623	12.9705	12.8013	13.4238	13.1998	13.0497	13.3773	13.3161	13.0757	13.3975	13.2763	13.0418	13.2489	13.5306
13.5733	12.8248	11.4221	13.6661	11.4304	12.1904	12.483	13.3223	13.1645	12.9235	13.1535	13.1823	12.8796	13.5278	11.9388	12.7389	11.9855	11.7015	14.6675	12.0684	11.9393	14.0878	14.2448	11.9249	10.9228	14.2335	10.965	11.9976	12.2902	12.5132	10.9527	12.1754	11.0545	10.3877	11.0028	11.2185	11.174	12.6284	12.9175	11.5067	12.8071	12.9267	12.2676	12.9758	10.8809	12.148	11.451	13.5911	11.3088	10.3698
15.8784	16.4087	16.5055	15.5954	15.8687	16.4091	15.6877	15.5598	15.3981	14.2577	14.6939	14.7072	13.7711	13.7964	13.8591	13.5162	13.6428	13.475	13.3668	13.2503	13.7338	13.3612	13.2379	12.8614	16.9782	16.988	16.8715	16.2719	16.4443	16.2509	16.3604	16.3045	16.3028	16.3733	16.1635	16.0846	15.7428	15.534	15.5992	14.9331	14.9843	14.7658	14.1872	14.2485	14.2396	13.9418	13.9124	14.043	13.8521	13.4596
11.3362	15.1069	11.9811	15.4516	14.8832	12.2194	11.6873	15.3198	10.5137	14.5731	11.0912	14.5885	15.405	11.267	11.1943	15.6358	10.4058	15.4985	15.2826	11.9435	10.2027	12.6815	12.2817	11.833	14.9668	15.0478	15.0118	14.7425	14.1386	14.38	12.1319	14.3474	14.7683	14.5833	13.4237	14.3705	14.4218	14.4642	12.2117	14.3039	14.5287	14.5937	10.1294	14.2658	14.2479	13.6465	14.135	14.2039	13.9509	14.0165
13.625	11.7194	13.8658	11.0337	10.7474	10.265	11.1815	11.2871	11.4235	10.8512	10.841	13.8203	13.2303	13.3256	9.54153	10.8258	9.78737	12.5928	10.2786	12.0076	12.588	13.2328	12.5057	10.4748	13.7526	13.1257	11.8799	12.7176	12.6036	10.9585	11.0982	11.7631	10.6542	12.6995	12.4704	12.9618	13.4704	12.1492	11.6589	10.6697	13.562	13.3552	12.9241	12.874	13.2464	12.8736	12.6101	13.1388	10.8697	9.85468
16.4178	16.3964	16.2974	16.2108	16.188	16.0887	15.6474	15.9596	16.0191	16.0009	15.8349	15.9113	15.9356	16.1622	16.2564	16.0386	16.1151	15.9806	16.1941	16.0426	16.2619	16.1948	16.3422	16.4451	16.2543	16.1399	16.3177	16.1392	16.112	16.1689	16.0128	16.0011	16.048	16.1512	15.9994	16.0567	15.8603	15.7383	15.8059	15.7558	15.8529	15.7081	15.7863	15.9666	15.9563	15.8588	15.842	15.5975	16.107	16.1581
13.869	13.867	13.8173	13.9649	14.0168	13.9653	13.8658	13.9173	13.8767	13.5692	13.5218	13.6011	13.1113	12.9048	12.7707	12.7379	12.94	12.513	12.7058	12.8085	12.9027	12.7962	13.1005	12.8008	13.7706	13.8669	13.7046	14.0954	14.2085	14.1601	14.2935	14.3333	14.1555	14.1433	14.0686	14.0853	13.9325	13.8773	14.0636	13.7742	13.6243	13.7011	13.1913	13.3341	13.2424	12.9261	12.9754	13.0316	12.829	12.6582
14.2194	13.9875	13.9041	14.5006	13.9328	13.5139	14.4364	13.8995	14.5082	15.0871	14.5179	15.138	16.158	15.3502	16.5393	16.0294	17.254	17.4927	17.4459	17.2014	16.9074	17.4365	17.6417	17.098	14.4005	15.2222	15.016	14.5681	15.0761	14.0645	14.3046	14.9705	13.8625	14.1468	14.2173	14.5442	14.4862	14.5175	14.9798	14.7698	15.1937	14.8223	15.3204	15.4764	15.3092	15.8676	15.9083	16.2786	16.1855	16.2325
14.5686	13.6425	13.3374	13.5697	13.8424	13.484	12.7007	11.5514	13.018	12.6187	13.0477	12.5742	12.6337	13.1267	10.166	12.6909	12.4566	12.745	12.8387	12.7444	13.0799	12.7584	13.0618	13.1969	15.5214	15.6479	12.1617	11.688	11.4858	15.6279	11.7651	12.5547	12.5038	15.2186	12.3885	12.5571	14.9859	15.7676	12.1503	15.0216	14.6781	12.2873	14.8206	13.8562	13.9622	13.6944	13.4657	13.9641	11.4635	13.6632
15.9805	16.4953	15.4585	16.5417	16.6779	16.5685	16.2652	16.3901	15.9768	14.4894	16.0237	16.2932	15.8611	15.7692	16.6255	15.9323	16.4327	16.1067	15.5138	16.5279	16.4782	15.7598	15.7106	15.5869	15.7145	15.8011	15.668	15.6615	15.5409	15.6965	15.7744	15.8557	15.5333	15.652	15.5347	15.5163	15.4528	15.5828	15.6304	15.5065	15.1696	15.0371	15.1476	14.7348	14.9061	15.0879	15.2224	15.2611	15.1098	14.899
13.3574	13.3353	13.239	13.2226	12.9702	13.1904	13.1049	13.2639	13.0621	12.0178	13.3478	13.1396	12.754	12.4028	12.5234	12.9354	13.1489	12.4821	13.7555	12.9904	12.928	13.1373	13.2768	12.9409	13.8424	13.8329	13.7776	13.3304	13.3287	13.4299	13.4205	13.4624	13.0923	12.9863	13.0313	12.7917	12.9366	13.2783	13.0176	13.5943	12.8735	12.76	12.9174	12.6049	12.5172	12.8933	12.3767	12.7697	12.2614	12.8875
12.9417	11.5118	13.1106	12.4833	12.8436	12.6797	12.7561	12.3135	12.6802	11.4682	12.974	11.4281	11.5567	12.2521	11.1975	11.6759	10.6434	11.4654	10.995	10.9771	12.379	10.856	11.064	10.584	13.5062	13.1602	12.9652	12.3578	12.5013	12.5847	12.5166	12.9446	12.3986	11.9436	12.0322	12.1061	12.0452	12.5349	12.5238	13.4169	12.004	12.2721	12.1069	11.831	12.1999	12.1212	12.1168	11.7757	11.9082	11.7318
11.9158	11.7894	11.9356	14.2151	14.044	14.2431	14.1875	14.283	14.2813	13.8595	13.9953	13.8701	14.3775	14.2806	14.7942	15.104	15.0131	15.4356	15.8504	15.9939	16.1894	16.5038	16.4832	16.4535	12.0466	13.1365	12.2777	13.787	13.3669	13.7147	13.5526	13.528	13.4991	14.1431	14.0471	13.8793	14.3484	14.4942	14.2777	13.9012	13.8153	13.7818	13.5354	13.4969	13.5521	14.0156	13.6112	13.9249	14.5243	14.3015
12.5093	12.492	12.2537	11.5536	12.2759	11.3739	11.3568	10.3216	10.6791	11.4858	11.6418	10.7371	11.1297	11.5316	9.61186	11.2725	11.0182	11.4537	11.2242	10.8605	11.6926	11.6638	13.4887	12.1169	13.1159	12.9999	12.9561	10.8911	12.0873	11.4692	10.6701	11.0741	11.4553	11.5101	11.3288	11.9378	10.3083	9.88994	12.3036	11.4051	11.2137	10.913	12.0937	10.9318	9.95028	10.5552	9.62107	11.6378	11.9803	10.9696
15.1729	15.0907	15.246	15.0963	15.1925	15.2593	15.0471	15.3871	15.7618	15.7741	15.2636	15.4314	15.3883	15.2017	15.7166	16.2057	15.6543	15.9402	15.4487	15.2357	15.4413	15.2094	15.0846	15.8338	15.2525	14.7148	14.6886	15.099	14.8459	14.8723	14.5567	14.7131	14.7936	14.7141	14.6398	14.8411	14.7557	14.8589	14.7965	14.7057	15.0108	14.9124	15.0595	15.1237	14.838	14.7034	14.6453	14.7198	15.162	14.9526
14.7266	14.8226	14.8204	14.4027	14.6909	14.5611	14.7058	14.8504	14.527	14.3879	14.3798	14.7796	14.2426	14.6268	14.6492	14.3683	14.1566	14.1519	14.3167	14.2075	14.1871	14.3614	14.4202	14.1888	14.1909	14.2997	14.0802	14.4949	14.046	14.3657	14.0015	14.4149	14.1079	14.049	14.1579	14.0957	13.997	14.1521	14.3514	14.2429	13.9686	13.9314	13.7292	13.7143	14.1982	13.969	14.1158	14.3491	14.3735	14.0528
13.189	12.4268	12.235	12.2895	12.486	12.2503	12.447	12.3808	12.3883	11.9991	13.1423	11.7754	13.322	11.7123	11.9061	12.0061	13.2644	11.293	13.0249	13.3508	12.1263	12.0142	12.2698	13.5271	12.0703	12.1516	11.7406	11.886	9.62245	11.4174	11.5884	11.2347	11.4988	11.7464	12.0368	11.7091	12.0011	10.8585	11.5655	11.1567	11.8825	12.2635	12.1938	12.1463	11.4329	11.7616	11.4235	11.8219	11.5896	10.862
14.2651	13.5138	13.3734	13.3734	12.0833	12.0812	11.3372	10.7238	12.9358	13.0596	12.9103	13.1136	12.6482	13.3457	12.8615	12.905	12.8697	10.4027	12.6052	12.9344	12.9063	13.0893	11.9461	12.8905	12.9667	13.2009	12.9575	14.0785	12.2204	13.1196	13.0602	13.1221	12.7149	12.6626	12.2878	12.3151	12.0115	11.7068	12.094	11.9048	12.1827	11.7845	10.1554	12.1359	12.0464	12.1029	12.1533	12.4049	12.2947	11.2922
11.5501	10.2816	10.2366	9.92187	10.8411	10.6014	10.9268	11.2581	11.0535	10.5256	10.8309	10.5456	10.5228	12.033	10.0395	10.6322	10.8031	11.8897	14.2514	14.4462	10.7002	10.7214	10.75	11.7548	10.9565	12.7195	10.5497	10.0849	10.6604	11.1211	10.8103	11.0738	11.0646	11.5301	10.6249	10.3062	10.822	10.4128	11.8397	10.6623	11.6158	11.7951	11.5061	12.2635	9.85821	11.5522	12.1197	10.7895	11.6724	11.7289
14.4857	13.0035	13.2146	10.9836	14.5191	11.7671	10.687	11.2858	11.9813	10.7911	9.95083	12.5619	14.8608	10.3639	11.8763	10.7432	10.7858	13.3808	9.3879	11.5055	11.9259	12.9436	11.6059	13.5503	13.623	13.6919	13.382	14.9024	14.0118	14.4854	14.3084	14.189	13.6337	13.8996	13.4332	13.6746	13.3645	13.9899	13.7459	13.0642	13.0851	13.4346	12.9055	12.8827	12.6797	12.3445	14.2066	12.9435	12.3943	13.2505
14.8665	15.0296	14.9747	14.8	14.8486	14.9956	15.033	14.8637	14.6475	13.7539	14.7998	14.933	15.1887	14.8892	15.1644	15.4862	15	15.7473	15.3573	15.4102	15.3027	15.4647	15.7304	15.7088	14.0002	13.9652	14.0964	13.9534	14.0295	14.2508	13.9372	14.1844	13.8867	14.0737	14.3627	14.2637	14.3445	14.3111	14.4579	14.4872	14.469	14.2039	14.3693	14.3875	14.4425	14.7969	14.7251	14.6487	14.9141	14.8193
13.519	14.0794	10.4075	12.9289	13.3326	13.5219	13.2934	14.2358	13.505	12.4603	12.5681	12.3311	13.3051	13.516	13.9148	14.5431	14.5984	14.5679	14.9281	14.8808	14.7305	15.5775	15.8335	15.3841	13.0632	12.2158	11.9533	12.8171	12.9826	13.1667	13.5282	13.7198	13.2182	13.6505	13.5803	13.4255	14.1638	14.3112	14.1871	14.6536	13.9525	14.0132	14.0434	13.8875	13.7371	13.7783	14.1294	14.4192	14.1457	14.086
14.3328	15.1001	13.5329	14.4667	13.8077	13.5316	13.6651	14.318	14.0967	14.356	13.0846	13.0996	13.9945	14.2768	14.1787	14.3668	14.1582	14.6067	14.3557	14.2011	14.4365	14.4984	14.5495	14.727	13.4198	14.0393	14.0317	14.0452	13.9223	13.6169	14.0991	13.9331	13.8158	14.2917	13.9702	14.0354	14.2697	14.6139	14.535	14.0212	14.4328	14.2982	14.2402	14.196	14.2932	14.1556	14.4519	14.3338	14.4018	14.1194
13.2202	13.3227	12.9075	13.6526	13.5917	13.6828	14.0694	14.1356	14.0551	13.5698	13.8136	13.6506	13.7269	13.6516	13.7118	13.874	13.5749	13.5468	14.0028	13.9159	13.8911	14.3066	14.3279	13.9383	13.9438	14.0244	13.8491	13.8232	13.6701	13.7109	14.2645	14.3762	13.909	13.9603	14.0593	14.1877	14.2424	14.3558	14.5249	14.7521	13.9464	14.2471	14.1035	14.0282	14.1077	14.1584	14.2486	14.5484	14.3031	14.1755
12.5854	12.2826	10.7412	10.4965	11.1164	10.5782	11.081	10.937	10.5936	11.4619	10.0093	10.6349	10.5397	10.1092	10.8903	10.9999	13.1371	10.3934	11.3678	9.90397	10.9773	10.7443	11.2703	11.6273	13.3394	13.4798	13.5253	12.987	13.1036	13.4179	12.6297	12.9208	13.4343	12.3903	12.7005	13.0746	12.2718	12.1049	12.5359	11.2743	12.294	11.963	12.1503	11.0308	12.5338	12.1938	12.2752	12.5239	12.5382	12.732
12.6363	11.6305	11.9697	10.9258	11.7352	11.5705	11.7906	11.6965	11.1845	10.4991	11.1038	10.5102	10.452	10.2801	11.1759	10.8169	12.1475	11.2308	9.83578	11.7772	10.618	11.1092	11.9258	11.3966	10.2787	10.3618	11.8864	11.0616	11.3445	12.2656	10.5193	10.7108	10.6528	10.4076	10.8531	10.9029	10.5482	10.3028	11.667	10.4976	10.8082	11.9423	10.3354	11.1058	11.1617	10.6482	10.7283	10.4081	11.6392	10.9318
18.3104	18.3014	18.5787	17.9995	18.1335	17.73	17.7645	18.0874	18.03	18.1203	18.241	17.9561	17.7379	18.1644	17.9602	17.7744	18.1107	18.5162	17.9472	17.9136	17.7578	17.8446	17.5854	17.7519	17.9023	18.2347	17.879	17.4309	17.5349	17.5419	17.8848	17.9199	17.7016	18.0233	17.9054	17.8351	17.903	17.8745	17.9871	17.9557	18.0099	17.929	17.8429	18.0327	17.7217	17.696	17.5546	17.5058	17.3862	17.3486
11.5693	11.5624	11.7407	9.18795	10.652	11.4465	10.8439	11.8653	10.8383	11.1243	10.8151	10.5372	10.172	10.8	12.8827	10.7839	11.5837	11.4672	10.9868	10.9922	10.9383	11.0374	11.2018	11.6279	14.0341	14.3505	11.1936	12.6007	11.7747	10.8715	11.6438	10.4405	11.018	11.4009	11.8526	11.4043	10.4961	10.7117	12.1194	12.1271	10.9637	10.8833	10.9924	10.3822	10.2431	12.0644	9.8313	10.8161	10.8696	11.6937
11.767	12.4252	13.7721	11.5267	11.1245	11.6159	11.5987	11.3472	12.0265	11.2217	11.9264	11.2518	10.4833	10.6541	10.1361	11.4617	9.58715	10.9495	10.0721	9.97315	11.2916	11.7179	12.1005	10.1097	12.8439	12.616	12.7127	10.2171	12.6688	11.7237	12.4966	12.5887	13.4121	13.4688	13.7635	13.5319	13.4032	13.1911	13.0338	12.6229	13.5958	13.5181	13.4363	13.5217	12.2184	12.4993	12.5622	12.791	12.5865	12.6275
14.7355	14.5186	14.4037	14.6297	14.6061	14.0692	14.3077	14.5627	14.4654	14.4354	13.0437	14.6849	14.2818	14.212	14.1909	14.4256	14.4219	14.2145	14.4876	14.5622	13.9016	14.299	14.5312	14.4768	14.1904	13.941	14.0264	14.2965	13.908	13.9214	13.796	13.5094	13.8564	13.9863	13.6099	13.5651	13.623	13.5634	13.4967	13.4338	13.6818	13.6102	13.9025	13.7799	13.8385	13.6414	13.6223	13.6768	14.0127	13.9236
14.8309	11.5402	15.5806	14.4555	14.2607	12.2658	14.5949	14.1237	13.9811	11.4289	10.3813	13.9407	14.4928	13.9421	14.612	14.556	13.7778	14.6716	11.2708	13.632	14.0126	14.8145	14.7309	14.0512	14.4501	14.5793	14.0849	14.0441	14.1696	13.8086	13.9717	13.9188	13.9754	13.8506	13.7697	13.8679	13.6451	13.5103	13.3984	13.508	13.6634	12.9662	13.6	14.031	13.8944	13.8353	13.9257	13.5497	13.7897	14.1848
13.1848	13.5061	13.5381	14.5082	14.2365	14.057	14.2162	14.5681	14.2881	13.1619	13.9457	14.0806	14.0726	14.0737	14.0923	13.9451	13.5717	13.8207	13.7985	13.829	13.7041	13.5972	13.3616	13.4428	14.0988	14.2071	14.0976	14.4222	14.2862	14.4466	14.0704	14.0259	14.0024	13.969	13.8049	14.0179	13.9757	14.1858	14.0385	14.0469	14.0906	13.9208	13.8242	13.818	13.7715	13.7777	13.7346	13.8884	13.6541	13.4143
19.6052	19.462	20.0291	19.3872	19.3492	19.5521	19.3639	18.8902	19.2279	18.8423	18.7538	18.7142	18.7887	18.7654	18.7008	18.7407	18.6734	18.9095	18.5574	18.6913	18.7324	18.6084	18.4455	19.0206	20.007	20.2161	20.0333	20.0493	19.9361	19.9981	19.6814	19.5044	19.5968	19.2517	19.3141	19.3283	19.0089	19.0892	18.9739	18.9789	18.9689	18.9369	18.9777	18.8819	19.0599	18.919	18.9827	19.0153	19.1405	18.9527
14.7118	15.2803	15.1262	16.0645	16.0021	15.8132	16.3714	16.7464	16.6108	16.7168	16.2412	16.2594	17.5777	17.4439	17.7417	18.3509	16.993	18.6842	18.2519	18.165	17.9342	18.9595	19.1256	18.995	15.3368	16.2765	15.8594	15.1312	15.9019	16.2598	15.7448	16.5542	16.2225	16.3906	17.0214	17.0389	17.3473	16.9177	16.9006	16.6444	17.4416	17.747	17.7868	17.9366	17.9384	18.1456	18.4654	18.122	18.6125	18.9086
13.8456	13.4287	13.942	13.601	13.64	13.7687	13.5871	13.8605	14.0976	12.9506	13.8331	13.823	14.0246	13.8152	13.7595	14.0441	13.7508	13.0738	13.9927	13.7842	14.9825	14.1221	14.5356	13.9499	13.8858	13.9304	13.8479	13.0969	13.1144	12.8688	13.6588	13.5647	13.3369	13.4812	13.4408	13.3976	13.5136	13.4057	13.5245	13.4651	13.3039	13.2641	13.2162	13.3447	13.3265	13.5087	13.5131	13.2992	13.4066	13.1562
12.8007	11.1167	13.9408	14.5034	14.4298	14.2644	14.5608	11.081	11.2662	10.9451	14.5715	14.8002	14.8235	11.1406	11.6255	15.136	11.6307	12.1909	11.7404	11.6655	11.804	15.5152	15.643	13.8687	11.4946	11.1571	11.4124	11.5559	10.4901	11.5229	10.7566	10.9256	11.6271	12.0541	12.4649	12.2853	12.3338	12.5503	11.9546	11.6472	12.9773	13.1755	13.0669	12.8958	12.7394	13.081	12.6875	13.4325	13.6465	13.1237
13.9215	13.7368	13.606	11.5296	12.2143	11.6632	11.6385	10.4827	10.4951	10.7798	11.3841	10.5752	10.2473	10.5387	10.0597	11.5151	11.2996	10.1626	10.0455	10.4245	11.3465	10.0153	12.1944	11.8706	11.3663	10.8287	11.4622	11.855	12.0305	10.9034	11.0379	10.7357	10.8154	10.282	10.8834	11.1039	10.1101	10.7922	11.1209	10.4001	10.3213	11.395	11.1029	10.761	11.141	10.5249	11.3962	11.1051	11.1254	11.3152
14.6849	14.6624	15.195	14.4347	14.4429	14.5001	14.4849	14.2483	14.6052	14.3824	14.282	14.4952	14.1102	14.6591	14.4886	14.601	14.3742	15.0338	14.4179	14.4117	14.3844	14.6029	14.373	14.584	14.4489	14.3264	14.2179	14.2719	13.9508	13.9702	14.1711	13.9943	14.0676	14.1541	14.1142	14.085	14.2883	13.9151	13.8411	13.9783	14.402	14.1948	14.3438	14.379	13.9541	14.2017	13.808	13.7647	14.0522	13.8745
15.3871	15.4471	15.0516	14.0853	14.6095	14.149	14.8915	14.8243	14.9445	15.1686	15.4095	15.4446	15.331	15.9625	16.4383	16.0373	16.0567	16.0728	16.3965	16.5684	16.548	16.5655	16.4955	16.3129	14.9402	15.2151	15.093	15.3962	15.2815	15.3963	14.7964	14.5646	14.7146	14.2886	14.2287	14.3076	13.9231	13.5306	13.7212	14.3449	14.1014	14.2102	15.5789	15.4429	15.5791	15.7639	16.011	16.0399	15.7098	15.9117
12.4847	11.3529	11.2767	10.3714	12.1682	12.0766	10.6057	11.7972	11.7191	12.0553	12.2555	11.6496	11.7473	10.7291	11.4792	11.5776	10.8331	10.617	11.5998	11.6074	10.1606	10.8545	10.872	11.7324	11.5521	10.4809	10.4022	10.4927	12.2433	10.7365	11.4326	11.3829	11.6566	11.8138	11.9058	12.077	11.4439	11.4506	11.0714	10.0999	12.0351	12.1172	12.235	12.3279	11.9988	12.1243	11.4803	11.1462	11.8593	11.3161
13.3028	12.9038	12.8683	12.7397	13.7809	13.2902	13.2922	13.0877	13.4261	12.5712	12.5669	12.5359	13.6186	14.813	15.1819	14.9751	15.1678	15.0903	15.7486	15.3467	15.3439	16.0061	15.6675	16.348	12.5062	12.0324	12.4281	12.7901	12.9434	12.9997	12.3836	12.5235	12.888	12.7079	13.146	12.5153	12.946	12.5942	12.7422	12.1936	12.7311	13.0319	13.5109	13.7538	13.466	13.786	13.3828	13.6928	14.144	14.454
15.9192	15.795	15.8647	15.8105	16.707	16.2142	16.3755	15.7833	16.026	15.1515	16.2444	15.8217	15.9988	16.1276	16.1574	15.7719	15.8939	15.9568	15.8972	15.8551	16.2917	16.5365	16.8062	16.4551	15.9779	15.949	15.9331	15.5773	15.8741	15.8006	15.6741	15.9214	15.7765	15.9492	16.0549	16.0232	15.8263	15.8047	15.9066	15.879	15.9518	15.7762	16.073	16.3185	15.9952	15.9363	16.0724	15.7229	15.8574	16.2865
12.2926	10.5058	10.8692	9.88451	10.1075	11.3695	10.1525	10.8918	11.009	11.0078	11.4953	10.4931	10.7293	11.281	11.7717	10.184	11.7386	12.1971	10.991	10.6045	10.0697	10.3411	10.7248	10.5947	10.9956	12.4505	11.9673	10.3305	10.6349	11.6789	11.2066	11.9174	10.466	11.012	11.6258	9.83158	11.6082	11.9901	11.6719	10.5174	10.0034	10.2654	10.1164	9.34818	10.9207	11.8784	10.7984	9.84794	11.7258	10.8463
14.7461	15.387	14.8229	14.2609	14.7609	14.7016	14.0853	14.7462	14.63	14.9949	14.886	15.114	15.5459	15.9502	16.1817	16.756	16.2039	16.5103	16.5975	16.292	16.3791	17.0387	16.9864	16.5993	16.0486	16.3219	15.9687	15.7491	15.6652	15.7288	15.3868	15.2946	15.2385	14.9664	14.9118	15.0551	14.9104	15.1122	15.1782	15.3213	15.0681	14.9569	15.7182	15.9079	15.7307	16.4244	16.5216	16.7412	17.0449	16.8141
14.5825	13.403	14.0162	13.8722	14.5594	14.0714	13.9928	13.907	13.967	12.6406	13.4577	12.726	13.213	13.1591	12.8461	13.1548	13.1145	13.0399	13.5698	13.3948	13.941	14.7313	15.0985	14.714	14.3275	13.7452	14.1093	14.0964	14.1271	14.1904	14.1063	14.4729	14.2182	13.8201	14.1893	14.1277	14.1798	14.3131	14.5365	14.3627	14.0736	14.0827	14.1024	14.1205	14.345	14.18	14.3118	14.5667	14.0655	14.0929
10.4531	10.3265	11.2167	10.9471	12.2402	11.8461	11.6862	11.0306	11.2428	11.2408	10.9629	11.035	9.9686	11.4595	12.0611	10.7246	9.5344	12.6364	11.44	11.722	10.5503	10.6264	11.3151	11.1879	12.686	11.0119	10.2637	10.183	11.3123	10.4373	11.0485	11.4142	10.2278	11.2577	10.5678	10.6389	10.9443	10.7574	10.8222	12.427	10.3812	11.5364	12.2265	10.9433	11.7178	10.0816	11.4516	12.7542	11.3191	11.3792
14.8472	14.6879	14.0986	13.2038	13.331	11.4925	13.5655	13.1275	13.3253	13.363	13.2587	13.7377	11.0196	12.5654	11.096	10.5851	10.6916	11.1485	11.7188	11.5247	11.2393	10.9144	12.2002	9.75153	11.3815	11.3305	10.682	11.0841	11.8407	12.8653	11.1767	10.7425	12.1826	12.7201	12.7603	12.4934	11.8321	11.5709	11.5506	10.1662	10.4154	10.8571	11.6109	9.85977	13.2235	10.5915	12.363	12.5887	11.3454	11.0386
14.4058	13.3528	14.3876	15.7286	15.2658	17.0226	15.574	16.152	16.5101	13.2254	13.4976	13.5348	13.9274	13.2425	12.6917	13.5714	13.2534	13.4293	13.4562	13.6629	13.3846	13.3318	13.1392	13.3002	14.1291	14.2507	13.5797	13.0159	15.3952	15.2049	13.4868	13.7549	17.6997	10.7526	11.7476	11.8124	16.6269	13.0411	14.3962	15.2115	11.2482	12.9734	12.2583	12.2231	14.9497	12.8514	11.5017	14.7824	11.2489	10.9766
15.3108	15.2656	15.2312	15.0459	15.2389	15.2305	15.4359	15.3113	15.2211	15.2592	15.4925	15.2175	15.2849	15.3788	15.4246	15.5019	15.3524	15.5902	15.5312	15.2929	15.4363	15.609	15.743	15.5488	14.529	14.5231	14.335	14.414	14.5122	14.4926	14.5899	14.5739	14.5527	14.6492	14.6231	14.6052	15.0059	15.1906	15.1192	15.2871	15.1961	15.2666	14.976	15.0761	15.0797	14.8884	15.0341	15.2682	14.8866	14.8473
13.6269	11.7589	13.3568	13.291	13.2148	13.1252	13.265	13.3872	13.3733	13.2726	13.8366	13.3897	13.8672	13.6828	14.2143	14.0937	14.1919	14.5176	14.2001	14.2483	14.2257	14.1852	14.2761	13.8251	13.6963	13.4664	13.8447	13.8554	13.9771	13.9966	13.6384	13.5631	13.6343	13.2355	13.6097	13.6671	13.1286	13.5139	13.1862	13.2527	13.2614	13.5464	13.3495	13.5422	13.6779	13.9114	14.0125	13.8789	14.537	14.307
10.9056	10.4519	11.1645	16.3081	11.3012	11.9086	11.1887	12.2502	11.3469	11.0816	11.1219	11.1648	9.98294	12.2818	11.1047	10.572	11.1377	11.0347	11.4294	16.3851	11.8555	17.2608	17.4635	16.838	13.0801	13.1848	12.2351	11.3445	11.3351	12.2199	11.1041	11.9201	11.8653	11.3201	11.211	10.7489	10.6404	11.0872	11.9498	11.0653	10.0634	9.83181	10.452	10.7069	10.7732	11.3796	11.3482	11.6528	11.867	11.4239
12.45	13.7434	12.7709	12.7134	12.3963	12.6505	12.5845	12.9807	12.7931	12.3467	11.975	13.6299	11.3205	11.7261	13.6689	11.3778	13.5646	13.7184	13.5705	13.4524	13.4408	13.0648	13.8545	13.5505	12.9129	13.375	13.1586	13.2302	12.8776	12.0146	12.5764	13.0724	12.2642	12.3819	12.5776	12.3089	12.6376	12.9242	12.6374	13.0294	13.0356	12.8312	12.9333	13.0702	12.6934	12.7422	13.4255	12.5382	12.5001	12.7027
11.0574	13.9546	11.563	11.1133	10.9497	11.8853	10.7762	11.5206	10.3657	10.1517	10.785	10.5165	10.2518	15.0554	11.0974	11.0311	10.9982	11.4145	11.4594	12.4485	19.9481	10.2332	11.0469	10.1884	12.267	12.5136	12.0917	14.3296	13.3964	12.9241	11.6152	11.2966	10.9756	18.493	10.8085	11.2327	10.7076	11.4231	11.0595	11.3791	11.592	10.6008	10.1332	10.828	10.7903	11.7635	11.2457	9.7545	11.0575	11.7055
14.9109	15.0068	15.0068	15.6	15.7849	15.6447	15.8805	15.9464	15.496	15.67	15.7395	15.7496	16.1114	16.1138	16.0457	16.3498	16.2762	16.424	16.5065	16.1622	16.1988	16.7558	16.694	16.3504	13.7201	13.3595	13.3921	13.6142	13.7205	14.129	14.3303	14.4077	14.1464	14.616	14.4261	14.7355	15.2516	15.0149	15.4388	15.6389	15.3465	15.3577	15.374	15.2445	15.5541	15.4662	15.6142	15.4335	15.5238	15.1737
19.9396	20.0907	20.0194	19.8421	20.0002	19.8072	19.607	19.8586	19.7191	19.7567	19.6119	19.646	19.3479	19.4787	19.326	19.4547	19.5785	19.7402	19.4721	19.7519	19.4	19.4138	19.5879	19.3166	20.3555	19.9651	20.0044	19.86	19.8931	19.8146	19.792	19.6819	19.8395	19.83	19.7927	19.7899	19.6042	19.7419	19.7315	19.842	19.7618	19.5444	19.8064	19.8424	19.6216	19.7358	19.568	19.673	19.7182	19.5794
14.5705	15.2407	14.9962	14.3734	14.7173	14.6318	14.0719	13.6517	13.9235	14.605	14.8153	14.651	14.4728	14.2894	14.4968	14.3738	14.3472	14.6688	14.5158	14.1961	14.2808	14.408	14.7221	14.5957	14.6496	14.4491	14.2033	14.6684	14.465	14.6423	14.3982	14.4696	14.0695	13.6425	13.9836	13.9299	13.4193	14.0259	13.6975	13.8904	13.448	13.4167	13.4863	13.5352	13.4789	13.4542	13.3415	13.9479	13.2069	13.116
11.5146	10.9335	10.5066	10.8169	12.4442	11.5141	11.895	11.8775	11.6303	12.5853	11.258	12.0312	12.0136	11.4909	10.1675	12.3421	10.37	10.9494	11.5475	10.6975	11.7457	10.6678	11.7587	10.9335	11.632	11.345	12.1806	12.1979	12.0389	10.1398	10.9122	10.7796	12.0811	11.6992	11.8819	12.1592	11.8772	11.8322	10.4328	12.566	11.667	11.6283	11.6133	11.2353	11.4261	11.5181	11.9642	11.2455	11.1249	10.9428
12.2532	12.6326	15.7392	12.9535	12.3712	12.7278	13.4559	13.5704	13.5995	11.9291	13.5801	12.7325	13.7942	13.6005	13.6786	13.6674	13.7009	13.7258	13.8264	13.7893	13.97	13.9158	14.149	13.3889	12.5575	12.5784	12.2393	13.6243	12.9475	11.9463	12.5782	12.8384	12.15	12.7033	13.0572	12.9705	12.9156	12.7476	12.7405	13.0371	12.3013	12.2764	12.6834	12.5531	12.3875	12.992	12.8093	13.0425	13.0425	12.5652
16.1399	14.7974	16.4156	15.6651	15.5337	15.7552	15.5177	15.6493	15.2684	13.7466	13.0097	13.5486	13.4089	12.9396	13.3367	13.399	13.3257	13.6825	13.1849	15.0948	14.6516	14.9937	14.962	14.7128	13.8162	13.9764	13.9201	13.6737	12.7532	13.8084	13.735	13.3423	13.4885	13.357	12.9165	12.8211	13.2483	13.0375	13.6217	12.8211	13.2587	12.9013	13.5239	12.9855	12.9925	13.4835	13.7627	13.7155	13.547	12.9048
13.5324	13.9333	13.4266	14.2155	14.1367	14.0426	14.5446	14.6417	14.4136	14.8533	14.6449	14.535	14.9686	14.9176	14.8772	15.0689	14.8307	15.0746	15.3316	15.2333	15.0401	15.1942	15.2589	15.4001	13.3511	13.2878	13.1787	12.6086	13.2551	13.4633	13.1755	13.5651	13.8834	13.9581	14.119	14.1084	14.2758	14.1136	14.5035	14.076	14.448	14.6065	14.4144	14.5648	14.4342	14.5355	14.5932	14.422	14.8105	14.4914
15.6724	15.694	15.5542	15.5531	15.3726	15.025	15.331	15.0479	14.9711	14.2556	14.4871	14.3224	14.2666	14.0775	14.6361	14.3124	14.5685	14.7384	14.914	14.9382	14.7406	15.0285	14.931	14.7844	15.9197	16.2093	15.9748	15.4571	15.7314	15.5455	15.645	15.6247	15.4937	15.6287	15.8166	15.584	15.6454	15.9194	15.478	15.6966	15.6357	15.597	15.3699	15.318	15.3573	15.2661	15.1696	15.2046	14.9962	14.9868
11.4797	10.5457	10.2959	10.7211	11.5895	10.7055	11.7226	10.9729	12.4729	10.2738	10.7061	11.8173	10.865	10.6441	10.8629	10.4775	10.7472	10.7053	11.71	10.4665	10.8199	11.5493	12.6268	10.5636	11.8324	11.3778	11.1898	11.7707	11.6396	11.1909	10.36	12.2897	11.49	11.9236	10.508	10.9103	11.1112	11.2729	12.0995	11.4131	10.1306	10.1521	11.0222	10.4413	11.0739	10.7441	11.414	11.571	11.1098	10.6404
12.3896	10.5637	11.3194	13.7135	14.21	13.7652	10.8943	15.5567	11.4948	13.3491	12.0016	13.4701	13.4563	13.4316	11.3033	10.0648	13.4695	13.1661	10.5389	12.7262	10.6983	11.9115	13.4304	12.1236	13.6918	13.8578	13.4255	12.8591	12.2854	11.9846	12.4011	12.5048	12.6511	11.9848	11.9205	12.5044	12.8056	12.7848	12.8826	12.8289	12.7344	12.9679	11.877	12.4414	11.8768	12.0446	11.5809	11.8446	10.7667	11.6639
11.3709	10.9314	11.3029	11.382	11.3902	12.1902	10.7672	12.1622	10.569	11.2794	10.9161	11.3599	12.2572	10.7474	11.8946	11.8418	10.9824	10.368	10.9817	11.8762	11.8639	10.6847	11.8248	10.8381	12.782	12.5195	10.9987	10.8872	12.0671	11.1003	10.8705	11.8429	12.3837	11.2376	11.1789	12.0528	12.2	12.6841	12.3719	10.2626	12.6403	12.29	12.2032	11.677	11.9992	11.2275	11.3842	10.7283	12.0816	11.1891
16.1626	16.3658	16.1887	16.2492	16.1561	16.2054	16.0147	16.2967	16.2091	16.0416	16.2364	16.153	16.1607	16.1373	16.1029	15.9436	16.049	15.8912	16.1154	16.0861	15.8959	16.004	16.0238	15.9723	15.781	15.9088	15.7525	15.3844	15.7593	15.5233	15.8344	15.828	15.786	15.6777	15.9101	15.8386	15.8377	15.8324	15.7316	15.9784	15.7936	15.8697	15.7291	15.7534	15.7107	15.6705	15.6523	15.5954	15.5144	15.5628
12.7271	13.03	12.6832	13.3107	13.1986	13.3452	13.6136	13.4794	13.4842	12.6159	12.8657	13.6231	14.1506	14.0421	14.261	14.4077	14.425	14.3654	14.8057	14.6916	14.7737	15.5767	15.49	15.4086	13.6328	13.5621	13.3544	13.1515	13.1133	13.2356	13.4713	13.3909	13.1383	13.4745	13.417	13.4336	13.6297	13.5348	13.4176	13.7021	13.4177	13.4123	13.4755	13.5169	13.1874	14.0158	14.0767	14.0046	14.3833	14.2686
15.6597	15.5079	15.4206	15.6684	15.8081	15.6966	15.9707	15.7004	15.706	15.8096	16.0886	15.6129	16.5427	16.1339	16.3726	16.5477	16.5194	16.6742	16.7572	16.4067	16.8682	17.1748	17.0131	16.9524	16.2184	15.9675	15.9453	15.7517	16.0128	15.9594	16.0473	16.0219	15.9292	16.3363	16.1805	16.1041	16.3721	16.6697	16.568	16.4198	16.2486	16.447	16.2287	16.2319	16.1851	16.5065	16.5478	16.957	16.6223	16.8578
13.5335	13.2395	12.5081	13.2138	12.2155	13.2821	12.8099	13.6447	13.4211	13.6277	14.0209	13.7473	13.0266	13.8111	13.7867	13.7408	12.5784	13.4976	13.659	13.8073	13.6426	12.7408	13.1006	13.5495	13.4902	13.6191	14.5463	12.4727	14.8346	10.0078	12.7963	13.2281	14.3735	12.6982	13.1274	13.5485	12.9952	13.1003	13.2906	13.8011	13.2462	13.7399	13.6759	13.8202	13.9649	14.0131	14.1223	14.4395	13.8002	13.9715
11.6782	10.9226	12.7367	12.3489	9.91944	9.97809	12.1879	12.598	10.9978	12.7147	13.0012	12.1726	12.646	12.6116	12.6571	10.9366	12.1935	12.5683	11.9004	13.5385	11.1106	13.3104	12.1945	13.6861	13.1528	13.7324	13.1974	13.6079	13.3421	13.3563	13.8258	13.8408	13.687	13.9159	13.9339	13.9719	13.8174	13.9626	13.831	13.7492	13.5561	13.4886	11.7122	11.6909	11.6538	11.1417	10.9494	11.069	10.4159	11.7229
10.8395	11.1342	10.8296	10.4803	10.6083	11.9337	11.6443	11.0263	11.1998	10.031	10.7714	10.8137	11.2354	11.1466	10.4956	11.1694	10.6048	11.5713	10.6682	10.4308	11.6277	10.764	11.8993	10.6421	13.8873	11.7177	14.4322	14.3625	13.4961	13.785	13.5968	13.5529	13.72	13.3919	13.4211	13.3708	9.85551	13.3904	11.2417	13.1116	12.3293	13.1509	13.727	13.3921	13.516	13.1005	13.391	13.6456	13.5055	13.3421
11.8189	11.1084	11.2454	11.9257	12.0757	11.3139	10.4631	11.1559	9.74668	9.70767	10.76	11.0764	10.3678	10.7698	10.8873	10.6148	9.26145	11.4918	10.8671	11.5556	10.9387	10.1594	10.0908	11.9969	10.2527	11.821	9.44213	10.8762	10.9305	11.1677	11.2404	11.7946	11.3827	10.5978	10.973	9.97318	10.4064	10.516	10.7932	10.643	11.0259	9.61075	10.8886	9.87852	10.1342	11.0614	9.52647	10.6353	11.6081	11.5591
13.971	13.7376	13.819	14.3355	14.2967	14.4379	14.678	14.6028	14.5622	14.2964	14.6688	14.7909	15.0944	15.0235	15.0989	15.2971	15.4447	15.3983	15.7026	15.6956	15.417	16.081	16.0291	15.7514	13.7541	13.6076	13.2937	13.8278	14.1736	13.8885	13.598	14.0567	14.1102	14.0046	14.2047	13.9352	14.2928	14.3115	14.2999	14.6131	14.6796	14.4858	14.4633	14.4499	14.4003	14.7938	14.7927	14.8052	15.0402	14.9322
14.5401	14.718	14.3597	13.979	14.4095	13.9497	14.6628	15.273	13.8134	14.2728	14.6021	14.2636	14.5236	14.5383	14.6105	14.5643	14.1718	14.7422	14.4029	14.3783	15.0597	15.3083	14.153	15.2231	14.348	14.4203	14.4487	14.3573	14.3172	14.6826	14.5516	14.6068	14.34	14.296	14.4511	14.6169	14.7569	15.1132	15.129	15.4424	14.9252	14.9467	14.7445	14.7244	14.8202	14.7637	14.8482	15.2314	14.7628	14.6884
12.7585	11.2025	11.3898	11.8983	12.74	11.8483	13.0544	10.8003	14.0034	11.4087	13.3461	11.0581	12.4018	13.042	12.615	12.4297	12.3749	12.6073	12.5424	12.3745	12.639	12.1861	11.7565	12.4686	10.872	11.6718	10.5193	11.4968	10.1162	12.2939	11.1323	10.5653	11.2731	11.9038	11.7647	10.4346	10.3053	11.3831	11.4668	11.0523	9.82482	10.756	10.2335	10.182	11.1952	11.2102	10.9295	11.1104	10.5436	11.4216
16.0606	16.1677	15.8666	16.25	16.3621	16.3352	16.2197	16.355	16.3621	16.7159	16.6242	16.3864	16.4129	16.4946	16.4548	16.9051	16.7358	17.0962	16.8476	16.9582	16.5256	17.1945	17.3128	16.8601	16.8029	16.8961	16.8554	16.7459	17.2532	17.2435	17.1152	17.25	17.0659	16.8667	17.0314	16.9625	16.8767	16.8265	16.7177	16.779	16.7085	16.4582	16.3605	16.1082	16.4159	16.278	16.1922	16.1178	16.1648	16.2992
15.8865	15.8678	15.8802	15.9649	15.9823	15.8041	15.961	15.887	15.8108	15.474	15.4075	15.3285	15.0231	15.1769	15.5191	14.2329	14.616	15.2301	15.14	15.1956	15.3632	14.9564	15.131	15.3845	14.6151	14.5662	14.3939	14.9122	15.0166	14.6047	14.8117	14.6668	14.7505	15.148	15.1602	14.9797	15.4605	15.4487	15.2293	15.2028	15.3321	15.4005	15.0952	15.0551	14.9984	14.5933	14.6215	14.5539	14.5948	14.5283
18.3608	14.3378	14.3114	16.8693	17.9751	17.9865	17.2597	17.2866	17.2611	13.9267	13.6024	12.4539	13.2309	14.5224	12.7846	15.2989	14.0908	14.284	14.9676	14.981	14.4141	12.2965	14.961	12.3433	18.5098	18.6721	15.853	17.4564	15.8495	15.7651	17.3856	15.8938	14.0351	17.5583	17.3882	17.8434	17.561	17.8776	13.5454	15.3675	16.2454	17.6683	17.2787	14.1528	13.3015	14.4953	18.2095	17.4185	17.4757	13.1908
12.1522	11.822	11.8233	12.2718	12.5525	12.2052	12.564	12.6145	11.8484	11.7201	12.009	11.8543	11.4278	10.5301	11.0264	11.4786	11.4416	10.5503	12.3259	11.1928	10.7	10.5594	11.0041	10.8619	11.9682	11.3195	11.335	11.8629	11.9606	10.7492	11.6607	11.7994	11.5778	10.9486	11.3042	11.3991	11.3396	12.5375	11.9377	12.2501	11.276	11.546	12.3897	12.8261	11.8567	12.8609	12.1437	12.0796	10.5021	12.257
12.1242	11.0807	10.7816	12.8443	11.1486	11.1261	11.4761	10.4998	10.6848	8.92059	11.1577	10.3531	11.4365	10.2174	11.355	10.0881	10.7461	9.70746	10.8311	11.0461	11.1249	9.46218	11.3691	11.0487	10.3926	11.1177	10.6015	9.97656	11.506	11.7906	11.7308	11.1132	11.0923	10.3628	10.8114	10.6053	10.317	11.7401	11.521	10.7395	10.9397	10.3531	11.9614	11.2547	10.354	10.3659	10.8973	10.4939	11.1328	10.356
12.027	11.6586	11.8384	12.5169	11.2767	10.7624	10.2956	11.1568	11.6473	11.3325	10.0113	10.0645	10.2821	10.5848	10.6622	11.1188	10.9943	10.3946	11.9879	11.0355	11.2261	10.4408	12.1208	10.8286	12.2495	10.8981	11.2557	11.5437	10.4866	11.8952	11.566	11.3259	10.1389	10.7279	10.7636	11.5893	10.8286	11.4718	11.3397	11.8531	10.038	11.4884	13.3722	11.1101	11.9308	10.7415	10.5053	10.8564	11.2326	10.605
14.3275	13.8589	13.915	14.186	14.2036	14.2246	14.4592	14.5501	14.4618	14.3874	14.6995	14.1663	14.7581	14.2968	14.4806	14.5682	14.4766	14.979	14.6373	14.7045	14.9565	14.878	14.7991	14.7763	14.2276	14.1504	14.1208	14.4358	14.3666	14.4526	14.3417	14.3988	14.2213	14.3913	14.355	14.282	14.6628	14.3971	14.2912	14.4896	14.7269	14.5041	14.5695	14.4518	14.3942	14.2324	14.4155	14.3057	14.4464	14.2728
13.0403	12.3582	14.1489	13.4437	14.1924	14.0669	13.7384	13.873	10.3317	13.4471	13.4856	13.5845	14.008	13.5905	14.138	14.1097	14.1249	13.8623	14.2493	13.7429	14.3082	14.3962	14.7996	14.1104	12.8447	12.6176	12.8078	12.9071	12.5957	13.2278	12.4501	12.8148	12.3145	12.1886	12.1446	12.2499	11.3837	11.7955	12.7316	12.7525	11.6053	11.4473	12.3555	11.7782	11.788	12.1661	11.9482	13.4596	11.4189	11.5545
19.0142	18.7808	18.8832	18.9741	18.5768	18.7017	18.7358	18.7323	18.6901	18.8072	18.7671	18.7591	18.6902	18.5376	18.5004	18.6248	18.7439	18.5967	18.6219	18.738	18.4156	18.3912	18.3348	18.4969	20.0888	20.2283	20.1572	20.6506	20.1871	20.0901	20.1472	19.8082	19.7278	19.8846	19.9825	19.9906	19.6259	19.9607	19.9101	19.687	19.5826	19.7065	19.4184	19.3096	19.5692	18.9846	19.2547	19.4661	19.1611	19.023
15.0484	15.042	15.0661	14.543	14.7138	14.7897	14.7655	14.8081	14.6639	14.9253	15.2077	13.8086	14.8335	14.8912	14.911	14.9793	15.0361	15.5024	14.8695	14.6537	14.4345	15.089	15.1344	14.5585	14.8519	14.8784	14.9119	14.232	14.1902	14.1323	14.4922	14.3888	13.8918	13.8484	14.0255	13.5438	13.8728	14.0674	14.2475	14.8231	14.0807	13.9468	14.2748	14.2383	14.3766	14.3791	14.6412	14.8428	14.3817	14.3616
14.3291	14.2806	14.3887	14.6315	14.5775	14.5196	14.4637	14.4454	14.434	14.723	14.3813	14.5495	15.4267	15.5012	15.6103	15.7666	15.8833	15.7557	16.1163	16.0736	15.9398	16.3044	16.2364	16.5099	13.8736	14.0949	13.7555	13.8906	13.618	13.7622	14.0103	14.0518	14.2134	14.3737	14.3803	14.4202	14.4731	14.2049	14.3335	14.3509	14.5216	14.4019	14.7758	14.7266	14.9927	15.4189	15.3121	15.2271	15.7424	15.8208
19.3425	19.3963	19.5678	19.524	19.1459	19.7781	19.3863	19.1659	19.1334	18.8281	18.391	18.4615	18.3582	18.3377	19.0343	18.8582	19.1121	18.5807	18.6702	18.5885	19.0636	18.587	18.4132	18.2913	18.3364	18.3406	18.5292	18.3846	18.3173	18.3278	18.6843	18.7021	18.6847	19.3	19.0504	19.0471	18.7505	18.4868	18.8018	18.4519	18.3812	18.3505	18.1686	18.1006	18.0815	18.0506	18.3478	17.8268	17.8298	18.0981
14.779	14.9242	14.5158	14.4038	14.392	14.5553	14.5537	14.3563	14.3318	13.4605	14.6132	14.6756	14.2564	14.1814	14.2592	14.3086	14.2884	14.2071	14.2889	14.2703	13.9538	14.8357	15.2302	14.7697	14.4145	14.5548	14.1489	14.5826	14.6232	14.552	14.5553	14.6887	14.2085	14.1569	14.2166	14.0951	14.2894	14.4482	14.2708	14.6108	13.9097	13.9925	13.8153	13.7221	13.6791	13.7508	13.6179	14.168	13.6146	13.2304
14.2855	12.0101	13.8985	10.3586	12.3268	12.9847	12.5812	13.3043	12.7956	12.1246	11.8929	12.257	11.3037	12.1826	11.7581	11.382	10.6241	10.7433	10.6564	11.2274	11.0032	10.4174	10.8915	12.0609	13.2096	13.1091	13.0059	11.8556	12.6953	12.4543	13.0744	12.231	12.9514	12.8669	12.8311	12.9385	12.1346	11.3673	11.6554	10.7286	11.854	11.5313	10.9971	11.2752	10.7073	10.4484	10.5167	10.4476	11.8681	10.4933
17.5932	17.6036	17.6044	17.4637	17.3861	17.2732	17.5996	17.0855	17.4221	16.2612	17.8559	17.5723	17.4668	17.3234	17.4629	17.3317	17.3394	17.7286	17.3575	17.4776	17.4047	17.8255	17.9532	17.503	17.2865	17.3226	17.0514	17.1446	17.0974	17.2942	17.3239	17.3614	16.8583	16.8518	16.6371	16.7811	16.9181	17.1732	17.3894	17.4874	16.8794	16.9913	16.8119	16.5845	16.6681	16.7434	16.7661	17.169	16.5956	16.5129
14.1979	14.3842	14.3114	13.8425	13.8931	13.8229	13.9695	13.9762	13.9376	11.7776	11.8902	12.1032	11.637	11.2776	14.3362	11.362	14.3343	13.292	13.6893	13.5441	13.6897	13.4867	13.6847	13.4251	14.6225	14.4346	14.3361	13.6763	13.8525	13.7142	13.5563	13.6087	13.6945	13.4186	13.2261	13.0465	13.4302	13.5869	13.9309	13.834	13.3305	13.6147	13.3906	13.4694	13.611	13.4873	13.2586	13.8171	13.1465	13.0623
14.5119	12.172	11.4702	9.24928	10.4255	11.1493	11.5326	13.9921	13.73	13.484	14.0425	13.8471	13.4398	13.3078	13.1483	11.8627	11.857	9.86308	13.7608	13.7179	11.3009	11.8009	11.5828	10.4865	14.7035	13.9549	12.9253	12.4533	12.5941	12.9042	10.9647	11.5973	11.2937	11.2601	10.602	12.5693	11.3603	11.6622	12.3581	11.5073	10.5047	10.8649	10.017	11.4903	10.7438	10.4621	13.7093	11.0619	11.177	11.0914
11.9954	11.2151	10.6975	11.0826	11.147	12.3368	11.315	11.2526	11.9449	11.5274	10.78	9.81474	10.4337	10.7092	11.0142	11.6136	11.2044	11.3003	11.173	11.5068	11.6248	9.66815	11.7142	11.422	11.0307	12.1073	10.0348	10.9949	11.5219	11.0474	10.0637	11.1082	10.7497	11.3387	10.592	11.2102	11.6765	9.81597	10.853	10.2539	11.2415	11.2422	10.3556	11.1455	11.1757	11.6177	10.3826	10.6888	11.0382	10.8576
11.4739	10.6654	10.5509	10.6669	11.4579	10.7262	11.9785	10.3095	11.405	10.7232	11.2201	10.1949	11.0232	10.9278	10.0233	11.8279	12.4867	10.4354	10.9123	11.2514	9.95081	11.8913	13.2774	10.9652	11.6857	11.2164	10.706	12.2771	10.7794	10.7843	11.3173	10.9903	10.9186	11.0972	11.4593	11.6868	11.145	10.0719	11.832	10.7246	10.4745	11.5772	10.6265	10.8698	11.1741	11.1869	11.1861	10.5177	11.9635	11.465
12.1567	12.3365	11.9882	10.3751	10.805	12.1408	13.1146	9.93883	13.0806	13.3771	13.1061	13.1853	12.613	12.8122	12.5013	13.9856	12.1427	13.7329	10.3741	12.0966	12.1955	10.4305	11.5911	12.1268	11.5085	12.2047	14.8588	11.2978	15.1484	10.0534	14.8181	14.3252	11.5913	10.6061	10.7539	10.6719	10.6396	11.7831	11.6706	11.7588	12.5002	12.4542	13.2138	13.5214	13.2554	13.1964	13.1873	12.6245	12.7502	12.6701
14.783	11.7872	15.3049	12.5802	11.551	11.1616	11.6487	15.13	11.5327	12.4204	11.9184	11.9005	12.9817	11.503	12.678	12.77	11.4254	11.4632	12.1639	12.277	12.0081	12.5335	12.3507	12.1426	12.6077	10.5443	13.6383	11.4033	12.537	12.5978	14.149	12.4271	12.3853	13.011	12.5599	12.6659	13.0361	12.9523	13.2507	13.8776	12.5507	12.82	13.2078	12.9862	13.0255	13.4043	13.5516	13.3375	12.4713	12.8784
11.7251	10.3092	10.9184	10.5517	12.272	11.6542	10.7505	11.3213	10.8483	11.7825	11.0145	9.67708	11.8838	11.8802	9.8304	9.54917	9.24768	10.4033	10.508	10.0893	9.97655	10.0057	10.2288	11.0822	10.9404	12.3892	11.7221	11.4434	11.1201	11.6154	10.0253	11.3782	11.35	12.2714	11.6983	10.9773	10.911	10.9162	10.7686	10.8212	11.1402	9.79718	11.643	10.3667	11.3038	11.8993	11.0785	10.456	10.351	11.3671
14.0598	13.8956	13.9329	13.7011	14.0999	14.6442	14.1893	13.9443	13.9576	13.3779	12.812	13.0816	12.9424	13.2221	13.1581	12.9495	13.8022	13.9387	13.3759	13.5329	13.6069	13.9833	13.4466	13.6181	15.1733	14.3463	14.0053	13.5663	13.7994	13.7964	13.8748	13.8921	13.9457	13.4558	13.7055	13.6655	13.0079	13.7757	13.4706	14.7417	13.6368	13.5304	13.2413	13.9489	13.454	13.9811	14.0315	13.9524	13.3324	14.0726
14.6175	14.8118	14.5227	14.668	14.8737	14.9438	14.8067	14.8815	14.7263	15.3352	15.3607	15.1642	15.3549	15.3675	15.4493	15.5026	15.523	15.1777	15.5777	15.5336	15.7182	15.9208	15.875	15.4485	13.0096	13.7639	13.8215	14.2173	14.2449	14.4482	14.659	14.7675	14.5646	14.4816	14.6271	14.4797	14.4272	14.528	14.7778	14.7536	14.4411	14.5596	14.1423	14.1628	14.1635	14.1714	14.2149	14.4357	14.0938	14.2787
10.8192	10.898	12.1776	10.0648	11.907	10.0251	9.80548	11.0005	10.8325	11.1813	11.0751	9.83285	10.6623	11.2109	10.9143	10.5457	11.4903	11.4389	11.3765	11.9758	10.5524	11.6147	12.2815	11.2885	11.4683	11.3393	10.6292	11.4138	11.2669	11.2044	11.4774	10.44	10.735	10.8929	11.4341	10.9558	12.3957	11.0662	12.6404	11.8999	11.5686	11.0287	11.6343	10.6105	11.0333	10.9071	10.939	10.2498	10.6256	10.5371
10.9622	10.3271	11.5821	10.31	10.7531	12.2888	10.6558	10.3065	11.959	11.2368	10.6395	9.87495	11.1779	9.79796	10.8598	11.0429	10.2052	12.5822	10.5248	12.2321	9.83677	10.4753	12.0157	11.8237	11.1594	10.3972	10.8003	10.1283	11.7311	10.256	11.7941	11.343	9.12491	12.1349	10.4922	11.9163	10.934	10.6957	10.0152	10.8257	11.6695	10.7755	10.2656	11.5922	10.2656	10.0004	10.2322	10.7411	11.0388	10.8116
16.3806	16.3736	16.4186	16.2334	16.3206	16.2625	16.0545	16.1674	16.2344	16.1004	16.1578	16.1676	16.1657	16.1367	15.8964	16.2122	16.1327	16.1599	16.2056	16.0044	15.9678	16.0831	15.7422	16.0927	16.1899	16.2582	16.321	15.5585	15.8138	15.5442	15.7122	15.7097	15.7429	15.8467	15.6596	15.7102	15.63	15.6367	15.495	15.6818	15.791	15.8546	15.6368	15.607	15.6803	15.503	15.5151	15.4333	15.3277	15.3728
13.3156	13.7079	13.4	13.536	13.722	13.3371	13.5757	13.0798	13.5611	13.3245	13.2194	12.9364	12.9173	12.8371	12.9693	12.0011	12.7874	13.0156	13.0067	12.973	12.822	13.0757	13.3171	13.4463	13.3847	13.5598	13.2212	13.1097	12.7436	13.2366	13.186	13.0874	13.0807	13.0645	13.0655	13.0611	13.021	13.2382	13.4137	13.2672	12.8943	12.6779	12.6001	12.9678	12.8806	12.4767	12.655	12.8114	12.7746	12.9081
17.922	17.8467	17.6958	18.2084	18.2004	18.33	18.1893	18.2573	17.9844	17.0524	17.2226	17.127	17.1691	16.8286	16.4292	16.141	16.4995	16.7419	16.3268	16.8908	16.8102	16.1411	16.1697	16.142	16.8209	17.0738	17.0152	17.3354	17.5814	17.6066	17.6716	17.8072	17.601	17.7177	17.657	17.5562	17.8924	17.5609	17.7757	17.6	17.5502	17.5044	17.3949	17.4184	17.3087	16.8607	17.0958	17.2529	16.3488	16.4192
14.5491	14.0475	14.0407	14.1923	14.3645	14.4006	14.1459	14.5609	14.3952	13.7992	14.302	14.5042	14.6791	14.2919	14.584	14.7325	14.6208	14.6087	14.7181	14.6933	14.1985	14.6698	14.2983	14.9859	13.739	13.546	13.5854	13.4395	13.68	13.3996	13.4591	13.3682	13.6948	13.5385	13.737	13.8218	13.3513	13.5275	13.4095	13.3624	13.667	13.7692	13.9734	13.992	13.9664	13.9886	13.9949	13.8685	14.2405	14.2801
16.6979	16.762	16.7138	17.0933	17.1672	17.2617	17.331	17.377	17.2101	16.8663	17.0302	17.0651	16.9999	16.749	16.586	16.7802	16.7885	16.5871	16.7984	16.8155	16.7903	16.9384	16.883	16.8583	17.7243	17.7805	17.7135	17.3608	17.0319	17.2126	17.3116	17.2577	17.1005	17.0102	17.0283	16.9922	16.8525	16.8185	16.8785	16.8568	16.33	16.2606	16.3379	16.4197	16.3156	16.1088	16.2684	16.4072	16.0411	16.2296
14.0218	14.2696	14.6302	14.3088	14.1441	14.128	11.6238	11.7566	14.7605	14.1439	15.0467	11.8423	12.2672	13.2744	12.7871	15.0943	12.4691	12.3509	12.4204	13.5122	12.4417	15.1234	13.3534	15.1817	14.3493	12.3669	14.8012	13.5182	13.8229	13.6592	13.3806	13.8339	13.5988	12.7429	13.7313	13.4104	13.3059	13.5095	13.4186	13.8104	13.4111	13.9221	13.5956	13.7761	13.7568	14.0688	13.9337	14.4682	14.286	14.158
14.3209	14.5683	14.0462	14.2874	14.0627	14.2725	14.2151	13.7178	14.1089	13.4942	13.7088	13.8778	13.68	13.6987	13.7299	13.8998	14.1142	13.8474	13.9923	13.8751	13.8567	13.9675	14.2939	14.1962	13.782	13.6354	13.3187	13.6397	13.7562	13.6188	14.2752	13.9424	13.8546	13.8333	13.4832	13.5326	13.9094	13.2864	13.682	13.8989	13.5884	13.5559	13.5317	13.4352	13.6217	13.693	13.5086	13.7257	13.5242	13.7685
17.8826	17.9428	17.9123	17.4831	17.6312	17.6075	17.4608	17.4733	17.5261	17.3947	17.5438	17.6402	17.4785	17.4452	17.4613	17.4562	17.4037	17.3474	17.4433	17.5529	17.4168	17.4141	17.4712	17.4291	18.0939	18.1532	18.0978	17.5218	17.5898	17.4203	17.6255	17.4857	17.556	17.4335	17.4256	17.3056	17.4987	17.4518	17.3979	17.5634	17.5064	17.5929	17.4346	17.491	17.4881	17.5531	17.5953	17.6868	17.5483	17.5151
13.8647	13.4021	13.7728	11.7954	12.0945	12.2274	11.7789	12.1256	11.8395	11.6983	12.0368	12.6523	12.2447	12.5092	12.215	12.15	12.1474	11.1942	12.3401	12.3229	12.2962	12.0516	11.7952	12.1277	10.9262	11.0659	11.621	10.7497	12.2603	11.3319	10.2332	11.642	10.9428	11.444	10.9254	11.1883	9.78313	11.5024	11.6745	11.1242	11.5811	10.9782	11.4947	11.8337	11.3437	10.6232	10.8744	10.0315	10.7645	12.4382
11.2432	11.2177	10.983	10.9147	11.4393	11.3779	11.4576	11.4193	11.6153	11.3228	11.0059	11.6303	11.0895	10.8613	11.3384	11.1226	11.0541	11.0856	10.4	10.2903	11.5582	10.792	11.5475	11.1128	10.9291	10.2975	11.4813	10.6135	11.5399	10.7851	11.6307	11.6327	10.0434	10.882	10.8533	10.6572	10.7828	10.2653	10.2715	11.4365	11.2307	10.767	11.4421	11.7705	11.5099	11.1662	11.1199	10.742	11.0211	10.6908
14.2737	11.3633	13.4075	13.2067	13.4877	13.1342	13.1166	13.2388	12.8049	12.4537	12.8472	12.6775	11.5543	11.719	11.9665	12.0707	11.9678	11.9969	11.1739	11.7686	11.5324	11.4948	11.554	12.0675	13.7101	13.5491	13.4785	14.0487	14.1269	13.9512	13.8273	14.4445	13.8591	14.1039	14.0821	13.9971	14.2721	14.3301	14.0123	14.1836	13.8684	13.8668	13.3844	13.5738	13.4436	13.5658	13.31	13.2786	13.5449	13.0752
12.1323	10.8525	10.4253	11.9247	10.5049	11.1553	10.2485	12.6722	9.9188	12.3291	10.9016	11.3957	10.6588	11.1405	10.5687	11.6393	9.53763	10.1182	10.9678	10.8382	10.1729	10.8713	9.80085	11.0482	10.7194	13.9674	11.673	11.0227	11.8936	11.6647	11.6807	10.8204	11.7824	11.1255	11.0115	10.1988	10.0044	12.1938	11.834	12.8478	10.8471	10.107	12.3367	11.1998	10.8652	10.3977	10.5091	11.4046	10.6729	11.4615
14.8725	14.6599	14.4557	14.6273	14.8041	14.5917	14.2491	14.023	14.2403	13.3418	13.3132	13.9208	12.7844	13.1526	13.3636	12.4996	13.1883	13.3256	12.8064	12.5638	13.8372	12.3922	12.8306	12.7418	15.2846	15.4154	15.1554	15.5466	15.4871	15.4886	15.3944	15.6671	15.5683	15.4118	15.5066	15.4931	15.1184	15.0965	15.0969	15.0296	14.8735	14.9597	14.3439	14.2574	14.3939	13.8965	13.9883	13.9671	12.8552	13.5196
13.5142	13.3257	13.4312	12.5468	12.7648	12.3465	13.0759	13.0348	12.3575	12.3714	12.3816	12.3713	12.1785	13.039	12.4278	12.534	12.2453	11.9321	12.41	12.2599	12.1689	12.6813	13.0585	12.5622	12.5969	12.5527	12.2671	12.4647	12.4248	12.2048	12.1964	12.2058	12.3333	12.0436	12.0228	12.0669	12.3722	12.3333	12.174	12.775	12.7368	12.6987	13.2977	13.1884	13.2718	13.4707	13.533	13.3943	13.1483	13.1807
16.1863	15.9436	16.7944	15.7115	15.8305	16.1475	16.0559	16.9611	15.9464	15.4576	16.3169	15.9792	16.2867	14.924	15.9555	15.9631	16.3207	16.0535	16.4356	16.2281	16.0921	15.8949	16.4836	16.5914	16.3433	16.3998	15.9653	15.8828	16.3951	16.0659	15.62	16.1132	15.8993	15.571	16.0587	15.6918	15.6797	15.9035	15.6863	15.9645	15.6917	15.8947	15.6433	16.132	15.9652	16.1834	15.9155	15.7729	15.6442	16.1771
14.0309	13.9573	13.858	13.6275	13.8171	13.7145	13.9506	13.9786	13.8979	14.1782	14.3099	14.1325	14.0762	14.1248	13.8945	14.217	14.0086	13.7714	13.9677	13.9223	13.8063	14.2471	14.2606	14.3702	13.5314	13.7393	13.6414	13.5827	13.4032	13.745	13.5799	13.6477	13.4842	13.1621	13.37	13.4234	13.1806	13.2525	13.2347	13.3235	13.379	13.3423	13.4347	13.3624	13.1544	13.3864	13.5176	13.6607	13.6267	13.6295
14.2356	14.1845	13.902	13.7818	14.038	13.2031	13.9132	13.7094	14.0473	10.4473	14.0169	13.8674	13.8282	13.7003	11.3451	12.9172	13.9526	13.798	14.3689	11.9734	10.7343	14.2288	14.1836	13.49	14.9028	14.6006	13.9144	13.8538	13.6378	13.5283	14.0527	14.1238	13.8016	12.9738	13.7531	13.2027	10.5069	12.535	14.1654	13.6274	12.9525	14.2533	10.3027	14.014	13.1902	14.0648	14.0329	13.2312	14.0361	14.0962
20.6014	20.4932	20.5011	20.4919	20.5324	20.4286	20.5541	20.6488	20.5838	20.8201	20.9697	20.9222	20.9954	21.121	20.9541	20.9851	21.0188	21.0136	20.8415	20.8187	20.8551	20.8984	20.8066	20.9289	20.2529	20.2821	20.2955	20.1924	20.1995	20.2835	20.3157	20.3152	20.394	20.3318	20.2636	20.3591	20.4279	20.4884	20.4754	20.5659	20.6073	20.5508	21.1033	21.1254	21.1148	21.4369	21.52	21.4373	21.3612	21.3685
17.8942	17.7071	17.5578	17.4344	17.3612	17.3973	17.4511	17.5814	17.2897	13.823	13.8976	13.9184	14.128	14.5152	14.4183	13.6821	13.5768	13.4344	16.7869	17.478	16.4589	16.8262	16.7763	16.9112	15.8627	16.1598	15.7105	15.714	15.9674	15.9859	15.9935	15.7541	15.7339	15.6967	15.5664	15.4552	15.7216	15.4702	15.6551	15.5432	15.3279	15.6286	15.8669	15.5609	15.9836	14.7659	15.6856	15.4646	15.4437	15.5102
16.2686	16.3175	16.306	15.8383	15.7853	15.7676	15.5531	15.5996	15.623	15.315	15.5182	15.3927	15.3382	15.2985	15.206	15.1603	15.1995	15.1329	15.2027	14.8739	15.0297	15.1713	15.3588	14.7382	16.2317	16.2373	16.2437	16.0635	16.1631	15.9977	16.0508	16.0595	16.0219	15.8224	15.8883	15.8117	15.4659	15.4283	15.634	15.2352	15.2009	15.2653	14.9375	14.8745	14.8107	14.1567	14.4179	14.6698	14.8742	14.5989
16.7069	16.4075	16.6588	15.8365	15.7192	15.7649	15.1636	15.0829	15.1582	15.2145	14.9594	14.796	14.1686	14.2404	13.8484	14.0689	13.9129	13.4802	13.2831	13.8163	14.0277	13.4599	13.2736	13.644	16.4241	16.2355	16.4244	15.8915	15.8737	15.7676	15.6749	15.7846	16.0909	15.6514	15.6708	15.6653	15.1382	15.0205	15.168	14.6344	14.8792	14.8923	14.6281	14.6154	14.5828	14.2447	14.1563	14.1444	13.974	14.1833
13.8933	14.1503	13.354	13.6965	13.8835	14.0232	13.7748	13.5306	13.8373	12.3594	14.0249	14.1585	14.1067	13.8944	13.9033	13.5333	13.3689	13.4186	13.3078	12.9913	13.6438	12.5466	13.4087	13.1836	13.6853	13.5406	13.6723	12.9825	13.2249	12.9726	13.2232	12.9579	13.4635	13.2789	13.3138	13.3988	13.453	13.3114	13.0388	13.034	13.594	13.6577	13.3523	13.5821	13.5356	13.1468	13.2692	12.9806	12.958	13.0311
20.2543	20.1792	20.1927	20.2294	20.264	19.9538	20.7	20.7757	20.7618	20.9429	21.276	21.1252	21.3641	21.5555	21.5898	21.4601	21.5443	21.8048	21.5963	21.639	21.6039	21.9114	21.7191	22.2642	19.8391	19.6831	19.6803	20.2687	20.0792	20.2607	20.1917	20.1352	20.2088	20.1433	20.0331	20.1974	20.4225	20.5083	20.6842	20.7359	20.7108	20.678	20.8217	20.7696	20.8227	20.8034	20.7586	20.6065	21.0499	20.8365
13.9375	14.107	13.8461	14.1713	14.115	14.1629	14.112	14.4075	13.8945	14.0957	14.1294	14.3189	14.3766	14.2848	14.2354	14.4511	14.318	14.324	14.7106	14.6218	14.4311	14.992	14.832	14.7698	13.6038	13.7422	13.6021	13.4435	13.678	13.5643	13.8523	13.9204	13.8404	14.1594	14.1978	14.2467	14.1416	14.0026	14.0189	14.1396	14.0745	13.9901	14.235	14.2217	13.9338	14.3293	14.2442	14.1232	14.5386	14.3721
11.4529	11.6435	11.796	10.3629	11.0912	11.2567	11.309	11.2982	10.8726	11.9332	10.8946	10.4968	11.2103	10.8866	10.7997	11.131	10.5477	9.70082	10.2755	10.9396	10.8559	10.2795	10.6689	11.1119	10.8466	11.9427	11.0933	13.9067	11.2259	10.3755	13.9624	13.7127	10.2797	13.7045	12.6798	10.3474	10.5823	14.6537	11.6238	14.5521	10.9512	10.5029	9.70821	10.4711	9.85635	11.9387	10.9153	10.5402	9.88108	12.0964
12.0866	11.6546	11.4695	10.7478	10.6796	11.8078	10.2017	10.6931	10.3595	10.2886	10.6401	10.3201	11.4796	10.6132	10.099	12.0554	10.5204	11.171	11.055	10.799	10.9577	11.0419	10.8876	12.4092	10.1992	11.3676	11.3572	11.9548	9.11661	11.0481	11.1081	11.6924	10.547	11.3537	10.756	10.3936	12.2931	11.5186	11.2491	10.4089	11.0334	9.2812	11.2517	10.0419	10.3587	10.4814	10.5492	10.9282	11.9421	11.0306
11.9879	11.9557	12.4774	12.1026	11.4921	11.9244	11.8327	12.0466	11.6319	11.3263	11.7166	10.8188	11.8835	10.5739	11.5993	11.4227	11.5355	12.0812	11.1013	11.8957	11.5389	11.7227	10.5088	11.0551	13.0541	12.2074	11.2023	12.491	10.3547	9.4655	11.0122	11.5129	10.7772	12.5978	12.0991	11.6598	12.4944	10.6396	10.9184	12.0273	12.2581	11.7459	10.4981	12.0282	12.0463	12.3539	11.9866	10.9161	12.7016	11.1708
11.4224	13.4398	11.3745	13.5965	10.8198	11.6827	11.4474	11.8515	10.946	10.2162	10.236	9.92483	10.7957	13.2896	11.3346	10.7443	10.7357	13.1437	13.0258	10.4419	12.7814	11.8983	10.8955	11.5938	13.6752	11.5613	13.6319	11.7199	10.763	10.497	13.3017	11.0812	13.6285	13.6741	13.4507	13.2903	13.4072	11.1776	12.7805	11.9815	13.6666	13.5195	13.6746	13.6627	13.7455	10.4559	11.5879	11.0466	11.5536	11.8156
10.9053	11.276	12.38	10.4635	11.1662	10.8953	11.6018	10.5159	11.4004	14.4885	14.5817	14.0941	14.8099	14.3882	14.7131	15.0269	15.1556	15.3254	15.1987	15.1672	15.5903	15.1152	15.0302	15.4413	10.4953	11.2575	12.0046	10.1186	11.1331	12.7217	11.707	11.1301	10.8852	11.2762	9.54668	12.3628	11.1794	9.38799	10.9282	10.5789	13.3456	12.6729	15.1785	15.0365	14.9315	15.7305	15.639	15.5784	16.5346	16.636
11.9455	10.5982	10.9773	11.3305	11.0732	11.0729	10.9287	10.5117	10.8581	11.6194	11.3951	10.043	10.4382	10.764	10.1697	9.61105	11.3749	10.438	11.3044	9.96323	12.0432	11.4276	12.1387	11.577	11.6375	10.9879	11.6024	11.4839	10.3409	11.3037	10.4689	10.4079	10.1444	11.7495	10.8393	11.4178	15.4723	9.04144	12.3938	11.6993	10.9101	10.3991	10.4112	10.8564	12.7839	11.6334	10.8979	10.5853	10.5614	8.98524
11.2973	12.4983	10.9768	9.5399	12.1956	11.1896	10.7608	10.7491	10.8125	11.4328	10.6628	10.4506	11.7847	10.9577	10.0148	11.1956	11.8805	11.6425	11.7746	11.1571	10.8006	10.8261	11.7135	10.7894	11.2005	12.3362	10.4013	11.3614	11.4179	11.7617	11.6552	11.3632	10.7193	10.9557	10.0396	11.4121	11.8699	10.9498	10.853	12.8479	10.9312	10.896	10.9862	10.1799	10.7448	11.372	11.8508	10.2547	12.5553	12.5842
11.3266	9.93709	10.6464	10.0736	11.5788	10.6671	10.3321	12.9106	10.6725	10.7671	11.1096	10.3619	10.9987	11.2444	10.7671	11.8131	12.0625	10.4765	10.0428	11.1939	9.65103	10.5102	10.5812	10.6727	15.4989	15.1477	14.7698	16.1392	16.1377	16.1444	16.3063	16.2598	16.2736	16.1562	16.045	15.8514	15.63	15.9642	15.4919	15.4015	15.4691	15.2008	14.8783	14.5025	14.3324	14.124	14.2972	14.7915	14.04	14.5146
11.7533	10.7164	12.0784	11.8054	11.5115	11.6139	10.478	11.9478	12.0776	11.3826	10.9798	10.5494	11.6068	11.8756	11.5656	11.5441	11.9389	11.9433	11.79	11.1657	10.8932	12.8413	12.4886	11.4113	10.5085	10.3006	9.88462	12.3124	11.9574	11.0683	11.1089	10.3977	11.8819	11.2236	10.6399	11.4315	10.4674	11.0453	11.738	11.4001	10.7543	9.65426	10.9359	10.7324	11.9212	11.2019	11.4749	11.8064	11.8045	11.6143
11.5838	11.4443	11.6414	11.0283	11.2583	11.1919	10.462	11.429	10.3791	10.7673	12.1024	10.5942	11.7565	11.3714	9.8999	10.6306	11.2576	12.2993	12.2796	11.1751	9.35434	11.8101	11.8477	11.487	12.4991	10.7099	11.9431	12.0066	11.4039	11.1722	12.593	10.3045	9.53186	10.508	10.688	10.9567	11.2696	11.4117	12.4197	12.4161	10.5121	11.0573	10.1857	10.5439	10.4156	10.3284	11.0005	10.8177	10.3403	11.1499
11.564	11.0802	11.6355	11.3407	10.6091	10.2897	11.6976	10.518	10.6062	10.2208	12.1477	10.2128	12.4699	10.6522	10.8379	11.141	9.75641	10.3339	10.5147	11.4392	11.5614	10.696	12.4588	11.2911	12.5841	12.6749	12.5025	11.1985	11.6885	11.711	11.8606	12.1395	11.2121	11.0409	10.8963	13.0533	11.8001	12.3397	14.0582	11.6352	12.1778	11.9095	10.8301	11.4616	10.7042	10.5912	11.1005	11.9467	10.3563	13.2355
12.7547	12.5424	11.6989	11.2047	12.3263	12.2861	11.9941	11.2868	11.9587	12.137	12.242	12.4461	10.4452	10.7193	11.8956	10.9569	11.8656	11.8183	12.1622	11.1822	11.8959	12.6332	12.8216	12.7923	12.2232	12.0347	11.5116	11.8324	12.5038	11.7785	12.4934	12.2804	12.0398	11.2061	11.0322	11.663	11.5783	11.5138	10.2411	12.1108	11.3929	10.193	12.4718	11.7712	11.7279	12.5628	12.6899	12.7733	12.4791	12.3944
11.8126	11.5634	12.4014	11.3619	11.3131	11.9248	11.7498	11.9446	11.0181	11.0124	11.8032	11.5746	10.2146	11.2527	11.3739	10.5913	11.6506	10.4786	11.5975	10.5602	11.2062	12.3161	12.3003	11.2009	10.9515	11.5695	10.6415	11.0182	11.8194	10.587	10.3164	11.3452	10.7401	11.5096	11.5728	10.7712	10.794	10.9661	12.3427	10.9681	10.2924	10.7848	10.595	11.4019	10.2372	10.8851	10.7091	11.3698	10.4342	9.98515
15.2907	15.213	15.2645	15.4637	15.3033	15.3996	15.4652	15.4818	15.5778	15.0925	15.4138	15.625	15.6215	15.5932	15.4777	15.6522	15.5376	15.5948	15.5613	15.6448	15.6685	15.6372	15.3844	15.608	15.6624	15.567	15.5441	15.2925	15.3709	15.4351	15.53	15.3441	15.6017	15.468	15.4338	15.5627	15.4994	15.5913	15.4649	15.6253	15.5208	15.6484	15.4117	15.4343	15.4204	15.3537	15.5252	15.4562	15.422	15.3161
18.5496	16.1403	16.1467	15.8904	15.7536	15.7411	15.8593	15.8448	15.5033	15.0619	15.5684	15.4773	15.0758	15.4686	16.0092	15.9495	15.731	15.7322	15.877	15.7525	15.5811	16.5123	16.3801	16.2754	10.8821	10.8764	10.6859	11.4951	11.6106	11.1007	10.857	11.6268	11.1399	11.0578	11.888	10.3542	9.65326	10.6495	11.5374	11.5812	11.2419	10.3304	10.8123	11.6393	11.3367	12.0089	12.0345	11.3054	10.7391	11.7371
16.4527	16.7028	16.5468	14.8128	14.6962	14.7286	14.7645	14.4489	13.7806	13.8521	13.705	13.8243	14.2544	14.2046	14.572	14.4935	14.5022	14.0885	14.9674	15.1771	15.2374	15.266	15.3487	14.8245	17.961	18.2363	17.8382	17.615	17.5314	17.6853	13.7395	13.7271	15.051	13.4142	13.4451	14.309	13.4227	13.8134	14.1473	14.7808	14.2198	14.698	14.6177	14.3384	14.5615	14.4137	14.7137	14.3527	14.5593	14.7346
14.2865	14.5215	14.2223	14.2822	14.2395	14.2081	13.9921	13.8577	13.88	13.3504	13.381	12.9671	13.2758	13.4948	13.7969	13.3755	13.5467	13.564	13.1254	12.9756	13.378	13.7695	13.048	13.3359	14.5178	14.3575	14.3249	14.4242	14.5287	14.3864	14.4123	14.4478	14.3905	14.4108	14.4202	14.2458	14.2396	14.0944	14.1633	13.755	13.843	13.7395	13.4948	13.7369	13.652	13.4694	13.4692	13.2767	13.3341	13.4527
12.5774	13.197	12.9745	11.3067	12.8565	13.0879	11.7396	10.4316	10.621	10.485	10.375	10.2599	12.3519	12.2171	10.7816	11.1506	11.8405	10.3526	11.8231	11.0746	10.5679	12.2346	12.1122	10.182	15.0701	14.688	14.5358	14.6094	13.3089	14.3638	13.1702	13.4786	13.9323	13.0132	13.5603	12.2101	12.3989	13.4931	13.9043	12.3	11.5527	12.5071	11.4012	10.5273	11.2791	10.3325	10.6213	10.6832	11.6382	11.5493
16.2427	14.3345	15.0643	14.902	9.04003	16.2119	14.2081	15.0208	14.8514	11.4829	14.7614	15.113	15.2492	14.7745	14.6845	10.5983	11.4313	13.8105	14.3545	11.5938	14.5534	14.3704	14.1028	14.2835	9.78531	11.4996	11.5152	10.7867	9.04026	10.5333	11.0713	10.9237	11.9915	10.4819	11.5639	9.81507	10.4065	10.7478	11.1061	11.4512	11.1295	10.633	11.9167	11.0669	11.3689	11.6985	10.3775	11.4732	11.3025	10.9162
16.061	16.1024	16.1934	15.916	15.8035	15.8383	15.6983	15.9791	15.7932	15.7495	16.1744	15.6194	15.6809	15.5796	15.718	15.5985	15.544	15.6425	15.5937	15.8892	15.4849	15.9404	16.0735	15.9836	16.4903	16.6377	16.4246	16.0336	16.0188	15.8157	16.0709	16.1285	15.861	15.8077	15.8508	15.7603	15.7972	16.1769	15.9408	16.0244	15.8288	15.755	15.665	15.7026	15.8119	15.6599	15.8495	16.1187	15.6941	15.6273
14.2967	13.0971	13.271	10.7518	11.7724	11.9645	12.3554	12.4898	13.1281	12.1073	12.8354	12.6227	12.9723	12.89	13.4529	13.639	13.5327	14.0411	13.7575	13.3025	13.4057	14.0921	13.8289	13.8825	11.0487	9.30924	11.4907	11.39	10.65	10.7952	9.43408	11.2049	9.70915	10.2913	8.93786	9.68479	10.3007	10.3463	10.741	11.6744	10.8395	11.0705	10.5378	10.18	9.72093	11.317	11.8769	10.8433	11.5337	11.1878
11.8126	11.8819	11.7817	10.9597	11.597	11.3267	11.393	10.9469	10.1199	10.4515	10.7162	10.9378	10.8473	9.41328	11.9632	10.8409	11.0847	10.5514	9.24	10.5068	10.9817	10.7261	11.8475	11.3112	10.7382	11.3634	10.4452	11.2918	11.8241	11.9359	11.6715	10.4891	9.89693	11.1274	12.164	11.7421	11.4977	10.4729	10.711	11.5919	10.3504	11.4799	10.7035	10.89	11.4168	11.447	10.1136	11.2362	11.2817	9.66886
13.1328	13.6041	11.5718	13.1584	13.4833	14.0792	13.0688	13.2311	13.6606	11.4908	13.1176	12.8264	13.8046	15.6977	14.2134	12.4251	13.2686	12.7773	13.0479	10.7179	11.3925	12.8155	13.5327	9.97646	14.2591	13.8257	10.7941	11.0641	11.0938	13.1916	13.386	11.2687	14.2053	13.4709	14.5295	13.5377	13.8388	13.7542	14.3281	14.0887	13.4899	13.4659	13.2606	13.7194	13.5549	13.0758	13.1395	11.7887	10.9257	12.2409
11.3372	11.1915	12.1308	12.47	12.61	12.6318	12.7884	12.6881	12.7992	12.5636	12.2695	12.8236	12.0167	11.8543	11.866	11.6963	11.1776	11.5839	11.5614	11.5277	11.6836	11.0156	10.8292	11.5786	11.3571	11.2228	11.314	11.234	10.8968	12.1939	11.8221	11.6837	12.2483	12.0498	12.4017	12.3725	12.3491	12.059	12.7341	12.259	12.3984	12.7002	11.8808	12.2087	12.3005	11.3961	11.2701	11.308	10.7869	10.482
12.1551	13.7755	12.9162	12.7125	12.6095	12.4975	13.3464	13.5732	13.9507	13.2782	13.8509	14.0368	14.2099	14.1151	14.1976	13.8317	13.9335	13.8355	13.9605	13.9666	13.9845	13.4585	13.8392	13.8778	14.9814	15.193	14.9666	14.6609	14.7165	14.6039	14.662	14.832	14.7269	14.471	14.3662	14.4855	14.1702	14.3341	14.3065	14.6	14.0904	14.6089	14.4222	14.5772	14.4344	14.3408	14.4187	14.755	14.0603	14.0718
15.7615	15.3082	15.9829	14.3247	14.728	15.1127	14.9526	14.5112	14.9228	15.0868	14.4786	15.0538	14.9561	15.8754	15.3757	14.9648	14.9066	15.2861	14.9845	15.128	15.2614	15.0747	14.942	15.3215	15.7371	15.8905	15.3836	14.9799	15.4127	14.9867	15.0369	15.1392	14.9004	14.8739	14.5066	14.5454	14.6053	14.3503	14.6006	14.929	14.6581	14.6613	14.8434	15.2504	15.0512	14.8516	15.0901	14.9766	15.0242	14.8484
11.1388	11.2952	12.1805	12.4927	12.5763	12.9039	12.2361	13.4025	12.9055	12.3867	12.3266	12.5593	12.4243	12.5149	12.3936	12.6955	12.302	12.5916	13.07	12.1941	12.5346	13.6261	13.7722	12.5278	13.6037	13.1751	13.6527	13.0242	11.7142	10.3272	10.6742	11.9664	11.4589	13.4783	12.8042	12.783	13.137	14.4724	13.4182	14.5097	13.6852	14.1942	13.1631	12.6256	12.8439	12.6962	12.8915	13.6659	12.9064	12.9283
11.4705	10.4391	11.4577	9.5724	11.2047	11.9884	10.991	11.8272	11.1209	10.8535	10.4478	10.7122	10.1176	9.48953	11.9318	12.0806	11.1856	11.3847	9.86939	10.561	10.3343	11.3738	10.9166	10.8982	13.4584	13.2907	13.5736	12.8936	13.4953	13.0314	12.8714	12.7012	13.547	13.0938	13.7121	13.3889	12.9517	12.9645	12.5537	11.0677	12.9083	12.5535	11.7338	12.0833	11.2307	10.4096	11.1162	10.4118	10.5212	9.83511
11.6597	11.4078	11.2872	9.84562	11.4406	11.0819	10.2905	10.5436	10.913	10.7639	10.2859	10.8402	10.9238	10.3981	9.51596	10.5856	12.637	11.4235	10.3935	11.3453	12.0954	12.6165	11.656	11.5887	10.4271	10.6385	11.3299	11.5667	10.8148	11.4042	10.8646	11.5439	10.6309	10.9892	10.2976	10.3787	10.8538	10.2835	12.3504	11.0584	9.63558	9.92855	11.2385	9.39842	10.9979	9.92417	11.3494	10.1421	10.7157	11.368
15.4877	15.9458	16.3496	16.3086	16.3798	16.6119	16.6526	16.0531	16.2931	16.6182	16.4654	16.4583	16.7156	16.6646	17.0182	16.9	16.9486	17.1843	16.5487	16.8725	16.8537	16.9778	17.1968	16.6608	15.7048	15.4233	14.881	15.1883	15.4148	15.2546	15.7244	15.383	15.1986	15.7646	15.3891	15.4309	15.4371	15.3079	15.4943	15.2327	14.9228	14.9855	15.3025	15.4634	15.3665	15.6909	15.5748	16.0008	15.8987	16.0853
13.2449	14.0025	13.4033	13.7822	13.7415	13.9815	13.8801	13.9871	13.9004	13.8605	13.7021	14.0175	13.9349	13.7353	13.7251	14.2329	13.9708	13.5538	14.0567	13.6435	13.9441	13.8362	13.9763	13.9084	13.4155	13.2662	13.0137	13.3423	13.283	13.2333	13.1847	13.5754	13.5195	13.392	13.3534	13.3759	13.4964	13.854	13.7837	13.9213	13.4947	13.5876	13.2306	13.2648	13.4382	13.2896	13.4105	13.7437	13.1486	13.0979
13.5304	11.4363	19.6973	18.233	17.9092	17.495	20.9956	20.9333	21.023	20.3044	22.9727	22.8883	23.879	24.146	24.1502	24.2476	23.8076	24.2038	24.2181	24.2009	24.2917	24.216	24.0049	24.5015	17.11	16.1421	12.9874	14.5379	13.3541	13.2318	14.1191	13.9589	14.6277	15.4831	15.8059	15.8326	17.7709	17.8267	18.0879	19.5097	19.4769	19.6896	21.196	21.3321	21.3524	22.0058	21.7338	21.3804	22.5132	22.4263
11.3307	11.4433	12.3065	12.6828	12.5911	12.9637	10.64	12.496	11.6094	10.5686	11.4303	14.3405	14.5583	14.7078	10.3791	15.1175	10.7212	15.6668	11.6897	11.0301	14.9982	11.6045	11.7028	12.0598	10.9547	13.2101	11.8135	12.3916	11.3962	12.893	12.0245	11.7905	12.262	11.8202	11.076	12.7009	11.3657	11.7687	11.6126	12.1807	12.0088	12.4405	11.3083	11.2394	11.7934	12.0665	11.638	12.5745	12.1322	12.8899
11.7088	10.4114	10.9813	11.8877	11.2878	10.8095	11.5636	11.0398	10.7299	10.7061	10.3071	10.4266	10.9543	10.5145	11.5538	9.41672	10.7066	10.7544	11.1582	12.095	10.647	10.8565	11.3752	11.9551	10.4017	11.5779	11.2512	10.7005	10.9201	11.1722	11.4924	11.4359	11.0044	10.2981	9.76871	10.2031	11.2641	11.3628	11.0883	10.9392	10.7688	10.9297	11.8565	10.9244	12.589	11.4816	11.282	11.6392	11.09	10.9954
17.5791	17.9163	17.9316	17.719	17.7866	17.894	17.6887	17.9102	17.6005	17.6939	17.8359	17.7334	17.8451	17.6295	17.7082	17.6403	17.8113	17.5522	17.577	17.7529	17.5078	17.6309	17.6144	17.3111	18.0645	18.1185	18.2145	17.7479	17.8659	17.7972	17.8385	17.9868	17.8866	17.5069	17.6695	17.6953	17.7607	18.0209	18.0424	18.0428	17.8935	17.977	17.81	17.7139	17.9404	17.8201	17.9414	17.9107	17.5637	17.5452
10.7952	10.8468	11.5072	11.2277	10.9483	10.6667	11.4136	11.8808	11.2873	10.8713	10.7344	10.4045	10.3445	10.8846	11.5675	11.1274	11.6953	10.5312	11.5992	10.7042	11.3441	11.4495	10.4177	9.82146	12.3536	11.5507	12.8056	11.8408	12.9594	12.8803	10.0998	13.1011	11.7619	12.8581	13.3679	13.1726	10.3208	13.1534	13.2977	12.1019	13.0087	12.5726	10.9053	12.3749	12.0471	13.3583	12.3446	12.95	13.5514	11.8528
12.4173	13.8324	14.6209	12.6372	13.4703	13.8349	13.7884	13.5703	14.1613	14.8139	13.6665	13.5508	15.1352	14.2518	13.7264	14.0952	14.126	14.9262	14.941	14.483	15.1175	14.7309	14.1306	15.2294	13.6488	13.4919	13.8621	12.5821	13.0037	12.8013	13.315	12.9124	12.9731	12.5416	13.2089	12.2749	12.7973	13.0218	12.8173	13.5336	12.7417	13.1523	13.8942	13.8783	13.8551	13.9806	13.8962	14.2616	13.9573	14.0302
11.0785	15.7572	11.3026	11.1469	11.6085	11.0706	11.1104	11.5452	12.0436	16.4229	9.87168	10.3922	14.4123	11.9134	9.60882	10.7912	11.3226	10.8105	11.914	11.8037	11.7975	12.0177	11.9998	15.9548	10.4378	12.1446	9.7139	11.9794	10.7444	10.9321	10.4142	10.8417	10.0794	11.4381	11.176	11.79	11.1915	9.86019	10.4891	10.4612	10.006	11.7963	11.3858	9.88589	12.544	10.0264	9.60492	11.1032	10.9029	11.1881
11.6497	10.9877	11.0063	11.2034	10.8617	11.4155	10.2025	12.3748	10.5931	10.6583	11.3817	11.4739	9.86936	11.4471	11.1141	10.3923	10.9021	9.24698	11.4699	10.1673	12.2019	11.2638	12.1021	11.0545	10.9422	11.6026	10.1556	10.7931	9.82697	11.048	11.4425	12.1393	10.5035	10.7584	11.3548	10.6064	11.7099	11.1359	10.5765	10.5228	11.2258	10.9839	11.4144	11.2996	10.5179	11.4152	11.0863	11.3335	12.1856	10.9974
11.4305	12.1432	10.8571	11.5724	11.5268	12.1546	11.7031	12.2083	11.6957	11.1251	11.581	9.9753	10.8588	9.7316	9.84298	11.8764	11.8072	13.821	10.9649	12.3561	11.3685	10.4466	11.0995	10.5452	10.8874	11.8559	10.4613	12.5924	11.1758	11.1935	11.4785	10.9598	11.5251	10.6694	11.3472	11.7532	11.232	11.6537	11.4889	11.0285	10.6302	11.1161	11.76	10.6089	11.7209	9.5913	10.7487	10.7544	10.7696	11.2205
16.3325	16.1997	16.2031	16.083	16.1008	16.318	16.1773	16.0067	16.0061	15.6294	15.8079	14.7538	16.2124	16.3001	16.0938	16.4406	16.211	16.1515	16.0013	16.4711	16.0229	16.3043	15.9263	16.5254	16.3327	16.2045	16.0574	16.5456	15.9712	16.1027	16.025	15.9154	15.9738	15.8386	16.0458	15.8535	15.841	15.8089	16.1138	16.0342	15.6291	15.838	15.7699	15.8785	15.9895	15.6067	15.9577	16.2829	15.9279	16.0544
15.1418	14.9329	15.0255	14.8047	14.9871	14.711	14.8842	14.9091	14.9152	14.7554	14.9735	14.2601	14.844	14.9059	14.8193	14.7817	14.9021	14.7238	14.7006	14.6612	14.6527	14.4928	14.484	14.6396	15.1318	15.1429	15.1564	15.2108	15.2154	15.0906	15.1661	15.1969	15.1913	15.271	15.339	15.3311	15.3681	15.3686	15.3299	15.3342	15.4772	15.4701	15.4835	15.509	15.4605	15.4862	15.3801	15.3591	15.4743	15.425
15.4207	15.3598	15.4986	15.2834	14.8329	15.427	15.16	15.2986	15.3613	14.4297	14.8563	14.4805	14.5329	14.6693	14.4263	14.8842	15.155	15.0057	15.1416	15.3255	15.1412	14.9958	14.8165	15.2241	13.9767	13.8771	13.9028	14.0297	13.6194	13.4225	13.381	13.9356	13.7223	13.8053	14.0371	14.0094	13.6967	13.582	14.0538	14.0643	13.6098	13.2943	14.164	13.828	13.9066	13.9039	14.0748	13.686	14.2059	14.1672
12.2611	12.2055	13.3851	10.8075	11.3937	11.0848	10.8881	14.7058	12.4332	10.9698	15.5038	10.7267	12.9831	14.4749	9.58999	13.6957	13.9664	10.1212	11.5138	12.7326	11.1944	13.4694	13.0232	12.5874	10.4217	10.4223	12.36	10.2697	10.1875	11.4469	9.9488	14.0477	11.36	10.1922	9.30028	11.6462	11.639	13.4739	11.1974	12.1326	11.3452	10.5922	12.5156	10.6105	11.7656	10.6343	12.1042	10.3514	11.9392	10.39
14.4784	10.2122	14.5587	15.7164	15.7748	13.748	13.4039	15.3242	15.5857	13.495	14.0637	12.9926	14.1959	14.0593	12.9812	13.7629	14.1031	13.937	13.6918	15.6049	14.2441	14.2112	14.3284	13.9642	13.8103	14.1858	13.9095	13.5388	12.8179	13.6648	11.3681	13.4931	13.6625	14.0786	13.3935	14.5285	12.1894	13.2645	13.4389	10.7816	13.5377	13.5965	13.8118	13.5747	13.7027	10.4003	13.7069	13.9563	13.6703	9.98171
15.4207	15.1299	15.5647	15.5372	15.2924	15.166	16.0009	15.5609	15.7149	16.116	16.0279	16.2617	15.9306	15.7942	15.9569	16.0925	15.9407	16.4945	15.9552	15.87	15.734	15.2985	15.6727	15.2745	15.931	15.9078	15.3132	15.2866	15.4892	15.5797	16.0943	15.6051	15.86	16.1344	16.0422	15.7139	16.0746	16.1355	16.1107	16.298	16.0601	15.82	16.2435	16.1352	15.9384	16.0288	15.9784	16.1993	15.6452	16.0335
14.317	13.9794	13.8404	14.2571	13.9296	13.5123	13.4765	13.8041	13.504	12.761	12.7093	12.6597	12.8352	12.7147	12.7305	12.791	12.6669	12.9145	12.8098	13.3273	13.7537	13.8566	13.7012	13.9072	14.1357	13.9182	13.5928	13.8834	13.3383	13.4923	13.3121	13.5	13.6433	13.6998	13.6018	13.0788	12.4311	12.7966	13.3636	13.181	13.5873	13.0438	13.1107	13.1454	13.2559	13.3114	13.1541	13.9036	13.4552	13.4216
13.8036	13.2114	13.9159	14.2516	14.1268	14.2713	14.094	14.1137	14.0382	13.0922	12.9213	12.9896	12.5648	12.8491	12.3164	13.2749	12.6964	13.0797	13.4093	13.6315	12.9921	13.6417	14.0324	13.3898	14.0431	14.1391	14.3562	14.5114	14.484	14.4514	14.048	14.0322	14.216	13.5678	13.3285	13.7071	13.3846	13.905	13.9567	13.3016	13.2201	13.6471	13.2343	13.0151	13.2426	13.011	13.4928	13.82	13.4884	13.509
16.5577	16.1464	16.1661	15.0767	16.975	16.0531	15.8438	15.7923	15.6274	16.0936	16.3892	15.84	16.5383	15.3438	15.2742	15.8813	15.023	14.7512	15.6704	15.7559	15.3719	15.2222	16.9003	14.6824	17.1517	18.1289	17.8214	17.8739	16.8519	18.0454	17.0706	17.6793	17.5401	17.6096	17.2158	16.8633	17.5982	18.4429	17.0963	16.7435	16.9732	17.9779	16.5139	17.0334	16.4572	16.1239	16.1721	17.1622	16.4237	16.8541
14.0474	14.4757	14.3553	14.4267	14.3954	14.3141	14.4089	14.2247	14.2322	14.1916	14.1057	14.2621	14.0333	14.3357	13.7306	14.0184	13.9063	13.8054	13.8843	13.8956	13.7259	13.9252	14.161	14.0061	14.04	14.219	14.3649	14.2772	14.3792	14.4146	14.275	14.5479	14.3415	14.1644	14.3324	14.5127	14.1592	14.5515	14.622	14.5529	14.2354	14.3992	14.4146	14.2233	14.3991	14.2002	14.3238	14.5253	14.223	14.3103
11.2117	11.8023	10.9036	12.0233	12.3046	12.4151	12.274	11.6052	10.2471	11.5332	11.5938	11.3391	11.9214	12.8009	13.1333	13.611	12.2747	13.3006	12.3435	12.3183	12.4594	13.0981	13.4747	12.073	13.346	13.3446	13.3094	14.1442	13.6	13.6376	14.0253	14.2675	13.6215	13.6734	13.4129	13.5999	13.5342	13.5774	13.7825	13.7333	12.9571	13.5184	12.9551	12.7269	13.0276	12.712	12.9411	13.4167	14.0246	13.1817
11.5597	14.0256	13.7711	13.1231	14.4349	13.9963	14.4565	14.0211	13.7395	13.886	13.0259	12.4723	13.6204	14.1806	13.5727	14.6816	14.9528	14.157	14.3357	14.3179	14.7878	14.2301	15.4102	15.1619	13.6857	13.7148	13.4717	13.3298	13.3733	13.1761	13.31	13.2096	13.9373	13.1741	13.1704	13.2749	13.2862	13.2845	13.2872	13.2036	13.5167	13.9139	13.8805	13.8682	13.8846	14.1541	14.1433	14.0275	14.2162	14.0618
14.7545	14.4514	14.7775	14.7709	14.4719	14.5732	15.5353	15.6347	15.3641	16.8499	12.856	12.1993	13.8406	14.1155	13.9183	14.4871	14.6601	14.6399	14.586	18.1375	18.0462	19.5611	19.3503	18.2211	14.612	14.4171	14.2164	14.5898	14.4061	14.2289	14.6419	14.3584	14.5558	14.5594	14.3142	14.0716	14.0556	14.5755	13.4316	14.1473	14.1003	14.2138	15.2986	15.3413	15.1769	16.2496	16.4146	16.6354	16.9681	16.6173
13.9012	14.5406	13.6955	14.2286	14.269	14.3182	14.2626	14.3721	14.325	15.1542	14.1966	13.0235	14.7017	14.7579	15.0398	14.0517	14.052	13.9525	15.2063	15.4918	15.6251	15.97	15.9276	16.0239	13.9607	13.593	13.7836	14.1158	14.0613	14.0026	14.2413	14.1582	14.3705	14.542	14.3351	14.44	14.8	14.6075	14.7769	14.3817	14.8766	14.7799	14.7435	14.7686	14.6523	14.7851	14.7087	14.8617	14.8492	14.8187
14.2004	13.9125	14.231	13.4538	13.4246	13.5001	13.4767	13.5939	13.6258	13.1617	13.1992	13.12	12.9603	13.1872	13.4033	12.9368	13.9976	13.1981	13.0929	13.5187	12.8759	13.0241	12.5474	13.0081	13.5283	13.3921	13.4275	12.9053	12.9965	12.8424	13.1244	12.8621	13.0845	13.0303	13.0195	12.9125	13.1516	12.8244	12.6765	12.9823	13.3997	13.179	12.9615	13.1895	13.2284	12.7344	12.7641	13.0091	12.2079	12.1936
12.151	11.1816	11.1286	11.3261	10.9601	10.8736	10.6669	11.1187	11.5244	11.1177	14.9008	10.1235	10.5671	11.0369	10.6126	12.0085	10.5332	11.1587	11.1511	11.3832	14.5818	12.6623	15.1547	14.3859	11.075	10.0857	11.9711	11.025	11.2557	10.6849	11.078	10.9871	10.5497	11.3003	11.0446	10.7228	11.8184	11.887	11.0777	12.253	10.6739	11.3218	11.4018	10.3489	12.0238	10.6533	11.0248	11.1872	11.5783	10.7531
12.0669	10.9594	10.1575	10.8601	11.9835	10.7778	11.3133	11.9914	11.4352	11.3111	10.7281	10.6252	10.9024	11.9214	11.6344	11.9373	11.3179	10.7867	11.8576	12.2147	10.7678	12.0659	11.6887	10.645	12.1547	11.31	11.3565	11.5335	10.8867	10.2613	11.3567	11.2806	9.42448	11.1728	10.5264	9.68347	10.0645	10.3552	11.4045	11.4026	11.5064	11.4319	9.0973	11.1482	10.8097	11.3995	10.4979	10.6656	9.91194	11.192
11.9505	12.0974	11.1994	11.4914	12.8575	10.4799	10.3249	12.4512	11.8014	10.4592	10.8775	10.8522	12.1108	10.8125	10.2142	11.3905	10.882	9.85103	11.9955	10.8135	10.6224	12.1026	11.9967	11.3132	13.0061	13.0496	12.6907	14.1505	14.1755	14.5299	13.9785	14.2756	14.0883	13.9852	13.7086	13.67	13.3979	13.5592	13.4238	13.2828	12.8192	13.3978	12.1704	11.8387	12.0022	11.8567	11.2264	12.0113	11.5737	11.4391
17.8195	17.956	17.8333	17.4016	17.3636	17.4219	17.0946	17.108	17.1639	16.912	16.9845	16.9846	16.9848	17.0861	17.1157	17.2937	17.4871	17.7062	17.806	17.6997	17.6155	18.2307	18.2736	18.2	17.7446	17.6215	17.7373	18.4056	18.4504	18.6615	18.5551	18.8219	18.4158	18.459	18.3174	18.3773	18.4631	18.4484	18.7919	18.1731	18.0918	17.9897	17.7519	17.8243	17.8246	18.1353	18.0598	17.9959	18.2974	18.5792
12.6909	11.5332	9.85261	11.6012	11.3844	10.6559	11.7959	11.5053	11.201	10.3513	14.155	11.9287	11.7623	11.6426	11.6542	11.7416	12.7201	9.64239	11.8268	10.631	11.6065	11.7321	11.1818	10.8258	11.9862	11.3724	13.8423	12.1943	11.6057	11.1635	9.96284	11.9	11.9065	10.748	11.0824	11.0452	10.4863	11.6278	11.6049	11.0462	11.0644	11.2196	9.69005	11.3507	11.3496	9.8256	10.0498	10.9817	10.4716	11.8987
12.0833	11.2041	12.3835	12.0155	12.402	11.4879	13.6567	11.5652	11.0419	13.7869	10.9161	14.1089	14.1703	14.1286	12.034	13.8291	11.0546	13.9985	11.1483	11.0814	13.9352	10.5708	11.2504	11.9886	14.7866	14.748	14.7308	14.2916	14.0954	13.9335	10.8839	13.9603	13.9381	10.5502	10.7879	13.5295	13.6484	10.2902	10.7401	10.9902	13.6661	10.9245	13.9443	14.4264	14.0799	13.9454	14.0273	14.468	13.6556	13.9393
15.3189	13.7416	15.4977	13.9895	14.6299	14.3792	13.2818	13.4669	13.1106	10.906	12.0375	12.1571	12.7128	12.2381	12.4233	12.1364	10.3786	11.3237	12.2869	12.8394	11.3447	12.8702	12.627	12.9229	14.3416	14.2757	14.1447	14.7029	14.5212	14.6985	14.5147	14.57	14.3244	13.5601	13.5838	13.683	12.6302	12.9623	12.4199	12.6072	11.7725	12.1251	11.9265	11.4101	11.8718	11.6054	11.7443	12.0742	11.4893	11.8512
11.3893	10.2293	11.4932	11.0278	10.5833	11.8797	10.8678	10.7886	11.6758	10.367	11.5549	10.5753	11.4451	11.0074	11.317	11.6178	11.7117	11.333	12.4017	12.2825	12.1355	13.0612	13.379	12.5988	11.2121	11.1916	10.9147	11.2008	12.1097	11.3172	11.225	10.5252	9.71524	10.6237	11.3221	10.9234	10.6511	11.0011	11.2147	11.6407	10.4358	11.1369	10.1931	10.3577	11.4605	11.3652	11.2676	10.5152	10.9919	12.0621
10.0019	11.5338	12.5991	10.8297	10.5616	11.957	12.1375	11.465	11.2045	11.6028	11.6417	11.4577	10.6214	10.5029	10.7416	10.4168	10.7631	11.2198	10.6058	12.0616	11.1397	11.4306	11.0146	10.99	10.4794	10.6315	10.8284	10.853	10.6671	10.6584	10.212	11.0504	11.2152	10.9692	11.3293	11.2682	9.94932	12.4374	10.4782	11.3546	11.5325	10.7098	10.7696	10.9493	11.7334	11.1466	10.9149	11.5373	9.66012	11.3402
14.9075	14.7038	14.7656	14.8544	15.0363	14.8572	14.6794	14.9864	14.8234	14.8867	14.8691	14.709	14.9921	14.936	14.8312	14.9021	14.8092	14.894	15.067	14.9404	14.8642	15.2686	15.0031	15.51	14.767	14.4546	14.4547	14.806	14.7173	14.909	15.1348	14.7335	15.0667	15.2339	15.1532	15.1279	14.6895	14.9316	14.6449	14.6491	14.9216	15.0434	14.8443	14.8589	14.68	14.5637	14.589	14.6106	14.8367	14.8871
11.5192	11.6325	10.8414	11.347	11.4912	10.1133	10.2259	10.5399	10.8285	10.8758	10.9176	12.8834	10.0867	10.5273	11.5428	11.4963	9.97709	9.69877	10.7014	11.1613	11.477	11.2097	11.292	11.6885	10.9811	10.2475	12.2779	10.7486	12.0189	12.306	10.9572	11.6548	12.2612	11.3209	10.7032	11.3742	10.551	10.4279	11.271	11.6283	11.8869	11.9381	11.3892	11.4129	12.3914	12.3139	12.553	12.7622	12.296	10.758
16.1805	14.2745	13.3395	16.1968	16.0805	16.2441	16.5471	15.9891	16.1533	12.9764	14.1287	13.0763	12.5601	13.3169	13.1552	12.5639	12.9808	13.5222	12.4081	12.6909	12.5415	13.4383	13.4481	16.8302	15.2797	15.6257	15.5229	14.992	15.0788	15.4895	14.9664	14.8803	14.9073	14.9856	14.9941	14.9311	15.1628	15.3646	15.2725	15.6375	14.7026	15.0543	14.6771	15.1217	15.2093	14.8613	14.7916	15.367	14.3416	14.8141
10.7898	11.3832	10.7557	11.7819	13.6693	11.5788	13.8118	11.9402	11.448	12.6032	13.6352	11.7296	11.8074	13.7367	11.8816	13.9236	13.3786	13.6788	14.04	13.6589	13.4199	14.0294	14.1551	14.097	13.7733	15.7262	13.7136	14.8166	13.3885	13.8505	12.7784	13.2332	14.0262	13.9252	13.0469	13.7324	13.9228	13.8349	13.679	13.7555	13.9534	14.3169	14.2009	14.0646	13.5003	14.0815	14.0296	13.3311	14.5495	14.5003
12.9468	13.6497	13.2632	13.5341	13.7124	13.5601	13.9127	13.728	14.0093	14.1922	14.1639	14.0874	14.53	14.5208	14.8071	14.8283	15.0067	14.9875	15.0485	15.2934	15.3718	15.934	16.2028	15.8737	12.936	13.0431	12.859	12.892	13.0337	13.2034	13.0556	13.2194	12.7191	13.2987	13.0955	13.0666	13.3722	13.4105	13.6153	13.3033	13.309	13.4991	13.4422	13.4557	13.4534	13.7455	13.8239	13.7755	14.3155	14.1153
11.1585	18.9022	10.0558	10.8064	11.0523	10.9802	11.5331	12.0587	10.5434	11.2911	11.0709	11.2943	10.7441	11.6452	9.78217	11.5503	11.395	10.2435	10.383	10.1215	11.0593	11.6947	11.937	11.2043	10.5275	11.9971	11.028	12.2024	10.7846	11.1765	9.94062	10.7992	11.9139	10.8495	10.9398	10.5245	10.5274	10.9581	9.83525	11.7453	10.4995	10.7748	10.5823	11.1766	10.7225	11.391	10.6649	11.2367	10.9041	10.6948
11.9203	11.1907	10.7898	10.6075	10.9146	11.0462	11.2199	12.1758	11.6825	10.7232	10.4752	10.9806	10.6529	10.6034	11.5977	10.5578	10.2683	11.4931	10.6949	9.85036	10.692	11.6237	11.71	11.6653	12.1769	11.1021	9.73201	11.2743	11.3767	10.8311	11.3934	11.0203	9.90261	11.3146	10.8541	11.0208	11.1833	11.6132	11.6626	11.3317	10.8166	12.0246	11.9643	10.3129	11.1575	11.478	11.3925	12.0377	11.5308	11.3107
15.1789	14.0822	13.9727	16.1611	14.7466	14.73	15.234	14.8229	15.4916	14.8504	14.8316	13.5476	14.3769	16.0228	15.373	15.2784	16.1987	15.7304	16.1826	16.0944	15.3248	17.3285	17.5689	14.5954	14.5472	14.8599	14.5604	14.6948	14.8599	14.5271	14.6496	14.3331	14.8168	14.6639	14.6686	14.3485	14.0928	14.5905	14.4176	14.6824	14.2306	14.7628	14.6267	14.84	14.8556	14.4891	14.9142	14.6721	14.4498	15.3552
15.3377	15.247	15.4519	15.2352	15.2348	15.3803	15.2878	15.2943	15.32	14.7777	15.9964	15.0963	15.1297	15.1508	14.9981	15.1238	14.9397	15.1675	15.1259	15.1696	15.0476	15.154	15.0413	14.922	15.2071	15.2285	14.987	15.0176	14.9475	14.9977	15.0513	14.9833	14.9429	14.9067	14.8821	14.8092	14.828	14.8242	14.5493	14.7667	14.8825	14.9166	14.9615	14.6835	14.7954	14.7865	14.7315	14.7372	14.5746	14.6391
16.5612	16.3502	16.522	17.0559	16.9937	16.9197	17.1772	17.302	17.2231	17.3212	17.4287	17.4664	17.8005	17.8843	17.8475	17.9015	17.882	17.9115	18.0815	17.9685	18.0731	18.4232	18.1979	18.5502	16.7743	16.4388	16.5414	17.066	16.8187	16.9596	16.9521	16.8834	17.1461	17.2368	17.2262	17.1403	17.4944	17.359	17.4044	17.3431	17.8564	17.73	17.8427	17.9509	17.8547	17.9294	17.9585	17.7568	18.154	18.1935
16.1063	16.2644	16.013	16.0125	15.8981	15.956	15.7535	15.9279	15.7069	15.7733	15.7377	15.813	15.6264	15.7314	15.6955	15.6064	15.7094	15.437	15.4479	15.4858	15.6014	15.3569	15.4988	15.4233	15.9979	15.8922	15.7724	15.9578	15.6654	16.0619	15.6131	15.571	15.4624	15.4292	15.4604	15.5803	15.4613	15.6302	15.5141	15.4531	15.4948	15.3779	15.3333	15.4159	15.5717	15.3524	15.4232	15.6412	15.6089	15.4767
13.413	13.3738	13.5046	13.2629	13.9935	13.9615	13.7143	13.4895	13.8095	13.785	13.7235	14.0492	14.2374	13.6631	13.9276	14.1283	14.2678	11.7753	13.4747	13.589	13.8346	11.5516	13.9181	13.7944	14.4581	13.8864	13.8285	13.5537	14.0749	13.9081	13.5134	13.834	12.9873	13.0504	13.8272	13.2573	13.4509	14.2383	13.9018	14.0366	13.899	13.5649	13.0639	13.3716	13.1778	13.038	13.3547	13.3099	13.0519	13.5566
14.7209	13.2108	13.5521	14.4812	14.3335	15.1563	15.0314	14.9486	14.9095	13.8712	13.7067	13.8911	13.6695	13.5793	12.9464	13.6268	12.3999	13.8097	13.5922	13.7464	13.5329	13.404	12.4858	13.6807	15.8688	15.718	15.4812	16.3016	15.8543	15.9287	16.0696	16.0017	16.1811	16.2557	16.1029	16.1226	15.9415	16.1672	15.9815	15.9003	15.9868	15.7703	15.4987	15.2905	15.2656	14.9867	14.9425	14.9937	15.0926	15.1093
15.4319	15.4432	15.1304	15.0805	15.2325	15.3787	14.9899	15.1841	15.0577	14.1367	14.353	14.2756	14.341	14.5082	14.4038	14.6547	14.561	14.2697	14.2145	14.5534	14.4455	14.6315	14.4048	14.4085	15.4767	15.6105	15.4868	15.2344	15.2049	15.0962	15.3337	15.1451	15.0638	14.8532	14.8663	14.9059	14.5216	14.5886	14.7746	14.6068	14.2469	14.4172	13.7878	13.996	14.0384	13.5734	13.9046	14.2035	13.7311	13.5859
17.8393	17.5956	17.8949	18.61	18.5323	18.4631	19.247	19.3469	19.2889	19.7958	19.84	19.8821	20.2425	20.7267	20.4856	20.7969	20.7994	21.0792	20.9421	20.9468	20.5962	21.2433	21.1616	21.0762	17.3127	17.0431	17.096	17.1015	17.1756	17.148	17.3852	17.4121	17.1484	17.7762	17.463	17.3684	18.2608	18.0574	18.0447	18.9725	18.8143	18.8916	19.7208	19.7778	19.7351	20.3286	20.2589	20.0406	20.7839	20.6902
15.613	15.3391	15.6689	15.1076	15.2509	14.9439	14.7924	15.0298	14.8043	14.0344	14.4978	14.4143	13.8045	13.7534	13.6976	13.9294	13.4738	13.3609	13.7465	13.5661	13.758	13.5439	13.822	13.9041	15.9821	16.0098	15.8508	15.6732	15.7003	15.8311	15.6266	15.9967	15.8087	15.5706	15.5738	15.7973	15.3118	14.9283	15.6422	15.0068	14.6578	14.6005	13.8878	13.9279	14.0008	13.4739	13.5529	13.5367	13.2816	13.0308
13.0618	12.9809	13.1825	12.358	12.6198	12.6857	12.5478	12.4475	12.7404	12.5415	12.7948	13.0234	12.8557	12.8721	13.0394	12.7218	12.6062	12.6144	13.0525	12.9369	13.0452	12.7194	12.9535	12.7446	13.3275	12.9153	12.9866	11.6766	12.3026	12.1298	12.0196	11.9045	12.5872	12.6413	12.5401	12.5096	12.46	12.4743	11.834	12.0529	12.8995	12.9399	13.0555	13.1196	13.0773	12.8764	12.9317	12.8215	12.766	12.7337
11.632	11.0481	10.9123	11.5438	11.0521	11.0202	12.1209	12.0178	11.7971	11.8016	11.8576	12.1997	11.8073	11.7303	12.1651	11.7921	12.0283	11.9387	12.2305	12.0222	11.9783	12.3589	12.2475	12.5195	11.6464	12.1574	10.0604	11.4301	9.95065	11.1765	12.1697	12.6069	11.136	11.4255	10.2524	11.4137	11.5603	12.8701	12.9584	13.3705	10.5982	12.3319	11.7225	10.7544	12.5909	12.0704	12.5385	13.2116	11.6816	10.8549
13.4656	12.7417	12.3506	13.5676	13.3234	15.3578	15.365	15.8423	15.2428	12.7342	13.212	13.1358	12.7871	12.2621	12.4649	12.6607	12.5741	12.4473	12.7509	12.7358	12.7283	12.7648	13.7976	12.9952	12.6222	12.4365	12.3149	12.6846	12.5787	12.5724	12.8655	13.0052	12.878	12.8849	12.9673	13.0738	12.6247	12.7365	11.9075	12.6885	12.7261	12.6251	12.5026	12.3457	12.1076	12.1513	12.236	11.9169	12.3246	12.3899
12.19	10.6552	11.6426	10.9595	11.1962	16.6846	16.6201	16.4078	16.8042	16.4297	16.5245	16.4643	16.11	16.6418	16.3327	16.3616	16.3943	16.3755	16.02	16.2251	16.3252	15.9317	15.5771	16.3596	12.6183	10.4596	11.8	11.0387	10.4966	17.3026	10.7746	11.7829	17.44	10.9829	11.4554	11.4111	11.287	16.8047	16.6265	10.6981	17.089	11.8198	10.9525	10.4858	16.6765	11.5283	9.38897	15.8913	11.6193	10.968
15.5568	15.7227	15.5497	15.0832	15.048	14.8382	14.859	14.6776	14.7271	14.6908	14.5664	14.8759	14.5945	14.6814	14.5247	14.4406	14.4769	14.3009	14.4882	14.431	14.606	14.4976	14.5191	14.5576	16.1214	16.1205	16.1475	15.7994	15.6319	15.5572	15.3139	15.3089	15.5193	15.1915	15.1824	15.1474	14.7854	14.531	14.6506	14.3583	14.7542	14.6314	14.7291	14.8033	14.5528	14.4576	14.526	14.4827	14.7731	14.82
13.42	11.0504	10.8576	12.8297	11.9849	11.1485	13.1837	11.4835	13.0724	13.7501	10.8456	13.4209	13.9882	13.1234	12.6014	10.7278	10.9287	9.59574	10.6226	10.6746	11.4806	9.96707	11.3556	9.92274	12.2256	11.4826	11.0964	10.4615	12.4965	11.4422	11.4059	11.096	11.2985	10.1742	11.5124	11.3959	10.6559	11.3042	11.2956	11.3295	11.4022	10.3197	11.0948	10.6813	11.44	8.92656	11.6389	11.4513	10.4275	10.8954
14.8646	14.765	15.4119	15.1219	15.0273	14.6996	15.0781	14.8258	14.1759	14.5852	14.4587	14.3215	14.9296	14.5327	14.4534	14.7583	15.2936	14.9927	15.4598	14.5563	14.6362	14.3478	14.701	14.5324	14.8085	14.7006	14.5907	14.7387	14.9468	14.6731	14.3068	14.637	14.5893	14.0735	14.3612	14.1791	14.104	14.2094	14.0869	14.2126	14.2198	14.2536	13.6687	13.8892	14.0252	13.7913	13.9641	14.2656	14.0689	14.1161
11.7666	11.8084	11.3429	11.7342	12.1036	12.4948	12.2772	12.3886	11.9054	12.0177	12.5058	11.648	12.5042	12.4036	12.151	12.387	12.1197	12.4558	12.7851	12.7763	12.0029	13.1719	13.366	12.2319	10.5481	11.7039	11.0107	11.7499	11.5282	10.1986	11.98	11.6547	11.1023	11.1832	11.1702	10.8277	11.194	11.0145	11.9001	12.6781	10.2893	10.3468	10.8922	10.4314	11.5187	10.886	10.8832	11.0634	10.8795	11.2555
10.9078	11.761	11.6627	11.031	11.058	11.3443	11.1098	12.4971	10.7533	11.5799	11.6539	11.5102	12.404	12.3035	12.3841	12.3742	12.9047	12.6066	12.756	12.863	12.7381	12.9586	12.7665	12.601	12.4167	12.6094	13.9304	10.8828	12.4142	11.1803	12.3325	13.7924	10.945	11.6269	11.3121	10.8579	11.8551	12.9719	13.1625	12.5512	11.9334	12.555	11.755	12.7287	12.5306	12.7062	12.8119	13.0007	12.9235	13.0957
14.3224	13.4983	13.5804	13.1102	13.1243	13.1926	12.6209	13.0262	13.2657	13.1161	13.2095	13.1156	12.2372	12.3179	11.8601	10.0923	12.0309	12.4109	10.8046	12.1362	11.0783	12.878	12.5882	12.8206	13.0571	12.1279	11.8701	12.5597	11.9041	11.3416	13.0597	12.0501	12.0146	12.687	11.4767	11.8479	12.4816	11.8806	11.412	12.9979	12.1781	12.3135	11.8467	12.0438	12.5602	12.1579	12.8948	13.0385	11.4734	12.4369
14.4526	14.478	14.1771	14.4012	14.3795	14.3212	14.7011	14.5823	14.4839	14.6654	14.688	14.7128	14.6518	15.1234	14.7727	14.8105	14.7903	14.6772	15.0325	14.8527	15.015	15.0876	14.9971	15.4348	14.2344	13.9305	13.9713	14.1447	14.1686	14.1262	14.0758	14.2197	14.2796	14.4579	14.332	14.3845	14.539	14.3247	14.3358	14.3443	14.7434	14.6072	14.7533	14.7907	14.5246	14.4832	14.2849	14.2931	14.6065	14.7464
12.5677	12.5653	11.6429	13.2211	13.3679	13.3921	13.2952	13.5648	13.6095	13.1986	13.3256	12.9484	12.8929	13.0179	12.2506	12.288	13.0678	12.4942	12.9623	13.7289	12.6673	13.5064	13.1275	11.911	12.4783	12.8867	12.6717	12.3745	12.0295	12.7531	13.0848	13.1904	12.7852	12.9705	12.7595	12.7389	12.9528	13.1519	13.2973	13.7953	13.2302	13.4385	13.3424	13.4562	13.4649	13.1834	13.2441	13.4659	12.9392	13.0175
12.6306	12.603	12.3102	11.8104	12.069	11.9518	12.4715	12.0267	12.3558	11.8347	12.3674	12.2704	11.8813	11.5189	11.6523	11.3364	11.2233	11.0939	11.3116	11.6705	10.9806	12.0103	11.7436	10.9821	12.0803	11.6311	11.5866	11.9761	11.9422	12.6897	12.73	12.6687	12.0774	12.2507	12.1243	12.4603	12.0147	12.942	13.2907	13.1337	12.2559	12.5707	12.1125	12.3986	12.5571	12.3548	12.6942	12.8948	11.5535	11.7936
11.4608	10.1989	10.9917	16.3747	16.6041	16.4545	16.2969	16.6745	12.9996	16.0747	14.2981	16.5461	16.7038	14.9952	14.974	15.0423	14.7462	15.1518	15.2226	15.1278	14.932	15.2116	15.3252	14.8997	11.232	11.5564	10.6699	10.6648	10.1471	10.7335	10.5118	15.2784	11.2794	11.0735	15.4862	11.3299	15.1694	10.7656	15.2136	15.1207	15.5315	15.2424	12.2304	15.9714	13.5563	14.0525	14.6051	14.9033	17.3462	17.1956
12.8777	11.6743	10.9855	10.5427	11.2184	11.5496	11.4214	12.2834	11.8811	12.9222	13.1296	13.4133	13.5011	13.5599	13.485	13.3676	10.806	13.2732	13.0954	13.2947	13.4154	12.7978	12.088	13.4488	12.6083	12.6077	12.0705	11.9591	12.8078	13.0527	12.5365	12.716	12.2124	12.0184	12.7956	11.7483	12.9189	12.6805	11.934	12.1547	11.3308	12.6065	12.5099	10.7967	13.0437	13.1622	11.4521	11.657	10.6113	10.5738
18.4807	18.1976	17.9739	18.7897	18.9582	18.4132	18.4399	18.6195	18.5939	18.9086	18.8031	19.2974	18.8781	19.0136	19.3018	19.0499	19.2831	19.2658	19.1537	19.1683	19.3562	19.1678	19.9378	19.2719	17.804	17.8524	17.9233	18.0521	18.2994	18.5204	18.5823	18.765	18.7315	18.6735	18.5545	18.6462	18.9147	19.013	19.0338	19.3114	19.3918	19.6042	19.6309	19.6104	19.7525	19.9225	19.75	19.773	19.8745	19.8675
11.4891	11.7812	12.0107	11.719	11.6281	10.9431	11.1895	13.2281	10.3832	11.273	10.2697	13.8846	15.1172	11.1045	11.3013	9.81029	12.3144	10.8914	10.9826	10.2528	11.7476	11.5235	11.7326	10.8738	15.2813	12.7467	13.2243	10.4397	12.9837	12.8576	10.0994	11.0963	10.1156	10.4341	14.4622	11.3616	14.4585	12.641	14.2754	10.8609	12.2271	10.595	13.6673	10.8926	11.0705	10.0293	11.179	10.4263	11.1522	10.4372
12.4303	11.0817	11.8744	12.2123	10.6472	10.752	12.2999	10.8989	11.1779	9.64679	10.5055	12.6591	12.6643	10.1277	11.3188	11.5461	11.0018	10.1583	12.1768	10.3654	11.1167	11.263	11.1335	11.1457	11.3948	11.9562	12.0052	10.5623	11.9627	10.6394	10.9941	11.9776	12.6776	12.2981	12.3392	12.6777	11.1097	11.9216	10.9745	11.3066	12.5689	12.744	12.7305	12.8384	10.574	12.6486	12.5379	10.361	10.6849	11.8174
15.0121	14.9976	15.0144	15.3907	15.3267	15.2832	15.3811	15.6339	15.5021	15.2302	15.1125	15.2204	15.2738	15.4039	15.2493	15.0976	15.0038	15.0673	15.1932	14.9433	14.9777	14.6708	14.3904	15.4688	14.0615	13.9115	13.908	13.7643	13.9268	13.6648	14.1629	14.0571	14.4147	14.5392	14.4732	14.6027	14.3141	14.2985	14.1482	13.7799	14.3492	14.4227	14.2876	14.3619	13.9562	14.4078	14.1445	13.902	14.1598	14.4165
14.2873	14.2472	14.4568	14.5202	14.3904	14.4388	14.6999	14.9319	14.838	16.0682	16.1611	16.0135	16.9211	16.976	17.6423	17.6426	17.6656	18.2078	17.6425	17.6404	17.6802	18.0931	18.0776	18.5067	14.6658	14.5586	14.4797	15.3233	15.0172	15.2235	14.8351	14.8741	14.5368	14.8886	14.9132	14.7112	15.2125	15.1791	15.3153	15.9673	15.8552	15.7784	16.859	16.7926	16.8503	17.3426	17.3164	17.3342	18.2732	17.9472
13.468	11.2026	13.6398	13.3207	12.8985	10.7483	13.204	11.5966	13.3876	13.5782	11.1169	13.117	11.0824	13.0602	10.3886	10.3687	9.85637	13.4906	11.6985	12.8319	10.363	10.7968	13.1309	9.98397	11.2501	12.6835	12.6035	10.825	10.1787	12.0011	9.8403	12.3055	12.9259	12.0206	12.8185	12.809	10.8712	12.7147	11.9783	10.9071	10.5448	11.5582	9.55196	12.0734	9.54031	10.7316	10.4611	11.7343	12.2259	11.9472
14.7202	14.8262	15.9464	15.6242	14.7931	15.6872	15.4001	15.3688	15.6857	15.8976	15.0178	15.034	15.0654	15.4495	15.5885	15.4654	15.2221	16.0528	15.1388	14.7939	14.9156	13.9018	13.6751	14.9538	17.2226	16.301	16.0408	16.4429	15.9222	16.214	15.7563	15.7732	16.5005	16.0669	16.2889	16.3093	16.3512	16.4608	16.4103	16.8974	16.836	17.0118	16.9686	16.6166	16.653	16.4942	16.4364	16.4597	16.7937	16.803
11.0029	11.0088	11.5559	11.4422	10.8951	11.8538	11.5636	11.0275	11.6705	13.4734	9.92538	11.3743	15.6668	15.7599	15.5883	16.4763	16.6041	11.2613	11.1779	11.7683	10.3859	10.6081	11.0387	17.1007	11.9186	11.6584	11.6179	11.5427	12.1138	11.6553	10.9291	11.4454	11.4221	10.2593	10.7513	11.1665	10.2234	10.3944	11.0047	10.2068	11.1938	10.5467	12.1293	10.8559	15.2673	12.3608	11.373	11.3135	12.8748	15.8454
15.9615	14.7317	15.0681	14.5539	14.6809	14.9054	15.1671	14.8285	14.4952	12.4525	12.1488	12.6761	12.9901	13.3662	12.7991	13.0898	13.3689	12.849	13.5779	15.1986	14.6653	15.4452	15.7835	14.6873	13.9785	13.7233	13.4242	16.0209	13.1355	13.4193	13.795	13.8152	13.4633	13.4938	13.1417	13.2583	13.3049	13.3283	13.4215	14.0891	13.6839	13.5092	13.869	13.7592	13.8525	14.0455	13.9994	13.7247	14.2786	13.6433
12.348	11.7394	11.0469	11.2851	10.3379	11.0746	11.6798	11.0252	11.4181	10.6275	10.5395	10.6466	11.7897	10.7675	10.7899	10.429	10.0547	10.6164	10.9869	10.7201	10.6274	11.9562	11.7845	11.0259	12.5325	13.1065	13.1147	12.949	13.4272	13.497	13.4348	13.7195	13.3442	13.2106	13.2185	13.2192	12.5217	12.42	12.6057	12.4619	12.3228	11.2947	10.8045	11.2509	10.2299	10.9922	11.2996	11.5983	11.2333	11.4673
14.8456	12.5053	10.6234	13.6206	15.5827	10.575	15.49	13.6374	10.246	10.7744	13.1682	10.7838	13.6005	13.7697	12.1629	10.6064	9.21663	10.979	11.6318	10.6761	10.2892	14.1381	16.0807	15.5146	15.7832	15.4402	15.665	15.2496	15.3007	16.5736	16.4173	16.065	16.546	16.3451	16.2667	16.2065	16.2862	16.2421	15.9257	15.9801	16.2813	16.1122	16.1773	16.1514	16.1416	15.4759	15.8077	15.5458	15.7759	15.925
19.9403	19.8673	19.9168	20.33	20.3595	20.3091	20.4593	20.3832	20.4388	20.2279	20.4883	20.4314	20.2203	20.374	19.9445	20.1943	20.0523	20.1533	19.9794	20.1881	20.1125	19.8985	20.0018	19.8728	19.4084	19.291	19.1309	20.0281	19.7237	19.8442	20.0392	19.9879	19.8017	20.0477	19.8761	19.8682	20.1968	20.2016	20.208	20.304	20.1503	20.1721	19.9565	19.8716	19.9848	19.7636	19.7738	19.98	19.9641	19.8973
11.0934	11.2261	13.3215	10.6158	13.0717	11.2907	10.0196	11.6364	11.7667	10.1816	10.8957	10.5118	11.4924	10.8879	9.93803	10.3925	10.8547	10.1393	9.43751	10.9458	10.7052	10.2017	12.1581	11.4333	11.5932	10.366	9.70016	11.3029	10.9088	11.2487	9.95262	11.1606	10.5673	11.3196	10.8451	10.3647	10.5672	11.4943	11.1285	9.78324	12.0121	11.8309	10.837	11.1023	10.3202	11.0377	11.4924	10.5627	11.4023	11.0649
14.8133	15.5686	15.3347	14.896	15.1566	15.3532	15.1166	15.1858	14.279	14.8656	14.9781	14.7713	14.098	14.0511	14.215	14.0124	13.8073	13.9384	14.322	14.2776	14.4024	13.6546	14.0688	13.6398	16.5538	16.9272	16.5909	16.3807	16.4935	17.2137	16.6582	16.7093	16.3001	16.1458	16.4254	16.4522	16.3083	16.8396	16.774	16.4554	15.7756	15.498	15.6453	15.7255	15.8382	15.2769	15.6392	15.9513	15.3542	15.3101
17.0871	17.1392	16.6534	17.6094	17.4478	17.1405	17.8185	17.8036	17.5629	17.6318	18.0574	17.8358	18.0883	17.7379	17.6599	17.7646	17.7182	17.4228	18.0093	18.01	17.7978	18.5942	18.5002	18.1852	17.0415	17.1341	17.0969	17.1206	17.2628	17.4179	17.4061	17.5808	17.5744	17.4988	17.5346	17.732	17.8888	18.2435	18.1848	18.2246	18.091	18.1649	17.6993	17.4573	17.7064	17.4794	17.7366	17.9329	17.3146	17.571
11.8654	10.9522	11.6452	11.5258	11.1934	10.9543	11.7542	11.8757	10.9941	10.9676	10.3764	10.217	9.5676	10.9869	13.9854	14.7322	10.2247	14.2344	10.8393	14.0056	14.0408	14.2536	14.8132	11.3928	10.2749	12.1288	11.4875	10.7993	11.1969	11.2743	10.3884	11.8094	11.4114	11.1844	11.2136	10.7393	10.3322	11.3002	10.4566	13.5537	14.0349	13.4098	13.7097	13.9601	13.9117	14.157	14.3759	14.6849	14.5194	14.5114
13.3087	15.0111	14.3659	12.1874	11.6518	13.1532	15.9363	13.5951	12.59	14.4477	12.0814	12.5066	13.5401	13.4398	12.2058	12.5565	13.4096	13.7737	13.1824	13.6422	13.3486	13.8442	12.8271	12.9455	12.9716	11.4018	13.6879	16.2644	12.4135	11.9304	14.2771	16.2102	9.52178	12.9293	13.0856	12.6395	10.5255	13.0594	11.5821	13.3733	13.9786	12.8213	10.4479	13.1142	12.3778	13.2223	13.3388	12.127	12.7656	11.1497
14.1052	10.922	14.0472	14.28	10.9121	13.098	12.177	14.2038	13.5917	10.8995	14.7248	14.798	14.7459	14.6199	14.4404	14.6889	10.3697	14.2544	11.3541	11.2236	13.92	11.7889	14.5378	14.5063	13.8673	14.4713	14.2859	13.4084	13.993	14.4547	14.2076	15.1886	14.3346	14.4183	14.4105	14.6221	14.2609	14.8386	15.1712	15.4696	14.1688	14.2483	14.1063	13.7229	14.152	14.2365	14.8014	15.0996	14.2981	14.2854
10.8769	13.1579	13.1104	12.5373	12.0176	12.821	12.4003	10.3153	11.9513	12.1237	10.9316	12.0219	11.0949	9.14724	10.5617	10.8445	10.8296	10.9776	11.3908	11.4071	11.4364	11.992	10.8369	10.8152	15.0867	15.4557	15.232	14.5319	15.1208	15.0093	14.103	14.4094	13.4791	13.356	13.6604	13.6596	13.9385	14.4795	14.1496	14.1861	13.6939	13.61	13.4653	13.4498	10.15	13.0491	13.1595	13.6453	10.1498	11.8588
15.6748	15.7679	15.3607	15.3847	15.4848	15.4209	14.941	15.2412	15.0147	14.922	14.918	14.6686	14.7625	14.5234	14.9331	14.5159	14.7805	14.6792	14.5313	14.722	14.7628	15.0683	15.0963	14.6569	15.551	15.7263	15.7376	16.0474	15.7414	15.9311	15.7908	15.7789	15.7384	15.5382	15.5963	15.6311	15.5813	15.818	15.7702	15.7173	15.3226	15.353	15.348	15.3529	15.2394	15.4893	15.4949	15.3498	15.3303	15.1992
16.3403	16.365	15.938	16.5165	16.387	16.2719	16.0745	16.4174	16.0277	15.9363	16.2281	16.1497	15.6293	15.605	15.5278	15.6224	15.4357	15.2746	15.7225	15.8072	15.5411	15.6266	15.9452	15.1753	15.9923	16.0062	16.1123	16.523	16.5559	16.3762	16.3894	16.4163	16.1788	16.4612	16.506	16.3889	16.564	16.4861	16.6247	16.1419	16.2594	16.132	15.3884	15.4108	15.4796	14.7566	14.8561	15.1204	14.1713	14.0666
15.9209	16.0197	15.6249	15.7677	15.7238	15.676	15.9019	15.9896	15.673	15.7676	15.3601	15.5008	15.4579	15.1477	15.176	15.1697	15.3016	15.1734	15.3047	15.2381	15.0761	15.2449	14.9797	15.2371	15.7662	15.7139	15.729	15.7598	15.3736	15.6942	15.3739	15.1517	15.3119	15.2023	15.1305	15.1414	15.2212	15.2165	15.1521	15.1911	15.077	15.0158	15.0014	15.1136	15.3146	14.8954	14.9869	15.3455	15.1847	15.2179
12.8595	12.3701	13.1612	12.6734	12.5723	12.7652	9.98299	11.5166	10.8585	11.5137	11.2002	12.1626	10.938	12.1406	10.9266	12.6558	11.3707	10.1621	12.6498	12.1586	12.4063	12.1204	11.1947	12.2604	11.2967	10.3886	10.7032	11.2368	10.476	11.0206	11.6747	10.6547	10.9249	10.8146	11.0574	10.8173	11.9795	11.2327	10.3379	11.4031	11.3769	10.201	10.8104	9.7006	11.1805	11.2394	10.767	10.6933	10.5816	10.9929
14.4432	14.7365	14.4052	14.0264	14.1413	13.9258	13.9075	13.869	13.9192	13.8607	14.217	14.0448	13.7876	14.0091	13.9984	13.6985	13.7473	13.6885	14.1431	14.1368	13.8622	13.9096	13.8459	14.0121	14.0605	13.7921	14.2059	10.7694	13.0249	12.9608	13.0875	12.908	13.5123	13.5236	13.3992	13.4107	13.1955	12.4839	12.7178	12.4955	13.1232	13.0752	13.0059	13.4209	13.226	13.2424	13.1902	13.1659	12.7049	12.7455
14.7044	13.5945	12.5431	12.2753	12.7662	10.9557	11.5493	11.5369	11.4913	18.0621	10.8055	11.6896	17.622	10.5125	17.211	11.2072	9.39563	9.57621	10.3066	11.5869	10.2313	11.3227	11.6661	10.8169	14.3901	14.8677	14.4649	13.6991	15.4704	13.2387	13.1601	14.9113	13.1007	11.3878	18.8543	18.3544	11.4384	15.0428	11.8892	11.2847	18.5142	11.9335	12.4126	18.0564	11.2763	17.1878	16.7164	10.4691	16.9447	10.5557
11.7697	10.5545	11.3185	11.051	11.7874	10.4084	10.6201	10.6977	11.7738	11.5874	13.1032	10.7461	11.097	11.779	11.9549	11.6357	12.06	11.9835	12.2801	12.0768	12.3643	13.1493	13.2094	12.8422	11.6792	12.4276	12.307	12.7174	12.3477	12.4258	12.3945	13.1522	12.3117	13.253	12.8857	12.8496	13.1654	13.4053	13.2351	13.5985	12.8502	12.7988	13.1791	13.1514	12.5177	13.6093	13.6207	13.2488	13.4816	13.4481
12.8594	13.0257	13.0892	12.9903	10.3876	10.847	13.0107	11.201	12.6958	13.1456	13.3665	10.4826	12.2598	13.4782	13.4954	13.1727	13.4626	13.8248	10.9014	13.6756	13.3067	14.3272	10.8096	10.6644	13.9882	13.3045	14.0147	12.8127	12.9141	12.7241	12.4492	13.9737	13.2013	10.7852	12.6141	13.1794	10.1161	13.6112	13.9341	13.1589	12.5782	12.9735	12.3194	12.6309	12.802	12.7244	12.6657	12.5796	12.1496	10.7723
14.7039	15.3888	14.9297	15.6713	15.3165	14.9139	15.1357	14.8864	15.2517	15.1286	14.8752	14.9325	15.1446	15.3736	15.7391	15.2523	15.195	15.1769	15.762	15.1361	15.2096	14.7543	14.9035	14.487	14.144	14.5451	14.3057	13.6196	13.7114	13.7233	14.4659	13.8703	13.745	14.4077	14.1312	13.5643	14.3144	14.2611	13.9508	14.15	12.8296	13.776	13.6908	13.6248	13.684	13.5011	13.6569	13.8705	12.8398	13.65
16.1999	15.9727	15.597	15.7703	15.6811	15.5508	15.3676	15.637	15.3818	14.8259	14.6809	15.2771	15.1258	15.3354	15.3184	15.7451	15.6223	15.6524	15.7237	15.454	15.4629	16.1074	16.1048	15.888	15.2403	15.2313	15.7004	15.4474	14.8866	15.1626	15.1552	15.2542	15.0553	15.0261	14.8753	14.9349	14.6253	14.9801	15.0568	15.0642	14.6085	14.7946	14.6431	14.7487	14.864	15.0938	14.8606	15.438	15.0717	15.1558
14.1055	14.2381	14.1534	14.2335	14.1759	14.1977	14.1575	14.2549	14.1145	13.9346	13.815	13.8515	13.2629	13.228	13.0838	12.8776	14.7739	14.1798	13.4365	12.6771	13.1179	14.2355	14.571	13.0814	14.8451	14.8048	14.8523	14.5336	14.7085	14.5147	14.5643	14.5403	14.5855	14.7282	14.6025	14.4847	14.5424	14.5456	14.5038	14.4563	14.5449	14.5989	14.0643	14.1945	14.1758	13.5289	13.8049	13.5278	13.4308	13.3424
12.061	10.7273	10.7589	11.6399	11.8564	11.9089	12.3737	12.7288	12.2751	12.9153	12.8531	12.7259	13.2502	13.1865	13.3922	13.3626	13.39	12.7211	13.6265	13.5418	13.3992	13.6809	13.4189	13.5068	10.8541	11.5001	11.1229	11.4017	9.56453	11.3726	10.5449	11.3617	11.5942	11.3969	11.676	10.9133	11.7944	12.3667	10.912	11.8237	12.6082	10.1438	12.5481	13.3853	11.4163	12.9292	13.0811	12.5952	10.5412	13.1828
11.99	12.0467	11.2671	10.7307	10.7651	11.4924	11.0281	11.8323	11.8381	10.797	10.7342	11.8601	10.6198	10.8904	10.0264	11.0252	11.7852	11.3299	10.9697	11.6022	10.9419	11.704	10.398	10.5168	12.183	11.4515	12.4535	11.3731	11.0912	10.7805	10.8115	10.3643	11.883	11.1106	11.786	10.8933	10.4259	11.6551	11.613	11.035	10.2745	12.0928	11.1035	9.28776	11.0227	12.1217	11.3487	11.1574	11.2801	11.0965
11.6236	11.7583	11.2215	11.3647	12.1574	11.8946	10.039	11.8412	10.9205	10.9274	10.7381	11.9031	11.3429	10.7789	10.1207	10.6173	11.2685	11.432	10.1208	12.234	11.152	11.7538	10.9196	11.9666	14.8632	14.9678	14.9968	16.3896	16.0608	17.0389	16.546	16.0448	15.7211	16.4813	16.2491	15.8101	16.0068	15.865	15.7679	15.5571	15.1099	15.4317	13.6522	14.1427	14.2847	13.596	14.2658	11.9985	13.9837	12.5485
15.628	15.3172	16.0086	15.024	14.8109	14.7988	14.2247	14.6054	14.6565	13.7698	14.4278	14.607	14.2088	14.3094	14.4039	13.9829	13.9011	14.3867	13.901	13.9997	13.8726	13.6048	13.9485	14.3231	15.019	14.7352	14.7356	14.4035	14.3614	14.414	14.0716	13.9726	14.6325	14.2591	14.3801	14.3405	14.3091	14.1894	14.0916	13.9322	14.5447	14.4929	14.4759	14.5525	14.6001	14.1143	13.9765	13.8715	14.2969	14.3634
12.1859	11.1072	11.0735	10.6288	10.691	10.4744	13.6497	13.4949	13.5057	15.1252	13.9736	13.8455	15.294	15.0945	15.5965	15.4338	14.9215	15.5758	15.6499	15.4427	15.5174	15.6102	15.5943	15.3185	11.2116	12.4916	11.0446	11.2084	10.8643	11.0244	10.4556	10.2554	17.7314	11.4765	10.6985	10.3198	12.1676	12.7392	13.0517	14.6687	13.7405	13.5055	14.5424	14.3125	14.6929	14.8042	15.0345	15.2196	14.7623	14.9646
13.2437	13.2619	13.4235	13.5278	13.3516	13.1942	13.3106	13.393	13.2279	12.9445	13.0556	13.0255	12.9691	12.8954	13.1431	13.2452	12.4997	12.4387	13.156	13.4124	12.6572	14.0026	14.2967	13.5485	11.8513	11.7999	12.9824	10.4973	12.2948	12.4841	12.9463	12.869	12.2158	12.8091	10.692	12.2378	10.8455	12.1616	12.3582	13.1714	11.9506	12.255	12.7617	12.2755	12.093	10.9821	12.5912	12.7474	11.3182	12.5077
16.9798	17.5469	17.4754	17.4089	17.5451	17.4901	17.2841	17.1536	17.188	17.3231	17.2234	16.7795	16.9858	16.5961	17.0227	17.126	16.8663	17.3581	16.7233	16.8804	16.8338	16.8673	16.8505	16.4882	17.7842	17.7909	17.2778	17.6001	17.2853	17.5748	17.4265	17.3633	17.0988	17.0025	16.806	16.8056	16.9141	17.4143	17.2461	17.6388	17.1125	16.9875	17.005	16.5659	16.9885	17.0607	17.1215	17.3332	17.0052	16.6723
15.7936	16.1611	15.7983	15.5014	15.5995	15.5945	15.8225	15.8963	15.8841	16.6675	16.4943	13.668	16.8348	16.7238	16.9593	17.1253	16.7936	17.2216	16.9961	16.7251	16.723	14.9611	18.9369	19.0401	15.3227	15.4104	15.3704	15.3633	15.047	14.3283	14.7458	14.6272	14.9024	15.0876	14.4819	14.9964	15.1217	14.67	14.8633	14.993	15.6559	15.4506	16.1034	16.0226	15.8557	16.1532	15.9518	15.8014	16.3743	16.4708
12.3429	11.9687	10.773	11.3149	11.6744	11.2077	13.0643	11.2494	11.0729	12.1588	11.2711	12.9007	12.7498	12.9838	13.4021	10.7763	13.6114	13.1799	11.8732	13.2333	13.6761	12.188	11.9466	13.5314	11.7428	12.0079	10.7344	10.0554	10.2035	12.4647	11.4687	11.8184	10.6834	11.9958	11.227	9.87498	10.9193	10.6624	11.8053	11.4588	12.4796	11.559	12.8525	13.3108	12.6035	13.5026	13.5462	13.2592	13.9356	14.1615
11.3741	12.8545	8.99319	11.1208	12.53	10.7084	10.8063	12.0989	11.2408	9.90846	10.829	10.2479	10.2241	10.5447	11.493	13.6693	13.3533	14.206	11.1845	13.6919	13.9053	14.9053	14.9375	14.551	11.1778	11.153	11.2133	12.1135	11.5802	10.5574	10.219	10.5597	11.1305	9.97833	10.9758	11.1446	11.5813	10.5108	10.9598	12.1653	10.884	9.35268	10.8964	10.8554	11.0496	10.6105	10.913	10.2372	10.7399	10.9757
11.902	11.5891	12.0572	11.0618	11.7762	10.5111	10.5677	10.9114	9.84344	10.4966	10.2961	10.2587	11.2089	10.8502	10.3332	10.222	11.3623	9.79239	10.0074	10.9449	11.0031	11.9522	12.3765	11.0207	11.3929	9.08494	9.05308	12.7453	10.4289	10.1589	9.7022	11.1501	11.5021	12.1654	10.0394	10.2255	11.3973	12.0271	10.8795	10.7838	10.0804	8.80616	9.8078	11.6196	10.5108	9.02182	11.953	11.935	10.9761	10.5495
11.2669	11.1352	12.0892	11.1796	10.0386	10.0057	10.6428	9.66892	10.2948	10.4032	10.5181	10.2393	11.9504	10.3369	10.0766	10.3886	11.5228	9.83321	11.2406	11.7056	11.2572	10.1279	11.3429	11.5016	10.1775	10.5279	12.0826	11.3281	12.3758	11.1836	9.92672	11.2458	10.8633	10.8492	9.32364	10.3793	10.9804	10.249	11.185	11.9964	10.2433	10.9319	11.1459	10.3918	10.2295	10.7768	11.0016	11.3121	11.4778	10.691
11.4033	10.4371	12.1374	10.0919	10.5078	11.633	11.3937	11.5787	11.0283	11.4285	11.6423	10.3705	11.4993	10.5536	10.3867	10.3247	11.2201	10.1478	9.47863	10.9131	10.5802	11.5811	11.5826	10.706	15.2966	14.3195	14.5361	14.2243	14.5209	14.5448	13.8818	13.7974	14.4645	14.2421	14.2876	14.2724	13.6081	13.3126	13.1757	13.1136	13.3236	13.3477	13.6295	13.8155	13.8593	14.389	13.9304	13.3294	14.832	15.1684
17.1579	16.366	17.418	16.7133	17.2218	13.2663	17.5738	17.9211	17.759	15.1973	15.1024	17.5382	13.1598	13.18	17.541	17.4983	12.9699	14.1302	17.3844	12.8161	12.9813	13.2567	16.6374	17.5471	16.6574	17.1529	17.0058	16.39	16.4879	16.4844	16.6597	16.7226	17.447	17.5228	17.7153	17.552	17.1776	16.5899	16.7256	17.0882	17.6919	17.4709	17.9184	17.7863	14.9357	17.1263	17.1656	13.6391	17.023	17.3533
16.7288	16.833	16.8367	16.3202	16.6307	16.5055	16.1485	16.2122	16.1108	15.7587	15.9961	16.0861	15.9794	15.8102	16.1591	16.0322	16.1568	16.309	16.592	16.3345	16.4466	17.0858	17.0003	16.7305	14.7144	15.4586	15.832	15.528	16.0588	16.2187	15.9761	16.3966	15.5115	15.9447	15.9005	16.0239	15.885	16.0954	16.3345	15.3399	15.5581	14.3876	15.4018	15.3327	15.6515	15.8329	15.7926	15.313	16.1409	16.0038
14.4841	14.5768	14.7311	14.5607	14.4825	14.4752	14.3638	14.7278	14.6602	13.8671	14.2672	14.5022	15.1989	15.2095	14.7138	15.1133	15.0845	15.1876	14.9852	15.0617	15.3813	15.2548	15.202	15.6459	15.0002	13.5495	13.9303	13.6557	13.7296	13.2644	13.5161	15.3624	14.7308	14.1607	14.3452	13.2327	14.1564	13.1009	13.1883	12.8297	13.9578	13.3744	14.1027	14.378	13.8193	14.1315	13.5487	13.4682	14.1277	14.2912
15.8205	16.0138	15.8367	15.7227	15.6265	15.7875	15.1692	15.2386	15.0472	15.548	15.5845	15.638	15.8795	15.6036	15.3277	15.6208	15.7343	15.7391	15.8295	15.8644	15.9386	16.0054	16.5	15.8983	16.2969	16.1875	16.3867	16.6687	16.8004	17.1837	16.9583	17.3662	16.8161	16.4895	16.554	16.599	16.7076	16.8196	16.8514	16.6854	15.8682	16.1058	15.6701	15.6549	15.7477	15.7039	16.06	16.0363	15.9327	16.0482
11.2053	10.8945	11.9614	11.5076	11.977	11.003	11.4662	10.0277	10.6105	9.44269	9.76926	10.9937	9.93074	10.6814	10.8214	11.1493	10.109	9.32951	10.7627	11.4326	11.2867	11.6249	11.3591	10.266	11.7153	11.7911	11.1561	11.7577	10.6731	11.2483	11.1112	11.1838	10.4504	11.1346	10.3269	10.8994	10.6593	9.7614	10.5261	11.1579	11.5716	11.0638	11.0165	11.957	10.8294	10.2181	11.2093	10.9291	10.4422	11.5528
16.9337	16.6404	16.9725	17.4252	17.2858	17.4472	17.6474	17.6858	17.7163	18.1727	17.8104	17.9305	18.0272	18.1501	18.0925	18.1929	18.1702	18.3471	17.9862	18.0627	17.7843	17.7041	17.7401	18.0366	17.3633	17.1672	17.1963	17.1987	17.5805	17.638	17.7985	17.7923	17.7833	18.0157	17.9617	17.9057	18.5293	18.6821	18.5955	18.8275	18.6777	18.8403	19.0124	18.7633	18.9364	19.1278	19.1043	19.1179	19.0356	19.1263
12.4484	13.8765	13.3044	9.72512	9.99123	12.4229	10.2937	13.1383	11.3476	10.6765	12.5669	11.8552	12.8208	11.1162	9.57192	11.4926	13.2786	10.65	10.887	10.6456	12.3171	12.3573	11.8088	10.2028	12.932	12.8885	12.8179	13.3693	13.1246	11.9842	12.5155	12.4253	11.3843	12.6953	13.2974	11.8031	11.5324	13.6396	13.8347	12.1534	13.1916	13.637	11.4055	11.2744	12.7702	13.3145	10.9215	12.7277	13.3944	10.778
11.7027	10.3874	12.4154	13.1812	13.2508	13.1366	13.259	13.6238	13.2197	13.0279	13.7979	13.8087	13.4323	12.7778	13.4818	13.3518	12.5789	12.8542	13.1602	12.0261	13.1632	13.1003	13.0654	11.5603	11.4913	12.8416	12.1105	12.1489	12.2877	11.9004	12.6288	13.0933	12.6941	13.2919	13.3991	13.3981	13.3621	13.4116	13.3856	13.2058	12.8651	12.7993	13.0055	12.9974	13.0044	12.9162	13.1019	13.1627	12.9541	13.0284
17.0173	17.0558	17.0071	17.0963	17.0469	17.1016	16.9776	16.9607	16.9407	16.7924	16.8538	16.8697	16.576	16.6776	16.6459	16.6307	16.606	16.6402	16.484	16.4403	16.48	16.2604	16.2377	16.5902	17.0268	16.8136	16.8923	16.4899	16.6269	16.5588	16.7818	16.6726	16.7585	16.8415	16.7925	16.7741	16.8876	16.9103	16.9018	16.7836	16.9022	16.8601	16.7536	16.7835	16.6863	16.504	16.4828	16.3655	16.197	16.389
10.9872	12.0319	12.6341	11.038	10.9361	11.878	10.5429	10.8206	12.9592	11.3245	15.3861	10.813	10.1895	10.9774	11.0799	12.0186	11.0952	11.1948	10.7686	10.3608	10.7294	10.107	11.0142	10.2053	10.2046	11.4732	10.4011	11.4554	10.381	11.3208	11.4372	11.787	10.3344	10.9188	11.2466	10.8618	9.96346	11.717	11.5701	11.471	11.1888	10.6793	11.3774	10.5557	11.9728	10.2983	11.0088	11.3472	11.0948	10.0787
14.9227	14.9457	14.8784	15.1472	15.1667	15.3229	15.175	15.1709	15.1481	15.0341	15.1378	15.1003	15.0392	15.0353	14.7265	14.667	14.7025	14.5922	14.8473	14.7565	14.694	14.6626	14.6257	14.7071	14.9367	14.725	14.7558	14.5485	14.4569	14.3758	14.9577	14.7449	15.048	15.1125	15.0274	15.1728	15.2272	15.3619	15.1575	15.1654	15.105	15.1006	14.7591	14.8258	14.7336	14.4772	14.5813	14.6482	14.1023	14.2617
11.688	11.9229	11.4459	11.2787	12.3746	9.939	10.9454	10.8493	10.9654	10.8033	11.0146	10.1373	11.5356	11.6167	10.8814	10.2614	10.1113	13.6369	12.4608	9.82895	10.4294	11.0712	13.2291	11.6353	11.8713	11.5356	10.9386	10.9883	11.1252	11.7343	10.5132	11.494	10.6315	12.1442	10.6776	10.6404	11.7664	11.47	10.0461	9.84341	11.0784	11.0395	11.0359	11.3332	11.1768	10.9745	10.7968	10.5831	11.0584	11.3777
13.0228	11.5977	12.1709	11.4805	11.0157	10.5993	11.5234	10.5995	11.5761	9.49799	8.7496	9.84505	10.9055	11.4208	11.5745	9.75978	8.8266	9.76742	11.2268	10.6517	10.6348	10.1626	11.4368	11.745	10.8981	10.7995	10.1241	10.9335	10.5427	10.9766	7.69638	9.11175	11.0222	10.9249	11.0274	11.1566	10.4971	11.0516	8.71513	9.17974	9.03215	10.3466	9.43469	11.2689	10.138	8.94494	9.87451	11.6942	7.31602	11.2903
20.9547	20.6715	20.8308	20.4317	20.5193	20.3315	20.0834	20.232	20.3761	19.8355	20.1294	19.953	19.5393	19.482	19.3294	19.3576	19.3184	19.2991	19.1987	19.3925	19.2759	18.8053	18.9141	19.1038	18.2193	18.2132	18.2738	18.6021	18.5695	18.6419	18.4116	18.3728	18.57	18.9102	18.8936	18.9931	18.7801	18.7231	18.7527	18.5721	18.7994	18.8446	18.8043	18.7635	18.6334	18.5412	18.5184	18.8054	18.7163	18.737
10.3069	11.406	10.8464	11.6834	11.0763	10.2462	10.7906	11.5013	10.8188	11.663	10.9707	9.48875	12.1947	10.7458	10.5674	11.6193	10.5341	10.2447	10.5084	10.9922	11.0796	11.0925	10.9136	12.4839	11.3391	11.8712	10.9852	11.2073	11.8101	11.5739	10.4737	11.6101	11.6977	10.9351	11.1718	11.4489	10.7447	11.5395	10.8286	12.1479	9.90138	13.4349	11.7556	11.2028	10.9067	11.8996	10.5313	11.2432	10.7595	11.7943
13.3987	13.4499	12.0772	14.1694	14.2565	14.3716	14.4491	14.6276	14.3097	11.1829	14.1023	11.5708	11.4183	12.8949	9.14291	10.8753	13.7492	10.9941	10.4672	13.3843	11.4104	10.297	11.3054	13.78	13.8106	14.1364	14.1735	14.1212	13.9608	13.96	13.9895	13.7634	13.8145	14.1584	13.6987	10.3105	14.1733	13.7932	13.8078	13.8016	14.0067	13.9045	14.3097	14.1953	14.4579	13.9891	14.441	14.1863	14.3822	14.5503
15.2758	15.6435	15.4248	15.2555	15.3359	15.2869	15.378	15.3828	15.4481	15.2243	15.7969	15.4782	15.8737	15.9131	15.512	15.5894	15.7555	16.1854	15.7198	15.766	15.8738	15.5199	15.4487	15.6198	14.1437	13.8768	13.9307	13.924	13.9387	14.0792	13.623	14.2758	14.082	13.725	13.9081	14.2055	14.205	14.0721	14.3274	14.5033	14.155	14.5736	14.4686	14.6087	14.4526	14.361	14.3347	14.7396	14.5749	14.7572
11.6997	10.909	11.2026	10.0232	10.6829	11.943	11.4454	12.4436	10.2861	10.794	10.9056	10.7597	9.79535	11.1148	11.409	10.058	12.189	10.6566	11.1337	11.9015	11.2098	12.2833	12.6046	11.2866	11.1244	11.1876	9.68662	11.3778	11.8128	12.115	11.649	11.518	10.4434	10.458	10.1496	10.2681	11.4992	10.0775	11.2587	10.8372	11.8681	11.862	11.9993	11.277	10.2763	10.8793	11.8372	11.2936	11.3121	11.2383
11.8704	11.027	10.711	11.039	10.9861	11.5992	10.1981	11.9721	10.3717	10.597	10.0765	11.4069	10.5146	10.916	10.6905	10.7177	11.3337	12.3583	10.0432	10.2162	11.0507	11.7342	11.392	11.1075	11.7762	11.5465	11.1395	11.4349	11.1549	11.1413	10.4757	11.9796	11.7783	10.9264	11.459	11.2042	10.4636	10.8971	11.5336	11.591	11.4749	10.4563	10.9453	11.2146	10.8566	11.1124	11.1337	10.8361	11.7391	11.6633
14.641	13.1608	14.6482	12.2128	12.4024	11.9123	10.3588	10.5317	14.8481	11.2418	10.6666	14.97	10.1573	9.89687	10.9013	10.1105	10.7032	11.0049	11.089	10.956	11.1967	10.0211	11.7214	10.9084	14.5023	14.2029	14.3354	15.2127	15.3402	15.0585	14.6102	14.896	14.863	14.0068	14.3401	14.04	13.3447	13.0542	14.0237	14.2392	12.0002	11.4724	11.68	11.2084	12.8517	12.6046	10.196	14.2148	11.1477	10.6651
14.3329	14.0036	15.0779	14.6828	14.3888	14.8342	14.7742	14.6179	14.5886	12.8818	13.8964	13.4669	14.6197	14.278	14.1202	14.1578	14.3673	14.2658	14.1848	14.4616	15.0877	15.2961	14.4768	14.4988	14.5093	13.9892	14.3622	14.4943	13.5674	14.6259	13.7893	14.173	14.035	13.8217	14.5132	14.3376	14.166	14.1148	13.8801	13.9097	14.1907	14.4141	13.8285	14.2029	13.8548	14.3389	14.3713	13.5784	13.8997	14.2068
14.9448	15.1489	14.9022	15.275	15.1943	14.8744	15.0048	15.539	15.2551	14.1042	14.3246	12.4839	14.8156	15.0388	15.5216	16.142	15.6403	15.4569	15.6054	15.7489	16.3916	16.663	16.0834	16.5089	14.6265	14.8509	14.9724	14.9144	14.9524	14.8374	14.5944	15.1025	14.5885	14.9666	14.9864	14.9186	14.7178	14.6155	14.6779	14.1876	14.5364	14.3836	14.4882	14.43	14.0477	14.6447	14.4388	14.7637	14.927	14.9452
16.9061	15.3246	14.7495	15.5475	14.6753	11.6652	15.0064	15.4713	14.2834	14.8312	14.9827	14.7077	12.7469	14.852	17.2837	11.9076	14.7849	14.5881	14.6588	12.1608	14.0283	15.6229	14.9886	11.9079	17.4802	10.9681	18.0347	17.6682	11.0567	13.2837	17.0888	17.6485	9.96939	15.3175	11.6553	17.2809	14.4453	18.213	18.4663	13.5883	11.2217	16.8484	17.1873	17.1708	13.4412	17.3463	17.4852	17.1812	17.5102	16.864
14.3766	13.5547	13.8041	14.1393	14.5033	14.2152	14.7025	13.6969	13.8733	13.1068	12.9643	11.7295	13.0528	13.1941	13.068	13.3819	15.0806	14.7958	15.9333	15.8083	15.1636	16.0139	15.5383	14.8635	13.8255	12.7557	13.1685	13.7364	13.5563	14.1572	12.2661	13.0863	12.5358	12.8979	13.1473	12.6513	12.6139	12.9698	12.6907	12.9248	13.2467	13.4859	13.6605	13.8184	13.6375	14.3144	13.7859	14.1181	13.9306	14.9408
14.0996	14.4908	13.9145	14.4706	14.6259	14.6921	14.6697	14.6243	14.3584	13.1444	14.6412	14.5578	14.8936	14.4465	14.8796	14.7579	14.7344	14.6929	14.8867	14.6807	15.0197	15.4769	15.1976	15.3707	14.3494	14.4903	14.4276	14.4248	14.052	14.0384	14.3619	14.1377	13.9819	14.5277	14.3599	13.9355	14.6787	14.4958	14.0813	14.1457	14.1717	14.1333	14.5279	14.1651	14.246	14.6043	14.3439	14.7462	14.7	14.5224
16.4816	16.0678	16.0647	15.862	16.0101	16.1196	16.0141	16.1801	15.863	15.9941	16.3252	16.2332	16.0168	16.2212	16.3108	16.3576	16.4093	16.3161	16.1944	16.3903	16.3733	16.1274	16.2377	16.1548	16.4599	16.3996	16.5679	17.0779	16.855	16.9979	16.6422	16.5509	16.6693	16.6497	16.6309	16.6632	16.6075	16.6313	16.3282	16.3285	16.6189	16.6157	16.7886	16.741	16.6773	16.7482	16.7086	16.4588	17.1366	16.9563
13.2732	11.8248	12.9592	12.4829	13.1032	12.7094	12.9208	13.3481	13.2162	11.1883	13.1254	12.987	12.9936	12.637	12.4367	12.3455	12.3594	12.2688	12.05	13.2985	12.4554	12.5911	12.609	12.1043	13.3785	13.9536	13.6616	12.1308	12.9099	12.9279	13.0842	12.9659	12.9898	12.9374	13.1659	13.0388	12.7391	12.6338	13.1541	12.7208	12.7049	13.0298	12.5645	13.0042	13.1573	13.1037	13.1265	12.8007	12.6094	12.4474
14.8812	14.8242	14.7208	14.9045	14.7075	14.6534	14.6993	14.6227	14.5324	14.9978	14.515	14.768	14.4134	14.5205	14.5975	14.3773	14.752	14.4466	14.0513	14.4041	14.6356	14.1805	14.2839	14.6308	15.423	15.2401	15.2339	15.5795	15.2908	14.908	15.0149	15.0492	15.0767	14.9869	14.9654	14.3494	15.0711	15.0863	15.3485	14.7218	15.2525	15.2208	14.9733	15.0126	15.3646	14.9901	15.1521	15.4272	15.3468	15.2655
16.146	16.0091	16.0686	16.2732	16.0847	15.9596	15.4671	15.5864	15.2349	14.5132	14.467	14.7844	13.9455	14.6927	14.1431	14.6325	14.3057	15.1597	15.155	15.3773	15.1971	15.5216	15.0187	16.0218	16.8346	17.1168	17.0781	17.2072	17.2314	17.4526	16.8366	17.3512	17.5511	17.1542	16.7921	17.1934	16.8274	16.9535	16.8373	16.1509	16.3289	16.2513	15.536	15.6984	15.6879	15.2108	15.4137	15.0053	15.0954	15.1342
11.4932	11.3419	10.6376	10.9967	11.6316	11.9529	10.7441	11.2166	10.8681	11.169	12.7055	10.6951	11.6369	11.1732	9.59914	10.8079	10.7888	11.7479	10.7623	11.1565	11.5846	9.81954	10.6752	11.2622	11.0893	12.4685	11.495	11.0398	11.6566	11.714	11.2309	11.0561	12.203	12.7619	12.7795	12.0105	12.5541	11.2821	11.8738	10.7573	12.718	12.562	13.1319	13.2272	12.3926	11.4645	12.3627	12.0909	11.4403	12.3951
17.865	18.0495	18.5769	18.3808	17.8225	18.1475	18.5952	18.8247	18.8984	18.6916	18.3748	18.7147	18.6065	18.2768	17.9869	18.1598	18.1008	17.9259	18.5405	18.4649	18.0216	18.5938	18.6212	18.714	18.9153	19.43	19.1499	18.8644	18.9133	19.1508	19.5228	19.5344	19.3157	19.4271	19.0036	18.9781	19.7157	19.6059	19.6396	19.5344	19.2545	18.9436	19.125	19.039	18.7091	18.9353	19.1634	19.3068	18.9166	18.9508
14.4254	13.6357	14.2556	14.266	14.172	14.054	14.0187	14.0647	13.9569	13.804	14.0741	13.8957	13.9939	14.1456	13.772	14.1381	13.669	13.4849	14.069	14.11	14.6608	14.7672	14.5913	15.3614	13.7943	13.5928	13.5626	13.184	13.3213	13.128	13.0651	13.0226	13.3928	13.4248	13.4225	13.227	13.4161	13.3604	13.3191	12.985	13.6943	13.5583	14.0497	14.2593	13.6228	13.8732	13.639	13.7108	14.165	14.4322
16.8635	16.7614	17.2141	16.8475	17.0499	17.0475	16.8818	16.7096	17.1865	17.3091	16.7019	17.1084	16.9883	16.8731	16.5642	16.6094	16.8111	16.591	16.366	16.6947	16.793	15.7354	15.4387	16.247	18.6435	18.2388	17.8436	18.0846	18.0024	18.1018	18.2115	18.1539	18.0561	18.4795	18.0878	18.1451	18.5395	18.5127	18.7389	18.95	18.3255	18.5763	18.081	17.8633	17.8109	17.5792	17.885	18.4293	17.7645	17.7022
14.8744	14.2493	14.6128	14.6251	14.6721	14.3713	14.0063	14.8034	14.825	14.012	13.9186	15.0822	13.9108	13.8093	13.9936	15.3671	15.3431	14.712	13.7146	13.987	13.9246	13.7824	13.3668	14.3446	11.1727	14.4335	14.1133	13.9438	14.3536	13.5314	10.2299	14.5478	13.5111	14.1117	13.8216	13.4819	14.2751	11.8523	12.6038	11.3443	13.6415	13.6629	10.8004	11.2888	14.0232	14.0107	13.9169	14.1519	13.9031	13.4828
14.3274	13.9953	13.9659	14.7193	14.8558	14.4694	15.0311	15.1504	15.0304	15.3829	15.212	15.3383	15.5683	15.391	15.5244	15.4844	15.5771	15.3298	15.5209	15.5187	15.5814	15.7255	15.7521	15.6039	15.6484	15.9428	15.8214	16.3893	16.1664	16.2224	15.8104	15.8501	15.6699	15.9982	16.0624	15.7901	16.5793	16.6119	16.4115	16.8718	16.744	16.5858	16.5855	16.6328	16.6189	16.5885	16.598	16.9665	16.5027	16.4593
11.3621	11.0395	11.0427	10.4548	9.91106	11.2446	10.515	10.4268	10.1345	9.50647	10.3998	10.91	11.166	10.1925	8.76397	10.148	10.4449	11.3573	9.38269	9.65891	8.90145	10.1239	11.4416	12.4988	11.9033	11.6525	11.7368	10.9041	10.0479	11.0685	11.6005	10.0394	11.0272	10.8114	10.2828	10.6098	10.7166	10.8845	11.0611	10.8482	10.5324	9.94427	10.6277	10.8485	10.588	10.5316	10.2711	11.216	11.6323	10.3192
10.3193	9.69563	12.2983	10.0035	11.2902	10.3754	10.9787	12.1756	12.5732	11.5123	11.7085	10.4571	10.2107	10.8443	10.2952	9.71788	10.8318	9.78003	11.7353	10.2838	11.4732	10.842	12.5205	10.9983	11.5628	11.6236	11.1914	10.9228	10.9092	11.8485	11.291	10.8534	11.726	10.0492	10.8232	11.1759	10.1995	10.1057	10.1323	11.0266	9.66136	10.8479	10.9324	11.037	10.9213	10.3709	10.8084	10.8596	9.98156	10.1514
18.1557	18.2162	18.1164	18.3755	18.424	18.246	18.3352	18.3809	18.2816	17.6989	17.8232	17.8442	17.6177	17.5569	17.2884	17.3527	17.2061	16.9011	17.2124	17.45	17.3159	17.3119	17.319	17.0646	16.6858	16.7212	16.5328	16.7126	16.5894	16.724	17.678	17.7889	17.5402	17.9657	17.828	17.8269	18.0173	18.1225	18.2247	18.05	17.8027	17.7871	17.2953	17.2135	17.2323	16.9517	17.0119	17.1137	16.8691	16.8587
10.9891	11.5408	11.5562	10.7651	11.567	11.8791	11.8677	11.0844	11.4579	11.5698	12.1866	11.8864	11.7536	9.53864	11.5146	9.82719	11.3284	10.6563	11.6818	12.0499	11.6051	11.7615	12.5156	10.8623	12.133	12.339	12.8194	10.8006	11.6102	12.7782	12.5615	12.642	12.2617	12.2681	11.8345	12.805	12.2966	12.6696	13.2568	13.2333	12.4122	12.5529	12.4011	12.096	12.7467	12.5448	12.8928	13.378	12.534	12.353
13.3758	13.3289	13.1342	13.2642	13.3171	13.4389	13.2764	13.7101	13.4862	13.6417	13.427	13.5727	13.2834	13.1333	13.537	13.1257	13.3371	13.205	13.3918	13.9762	13.4358	13.7088	13.2887	13.4457	13.6538	13.4412	13.7296	12.9589	13.282	12.9887	11.7838	12.673	13.0587	13.0155	13.0085	13.0836	13.2301	13.4421	13.1963	13.1209	13.7204	13.4507	13.6442	13.8791	13.4317	13.5711	13.0512	13.1447	13.4135	13.3405
13.8661	13.8048	13.6762	14.3044	14.113	14.3327	14.4497	14.5462	14.4976	14.1765	13.9562	13.3487	14.6147	14.8521	14.8753	14.9289	14.9677	15.4493	15.4858	15.4199	15.5393	15.8835	15.8002	15.9168	14.2993	13.1906	13.3051	14.1135	13.4643	13.4557	13.6279	13.3283	13.4227	13.5008	13.7614	13.677	13.7938	13.7363	13.878	13.9897	14.0512	13.963	14.3148	14.2407	14.1724	14.5589	14.5352	14.4651	14.827	14.9904
10.7098	12.3171	12.3362	12.3512	11.7361	10.5703	11.725	10.6367	11.6476	11.2769	11.2812	10.9116	11.3311	11.4182	11.0669	10.9808	11.1262	11.5049	11.1357	11.1531	8.9464	11.6653	10.9731	10.371	11.8779	12.5018	11.8982	12.0294	10.6223	11.2577	11.5673	11.4138	11.7045	11.3118	11.1	10.8549	10.6175	11.4857	10.6201	11.6115	9.67704	11.0877	10.4561	10.9047	10.9551	11.256	11.0518	11.0719	10.1152	11.403
14.2636	14.1779	14.1167	13.5008	13.4164	13.1778	12.8008	13.6532	12.5462	11.857	12.8375	12.5443	12.4347	12.2298	12.0215	12.7684	12.6563	13.1403	12.4412	12.3492	12.9727	12.6551	12.8395	12.3258	12.9847	13.6615	13.166	13.5945	13.2517	13.5286	13.3792	13.8722	13.0256	12.8189	13.2914	13.3754	12.8361	13.5251	12.9685	13.1328	12.9845	12.9293	12.3593	12.6841	12.6174	12.6353	12.7428	12.7172	12.5168	12.2549
15.9064	16.0904	15.7573	15.4469	15.6237	15.4883	15.6234	15.6901	15.6324	15.4723	15.7442	15.6395	15.6455	15.4063	15.4476	15.294	15.3027	15.2867	15.4418	15.4731	15.4014	15.3997	15.5399	15.173	15.2476	15.4322	15.3889	14.4777	14.9298	14.6763	15.2477	15.0974	15.0629	15.1899	15.0713	15.064	15.1613	15.0153	15.219	15.0273	14.885	15.1173	15.1086	15.1976	15.1278	15.1216	15.1753	14.9702	14.6615	14.5696
16.7886	16.8155	16.7086	16.0815	16.0563	15.9981	15.5093	15.7302	15.4663	15.375	15.369	15.4155	15.226	15.3155	15.0462	15.019	15.0542	14.8553	14.7483	15.1625	14.8949	15.44	15.4123	14.8409	15.8226	15.9403	15.9172	15.9733	15.9399	16.0351	15.7425	16.0119	15.75	15.4633	15.431	15.5768	15.2173	15.5057	15.4917	15.1818	14.8606	14.9269	14.6666	14.7532	14.7307	14.285	14.6098	14.7693	14.111	14.0138
14.3696	14.636	14.6979	14.4734	14.551	14.6671	14.5585	14.626	14.4358	14.708	13.9539	14.3304	14.5556	14.1351	14.1911	14.1255	14.2508	14.238	14.1296	14.1826	14.2557	14.1856	14.1453	14.3942	14.0331	14.2671	14.0028	14.0648	14.1808	14.0311	14.0614	14.2888	14.0902	14.0609	14.0908	14.0008	14.0228	14.1213	14.1203	14.2244	13.9822	14.0744	13.8862	13.8834	13.9038	13.7994	13.9161	14.0535	13.8524	13.7729
14.2059	14.3411	14.2817	14.2371	14.2635	14.242	14.3085	14.1552	14.2638	13.545	13.6797	13.2246	13.4625	13.0438	12.5551	13.5799	12.8409	12.9251	13.7545	13.784	13.8106	13.6893	13.684	13.1046	13.823	14.3041	13.8662	13.5214	13.2649	13.5516	13.5498	13.4828	12.7348	12.8243	13.0642	12.8005	13.2609	13.2563	13.4113	14.0002	12.9159	12.8239	12.733	12.6506	12.5919	12.7894	13.2361	13.7318	12.263	12.45
17.5103	16.8929	17.5593	17.3057	17.3239	17.2302	16.6334	17.3374	16.9874	17.3994	17.2667	17.1679	17.1388	17.2736	17.1645	17.4039	17.3126	17.2259	17.1797	17.6	17.2411	17.0898	17.0129	17.4662	17.3557	17.3436	16.9528	16.8579	16.8136	16.9853	16.9753	16.5795	16.5378	16.5778	16.6578	16.6595	16.8918	16.5666	16.6356	16.8491	16.7779	17.1134	16.7177	17.0157	16.7727	16.917	17.0383	16.9123	17.0025	16.7253
12.9106	11.1806	11.6137	13.4937	13.3956	13.6922	14.1737	14.4369	14.229	14.9013	14.8717	14.631	15.4373	15.2045	15.2191	15.3858	15.3024	15.1309	15.2097	15.1364	14.948	15.7804	15.7776	14.6198	14.5225	14.5866	14.1621	13.9297	13.8631	14.0048	14.2316	14.092	13.6017	13.9282	13.8365	13.9948	14.2192	14.3883	14.2984	15.2159	14.3201	14.4642	14.9115	14.9356	14.9748	15.3419	15.3408	15.7233	15.3962	15.334
12.0691	11.9278	11.8753	9.54093	11.184	10.9887	10.7075	10.942	10.674	11.3962	11.2091	10.4697	10.4016	10.5007	10.471	10.5781	9.97979	9.8656	11.0448	11.2066	12.3266	10.8385	12.3245	10.1332	13.4506	13.1663	13.0474	11.4331	13.0105	12.5536	10.2621	12.0789	10.3987	10.4157	11.1493	10.9272	11.5318	10.9189	11.2689	11.8235	11.6533	9.98417	11.8613	9.24145	11.1225	11.2393	13.0269	10.3964	10.2523	11.0112
14.8784	14.8518	14.8752	14.9346	14.8901	15.0516	14.9621	15.0744	14.9903	14.6888	14.7884	15.1148	14.9856	14.8679	14.9515	14.8381	14.8057	14.8111	14.8005	14.4847	14.837	14.5808	14.6526	15.2973	14.7979	14.7776	14.8629	14.8064	14.8834	14.8632	14.6083	14.9411	15.1686	14.8555	14.8108	14.9568	14.6156	14.9181	14.8001	14.65	14.6196	14.7764	14.7528	14.715	14.6687	14.5895	14.5918	14.7628	14.7765	14.846
10.5608	11.1535	11.9688	11.7132	12.8274	10.3342	10.8808	13.2474	11.1456	11.9726	10.9483	11.1239	11.1348	12.9236	12.6832	11.8684	11.0181	10.9296	11.9268	11.8306	11.8927	11.8929	12.436	11.0304	11.3534	10.9722	10.9164	12.0525	10.5483	11.3488	11.1129	12.977	11.4078	12.8913	11.3054	11.2324	12.4025	12.08	9.88938	12.191	10.7429	11.9148	11.1688	11.5716	11.4662	12.2717	11.5935	12.0686	11.3715	12.4746
13.5331	13.0018	13.1301	13.6775	13.8783	13.7739	13.7013	13.4172	14.0053	12.6223	12.9904	13.5323	12.8103	13.2325	12.4236	12.3824	13.5947	12.0786	11.059	13.3779	13.5007	12.9867	13.4356	13.0097	13.6242	13.7532	13.6026	13.666	13.491	13.7184	13.8067	14.1234	13.5858	13.571	13.4774	13.591	13.5589	13.653	13.8903	13.6751	13.6593	13.0624	13.0664	13.2581	13.1094	12.9086	13.0757	13.484	12.9849	13.0445
14.2837	13.6713	13.6228	11.2212	11.6162	11.8588	11.8474	11.1819	10.2798	10.8776	11.2009	10.6401	11.9187	10.5656	10.8471	11.6454	10.3991	11.171	11.5246	10.805	10.7425	10.4802	11.281	10.4719	11.902	10.3999	11.9094	12.1819	12.4441	11.2402	10.979	11.764	11.2058	9.73583	11.6638	9.96238	10.3775	10.6177	11.0678	11.8471	11.8778	11.1213	11.1683	11.2749	10.5141	11.4111	10.1464	12.0198	12.3959	9.76306
14.057	14.0265	13.8782	13.6968	13.6707	13.48	13.6952	13.2615	13.36	12.9341	13.4264	13.1757	13.3234	12.7909	13.1853	13.173	13.4509	12.7876	13.2173	12.6448	11.8246	13.015	12.9379	12.8492	13.1306	12.5814	12.2695	13.7597	13.4164	13.8044	12.9667	12.9293	13.2611	13.2513	13.2348	13.3373	13.0468	13.5458	13.2607	13.0556	13.7557	13.5815	13.3064	13.3301	13.0621	13.1595	13.5203	12.85	13.5574	12.7572
20.7507	20.751	20.7847	20.3204	20.8275	20.3126	20.2312	20.3023	20.4465	20.1017	20.0774	20.5912	20.3701	20.1821	20.5665	20.1204	19.8172	20.2506	20.3855	19.9819	20.2369	19.8831	20.2229	20.0166	19.6064	19.6536	19.7678	19.1967	19.2901	19.4296	19.2079	19.8744	19.5497	19.3844	19.6338	19.6656	19.3974	19.0697	19.2652	18.9753	18.7888	19.0504	18.7217	19.0833	18.7475	18.8451	19.0755	18.4885	18.733	18.7346
13.476	12.1273	11.809	11.0806	12.7981	10.066	10.2191	10.7072	12.6066	9.94479	8.95932	10.4406	12.2828	12.4025	10.3194	11.9675	12.5225	11.9874	12.6309	9.72498	12.8047	13.0229	9.52861	12.0971	13.4481	13.3671	13.5716	13.2494	13.3723	13.1911	12.2153	12.4843	13.0025	12.8537	12.415	12.4191	11.3858	11.3572	11.5678	12.6465	10.1516	10.4428	12.3794	12.7976	12.0315	10.9642	12.2824	13.0417	11.7484	10.7308
15.8029	14.5459	14.5234	13.7481	14.6831	14.4803	14.4138	14.6024	14.2832	14.1523	14.3327	14.0494	14.0663	14.005	14.1778	14.2096	14.2265	14.3991	14.1549	14.1213	14.0115	14.6787	14.5753	13.9547	15.5704	15.6316	15.5926	14.5103	14.4768	14.0507	14.3727	13.9257	14.209	13.8243	13.9162	13.709	13.513	13.5283	13.4672	13.5402	13.7383	13.8646	14.0267	13.7061	13.8876	13.9183	13.8896	13.8514	13.8362	13.8016
14.6654	15.5229	13.8187	15.1424	14.1184	14.6878	13.493	14.6851	14.6387	14.6016	15.5386	13.4719	16.2559	14.3992	13.909	13.8088	13.4959	9.6585	17.343	14.4122	17.0482	14.2154	14.3683	14.7979	14.314	13.7456	13.9081	13.9425	14.2697	13.7574	13.9532	14.1656	14.3829	14.4704	14.1663	13.9611	14.0311	13.9824	14.4765	13.5681	13.8536	14.2737	14.1789	13.531	13.9594	13.6361	13.7483	14.1141	13.3358	13.6121
14.5019	14.6015	13.7811	14.0432	14.1466	13.7705	11.4098	11.6667	10.7143	10.1332	14.8489	10.3186	11.3967	14.7347	11.3329	14.3171	11.4697	10.2195	10.5691	15.5787	11.303	13.1772	10.8227	11.4757	14.0656	13.5695	13.5224	14.5889	14.3383	14.2953	14.2894	14.0402	14.4892	12.9311	13.6274	13.8906	13.2023	13.4834	13.7202	12.4928	12.19	11.7258	12.1185	11.191	10.7121	10.5125	10.4491	12.1371	10.6698	11.3955
11.7083	11.5757	10.505	12.3925	11.7769	11.8515	11.876	11.3433	10.3306	11.6106	10.8864	10.769	9.71024	10.6723	10.3005	11.7145	10.8557	11.0315	9.64742	10.8136	11.1079	10.2413	12.2857	10.7031	11.537	11.6919	12.2756	10.8077	11.8655	10.6499	12.3095	12.8439	12.4805	10.5605	11.7599	11.2656	12.1028	12.6871	11.8526	11.0269	11.3287	10.2044	10.5199	10.7343	11.5386	10.6151	10.1464	12.2922	10.3245	11.5387
14.5901	14.4436	14.7164	14.9719	15.2957	15.0268	14.6381	14.6521	14.5682	14.0706	14.0079	14.5821	14.7592	14.5607	14.6651	14.5209	14.4867	14.6065	14.5392	14.2757	14.3309	14.2898	14.2096	14.4885	14.0185	13.7481	14.1798	13.7281	13.7625	14.2094	13.7395	13.9683	14.3032	13.5483	13.9601	14.2176	13.7207	13.6786	14.3076	13.5957	13.7303	13.8683	13.7245	13.9092	13.8542	13.6837	14.2464	14.4219	13.671	14.3165
18.729	18.8827	18.704	18.665	18.7278	18.6419	18.7671	18.5637	18.7097	18.5361	18.5411	18.5638	18.5246	18.401	18.5909	18.4758	18.3366	18.3542	18.5419	18.5062	18.5291	18.4323	18.2702	18.6052	18.6553	19.0471	18.9203	18.4126	18.5745	18.6246	18.8527	18.8564	18.7013	19.0015	18.774	18.7581	18.6887	18.5798	18.6947	18.6608	18.4246	18.5263	18.4478	18.3387	18.2385	18.4262	18.4214	18.1916	18.144	17.9807
13.9822	14.4042	13.5607	12.7642	14.3337	14.6149	13.9511	13.8226	13.7986	13.9046	13.365	14.7293	14.3352	13.5707	13.1663	13.0407	12.9515	12.4111	12.3835	13.7451	13.0034	12.2537	12.7371	13.2154	13.173	13.192	13.152	13.3614	13.1436	12.7102	12.7965	13.6236	13.1126	13.5082	13.2681	13.055	13.1845	13.0941	13.3853	12.979	13.0262	13.3959	13.0131	13.3871	13.1239	12.9403	13.4657	12.2204	12.8312	13.109
16.3138	16.3642	16.2096	16.9897	16.8861	16.724	16.9488	17.0289	17.0193	17.3107	17.0777	17.2184	17.9958	17.8832	18.158	18.3112	18.5048	18.5105	18.5532	18.4157	18.6751	19.2464	18.9857	19.1774	16.0335	15.9117	16.109	16.0325	16.1694	16.2774	16.1655	16.376	16.5684	16.8071	16.8294	16.7733	17.0165	16.9262	16.8263	16.7805	17.1781	17.152	17.6001	17.5958	17.3199	18.0263	17.8271	17.5649	18.3254	18.3939
14.2376	14.1826	14.1441	14.1171	14.202	14.2942	14.1927	14.0947	14.2853	14.0575	13.7256	13.9608	13.2008	13.6961	13.9658	13.9245	14.0398	14.3174	14.0018	13.9602	14.0145	14.0044	13.762	14.2921	14.2935	14.2345	13.7791	14.034	13.959	13.9878	14.1317	13.9314	13.9735	13.9715	13.9306	13.7365	13.9211	13.9948	13.8398	14.2641	14.0067	13.8822	13.8981	13.855	13.7168	13.7145	13.7815	13.9111	13.8014	13.8104
12.2674	13.4423	13.2161	12.5743	13.663	11.8389	13.0071	12.4043	12.2703	13.6098	12.7862	12.6935	13.8118	13.5013	11.9143	13.3566	14.1189	10.2117	12.0581	12.6247	13.4846	11.7222	13.0249	11.933	12.6061	12.7945	10.5989	11.6985	12.7019	13.3243	12.222	13.7915	11.4219	12.8602	10.6065	12.0199	14.8094	11.4291	13.915	14.3648	11.0353	10.6953	10.9355	11.4224	11.3336	12.6893	10.4446	11.8035	13.9373	12.2576
14.1655	14.2733	14.3598	13.7003	13.8312	13.6525	13.5062	13.6396	13.2947	13.5097	13.919	13.9662	13.8977	14.1246	14.0068	13.9247	14.1128	13.9472	14.1102	14.1781	14.0046	14.3706	14.4784	13.9766	14.0587	14.2258	13.976	13.8558	13.8809	13.6471	13.7966	13.7423	13.5322	13.223	13.2352	13.2819	13.0889	13.1695	13.1903	13.0855	13.1438	13.0182	13.401	13.2596	13.3791	13.73	13.696	13.7348	13.6756	13.599
14.3258	14.2931	14.1128	13.3656	13.4764	13.4533	13.6137	13.4151	13.1961	12.6976	13.0832	13.0663	13.1904	13.4751	13.0136	12.9194	12.9815	13.138	13.1941	13.2021	13.0003	13.5267	13.5754	13.1996	14.2895	14.2216	14.1662	13.7109	13.8286	13.5398	13.4594	13.4863	13.2921	13.0767	12.9302	13.0985	12.4914	12.4571	12.5651	12.732	12.6029	12.8094	12.7396	12.8987	12.6413	12.8728	12.5749	12.5613	12.4168	12.4757
12.2795	11.1045	12.567	10.3773	12.685	10.3288	11.546	10.6118	10.6365	9.75335	10.827	10.3136	10.5353	11.2486	10.9701	11.52	11.3013	10.5774	10.6656	10.1611	10.5458	11.5304	11.6358	12.043	11.9192	11.0021	11.1006	11.4351	11.7755	9.5701	11.7046	11.4524	12.3802	10.1542	10.156	12.2305	10.8518	10.7544	11.2654	12.5143	10.162	9.69213	10.2949	10.7695	9.92134	9.60211	10.3117	11.4121	11.2335	11.1384
13.615	13.4639	13.7836	14.2924	14.0406	14.0733	14.7262	14.6372	14.6987	15.0646	14.8413	15.0553	15.0363	15.2444	15.1779	15.2497	15.1037	15.063	15.0597	14.8272	15.0955	14.9005	14.6213	15.1973	14.0994	13.7263	13.9621	14.5425	14.4771	14.4612	14.0007	14.2111	14.1573	13.917	14.1667	13.8946	13.9901	14.0177	14.0979	14.3528	14.4136	14.3848	14.608	14.6766	14.6045	14.7097	14.6453	14.7563	14.8461	14.7147
10.8757	11.6445	10.1432	11.702	13.1836	11.1	10.307	10.433	9.34077	10.9701	11.1018	10.6855	10.4437	9.88155	11.6939	10.3503	10.6843	9.64557	10.7236	10.4327	10.8953	10.7995	10.6902	11.2769	11.9722	11.2331	10.3485	10.923	11.3261	11.7533	11.0436	11.5652	10.1325	10.6963	10.4146	11.8721	10.9036	10.9101	11.2267	10.2422	9.38012	10.6645	10.6893	10.9448	10.2147	11.2502	10.3748	11.589	10.4873	10.1813
14.2599	13.9965	14.1346	14.2527	14.1508	14.3311	14.1628	14.2629	14.0281	13.4802	13.8922	14.333	14.387	13.7814	13.6878	13.7917	13.5919	13.8695	13.7501	13.8377	13.7857	13.751	13.7714	13.8916	13.8045	13.8328	13.6752	13.7455	13.6306	13.6102	13.7739	13.8106	13.8743	13.8629	13.9218	13.9694	13.9369	13.8535	13.6881	13.7971	13.8564	14.014	13.7205	13.7419	13.7011	13.6989	13.7018	13.4701	13.6826	13.4737
13.3859	11.9217	11.6062	11.1868	11.1092	11.6264	10.1856	9.38547	10.6505	10.8572	9.88566	12.1263	11.6746	10.8374	11.8807	10.8361	12.6252	10.2519	10.3388	11.8252	12.0471	11.2547	11.1486	10.2126	11.0406	12.8649	11.3493	11.2761	11.0157	11.5252	12.206	10.6056	10.921	11.5145	11.8769	9.56156	10.9595	12.7649	15.0356	11.9204	13.1269	11.5655	11.6628	12.2229	11.7309	12.6476	15.0311	10.3968	14.9679	15.3696
19.8896	19.9401	19.6375	19.4859	19.691	19.3609	19.3201	19.4903	19.3672	19.1811	19.6497	19.1297	19.0973	19.0873	19.1332	19.1384	19.2001	19.1173	19.0398	19.0911	19.2516	19.1287	19.3335	19.207	19.1211	19.2213	19.0874	18.8589	18.7287	18.9158	18.7877	18.6789	18.6119	18.429	18.7439	18.6256	18.372	18.7021	18.713	18.596	18.4101	18.4478	18.3515	18.171	18.2695	18.4009	18.3476	18.5682	18.2675	18.1947
11.4012	10.1522	11.0221	10.5333	11.4009	12.0773	10.3196	10.92	11.2677	10.5646	9.70846	11.4434	11.2762	10.3349	10.6147	10.5705	10.3203	10.9742	10.489	10.7056	10.6765	12.9858	11.2859	9.89216	10.7622	13.6055	12.8994	13.6141	13.6707	13.4181	13.6897	13.0083	13.1686	13.6476	10.5579	13.3406	13.6519	13.2739	12.8784	10.9768	11.9009	12.6072	11.2565	13.1428	12.7802	12.2293	12.8567	12.6434	10.8571	12.6066
13.1206	13.9839	13.1957	13.3437	13.255	12.5821	13.078	13.8186	13.0919	13.0172	13.3047	12.8666	13.2657	12.8139	12.6057	13.2322	11.0601	10.7599	13.0177	13.1948	10.9587	13.1338	12.8693	12.974	12.1878	9.93289	11.7226	10.2999	11.407	11.2489	10.4001	11.2481	10.7434	10.3021	11.8679	11.4716	10.8153	11.2158	11.0309	11.4627	10.3567	10.8326	10.6374	11.0079	11.4606	9.86301	11.9326	9.75106	11.2904	11.6237
16.6692	15.8887	13.9371	15.7965	15.8124	16.1375	16.2388	15.8132	16.2919	15.2277	15.1035	13.8811	15.1968	15.4596	14.2151	14.0584	15.7518	15.8144	15.6822	15.675	15.7958	15.6091	16.0178	15.8043	14.386	13.751	13.5338	13.437	13.2345	13.8076	14.262	14.4339	13.8548	14.3912	13.2293	13.6204	14.2477	12.9913	14.1898	13.8668	12.8552	12.9664	12.9979	12.645	13.1986	13.1612	12.7444	13.2256	12.7044	12.4697
13.8049	15.5485	12.3911	12.3682	11.1504	10.723	15.0343	11.6266	11.1534	10.6469	14.4946	10.2634	9.8492	10.8541	11.2133	11.9871	10.6757	14.7255	11.4053	11.3974	10.2426	11.0498	11.2993	11.6483	18.9406	18.5707	17.3562	16.6976	16.8378	17.125	16.8229	17.5238	16.4832	16.0516	16.3941	17.0506	16.6725	16.7838	17.4161	17.4317	16.3463	16.5011	16.0578	15.9584	16.8367	16.246	16.8392	16.3934	16.389	16.2749
14.0205	13.7698	13.9664	13.48	13.629	13.43	13.2817	13.4009	13.0615	12.5167	12.4022	12.6949	12.183	12.428	12.7638	12.6689	12.8291	13.2923	12.7739	13.3971	13.2035	13.6851	13.7266	13.1419	12.9276	13.2979	12.8348	12.9903	13.067	12.8594	13.2607	13.1173	12.915	13.2126	12.9622	12.7586	12.7239	13.0926	12.8188	12.9656	12.7346	12.6172	12.521	12.8232	12.6494	12.8092	12.7025	12.9677	12.5824	12.5718
12.9301	12.3152	12.5487	12.4207	12.5442	11.9996	12.0836	12.3891	12.4466	12.0302	12.0012	10.9292	11.3385	11.0992	12.1641	12.429	10.8913	11.7236	12.4107	11.7282	12.4799	12.8622	13.0417	11.9355	12.8008	13.0495	12.9114	10.2489	12.3689	12.1021	12.3299	12.5161	12.8013	12.595	12.5916	12.6623	12.4214	12.0923	12.3643	12.0745	12.3389	12.2931	11.6826	12.2646	12.3931	11.8306	12.3193	12.5417	11.6502	11.8964
11.235	11.4029	13.0338	12.2684	12.1942	10.221	12.3066	13.8805	13.3562	13.8063	13.316	12.6143	13.6268	13.5591	13.3823	12.3949	13.7129	13.3791	13.2096	13.2006	13.3106	14.0534	13.9236	14.4512	14.6283	10.5975	10.2207	10.9666	12.122	11.2489	11.2441	10.8384	14.7874	11.2856	14.2753	12.0876	13.1715	13.0751	12.7821	11.5235	12.2914	12.4457	13.0583	13.5871	13.4136	13.7874	13.3775	9.60612	13.9072	13.7741
13.8442	13.566	12.8334	12.9604	12.8522	12.1083	12.3845	14.2994	11.5518	11.3513	11.161	14.4951	11.5209	11.5223	11.0416	11.2443	11.5116	10.3728	11.6938	14.3244	12.0057	14.5403	14.5014	11.8715	12.4522	14.8726	12.2502	12.2943	13.3152	13.3909	13.2721	13.2037	13.2031	12.7556	13.2297	12.9339	12.9399	12.9384	12.8628	13.0998	13.3649	12.9859	12.3388	12.4975	12.8744	12.1284	11.5196	12.6765	11.7826	12.6661
13.6764	11.0925	13.5098	14.3981	14.1919	14.4618	14.2935	14.4902	14.3116	14.0371	13.4733	14.0899	13.7902	14.0894	14.1159	13.9008	14.1129	14.1412	14.1498	13.9632	14.1149	14.2732	13.9025	14.7845	11.8502	11.7273	10.42	10.9101	9.47941	12.1442	13.0463	12.3845	13.1142	13.5576	13.4825	13.3397	13.7042	12.875	12.5509	12.5631	13.1337	13.1089	13.1749	13.3077	12.9272	10.5254	10.0896	11.2	10.4007	12.2772
12.703	13.1688	12.0018	12.3964	12.0358	11.7326	13.1992	13.1661	12.7702	12.6594	12.7108	12.6172	10.6591	12.136	12.237	11.7562	9.4922	11.1417	10.0972	11.7156	11.763	11.4473	10.7653	11.7928	13.9069	13.7909	13.5135	13.8817	13.8092	14.1282	13.0971	13.355	13.2558	12.6276	12.7515	12.6537	12.4724	12.5791	12.8701	12.9356	12.5716	12.7909	11.9619	12.3054	11.9833	12.3963	12.4676	13.083	11.7	11.5607
14.6883	14.9515	14.7144	13.8463	13.9961	13.8045	14.351	14.3808	13.4961	13.4794	13.3603	14.0724	13.6366	15.3265	14.7251	14.0043	15.3812	15.079	15.4946	13.8212	14.141	14.1578	13.8985	14.1106	14.2525	14.2091	14.1782	14.3581	14.0644	14.0925	13.8866	13.7512	13.7856	13.4482	13.6621	13.3865	13.2413	13.1857	13.4355	12.8024	13.1011	13.1214	12.5012	12.8581	13.0839	12.8445	12.9759	12.8573	11.9649	12.1424
12.6559	11.9639	12.8318	12.6478	13.0089	13.1246	12.7395	12.4476	13.0665	12.4861	12.6874	12.7487	11.2182	11.0403	12.3309	11.2611	12.3174	11.4817	11.1482	12.2037	11.2636	10.2438	11.4711	12.2402	13.0823	13.1169	12.8161	11.8687	12.4404	12.3834	12.4216	12.5355	12.6163	12.5743	12.5583	12.4873	12.9111	12.7539	12.8036	12.925	12.6327	12.5856	12.2477	12.4907	12.1389	12.2389	12.2796	12.5216	10.9812	11.8267
14.5988	14.4872	14.5213	15.0326	14.8794	14.7044	14.5682	15.3989	14.7754	14.2671	15.2835	15.2717	14.5108	14.9646	15.6522	15.0112	15.6375	14.9645	15.2704	15.7923	15.2038	15.6154	15.6672	15.2411	14.5206	14.2963	14.2675	14.6241	14.2507	14.5025	14.2639	14.6389	14.4658	14.5612	14.4639	14.4778	14.5005	14.3991	14.4158	14.5541	14.1463	14.0926	14.3605	14.2993	14.1828	14.7396	14.6539	14.4728	14.7217	14.5381
16.7894	11.696	10.797	14.3064	15.8267	10.9899	15.1109	15.627	10.5682	11.4086	10.2415	10.5254	12.0317	12.9713	10.1647	10.7758	10.8635	11.0888	9.9208	10.5635	10.7429	10.7572	10.9477	11.3523	13.2073	11.3093	12.8131	13.5831	12.3584	10.8334	11.5681	11.1278	11.6062	14.2464	11.1267	11.257	13.5382	10.8698	10.437	11.3323	11.6262	11.3069	10.622	10.0171	13.5709	10.1466	11.3373	11.0407	10.5395	9.63638
14.6059	14.4995	14.469	14.9169	15.1125	14.8566	14.537	14.8163	14.5513	14.7116	14.6832	13.0987	14.7647	14.5181	14.6329	14.6144	14.9374	14.9645	15.1482	14.3	14.6466	14.9871	15.194	15.029	14.5013	13.9648	14.0807	14.4579	14.0357	13.8799	13.9441	14.3475	13.9889	13.9191	14.1296	13.8955	14.1743	14.4296	14.1151	14.3158	14.2082	13.9058	14.0963	13.7943	13.7362	14.2973	13.7701	14.1654	14.2735	14.1059
11.4115	14.5162	11.9414	12.7685	12.3647	12.0302	14.4103	11.8602	11.7756	12.6215	10.8374	10.7667	11.5221	11.0022	12.0014	11.1411	11.1956	13.82	11.4571	11.8229	11.0988	14.1542	10.927	11.8041	11.625	11.5399	9.94557	12.1092	11.6616	10.9094	11.0114	10.7204	10.6121	10.654	10.8328	12.1009	10.7449	11.4709	14.7385	11.6552	11.0544	10.9031	11.1896	11.3254	10.5052	11.2941	11.1329	11.7472	10.7019	10.795
15.6829	15.4966	15.5645	17.2935	17.3823	17.4793	18.2039	18.3232	18.2378	18.1969	18.4159	18.3547	19.6741	19.6019	19.6109	20.1226	20.1738	20.1335	20.1733	20.1057	20.1135	20.273	20.2308	19.2323	16.9642	16.9533	16.9236	17.5191	17.1226	17.2991	18.503	18.3468	18.4573	18.1684	17.7252	18.0447	18.1051	18.2282	18.4254	18.1426	18.0971	18.0214	16.9608	16.8229	17.1123	17.2979	17.2812	17.6063	17.1253	17.1738
14.5289	14.2544	14.5604	14.6158	14.4749	14.5043	14.8955	15.0253	15.1249	13.9703	14.5488	14.6268	14.2136	14.3091	14.3089	14.146	14.4036	14.385	14.1824	14.2486	14.4159	14.0669	14.1258	14.4042	15.7113	15.6957	15.6316	15.5774	15.5319	15.5192	15.071	15.2353	15.0734	14.6772	14.6347	14.6394	14.3685	14.5137	14.4596	14.619	14.4289	14.4237	14.0812	14.1614	14.0619	13.7526	13.8635	13.9572	13.923	13.824
14.8814	14.6807	15.0968	14.9714	15.0575	14.9788	15.3312	15.4439	15.009	15.5989	15.5638	15.3496	15.7517	15.6799	15.6821	15.9073	15.4897	15.5928	15.4234	15.6594	15.6053	15.9743	16.3833	15.5334	15.2399	14.2741	14.3581	14.5114	14.3808	14.6351	14.65	14.6208	14.2908	14.6962	14.5436	14.5945	14.6621	15.0697	14.9739	15.4632	14.911	14.9609	15.0623	15.0268	14.8758	15.1602	15.429	15.3925	15.2288	15.0153
11.5121	11.9991	11.514	11.5723	10.4139	10.8231	11.3303	10.0523	10.7402	11.5912	10.0737	10.148	10.8998	9.12745	10.5741	9.65796	10.987	10.0829	11.6507	10.3233	10.7305	11.7375	11.3816	11.3675	14.9282	11.6304	10.9274	14.5468	11.6743	11.8866	9.93881	11.6541	9.94174	11.7517	10.737	10.9536	10.799	10.4029	11.4231	11.1525	11.6682	12.0103	10.8585	11.2259	11.3941	10.5297	11.9018	11.3623	10.2714	10.5415
15.4594	15.7283	15.3298	16.3272	16.0112	16.0531	16.3457	16.3178	16.2449	15.3292	15.436	15.0845	15.0231	14.9366	15.0184	14.9052	15.0375	15.4466	14.6719	14.8695	14.7281	15.3382	15.2102	14.9661	14.293	13.5513	13.3357	14.2157	13.6773	13.3986	13.877	14.0003	13.9573	14.0776	13.9623	13.919	14.46	14.0771	14.2768	14.4733	14.3597	14.3845	14.462	14.2912	14.2095	14.0916	14.1052	14.1174	13.9161	13.6843
11.0952	10.509	12.8679	11.102	12.2734	12.5264	12.0156	12.1273	10.6806	11.3796	10.4139	9.96979	10.9044	11.3273	12.2849	11.0347	11.7753	10.7995	10.7691	11.3247	11.6827	10.9409	10.9043	10.5456	12.7061	13.9604	12.8015	12.7368	12.9399	12.6213	13.3444	13.4397	10.9541	12.5851	13.0712	12.2589	11.7735	13.0945	13.2166	12.971	10.5416	12.1543	10.5767	12.0532	12.1823	10.8131	12.5247	13.2996	11.0471	12.0789
15.2248	15.1469	15.4511	15.1888	15.9967	16.3624	15.2398	15.6561	15.078	15.8983	16.0599	16.0363	15.2933	15.3755	15.4633	15.8638	15.3763	15.341	15.5584	15.5027	15.3782	15.1715	15.0573	16.2467	15.2422	15.2836	15.2404	14.9179	15.0254	14.7412	14.9152	14.7942	15.1609	15.1543	15.2693	15.0774	15.2026	15.1006	14.8311	15.0637	14.9476	15.5071	15.3881	15.126	15.3321	15.2155	14.9486	15.2774	15.0491	15.0254
17.5756	14.1531	11.6455	11.115	10.4646	15.699	15.4905	15.6191	15.668	15.0125	11.2092	15.1722	14.3441	14.6038	13.6422	14.4584	13.3969	14.2047	12.9984	13.7201	13.8956	10.6538	10.8646	10.2465	15.1566	15.1255	14.6986	16.4162	16.329	16.3657	15.558	15.768	16.0958	15.4857	15.8202	15.7592	15.3332	15.6271	15.2701	15.3358	15.7635	15.7728	14.982	14.907	14.8184	13.7019	13.4101	13.504	13.203	13.1615
15.0066	14.9667	14.5111	13.3711	13.472	13.6623	13.3017	13.2196	13.8729	13.0673	13.2029	12.765	12.8946	12.4297	13.0447	13.6233	13.1944	12.8922	13.8842	13.8706	13.6791	14.1326	14.2927	13.9372	15.6735	15.8459	15.6375	14.8446	14.756	14.8495	14.3948	14.2839	14.1355	13.2976	13.3722	13.5977	12.6193	12.9182	12.9755	13.2498	13.0174	13.0353	12.9436	13.3928	13.1947	13.551	13.6323	13.3033	13.4947	13.0396
11.9993	12.2727	11.4253	11.5804	10.8598	11.0287	10.5393	11.2168	11.4301	12.0728	10.9973	10.8595	10.9467	9.01216	9.54577	10.6847	10.5294	11.2408	9.88415	12.7597	10.3562	12.8725	12.772	12.802	11.8599	12.3956	11.4879	12.2408	11.4436	11.4272	10.6682	10.8721	11.0169	11.0745	11.0054	10.3448	11.6171	10.4865	11.0156	11.6518	10.3166	10.5503	11.2763	11.2796	11.0022	11.5758	11.7323	12.6379	12.3854	12.1369
17.6156	19.8172	18.2648	18.3036	16.0993	18.4854	18.5846	18.3059	18.54	19.847	19.9019	11.882	19.5516	19.3338	19.2584	19.3343	11.314	11.071	19.1276	19.3823	11.3342	19.1841	10.8281	17.2682	17.704	17.4182	17.0311	16.7379	16.839	16.6708	17.3865	17.409	16.5145	16.7667	16.3705	16.8794	17.1996	17.7491	17.2517	17.4891	16.7322	17.1345	16.0115	16.0704	17.1983	15.69	16.8299	17.2248	14.8124	15.9341
15.3233	15.1366	15.3757	15.4111	15.2631	15.2442	15.4374	15.3536	15.3994	15.6036	15.4052	15.6146	15.6622	15.7544	15.666	15.6039	15.7663	15.8069	15.6535	15.6777	15.4904	15.7493	15.5009	15.7523	15.5122	15.4552	15.2931	15.5733	15.5827	15.4264	15.4311	15.5236	15.5044	15.6006	15.7236	15.6436	15.6838	15.6487	15.5737	15.765	15.9114	15.7923	15.8277	15.9764	15.9109	15.7863	15.7834	15.6023	15.8707	15.8671
14.4297	12.1673	11.6811	13.9526	11.2327	11.2392	12.0141	13.6277	11.6994	13.8441	13.7915	13.5173	15.6477	10.8054	14.9895	11.8008	14.7137	10.5708	14.6751	12.3626	13.2836	13.2677	13.635	14.2398	11.2857	11.1385	11.1071	13.4917	11.7694	14.0509	13.1614	16.947	16.2136	11.361	11.3981	14.6084	13.7861	14.7264	14.722	15.2197	12.9911	14.9993	14.786	13.5704	11.883	11.1431	10.874	14.1098	11.9341	10.4876
12.7001	12.6015	12.923	12.7676	13.0103	12.7153	12.6707	12.7657	12.9316	12.9512	13.0062	13.0342	13.3416	13.3094	13.0439	13.1109	13.2788	12.9426	13.343	12.6965	13.0254	12.5628	12.9811	13.1654	14.4101	14.2597	13.8138	14.0975	13.8986	14.108	13.8824	14.1783	13.6705	14.1828	13.9449	13.8013	13.9283	14.2453	14.3714	14.7408	13.7894	13.6644	13.6742	13.5499	13.4635	13.7368	14.1487	14.6701	14.3399	14.1342
11.0593	11.6059	11.2197	11.2397	10.7368	11.1467	10.4499	11.3116	11.9158	10.6408	11.2713	11.5951	11.9999	10.5537	10.4022	12.2539	10.7822	11.3197	10.7858	10.8325	10.0604	10.5523	11.6399	10.4242	16.5352	16.002	16.0727	15.2813	11.2046	10.006	10.2921	10.379	12.0969	10.8377	10.9661	10.1498	10.5336	10.948	11.2857	10.5488	10.9625	10.5247	11.939	11.8719	10.3414	10.6244	10.9333	10.9786	11.0178	11.0785
10.9513	12.1508	10.368	12.0306	12.2395	11.8467	12.4823	12.1984	12.1527	12.535	12.9125	12.5533	13.2586	13.3152	13.5093	13.3434	13.3213	13.3022	13.6715	13.3494	13.2626	13.9221	13.8826	13.9309	11.1106	11.5762	11.1199	10.9514	11.6574	10.9928	11.0752	15.0204	14.8189	10.6584	10.939	10.9447	9.15679	11.4878	10.2381	10.6446	12.7852	14.4914	10.6605	11.2704	13.456	12.0893	13.0952	10.5602	12.6175	12.7018
14.6092	15.0361	14.7827	14.3458	14.5157	14.4403	14.4144	14.4906	14.4269	14.1388	14.4764	14.2064	14.0342	14.4675	14.6938	15.0441	14.8089	14.7989	15.0827	14.9488	14.7455	15.2343	15.3624	15.2357	14.8967	15.0267	14.898	15.1512	14.9045	14.9725	14.8039	14.728	14.6262	14.6554	14.3825	14.4893	14.3865	14.57	14.5325	14.6054	14.334	14.3002	14.1337	14.2841	14.3144	14.3794	14.3065	14.8261	14.4733	14.3073
18.9734	18.9384	18.9138	18.4395	18.8834	18.9634	18.2288	17.9597	18.4633	18.2272	17.3767	17.8782	17.6655	18.1812	18.3684	17.9294	18.1459	18.1891	17.6435	17.8839	18.1685	17.1206	15.8875	17.9232	19.3054	19.1243	18.5258	18.7888	18.716	18.6822	18.495	18.4381	18.5561	18.9844	18.5716	18.3302	18.4272	18.1776	18.2067	17.8487	18.2106	18.0886	18.2841	18.3241	17.8237	18.1385	17.8553	17.917	18.6405	17.3955
16.9268	17.2341	17.5912	17.639	17.4401	17.4338	17.3945	17.3254	17.2103	16.8294	16.8593	17.1405	16.3022	16.2583	15.9301	16.1284	15.7241	16.0729	15.5302	16.1565	15.5022	15.6695	15.6957	15.2483	17.4798	17.184	17.3228	17.2959	17.0667	17.3712	17.2328	17.5983	17.2754	17.1512	17.2138	17.3414	17.1465	17.215	17.3068	17.2252	16.9083	16.8818	16.9191	16.5316	16.6097	16.1648	16.0689	15.8512	15.8134	16.0758
11.2012	11.0206	14.0358	13.6589	10.3026	10.6335	11.2138	11.1027	13.195	10.7023	11.1545	10.0799	11.0691	11.0034	10.2791	11.2254	11.5442	10.9292	10.8294	11.0065	11.8089	11.178	10.7797	10.6994	15.7479	14.319	13.3856	14.5968	15.8516	12.4076	15.9601	14.5541	10.6797	11.071	9.57146	10.1146	10.885	10.6106	10.9263	10.6767	11.1279	11.0619	10.8206	11.4608	10.4287	11.6834	11.2043	10.5465	10.1537	10.6895
18.8756	18.9088	18.6405	18.7654	18.8209	18.8065	18.8079	18.7656	18.7917	18.9016	19.1394	18.8183	19.199	18.8976	19.0552	19.2579	19.2192	19.1931	19.3799	19.2587	19.294	19.3666	19.4788	19.1795	18.7781	18.8251	18.6935	19.203	18.9089	19.1496	18.7885	18.881	18.6941	18.5386	18.5288	18.6106	18.7124	18.8045	18.9273	19.0914	18.801	18.7607	18.9646	18.888	18.9175	19.3802	19.23	19.7605	19.8294	19.8145
11.5179	11.8598	10.8047	11.9014	10.8958	11.7162	11.2868	11.1585	10.242	10.082	10.8851	10.7137	10.804	10.8905	11.6136	9.11962	10.2665	11.5105	10.8121	10.5101	10.664	10.9311	10.5594	10.6371	12.3129	11.9557	12.8492	12.9533	12.92	13.3119	13.1616	13.2457	12.5598	11.7677	12.0281	12.2439	11.9066	12.3999	12.3167	11.449	11.684	11.812	11.0025	10.6753	10.764	12.4104	10.4036	10.7889	11.4594	10.4287
15.1062	14.8454	15.0303	15.4201	15.3673	15.4508	16.0452	15.5196	15.4033	13.4959	13.8682	13.4614	14.5651	14.6565	14.7724	15.1098	16.8052	16.9815	16.849	16.792	16.8888	17.136	14.0595	16.8763	13.4261	12.0159	13.3721	11.8096	13.248	13.3934	13.3161	13.5149	13.2997	13.6472	13.456	13.4072	13.7734	13.7751	13.7552	14.3304	13.7155	13.5932	13.8278	14.0592	13.9239	14.2298	14.4215	14.366	14.4501	14.1689
15.0091	15.2019	15.1047	15.1662	15.2897	15.097	15.0381	15.0343	14.8717	14.8612	15.3209	14.7366	14.9796	14.5941	14.3932	14.8192	14.6997	14.7905	14.7834	15.0885	14.8375	15.3267	15.3135	15.0333	14.7357	14.5921	14.5587	14.5963	14.7276	14.6181	14.9159	14.7969	14.6628	14.7713	14.7958	14.8184	14.5053	14.6352	14.5547	14.6557	14.3231	14.3647	14.1252	14.1698	14.1733	14.0702	14.2146	14.4255	14.1838	14.2557
14.9357	14.761	14.7646	14.3822	14.7458	14.3482	14.6057	14.8868	15.0267	15.5476	15.9841	15.4068	16.6336	16.8645	16.6697	17.0136	16.9753	17.0502	17.2218	14.9423	17.1004	17.1933	17.2202	11.8468	11.1252	11.0543	11.6096	11.8087	9.74192	10.8145	10.0954	11.1042	10.5491	11.4271	9.84592	11.3045	8.74685	11.1333	10.7106	9.92867	11.1403	11.1844	9.85481	9.72254	9.50066	10.5926	10.195	10.786	10.6206	11.4703
18.1353	18.0821	17.9192	17.5913	17.6076	17.6753	17.0613	17.1139	17.0737	16.916	16.8092	16.8898	16.5599	16.5707	16.5369	16.465	16.4048	16.5045	16.6336	16.6831	16.4862	16.2918	16.3159	16.4098	17.0783	17.036	17.0572	17.0591	16.7627	16.8656	16.5773	16.6038	16.6049	16.3513	16.3188	16.304	16.117	16.1339	16.1362	15.8622	15.7903	15.9282	15.7519	15.892	15.7944	15.7243	15.8003	15.7343	15.9787	15.9377
11.4111	11.4753	11.0238	11.9813	12.0791	10.5314	10.9934	11.948	12.0306	12.2232	11.3775	11.9904	11.3238	9.5559	10.592	10.8195	10.8597	13.1481	10.2454	11.8404	12.0138	11.6228	10.6263	10.988	10.9613	10.6303	11.4299	11.4069	11.4853	11.7355	10.6848	10.9344	11.3592	12.2711	11.9722	11.1914	12.2658	11.7841	11.7708	11.6911	12.2539	11.9247	12.1105	12.0916	12.0972	11.9457	11.5549	11.2546	11.7088	11.8201
11.6064	10.4864	10.9215	11.291	11.8584	10.1328	12.0281	12.3831	11.8434	12.6118	11.8344	13.1307	12.1231	11.8487	12.7639	12.8924	11.7423	11.9427	11.7888	11.904	13.1774	12.7535	12.6965	13.4831	11.5733	11.0299	11.2107	11.3934	10.3969	10.9266	11.7479	11.3787	11.1951	12.2175	11.4569	11.6915	10.9742	10.8772	11.2892	11.0798	10.878	12.1975	12.3895	11.4678	11.1658	12.8626	11.1946	10.6764	13.1728	12.0476
14.7921	15.2736	13.9851	15.6486	15.6289	15.7995	15.7983	16.0844	16.0038	15.7197	15.086	15.0415	15.4967	15.4707	16.0204	15.5968	15.582	16.485	15.9448	15.5593	15.7816	16.295	15.8949	15.2863	14.908	14.2272	14.9541	14.3545	14.9337	15.0078	14.8581	15.2128	15.2627	14.0719	13.9877	14.597	15.085	15.4091	15.529	15.631	15.5967	15.8857	16.2346	16.0954	16.0724	16.3438	16.339	16.0708	16.6362	16.5926
13.8097	13.7912	13.6546	13.6932	13.5033	13.587	13.5514	13.8083	13.8203	13.347	14.6873	13.4654	15.0944	13.5998	15.4107	13.468	13.415	14.464	14.0071	13.5356	14.493	13.7504	13.4362	14.868	13.6307	13.907	13.7975	14.236	13.9959	14.2318	13.8965	13.7543	13.9826	13.9881	13.9814	14.014	13.9017	14.1853	13.8263	13.89	14.4421	14.3797	14.4154	14.4341	14.3694	14.39	14.0836	14.2268	14.354	14.5837
11.48	11.1164	11.7878	14.1292	14.9095	13.1735	15.0535	14.8061	14.8728	14.8067	15.2559	14.4906	13.6233	14.821	14.5157	14.8474	14.4215	14.7362	14.3341	13.972	12.822	13.2427	13.6498	13.0001	12.9656	13.36	13.126	14.6917	14.4584	14.6885	14.6497	14.9559	14.6186	14.7399	15.2292	15.3239	15.6549	15.9243	16.1833	15.4959	15.8368	15.7603	15.8272	15.4212	15.735	15.6637	15.6866	15.6624	15.781	15.6506
11.0764	11.2618	11.232	11.6797	12.0459	11.7701	11.2294	11.3465	14.3236	10.0661	11.475	11.1882	10.0791	11.9911	10.9366	11.1908	12.0681	10.2911	11.0145	11.4064	11.2759	11.0888	11.1143	11.3833	11.355	11.6524	10.8714	10.4576	10.6996	11.5665	9.89001	11.3195	10.9835	12.5695	11.3882	10.0616	10.6001	10.6918	10.8566	10.6143	10.8363	10.0225	12.083	11.2788	11.6811	11.1917	11.2453	10.1873	11.683	9.94549
15.4566	15.487	15.4871	16.4151	15.2946	16.2496	16.6828	16.6512	16.2282	16.5004	16.254	16.2444	17.1663	16.7803	16.8709	17.3721	16.9387	17.248	17.498	17.4875	16.8544	17.4613	17.6438	17.3894	16.7682	16.6808	16.4545	16.7107	16.4151	16.6439	16.9349	16.7464	16.575	16.4283	16.6126	16.724	17.1015	17.352	17.4058	18.318	17.0525	17.0299	17.3906	16.8199	17.1371	17.6655	17.8161	17.2892	17.8731	17.6571
14.8351	14.6321	15.0024	14.6524	14.9203	14.8662	15.0584	14.8111	14.7764	14.8221	15.1601	14.8533	14.7737	15.0398	15.1899	15.1421	15.1313	15.4394	15.5032	15.04	15.3138	15.586	15.6932	15.1372	14.8562	14.817	14.812	14.7859	14.7821	14.9932	14.6115	15.0865	14.6906	14.173	14.149	14.6063	14.2769	14.6826	14.8561	14.8665	14.3947	14.628	14.3288	14.3381	14.8562	14.8083	15.0877	15.3614	14.7499	14.8394
10.1829	11.1763	10.5664	10.4452	11.0154	11.0898	10.7609	10.5492	10.3975	10.8048	10.8012	10.5068	10.1964	11.6283	10.9447	10.6665	12.4649	10.1341	11.1255	10.0152	10.5522	10.9056	11.5661	11.8161	12.621	12.5689	12.6217	12.5593	12.068	12.6253	12.6563	12.2879	12.3076	11.9649	11.7374	12.209	11.6592	12.4548	12.638	12.5124	11.4922	11.5259	11.4773	11.0016	11.3803	9.82785	11.4392	12.0701	10.967	11.4583
20.8016	20.2971	20.8344	20.1659	20.4652	20.2982	20.4248	20.1933	20.216	20.0178	20.0793	19.9916	19.7449	19.8179	19.1846	19.9133	19.7954	20.475	19.9771	20.1077	19.4924	19.9814	20.2169	20.4035	19.625	19.3779	19.4327	19.0771	19.0022	19.3828	19.3601	19.6083	19.6031	19.5613	19.6344	19.5034	19.6319	19.676	19.8087	19.9135	19.4613	19.3636	18.8225	19.0138	19.2154	19.2369	19.3598	19.339	19.1861	19.1289
11.3452	14.0249	13.9419	13.5893	11.6777	12.7462	13.3794	11.4411	13.0248	12.662	10.4388	11.9355	10.9398	12.4851	10.3276	11.0188	11.9979	11.4591	10.9996	11.1724	11.9712	10.5538	12.113	11.3249	13.0509	12.7001	12.8867	13.4112	12.3476	11.1486	14.2737	13.1862	13.6406	11.9833	13.0966	12.9378	13.0729	12.0481	12.2632	12.8065	12.0031	13.1365	12.2911	11.0095	12.4178	10.7007	11.9685	11.3885	11.3775	12.4207
10.7264	12.5953	10.9312	10.7997	8.28897	11.0063	11.8425	11.0574	11.4283	12.9413	11.5276	11.7548	12.3382	12.3807	11.9953	11.6728	11.7025	11.2354	13.0089	13.0208	13.2247	13.5823	13.2763	13.2044	11.15	10.3113	11.3143	11.5264	10.917	10.9673	10.9071	11.6202	10.9247	10.9649	11.6557	11.7307	10.9627	10.4478	10.9846	10.8253	11.8664	10.6437	9.08329	11.9912	10.7571	11.5131	11.7498	11.555	10.7698	9.18565
15.454	15.3102	15.5285	15.2988	15.4588	15.0894	15.3408	15.1284	15.6023	14.9671	14.8289	15.057	15.2508	15.3972	15.1574	15.1058	15.2574	15.5207	15.1845	15.1457	15.1461	15.124	15.3416	15.2228	15.1866	15.0849	15.0034	14.6731	14.7243	14.516	14.6783	14.8768	14.8242	15.0782	15.0727	14.9649	15.2399	15.0911	14.919	15.2964	15.3744	15.4696	15.1378	15.2458	15.1551	14.8558	14.8744	14.8546	14.8001	14.8457
14.3635	10.5515	14.6473	11.5679	11.5272	10.9066	10.2758	12.5235	10.6703	10.7145	10.4333	10.6758	10.4586	10.6439	11.1268	10.2154	11.132	11.141	10.8689	10.3152	11.5727	13.29	12.0576	9.51892	13.9192	11.4626	13.4134	13.4204	13.0035	10.0038	11.404	12.823	10.8713	12.6543	12.6236	13.1599	12.3881	12.5761	11.0921	11.873	11.0457	12.5078	12.4838	12.7679	10.0671	10.6364	12.254	11.2096	12.6168	12.784
13.7944	13.8138	13.8523	13.1643	13.336	13.1732	13.2624	12.9732	13.0363	13.4267	12.1655	13.3524	13.3211	13.1682	13.2503	13.2817	13.1921	13.7712	13.3359	13.5316	13.3064	13.0943	13.8409	12.9856	14.9032	14.8818	14.6651	14.9154	13.0696	13.4271	13.1479	12.8562	12.7768	12.0972	12.3027	12.3348	12.7495	13.298	13.054	13.4425	12.8614	12.9606	12.7429	12.6772	12.9253	12.8944	13.0469	13.6863	12.8727	12.6618
12.324	12.2399	11.6892	12.4729	12.1903	12.6478	12.3767	12.1673	12.1731	11.7035	12.2733	12.0414	12.1453	11.8729	12.2518	12.2578	12.6805	11.9675	12.6879	12.7921	12.879	13.1834	13.5057	12.6633	12.9864	12.7017	12.406	12.3741	12.4987	12.6948	13.0131	11.8461	12.6768	12.8896	12.5516	12.3372	11.9155	12.3263	12.1788	12.4683	12.5172	12.2429	11.874	11.9692	11.7936	11.8542	12.1316	12.5711	11.8004	11.9172
15.8314	15.9175	15.7421	15.7533	15.6405	15.644	15.2771	15.5699	15.2403	14.9257	15.2235	15.0427	14.9308	14.8802	14.6985	14.5726	14.6798	14.651	14.6442	14.7949	14.5976	14.8997	14.8758	14.6767	15.7047	15.7224	15.6406	15.3633	15.383	15.4271	15.7588	15.7216	15.6246	15.8039	15.7316	15.7875	15.5969	15.7549	15.7708	15.4164	15.1883	15.082	14.3445	14.2016	14.1996	13.7249	13.53	13.8624	13.592	13.3872
16.0013	16.0411	15.857	15.8115	15.9283	15.7967	15.7046	15.5216	15.5479	15.7146	15.8258	15.795	15.926	15.8097	15.9313	15.8488	15.9111	15.7372	15.9215	15.8456	15.884	16.0064	15.9441	15.9498	15.5641	15.6037	15.4658	15.8481	15.6333	15.757	15.6015	15.5527	15.3666	15.3218	15.3442	15.2175	15.2082	15.3527	15.3558	15.5155	15.2362	15.1513	15.3983	15.4808	15.3818	15.655	15.6854	15.7804	15.887	15.7175
10.3354	10.8262	10.1767	10.6356	12.296	11.5402	10.8531	11.3355	10.6369	10.2744	11.232	12.0685	10.9662	10.9495	12.4574	10.4903	10.8219	11.1319	10.6793	11.2233	10.0331	10.084	12.2247	10.8592	10.9852	11.0488	11.4808	11.6823	11.3805	10.7499	11.1233	10.5554	10.8436	10.1683	11.191	10.0905	10.7818	11.4306	11.2701	10.4114	10.2683	10.4566	11.1215	11.1427	10.2504	10.6561	9.50899	9.85374	11.7839	10.4158
13.8523	13.7873	13.5887	14.4569	14.5302	14.5029	14.5828	14.7335	14.4574	14.9908	14.451	14.6398	15.6365	15.5967	15.9725	16.1272	16.1273	16.0423	16.6274	16.396	16.204	16.9569	16.9647	16.694	14.5224	14.3415	14.205	14.3042	14.2518	14.2642	14.6577	14.3948	14.3909	14.5371	14.5022	14.5932	14.8932	14.7788	14.9102	15.0102	14.7664	14.8409	14.9507	14.8195	14.7708	15.4263	15.3168	15.4774	15.8854	15.8256
15.4965	15.6728	14.9514	14.6785	13.719	15.127	14.6853	13.4065	13.4052	13.3907	13.8122	12.4438	12.764	15.8855	12.1362	12.3745	11.5594	11.1779	12.0759	13.9861	12.2063	12.5745	12.0672	11.9624	17.0432	16.349	14.1424	12.0874	16.3686	11.8099	14.1336	14.3133	14.2304	14.5023	14.3734	14.197	14.67	14.8836	14.8594	15.3729	14.745	14.4194	15.2557	15.1794	15.1717	14.9745	14.1741	15.3045	14.5459	15.1336
15.7104	12.6554	15.1752	15.0683	15.2701	14.8175	14.7845	14.9035	14.7583	14.1663	14.1331	14.1928	13.4643	14.5961	14.2713	13.8356	14.1117	14.9539	14.2672	13.8075	15.401	14.6573	14.9744	15.0865	12.8424	12.7421	13.1798	13.8931	13.802	13.5972	13.0463	13.4427	13.5378	13.4178	13.5263	13.6822	13.5086	13.3758	13.2018	13.1865	14.1598	14.2093	14.5326	14.6352	14.7554	14.7678	14.5268	14.2586	15.1107	15.2812
13.333	12.8889	14.2811	12.7575	12.5906	12.4642	12.7019	14.918	11.6568	13.3898	12.9266	12.9283	13.4342	15.4093	15.3	12.8554	13.3107	13.1014	13.1656	15.9592	13.0511	15.529	16.1022	12.4507	10.3182	11.0129	10.5537	11.2864	11.7739	11.5448	11.7328	12.4942	12.3312	11.4413	11.0752	11.4536	9.94895	12.0347	11.7381	12.3481	10.4727	12.28	10.6379	10.137	10.931	11.4286	9.7336	11.6144	10.7037	10.8356
15.1786	14.9077	14.7666	14.157	14.0094	14.4433	14.3969	15.3828	14.4945	14.0822	14.5568	14.1077	13.5917	13.9104	13.2421	13.3901	13.2198	13.1798	12.8673	13.4991	13.496	13.0721	12.5276	12.7366	15.0886	14.8575	14.8171	15.7379	15.4485	15.4568	15.3033	15.3468	15.3944	15.0037	14.8297	14.9115	14.6785	14.5897	14.5258	14.4914	14.431	14.1465	14.0939	14.2086	14.0602	14.0457	13.6983	13.8766	14.2492	13.7189
13.969	15.5476	14.1977	15.7416	15.6448	15.644	15.7994	15.9819	15.6429	15.4613	15.143	15.3108	14.6411	14.7871	14.7699	14.9611	14.4708	14.7876	14.3883	14.7756	14.9018	14.2483	14.4363	14.1567	12.6783	10.6804	12.9298	14.4396	14.5631	14.6608	14.7184	14.4614	14.7764	15.4182	15.4373	15.3597	15.3992	15.3868	15.3157	15.178	15.2359	15.237	14.4149	14.337	14.126	13.7588	13.791	13.2029	13.8506	12.2916
13.2061	14.1331	13.201	15.7869	15.8312	15.0584	16.6101	17.1232	16.4977	16.2616	15.0654	16.7	16.5653	15.8572	18.0231	18.0759	17.3972	17.8161	16.0218	17.3207	16.7262	16.5143	16.6807	16.9337	17.9157	17.8977	17.6034	18.327	18.7878	18.8548	18.31	18.7676	18.6149	18.6873	18.5406	18.4385	18.8451	18.8764	18.6049	18.8903	19.4583	19.0684	19.2187	19.6269	19.2464	19.0997	18.3775	18.2428	18.7698	18.0753
14.0832	11.9673	11.8972	12.2878	12.6128	12.6076	12.4875	12.6691	12.724	10.0253	12.3095	12.5488	15.3177	12.4252	11.9768	11.9803	11.6993	10.0651	12.1685	12.4343	12.2668	11.5052	11.8002	11.9305	11.5738	11.3846	11.0295	15.9796	15.524	10.5844	15.6316	15.137	16.028	15.6491	15.7411	15.8149	15.5458	15.0301	15.6257	12.6602	10.764	15.6927	10.5209	10.7911	15.5064	10.3774	10.2503	11.809	10.6643	11.1096
15.2773	14.9097	15.1603	15.1203	15.4215	15.4858	16.1692	16.5245	16.3106	16.5754	17.0333	16.8703	17.8043	17.2791	17.4224	17.3696	17.7711	17.8189	17.3661	17.4409	17.5615	18.1401	17.7685	18.5776	15.1758	14.9452	14.9874	15.2377	15.2847	14.9802	15.4016	15.1431	14.9356	15.3042	15.225	15.4597	15.2583	15.1739	15.4896	16.016	15.7886	15.8345	16.5324	16.6519	16.4318	17.1326	17.3065	16.8911	17.5393	17.3547
14.86	13.7575	14.5484	14.8194	14.779	14.1489	14.7458	14.0401	14.6098	15.0696	14.6116	14.677	15.5238	14.4126	15.0261	15.294	14.9954	15.2872	15.2461	15.6989	15.0578	14.9471	15.1087	15.4241	14.4349	14.018	14.1515	13.9696	14.2565	13.222	13.9274	13.8529	13.7439	13.6596	14.4585	14.4584	13.6992	13.8555	13.8552	13.6606	14.3431	14.2157	14.737	14.35	14.759	14.3044	14.4867	14.3666	14.803	14.833
12.5061	11.1463	11.0017	11.6441	9.84742	10.7847	10.469	11.9373	11.4786	10.191	10.3876	10.4672	11.9165	12.1558	11.4964	12.3143	12.8075	12.8115	12.5003	12.1803	12.6121	12.8568	12.7762	13.0165	11.2939	11.3559	10.0729	10.8351	11.1446	10.909	11.2912	10.6692	9.97236	11.0766	11.7875	11.4812	11.0981	11.2699	10.1914	11.2965	11.0222	10.3915	10.33	11.8521	9.888	10.4144	11.3059	11.6417	11.2167	11.2757
12.2439	11.8041	12.3015	12.1292	12.2393	11.7495	12.1641	9.87343	11.9396	12.86	12.006	12.5201	11.9657	11.3328	12.5954	12.8747	11.8676	11.7277	11.9308	12.6735	11.7173	11.6916	10.634	12.3749	13.4952	12.7607	13.5497	13.207	13.798	13.7158	13.3204	13.4294	13.8289	13.7301	13.952	13.9167	13.504	13.6435	13.6628	12.8833	13.5962	13.7222	13.7848	13.9248	14.2543	14.1193	14.0484	13.3297	14.1188	14.1673
12.3504	12.8353	11.1784	12.8611	12.2233	12.3302	12.4318	10.2736	12.9717	11.6366	12.8993	13.0685	12.7951	12.4606	12.6721	11.476	11.9929	12.5024	10.0615	11.4565	12.6637	11.8026	11.2887	12.5139	10.8008	12.962	12.423	11.6159	12.582	11.1606	13.327	12.8756	11.462	11.1012	12.5569	10.9941	13.0617	12.5018	12.4742	11.865	13.6286	12.629	12.8044	13.5715	12.7475	12.0365	13.3277	11.4348	11.1531	11.7827
13.4829	13.5448	13.2758	13.5746	13.7547	13.3745	13.8993	13.8366	13.7438	14.3836	14.4004	14.2453	14.4259	14.4586	14.7655	14.6491	14.5279	14.7226	14.7927	14.649	14.7775	14.5714	14.4945	14.6173	13.9889	13.9572	13.649	13.6398	13.4421	13.7115	13.7871	13.587	13.3873	13.5327	13.1847	13.5357	13.7211	13.0752	12.8871	13.8328	13.3982	13.1567	13.6644	13.2756	13.2159	13.6132	13.3786	13.2915	13.3903	13.0232
16.1734	16.2568	16.0099	16.5685	16.2246	16.3253	15.7753	15.8678	16.0086	15.722	14.8301	15.2238	14.8143	15.0351	15.1843	14.0736	15.0843	14.4179	14.4058	14.3642	15.1119	14.484	14.4252	14.7761	15.6501	15.7129	16.0211	15.3381	15.53	15.3954	15.8344	15.8239	16.2112	16.4903	16.5597	16.3343	16.4773	15.4489	16.1393	15.3049	16.0573	15.894	16.0201	16.2535	15.8284	15.3682	15.3662	14.6622	15.0653	15.085
15.5317	15.2115	15.1129	13.8154	14.041	13.7278	11.943	14.3881	13.4529	12.5321	12.6352	12.0847	11.783	15.5974	10.7043	10.8059	13.2161	13.6368	11.4909	11.4353	13.9537	11.5748	13.4213	11.2934	15.4232	15.1753	14.86	15.4717	15.4325	15.3903	15.2863	15.1273	15.0529	14.7092	14.5369	14.5511	14.2984	14.3404	14.3293	14.055	13.8857	13.8837	12.9867	13.402	13.3626	12.9224	12.9788	13.342	12.4398	12.5082
11.0921	11.6876	9.99957	11.0902	12.7204	11.9269	11.8907	10.43	10.4078	10.7119	10.13	11.0643	11.2379	10.7448	11.0916	11.1543	10.0193	11.9542	11.2927	11.3318	11.8757	11.0928	10.3918	10.2781	12.1069	11.5061	10.8115	11.8663	11.4599	10.6485	9.83104	12.1799	10.187	10.7959	10.966	11.4706	9.83372	10.4464	10.9357	10.8611	10.8818	10.5268	10.5668	12.0082	11.4748	10.9589	12.0204	10.7303	10.3299	11.4061
15.3651	14.7296	14.5483	14.2142	14.3746	14.5563	14.3535	13.9058	13.9229	13.8154	14.1424	14.0555	13.9092	14.0805	13.8052	13.7666	13.8321	13.9916	13.8291	13.8512	13.7525	14.3194	14.2663	14.0344	14.0687	15.4314	15.0463	15.4046	15.1701	15.2001	15.0408	14.9496	14.5719	14.2058	14.045	13.9994	13.919	14.3135	14.198	14.1464	13.5359	13.283	13.0044	13.3927	13.2486	13.6463	13.2321	14.0494	13.7848	13.1796
13.6687	13.4804	13.5579	13.34	13.2483	12.7931	13.0242	13.3726	13.1094	13.9868	14.1731	14.0099	14.7881	14.8816	15.0117	14.9445	15.0494	15.3191	15.1534	14.9374	15.0038	15.0477	15.1424	15.2167	15.2833	15.1011	15.0907	15.1957	15.2885	15.2761	14.9841	14.9232	14.907	14.7005	14.7073	14.64	14.1626	14.3951	14.1858	14.1879	14.323	14.2763	14.4397	14.452	14.5361	14.8359	14.9609	14.9859	15.1952	15.1649
11.4958	11.83	10.8237	11.059	11.0698	11.4259	12.3772	10.411	11.2075	10.554	10.2929	10.8984	10.8317	12.1817	9.94804	11.5778	11.183	9.65857	10.5548	10.8317	10.4346	12.2679	12.2252	11.6128	13.1005	13.3956	13.2201	12.702	12.8269	13.0324	11.7694	11.2309	10.4378	11.2281	11.4434	11.64	11.0664	10.9637	11.5696	11.2128	11.1687	11.2887	11.7753	11.9292	11.9943	12.3251	12.3739	13.0377	12.6607	13.1475
13.8713	14.8865	14.5521	12.3118	12.423	12.7938	14.3505	13.6567	14.2426	13.1765	13.9104	11.4969	13.4327	14.4114	14.2398	14.7719	14.9472	15.1828	15.0893	14.3841	15.0408	14.8889	14.7218	12.3009	11.9794	11.1386	12.6141	11.5281	13.3488	10.8831	13.5093	12.4518	12.73	13.1852	12.6535	12.3315	12.578	12.6843	12.7213	12.9169	12.2633	13.3453	13.3937	12.3991	13.2598	11.886	12.2513	12.9342	12.4214	10.4789
14.8268	15.136	14.8662	15.2296	14.8754	15.2015	15.3176	15.2593	15.0994	14.5318	14.5542	14.8133	14.2946	14.7479	14.6126	14.5784	14.0505	14.4097	14.5106	14.5806	14.6691	15.1724	14.7886	14.6074	14.8253	14.7988	14.7087	15.3354	15.1288	14.9605	15.0994	15.0706	14.4827	14.9583	14.8497	14.5518	15.0482	14.974	14.96	14.7414	14.8872	14.7188	14.5148	14.7907	14.5664	14.4159	14.5993	14.8548	14.8068	14.5658
14.9171	14.0158	14.346	12.2149	14.2244	12.9693	13.1852	10.5616	13.6162	12.9841	11.4294	15.928	11.506	10.5417	10.8994	11.5854	10.5466	10.5634	11.9709	12.005	10.6155	10.5801	10.0834	12.5091	14.2777	13.7391	13.139	13.9444	13.7619	14.2718	11.2394	10.5256	13.1305	10.6979	11.1643	13.4488	10.7088	14.1213	13.5647	11.3378	13.142	13.6018	11.3276	10.7368	10.3086	10.9277	10.6291	9.72611	10.1795	10.0236
13.4693	13.1178	13.0755	13.2981	13.3587	13.3558	13.193	12.8223	13.3519	12.9066	13.2217	12.9098	12.6553	12.5676	12.7309	12.7411	12.1135	12.5432	12.4904	12.7715	12.3438	12.7116	12.8263	12.1193	13.1783	13.5041	13.1063	13.4442	13.0717	13.3731	13.3539	13.6201	13.486	13.4622	13.4203	13.1432	13.411	13.6979	13.5129	13.9542	13.4141	13.2854	13.3979	13.3057	13.013	13.1112	13.344	13.3249	13.0645	13.1412
11.3142	14.7263	11.9106	12.1562	14.8544	10.9519	14.0346	15.3966	14.6435	14.9583	15.2471	14.7748	14.6993	14.7472	14.8412	15.0385	15.1191	15.0999	15.119	15.6307	15.1103	15.6711	16.1138	15.901	11.0376	12.188	15.5293	10.5731	12.3782	10.2186	10.8798	11.3913	11.3981	10.537	9.94574	10.6003	10.8734	11.8811	10.2362	12.1986	11.2983	10.7218	11.6676	11.6757	15.9511	9.76526	10.4799	15.8001	10.8411	11.3815
14.5292	12.5334	10.9357	15.7897	11.9372	11.093	12.2602	11.377	15.9442	11.2407	9.80112	10.9457	10.2629	10.3546	10.2984	15.8028	11.2389	11.3746	11.0956	10.3648	10.0752	10.1134	10.1072	10.9517	12.3278	11.6625	11.2163	10.9605	11.8402	11.495	11.6611	11.3127	15.4333	11.7477	10.7683	15.2765	11.9697	11.4653	11.6659	12.0705	11.5054	15.767	12.3196	13.0924	13.5502	13.4587	13.2541	9.87314	11.7039	11.2771
15.1525	14.272	14.4929	13.6934	15.9429	14.8724	15.4672	11.6781	13.8899	15.6359	10.188	15.2102	12.2502	10.4284	10.2251	9.58098	11.4288	11.3353	10.9857	11.6662	12.1336	11.9079	11.7431	10.4724	15.5369	12.587	12.7288	15.906	11.2567	14.3253	12.0678	12.0988	14.7281	11.8296	14.2094	13.8396	11.1394	11.0507	11.5287	12.036	11.4522	10.978	12.0673	12.4374	12.0405	11.6832	11.7326	11.1525	13.5198	11.5669
13.6532	13.6248	13.6582	14.2475	14.6456	14.1953	14.7465	14.7323	14.7327	15.0422	15.245	15.0297	15.274	15.2935	15.2064	15.403	15.3336	15.4376	15.6774	15.7481	15.6035	16.1401	16.1569	15.9727	13.5544	13.8122	13.743	13.5166	13.9477	14.0339	13.8163	13.9434	14.1409	14.2019	14.1663	14.1529	14.6466	14.7406	14.8467	14.8575	14.8138	14.6591	14.7666	14.6997	14.7083	14.9703	14.9054	14.9836	15.051	15.1062
14.0337	14.7487	14.3794	13.4199	13.8999	14.2099	14.2893	13.7366	14.2005	14.154	15.0749	14.1736	14.3858	14.083	14.2883	14.0903	14.1546	15.0382	14.3965	16.1687	16.0117	15.0602	16.2533	15.5726	14.1769	14.0759	14.1465	13.8498	14.3739	13.621	14.1084	13.8398	13.8275	13.8377	13.6921	13.5509	14.0072	13.6982	13.4542	13.5089	13.9887	13.7862	14.4297	14.7628	14.3249	14.5427	14.8183	14.6462	14.4514	14.5527
12.5634	13.1837	13.2751	11.0519	9.6877	10.846	13.874	13.7073	13.5621	11.4311	11.3739	10.8097	11.961	11.3637	11.6366	12.1642	12.0978	11.6854	11.9957	12.6188	11.7192	12.8689	12.8901	12.2729	12.2152	12.8741	12.48	12.1753	11.655	10.3815	10.3854	11.4659	12.3767	12.3662	12.0694	12.5556	12.7316	12.1066	12.8185	12.2335	12.8773	12.925	12.8368	13.0397	13.0884	13.2459	13.7656	13.7503	13.49	13.7153
14.292	14.6031	14.1341	14.7432	14.681	14.1754	14.5684	14.7813	14.4773	15.0056	14.2079	14.7042	14.3685	14.3187	15.4679	14.4179	14.6033	14.7224	14.3407	14.5077	14.3428	15.0945	14.6529	15.4304	14.1043	14.2983	13.9625	13.598	14.0777	13.6342	13.6938	14.0484	13.9199	14.2383	14.3492	14.1573	14.2676	14.1604	14.1941	14.0818	14.183	14.2414	13.9025	14.0553	13.8521	14.1411	13.9853	13.8183	14.16	13.9372
19.1727	19.048	19.0357	19.1772	19.2703	19.0226	19.1114	19.2407	19.0764	17.2572	17.9728	17.6935	17.4608	18.8315	18.8915	19.073	18.9974	18.9468	18.9145	19.0234	19.0585	19.3074	19.0182	18.905	16.4981	16.9492	16.6356	16.2138	16.3625	16.3676	16.646	16.7307	16.4219	16.4002	16.3581	16.6451	16.378	16.0224	16.8502	16.844	15.9431	16.4288	15.9509	15.9623	16.2416	16.2559	16.2436	16.129	15.7419	16.0445
13.2155	11.9473	13.6208	14.6888	14.1624	14.3107	14.6071	15.1355	15.0799	13.0213	13.4001	14.5375	12.6535	11.0293	11.4759	10.655	10.5286	10.1133	9.80308	10.4182	10.552	10.3554	10.6534	11.0188	13.0736	13.0589	12.9595	12.8634	13.0969	12.9759	13.7197	13.7832	13.5407	14.5221	14.2485	14.3381	14.5473	14.7094	14.5773	14.2233	13.7413	13.6728	12.43	12.2869	12.4407	11.1004	11.3058	11.8588	11.1941	9.02426
14.8323	14.9767	14.6716	14.8144	15.1283	15.1491	15.3391	15.438	15.3182	15.2574	15.3862	15.4682	15.6863	15.6653	15.4948	15.5463	15.6077	15.6202	15.7683	15.8209	15.9136	16.0082	16.1288	15.9017	16.1568	16.0066	16.0334	15.5999	15.7388	15.5922	15.3801	15.7202	15.4201	15.1675	15.3939	14.9193	15.0173	15.1632	15.3571	15.5294	15.066	15.1469	15.4148	15.3377	15.3042	15.4168	15.5662	15.5923	15.613	15.5132
14.4416	14.2568	14.3543	14.6215	14.9149	14.9416	14.582	14.7366	14.7355	14.5968	14.5514	14.564	14.7687	14.4028	14.7516	14.8565	14.6721	14.6813	14.9356	15.1104	14.8671	15.467	15.7311	15.2979	13.7843	13.8476	13.6339	13.5263	13.6165	13.5323	14.1484	14.1791	14.0862	14.7193	14.3085	14.2815	14.7051	14.3923	14.4711	14.3007	14.397	14.1963	14.3439	14.197	14.1596	14.6315	14.4717	14.1836	14.6129	14.5277
10.7833	11.4931	11.0397	10.467	14.6367	10.5174	10.8034	11.6014	13.6723	11.689	11.0312	10.4076	10.3383	10.5207	11.025	10.9655	10.4393	12.5576	10.5525	12.1524	9.20476	11.3947	11.8499	11.0404	10.2051	11.7265	16.3144	10.7815	10.0465	10.3221	16.0799	11.9371	12.844	12.966	12.8867	12.808	13.0582	15.4989	16.5032	13.0186	13.7526	16.141	13.3691	13.538	13.7016	12.9168	13.0916	13.3249	12.8412	12.9606
14.5123	14.9135	14.7646	14.1316	14.4205	14.1848	13.8095	14.3469	14.0771	13.9769	14.1664	14.0213	13.9012	14.1936	14.0201	14.0368	13.9636	14.2307	14.1369	13.8307	13.9386	13.5419	13.5953	14.236	11.2518	13.5817	13.9916	13.4154	13.93	13.8737	10.4938	13.8225	13.9405	13.941	14.3053	14.1223	14.096	13.7673	13.9568	13.6576	14.3601	14.0082	14.1285	14.3576	14.2764	14.1023	14.312	13.8919	14.4573	14.5066
12.0001	11.6637	12.0915	11.7351	11.8191	11.6553	11.8115	11.3024	11.8725	12.2626	11.9632	12.2664	12.3531	12.6284	12.0678	12.6253	11.7153	12.6522	12.0216	12.0768	11.7567	11.0115	11.7577	12.3089	11.9541	11.6552	11.4447	11.8193	11.6778	12.1313	11.5608	11.4415	11.7914	11.6319	11.8748	11.8789	10.7353	12.0113	11.6776	10.824	12.5493	12.5161	12.5503	12.7031	12.7048	12.3909	12.4423	12.1728	12.8204	12.9187
15.1634	15.2945	15.3972	15.2204	15.2833	15.2699	15.0801	15.1946	15.1301	14.137	14.2606	14.6556	14.4492	14.5648	14.5162	14.5779	14.4054	14.3111	14.6884	14.5816	14.8123	14.8352	14.8126	14.7995	14.8052	14.7553	14.9417	14.9953	14.9833	15.2381	14.9362	15.1658	15.0446	15.0502	14.9854	14.9782	14.9338	15.075	14.983	14.499	14.5875	14.6578	14.3327	14.397	14.2817	14.1649	14.1357	14.301	14.1028	14.2207
18.8847	18.6848	19.2102	18.7764	19.1115	19.3357	19.4758	19.1373	18.9634	19.2557	18.9184	18.904	19.1015	18.8091	19.0823	18.8239	18.8366	19.0637	18.9859	18.9148	18.389	18.1331	17.9647	18.149	18.861	17.9251	18.3823	18.2353	18.0481	18.679	17.9902	18.0592	18.129	18.2145	18.2167	18.1696	18.476	18.4234	18.254	18.8538	18.1934	18.1119	18.4582	18.121	18.0977	17.9167	17.9484	18.3191	18.1371	18.0369
14.2882	14.3201	14.4343	14.5365	14.5865	14.6821	14.4589	14.3144	14.9096	14.8597	14.7931	14.6889	14.4507	14.7991	14.8483	14.5542	14.4147	14.4367	14.0607	14.5859	14.9291	14.9395	14.0029	14.3284	14.6017	14.1197	14.2595	14.3199	14.0492	14.4521	14.0388	14.1311	14.0727	14.2896	14.1672	14.4727	13.8337	14.3198	14.3912	14.3957	14.6064	14.5542	14.3673	14.2097	14.4029	14.5543	14.5592	14.8493	14.6032	14.653
18.3971	18.2867	18.3509	18.0652	18.0093	18.3438	17.8607	17.7907	17.906	17.7476	17.6186	17.7608	17.9608	17.9383	18.0074	17.7881	17.8663	17.6292	17.7536	17.9786	17.9744	17.5175	17.326	17.9294	18.6385	18.3084	18.3875	18.1626	18.1372	18.1975	18.3414	17.9239	18.5777	18.6785	18.4545	18.4389	18.0349	17.6814	17.8163	17.3471	17.5879	17.7579	17.4827	17.4899	17.3916	17.4528	17.3744	17.284	17.4698	17.6585
13.3684	14.2157	14.6109	14.2925	12.7475	13.976	15.0214	14.7248	15.0358	14.7318	13.5527	14.6337	14.5773	14.727	15.7099	15.0148	15.9556	15.1037	16.0861	14.3299	15.8762	14.7575	14.5097	15.1432	11.4955	13.1535	13.2109	12.68	13.5059	10.6938	14.0988	13.8455	13.7876	14.3946	14.3127	14.4666	14.8903	14.7744	15.0667	15.3951	15.1591	15.1217	15.1829	15.0773	15.0388	15.2528	15.0822	15.279	14.9577	14.879
11.4186	11.3213	12.1694	10.807	10.7052	11.9171	10.4506	11.4728	10.7753	10.9209	10.0648	10.6597	10.7331	12.3347	9.67115	10.9702	11.3887	11.646	11.3312	11.8133	12.0752	10.8406	12.0127	10.395	11.1357	11.5325	11.5017	10.9819	11.4563	10.5473	10.6431	11.1965	11.9687	10.4931	11.5148	10.4388	11.0634	11.7631	11.8085	11.9775	11.67	9.67535	10.5963	11.5272	11.2325	10.9604	11.9683	12.0113	11.0884	10.5909
12.0475	10.6395	11.0191	11.4741	11.4849	12.3612	10.8691	12.0548	10.1845	9.9208	11.3346	9.92717	11.4846	11.8427	10.4412	11.5993	11.747	11.4567	10.5468	11.5878	11.4138	11.0397	10.7888	12.0417	12.9358	13.1089	10.8456	10.6817	12.6024	12.0139	12.6909	13.3412	12.5927	10.9486	11.6817	11.1407	11.1743	10.7572	10.9428	10.7371	10.4959	11.016	10.3359	10.5538	11.237	11.8124	11.2067	10.2533	11.1459	9.77633
15.0539	15.0611	14.9399	14.7722	14.7972	14.9895	14.7496	14.8111	15.0424	15.0638	15.1869	15.0343	14.843	14.7734	14.7375	14.4533	14.7425	14.5872	14.6311	14.9322	14.7518	14.7468	14.7829	14.7605	14.3212	14.5253	14.4461	13.5167	13.9904	13.8884	14.2573	14.1052	14.0343	14.1914	14.2742	14.3057	14.2201	14.1043	14.2153	14.3097	14.3399	14.2329	14.0334	14.0258	13.9515	14.124	14.2133	14.1749	13.8364	13.701
11.0493	10.7644	11.0215	11	11.4348	11.604	11.3197	10.6262	11.4249	10.4405	10.7099	10.9701	11.6192	11.1874	11.5596	12.961	11.5319	11.8593	11.2357	10.7295	11.3404	10.4613	11.0635	10.7336	11.4733	10.358	11.1571	11.5459	9.63944	10.315	10.7857	11.8901	8.79429	10.2608	10.4771	10.8914	10.8247	11.3995	10.3561	11.3373	9.81681	9.84459	12.319	10.9326	10.149	11.1276	9.85084	10.7282	11.1448	11.0278
16.8674	16.9085	16.8532	17.0674	16.9686	16.8211	16.829	16.9721	16.8102	16.3707	16.2587	16.3219	15.6425	15.5185	15.4753	15.5527	15.5947	15.6681	15.3632	15.5082	15.4352	15.4187	15.4184	15.6359	16.902	16.8441	16.4711	15.6481	15.7063	15.6614	16.0365	15.6894	15.7851	15.9283	15.8541	15.6121	15.537	15.7856	15.6006	16.2287	15.5027	15.8134	15.402	15.1909	15.2002	14.8272	15.0409	15.2906	14.5085	14.6021
11.4717	11.4098	11.6716	11.5475	10.9735	12.0986	10.6661	12.0264	10.7685	11.9149	10.9252	11.4296	10.2454	10.0258	10.8191	10.4234	10.9506	10.8379	10.5697	11.8085	9.70589	10.8759	11.3507	10.4829	11.9427	10.6237	10.966	9.74207	11.3128	11.083	11.3443	11.8465	10.7126	11.3389	9.6607	10.9269	9.59416	11.4684	11.2892	11.1711	11.276	10.7901	10.7515	10.8689	11.022	9.9884	11.0665	11.9652	9.93355	10.7032
16.6334	16.6299	16.7179	16.0451	16.052	16.0289	15.6223	15.6476	15.2561	14.431	14.763	15.1515	14.8528	14.6053	14.2573	14.5359	14.1681	14.2604	14.1268	14.4319	14.1445	14.2889	14.4691	14.0851	15.6029	15.6174	15.5426	15.441	15.4376	15.1744	15.0425	15.0711	14.812	14.3563	14.2184	14.3536	14.085	14.2587	14.1251	14.6322	14.1278	14.1395	14.019	13.9157	13.9747	13.8148	13.9199	14.1575	13.9905	13.9022
11.7735	12.2528	11.1065	10.1931	11.0865	11.1137	11.1092	10.83	11.856	11.5951	11.1712	11.2318	10.7248	9.45357	12.099	11.7963	11.1488	11.2333	11.8395	11.6915	10.2641	11.5428	13.5328	10.1548	11.1633	11.8469	10.2865	11.5841	11.8323	10.7256	10.5665	9.55162	9.84278	10.3128	11.0026	10.437	10.4312	11.4672	9.76357	10.9246	10.0766	9.55758	10.6619	10.3524	10.1709	10.5337	12.2669	11.5136	10.9073	10.4516
14.0707	14.141	15.6275	12.0307	11.6609	10.816	11.4685	10.8661	10.771	10.6273	10.8461	11.0148	10.1977	9.85262	11.5634	10.1648	10.7718	9.57935	11.5505	10.7897	9.84982	11.3387	13.4751	10.188	10.5635	10.8624	11.3501	11.4127	10.3088	11.3446	13.2827	12.9887	10.767	10.3008	12.7187	11.0543	11.2278	11.9156	12.351	11.4765	12.1008	10.9587	12.3631	12.3651	12.2527	13.0528	10.558	10.8729	11.4378	11.6813
13.4682	12.1166	10.1781	10.8491	11.9618	10.6733	11.1419	11.4534	11.1703	11.3581	11.719	11.5174	12.1592	12.1886	12.1557	12.5537	10.2843	12.7887	12.0634	12.702	12.4611	13.1882	13.5336	13.0154	10.3098	10.5813	11.7043	11.0763	10.6182	11.9369	10.5249	10.9028	11.6496	10.5191	10.9565	10.9906	11.3343	11.2831	10.3535	12.3036	9.90781	11.006	11.1513	11.1754	11.3124	12.0154	11.9206	12.3283	11.7749	11.6643
17.0741	17.1083	17.1646	16.8996	16.8425	16.6017	16.528	16.5792	16.6259	16.2558	16.4313	16.2415	15.7773	15.8305	15.6943	15.6548	15.9085	15.8035	15.8304	15.7874	15.559	15.2936	15.7245	15.6935	16.9191	17.0401	17.126	16.4136	16.4131	16.4	16.4539	16.2095	16.5306	16.5678	16.5026	16.6155	16.5776	16.5508	16.2691	16.2377	16.3941	16.5205	16.231	16.1745	16.2472	15.9947	15.7507	15.7023	15.4042	15.6305
13.1561	12.1081	13.9057	13.3639	12.6463	13.5941	13.4593	13.4715	13.215	13.2505	13.0383	13.3679	13.444	13.1665	13.2663	13.4918	13.1766	13.8655	13.4671	13.3217	13.2053	12.9562	13.0542	13.2468	11.5416	13.1791	13.5965	11.611	12.6404	10.5496	11.2689	11.8838	13.2029	11.17	12.4233	10.0506	11.8286	12.6906	10.8872	12.8516	12.5181	13.0871	13.1784	12.8017	13.2007	13.2674	12.9483	12.8162	10.8745	13.0855
11.0948	11.2957	12.0619	11.6313	10.5133	11.6864	10.224	10.7491	10.8279	11.0087	13.9596	10.316	11.1826	10.9946	10.864	11.1853	10.786	12.5765	11.5066	12.0474	12.0763	11.5568	11.3638	11.6323	11.5952	11.4188	9.86747	11.2201	11.4437	10.6546	10.1677	11.7514	11.486	12.1129	13.0649	10.5007	10.2103	11.3955	11.3388	12.3998	11.5598	9.94841	11.9073	10.9023	9.64822	10.5702	9.97328	11.4674	11.5285	10.4351
12.5757	12.9751	12.224	13.5012	12.716	13.5451	12.4694	13.0533	13.0345	13.0731	12.5796	12.321	12.5883	13.0299	12.944	12.467	12.6991	12.6424	13.2987	11.9621	13.2374	12.4627	12.2724	12.8001	12.4016	12.4709	11.9207	11.8554	12.2544	12.1822	12.3697	12.7736	12.3505	13.4605	13.0238	12.6843	13.0605	12.971	12.9074	13.3033	12.7559	13.3499	12.7242	12.5091	12.3655	11.837	12.5241	12.8958	12.147	12.4238
11.8311	11.5974	11.8417	11.9489	11.5797	12.3663	11.9205	11.9392	11.752	10.4427	11.8956	12.0627	11.3401	10.8556	11.9479	11.1378	10.4935	10.7451	11.0397	11.8477	11.5852	10.3979	11.2007	11.8142	13.2629	12.058	12.2706	11.3489	11.0794	11.3256	10.5468	11.8754	11.3887	12.3389	10.6658	12.2923	12.5405	12.198	11.5845	12.5128	12.6787	11.7474	12.7173	12.3122	10.8423	11.6991	11.4495	10.6255	11.8898	10.5664
13.0797	10.9979	11.1864	10.8129	11.6518	12.328	11.1847	11.7466	11.2028	10.8467	12.688	10.4208	11.6676	12.1024	11.4654	10.4161	11.9865	10.9514	11.3721	11.6978	9.78678	10.0745	10.9444	11.5582	13.189	11.0762	10.1734	12.3893	12.3628	11.8608	10.6995	12.0207	9.64091	12.322	12.5057	9.88437	12.7154	10.9401	12.0078	12.4037	9.98982	10.5476	12.351	12.398	11.0102	11.0999	10.9579	11.2634	10.792	11.4427
14.2912	14.3667	14.5283	14.2517	13.9145	14.233	13.5861	13.8929	13.9988	13.2337	13.6582	13.277	13.3628	13.6336	13.2914	13.7236	13.4778	13.344	13.2983	13.5366	13.7908	13.9961	13.8074	13.416	14.7337	14.7919	14.7278	13.4458	13.7992	13.5928	14.0067	13.829	14.036	13.6913	13.6084	13.8214	13.1208	13.5287	13.7111	12.7955	13.3244	13.128	13.172	13.3483	12.8913	13.1541	12.9909	13.2968	12.9357	13.1856
13.452	13.475	13.367	13.4095	13.3879	13.6849	13.7359	13.6395	13.6873	11.5256	15.1817	13.2846	11.6666	10.3121	13.7865	10.81	14.0011	10.8057	14.0224	13.9704	14.0514	14.3206	14.3646	14.0364	12.7162	12.8424	13.1175	12.5645	12.9242	12.9353	13.2292	12.812	13.0057	13.1809	12.9173	13.2737	13.5827	13.4264	13.5661	13.8367	13.5126	13.8351	13.6354	13.552	13.6333	13.4451	13.9292	13.8284	13.1939	13.4364
17.1679	16.7785	17.0353	16.5743	16.7665	16.5151	16.71	16.807	16.6451	16.5257	17.0566	16.623	17.0119	16.8992	17.014	17.2546	17.2298	17.2864	17.0601	16.9561	17.0199	16.7243	16.8503	16.8832	16.8454	16.7264	17.0123	17.2953	17.2863	17.2996	16.9433	17.0625	16.8706	16.5697	16.4532	16.3897	16.2285	16.2879	16.3549	16.1876	16.2571	16.0136	16.0274	16.1474	15.9257	16.2406	15.925	16.2533	16.4319	16.194
15.2116	15.2965	15.197	15.0392	15.2812	15.1756	16.0508	16.0762	16.1326	16.3567	16.7444	16.6292	17.1223	17.108	17.3267	17.0328	17.1978	17.0909	17.2989	17.197	17.1686	17.1612	17.3284	17.1226	15.5778	15.6781	15.5012	15.1265	14.8755	14.9206	15.0668	14.9337	14.9102	14.6648	14.5874	14.6415	14.7976	14.8242	15.0572	15.7271	15.7101	15.7326	16.6231	16.6006	16.661	17.1004	17.0593	17.1828	17.108	17.1305
14.4634	14.3157	14.2671	13.7944	14.0047	13.8492	13.5753	13.499	13.2862	13.2267	13.2777	13.1489	13.077	12.7392	12.4698	13.109	12.5419	12.6184	13.1181	13.2308	12.7644	13.0644	13.3802	13.0143	13.3401	13.6987	13.5971	13.2118	13.407	13.6358	13.5511	13.4687	13.2133	13.1906	13.1251	12.904	12.8509	12.8495	12.6162	12.7016	10.6786	11.8586	11.502	10.6112	10.2977	11.298	11.5611	12.0265	10.6293	11.6286
10.6142	9.84265	11.4477	10.1044	12.46	11.9582	10.6598	12.8127	13.0338	12.1438	12.8497	10.5862	10.746	10.6293	13.1583	12.9698	9.85275	13.1168	13.712	10.9394	10.7075	10.7962	13.8976	13.4528	11.7213	11.6131	11.0144	11.8881	11.0652	10.9037	11.735	11.1739	11.1756	11.6304	11.4112	10.8014	10.6678	12.6605	12.11	11.9154	11.3616	10.7637	10.2761	9.37484	13.2221	12.5506	9.14465	10.9422	10.5252	10.6628
12.8616	15.3921	13.9372	14.2924	10.1643	13.2366	15.3332	9.65603	14.3483	15.0664	15.7764	9.73969	15.2404	14.603	9.35259	13.9805	9.9378	15.7197	14.1578	9.13705	9.11892	11.6061	14.0219	14.8715	14.0053	13.4856	14.5297	11.0646	13.4505	11.9671	13.5106	13.0355	13.3806	11.1993	13.6967	10.6997	13.7825	13.6184	10.0257	10.6099	13.2916	13.765	13.1798	13.8508	13.7545	14.012	13.0424	10.5148	12.5573	13.5135
14.5589	13.9174	14.4645	14.34	14.5003	14.3548	14.3119	14.2017	14.1416	13.7996	13.6447	13.5931	13.4888	13.5475	13.6855	13.4355	13.2491	13.9822	13.3436	13.6434	14.3511	13.4605	13.8486	14.2612	14.1739	14.3565	14.2946	13.9238	13.9428	14.0223	14.134	14.1557	14.1911	14.1723	14.0271	14.0808	14.0154	14.1706	14.0619	14.2635	14.0685	14.1155	13.9046	13.895	13.8449	13.8647	13.6663	13.9148	13.7356	13.6221
12.1433	11.5113	11.3353	11.0055	11.5411	11.089	11.0801	11.4095	10.9563	13.4535	11.1446	10.7332	11.7587	10.0115	10.3347	10.315	11.2755	10.8988	9.73406	11.5879	9.76801	10.8153	12.5475	11.676	10.8466	10.9708	10.3399	12.2095	12.1404	11.3474	11.1793	11.1158	12.0176	10.4897	11.5998	10.1818	10.3716	9.75143	11.5191	11.1707	11.388	11.9408	7.97536	10.1543	9.91469	11.0464	9.83258	12.0197	11.6113	10.6499
12.2165	12.8407	13.5324	13.5052	11.5104	10.3603	13.2508	13.624	10.9535	13.159	10.9274	13.2677	13.3584	13.1602	10.6631	13.1803	13.1538	13.1275	12.7157	12.8012	12.6781	12.3294	11.4968	12.5536	12.441	10.6083	11.3264	11.0632	11.3636	11.9117	11.1186	10.9193	11.4481	10.2804	11.143	11.371	10.698	12.4317	11.5527	10.6607	11.6245	11.2639	11.9717	11.205	11.0239	11.6999	11.0466	11.4558	10.2631	10.9246
13.8357	13.7631	13.4035	13.2583	13.5086	13.412	13.6544	13.8261	13.8313	14.0343	14.0111	13.8503	14.6063	14.5662	14.6295	14.9194	14.512	14.6757	15.0219	15.0616	14.9395	15.3174	15.5214	15.1222	12.7744	13.2695	12.9032	12.9081	12.9833	13.0183	12.8099	12.9702	12.6281	12.7843	12.6606	12.51	12.6142	13.0286	13.4462	13.5647	12.8231	12.708	12.7265	12.9577	13.0627	13.0796	12.3294	13.3456	13.1473	13.1018
17.1059	17.0007	17.0507	17.0427	16.8593	16.9649	17.2233	17.3093	17.1415	17.2347	17.2317	17.4387	17.3927	17.3023	17.0515	16.9988	16.9767	16.673	16.943	17.2254	16.9803	16.6339	16.5527	16.9305	17.2653	17.0478	17.2067	17.2134	17.3502	17.2812	17.1902	16.9354	17.6939	17.5475	17.3942	17.5166	17.4981	17.3059	17.2586	16.7499	17.4886	17.3907	17.0434	16.9802	17.0857	16.7326	16.6597	16.4232	16.3428	16.5308
10.8221	11.7996	10.9548	11.1913	11.28	11.1012	11.3973	10.7235	11.116	11.9556	11.4622	11.3312	10.7005	10.526	11.0812	10.406	10.8484	11.0517	11.0023	10.4427	10.9461	10.588	10.7207	11.1922	10.4191	12.167	12.4595	10.8774	11.1978	11.4208	11.9888	11.6023	12.376	12.4055	12.0361	12.6524	12.1554	11.8916	12.1768	11.4964	12.0558	11.9401	12.0983	11.3494	11.2494	11.6296	11.7473	11.7427	10.5967	11.0996
12.2199	12.0184	11.1275	13.7326	13.4529	13.7289	14.1364	13.5505	13.5559	13.4768	13.9119	13.8505	13.0398	12.9047	13.0882	13.173	12.7362	13.0998	13.0153	13.0355	12.9235	10.8028	13.2159	12.8966	12.1517	12.4635	12.4693	12.7768	9.97946	12.9738	13.1777	9.62436	11.6376	13.4507	12.8972	13.3054	13.2692	13.4235	13.5727	12.9776	13.3773	13.4702	12.8079	12.6355	13.0746	12.2828	12.9702	12.9875	12.0143	12.0018
13.7424	13.7786	13.4319	13.5355	13.2125	13.4559	13.2792	12.8605	13.1284	13.4802	13.9213	13.8304	14.0483	12.9025	13.4591	13.4241	13.1336	13.5903	13.641	13.1717	13.4796	14.1993	13.4818	14.1476	13.526	14.063	13.7623	13.6604	14.0459	13.6921	13.4323	13.4863	13.5179	13.4428	13.4199	13.2445	13.3939	13.2023	13.2348	13.1742	13.2578	13.2342	13.2654	13.3233	13.3271	13.0287	13.2594	12.7383	13.3996	13.5149
14.251	14.8236	14.4439	14.1737	14.4866	14.5815	14.3001	14.8064	14.2494	14.4582	14.3173	14.3441	14.7953	14.9557	14.9282	15.0401	14.8782	15.0015	15.2595	15.0429	15.0951	15.4018	15.5698	15.563	14.1301	14.1155	14.0483	14.1367	14.1854	14.1974	14.2891	14.4756	14.1068	14.4685	14.4139	14.1282	14.7148	14.7885	14.7602	14.7099	14.6932	14.5493	14.4341	14.6955	14.3537	14.5706	14.784	14.895	14.7441	14.9442
14.9766	14.9408	14.95	15.5783	15.5561	15.4867	15.6638	15.6427	15.472	15.2793	14.3183	15.0784	15.029	14.9398	14.6582	14.8147	14.6756	14.3357	14.6983	14.7544	14.6582	14.7025	14.6167	14.8407	14.902	14.6566	14.6486	15.5876	15.5555	15.5224	15.3515	15.4313	15.2376	15.3096	15.2044	15.245	14.9596	14.8698	14.8947	14.4396	14.6114	14.6779	14.4322	14.4265	14.4585	14.2006	14.1207	14.3069	14.2353	14.1692
16.6531	16.7254	16.4227	16.7812	16.8557	16.7126	16.7631	16.8448	16.7151	16.4176	16.7042	16.4876	16.3084	16.1253	16.0681	15.8934	15.5878	15.8835	16.1178	15.7695	16.2121	16.0685	16.3666	15.899	17.0917	17.3848	17.3558	18.2542	17.9624	18.437	17.5344	18.0806	17.6085	17.4577	17.3616	17.5146	17.3297	17.5681	17.4893	17.5091	17.6335	17.5192	17.4335	17.4569	17.5221	17.2899	17.3214	17.5751	17.3973	17.1278
14.9047	14.6934	14.7011	14.8867	14.7908	14.9671	14.6854	14.6736	14.688	14.6061	14.4646	14.6999	14.7576	14.4015	14.8171	14.6282	14.715	14.6485	14.7477	14.7387	14.7566	14.6718	14.8301	14.7285	14.9639	14.7837	14.9126	14.8353	15.0161	14.8037	14.8716	14.8269	14.897	14.9446	14.7839	14.8021	14.7733	14.6505	14.7706	14.7073	14.3878	14.4178	14.3221	14.4775	14.1174	14.4157	14.4494	14.27	14.5292	14.5689
14.1914	20.042	20.3883	20.3541	20.3076	20.1713	19.2952	20.1366	16.3425	20.7957	17.6103	20.5658	20.0987	20.0842	20.0776	20.4516	20.62	18.2811	20.1697	19.4217	19.5946	20.5048	20.0092	19.8149	18.6555	18.9808	19.2269	20.1759	19.1569	20.2661	19.2025	19.0381	19.0637	19.3337	19.4487	18.7292	19.1995	19.1904	19.3321	19.1189	18.1697	19.5103	19.0124	19.6127	18.9672	18.6392	19.6612	18.2955	18.6844	18.6198
14.751	14.8586	14.7697	14.8139	14.9356	14.9301	14.7964	14.861	14.933	14.5459	14.4925	14.7333	14.4732	14.5891	14.5198	14.3989	14.4043	14.3713	14.4709	14.4125	14.5776	14.4301	14.4412	14.2919	14.5846	14.488	14.4194	13.9936	14.1556	13.8661	14.0406	14.2057	14.1623	14.1914	14.2185	14.2296	14.1846	14.1263	14.3835	14.3302	14.0892	14.2653	14.0844	14.1764	14.0759	13.9681	13.9105	14.2074	13.9324	13.8
15.8449	15.775	15.8167	15.0579	14.7993	14.9601	14.9688	14.9276	15.0901	14.6953	14.8785	14.9016	14.9719	15.0579	14.7534	14.9614	14.8358	15.0539	14.8579	15.0978	14.9379	14.8635	15.2757	15.0171	14.6549	14.3578	14.5628	14.3504	14.1037	14.2541	14.2475	13.8723	14.0978	14.1355	14.409	14.2726	13.8302	14.0969	14.0988	14.1499	14.0067	13.9013	14.0983	14.0708	13.7129	13.684	13.9681	14.1483	14.0771	14.1684
15.2506	15.2971	15.2182	15.4709	15.4786	15.4754	15.4526	15.6808	15.6688	14.71	15.6687	15.5218	15.6952	15.6047	15.2861	15.4507	15.4878	14.9679	15.1634	15.3293	15.2914	15.2344	15.3197	15.2703	14.7201	14.7454	14.7379	14.9063	14.9175	14.8124	14.7323	14.7778	14.7183	14.8498	14.9284	14.7068	14.9073	14.8781	14.9357	15.0035	14.9609	15.049	14.9462	15.0008	15.0115	15.0638	15.111	15.1432	14.9903	14.8809
13.8181	13.6649	13.4661	14.8826	14.5984	14.5582	15.2629	15.2443	15.3157	14.9744	15.1872	15.2566	14.8643	14.7314	14.1357	14.4873	14.2118	13.9159	13.7324	14.2334	13.8931	13.797	13.7029	13.8512	14.0784	13.9312	14.0698	14.4513	14.3685	14.3098	14.0944	14.2296	14.5813	14.8611	14.9048	14.9494	15.2498	15.0628	15.0587	14.8299	15.2997	15.3212	14.9192	14.8698	14.895	14.2039	14.2526	14.0557	13.9286	13.8092
16.7924	16.9075	16.8587	17.3594	17.2344	17.1599	17.318	17.3191	17.3762	16.9224	17.2639	16.8488	16.9392	16.8208	16.449	16.5821	16.3318	16.1506	16.3902	16.543	16.4388	16.2765	16.1875	16.286	15.3024	15.0728	15.1957	15.3021	15.4137	15.4594	15.7081	15.7005	15.9152	16.4444	16.5149	16.5163	17.0175	16.9127	16.9181	16.736	17.0364	16.957	16.5678	16.5617	16.5553	16.2263	16.0895	16.0384	16.0593	15.9959
17.1373	17.2672	17.5053	17.187	17.2428	17.3571	17.4705	17.5177	17.4469	17.3454	17.2151	17.2319	17.3508	17.514	17.559	17.7155	17.657	18.0889	17.8891	17.7345	17.6772	17.8582	17.892	18.0594	16.9646	16.6648	16.7614	16.9291	16.822	16.9058	17.2452	17.1308	16.9639	17.352	17.079	17.143	17.288	16.9586	17.0565	17.112	16.8577	16.9559	17.18	16.7375	17.0369	16.9238	17.0716	17.0256	16.9568	17.084
10.504	11.5259	10.7809	10.2412	9.57009	12.4483	11.0762	11.3628	11.0689	10.4451	10.0617	12.0377	11.6201	11.7254	10.5879	9.86082	13.1589	10.8892	11.6371	11.9058	11.7536	11.1708	11.5706	11.0662	11.5974	11.9191	11.1294	11.1555	8.99837	11.3676	11.1345	10.9155	10.6064	10.4311	9.89858	10.399	10.7146	11.0289	10.9349	11.3154	11.9853	10.0867	10.2352	10.0841	10.3602	11.8807	11.3322	10.7573	11.7101	13.3359
14.2761	14.2686	13.9069	14.162	14.0718	14.2803	14.2229	14.1608	14.0917	14.1042	14.2365	14.2577	14.4111	14.2543	14.021	13.8864	14.1351	14.0543	13.9422	14.062	14.1806	14.1204	13.8293	14.0898	13.7866	13.8891	14.0021	13.394	13.3809	13.8277	13.6937	13.6086	13.7403	13.6833	13.7661	13.8085	14.0318	14.0083	14.1815	13.9398	14.1578	14.1297	13.8554	13.8966	13.9672	13.6739	13.8652	13.9862	13.4644	13.5406
14.9836	15.082	14.9899	14.7602	15.005	15.1444	15.2904	15.0095	15.0056	15.1896	15.0979	15.0339	15.3632	15.1604	15.2326	15.4024	15.0971	15.104	15.5594	15.5442	15.3993	15.8137	16.0557	15.575	14.6835	14.7674	14.7531	14.6771	14.8281	15.0729	15.0922	15.205	14.9541	14.8078	14.8748	14.8627	14.7084	14.9555	14.9213	14.9998	14.5813	14.7	14.4108	14.3867	14.5573	14.4487	14.5944	14.7332	14.2729	14.4094
15.0788	15.1501	15.0388	14.9257	14.8102	14.9375	14.8061	14.8426	14.8641	15.8716	14.7342	14.7532	14.75	14.7964	14.6452	14.8451	14.6084	14.7395	14.7227	14.4681	14.4485	14.7663	14.6589	14.805	15.0619	15.2049	14.8685	14.892	14.8363	14.8604	14.7364	14.9726	14.5484	14.4698	14.2597	14.3307	14.2777	14.3565	14.3851	14.407	14.1895	14.1892	14.3188	14.1461	14.2466	14.5886	14.4152	14.5927	14.4342	14.3489
13.1615	13.3287	13.2805	13.1313	13.023	12.8772	13.2323	13.1212	12.7194	13.2117	13.5133	13.4578	13.8954	13.4517	13.6549	13.6969	13.717	13.6419	13.9081	13.7372	13.7437	14.6332	14.5387	13.9231	13.4956	13.5551	13.8308	13.1735	13.5041	13.4733	13.0514	13.4755	13.2042	12.9011	13.0071	12.9942	12.9501	13.2047	13.2952	13.3427	13.0432	13.271	12.6996	12.9273	12.8463	12.7965	13.6287	13.3274	13.2112	11.5789
12.3181	12.9067	12.5572	12.97	12.9934	12.9259	13.3057	13.2733	13.1547	13.6015	13.4797	13.3233	13.5668	13.602	13.3962	13.2547	13.4205	13.1695	13.3657	13.5434	13.7632	13.4753	13.6391	13.5996	11.9705	12.2435	12.2861	12.6203	12.375	12.4305	12.8093	12.9709	12.6518	12.8456	12.7484	12.6678	12.8346	12.7345	12.9162	13.259	12.9582	13.0568	13.0109	13.1019	13.085	13.0879	13.1844	13.0377	12.9975	12.9751
14.4001	13.8937	14.5136	13.8494	13.7722	13.7672	13.4287	13.267	13.6188	12.4436	13.9195	12.5583	13.7142	13.2284	13.1817	14.2378	10.9061	12.8638	13.3721	13.4673	13.4422	13.9958	15.0256	12.4552	14.4605	14.732	14.6869	14.284	14.1865	14.0361	13.6608	13.2918	13.7308	13.5201	13.2059	13.1667	12.6593	13.2656	13.1608	12.4952	12.5073	12.8257	12.4689	12.8188	10.5837	11.9766	12.2494	10.7519	12.3343	10.7805
13.5979	12.2588	10.597	11.1646	11.5971	11.1849	13.8618	13.6959	12.2988	11.1245	12.7979	12.3196	11.5194	10.8677	11.1836	10.3447	12.6262	12.7071	11.0986	11.2691	11.5542	11.0908	10.7599	10.9448	11.312	10.7975	11.7323	10.713	10.2424	10.1722	7.27363	13.7329	11.0132	11.5783	10.5025	13.6352	10.7404	12.0872	10.2125	12.1714	12.0703	9.77025	11.682	11.0775	11.06	10.861	13.4511	11.9007	10.8992	10.3181
10.0821	11.6542	11.8544	10.3874	11.1933	10.667	10.906	12.4255	10.6737	11.0595	10.5715	10.4356	10.25	11.0534	11.3885	11.716	10.8943	12.1767	9.97595	11.2979	10.8802	10.1611	10.9064	10.5557	11.03	11.7757	11.8034	10.3655	10.0535	12.3227	11.2527	10.4885	11.6516	10.9712	10.0469	10.4583	9.79314	11.5123	11.1207	10.7635	9.84481	10.6136	11.1099	10.6777	10.3959	11.0117	11.6372	9.67708	10.5668	11.0579
11.3341	10.7248	10.5672	10.7224	11.9917	11.7663	11.3492	12.459	10.8537	10.9157	9.68752	10.3233	12.1487	9.28959	10.7654	10.3801	12.1827	12.6854	11.6706	12.1793	11.0566	11.5614	11.021	10.9414	12.3607	12.0261	10.9736	10.7982	11.1653	11.2447	11.4889	12.0946	10.7839	11.5558	11.3463	10.3746	12.4867	12.4044	11.108	13.0148	9.78235	10.7751	11.9443	9.75965	12.0683	11.4776	12.1939	13.3755	12.0675	11.3857
15.144	14.6668	14.6898	14.5965	14.376	14.6823	14.6893	14.0559	14.5309	14.2428	14.1176	14.1865	13.9508	13.9706	14.1795	13.9109	14.1202	13.8092	14.3785	14.0017	14.2715	14.5265	14.6146	14.2901	14.4521	14.6318	14.335	14.0403	13.7353	13.8889	14.2033	14.3367	13.8848	13.8849	13.297	13.7308	13.9699	13.4546	13.6293	14.1263	13.2681	13.2557	13.8758	13.2726	13.3524	13.8844	13.4198	13.5723	13.2673	13.2556
15.3724	15.2583	15.2303	15.1248	15.1055	14.9686	14.9319	15.0111	14.9181	15.0863	15.017	15.0824	15.1908	15.4948	15.2511	15.3924	15.4687	15.252	15.3558	15.3773	15.4617	15.118	15.2825	15.4847	14.8429	14.6253	14.7934	14.7294	14.6965	14.7384	14.603	14.608	14.8639	14.782	14.6197	14.8556	14.6177	14.3733	14.5006	14.3563	14.8745	14.6407	14.8751	14.9696	14.6828	14.7421	14.9441	14.9435	15.1724	15.2361
14.4397	13.9329	13.921	13.2647	13.4936	13.2345	13.1726	12.6661	12.4856	12.9768	13.0657	12.811	12.7612	12.7791	12.8025	13.0771	12.8943	13.1812	12.7171	12.8099	12.5764	12.7827	12.9766	12.8145	14.6326	14.8029	10.349	13.6888	11.3177	14.4552	12.7482	12.9898	13.8969	11.9773	11.3759	13.2365	9.9656	14.1167	13.9001	13.6186	11.6391	13.5848	12.7522	11.9761	11.3098	13.1595	13.3393	13.7422	11.6007	12.9656
12.4323	12.3828	13.7329	12.2354	12.0602	11.8395	12.3337	12.0929	12.4089	12.0893	12.1712	12.2984	11.948	11.9837	12.0879	11.9676	11.8695	12.4221	11.8228	11.5222	11.7864	11.4421	13.9346	11.8588	11.1325	10.4865	9.96846	11.2805	11.4309	9.96288	9.81197	10.7482	9.9141	12.2027	11.4141	10.8819	11.2364	11.2516	10.6195	10.1024	11.4985	12.9324	12.7683	12.7744	13.1177	11.9177	9.70613	10.3246	11.2785	12.6379
15.2519	14.8946	12.8923	14.3041	14.594	14.1888	14.1612	14.087	13.8627	13.1296	13.6003	13.3871	14.0954	14.7028	14.3958	14.6042	14.1354	15.3507	14.4122	14.6062	13.3344	15.5737	14.5961	15.1871	13.9415	14.1899	14.0091	13.4554	13.9498	13.9484	13.7485	14.0526	13.9471	13.6054	13.8709	13.9569	13.4721	13.8963	14.0236	13.5524	13.7864	13.4274	13.0582	13.7514	13.4563	13.5205	13.6592	13.8852	13.7051	13.9787
17.2466	17.6646	17.5943	17.8189	17.7156	17.7785	17.7984	18.0064	17.8869	18.3513	18.3971	18.0899	19.0985	18.6945	18.5692	18.789	18.7241	18.5383	18.6593	18.8845	18.9405	18.7081	18.85	18.7162	16.7444	16.6363	16.8346	16.8633	16.8132	16.9146	17.0438	16.9289	16.9661	17.2406	17.089	16.8838	17.5031	17.4441	17.362	17.6588	17.6354	17.545	17.9643	17.77	17.7591	18.0244	18.1013	18.2312	18.0535	18.1882
12.203	10.5781	9.67072	13.206	11.419	11.2185	13.5796	13.0335	10.6078	13.0704	13.4206	11.0199	13.079	12.7131	12.8565	11.3718	12.5328	11.6453	11.0533	10.4261	12.6133	13.0792	11.3444	10.3294	11.0285	11.2062	12.5402	12.8712	13.361	14.0681	13.2014	13.1315	12.7496	13.4582	13.5255	13.2791	13.7717	13.8711	13.5503	13.0526	12.9233	13.3743	12.8723	12.758	13.3035	12.592	12.8838	12.0375	11.294	10.795
11.8842	10.746	10.201	11.5777	11.8058	12.6078	12.7503	12.7546	12.7258	12.8403	12.9399	12.9994	13.182	12.8151	13.222	13.1173	13.676	13.6412	13.5377	13.71	13.6799	14.4348	14.2935	14.5076	10.956	11.3401	10.9016	11.902	11.3143	10.8716	11.6513	11.6793	11.4	11.66	11.4377	10.771	12.4852	12.8732	13.2444	12.539	11.088	11.5885	11.7678	12.403	11.2958	12.364	12.0904	11.4553	12.3505	12.0896
15.7275	15.5777	15.8158	15.0944	14.9184	15.1306	14.755	14.7661	15.2238	14.8504	15.0814	15.2756	15.0925	14.8088	15.0123	15.2507	14.9442	14.7629	15.3588	15.0359	15.1621	15.8796	15.706	15.1249	15.7197	16.3692	15.9484	15.5297	15.7326	15.4902	15.5974	15.6237	15.4764	15.3801	15.2074	15.3875	15.3996	15.8116	15.5053	15.4996	15.4591	15.2288	15.1849	14.9111	15.0148	14.9709	15.0287	15.4376	15.0904	14.8225
13.3292	13.6113	13.5307	11.4891	11.0604	10.0047	10.9191	10.9376	10.5518	11.6094	11.5594	10.3871	10.4981	10.4298	11.0692	10.7673	10.6154	10.0245	10.6442	11.9726	9.93194	12.7017	10.4144	9.68241	14.3207	14.3569	14.359	13.3933	13.7902	13.2584	12.5735	12.6559	13.1068	10.7688	10.4734	13.6367	12.1909	11.2507	11.1421	11.5951	9.9533	10.9052	14.4734	10.2169	14.299	10.4187	11.5578	11.9407	10.594	10.8765
13.4656	13.5131	13.4574	13.4735	13.4836	13.6007	13.4068	13.4542	13.9557	13.1622	13.2848	13.5608	13.8203	13.2102	13.9717	13.6434	14.1906	14.222	14.2322	13.9805	14.2974	14.1967	14.0323	14.304	13.7992	13.6036	13.7018	13.477	13.4863	13.7497	13.7618	13.5542	13.6741	13.4711	13.6216	13.6087	13.5103	13.6313	13.7254	13.7981	13.6642	13.7509	13.5407	13.6438	13.6963	13.5231	13.7345	13.8997	13.4773	13.6158
11.6682	12.8685	10.0787	14.038	13.7824	11.9067	14.3781	14.065	14.0598	14.7071	13.74	14.4806	14.4848	14.2538	14.366	14.6268	14.5899	14.5337	14.7608	14.732	14.6834	14.917	15.0532	15.4139	13.6342	13.0471	12.9736	13.4641	13.5939	13.5081	13.3916	13.4969	13.7146	13.9655	13.4518	13.5644	14.0041	13.5074	13.6911	13.589	14.2022	14.0461	13.8638	13.8895	13.7561	13.8983	13.9371	13.6385	13.691	13.5127
12.3282	11.5093	13.0719	12.382	10.5263	12.6661	12.1017	12.2556	12.2346	12.0692	12.558	12.0714	12.9459	12.172	12.5745	12.4223	11.9044	12.1553	12.8794	12.453	12.4468	13.2041	9.80841	13.147	12.6872	12.8575	12.2055	11.8754	12.4028	12.4155	11.7062	10.9083	11.6312	12.3283	12.4298	11.784	12.2195	12.0812	12.2559	12.1504	12.0911	12.4528	11.9769	11.8642	11.5744	11.8189	12.1405	12.1657	11.9682	11.8918
15.6256	15.772	16.379	15.685	15.71	15.8693	15.4978	15.728	15.6359	15.8157	16.0007	15.5277	15.2253	15.526	15.5888	15.4529	15.5107	15.7062	15.9723	16.2124	15.9768	15.7454	15.7873	15.554	16.1529	15.7524	16.1269	15.4502	15.1813	15.4855	15.5883	15.4568	15.6603	15.4496	15.6687	15.5293	15.5717	15.5722	15.7079	15.8157	15.6918	15.7166	15.6733	15.1535	15.7567	15.6891	15.6317	15.6441	15.3592	15.3647
14.9708	15.0049	14.7799	14.3917	14.8748	14.0884	14.481	14.5358	13.9624	12.3609	14.3706	14.527	14.3823	14.2603	14.5339	14.2541	14.2484	14.0931	14.1723	14.3048	14.1492	14.697	14.4968	14.059	15.0479	15.228	15.1602	15.0367	15.0256	14.9721	14.8981	15.039	14.5199	14.4107	14.4405	14.4561	14.2781	14.5344	14.4312	14.5483	14.1385	14.1037	14.0377	14.0613	14.0701	14.0546	14.2304	14.7667	13.9826	13.9638
12.3724	11.3349	10.5993	11.3238	12.4067	11.3447	11.6709	11.3137	11.4391	10.8694	11.4721	11.4539	11.5646	9.18636	10.8674	11.0465	10.563	10.9685	11.171	10.9855	10.9612	11.5816	11.4515	10.8502	11.6749	11.4213	11.2585	10.8531	11.1788	11.89	11.3447	10.9001	11.0101	10.8086	10.6829	10.9889	10.0398	11.4949	11.561	11.3055	11.4453	12.3884	10.7249	10.5678	11.2086	10.9698	11.1894	11.4284	11.087	10.637
14.8272	14.9438	14.7515	15.2469	15.2409	15.3173	15.4633	15.4117	15.3133	15.592	15.1733	15.4182	15.5852	15.596	15.8534	15.7346	15.9132	15.6995	16.1082	15.9917	16.0138	16.4995	16.4443	16.2518	14.4435	14.4188	14.3093	14.2617	14.3966	14.8354	14.8533	14.819	14.3879	14.7446	14.752	14.7046	15.0867	14.8203	14.9749	15.1455	14.8075	14.7862	15.0424	15.0284	14.8599	15.3274	15.344	15.5242	15.3237	15.3076
11.5852	11.4747	11.8631	10.8765	12.7734	11.2069	10.4575	10.5125	11.4385	11.2781	9.90375	10.5229	10.0351	13.8485	10.9873	10.856	11.3576	11.4239	11.1075	11.5233	11.4396	9.86114	10.3707	10.1815	13.3917	13.8935	13.5027	9.77581	10.5424	11.7173	11.5556	11.2895	10.8944	10.6543	11.3075	11.8102	10.8662	10.9782	11.6147	12.5671	11.488	10.5429	10.8265	12.4073	10.4332	10.4151	11.0655	12.3387	10.5047	10.3002
16.547	16.5861	16.4004	16.3104	16.3948	16.3723	16.1161	16.2906	16.3785	16.3624	16.0714	15.9759	15.9154	16.3041	16.2731	16.2348	16.2917	15.6655	15.9829	16.1327	16.1348	16.0941	16.2169	16.539	15.8883	16.0322	16.1162	16.3909	16.3111	16.3025	16.2655	16.2695	16.2153	16.1315	16.2277	16.2331	16.0689	16.1742	16.1379	16.2689	16.1941	16.1019	15.8969	15.9229	15.9998	15.6832	15.6523	15.8331	15.7723	15.718
15.7356	15.7044	15.964	15.5021	15.7712	15.6615	15.3658	15.3296	15.2605	14.7356	14.9985	14.5316	14.4135	14.6465	14.5331	14.1053	14.4424	14.7186	14.1933	14.2508	14.0837	14.3006	14.0902	13.9734	15.797	15.9425	15.8273	15.9808	16.1476	16.1028	16.707	16.6968	16.373	16.6026	16.5015	16.4979	15.95	16.2278	16.1184	15.9249	15.5419	15.5914	15.0893	14.9672	15.0089	14.4435	14.6133	14.8697	13.8422	13.7162
15.4992	15.2756	15.4844	15.0567	15.1993	15.0707	14.896	15.0147	15.0595	14.8699	14.877	14.9593	14.4961	14.787	14.6308	14.7542	14.6743	15.1715	14.4762	14.5397	14.8208	14.6092	14.3147	15.2053	14.3471	14.0244	13.924	13.5132	13.3443	13.4495	13.5981	13.5343	14.0039	13.8819	13.7863	13.7599	13.7523	13.8285	13.6834	13.0546	13.9981	13.9075	13.3253	13.5424	13.6649	13.1156	13.1471	13.382	13.0917	13.3703
17.4959	17.139	17.0826	17.3725	17.1999	17.3566	17.3184	17.1306	17.2723	16.9598	17.2346	17.2095	17.4368	17.4609	17.5382	17.1866	17.1138	17.1544	17.2981	17.1159	17.2456	17.4563	16.9475	17.3759	16.7605	16.4103	16.7446	16.4529	16.3762	16.812	16.5238	16.2646	16.8979	16.9477	17.1828	17.0434	16.6976	16.3464	16.3414	16.0769	16.8531	16.9698	17.2348	17.2579	17.0383	17.1298	16.6953	16.2099	17.1657	17.3641
12.7288	13.2517	13.0237	13.1691	13.2378	13.0022	13.5174	13.3071	13.1872	13.8071	14.0035	13.961	14.6211	14.5744	14.6469	15.0748	15.0681	15.0304	15.3182	15.2109	15.1193	15.707	15.7053	15.4202	13.0643	13.155	12.8964	14.3853	14.1333	14.3141	14.1763	14.3381	14.0758	13.9962	13.9953	13.9026	14.301	14.2357	14.2526	14.7546	14.3469	14.3906	14.396	14.5139	14.4428	14.6288	14.571	14.7334	14.7214	14.5921
13.5916	12.646	12.8645	12.7095	12.2767	13.0199	12.7872	12.8222	12.5775	12.6164	12.5234	12.5735	12.9568	12.6377	13.0205	13.3573	13.0324	13.2452	13.2404	13.0499	13.1684	13.3001	13.2743	13.2368	13.4771	13.4194	13.0136	12.8376	12.4961	12.5999	12.841	12.7714	12.5298	12.2392	12.0875	12.1572	12.8696	12.7435	12.785	13.3912	12.3867	12.5667	12.489	12.0585	12.5686	12.4851	12.65	12.9734	12.6616	12.5345
11.8036	10.8872	10.8494	10.9004	9.96444	10.7922	11.8604	11.7158	10.481	11.4431	9.95365	10.509	10.2677	10.3757	10.3049	11.7976	11.1102	11.0482	11.1602	12.0039	10.8112	12.6425	10.5856	10.7861	10.7314	11.4036	11.4106	10.4167	10.4212	11.575	10.7635	11.6734	10.3691	9.74996	11.2204	9.86246	11.3896	11.2567	11.3954	11.2149	11.7939	10.1959	10.7909	11.9868	9.50027	10.4338	11.0875	12.1036	11.0013	10.1443
14.394	10.9177	14.9174	12.7163	13.2934	12.1011	13.4903	13.1345	15.4078	13.3346	13.2877	13.2101	13.2273	13.0512	12.9994	12.8662	13.466	13.4482	13.0766	13.6622	13.7676	16.5298	16.3645	16.5841	14.27	13.804	13.9303	13.9942	14.2577	14.0703	14.5749	14.3359	14.2719	14.9541	14.6097	14.4363	15.3003	15.1597	15.1102	15.3777	15.2459	15.3012	14.9006	14.9095	14.7904	14.9391	15.1495	15.0228	15.0304	14.8236
11.4938	11.9044	11.2792	10.3637	11.7502	11.6332	11.2945	9.89294	12.0201	10.2809	11.2779	10.4283	9.95166	10.4343	11.511	10.8479	10.4381	9.50243	10.7992	11.1472	11.937	11.2228	9.78843	10.4867	11.7276	11.7076	11.3787	11.7266	10.2887	5.97997	11.743	11.3461	9.42574	10.9616	9.92489	9.31727	11.4619	10.505	11.5885	11.4048	11.1963	9.68968	10.7	9.82091	10.5562	11.4049	11.7154	10.8059	11.925	12.271
12.049	10.1046	10.8239	10.6867	10.6251	11.021	13.028	13.3666	13.225	13.5856	10.5046	13.4566	12.452	12.9104	13.2951	11.4922	9.85503	11.6559	11.3542	9.79039	12.892	11.1289	11.9689	11.4251	13.5017	14.0154	11.6369	11.6	12.4253	11.2445	11.4554	12.1853	12.016	12.0036	12.1395	12.31	10.7966	10.7962	11.4883	11.8564	12.6838	10.5834	11.4611	12.999	12.9092	12.6298	12.0857	12.8671	10.1015	11.5914
11.0283	11.4638	12.8313	13.4265	13.3101	13.35	14.1274	14.1566	14.1723	13.7498	13.172	12.81	12.8877	13.1132	12.0011	11.8958	12.6847	12.4184	12.1421	12.7753	11.4048	11.2901	12.1726	11.7272	13.2532	13.4419	13.139	12.9969	12.9379	13.0582	12.8397	12.6899	12.9674	13.2195	13.2772	13.1478	13.7739	13.6738	13.6028	13.5831	13.8141	13.8734	13.637	13.5991	13.6307	13.1017	13.2289	13.7167	13.0499	13.2558
12.4416	11.2303	12.3479	10.3278	11.0573	12.4336	13.2057	12.4565	13.001	13.2006	12.9904	11.9358	12.8351	12.7656	12.8232	13.5454	12.8683	13.3109	13.1964	12.7996	12.956	12.6595	12.2518	13.5852	13.656	12.9016	12.2334	10.3456	12.319	12.5866	12.6384	12.3431	12.9615	13.0827	12.8053	13.0163	13.3075	13.3924	13.7854	14.0153	13.6183	13.8311	13.8961	13.6521	13.934	13.8874	13.975	13.5254	14.2411	14.409
20.1635	19.8774	19.7729	19.9691	19.997	19.9012	20.0889	19.8334	20.0623	20.3846	20.0717	20.1241	20.3408	20.3083	20.4999	20.4092	20.5477	20.5019	20.4294	20.2474	20.6002	20.2802	20.3111	20.4893	20.2795	20.2476	20.1873	20.702	20.4704	20.4742	20.3281	20.1019	20.2299	20.235	20.3426	20.2244	20.4042	20.3492	20.2759	20.7051	20.8715	20.8963	21.0727	20.8946	20.996	21.17	20.9655	20.9894	21.4898	21.3945
13.3207	13.6737	10.5354	12.6216	13.3503	12.6711	11.3865	13.4287	13.4507	10.5051	13.5629	13.4701	9.83228	14.1492	13.9749	14.3235	15.3294	14.9727	13.7559	14.9334	14.1862	13.7181	11.0756	14.0637	13.3081	13.8221	10.9699	13.6422	12.8788	12.9725	12.5641	12.0377	12.6646	12.8915	12.4181	13.0817	10.3488	12.386	12.3939	13.3985	10.0453	12.8778	13.7574	13.0077	13.0465	13.8079	13.4734	12.6886	14.052	9.80134
15.2732	15.6539	15.2573	15.6479	15.5656	15.7302	15.4135	15.562	15.305	15.2945	15.2363	15.0209	15.5801	15.3542	15.7769	15.6829	15.9391	15.6022	16.0722	15.8526	15.9871	16.5223	16.5095	16.1809	15.3099	15.2979	15.2122	14.8426	14.9354	14.9528	15.4109	15.3164	15.1351	15.5099	15.2732	15.2571	15.2858	14.9605	15.3905	15.1627	14.8261	14.9576	14.953	15.0622	14.9168	15.1097	15.2837	15.3935	15.1993	15.2217
14.6958	14.799	14.4978	14.9874	14.9075	14.8529	14.6735	14.6872	14.4449	14.5863	15.0683	14.759	14.5442	14.355	14.3311	14.3924	14.2414	14.0487	14.328	14.5383	14.4033	14.6954	14.7506	14.4503	15.1131	15.1732	15.0168	14.8264	14.9156	14.6755	14.4794	14.5509	14.2984	14.4539	14.3587	14.1015	14.246	14.5347	14.3653	14.4541	14.1126	13.9746	14.2169	14.1491	14.0629	14.4271	14.3847	14.4091	14.1323	14.1874
15.8413	15.8708	15.8348	16.7065	16.6839	16.6477	17.2976	17.2472	17.1446	17.7287	17.766	17.7713	18.617	18.5558	18.6011	18.9096	18.8058	18.9671	19.2012	19.0452	18.8998	19.3579	19.4945	19.27	15.1876	14.8309	14.4624	14.8102	14.828	14.9247	15.2139	15.1901	15.5389	15.9386	15.7508	15.7844	16.3382	16.4396	16.3743	16.8167	16.8792	16.6442	17.3668	17.3256	17.0955	17.902	17.7632	17.8995	18.26	18.0729
14.3919	14.5992	14.2782	14.237	14.4027	14.9499	14.2948	14.2344	14.8249	14.2771	14.4693	14.0631	14.0239	13.8305	14.0005	13.9739	13.9328	14.0656	14.3565	13.7958	14.4666	13.8733	14.1381	13.4093	14.4193	14.593	14.6965	14.5753	14.6171	14.7549	14.7868	14.8724	14.5917	15.0694	14.8023	14.8717	14.5756	14.9974	15.2008	14.9678	14.5977	15.0355	14.6278	14.5873	14.6143	14.6305	14.6517	14.8288	14.3372	14.6297
12.9255	13.0596	13.0174	12.7153	12.4308	12.7574	12.4074	12.7098	12.1971	12.2336	12.6715	12.2206	12.2688	11.8784	11.9713	12.4483	12.2679	12.2774	11.7256	12.1482	12.2414	12.6279	12.6561	11.7185	13.1513	13.2421	13.2232	12.3344	12.3917	12.2651	13.3692	13.4966	12.9772	13.1921	13.1524	13.1388	13.3687	13.397	13.3813	13.7555	12.804	13.1314	12.6101	12.1288	12.8123	11.7978	12.5941	12.4528	11.3233	12.0782
10.6914	10.9275	10.3276	11.6101	10.9539	11.2491	10.3191	10.9749	9.90569	11.1561	10.7002	10.7655	10.9642	11.2806	11.0516	9.8533	11.7739	10.8191	10.7361	9.32836	11.385	11.0849	10.3525	10.2488	11.7025	10.3118	12.2924	11.5643	11.9639	11.2907	10.8937	10.356	12.1023	12.2941	10.7886	10.932	11.2995	11.8934	11.402	10.3373	11.5479	11.8467	11.1982	11.5646	11.8557	10.608	11.6491	11.2052	11.5741	10.876
13.3483	13.8077	13.517	12.8253	13.0384	13.2029	12.7825	12.4972	13.8269	11.8531	11.818	13.5689	13.4315	11.0484	11.1894	10.0927	10.791	11.5625	10.7615	10.7367	10.6686	12.1471	10.9913	11.6445	12.4254	12.5811	12.8241	13.423	13.4948	12.9962	12.663	12.9396	12.4984	10.619	12.3824	11.4884	12.8239	12.5133	12.0492	12.0935	11.578	12.2013	10.6295	11.6293	12.0607	12.8054	10.4919	11.2463	10.8864	11.6093
14.4674	13.5341	15.0285	11.3007	12.2064	14.8299	12.0532	10.6435	10.9997	11.2357	9.93095	8.62602	11.4601	12.1212	11.2317	11.2928	10.5601	11.9001	10.5734	12.0296	10.6822	11.2183	12.1769	11.8546	14.7779	12.8758	15.2083	13.2734	12.9809	17.1697	12.7796	12.8825	13.9513	11.441	10.6635	11.0833	9.89117	11.0193	11.5044	11.9148	11.0085	13.2802	14.4565	14.8034	15.0132	10.7479	15.2815	10.5826	10.8302	12.4208
14.498	12.6454	11.8273	10.1865	11.6942	11.9974	10.5266	12.2182	10.4711	9.77174	10.4843	11.1644	11.2257	11.8008	11.7958	10.872	11.1132	9.92274	10.9083	11.3032	9.68013	12.7084	13.2106	11.6839	12.988	12.5332	12.7614	11.3001	13.6735	13.365	13.4374	13.7362	10.7242	13.7677	11.493	13.2016	13.6856	10.8648	11.7837	12.0282	13.3989	9.82416	11.5947	13.0859	11.7046	11.3277	11.518	11.7116	11.4378	11.3048
12.8805	11.8573	10.5676	14.6773	11.887	10.8573	10.7601	11.5736	10.9202	11.751	11.6712	14.9594	14.7098	11.5129	15.0797	10.7149	11.1952	10.4733	15.317	15.1989	11.6432	11.5192	11.0805	11.0821	10.7976	10.5725	10.2846	11.882	11.3999	12.5385	10.3143	11.7522	9.9843	11.2127	13.8014	10.2449	10.8986	13.9887	10.8343	12.6804	13.6258	14.1329	11.1382	11.3298	13.5659	13.4422	11.8651	12.0309	13.6364	11.1632
14.9344	12.5199	14.5425	13.8442	14.2594	14.0751	11.2505	13.1128	13.6474	10.7246	13.1364	13.3633	13.0267	13.0628	10.0939	13.1463	13.2215	10.552	12.9126	9.61195	13.7606	13.5544	13.9323	10.4542	15.8671	15.2511	14.2766	14.8573	14.9861	14.8905	14.5693	14.4225	14.71	14.4402	14.6021	14.5331	14.1677	14.6806	14.7509	14.1704	14.049	14.3338	14.3492	13.9429	14.2219	13.8054	13.7409	14.2626	13.6413	13.7045
17.0361	16.8254	16.7999	15.8746	15.9298	15.8901	15.4714	15.6846	15.4792	15.6196	15.5355	15.7126	15.9555	15.9631	15.8906	16.0301	16.0294	15.9656	16.2431	16.2406	16.0838	16.0842	16.1883	16.1412	15.4977	15.7277	15.5298	15.1049	15.2559	15.0328	15.1224	15.1035	15.0395	14.9189	15.1776	15.1958	14.7851	14.7037	14.8966	15.1181	15.071	15.1469	15.2797	15.2412	15.3504	15.5329	15.4937	15.5381	15.6937	15.8903
14.0647	13.5738	14.2985	14.1735	13.784	13.6918	13.8994	13.8127	13.7402	13.8517	13.8071	13.9561	13.169	13.1916	13.2733	13.3186	13.4149	13.6626	13.6839	13.3745	13.5776	14.049	13.4572	13.4914	13.5396	13.3931	13.437	13.0955	13.0248	12.9012	13.4699	13.1785	12.9355	13.2028	12.8057	12.5278	13.2039	13.1793	13.0831	13.3797	13.003	13.0094	13.2289	12.9987	13.3131	13.1772	12.9835	12.9571	12.6243	12.7205
11.664	10.9621	10.9683	10.2973	10.4332	11.5058	11.1393	11.4783	9.84612	10.121	11.0031	10.8247	9.7698	10.0619	9.78958	10.4586	11.8386	11.5106	10.6461	11.4547	11.5418	11.0249	11.5564	10.2033	10.5682	10.4824	11.2915	11.4799	10.9196	11.5809	10.5917	10.0899	10.1577	10.7898	10.1181	10.8687	11.2393	9.81951	12.546	10.5991	10.5249	10.437	11.5966	10.4975	10.0179	10.7782	11.5682	10.9828	10.5824	10.5493
11.4443	11.7605	11.4656	11.106	10.5126	10.4607	11.455	11.3751	10.9637	11.6491	10.5015	11.3438	10.993	14.1208	9.05911	10.193	12.2912	10.3205	10.1166	11.7264	11.6147	11.7794	10.6698	11.6872	12.0352	10.6188	11.2143	10.6904	9.97577	11.5299	11.0871	11.1681	11.0988	10.462	11.8229	10.3037	11.7655	10.8258	10.3733	10.7135	11.3852	11.3001	11.2254	10.8646	11.0833	10.2632	11.5362	10.8741	11.2139	10.7024
14.612	14.6508	14.6694	14.2888	14.3942	14.4642	14.4795	14.5313	14.4375	14.4236	13.9233	14.5279	14.1979	14.3837	14.1532	13.8799	13.9602	13.9525	14.0698	14.202	14.0507	14.3351	14.392	14.5026	14.8662	14.8559	14.7417	14.5972	14.4846	14.4245	14.3639	14.3755	14.438	14.278	14.2333	14.3338	14.0427	14.1706	14.2194	14.1872	13.8034	14.0106	13.8746	13.9012	13.9494	13.8357	13.6794	14.0711	13.1438	13.6939
14.5373	13.8236	14.2289	14.5199	14.3573	14.8506	14.6509	14.4505	14.4938	14.2119	14.3035	14.2738	15.5511	15.8061	15.8595	16.1879	16.4756	16.8297	16.5104	16.4263	16.5161	17.0955	17.2744	17.0136	13.5425	13.5057	13.7891	14.0651	13.6397	14.0763	14.0717	13.9804	14.0662	14.4252	14.2744	14.3153	14.5287	15.0139	15.1196	14.9163	15.1465	15.1466	15.2905	15.1235	14.9856	15.6605	15.8167	15.7399	15.8663	15.7695
12.7744	12.0034	11.2136	11.6389	12.9592	11.326	12.5849	10.1658	10.5721	10.8637	11.054	10.4482	10.6413	11.4059	10.8151	10.911	11.4301	11.0554	11.6743	11.0683	11.2191	11.9534	10.4016	11.6117	13.4511	12.2656	12.8512	11.9259	10.7321	12.131	12.581	13.4092	13.3493	11.4745	10.502	12.7026	10.8674	12.6758	10.6751	12.9254	10.5956	10.8239	9.84333	11.4024	11.3646	10.3297	12.1847	11.1895	11.9813	11.1142
18.3452	18.1267	18.0309	18.339	18.6261	18.2794	18.9324	18.9486	18.948	19.781	19.9385	19.7182	20.3614	20.4349	20.7647	20.7355	20.8933	20.853	20.9159	20.8463	21.0056	21.2475	21.1968	21.035	18.9324	18.8635	18.8947	19.422	19.2688	19.4328	18.9668	19.1671	19.0335	18.9361	19.0456	18.9158	18.8967	19.3026	19.132	19.5646	19.522	19.569	19.6611	19.8997	19.9946	20.356	20.2346	20.0832	20.9681	20.6659
11.6856	11.8682	10.4309	11.3749	11.8849	11.7472	11.2794	11.583	10.373	11.9552	10.2989	11.363	10.6741	10.6769	11.6693	10.1321	11.7618	10.9183	11.3681	11.1439	10.0463	9.48646	11.0226	9.68917	13.2673	12.6833	12.5688	14.206	13.6644	14.1682	14.9233	14.6914	14.4506	14.3475	14.1136	14.0851	13.6037	14.3056	13.6788	13.3479	13.294	12.9822	12.9103	12.3595	11.715	10.9306	11.8891	11.2236	10.8914	9.88866
13.7465	13.1523	12.664	12.834	12.7217	12.9239	13.0461	13.2187	13.1526	12.8888	13.2094	12.8739	12.6426	12.6509	12.5297	12.2923	12.7332	12.1436	12.097	12.6609	11.4305	14.9924	13.9053	11.7163	13.4361	12.9266	12.6315	12.1395	12.1335	13.3507	12.7291	12.8807	13.0014	12.9422	12.6934	13.0073	13.5543	12.8204	12.8409	13	12.8828	13.362	12.9074	13.2212	12.6068	12.3612	13.0159	12.7734	11.5319	11.6944
12.1081	12.1839	12.7446	12.5882	10.6664	12.3618	11.7811	11.9475	11.9118	11.5075	11.8081	11.2404	11.2239	11.1319	11.4078	11.0508	11.6763	11.4765	11.8327	11.1392	11.2451	11.8672	11.6083	11.4023	13.349	13.6052	13.4866	12.9665	13.0627	12.733	12.4152	12.5356	12.9704	13.0648	12.8575	13.022	12.6824	12.4753	12.9363	13.3867	12.084	12.7709	12.3666	12.5452	12.8864	12.4188	12.627	13.1381	12.6024	12.9878
15.2551	15.1689	14.9992	15.883	15.6989	15.7757	15.9275	16.0017	15.8831	16.0791	16.1791	16.0895	16.459	16.5154	16.3693	16.6572	16.4519	16.4224	16.5943	16.7647	16.5834	16.7715	16.6027	16.6112	14.5735	14.3328	14.2168	14.4153	14.31	14.5524	14.7391	14.7835	14.8808	15.2246	15.2972	15.2813	15.3926	15.2527	15.3468	15.5883	15.783	15.7219	16.1914	16.2444	16.3038	16.5392	16.5708	16.4328	16.7899	16.8631
14.7975	14.9498	14.7269	16.455	16.68	16.6833	16.5051	16.4463	16.5695	15.5386	15.6043	15.9228	14.9428	14.8644	14.901	14.6203	14.3573	14.4849	14.3432	14.5015	14.3494	13.8895	13.98	14.2512	15.0979	14.9332	15.1209	14.9485	14.8056	14.7877	15.0272	15.074	15.2747	15.5495	15.722	15.6498	15.6489	15.5129	15.4399	15.1657	15.3071	15.3709	14.6551	14.7453	14.6316	14.1285	14.0974	14.1092	13.7387	13.9169
15.2636	15.1058	15.0893	15.5267	15.3487	15.2687	15.4241	15.7635	15.6593	15.6224	15.2177	15.2734	16.0435	16.0918	16.2605	16.1565	16.3888	16.1891	16.3006	16.3871	16.3837	16.422	16.3239	16.7413	14.9239	14.9688	14.9735	14.5441	14.7578	14.8104	14.9957	15.2803	15.4536	15.4914	15.6422	15.4782	15.4267	15.2057	15.3886	15.1267	15.4727	15.379	15.5673	15.5902	15.4095	15.6715	15.5708	15.1886	15.8314	15.7603
11.6159	12.1326	11.4799	10.2672	11.1054	13.5194	13.2121	11.7013	10.5781	11.2216	11.621	10.642	11.1525	11.4764	11.8581	11.4794	11.5964	12.3537	12.2552	11.941	12.0294	12.898	12.8852	12.3012	11.1142	10.9565	10.4051	12.2931	11.4684	10.8537	12.5086	10.9544	11.1337	10.6211	10.7576	11.292	11.5525	12.2048	10.4569	9.78812	8.9471	11.2172	11.5096	11.424	9.92416	10.7952	11.5723	10.8011	10.8214	10.2963
15.0692	15.3926	14.8712	14.7035	14.6558	14.7872	14.5242	14.3161	14.226	14.3203	14.5685	14.5015	14.8524	14.67	14.8879	14.9779	14.8807	14.7968	15.0757	15.0669	15.0717	15.5612	15.3141	15.1103	15.8964	15.7922	15.7487	15.2874	15.6089	15.5097	15.7132	15.7085	15.4823	15.514	15.2412	15.3146	15.058	15.3456	15.4739	15.3024	14.9641	14.8741	15.0788	15.0746	14.8614	15.0846	15.2678	15.0861	15.2192	14.8358
16.3924	16.5289	16.2273	16.1849	16.2524	16.1664	16.1646	16.129	16.2243	16.024	16.0811	15.9532	16.0345	16.0684	15.9692	15.9945	15.9243	15.7414	16.1302	16.1292	16.0762	16.1117	16.1316	15.9896	16.0389	16.0251	16.0168	15.8815	15.887	16.0006	15.8927	16.0463	15.8412	15.8064	15.8732	15.9409	15.7148	15.7527	15.7519	15.9209	15.669	15.6712	15.5891	15.6358	15.7134	15.6016	15.6164	15.7507	15.557	15.6377
13.2221	12.0841	13.0809	12.9485	12.7944	13.0035	12.8642	12.9148	13.0156	11.7237	11.1022	11.527	11.3845	11.8672	11.6358	11.5834	11.1002	11.2752	11.5513	11.2751	10.7886	13.7463	10.6221	11.5336	13.0212	13.212	12.9243	12.2574	12.5093	12.3231	12.3822	12.5895	12.2759	12.2192	12.3808	12.1222	12.3738	12.5697	12.7514	12.7797	12.2769	12.1575	12.2807	12.2068	11.9846	12.2624	12.2304	12.7182	11.6812	12.0951
12.9834	13.903	13.9748	14.0963	14.01	13.9563	13.8207	13.4028	14.0697	13.6447	13.6163	13.6919	10.4188	13.3761	13.0338	13.2361	13.1852	13.4749	13.0206	13.0682	13.0875	12.702	12.7215	12.9108	12.5951	12.3426	12.5945	12.1473	12.6644	12.1831	12.6363	12.3163	12.5554	12.8844	12.6691	12.599	12.907	13.0239	12.5791	12.6612	12.8538	12.8528	12.67	12.6527	12.6647	12.4748	12.5685	12.4474	12.1566	12.293
10.8779	11.3762	15.066	10.8184	10.6935	14.2639	11.6214	10.1974	10.0987	9.97968	11.6077	11.1053	11.3342	12.3913	11.9114	11.6014	11.1923	10.6377	10.4644	10.498	11.584	10.9181	12.8483	10.8324	11.2715	12.6413	10.6558	11.1824	11.1801	10.8161	9.98116	11.4988	11.4337	10.7697	9.98938	10.8725	10.7737	10.5765	11.5392	11.3941	11.5637	10.0597	11.2289	10.5347	10.8541	11.5158	10.9407	11.6233	10.5367	11.0838
13.4835	14.0141	10.9047	11.3904	13.7679	12.0642	13.9819	14.1752	14.1485	14.1062	13.8801	10.8698	9.87701	13.3256	11.4195	11.4908	10.6988	11.2154	9.94789	13.6916	13.6855	13.3092	11.5316	11.1639	12.7684	12.7864	11.847	10.9118	11.6949	11.5685	12.1395	10.0236	11.7858	12.0602	11.8236	13.6368	12.2469	12.6287	13.9604	12.9277	11.9949	14.0173	11.8434	13.7485	13.6153	10.0326	13.0019	11.2833	10.6167	11.7819
18.9498	19.0787	18.8324	18.3803	18.609	18.4111	18.2609	18.1925	18.1388	18.03	18.0738	18.0342	17.7726	17.5798	17.5525	17.5518	17.4183	17.2543	17.3649	17.6012	17.6565	17.515	17.2187	17.6548	17.4883	17.419	17.5169	18.6437	18.4195	18.3898	18.4903	18.2161	18.1425	17.9961	17.8815	17.8441	17.5717	17.3516	17.5851	17.2911	17.076	17.2683	17.3597	17.3475	17.276	17.4995	17.364	17.5738	17.7792	17.6912
10.7888	10.7117	11.0049	10.7612	11.542	12.0802	10.9796	10.428	10.3063	12.0177	11.0246	11.2464	12.2648	10.482	10.8325	10.5859	10.0542	10.4742	10.1908	10.8398	10.5352	10.4822	11.5837	10.2073	10.6469	10.5252	10.1337	12.4408	11.1363	11.9118	10.6517	11.1709	11.5811	12.1039	11.7704	10.6881	10.8303	10.5875	10.23	10.7046	11.0792	11.071	11.0113	10.3184	11.2049	10.1224	12.0168	12.0205	11.4298	10.3869
13.626	13.7299	13.8198	13.4118	13.3078	13.3753	13.5807	13.4694	13.2844	13.1706	13.4354	13.4436	13.7574	13.2879	13.3097	14.0717	15.0637	14.3532	14.6492	14.6248	14.5851	15.0467	14.4436	14.5091	14.0449	14.1034	13.8865	14.3052	14.2792	14.1486	14.2095	14.2498	14.0085	13.7765	13.7396	13.561	13.6377	13.486	13.3773	13.6201	13.4842	13.7039	13.6268	13.7583	13.5673	13.6981	13.7081	13.8792	14.0938	14.5224
12.0402	11.5947	11.3936	11.4362	11.319	11.1824	11.3254	10.3308	11.2661	9.77976	12.1213	11.3307	12.4764	12.4203	8.99227	12.5842	11.0219	12.5721	13.0504	11.4098	12.8276	13.0706	12.7281	13.0177	11.2394	12.0976	10.4445	11.0062	11.2066	12.3769	12.1874	11.5998	11.6401	10.5458	10.843	10.3183	10.8462	10.1826	10.9736	10.6875	11.261	11.1179	11.303	11.1365	10.5489	11.3634	10.9856	10.8645	10.7726	11.7632
13.4097	12.9394	13.5483	13.435	13.8316	13.7529	13.8956	13.6089	13.5142	13.2511	13.1218	13.1491	13.1238	13.0677	12.7862	12.8988	13.1517	13.0182	13.0318	14.5036	13.1845	13.2278	12.9389	13.5562	13.4923	13.5556	13.3181	13.0385	13.3178	12.847	13.8251	13.5729	13.1242	13.4343	13.2063	13.0653	13.57	13.6183	12.8912	14.1275	13.5656	13.5079	13.6172	13.6002	13.5787	13.5493	13.6347	13.6872	12.8698	12.7502
15.8902	15.9084	15.8905	15.7372	15.6772	15.6752	15.3491	15.7399	15.646	15.3655	15.6275	15.5558	15.4221	15.5149	15.4153	15.2106	15.3413	15.3272	15.4254	15.4555	15.3846	15.4445	15.5931	15.5393	15.815	15.7622	15.7497	15.2941	15.4419	15.3027	15.5451	15.4568	15.5073	15.3775	15.297	15.4473	15.4436	15.3244	15.4377	15.2962	15.3901	15.3611	15.3026	15.2833	15.2176	15.2291	15.2745	15.2345	15.2187	15.094
11.2714	11.3185	11.0807	12.1892	11.6475	11.8402	10.6	12.8386	12.0932	11.6855	9.8427	10.5386	10.5112	10.5353	10.8106	11.2318	9.4672	9.9872	10.7241	10.2965	11.317	10.3815	10.8615	11.759	11.9933	11.5137	10.9896	11.1445	11.2958	11.2407	9.5064	10.3226	11.148	10.1673	10.2243	11.1093	10.9687	10.3428	10.8566	11.2543	11.1821	11.7372	9.69856	10.4678	10.9497	11.1248	11.4785	10.3218	10.7753	9.70726
17.8927	17.9407	17.7455	17.9187	17.9937	17.8728	17.8388	17.8587	17.9706	18.0007	18.0188	17.9258	18.1246	18.0035	18.1292	18.1413	18.2333	18.0843	18.4134	18.2144	18.3473	18.3128	18.2994	18.4346	17.2152	17.2118	17.1893	17.1119	17.2752	17.1846	17.3009	17.3395	17.3296	17.5121	17.4742	17.4558	17.4402	17.3272	17.2923	17.4762	17.4529	17.4798	17.646	17.5975	17.5671	17.7175	17.7408	17.4501	17.7567	17.8137
12.9659	12.5866	12.6157	11.934	12.9488	12.2425	12.2063	12.3665	11.9155	12.0902	13.3276	12.1108	12.1198	12.848	11.6492	12.0305	10.0942	12.2648	12.0881	11.7128	12.7292	12.1514	12.6683	12.5001	13.4638	13.5835	13.5026	13.0082	11.1316	13.171	13.1637	13.2489	13.1166	12.8049	9.89867	12.9789	10.6651	12.5804	11.4619	13.3093	10.695	11.3667	10.4989	10.434	11.5586	10.5935	10.494	11.6906	13.1516	10.7187
13.1702	13.1489	13.0928	13.1177	12.8732	13.1618	12.541	12.924	13.105	12.0957	12.2751	11.5692	10.9034	10.2753	13.0204	13.2629	10.1981	12.2422	11.1296	11.9625	12.0236	11.3348	12.238	11.1663	10.7232	11.6691	11.5053	11.7928	9.96953	10.1405	11.9982	12.0467	12.7598	13.2488	12.5629	12.6712	12.7186	11.3105	11.8155	10.577	11.6775	12.0682	11.9113	12.127	11.6254	12.1981	10.4492	11.4748	12.3291	12.0914
11.3264	11.4516	10.6144	11.2118	12.2746	11.7519	10.842	11.1639	8.47148	11.6646	10.8431	10.8033	11.3783	11.2162	9.30345	10.9925	10.9675	8.87409	10.7234	11.5107	10.437	11.0606	11.9582	11.6238	11.1363	15.2815	14.2636	13.4815	14.1483	13.7359	12.2955	13.3636	11.1251	11.3334	9.51786	10.6577	10.3845	11.3786	10.7032	10.8723	12.9535	13.3813	10.8662	10.8284	11.1998	10.3496	12.3005	10.4853	9.20639	10.9927
14.3933	14.6017	14.322	14.3398	14.4457	14.4898	14.9489	13.5715	14.1221	14.7818	14.2916	14.6546	15.0339	14.9421	15.0083	14.6997	14.6761	15.0924	14.9721	14.9855	14.57	15.384	15.4659	15.1594	15.6735	15.487	15.7025	15.5252	15.0806	15.0644	15.1562	15.2301	15.3831	14.9765	14.6849	14.8713	14.7933	14.7553	14.7356	14.3579	14.4114	14.3079	14.3689	14.5983	14.6624	14.8749	14.821	14.4326	14.9073	14.5131
12.8958	12.5386	12.1076	10.4551	9.90752	11.1932	11.7484	13.4223	11.9655	12.5725	13.5344	13.5873	12.3283	12.6523	13.1358	12.5157	12.767	12.9429	12.7385	14.064	12.4171	12.0567	11.452	12.4383	13.8362	14.5265	10.3258	10.4665	10.6397	11.0584	12.2542	12.288	10.6412	10.4625	11.1073	9.83718	10.895	12.7329	11.5957	13.7433	8.49598	10.3396	10.9803	11.3345	11.1379	11.0871	11.9019	10.4021	11.491	11.533
11.2443	11.2718	13.4215	11.0445	11.3694	10.8321	9.86955	10.7265	13.0721	10.2567	10.0323	13.0263	10.5238	13.4311	11.2155	10.946	10.3792	10.3056	10.4168	11.2885	10.2266	12.1747	10.9259	10.4177	14.8474	14.405	14.2002	14.137	14.2494	14.5199	12.7858	13.6406	13.6376	12.8773	12.9784	13.3856	12.7044	13.4259	12.8188	13.7356	13.4919	13.4023	13.3218	13.4537	13.7216	13.6923	13.9846	14.5029	13.9413	14.3873
12.3109	10.8451	10.8881	13.2872	11.659	10.7777	13.0369	13.3856	13.3975	8.97559	12.8772	12.638	10.1866	11.3886	11.7613	11.6608	11.1921	11.6753	10.2921	11.306	11.5121	11.3022	10.4501	10.4959	13.5936	13.2201	13.478	12.9915	13.2127	12.6901	13.3263	13.3588	13.5026	13.5771	13.421	13.3179	13.6075	13.5307	11.1934	11.9199	13.2947	13.4847	13.1968	13.0261	13.1598	12.7157	11.0223	10.2376	12.1968	11.4438
14.8771	14.6681	14.8209	13.9491	14.162	14.0795	13.9967	13.9632	13.9178	14.3244	14.2484	14.2662	14.3124	14.5256	14.5971	14.4525	14.5471	14.615	14.5634	14.5268	14.5448	14.4492	14.4118	14.6916	14.615	14.5395	14.4659	13.9481	13.9473	13.6888	13.8676	13.8629	14.0432	13.8864	14.0144	13.9718	13.6105	13.5658	13.6408	13.5895	13.9441	13.8975	14.4351	14.5029	14.3993	14.4594	14.4082	14.3692	14.4956	14.7579
12.8297	12.3232	14.4593	14.6621	10.8541	15.1205	14.5088	14.4954	15.1574	15.2473	10.2466	11.5416	15.3036	15.319	15.5706	14.9318	14.9953	10.7533	14.7983	15.43	14.6246	12.3634	12.1781	14.4105	14.3303	14.2306	13.9877	14.3904	14.3773	14.2594	14.1582	14.3235	14.1876	14.1117	13.9826	14.3701	14.4518	14.5538	14.4327	14.5575	14.41	14.4466	14.2745	14.4649	14.4518	13.9728	14.2606	14.0998	13.7781	14.0503
15.9932	15.8404	15.9309	15.3156	15.106	15.074	15.0348	15.2457	15.1859	15.1401	15.1826	15.1122	15.2215	15.2033	15.2097	15.2678	15.2278	15.2341	15.2981	15.2351	15.2892	15.2111	15.2138	15.3177	15.212	15.214	15.1716	14.8953	15.0071	15.0266	15.1461	14.9328	15.1599	14.7409	14.9665	14.9617	14.4469	14.627	14.4447	14.766	14.6879	14.8288	14.9898	14.9686	14.8285	14.9254	14.9332	14.7634	14.7649	14.7899
13.9143	13.2053	13.6989	13.0631	12.5786	13.0613	12.8316	12.3919	12.7867	12.712	12.4195	12.2484	12.5387	12.3837	12.4172	12.3266	12.5294	12.4408	12.4337	12.2717	12.3865	12.8675	13.062	12.513	13.5972	11.3065	11.9146	13.1884	13.0954	12.8205	11.9332	10.6687	11.4963	10.8933	11.5267	11.3471	11.3702	12.2874	10.8791	12.9273	10.9777	12.008	11.6768	11.4016	11.6327	11.6556	11.3107	10.5159	11.911	10.3826
14.1838	14.2182	14.1094	13.6508	13.8206	14.0712	13.7442	13.8422	13.6707	13.5802	13.845	13.7161	13.9176	13.9833	14.129	13.9848	14.1511	13.8537	14.3091	14.123	14.244	13.9317	14.0864	13.8631	14.6728	14.707	14.5658	14.5849	14.5785	14.5464	14.5212	14.5626	14.3141	14.3815	14.2054	14.1441	14.0593	13.8052	13.9178	14.0371	13.7617	13.7098	13.9515	13.9479	13.7403	13.9482	14.0652	14.2009	14.3044	13.9422
13.435	14.053	13.3898	10.0889	13.7711	13.5256	11.0562	14.8101	8.9312	13.9985	11.2426	10.7958	14.3253	14.4942	14.3466	14.2629	14.2743	14.3142	11.4329	11.3502	14.1737	14.3477	12.1848	14.9593	11.3647	14.1712	14.1226	11.8248	12.5366	14.2881	12.5417	12.5652	12.3748	12.5868	14.3741	14.2881	14.7113	14.7763	14.5178	14.3554	14.9392	14.7718	14.6588	14.6619	14.2642	14.4513	14.3339	14.1633	14.648	14.1848
14.9828	14.0577	13.6955	13.8856	13.9304	13.8988	13.7867	14.0844	13.7034	13.837	13.9495	13.8474	13.3531	13.029	12.8554	12.885	13.4731	13.1461	12.9236	12.8954	12.9368	11.7182	13.7247	10.962	13.6437	14.0336	14.0952	14.5157	14.5742	15.0202	15.4703	15.0826	14.9042	14.8018	14.9473	14.388	15.0243	15.1983	15.1419	15.1555	15.2912	14.9537	14.5501	14.4092	14.028	14.2454	11.0744	14.7246	12.4897	14.339
14.4867	14.1463	14.5761	14.3286	14.4286	14.1511	14.2045	14.2867	14.4839	14.4633	14.4206	14.4814	14.9506	15.005	15.1667	15.2968	15.118	15.0154	15.3851	15.371	15.2413	15.69	15.6071	15.6348	13.6081	13.7652	13.7415	13.5072	13.6107	13.7514	13.7253	13.9184	13.8904	13.9248	13.9498	13.9288	13.929	13.8742	14.1839	14.2022	14.0485	14.0921	14.1788	14.1716	14.1782	14.4711	14.5426	14.4565	14.6959	14.718
14.7482	14.1671	14.1573	13.4157	14.4315	14.4209	14.6787	14.2346	14.6001	14.6894	14.5003	14.7234	14.7168	14.7356	14.838	15.0009	14.5539	15.2265	15.0376	15.1243	15.0374	15.0571	15.3567	15.3818	16.2353	12.4452	15.6818	11.8724	12.4388	13.6591	14.0599	13.9953	13.8145	14.3874	14.1293	14.2412	14.7599	14.9436	14.6018	15.0022	14.6952	14.8674	14.8804	15.0036	14.6891	14.9859	15.1309	15.2182	14.9697	15.0059
18.6187	18.5488	18.57	18.0088	18.0073	17.9986	17.7443	17.8474	17.8835	17.8761	17.9874	17.8322	17.8762	17.922	17.8943	18.0874	17.9608	18.1527	17.9959	17.9967	18.0169	17.8588	17.9786	18.3644	17.5857	17.5135	17.4629	18.0912	17.9513	18.1876	17.4695	17.5838	17.5249	17.5347	17.5972	17.6105	17.5453	17.4472	17.4266	17.3173	17.6583	17.5295	17.5931	17.6196	17.5189	17.6019	17.4806	17.5622	17.9546	17.9511
12.5364	10.4122	10.9809	10.3716	10.189	10.4771	10.241	10.9528	10.9866	11.7736	11.2801	10.8309	10.1944	10.9337	10.9252	11.3799	11.6407	12.0166	9.81692	10.1892	12.1902	11.8578	11.2356	13.0509	12.1159	11.1378	12.9724	12.147	10.6407	11.2022	10.6592	11.3577	10.5474	11.4496	10.425	11.0655	10.5252	10.9995	11.607	11.6796	11.7699	11.2755	10.8212	12.8435	11.6741	10.8302	10.8901	11.6169	11.9288	10.326
16.6334	16.3736	16.3792	16.1428	16.0257	15.9961	15.9441	16.124	16.0615	15.9191	15.9844	15.9992	15.4543	15.9413	15.835	15.872	15.9379	16.364	15.8879	15.7457	15.6426	15.6705	16.2457	16.0721	15.891	15.6493	15.7739	16.1563	15.8598	15.8987	15.542	15.8575	15.7966	15.7896	15.7623	15.7642	15.4877	15.6704	15.1427	15.6899	15.8329	15.6639	15.9052	15.8596	15.7911	15.4837	15.4199	15.5073	16.1918	15.9415
17.6514	17.6721	17.8526	17.4543	17.6053	17.7085	17.3974	17.6063	17.4081	17.3579	17.3898	17.312	17.0013	17.1392	17.0845	16.8139	17.1414	17.3092	17.0716	17.0514	16.9747	17.0063	17.2913	17.1783	17.3635	17.0004	16.9542	17.4588	17.3962	17.5201	17.1735	17.3265	17.2556	17.1387	17.3641	17.4071	17.3503	17.3288	17.5205	17.1585	17.4474	17.4219	17.099	17.056	17.2806	16.828	17.0311	17.121	17.0275	17.124
12.2565	12.5305	11.9754	13.5343	13.6037	12.5385	13.2732	13.4041	13.2831	13.347	13.2559	13.3899	14.0895	13.4317	13.1048	13.1409	13.6195	12.8876	13.669	13.7352	13.4848	14.1305	13.5461	12.6498	13.6533	13.2711	12.847	13.8143	13.6558	13.1996	13.563	13.3551	13.0194	13.4619	13.2642	13.2194	13.0345	12.9332	13.3613	13.9059	13.2498	13.3871	13.0862	13.2394	13.0937	13.0589	13.033	13.1061	12.865	13.0595
13.1364	9.82869	11.6751	11.4369	10.6713	9.90692	9.95654	9.65261	10.2845	10.6305	10.0301	10.4792	10.7131	10.5164	11.5816	10.9233	11.3369	11.1344	11.3338	11.2692	11.4811	11.7482	12.2114	11.4814	11.3993	10.8438	12.2595	10.9618	10.8479	10.9633	11.0956	11.4911	10.7299	9.98808	11.3713	10.7165	10.9596	11.1401	11.4152	11.3142	10.7204	10.4002	11.647	11.5817	10.4423	9.59483	11.606	10.9003	11.4595	11.2531
11.3022	10.5393	10.6856	12.1357	10.1805	11.7976	11.1764	10.976	11.2622	11.2318	11.0289	10.3939	9.18486	10.4934	11.4233	11.1224	10.7179	10.8235	9.55087	11.1927	11.8979	11.0389	11.6154	11.517	11.2893	12.2088	9.74593	11.0981	10.8283	10.2902	11.1014	11.1072	9.79042	11.3252	10.8319	10.1729	10.4175	10.0698	10.2826	9.91421	9.68061	9.83033	10.7125	10.113	9.68293	11.8534	12.0691	10.9772	10.5473	11.3241
13.3124	13.2427	13.2357	13.6598	14.0196	13.3213	13.8363	13.573	13.9738	13.6181	13.6905	14.2088	14.4394	14.5519	13.5546	13.5277	13.3402	13.152	13.3697	13.1134	13.2967	13.5212	13.0719	13.3989	12.4803	12.3653	12.4208	13.7846	13.1854	12.7896	13.0553	13.0969	12.4548	13.4382	12.5823	12.7469	13.0754	13.0066	13.31	13.2948	12.8377	12.8197	13.1189	13.1615	13.141	13.2133	13.3458	13.6529	13.1245	12.9695
15.1647	15.2013	15.1434	15.0768	15.1209	15.1676	14.9803	15.2123	15.0074	15.1195	15.0869	14.9813	15.053	15.1854	15.0625	15.1157	15.0077	14.9049	15.1361	15.1488	15.1316	15.1742	15.2997	15.3121	15.4442	15.4243	15.3576	15.2428	15.0909	15.0472	15.1113	14.9937	15.1289	14.9672	14.9992	14.9593	14.8957	14.9218	14.8632	14.8847	14.8452	14.8362	14.7986	14.91	14.8574	15.1263	15.1917	15.1604	15.1532	15.205
16.6202	16.7245	17.4827	16.5078	16.4203	18.0186	16.5595	16.5173	17.4336	14.1716	14.6198	14.0101	14.3852	13.6055	13.8139	14.5154	14.6796	16.732	16.9105	14.2556	14.2661	17.2777	17.5634	16.3516	16.3884	16.8871	17.1736	16.9287	17.3928	17.2538	17.2385	17.2788	16.6741	16.4128	16.4925	16.7789	16.5897	16.3554	16.2342	16.1894	16.3322	16.2257	16.0729	16.2186	16.3942	16.0253	16.2669	15.4326	15.7497	15.7918
12.6534	10.6098	12.195	11.4869	11.6201	12.2661	12.2103	10.8492	11.8372	11.3366	11.1163	11.6587	11.0391	11.1188	10.8666	10.8236	10.0931	11.9833	9.84855	10.9595	11.1827	11.3875	10.3593	11.6498	11.9648	11.8958	11.6125	11.495	11.6756	10.5464	10.8541	11.9836	11.522	11.5666	11.6148	11.4821	11.8659	10.1256	12.0881	12.6396	11.1975	11.6803	12.1155	11.9883	11.8272	12.3415	12.1534	11.4643	12.0053	10.2299
15.5803	13.764	15.8943	14.5399	14.8787	15.3831	15.5632	15.8107	14.7585	11.624	16.1007	13.2904	14.8174	15.2406	14.6886	15.0349	14.7894	15.1028	15.1676	15.1758	15.4341	15.5708	15.733	15.5519	15.4006	15.3231	15.2445	14.7201	14.9887	15.0299	15.0917	15.2329	14.7493	15.0276	14.5678	14.0102	14.7042	14.3376	15.0906	14.4831	14.9413	15.2044	14.4559	14.6393	14.962	14.8705	15.2006	15.217	15.1004	15.1721
22.843	22.7087	22.8562	22.6665	22.6435	22.3114	22.4472	22.6692	22.4648	22.4283	22.7276	22.4605	22.2833	22.511	22.2349	22.3642	22.3596	22.459	22.1548	22.2685	22.1496	22.1925	22.1684	22.0098	23.1727	23.1401	23.4036	23.3633	23.4716	23.4706	23.4617	23.4414	23.56	23.4327	23.4256	23.3776	23.4371	23.4051	23.4944	23.1722	23.3633	23.5053	23.1376	23.2219	23.2277	22.8033	22.8451	22.7651	22.4266	22.5726
15.9456	16.1926	15.8734	16.5097	16.4444	16.5001	16.5537	16.5317	16.6358	16.9774	16.8103	16.8763	17.5884	17.6205	17.9889	17.9289	18.2784	17.9787	18.3283	18.2197	18.4287	18.6285	18.8543	18.7776	15.2692	15.3044	15.3684	15.3338	15.2436	15.4995	15.5961	15.8348	15.725	15.9297	15.9376	15.9867	16.3659	16.2333	16.2678	16.5852	16.4547	16.4607	16.7548	16.7589	16.8308	17.1744	17.2222	17.3352	17.4285	17.46
13.4701	13.309	13.9222	12.7699	12.6165	13.6218	13.8096	13.7302	13.6198	12.9971	13.1938	13.325	13.4359	13.2883	13.0159	13.1497	12.9929	13.003	13.3757	13.2374	13.0903	13.4804	13.2455	13.2325	13.9633	13.9538	14.3284	13.8922	13.8151	14.2395	13.9349	13.7416	13.476	13.5237	13.536	13.6167	13.7106	13.8902	13.7714	13.6214	13.9885	14.0786	13.8007	13.6886	13.8902	13.779	13.7178	14.2366	14.0171	14.216
14.2587	14.3133	14.084	13.9316	13.8033	13.7707	13.9991	14.2195	13.9503	13.73	14.2916	14.1555	13.9112	14.0072	13.8974	14.0109	13.9011	13.8517	13.9732	13.9914	14.124	14.2167	14.1323	13.9439	14.0108	13.8242	14.0055	14.4289	14.1987	14.1679	13.7873	13.9205	14.1018	13.9953	13.9178	13.9152	13.7844	13.66	13.5677	13.4588	13.8008	13.7708	13.7567	13.8841	13.8644	13.7716	13.6956	13.8472	14.0519	13.9406
17.2387	17.4767	17.1882	17.1671	17.1816	17.2329	17.1506	16.9823	16.9124	16.9757	16.7324	16.7548	16.998	16.827	17.0113	16.9736	16.9707	16.7358	16.9852	16.8982	16.9602	17.0469	17.3096	17.2006	17.1054	17.4567	17.3466	17.6429	17.5635	17.7066	17.4593	17.6762	17.397	17.429	17.3233	17.3956	17.3143	17.2782	17.4413	17.3512	16.9218	16.8692	16.7435	16.8502	16.7656	16.6846	16.8051	16.9919	16.7398	16.8414
11.7312	12.1975	12.8954	10.9802	10.1169	11.2502	10.8524	11.5243	11.3501	11.0739	11.1408	11.7619	10.0412	11.4061	9.72488	10.9468	11.6078	11.6548	10.3562	11.1684	9.89688	11.6948	11.8353	11.3383	12.0608	11.681	13.0191	11.0995	11.6881	10.821	11.305	11.7273	11.4525	11.5368	12.1996	11.3779	10.3468	11.2091	11.2007	11.4015	9.85194	9.89614	11.5843	10.993	11.0806	11.1694	10.9719	10.8628	11.6831	12.2802
19.6005	19.6879	19.7331	19.5425	19.6748	19.61	19.616	19.6574	19.7867	19.9952	19.88	19.8489	20.1602	20.3329	20.1601	20.3077	20.2674	20.3776	20.1034	20.3759	20.3157	19.9634	20.0157	20.3363	20.8774	20.6804	20.7288	20.5941	20.6718	20.5969	20.3732	20.407	20.6358	20.3123	20.3816	20.2832	19.9928	19.8405	19.8088	19.73	20.2191	20.0557	20.2541	20.3538	20.134	20.3991	20.2747	19.9857	20.5307	20.498
11.5459	10.9958	11.8079	10.627	12.0302	9.89969	11.5413	10.9404	10.9621	10.8768	11.8532	9.92212	11.2526	11.0278	10.3018	12.4292	11.2111	10.4879	11.2329	10.6987	10.5017	11.7654	11.0175	12.5656	11.9653	10.6806	10.8652	11.0148	10.2137	11.5183	12.5835	11.1303	11.4411	10.6368	11.1158	10.0958	9.84754	11.5556	10.1594	11.6661	11.3715	11.6342	12.6702	11.065	10.0423	10.3254	11.6141	10.529	11.596	8.97619
11.9171	11.0323	10.5108	10.7385	11.1992	11.5467	10.2479	10.8337	10.8324	10.0634	11.7715	10.8477	9.31351	10.7886	10.4456	10.6081	9.15172	10.1583	10.2929	11.1475	11.3467	10.3937	10.4012	11.1957	13.2423	12.324	11.6291	11.4467	11.4338	10.2751	11.4706	10.2075	11.0738	10.0787	11.5281	10.1397	10.9207	10.9106	12.1479	11.9628	10.3208	10.7744	9.93805	10.3347	11.247	10.4629	10.899	11.1978	10.4347	11.2497
14.2387	14.6031	14.3121	14.2826	14.7584	11.2386	11.4646	13.346	10.2527	12.4129	14.2187	11.0276	11.3109	11.3857	9.91772	11.2102	10.6536	10.3197	11.378	11.0607	12.0794	11.6454	10.4017	10.687	11.8624	11.0636	13.2685	13.9178	12.1275	11.2839	12.7376	10.4743	12.5003	12.4964	12.7522	12.3924	12.7267	12.7638	13.2583	11.0558	11.0739	12.6446	10.7365	12.261	12.423	11.3932	12.3589	11.9182	13.7658	11.2561
15.2268	15.2005	15.0964	15.0604	15.2472	13.9912	14.289	11.9322	13.9634	13.1282	13.1469	13.1851	13.8861	15.0283	14.9811	15.1154	15.9676	15.879	15.7741	15.4966	16.2763	16.4098	16.3143	16.1093	15.3611	15.8108	15.7172	15.7025	15.9593	15.6024	15.3341	15.4711	15.1447	14.7325	14.8966	14.9454	14.2262	14.5855	14.4581	14.5949	14.2595	13.7393	14.5383	14.0356	14.3492	15.4031	15.3608	15.4491	15.7597	15.7531
14.9105	15.8175	14.4467	15.1195	15.3476	14.5357	13.9898	15.4391	14.7565	14.3189	14.9899	14.6786	14.8071	15.1661	15.6928	14.9134	14.9458	15.5003	15.5112	15.3999	15.3511	13.1573	15.7157	14.6486	14.4622	14.3289	14.7696	14.5917	14.7622	14.8999	14.6947	15.3648	14.7212	15.3755	14.8603	15.1255	15.17	14.8086	14.9412	14.9563	15.8049	15.1537	15.1476	15.6763	15.1946	15.6986	15.9215	15.7699	15.6272	16.1984
13.4127	14.0554	13.5428	13.5866	13.5477	13.5685	13.9397	13.9441	13.8366	14.119	13.9379	13.9699	14.3901	14.2283	14.4631	14.4158	14.3044	13.9981	14.3262	14.495	14.4168	14.9385	14.9585	14.5101	13.5337	13.5499	13.1094	13.0667	13.1601	13.3279	13.4596	13.5344	13.3241	13.1324	13.162	13.438	13.3618	13.486	13.6123	13.9069	13.2675	13.4499	13.4228	13.8117	13.6893	13.8832	14.0945	14.0637	13.9812	13.8259
19.5917	19.3373	19.3233	19.1699	19.1578	19.3825	18.8881	18.9834	18.6561	18.5571	18.5138	18.406	18.1036	18.003	17.5916	17.6489	17.8445	17.5961	17.7822	17.7779	17.9017	18.0032	17.8571	17.7724	18.2837	18.0908	17.9612	18.4441	18.1411	18.2665	18.0149	17.8505	17.8821	18.0003	17.8593	17.8131	17.7435	17.6183	17.9253	17.5304	17.5691	17.5007	17.2263	17.2646	17.2042	17.1727	16.9862	17.3366	17.4469	17.2496
13.5743	13.6399	13.4399	13.6846	13.4907	13.5528	13.7408	13.8221	13.5777	14.0809	13.9258	13.9372	14.1401	14.1926	13.9316	13.9491	13.2285	13.5755	13.9577	14.3344	14.0831	14.3996	14.7459	13.7807	13.6288	13.6455	13.4039	13.7593	13.8173	13.5613	14.041	13.8899	13.6564	14.0307	13.7891	13.7153	13.9893	14.1647	14.2678	14.5309	14.0792	14.1797	13.819	13.7929	13.995	13.813	14.0639	14.0497	13.7779	13.5317
15.3402	15.3654	15.1093	14.8128	14.5709	14.7538	14.5122	14.8459	14.8286	14.8239	15.2128	15.0617	15.6109	15.4555	15.4918	15.6166	15.5795	15.6536	15.6236	15.5539	15.4802	15.955	15.5715	15.707	15.557	15.6303	15.4143	15.1452	15.3237	15.3709	15.293	15.3073	15.4212	15.143	15.2165	15.3442	14.7984	14.9969	14.8823	14.8524	14.9337	14.9636	14.9236	14.8718	14.8779	15.0468	15.1001	14.9456	15.1781	15.2533
12.8635	11.5006	13.5675	7.98983	11.9013	12.9021	11.9428	10.5252	12.9195	11.6327	11.9771	13.3654	12.5573	12.9854	12.3622	11.4448	10.48	12.6428	10.6295	11.0094	11.0058	10.8807	11.9392	12.9161	11.9045	11.7355	9.85378	10.6978	11.5098	12.4245	15.3777	10.9677	10.4936	11.4344	10.5912	9.99102	11.9097	10.6726	10.371	11.2796	11.3923	11.2451	10.7564	12.2483	10.3506	10.4107	11.5635	10.7223	11.6855	11.0133
12.1606	12.6493	12.6819	12.392	12.0313	12.0991	12.4061	12.2427	12.3041	12.3	13.1624	12.4182	12.2919	12.2604	11.8194	12.2707	11.884	10.3465	12.286	11.3468	12.0569	10.591	9.59386	11.1894	11.0427	13.1112	12.9537	11.3727	12.1928	10.2396	12.1991	12.0738	12.8144	12.5084	12.7553	12.8628	12.8616	12.9051	12.3824	11.8037	12.74	12.4709	12.3907	12.6813	12.7704	12.1763	11.6312	11.877	11.8505	11.8818
14.3607	10.8173	14.4036	14.0113	11.2516	13.8317	13.9675	14.4849	13.9654	14.0635	14.4136	14.1624	14.3878	14.2065	14.1541	10.7018	14.2902	14.1049	14.4698	14.4322	14.3432	14.8603	14.8885	14.625	14.4813	15.0457	14.8614	14.0156	14.2359	14.4529	14.5373	14.5016	14.4163	14.1388	14.2313	14.0265	14.0381	14.1648	14.2216	14.3413	10.5242	14.2654	14.2412	14.1276	13.8606	14.0811	14.0401	14.192	14.2461	14.2053
15.5872	15.4826	15.3001	15.2241	15.1187	15.2952	15.2065	14.9861	15.0305	14.9894	15.094	15.1863	15.3255	15.1117	15.27	15.1837	15.1312	15.1061	15.1844	15.1096	15.1349	15.3155	15.317	15.0679	15.1379	14.9797	14.8608	15.4098	15.2643	15.4356	15.0896	15.2887	15.0408	15.1599	15.1497	15.1544	15.2156	15.2985	15.4109	15.5582	15.1663	15.3163	15.3011	15.3184	15.1122	15.3062	15.3822	15.3592	15.3463	15.5945
12.0538	9.85664	10.6454	9.90488	10.5458	11.4457	11.2355	11.3829	10.7589	10.2666	11.1261	11.0677	10.8144	11.5064	10.3028	13.0413	10.1231	12.6775	13.1235	11.0426	10.895	9.90074	13.7299	10.838	10.4271	10.8105	10.7031	10.9032	10.8788	11.5599	10.6511	11.4498	10.6894	10.3746	12.6299	11.275	10.6466	11.1694	11.8863	10.2598	11.0214	10.7866	10.4726	11.5114	10.7178	10.3133	13.0204	11.6406	11.478	10.5179
13.8492	13.9005	10.7256	13.9979	13.7174	11.527	13.8601	11.655	13.442	13.4216	13.7035	13.5756	11.5765	10.7355	12.7052	13.181	12.5872	10.1398	10.5175	11.9116	10.7019	12.2606	12.336	10.1915	11.09	13.5688	13.2727	10.1019	13.2732	11.8212	13.4454	10.906	13.3719	13.5286	13.36	11.297	13.1583	10.4326	13.0648	10.3905	11.0141	11.6152	10.9042	11.4251	12.4459	10.2675	11.0075	11.1204	11.1306	10.2801
16.7485	16.7806	16.5407	16.6551	16.6655	16.5415	16.4755	16.4595	16.6107	16.5032	16.6342	16.5651	16.5047	16.6026	16.6773	16.6691	16.5872	16.5203	16.7018	16.5838	16.7209	16.7701	16.8105	16.9617	16.5776	16.6038	16.5488	16.9128	16.631	16.7084	16.3958	16.368	16.2955	16.1923	16.0883	16.2025	16.1705	16.3151	16.2133	16.292	16.2114	16.2399	16.3606	16.3489	16.2786	16.5287	16.5096	16.6122	16.7777	16.5742
13.2329	13.4031	12.6221	12.7925	12.9982	12.691	13.0702	14.5534	13.0769	12.7606	12.8293	12.8862	12.7461	12.4174	12.5584	12.4182	12.7911	12.8962	12.562	12.6829	12.4568	12.544	12.8719	12.2539	12.4921	13.0702	12.4394	11.072	12.7534	12.7519	12.6642	12.2702	12.0575	11.9971	12.0869	12.0064	11.7032	11.8994	12.6498	13.0454	12.1894	12.2902	11.8883	11.8058	11.7456	11.4555	12.0931	12.2999	10.127	10.6982
14.2488	10.0947	13.2052	11.1512	13.2411	11.3195	13.8862	10.9146	14.094	13.2964	12.816	13.4422	12.8607	12.6995	12.5405	13.8573	12.3049	12.4161	13.7515	13.771	13.4804	12.586	13.5438	12.9502	11.7709	12.1326	11.6886	12.1167	10.435	11.3668	10.3897	11.0681	11.3149	11.4094	11.2396	10.0117	11.7377	11.0592	11.6718	10.4914	11.9235	12.3161	11.8783	11.0557	11.2067	11.7963	10.793	11.3621	9.98093	12.6979
13.9964	14.1667	14.0898	14.0805	13.9322	14.0641	14.0979	14.2663	14.0406	14.2149	14.6761	14.4384	14.9319	14.751	14.7775	14.8385	14.6812	14.8831	15.0044	15.2702	15.0005	15.2786	15.3189	15.0563	14.4775	14.6052	14.2241	14.0484	14.2052	14.7026	14.4553	14.6436	14.3269	14.3526	14.2902	14.3131	14.2693	14.7325	14.7709	14.9188	14.2821	14.702	14.5443	14.7143	14.3844	14.9422	15.3222	15.0471	15.2414	15.1984
10.2174	11.7292	11.1919	11.4902	12.6595	12.1461	10.9264	10.9357	11.7359	11.0046	10.2396	12.3169	10.3444	11.8805	11.4072	10.9583	10.159	11.9277	13.6326	11.7917	11.4268	13.7679	13.8236	13.5231	11.9238	11.9931	11.2589	10.9447	10.9103	11.6958	10.6088	11.2042	11.4986	11.6979	12.0477	10.7317	11.1627	12.8857	10.9301	12.9568	11.6482	12.0284	11.0064	12.8849	9.62374	10.7187	10.8222	12.5728	11.1474	13.1256
13.9981	14.2119	13.9486	13.9246	13.999	13.3871	13.7012	13.5574	13.3569	12.4257	12.8219	13.9626	13.5184	13.6781	13.5516	13.0009	13.8201	12.7695	12.9233	13.4636	13.4481	13.2035	13.2007	12.4299	14.3482	13.6373	13.4442	13.5044	14.0189	13.1766	13.845	13.3862	13.497	13.659	13.3157	12.9666	13.4175	13.3491	13.5122	14.0013	13.3278	13.7175	13.1341	12.9061	13.3424	14.3341	13.0471	13.1312	14.561	12.9309
12.4478	11.612	11.5621	11.3517	10.9238	12.0259	11.2372	12.1113	12.5151	10.6782	13.7089	12.8512	13.5616	13.6683	12.7112	13.8668	13.7959	13.8868	13.8921	13.9274	14.2419	13.6873	13.2922	14.7631	10.8871	10.8506	12.3524	13.6851	13.9945	11.0122	11.7791	13.5683	13.5964	12.5571	11.9912	10.5652	12.1315	12.5497	12.7342	13.1674	12.9877	11.4937	12.6002	13.1015	13.0272	13.2003	13.1312	13.1561	12.5055	13.4157
16.2977	16.6971	16.1837	16.6634	16.5076	16.5476	16.8155	16.7947	16.5199	17.3761	17.3414	17.2147	18.4119	18.1692	18.4307	18.5732	18.8837	18.4591	18.8646	18.7903	18.6727	19.355	19.1482	19.1412	16.093	16.1986	15.9281	16.1724	16.2359	15.9596	16.419	16.4508	16.3001	16.3906	16.266	16.1141	16.2939	16.2724	16.1734	16.488	16.3927	16.2731	16.9122	16.7744	16.6837	17.0951	17.2604	17.4023	17.3159	17.3961
11.5108	10.7903	11.2778	11.2988	10.7871	12.3864	10.1172	11.6273	10.6919	11.0902	13.1227	11.0254	13.527	13.4329	10.9373	13.4201	13.6783	13.6723	13.5653	13.3897	13.6692	10.9432	13.1165	14.1304	11.4782	11.2622	11.0818	10.2099	11.3557	12.0341	11.3538	11.2902	10.7976	10.8375	10.9336	10.8523	9.27012	12.5355	11.9318	10.8045	12.1007	12.2209	12.7707	12.4652	12.4324	12.9339	12.7897	12.0637	13.3824	13.2821
11.6394	10.8138	11.2748	11.6167	11.5372	11.6636	11.1944	10.7214	11.5961	11.6664	11.3493	11.2591	11.8928	12.5283	12.6291	12.4398	12.0173	12.7768	12.4836	13.1717	12.6498	13.1439	12.7459	12.4179	12.184	11.7205	11.8271	12.2127	12.5306	11.9293	12.2015	12.6647	12.4264	12.6072	12.4731	12.659	12.5961	12.6456	12.6624	12.8967	12.3871	12.5598	11.9944	12.2031	12.0061	11.9652	12.0002	12.427	12.044	11.5696
15.3735	15.2055	15.1473	16.1297	16.2008	16.1102	15.8843	16.0207	15.9491	15.1399	15.1109	15.3996	14.7466	14.7262	14.5211	14.4738	14.7107	14.0105	14.4768	14.5162	14.4817	14.7495	14.7726	14.5053	15.717	15.6495	15.7769	15.7849	15.9278	15.8369	16.3231	16.3131	16.5009	16.7591	16.7676	16.8789	16.7681	16.577	16.5707	16.1549	16.365	16.3462	15.7212	15.6771	15.7471	15.2981	15.3475	15.0656	15.1058	15.1647
12.6161	13.5283	13.2968	12.9314	12.8492	13.3085	13.372	13.2038	12.4164	12.8356	12.6967	12.5077	12.1172	10.1475	10.4867	11.7909	11.1753	11.9571	12.9017	11.5569	12.8708	12.101	12.0937	11.5128	13.1462	13.1701	13.0418	13.3235	13.4003	13.1495	13.062	13.9384	13.1437	13.0771	13.0363	13.1651	13.1753	13.5524	13.4926	13.8799	12.6856	12.7129	12.8397	12.8604	12.8773	12.1239	12.4848	12.7591	10.2499	11.5631
17.8887	17.9146	17.9631	18.2591	18.3885	18.1937	18.5635	18.6807	18.7187	19.3795	19.3565	19.2199	20.5911	20.7175	20.9012	21.0402	21.2126	21.2799	21.3957	21.1835	21.1778	21.6968	21.5083	21.8197	17.5604	17.4744	17.5606	17.6149	17.7048	17.6785	17.8567	17.8078	17.9904	18.1895	18.1413	18.1723	18.4445	18.3864	18.3984	18.7205	18.793	18.8391	19.545	19.6532	19.4578	20.299	20.2717	20.0393	20.7619	20.8299
14.6447	14.9547	14.9071	14.409	14.3233	14.2604	14.2215	14.5556	14.2664	14.6521	14.4206	14.5449	13.9909	14.5246	14.3503	14.4745	14.4741	14.9393	14.1009	14.0335	14.2413	14.4466	14.4793	14.5788	14.9446	14.4628	14.8537	14.7992	14.89	14.8333	14.837	14.7332	15.3233	15.087	15.0611	15.1106	14.936	14.6622	14.7961	14.6132	15.3271	15.3032	15.5104	15.5385	15.5319	15.0454	14.9053	14.5619	15.2337	15.4794
13.0604	12.1364	12.9517	12.2421	12.2964	11.9595	12.5569	12.9523	12.7137	12.1981	13.0698	12.4465	12.2576	12.4952	12.4276	12.1177	12.0468	12.1933	12.3742	12.334	12.0429	10.8125	11.0278	12.145	12.9745	14.1547	13.8197	12.0539	13.0772	11.9277	13.968	13.6156	12.5082	13.6634	13.5073	12.4221	12.3038	12.9749	12.9212	13.1023	12.8149	12.9371	12.0118	12.5014	12.3445	12.3898	12.9148	12.3628	11.2044	11.8978
11.5526	12.1846	12.3011	10.3529	11.544	11.2131	10.7475	11.1138	12.5936	11.3895	10.5362	9.74553	11.1809	11.6078	11.9513	12.4636	12.0129	11.804	9.87154	10.8298	11.0659	11.2827	11.8132	11.9672	10.4379	12.5612	10.4619	10.6791	10.8222	11.2128	11.2773	10.8276	11.6769	11.2266	10.814	11.787	10.7871	12.2797	10.833	11.9201	11.3652	11.2374	9.71096	12.154	10.928	10.3885	10.7241	11.5903	10.4874	10.6024
12.0233	10.7014	11.2293	12.1087	12.2433	11.5414	11.2293	11.9656	11.4005	9.77284	12.6048	10.2911	11.1111	10.7769	11.6388	10.0618	11.0018	11.5858	10.5381	11.1075	15.6058	10.7704	11.895	12.1293	15.0606	13.1496	13.3075	14.4462	14.9122	15.2408	14.8964	15.3121	14.2008	14.5535	14.6943	14.1917	14.8444	14.8225	15.0961	15.4008	13.7585	13.8681	13.5225	13.4527	13.8631	11.6651	13.3001	13.9679	12.1894	12.0574
15.2439	15.3654	15.1706	15.2966	15.2852	15.3758	15.2702	15.3157	15.3838	15.2413	15.3368	15.4393	15.5283	15.4842	15.6695	15.7161	15.6047	15.5457	15.6675	15.8001	15.751	15.7695	15.8991	16.0866	14.7852	14.9117	14.7825	14.8074	14.8621	14.8561	15.0204	15.0236	14.9727	15.1451	15.1223	15.0324	14.9193	14.9779	15.1516	15.0707	14.8635	14.8846	14.9558	14.8987	14.9265	14.972	15.1051	15.1164	15.0164	15.1584
11.2609	10.9806	11.2622	11.1174	11.6073	11.5247	11.1123	11.6065	10.7335	11.4486	10.682	11.3879	11.8919	12.0616	11.2704	11.5833	11.9424	11.5481	11.3894	11.7225	12.0464	12.0832	11.76	11.6294	13.4501	12.0511	12.4587	12.1993	12.4309	12.7611	11.3525	12.0778	11.8439	11.1962	11.7144	10.8551	10.5101	11.7652	11.9383	11.2107	9.73512	9.84425	10.1208	11.0576	10.2952	10.192	10.728	11.7653	9.92744	11.7208
7.92384	8.07527	11.1373	15.6231	9.15667	13.1115	16.3387	15.7274	15.4567	14.815	13.4476	12.3519	10.09	11.4817	14.6759	15.2922	15.3688	13.912	15.178	15.2789	13.9954	12.7954	12.5959	15.7915	14.1934	12.1191	11.9887	14.3695	15.1117	12.4144	13.6028	10.9862	10.744	14.4471	12.7138	10.5301	11.447	14.574	14.1671	15.1428	14.143	14.3296	10.6709	14.4982	11.3094	13.9768	7.74314	15.8702	11.2969	12.0665
11.1233	13.2107	13.5536	11.2324	13.6153	13.7032	13.6763	13.9291	10.746	13.1526	13.6639	13.5606	13.5607	13.4315	13.1047	13.8315	13.657	13.8871	13.1383	13.3108	11.8228	13.4779	10.3702	14.4429	10.4478	12.0774	12.255	11.3673	11.668	10.5479	10.7825	12.3846	9.67603	11.1789	10.5742	12.3568	11.0033	11.6071	12.574	12.4145	12.8045	12.6981	10.2733	12.9227	13.3114	9.8423	12.0464	10.9137	11.604	12.6345
10.7359	11.5161	11.9645	10.9852	12.0143	11.8489	10.8435	11.1757	10.9127	9.76861	9.5611	11.2226	13.0231	11.2377	11.679	13.414	9.74991	11.5813	12.5219	12.7048	12.1745	12.3586	10.0602	11.767	12.5901	12.2991	12.441	13.1668	13.2217	13.0091	12.7005	12.3675	12.0785	11.0937	13.8967	12.2025	11.0831	10.5066	10.8066	11.977	11.0738	10.942	10.2667	12.6572	11.1364	10.6904	11.0149	10.8418	11.3627	11.3923
14.6114	15.029	15.0907	14.6023	14.8218	14.5043	14.7194	14.5369	14.4513	14.6125	14.4233	14.1508	14.2761	14.2798	14.3958	14.3802	12.2546	14.2761	14.1341	14.2566	14.2932	14.5557	14.5017	10.1179	14.5481	13.5546	13.9877	13.8537	13.9631	14.1231	14.0157	14.1149	14.345	14.0628	13.8044	14.3348	13.7953	13.7846	13.6662	13.6408	13.8225	13.2258	13.333	13.5702	12.7	12.8509	13.7468	13.6233	11.05	12.8831
13.8328	14.0932	13.7693	14.2773	14.2614	14.2282	14.4164	14.6258	14.5473	14.7954	14.7053	14.9186	15.6735	15.6217	15.7428	15.945	15.8608	15.7841	16.0924	16.1057	16.0547	16.5552	16.6574	16.6069	13.5809	13.5652	13.5575	13.2639	13.5415	13.6825	13.4345	13.7343	13.7049	13.777	13.8317	13.896	13.9103	14.0807	14.1241	14.3671	14.4364	14.2182	14.6016	14.7383	14.6018	15.0529	15.0852	15.0743	15.349	15.2535
13.0649	13.0209	12.7077	12.8978	13.1843	13.3087	13.2999	13.7582	13.498	13.7912	14.3679	13.8703	14.5634	14.7707	14.7158	14.5065	14.5378	14.5843	14.621	14.4939	14.5092	14.7173	14.5916	14.52	13.9556	13.941	14.1032	13.2261	13.5354	13.8497	13.3723	13.5755	14.0536	13.7106	13.5721	13.8235	13.4499	13.5348	13.8624	13.7823	13.813	13.9623	13.9867	14.224	14.0718	14.351	14.5064	14.5173	14.4894	14.6483
13.0975	13.2841	13.2018	13.8297	14.4593	13.5687	14.2836	14.1752	14.1434	14.8942	14.2949	14.9919	14.5859	15.3326	14.7359	15.0103	15.1144	15.4599	15.1229	14.6099	15.2659	14.8986	14.8841	15.5302	14.0869	13.8635	13.8237	13.7887	13.4073	13.9218	13.9797	13.8603	14.0978	14.4723	14.4863	14.2945	14.465	14.6882	14.4301	14.9156	14.5052	14.7801	14.8497	14.9769	14.8757	14.9804	14.9257	15.0601	15.1432	15.0871
14.0966	14.0851	14.2984	14.2255	14.1933	14.1739	14.072	13.7925	14.2559	14.0783	14.0617	14.0946	10.8657	11.0885	12.0152	11.8528	12.3191	12.3978	12.169	12.0879	12.716	13.3435	13.5111	12.635	13.6399	12.9158	13.2153	12.6668	12.7128	12.6837	12.9613	13.1245	13.3078	13.5028	13.1348	13.1916	12.8362	12.3364	12.7474	12.6711	12.8262	12.8238	12.6962	12.7742	13.0238	13.0038	13.171	13.6333	13.1991	12.8773
11.3372	10.994	11.5086	11.1514	9.70422	10.2749	9.87848	11.5667	11.9048	11.2955	11.5448	11.158	10.0897	12.8831	10.1932	10.1522	12.5231	10.3246	11.2	10.9845	11.767	11.4459	12.3475	12.4577	12.5445	11.8279	10.4764	10.6247	10.6128	11.9942	11.0213	10.2921	9.84794	10.9218	10.8457	10.6894	10.9216	9.99465	11.7908	11.0113	11.0211	10.7385	10.2697	11.7144	12.1062	10.3975	11.4956	11.1548	12.3831	10.3282
20.7194	20.6968	20.64	19.8762	20.2195	20.1557	19.7707	19.5697	19.7074	17.181	16.9325	16.6152	20.6184	16.8584	17.7237	17.8589	16.809	18.6166	18.9447	18.9012	18.9407	19.2189	19.2213	18.5146	20.7378	20.2748	19.381	20.5266	19.9974	20.7322	19.6572	20.327	19.6493	19.3381	19.7326	19.8676	19.5216	19.669	19.6888	19.5155	19.7832	19.0289	19.2666	19.2422	19.0816	18.7979	18.6695	19.7273	18.8966	18.7227
16.3395	16.2887	16.6213	15.9461	16.1163	15.9165	15.9281	16.2225	15.9295	15.7949	16.09	15.9622	15.7403	15.8314	15.9278	15.6496	16.0241	16.3728	16.0652	15.8025	16.0604	16.0824	16.0628	16.1767	15.9075	15.7462	15.5991	15.8845	15.7199	15.6726	15.5298	15.2892	11.7982	15.3082	14.8665	15.7129	15.0308	15.1369	16.3837	15.0263	15.0371	15.4656	14.8945	15.0348	15.5648	14.857	15.1664	16.0492	15.3237	15.7771
13.888	13.8235	13.8918	13.8227	14.0239	13.7701	13.5996	14.1814	13.8542	13.4589	13.7734	13.9312	14.2041	14.4045	13.9351	14.3167	14.1172	13.8959	14.4274	13.9447	14.2712	14.3141	13.7751	14.1657	13.6806	13.6565	13.518	13.9341	13.6649	13.6767	13.3281	13.5617	13.7919	13.4872	13.82	13.8422	13.6986	13.7792	13.7941	13.334	14.0055	13.7499	14.0877	14.0357	13.9652	13.8387	13.8737	13.8904	14.1847	14.3544
15.787	15.873	15.6673	15.5573	15.7471	15.8128	15.5901	15.5432	15.6425	15.4844	15.2956	15.5226	15.6685	15.372	15.6189	15.3397	15.3481	15.2214	15.2948	15.3365	15.3958	15.313	15.3369	15.3173	15.7002	15.7425	15.6024	15.4296	15.3332	15.3414	15.5105	15.4066	15.5421	15.5478	15.5712	15.5259	15.4971	15.5225	15.6341	15.688	15.4467	15.4697	15.4264	15.4362	15.3796	15.3158	15.4915	15.5469	15.3475	15.3494
17.1334	17.0409	16.9724	17.4601	17.2267	17.4057	17.1603	17.2391	16.9849	16.9551	17.1661	17.1983	16.8999	16.8941	16.4096	16.606	16.4502	16.5216	16.0864	16.5986	16.2901	16.1201	16.1966	15.5423	15.1688	15.1755	15.0982	15.5373	15.5539	15.7471	15.9061	15.8887	15.5659	15.9293	15.9864	16.0329	16.4351	16.5708	16.8147	16.6632	16.5677	16.5656	16.2063	16.2742	16.2694	15.9505	16.2114	16.355	15.7681	15.6608
17.7785	15.3224	17.7814	16.7586	17.0113	16.4547	16.5591	16.6677	16.785	17.0388	15.9844	13.7977	17.4023	16.8197	16.9569	15.3712	15.8984	17.436	16.981	17.1409	16.2243	16.7776	17.5072	16.8877	17.8418	16.7905	17.5923	17.3913	16.827	16.662	16.8891	16.6337	16.1427	15.6371	16.5938	15.8295	16.0116	16.3601	16.2249	16.2323	15.3655	15.3458	15.1974	15.2172	14.9049	14.8146	14.967	15.4849	15.1021	15.3205
16.0547	16.0633	15.6084	16.195	16.1642	15.7401	16.7232	16.7394	16.5958	17.2323	17.2127	17.2718	17.4588	17.2386	17.321	17.4668	17.4874	17.7587	17.5483	17.6663	17.7675	17.9609	17.8498	17.9387	16.9215	16.8853	16.8109	16.4091	16.8572	16.777	16.8101	16.824	16.7666	16.9326	17.1538	16.6821	16.9988	17.2629	17.0747	17.4439	17.1396	17.1475	17.3102	17.1123	17.1549	17.6752	17.7924	17.746	17.9248	17.7704
16.338	16.2096	16.2571	16.3246	16.2771	16.162	16.0985	16.2421	16.3725	16.5989	16.6101	16.4801	16.9468	16.9619	16.9083	17.3645	17.129	17.4152	17.1916	17.0804	16.8874	17.3071	17.2679	17.2701	17.0891	17.0487	16.8193	17.3254	17.068	17.372	16.6721	16.7922	16.5821	16.5262	16.3428	16.4485	16.2143	16.6851	16.5789	16.5736	16.3402	16.3057	16.6139	16.6483	16.5512	16.9418	16.8761	17.1081	17.4588	17.2505
15.0907	14.8498	15.1862	14.8972	15.1845	15.3816	15.3243	15.0154	15.1206	14.5282	14.2382	14.4425	15.3916	16.1701	15.5453	16.0118	15.9153	14.5289	14.7424	15.3307	14.7356	15.1534	16.042	15.4894	15.0531	15.0651	14.6752	15.5203	15.0489	15.1397	15.2944	15.1304	15.0182	14.748	14.9123	15.1062	15.3092	14.9759	15.2056	14.9238	15.1823	15.2003	15.2215	15.314	15.1456	14.9322	14.8705	14.8281	15.0537	15.1345
12.7837	12.6933	12.7276	12.6417	12.7613	12.8575	12.8967	12.8852	12.7489	13.0074	13.2824	12.7928	11.0006	10.7527	13.6109	13.9059	13.3876	13.5415	13.6197	13.7926	13.8765	10.6745	9.4594	13.9541	13.3169	12.9722	12.7681	13.1222	12.7341	12.7423	12.2797	11.7946	12.7547	12.5184	12.4347	12.3394	12.2742	12.1396	11.359	10.5522	12.6518	12.4959	12.7545	12.7323	12.7637	12.9362	12.7458	11.1198	13.2476	13.2095
13.9417	14.1698	14.3362	14.4716	14.5239	14.0331	13.749	13.6883	13.9732	11.2108	13.3995	13.497	12.6846	12.9993	13.245	13.1609	13.2142	13.668	12.3963	12.1774	12.6527	12.0443	11.6599	12.4193	13.5697	13.4645	13.8168	13.0946	13.2032	13.808	13.25	13.3571	13.4473	13.565	13.841	13.8068	13.672	13.78	13.4811	12.9882	13.5246	13.8265	13.5987	13.6723	13.6216	13.2422	13.3054	13.4607	12.7802	13.1532
15.064	15.1386	15.1141	14.9934	14.9166	14.8566	14.8845	14.8938	14.9443	14.59	15.1061	14.7952	14.5666	14.8196	14.6997	14.4792	14.7219	14.415	14.5632	14.6801	14.626	14.6259	14.5251	14.5169	15.4018	15.2673	15.2689	14.6927	14.8346	14.8743	15.0122	14.8634	15.1228	14.8987	15.0377	14.938	15.0683	14.9461	14.9206	14.8195	15.0783	15.1147	15.0469	15.0154	15.0122	14.8711	14.8488	14.7693	14.5298	14.6143
11.3923	11.2638	12.6659	10.4688	10.7014	11.7491	10.7768	10.5401	11.3337	10.3181	9.28555	9.93509	10.5719	11.1886	11.2947	9.33399	11.0684	10.2367	10.7385	10.4529	11.7821	11.613	10.9869	11.2752	11.2683	10.9901	12.7707	13.1867	12.6227	11.4579	13.0448	13.0235	11.3334	12.7837	12.6586	10.7805	12.7137	12.4574	12.9896	13.5111	13.0237	13.1735	12.934	11.0663	13.956	10.4205	13.5977	13.6665	10.3889	11.1402
16.9732	16.996	17.1126	17.2131	17.2978	17.2515	17.0376	17.3929	17.3862	17.2068	17.3995	17.1445	17.0713	17.154	16.9666	17.3062	17.0114	17.259	17.0803	17.269	17.0074	17.0785	17.0632	17.2622	16.5743	16.5356	16.405	17.1062	16.8153	16.97	16.5492	16.7281	16.3968	16.5656	16.4986	16.4978	16.7784	16.7221	16.8647	16.9914	16.9146	16.7684	16.8598	16.6387	16.8121	16.6986	16.6485	16.7736	16.9423	16.5362
11.705	11.2131	11.8828	11.2451	11.2697	10.7092	16.6624	11.1581	11.5526	11.1317	10.3034	9.45573	9.85872	11.1298	10.7823	10.4299	10.9342	11.3371	12.4164	10.215	9.96143	11.4844	12.296	11.4451	11.5761	11.2987	10.7934	11.0195	10.8004	12.3292	10.9672	10.5134	10.5399	11.9234	12.0036	9.03672	11.8371	11.1609	10.5671	10.8223	10.7216	10.1248	11.2328	10.7177	10.7058	11.6031	11.5755	9.70074	11.5613	10.8957
15.7529	15.5215	14.6796	15.4662	15.3488	15.242	15.2275	15.715	15.7745	14.1508	16.6917	16.4505	15.4355	16.1812	15.3155	16.1337	15.892	13.886	14.2602	14.5818	14.5371	16.205	14.7495	14.3871	16.3344	16.2718	16.305	16.7413	16.1154	17.2583	15.984	16.1039	15.861	15.6617	15.7028	15.7316	15.3855	16.0513	16.1998	15.8079	15.1034	15.0305	14.4706	14.8896	14.9014	14.5079	14.6025	15.664	14.4881	14.4832
17.4174	17.1803	17.6297	16.5782	16.6654	16.428	16.2427	16.2115	16.3489	17.1161	17.1194	16.9823	16.1758	17.2821	17.2777	17.2426	17.2721	17.8516	16.4806	16.3941	16.422	16.3873	16.3721	16.6473	16.6194	16.514	16.5769	16.403	16.0746	16.2688	15.8267	15.5782	15.5372	15.5732	15.3867	15.4167	15.1915	15.2006	15.0161	15.0502	15.3184	15.2772	15.3335	15.6096	15.597	15.5131	15.4181	15.7992	16.0672	15.6562
10.7256	11.3	11.2224	11.9028	10.5131	11.0035	12.5978	11.4365	10.7958	10.119	14.5606	9.5454	10.3481	10.1825	11.3503	13.8075	9.64537	10.6139	11.3284	9.90708	11.2797	11.8032	11.7943	14.7303	11.2092	10.9366	11.9335	12.1932	11.0776	11.171	11.5639	11.0517	11.5264	10.2197	10.2662	10.9634	10.6479	10.6638	10.6241	14.2675	12.7026	9.95983	9.6117	11.5163	10.8828	11.0137	12.1588	9.77763	11.2043	11.7479
15.4129	11.6455	15.6035	10.9321	15.1723	15.0769	12.0584	13.758	11.4039	12.5297	9.95821	14.5428	13.357	11.8999	15.0422	15.2318	15.2355	13.6111	9.48552	14.9731	10.2475	14.2176	14.7493	15.1549	15.0329	15.1411	14.5451	11.2285	14.5866	14.378	13.5335	14.6177	14.724	10.8783	14.661	14.6958	12.2337	12.2277	14.2175	14.0914	14.3036	14.2825	14.5319	14.5313	13.4692	10.3296	14.28	11.1659	11.7592	14.0739
11.3076	11.6921	11.4437	11.7099	10.9616	10.4592	12.2753	10.3422	11.4443	12.1748	10.4778	10.0165	12.1363	11.7944	11.4986	9.90134	9.90664	10.8996	9.6478	11.0862	11.4766	11.2776	11.416	11.3023	11.0274	11.6606	10.7873	11.3094	11.0972	11.081	12.3876	11.8761	11.0288	11.0525	11.2412	10.9543	11.8393	12.0828	11.9942	12.123	12.0355	12.2139	11.8324	11.8091	12.1279	11.2498	12.2435	12.0678	10.8448	11.3304
11.6282	11.3607	10.9447	10.8552	11.2612	11.4166	11.0739	12.8767	11.8467	11.5756	10.0449	9.62616	11.0991	11.9357	11.6637	10.1939	11.489	10.7394	10.5807	10.7245	10.9012	10.9545	10.134	11.709	11.0771	12.5398	12.4803	13.1105	12.9326	12.4652	11.2024	10.1122	10.619	10.71	10.5861	11.7703	10.8953	11.3455	10.8925	11.5589	10.4303	10.5764	10.5041	11.2144	10.8441	10.3782	11.5567	11.1639	10.1807	10.1237
13.4265	13.6047	12.9603	11.7009	13.3327	11.713	13.4607	13.5419	12.9561	13.135	13.1324	13.281	13.0848	13.2775	12.4152	13.0582	12.7558	13.0031	13.0043	12.715	13.1533	14.2642	14.195	13.5727	12.5057	12.264	13.0352	12.9991	12.8264	13.087	13.329	12.6172	12.5163	13.0708	12.4992	12.7813	12.6142	12.8778	12.9844	12.6379	12.6128	12.8072	13.0039	13.0999	12.8862	12.8635	12.739	13.1087	12.8943	13.0907
15.0117	14.6216	14.7266	14.6425	14.745	14.7739	14.5154	14.4288	14.5513	14.3336	14.6752	14.638	14.0545	14.3873	13.6248	14.474	14.493	14.4708	14.3333	14.2906	14.5329	14.5296	14.3471	14.4765	14.1493	14.3714	14.0857	14.3126	14.3779	14.4076	14.2454	13.9851	14.1842	13.8302	14.0713	14.5167	13.9192	14.1706	14.2245	14.3533	14.4767	13.9754	14.3235	14.2468	14.1009	13.9363	14.1945	13.8117	14.1449	14.1553
15.3035	15.9688	15.1629	10.6051	15.8199	14.9177	10.6651	15.9435	15.4725	15.4835	15.3481	15.203	10.3196	11.3732	15.1927	11.5303	14.6298	10.5217	10.7719	10.5278	15.0686	10.9951	11.5585	10.93	16.409	15.8329	16.3271	16.9958	16.632	16.6039	15.1758	16.0026	16.1836	15.4824	15.2972	16.1356	15.45	16.1658	15.9838	15.3452	15.5588	15.873	16.0185	15.485	15.6752	15.4214	15.4102	15.4594	15.9518	15.392
14.0253	14.2744	13.9495	14.1346	14.1698	14.25	14.0545	14.0319	13.9621	13.1574	13.2816	13.3946	13.8868	13.8223	12.8361	12.8871	13.0599	13.1254	13.1399	13.161	13.3292	12.8202	12.9696	13.0906	14.3256	14.1284	14.1954	13.4695	13.653	13.477	13.9521	13.8874	13.9308	13.979	14.0244	13.9448	14.0897	13.987	13.9299	13.7387	13.6867	13.7191	13.4107	13.3758	13.3539	13.1289	13.1245	13.2261	12.7553	12.7801
11.0465	11.7354	11.1301	11.5579	11.1321	11.6399	11.5066	12.0628	10.4435	10.5804	11.6432	11.287	10.627	9.97103	9.51497	8.20073	11.6858	11.4183	9.06458	10.9751	10.3809	12.0392	11.1897	11.1245	12.1608	12.1021	12.2667	12.3368	11.0582	11.7444	10.5322	11.3578	11.5854	10.7268	9.41192	10.9068	12.7381	10.3445	11.0457	11.0308	11.2836	10.0433	11.3764	12.2236	11.9656	10.34	11.2946	10.4806	10.7068	10.5304
12.0134	11.8118	11.012	10.086	11.6197	11.7549	11.2665	10.4638	10.491	10.4326	11.0169	9.84743	10.6585	10.5712	10.2411	10.9239	11.6127	11.3399	10.1266	11.1783	10.8019	11.9564	11.9665	11.5888	11.8029	10.9964	13.7112	13.8459	11.1655	11.2232	11.5907	10.2692	11.3465	10.4441	10.487	9.84788	11.414	9.58895	11.5283	11.5328	11.956	11.2002	11.1926	10.6097	10.5207	10.9612	10.7602	10.3001	10.575	11.691
11.716	11.7632	10.8747	12.1085	15.3808	11.9975	12.009	12.1319	11.7903	13.8981	11.6643	11.6314	14.3164	12.2442	12.1182	12.4119	12.3855	13.6667	12.1714	14.1661	12.2424	12.5071	11.6816	13.0094	11.5503	11.1201	10.8697	12.1253	10.5561	10.6267	11.2798	10.3681	12.3215	15.8803	11.3522	15.8022	15.4546	15.6455	10.9137	11.9543	15.526	15.7971	14.5862	15.2409	15.1452	14.3857	10.1127	11.6077	13.8783	14.4538
14.3742	14.3558	14.5955	14.4866	14.7167	14.5681	13.9757	14.3562	14.3883	14.2866	13.8845	14.1429	13.132	13.9102	13.8677	14.2104	13.6176	14.2746	12.7122	13.6303	15.1538	10.1832	12.9476	12.875	14.0009	14.2535	14.1484	14.856	14.1093	15.3126	14.1008	14.0444	13.8991	14.4921	14.6242	14.1032	14.6121	14.4131	14.8448	14.0302	14.6185	14.3686	14.3411	14.1239	14.0967	14.0375	14.215	14.5005	14.3471	14.6671
18.1218	19.3075	17.8887	17.7577	17.7538	18.1587	17.7745	18.0269	17.7929	15.9676	16.1541	15.4419	20.9661	14.2461	14.7877	15.6639	14.5394	14.2338	17.2968	17.2978	16.534	17.4475	17.6156	16.9516	15.5603	16.0017	15.7511	16.6263	16.0654	15.8671	16.5803	16.3806	16.2912	16.28	16.467	16.5118	16.8379	16.5582	16.3995	16.4644	16.9324	17.08	17.123	17.0338	17.1734	16.9023	16.7825	16.5186	16.9015	16.9168
14.1272	14.3912	14.3671	15.0537	14.9438	14.8155	15.5317	15.5412	15.5589	15.7246	15.6283	15.7943	16.1188	16.1055	16.3128	16.3049	16.3246	16.1884	16.5137	16.2376	16.446	16.5442	16.5703	16.5499	13.6322	13.6106	13.6874	13.6492	14.0105	13.8618	14.3644	14.4483	14.4142	14.9844	14.9518	14.8677	15.5378	15.3282	15.4072	15.7339	15.6121	15.6184	15.565	15.7544	15.4989	15.6075	15.6853	15.7473	15.6428	15.7261
11.352	11.4274	11.2673	10.3664	11.3879	10.635	10.8834	10.9387	10.5342	10.1835	10.6629	10.6551	11.0015	10.4455	10.7577	10.3218	10.5521	11.5089	10.9519	10.8617	11.0536	11.549	10.8671	10.6425	11.1325	11.4795	10.9326	11.3973	11.4631	10.9437	11.023	10.9102	10.3307	11.2199	11.5848	10.486	10.3821	10.4776	12.2367	11.1465	10.1558	10.723	9.61447	10.7376	10.2238	11.5476	10.5058	10.7955	10.7198	10.9601
13.9324	12.6016	15.7408	12.7865	15.6736	11.0038	13.331	13.4228	13.0319	12.3474	13.5998	13.2689	13.8001	13.7277	13.8516	13.9566	13.7388	13.6585	12.877	12.8904	14.0254	14.6553	14.3369	14.276	15.4217	10.4692	11.2415	14.1611	12.6952	11.8443	14.1319	14.3972	10.3564	11.4085	11.4086	11.432	10.4778	10.1748	11.3705	11.375	13.9955	11.062	10.1681	11.4101	12.5453	11.3704	10.4448	14.7732	13.9128	14.5394
12.0388	12.0072	11.7248	11.5862	12.1651	11.1339	12.2373	12.1306	11.5662	11.2664	12.3613	11.3936	11.4492	11.0589	10.5587	11.4163	12.6573	11.3047	10.6309	11.5664	11.5867	11.2681	12.0371	10.3566	12.7051	12.0736	13.6156	12.8302	11.191	13.6215	13.3139	13.1664	12.8004	12.4785	12.2934	11.6482	12.1203	12.1479	12.6829	13.4278	12.217	12.4881	11.8952	11.3707	12.0132	12.0242	12.2523	12.5017	11.529	11.4524
11.0413	10.1484	11.3923	11.1348	10.8078	11.4148	10.5819	10.3356	11.7431	10.6405	10.1313	10.0223	10.9702	11.1881	10.3067	11.7516	10.1371	10.688	12.0925	11.338	11.6377	11.7246	10.3371	9.97852	13.5901	11.8168	11.2745	11.8703	12.18	11.9202	11.5543	12.2352	10.6116	9.95767	10.5947	12.9013	10.5468	11.4057	11.1428	10.9117	10.8435	9.92971	11.1354	11.0883	10.0338	11.9828	11.5166	11.2797	10.6246	10.7248
11.1042	11.1143	11.042	12.1886	9.84415	10.679	10.3731	10.5339	10.7554	11.4826	12.5219	12.3572	13.7495	13.0361	14.4229	13.0682	14.1368	12.5754	13.2758	12.1083	12.1515	13.1627	13.3559	11.124	10.7966	11.735	11.3393	11.0537	10.9297	10.8912	9.63539	11.0402	10.7379	10.6881	10.285	12.6078	10.1545	11.8342	7.87674	10.1337	9.68596	10.3107	11.6561	11.5069	10.9721	11.7109	13.825	14.0699	14.3358	13.7153
[truncated: 7,128 more rows]
[truncated: 65 more columns]

## Sheet: S2O Proteome_Changes D00-D14
	SGBS	hAPC	ThAPC	hWA
D14 only or 10x up	415	338	312	294
D00 only or 10x down	372	471	696	153
Sig & >2x regulated (excl. 10x)	1742	1822	2051	1175
Rest	4619	4589	3953	5533

## Sheet: S2P enrichmentconserved
C: Category column	C: Category value	N: Total size	N: Selection size	N: Category size	N: Intersection size	N: Enrichment factor	N: P value	N: Benj. Hoch. FDR
[truncated: 50 more rows]
