# Supplementary material for: A spatiotemporal proteomic map of human adipogenesis
Source: Nat Metab. 2024 Apr 2;6(5):861–79. doi: 10.1038/s42255-024-01025-8 (PMC11132986; doi:10.1038/s42255-024-01025-8)
Supplement: Supplementary file 15 — Statistical Source Data Extended Data Fig. 3. [file 42255_2024_1025_MOESM15_ESM.xlsx]

## Sheet: S3A significant copy numbers
Copy number SGBS_00	Copy number SGBS_02	Copy number SGBS_04	Copy number SGBS_06	Copy number SGBS_10	Copy number SGBS_12	Copy number SGBS_14	Copy number hAPC_00	Copy number hAPC_02	Copy number hAPC_04	Copy number hAPC_06	Copy number hAPC_10	Copy number hAPC_12	Copy number hAPC_14	Copy number ThAPC_00	Copy number ThAPC_02	Copy number ThAPC_04	Copy number ThAPC_06	Copy number ThAPC_10	Copy number ThAPC_12	Copy number ThAPC_14	Copy number hWA_00	Copy number hWA_02	Copy number hWA_04	Copy number hWA_06	Copy number hWA_10	Copy number hWA_12	Copy number hWA_14	correll 1vs2	correll 1vs3	correll 1vs4	correll 2vs3	correll 3vs4	correll 2vs4	Histones	matrix73	NrOfStrippedSequencesIdentified (Experiment-wide)	MolecularWeight	Copy number rank pAC_01	Copy number rank pAC_02	Copy number rank pAC_03	Copy number rank pAC_04	Copy number rank pAC_05	Copy number rank pAC_06	Copy number rank pAC_07	Copy number rank SVF_01	Copy number rank SVF_02	Copy number rank SVF_03	Copy number rank SVF_04	Copy number rank SVF_05
0.257772	0.39059	1.44614	1.07565	-0.0358259	-0.76283	-0.92361	-1.58077	0.0339457	0.373403	1.30003	0.731209	-0.580747	-0.966077	-1.66146	-0.995839	1.20849	0.344049	0.300826	0.689826	-0.814306	-1.24738	0.544532	0.24878	1.48398	0.527135	-0.0817668	0.962065	0.566826	0.313665	0.109662	0.640988	0.369423	0.720574		+	17	43024.4	835	725	494	690	767	827	888	749	858	1187	1236	1620
-1.39784	-1.03662	-0.60675	-0.281359	0.270911	0.772431	0.781387	-0.792698	-0.883102	-0.412051	0.144646	0.748924	1.42933	1.51022	-0.870287	-0.981862	-0.446301	0.307948	0.91938	1.08897	1.43263	-1.04131	-0.825839	-0.309458	1.32885	0.518982	0.9202	0.95735	0.983293	0.97375	0.835174	0.984846	0.863364	0.817798		+	48	141440	1325	1341	1514	1429	1354	1444	1421	1292	1424	1288	1706	1976
1.39561	1.33738	0.603817	0.0531662	-0.753821	-0.804456	-0.875344	1.18532	0.939317	1.20255	0.163971	-0.767401	-1.56763	-1.3513	1.48921	0.636452	0.537324	0.0861651	-1.11989	-1.06524	-1.72483	1.18447	0.898036	-0.367656	-0.489853	-0.487611	-1.23088	-1.06496	0.933997	0.954937	0.924848	0.939733	0.859059	0.815814		+	3	35887.6	3020	2279	2632	2639	2588	2994	2940	4055	3917	2445	3880	2697
-0.515623	-1.18818	0.56046	-1.56929	0	0.941573	1.0985	-1.50543	0.742678	0.0602172	0.461665	0.180652	0.822968	0.461665	-1.91916	0.161688	0.527243	0.119508	0.414765	1.62391	0.555363	-1.65086	-0.332162	1.59612	1.0363	0.314745	-0.556091	0.240102	0.122346	0.479829	0.0474668	0.89247	0.483391	0.47542		+	10	25898.6	665	740	370	651	629	559	614	568	601	451	705	396
0.140597	1.17408	1.27189	0.743736	-0.247369	-1.10806	-0.677716	1.13296	0.693753	0.914959	0.2289	-0.675159	-1.16245	-1.65295	1.05191	0.725494	0.819161	-0.486501	-1.19326	-1.17623	-1.28409	1.5431	0.508939	0.159433	-0.486916	0.37967	-1.48277	-1.06624	0.826166	0.762818	0.529821	0.943883	0.756826	0.790849		+	3	87229.9	NaN	NaN	NaN	NaN	NaN	NaN	NaN	NaN	NaN	NaN	NaN	NaN
0.0559241	1.66925	1.08628	0.313514	-0.249116	-1.06256	-0.686341	-1.02808	0.861686	2.01456	0.677464	-0.561582	-0.600209	-0.846829	-0.358942	0.973606	1.50429	1.34684	-0.475577	-0.761331	-1.20746	-0.693272	0.540144	1.34354	0.573706	0.41009	0.359746	0.313598	0.775157	0.827208	0.389684	0.913599	0.583983	0.826331		+	12	118703	2281	2218	2305	2183	2365	2222	2147	3624	3598	2455	3174	2905
-1.40463	-1.20287	-0.723162	-0.0416912	0.477133	0.909486	1.11331	0.333883	-1.08155	-1.98332	-0.773353	0.664912	0.973112	0.830427	0.583529	-0.448758	-1.10827	-0.16918	0.275277	-0.434421	-1.17996	0.00342488	-1.27234	-0.955542	-0.86992	-0.125008	0.716942	0.879623	0.623774	-0.341773	0.712552	0.318569	-0.0546238	0.884156		+	12	127681	3327	3373	3220	3554	3665	3544	3614	4865	4718	3925	4417	3695
-1.1911	-0.943395	-0.805353	-0.529269	0.240929	0.768585	1.01887	-1.36631	-0.782936	-0.69543	-0.367282	1.15678	0.88697	1.77661	-1.45882	-0.530909	-0.578091	-0.434298	0.819393	1.6125	1.43725	0.285381	0.270536	0.155493	-0.0857255	-0.234168	-1.62211	-1.74828	0.969183	0.978414	-0.941465	0.949337	-0.902028	-0.840332		+	12	60078.9	1348	1902	2125	2117	2043	1777	1919	2335	2376	1677	2416	1911
-1.95927	0.452791	0.960594	-0.960594	-0.00423169	0.960594	0.410474	0.8988	0.152843	0.147626	-0.37663	-0.0662493	0.877934	1.58998	0.833171	0.0581282	0.083773	-0.682722	-0.0643969	0.770484	1.79913	0.824155	-0.350542	0.625543	-0.71721	0.861501	0.803785	0.830945	0.084057	0.127667	0.160337	0.991892	0.665466	0.625911		+	6	67551.2	NaN	NaN	NaN	NaN	NaN	NaN	NaN	4223	4445	NaN	5790	NaN
0.33315	0.543561	1.89954	0.0759816	-0.753972	-1.42027	-0.625387	1.86876	0.173838	-1.62249	-0.91265	0.0434595	-0.347676	-0.478055	2.31379	-0.654293	0.866299	0.544635	-0.266835	-1.19527	-0.478841	0.672676	-0.0700879	-0.698366	-1.17027	-0.773759	1.05244	1.75052	-0.236068	0.560645	-0.463083	0.407776	-0.215837	0.332932		+	12	41669.1	1554	1388	1486	1485	1764	1407	1197	1672	1731	1788	1579	1332
0.940095	-0.0837137	-0.653352	-1.1922	-0.73033	0.0240557	-0.222274	0.467779	-0.811734	0.873646	-0.901163	0.144461	0.288922	-0.295802	-0.136206	0.29187	-1.12856	-1.06046	0.0486449	1.58582	1.79013	0.895444	-0.261292	-0.140547	0.721571	-0.543835	-1.02681	-1.32868	0.336686	0.389212	0.0888568	-0.0761874	-0.786939	-0.0547697		+	2	7944.05	858	994	1072	1175	1150	1032	1044	1014	1198	1157	1136	1191
-1.51325	-0.84329	-0.497376	-0.502346	0.286895	0.776941	0.841551	-0.937589	-1.02926	-0.428802	-0.357755	0.652943	1.19152	1.79428	-0.793827	-1.04898	-0.444085	-0.651939	0.857801	1.33823	1.69171	-1.40099	-0.734169	1.37194	1.60302	-0.245603	-0.00132045	-0.172979	0.953657	0.936839	0.197498	0.988142	-0.0457002	0.0537229		+	44	129151	2618	1604	2194	1965	1275	1891	1554	365	151	249	659	283
-1.46438	-1.12306	-0.0220208	-0.253239	1.3763	-0.231218	1.09003	-2.12043	0.459988	0.451358	0.477248	0.330535	0.762044	0.744784	-1.83255	0.389389	0.455387	1.45636	0.653381	-1.40356	-0.578584	-1.85913	-0.186163	0.173348	0.191146	0.539978	1.19493	1.06679	0.571931	0.320101	0.721277	0.526484	0.259871	0.921268		+	8	21944.8	1135	1593	1441	1639	1915	1400	1439	1972	2111	961	1769	1471
-2.08565	1.21359	0.909111	0.463427	0.0942298	-0.119787	-0.240401	1.17851	0.0594221	-0.661328	-0.279865	-0.492622	-0.663203	-1.29398	-0.60142	-0.60142	-0.60142	-0.60142	1.9662	1.32796	0.915784	1.49212	0.291858	0.113358	0.359565	-0.0969441	-0.24672	-0.518574	-0.540184	-0.0772575	-0.572132	-0.513019	-0.626061	0.967255		+	6	25706.7	319	382	459	352	384	299	302	1260	1276	1714	1318	1378
1.09491	-0.795495	1.52348	0.707433	-1.19471	-0.343443	-0.889428	0.844443	-0.177156	0.726339	0.342501	-0.971405	-0.968452	-1.25485	0.951683	0.622943	-0.244683	0.117348	-0.79189	-1.38695	-0.673294	0.261707	0.353268	0.389184	-2.82505	0.429147	0.0204115	0.321146	0.895541	0.429983	-0.284904	0.747246	-0.128008	-0.25576		+	11	175848	NaN	NaN	NaN	NaN	4248	NaN	NaN	5461	NaN	NaN	NaN	NaN
-0.721356	-0.974971	-0.992768	-0.587875	0.0839821	0.466629	1.005	-0.372562	-0.474938	-0.488292	-0.630729	0.348525	1.05626	2.32929	-0.956807	-0.372822	-0.438569	-0.206522	0.474149	1.45648	1.90124	-0.793802	0.0093293	0.199972	0.569087	0.81246	0.593425	1.18563	0.95658	0.950577	0.737489	0.93666	0.826134	0.677241		+	20	73027.8	1693	1437	1398	1399	1322	1345	1275	671	739	822	764	937
0.607227	1.13133	1.20591	0.69009	-0.650212	-0.873941	-0.994091	1.42122	0.252039	0.125774	0.122494	-0.756445	-1.27626	-0.869592	1.53972	0.145414	-0.356641	-0.980958	-0.778055	-1.02258	-0.41387	1.76426	0.105754	-0.152786	-0.909151	-0.0180152	-1.36572	-0.757878	0.764984	0.405908	0.435232	0.832096	0.927591	0.840278		+	1	13585.7	1725	1667	1610	1651	1522	1559	1653	4574	4501	NaN	NaN	NaN
0.334365	1.35426	1.40594	0.287275	-0.528179	-0.920975	-0.956579	0.461827	0.584437	0.679482	0.610099	-1.58261	-0.558014	-1.40677	1.7277	1.00694	-0.0631516	0.971243	-0.937755	-1.01425	-1.04825	-0.232418	1.40767	1.32873	-0.0657788	-0.881436	-0.789345	-1.67955	0.831451	0.654968	0.965978	0.811369	0.549258	0.817442		+	3	18869.9	2344	2169	2350	2056	NaN	2131	2605	3283	3398	NaN	3578	3232
1.25903	-1.57777	-0.828729	1.37059	-0.143434	0.414365	-0.398428	2.30984	-1.31238	-0.318971	0.694708	-0.656864	-0.373034	-0.792021	2.40164	-0.45683	0.072904	0.602638	-0.483055	-1.39042	-0.608932	1.48015	-1.01905	-1.32614	-1.02378	-0.433227	0.814013	0.917949	0.822742	0.538697	0.438008	0.889664	0.222432	0.447874		+	7	41531.8	1141	1002	1178	1066	1089	1057	972	1553	1585	1130	1672	1437
0.222118	-1.72976	-0.537456	-0.390145	0.0379787	1.11519	1.49268	0.914605	-0.743416	0.100559	0.363926	0.00478851	-1.1265	-1.59338	1.91934	-0.994122	-0.123711	-0.26475	-0.599214	-0.216394	-1.07069	2.02801	-0.293058	-0.328912	-1.029	-0.477988	0.118318	-0.123224	-0.397823	0.076192	0.23497	0.73563	0.834948	0.328879		+	14	50736.4	1661	1675	1605	1810	1760	1787	1459	2266	2337	1583	2605	2719
-1.90112	-0.154498	0.193667	-0.435931	0.762335	0.631774	1.38613	-0.503468	-0.31077	-0.506972	-0.601569	0.323383	1.16074	2.07869	-1.02582	-0.507632	-0.258134	-0.0374247	0.509551	1.22286	1.54593	-1.4704	0.670766	-0.0783565	0.854458	0.0163601	1.08981	1.17018	0.751538	0.876643	0.757122	0.917289	0.738173	0.563251		+	3	40040.2	2237	1946	1510	1903	1957	1760	1626	1523	1081	917	1157	1168
-0.739412	-1.11078	-0.99855	-0.512921	0.166553	0.68483	0.860309	-1.19445	-0.563104	-0.727903	-0.632737	0.757614	1.30772	1.86943	-1.35946	-0.443442	-0.679729	-0.582625	0.543783	1.7414	1.46951	0.74308	0.133573	-0.164697	-0.13876	-0.819593	-1.05302	-0.858498	0.944162	0.914572	-0.828497	0.973678	-0.930864	-0.903996		+	7	21938.1	111	142	152	111	164	143	193	208	322	364	293	300
-1.46626	-0.534928	1.30023	0.962281	1.02516	-0.739272	0.0427353	1.73053	-0.133471	0.207111	0.529283	-0.833046	-1.35773	-0.800828	2.08455	-0.639628	0.272861	-0.285264	-0.843388	-1.15789	-0.759226	-0.825052	-0.94097	0.533065	0.91058	0.440644	0.515834	1.18314	-0.232335	-0.369546	0.627179	0.926961	-0.505979	-0.4985		+	5	12754.7	2611	NaN	2863	2980	3441	2638	2601	2804	2825	NaN	2132	NaN
-0.579059	-0.745028	1.52972	-0.945166	1.22707	-1.07208	0.450922	-2.35421	0.429823	0.149958	0.294068	0.223057	-0.0568085	1.34461	-2.11891	0.156269	-0.517304	-0.268831	0.0529878	0.551432	-0.316729	-1.52686	0.638868	0.474261	1.21167	0.740733	-0.912721	-0.546599	0.264134	-0.025753	0.249699	0.767472	0.482492	0.55087		+	9	125384	3797	4255	4143	NaN	NaN	4686	3933	5935	6014	NaN	5610	NaN
-0.843403	0.626821	1.09476	1.31293	0.367556	-1.20701	-0.192078	-1.43653	0.42921	0.907833	1.56816	0.240863	-0.844903	-0.995581	-0.835759	-0.006772	1.20285	1.39433	0.460263	-0.740017	-0.775044	-1.30723	-0.317614	0.682035	0.682035	0.324301	1.73183	0.143762	0.927589	0.911847	0.0418131	0.957502	0.266808	0.310974		+	12	191598	NaN	NaN	NaN	NaN	NaN	4252	NaN	3772	4461	3374	3981	NaN
-1.69506	-0.909637	-0.539805	-0.170907	0.435206	0.838659	0.98902	-1.53833	-0.585867	0.0313652	0.506159	1.13922	1.1162	0.612628	-1.25213	-0.643549	-0.28476	-0.036106	0.919907	1.3911	1.32298	-1.11603	0.153461	1.10601	1.80811	-0.720499	-0.78095	-0.962306	0.925347	0.990308	-0.172365	0.909	-0.285505	0.0585961		+	5	34766.9	2915	3898	3954	3309	3952	3424	3932	3334	3889	3038	3307	3186
-1.85029	-1.16186	-0.157119	0.614006	0.40727	0.992334	0.63468	-0.94078	-0.582811	-0.0797826	0.116749	0.378792	0.594041	0.481737	-0.600475	-0.360087	0.214863	0.940984	0.390817	0.854246	-0.0354387	-0.545845	-0.436539	0.275313	0.140048	0.896989	0.987166	0.620992	0.976916	0.859491	0.895075	0.756873	0.689479	0.955692		+	17	99311.6	4593	4429	NaN	NaN	NaN	4861	4402	6384	NaN	NaN	NaN	NaN
-1.10394	-1.20767	-1.19285	0.200043	0.540857	1.02985	0.822399	-0.960027	-0.828516	-0.680567	0.174251	0.798926	1.24277	1.25921	-0.834516	-1.54173	0.183876	0.636495	1.08911	0.52334	0.381897	-1.03443	-1.29967	-0.483549	0.557	0.434582	1.18949	1.49553	0.982957	0.755003	0.950296	0.741406	0.792839	0.95798		+	73	192058	384	457	409	392	404	413	373	246	364	275	332	375
1.24974	-0.339381	1.29962	0.380356	0.202203	-0.489029	-0.624425	0.339921	0.526462	0.419867	-0.77933	-0.388481	-1.44851	-0.714188	-1.70881	0.785863	-0.5083	-0.573575	-0.357881	-0.190435	-0.150702	-0.483341	0.254416	0.132864	1.69785	0.600504	-1.69718	-1.42875	0.580475	-0.716548	0.390269	-0.0607537	-0.00931104	0.317639		+	2	26575.2	2893	3423	2764	3397	3327	3436	NaN	3964	3747	3506	3748	NaN
1.718	1.37277	0.159306	-0.614872	-0.706863	-0.748208	-0.638645	1.31986	1.02802	0.349921	-0.542764	-1.23374	-0.980523	-0.989106	2.1261	0.295564	0.0254489	-0.421023	-1.18226	-0.914374	-0.586217	-0.436032	-0.46483	-0.911203	-0.894186	0.289161	1.60341	1.81285	0.968795	0.898282	-0.501201	0.896233	-0.461194	-0.623895		+	6	16783.1	NaN	1546	2118	1588	1234	1616	1144	NaN	2979	2421	4763	2008
0.865578	1.46772	0.424008	0.775257	-0.750168	-1.21683	-0.935828	-0.0453843	0.310571	1.49412	1.28352	-0.128441	-1.50184	-1.20817	-1.87505	0.924194	-0.0293937	-0.347256	0.582406	-1.11628	-0.432703	-0.619351	0.854843	0.984269	0.450781	0.286631	-0.654075	-1.91677	0.715474	0.16389	0.604079	0.318255	0.553415	0.799616		+	20	202010	3427	3981	4092	4194	3855	4430	4084	4891	5587	4217	5521	4568
-1.03445	-1.00627	-0.916868	-0.433897	0.268695	0.486372	1.08984	-0.488509	-0.818186	-0.656685	-0.690053	0.659354	0.617978	2.29039	-0.454455	-0.723397	-0.497833	-0.257809	-0.840517	0.978459	0.870014	1.06529	-0.180573	-1.3137	-1.00987	-0.344905	0.274204	0.866561	0.939634	0.730896	0.345957	0.683896	0.446415	0.524038		+	5	16081.6	1856	1656	1641	1677	1750	1555	1369	2524	2240	3418	2028	1915
-0.623596	1.70263	0.656294	0.348	-1.06268	-1.31492	-0.212537	-0.401666	0.978417	1.66846	1.06081	-0.267777	-1.00931	-0.545854	-1.23744	-0.0409242	-0.377335	-0.509125	0.389127	1.31166	2.00529	-0.471123	1.08818	1.53465	0.448466	0.585072	-0.910926	-0.844289	0.815324	-0.307016	0.683001	-0.526935	-0.502974	0.895003		+	5	21231.2	883	1089	771	1020	1021	1091	957	961	1141	966	974	1240
-0.220838	-1.50144	-0.706944	-0.665129	0.976132	1.40474	0.892501	-1.31501	0.196677	-0.975015	-0.551323	0.484369	1.87575	-0.818092	1.1562	-0.468489	-1.4255	0.466263	0.0767832	0.188063	-0.846841	-0.661759	-0.904717	-0.816645	-0.607093	-0.0118442	1.48843	2.08367	0.485818	0.134733	0.818732	0.0822803	-0.139843	0.374303		+	12	38217	1463	1713	1994	1770	1712	1519	1484	1684	1565	1379	1543	1331
0.927304	0.88933	0.900242	-1.21145	-1.27911	0.794614	-0.886275	1.80007	-0.682452	-0.393631	-0.521665	-0.528364	-0.443504	-0.514221	1.1894	0.398327	-0.0478462	-0.571806	-0.730315	-1.22932	-1.11338	0.263287	1.2389	0.206215	-0.419429	-0.378509	-1.60395	-1.37351	0.376797	0.548354	0.393442	0.718905	0.814739	0.193455		+	3	77063.5	NaN	NaN	NaN	NaN	NaN	NaN	NaN	5261	5554	NaN	5414	NaN
1.42519	0.773562	0.838926	0.434673	-0.34266	-1.02547	-0.834401	-0.087043	0.999349	0.821674	0.89765	-0.254548	-1.00952	-2.25145	-0.721687	1.0138	0.904972	0.855332	0.399028	0.240562	-2.11924	-1.23339	-1.20427	0.873462	1.05838	0.601188	-1.27707	-0.170499	0.737324	0.34264	-0.00092835	0.87107	0.246984	0.255753		+	5	88209.9	NaN	NaN	NaN	NaN	NaN	NaN	NaN	NaN	NaN	NaN	NaN	NaN
1.46271	1.20758	0.55558	0.143791	-0.451513	-0.843907	-0.984154	1.27963	0.684277	-0.318023	-0.0542598	-0.964242	-1.1225	-1.35989	1.05918	0.547949	-0.249326	-0.571888	-0.880248	-1.06892	-0.868076	1.39651	0.867677	-0.350695	-1.37759	-0.602576	-0.527353	-0.62765	0.969138	0.951751	0.754893	0.957184	0.885487	0.755645		+	7	54389.2	1192	1247	1413	1465	1479	1549	1224	2671	2414	2350	2836	2862
2.0908	0.680544	0.278809	-0.307056	-0.63765	-0.432598	-0.851072	1.54788	0.595276	-0.389482	-0.469871	-0.827599	-0.992395	-1.19739	0.79187	0.64608	-0.25168	-0.52024	-0.915408	-0.681377	-1.23384	1.0771	-0.0108264	-0.240558	-1.11987	-1.07234	-0.459727	-0.734348	0.974706	0.930986	0.935921	0.956225	0.831726	0.86701		+	17	40836.7	866	755	729	897	978	857	1257	938	837	1617	1028	961
-2.16702	-0.549447	-0.25172	0.392964	0.807907	0.571132	0.810251	-0.0746816	0.093265	0.535988	0.628657	0.278603	-2.72307	0.552634	-1.15307	-0.406652	0.385096	0.574471	0.935089	0.743699	0.594617	-1.11018	0.378054	-0.599334	0.464064	0.883689	0.967092	0.561802	-0.0921229	0.962153	0.869941	-0.122454	0.764734	-0.330769		+	4	80216.2	NaN	NaN	NaN	NaN	NaN	NaN	NaN	NaN	3295	NaN	NaN	NaN
1.49282	1.40029	-1.19672	-0.555181	0.252916	-0.0925302	-0.376289	-0.470113	-1.109	-1.02381	-0.62451	0.50951	1.67547	0.695852	0.712111	-0.172031	-0.572979	-0.267984	-0.36051	-0.634663	-0.929377	1.18418	-0.414212	-0.238464	-0.82121	-1.03951	0.318383	0.421982	-0.148735	0.724884	0.33342	-0.431365	0.356579	0.192559		+	21	107809	2609	2935	2508	2701	2640	2653	2786	2658	2968	2388	2773	3269
-1.02574	-0.674058	-0.791286	-0.569856	-0.00976896	0.341914	0.771748	-0.00774407	-1.03383	0.140684	-0.220706	0.579515	-0.110998	2.41873	-0.889313	-0.132143	-0.677112	-0.836263	0.186158	1.48347	1.99468	-0.800075	-0.105693	0.17083	0.557963	1.82997	-0.462101	-0.117983	0.714143	0.955042	0.138829	0.635236	-0.102803	0.103867		+	7	19585.8	767	781	782	743	724	735	878	742	923	807	1086	1276
0.757246	1.41682	0.963363	0.211973	-0.370777	-0.556282	-1.03035	0.338211	0.598186	0.931051	0.476702	-0.538902	-1.83878	-1.36985	-0.272871	1.32573	0.627111	-0.696151	-0.679713	-0.860531	-1.48929	-1.44758	0.66366	0.680665	-1.44758	0.559331	0.619386	0.540335	0.876968	0.932904	-0.175971	0.736987	0.179446	-0.356199		+	6	79798.2	4629	NaN	NaN	NaN	NaN	4830	4536	5634	5857	NaN	5440	4503
1.65998	0.764136	0.696911	0.217568	-0.518984	-0.694353	-0.820035	1.55007	0.464844	0.00646432	-0.0718911	-0.929883	-1.08268	-1.61549	1.47016	0.328795	0.698572	-0.243893	-0.665732	-0.986117	-1.80844	0.898804	-0.121702	-1.17554	-1.26632	-0.94914	0.409237	0.452907	0.982713	0.965782	0.0966	0.9568	-0.0212519	0.125348		+	8	32260.3	1340	1281	1252	1330	1697	1392	1305	2633	3185	NaN	3799	3050
0.558752	0.92724	1.40892	0.558752	-0.472049	-0.604512	-0.946507	-1.37322	-0.662737	-0.167047	0.543441	1.02261	1.04243	0.631013	-0.676683	-0.552209	0.439806	1.71094	0.684981	-0.0354561	-0.510718	-1.10967	-0.904496	-0.231445	-0.0742081	0.903729	1.52501	1.31791	-0.668527	0.142708	-0.843702	0.493693	0.127672	0.905985		+	35	212201	3701	3902	4075	4429	4000	4656	4471	3229	4435	2320	4145	3652
0.374111	0.594926	0.852949	0.867284	0.881313	-1.19019	-1.19019	0.367188	0.65135	0.679968	0.883326	-1.42397	-1.42397	-1.42397	0.88429	1.01038	1.01587	-0.947751	-0.947751	-0.947751	-0.947751	-1.31048	0.983714	1.18428	1.70388	-1.08763	-0.430807	-0.252526	0.676808	0.436838	0.343936	0.679892	0.165547	0.656546		+	6	48546.3	NaN	NaN	NaN	NaN	NaN	NaN	NaN	NaN	NaN	NaN	NaN	NaN
-1.08974	-1.18593	-0.716971	-0.476477	0.353225	0.689915	0.966483	-1.60178	0.153925	0.514687	0.450552	0.386416	0.819331	0.61089	-0.998275	-0.0907522	0.0459977	-0.183991	1.66213	0.92244	0.885145	-1.30808	-0.102895	0.414424	1.30694	0.204085	0.829416	-0.102895	0.59685	0.817952	0.329938	0.699321	0.387585	0.823062		+	10	31102.1	1586	1730	1504	1670	1723	1692	1604	1481	1608	1131	1292	1218
-1.15683	-1.01685	-0.498135	-0.572237	0.0617522	0.802779	0.654574	0.99642	-1.93272	0.0754669	-0.909441	0.305705	1.22666	0.574316	-0.155741	-1.02381	-1.20252	-0.62807	1.19742	0.648495	1.92506	1.12006	-1.09189	-1.38185	-0.238592	-0.553402	0.473871	0.962654	0.531751	0.768209	0.315422	0.572662	0.620744	0.659002		+	15	49526.5	1018	1132	836	1016	1227	1089	879	528	763	606	820	816
-1.52262	1.83045	0.898253	0.180236	-0.257594	-0.387383	-0.354518	-1.08631	1.69189	1.45701	0.596967	-0.0787965	-0.259239	-0.204033	-0.880122	-0.880122	-0.880122	1.73565	0.72102	0.497346	0.33541	-1.10221	-1.10221	1.41278	1.09738	0.328719	0.5743	0.556125	0.975658	-0.197703	0.0825942	-0.202405	0.520761	0.205216		+	5	30197.4	630	549	593	573	440	575	698	1521	984	1373	1245	1036
1.07934	0.758815	0.0206398	1.16675	-0.348448	-0.129909	-0.7661	-0.388953	-0.203963	-0.02846	1.57953	-0.52651	-1.19058	-1.26173	-0.652858	-1.47249	-0.260858	-0.624349	0.89376	1.77041	-0.00427636	-0.983223	0.00856782	1.27297	-0.78071	0.771883	-1.18573	-0.334145	0.723609	-0.619659	-0.358229	-0.50554	-0.11496	0.0349235		+	8	77597	3804	NaN	NaN	NaN	4596	NaN	4523	2436	2499	2523	2630	2816
1.94913	0.773622	0.51696	-0.225649	-0.680796	-0.725284	-0.773194	1.40239	-0.00501488	-0.0729584	-0.213699	-0.724893	-0.802543	-1.28138	1.66602	0.71357	-0.526148	-0.427138	-0.700462	-0.969602	-1.16065	1.02531	0.175329	-0.459733	-0.661725	-0.781304	-0.739289	-0.849173	0.956854	0.943241	0.960023	0.932336	0.981904	0.929626		+	10	29205	804	512	651	678	602	658	529	1473	1205	1068	1449	1015
-2.45672	0.502556	0.443199	0.510251	0.308437	0.216983	0.238967	-2.1234	-0.737762	1.30871	-0.116002	0.244618	0.480886	-0.286542	-1.70691	1.44828	1.06902	-0.995808	-0.153019	0.0392424	-0.421658	0.354789	0.579396	-1.89308	0.501053	0.575263	0.446069	0.42271	0.783765	0.664942	-0.130001	0.56962	-0.409513	-0.569577		+	1	93414.7	4456	4425	4077	NaN	4313	4435	NaN	6290	6198	NaN	NaN	NaN
-1.38	-0.88447	-0.596369	0.279458	-0.642465	1.10919	1.04004	2.37905	-0.528644	0.721046	0.257053	-0.472964	-0.550297	-0.655469	0.604728	0.467479	1.11629	0.403014	-0.285312	-0.532776	-0.547333	-1.7167	0.0567115	-1.78876	0.583094	1.20974	0.0817773	0.0880438	-0.619226	-0.695234	0.413399	0.636272	-0.682309	-0.76098		+	21	155292	3648	3906	3972	4244	4269	4277	3847	2185	5433	3893	5471	4646
1.64439	0.802561	0.840254	-0.0141351	-0.592104	-0.705185	-0.71775	0.264721	0.581899	0.350115	0.374514	-0.967392	-1.16258	-1.76034	1.43509	0.640999	-0.0529397	-0.382024	-0.575182	-1.06166	-1.63398	0.49845	0.295001	0.300985	0.366807	-0.806017	-1.28472	-1.41636	0.813736	0.937507	0.864904	0.813028	0.846597	0.975442		+	29	56967.3	98	106	116	101	122	148	118	718	844	722	740	687
-1.37045	-1.19927	-0.571614	0.210916	1.21353	1.00975	0.887479	-1.67912	-0.27907	-0.485789	0.341086	0.294104	1.15856	1.26192	-0.997691	-0.847969	0.499526	0.880636	1.01675	0.363415	0.907858	-1.13681	-0.42803	-0.0690371	0.860662	-0.0230124	1.44057	1.38534	0.853609	0.853194	0.782171	0.714702	0.705026	0.944776		+	7	19154.9	1216	1404	1046	1124	1289	1274	1321	542	660	1133	547	670
-1.9683	-0.667895	-0.429045	0.0353852	0.406929	0.734242	0.999631	-1.83926	-0.43532	-0.537691	0.125283	0.997873	1.40736	0.978374	-1.41751	-1.00751	0.0858269	0.741829	1.0917	-0.285908	-0.0617735	-1.08833	-0.825122	-0.347392	0.393542	0.793754	1.44996	1.57615	0.968262	0.653105	0.941438	0.626957	0.567261	0.933228		+	5	20428.5	1921	1959	2075	1747	1908	1643	2039	3221	3272	3078	3078	3102
0.135594	0.34681	0.267604	0.457424	0.449686	0.431933	0.371391	-0.888477	0.289658	0.018186	0.252759	0.244852	0.590122	0.242216	0.157231	0.294381	0.53297	0.425321	-2.77675	0.223477	0.39582	-1.3807	0.24624	0.56956	-0.0641466	1.01962	1.19551	1.07135	0.88954	-0.340499	0.728066	-0.0926808	-0.268497	0.872173		+	9	159980	NaN	NaN	NaN	4574	NaN	NaN	NaN	NaN	NaN	NaN	NaN	NaN
1.91015	0.0284103	0.0284103	0.466595	0.364215	-0.868434	-0.526487	-1.4381	0.765696	0.641957	0.679286	0.593222	0.538956	0.331227	0.87043	1.09835	-0.018366	-0.134905	-1.04067	-1.11885	-1.64696	-1.44611	-1.44611	0.660587	0.638117	0.654725	0.484079	0.579172	-0.778773	0.629641	-0.56061	-0.346083	-0.815309	0.562262		+	3	13956.6	NaN	NaN	NaN	NaN	NaN	NaN	NaN	NaN	NaN	NaN	5452	NaN
-1.28222	0.651569	0.161924	0.118538	-1.58592	1.25898	-0.191365	0.761258	1.419	-0.899277	0.351516	-0.187619	0.502473	0.588735	0.228371	0.714933	0.785564	1.31921	0.385326	-1.44321	-0.666277	-0.125475	-0.827465	-0.447046	0.0300553	0.399966	1.32474	2.03514	0.218983	-0.293244	0.0803724	-0.173888	-0.784913	0.0147469		+	8	39589.8	1288	1193	1554	1094	1103	1288	1163	1575	1634	1194	1757	1521
2.00795	0.845597	0.242259	-0.205935	-0.523611	-0.875764	-0.737858	1.73622	-0.504184	-0.347644	0.258479	-1.11657	-0.763415	-0.83605	1.17085	0.152846	-0.99422	-0.572896	-0.282368	-0.792818	-0.86111	-1.22097	-1.03413	0.0285266	0.0502135	0.380521	1.23465	1.90861	0.829565	0.865221	-0.886058	0.74613	-0.768011	-0.649835		+	4	34925.9	NaN	NaN	NaN	NaN	NaN	NaN	NaN	2380	3051	NaN	2546	2628
2.06279	0.41086	0.422175	0.0431368	-0.514106	-0.593307	-0.689481	0.747528	0.675419	0.262796	-0.29805	-0.991095	-0.963053	-1.60803	1.78764	0.568911	-0.0986112	-0.316061	-0.847045	-1.34263	-1.3932	2.47516	-0.243107	-0.226927	-0.853908	-0.55862	-0.0974855	-0.514125	0.850746	0.970973	0.864424	0.911219	0.772719	0.545435		+	12	42410.9	689	513	684	639	562	534	709	1119	974	1025	1306	1226
0.114948	1.71743	1.11601	0.138228	-0.796874	-1.24697	-0.661071	-1.70574	-0.105383	-0.0906786	1.00727	1.05383	0.678864	-0.382321	-0.645111	-0.157046	0.366442	1.39767	0.413674	-0.507351	0.799402	0.0039527	1.33412	0.0159827	-1.3709	-1.70086	1.00416	1.07977	-0.28975	-0.0124293	0.193094	0.511001	-0.48495	-0.43942		+	7	72414.1	4624	NaN	4286	NaN	NaN	NaN	4496	NaN	5003	NaN	NaN	NaN
2.30342	-0.472863	-0.620931	-0.68183	-0.574361	-0.299719	-0.0919456	1.35714	-0.585785	-0.153074	-0.440408	-0.82694	-0.850884	0.4558	-0.886694	0.0669873	-1.00147	-0.87626	-0.713488	0.853723	1.83662	0.538026	0.797125	0.00323874	0.447973	0.372139	-2.19042	-1.31517	0.863935	-0.131869	0.144723	-0.0210388	-0.753415	0.152236		+	5	15608.9	NaN	NaN	NaN	NaN	NaN	NaN	NaN	2254	2412	NaN	2750	1907
-2.18319	-0.740494	0.425521	0.830662	0.504573	0.361292	0.633032	1.19097	0.619076	0.304534	0.561887	-0.975081	-1.64706	-1.1681	0.530093	-0.861991	0.435714	0.136849	1.34804	-0.846261	-1.34175	-1.27214	-0.802899	-0.571005	-0.404587	0.0155505	1.22686	1.80523	-0.61527	-0.114422	0.606133	0.297841	-0.578714	-0.90021		+	3	153087	NaN	NaN	NaN	NaN	NaN	NaN	NaN	6445	NaN	NaN	5865	NaN
0.107673	1.45303	0.977939	0.840295	-0.394062	-0.793674	-0.975719	0.378736	0.525238	0.194251	1.27403	-0.57986	-1.67591	-1.53122	0.21335	1.11172	1.49426	0.989629	-0.685018	-1.32395	-1.46435	1.22823	-0.608817	0.583499	-0.561714	-0.644145	-0.373298	-1.66865	0.862191	0.966242	0.355037	0.88984	0.494532	0.432946		+	2	86357.7	NaN	NaN	NaN	NaN	NaN	NaN	NaN	NaN	NaN	NaN	NaN	NaN
-1.15367	-1.15367	-1.15367	1.36485	0.685891	0.526227	0.497716	1.32621	1.0017	0.670412	0.057461	-0.470789	-0.377569	-0.578043	0.72895	0.593941	0.992217	-0.00298948	-1.19299	-1.04352	-1.04931	-0.763551	-0.763551	-0.763551	-0.763551	1.32613	0.95697	0.843611	-0.834559	-0.764297	0.550124	0.9238	-0.944371	-0.850582		+	14	140059	3899	NaN	NaN	NaN	4301	4604	4162	4896	4745	NaN	4937	3883
1.88737	0.985055	0.277247	-0.217138	-0.789867	-0.471084	-0.611565	1.63589	0.935479	0.283042	-0.247062	-1.24491	-1.01703	-1.33126	1.96238	0.471326	0.466524	-0.186562	-1.28624	-0.964502	-1.15659	0.827565	-0.480476	-1.01976	-1.5074	0.207967	1.41561	1.36111	0.976655	0.96828	-0.0962333	0.976385	-0.237372	-0.302191		+	5	48519.8	3297	2668	2721	3033	2999	2882	3118	4340	4133	3040	NaN	NaN
-2.14126	-0.430264	0.601363	0.782527	1.10963	0.0125808	0.138389	-0.308354	0.492527	0.732491	0.264561	0.231566	0.450533	0.633506	0.1332	0.855604	1.18969	-0.0164873	0.545382	0.183096	0.109337	-0.866046	0.192443	-0.125721	0.105952	0.830832	0.664027	1.67515	0.636603	0.219026	0.559967	0.488278	-0.186287	0.58244		+	12	82890.5	4369	4424	NaN	4390	4357	4735	4353	4537	4708	NaN	4158	NaN
1.78093	-0.762357	-1.60733	0.500918	-0.0428761	-0.444447	0.132811	-0.518988	0.295394	0.290575	-0.4708	-0.094931	-1.37674	-0.84185	-1.06041	-0.150187	-0.928937	-1.13627	-0.195699	2.17089	0.547653	0.606589	0.658794	0.209023	0.937894	0.180912	-1.67841	-1.94747	-0.391788	-0.237947	0.150939	-0.68887	-0.832048	0.709608		+	9	73339.2	4086	3702	3664	3641	4169	4037	4220	5636	5705	NaN	5689	NaN
-1.05777	-0.991164	-0.824659	-0.746957	0.503676	0.718282	1.2844	-1.39851	-0.507345	-0.693869	-0.254501	1.06775	1.3123	1.40763	-1.47144	-0.523961	-0.353104	0.133579	0.791119	1.13283	1.54185	-1.04395	-0.23116	0.917184	2.20721	0.119309	-0.492148	-0.83516	0.956778	0.929195	-0.355106	0.974462	-0.033052	-0.183936		+	6	19825.6	1052	1228	1128	1557	920	1164	1057	992	1103	942	1131	1604
-0.217451	-0.646517	2.25478	-0.0948614	0.535602	-0.521008	-0.544358	0.0538788	0.6911	1.18326	1.12109	0.0486982	-0.930446	-1.07032	-0.137768	0.889598	1.15233	1.20286	0.162021	-1.37061	-1.4885	-0.738943	-0.495617	-0.111418	-0.524432	0.404049	1.43819	1.4638	0.548037	0.502718	-0.211269	0.991432	-0.836667	-0.831119		+	5	37325.9	3041	3229	3321	2995	2923	3082	3215	4933	4725	NaN	5151	NaN
-1.0266	-0.865356	-0.854606	-0.542863	0.0483739	0.714859	0.779357	0.873096	-0.620869	-0.970107	-0.81489	0.329836	1.59098	1.43576	-0.452553	-0.504273	-0.297392	0.142231	0.374972	1.2025	1.90072	-0.908481	-0.538616	-0.0762846	0.177997	-0.0762846	1.51876	2.00421	0.735114	0.96418	0.924558	0.7201	0.964655	0.606132		+	33	77569.6	1237	1069	919	910	1070	970	948	316	353	540	299	186
0.890977	0.894579	1.13229	0.779324	-1.09718	-0.805436	-1.06116	0.275697	0.834736	0.557606	0.839514	-0.885384	-1.68333	-1.60688	0.550483	0.696444	0.534844	-0.10113	-0.757956	-1.40957	-1.76405	-0.798331	0.836122	0.916427	-0.940047	0.458214	-1.27072	-1.30851	0.931521	0.920723	0.400583	0.929216	0.633981	0.525237		+	1	139469	4553	4480	4254	4610	NaN	4720	4382	6426	6277	4285	5893	4649
-1.17323	-1.17323	-1.17323	1.22614	0.764166	0.513367	0.550195	0.845378	-1.38809	-1.38809	0.176855	0.564058	0.345297	0.327035	-0.947195	-0.947195	-0.947195	-0.947195	1.04998	0.901948	0.832451	-0.75258	0.673144	1.02161	-0.0200463	-0.452822	-1.68558	-0.91932	0.551132	0.598912	-0.499534	0.496995	-0.695526	-0.824091		+	13	130463	2342	2121	2902	1877	1711	3273	2834	5745	5580	3686	4676	NaN
-0.860255	-1.51152	-0.641546	-0.00972039	0.758191	1.54554	0.772771	-1.89755	0.425408	-0.56348	-0.936645	0.411415	0.817232	1.59621	-1.08739	0.536531	-0.581906	-0.908282	-0.355034	0.078808	0.170353	-0.163687	-1.08368	-1.45407	0.344101	-0.629658	0.935525	1.42539	0.545237	0.131194	0.69957	0.855485	0.126572	0.416725		+	6	37722.2	2634	2455	2457	2280	2435	2803	2794	3164	3400	3985	3322	NaN
-1.29599	-1.39079	-0.297433	0.239764	0.381963	1.42792	1.02344	-0.486091	-0.898416	-0.479132	0.0306199	0.578647	1.82954	1.04664	1.09436	0.0422439	-0.0812996	-0.00557938	1.55665	-0.121152	0.600182	-0.255489	-0.756561	-0.639061	-0.245778	0.216452	1.73715	1.83814	0.938763	-0.106415	0.846156	0.0158228	0.0315915	0.932138		+	11	56399.8	NaN	4145	2893	3275	3195	3491	NaN	2405	2591	2433	2501	2279
1.22014	-0.501444	1.1213	0.758858	0.289334	-1.55581	-0.797985	-1.18943	0.0627708	0.574594	0.185093	1.87186	-0.55528	1.26668	1.35043	1.52998	0.504726	0.871016	-0.362519	-0.619281	-0.752151	-0.92484	0.098828	2.17292	0.468246	0.509676	-0.838527	-1.04913	-0.0717481	0.56462	0.534908	-0.533405	0.211967	0.335331		+	6	23556	NaN	NaN	NaN	NaN	NaN	NaN	NaN	5161	3732	NaN	3176	4161
0.95272	1.30415	-0.719783	1.34204	-0.719783	-0.719783	-0.719783	-0.045639	0.489148	0.948403	1.06473	-1.34248	-1.34248	-1.34248	0.692406	0.866679	-1.15829	0.900135	-1.15829	-1.15829	-1.15829	-0.680425	0.403419	1.36584	1.52301	-1.40159	-0.862292	-1.03785	0.642229	0.998223	0.458066	0.630586	0.432554	0.938956		+	10	255588	NaN	NaN	NaN	NaN	NaN	NaN	NaN	NaN	5846	NaN	5131	NaN
1.41755	1.80537	-0.537153	-0.537153	-0.537153	-0.537153	-0.537153	0.261707	1.12143	1.53524	-0.884453	-0.884453	-0.884453	-0.884453	0.812517	1.22688	-0.905002	-0.905002	1.44134	-0.905002	-0.905002	-0.914655	0.142313	0.479564	0.882783	0.341699	0.6241	1.04066	0.524128	0.642278	-0.747669	0.184277	-0.638604	-0.406739		+	12	102282	NaN	NaN	NaN	NaN	NaN	NaN	NaN	NaN	NaN	NaN	NaN	NaN
-1.10722	-1.09015	-0.964908	-0.344407	0.463953	1.07307	1.32355	-1.41905	-1.06394	-0.581272	-0.00551623	0.74607	1.34941	1.50455	-0.512987	-1.47735	-0.727289	0.324133	0.886677	1.30859	1.34207	-0.966444	-1.46139	-0.932951	0.287663	-0.136575	0.994726	0.983562	0.981599	0.944019	0.921085	0.928541	0.950325	0.918616		+	29	136503	1972	2240	2444	2463	2451	2089	2021	2114	2084	1884	2187	2195
-1.92942	-0.924815	0.21002	0.637909	0.844876	-0.27368	0.993707	-1.21797	-0.695812	-0.327493	-0.423641	1.16945	1.07922	-0.2417	-1.6236	-0.945776	-0.232514	0.114576	1.18129	0.791493	0.938688	-0.638044	0.696882	1.21778	0.859266	0.633615	-1.46473	-1.54276	0.538401	0.868241	0.105522	0.842071	-0.229737	-0.154853		+	14	55984.9	4176	NaN	NaN	4387	4143	4541	NaN	2939	3812	3760	3963	4072
-1.66825	-1.16721	-0.278991	0.0398559	1.04195	0.244829	0.768649	-1.83997	-0.910303	0.271154	0.73599	1.20082	0.813462	0.581044	-1.44475	-0.575134	-0.575134	0.00790563	0.679884	1.27281	1.64832	-1.18417	-0.195321	0.210986	1.4397	1.05787	0.108185	-0.342179	0.946128	0.865487	0.621775	0.785074	0.315457	0.780769		+	13	45797	581	707	636	722	626	729	576	843	1061	895	1011	858
1.40302	0.835912	0.780584	0.508555	-0.47167	-0.958555	-0.800871	-0.134415	0.158219	0.998534	0.849085	-0.0583477	-1.31569	-1.49914	0.173543	0.467957	0.792883	-2.6721	0.244203	0.0552427	-0.286812	0.0130028	0.0678586	0.824665	0.880536	-0.519301	-1.3269	-1.55851	0.718245	0.0288385	0.797443	-0.188668	-0.256277	0.980013		+	27	337606	NaN	NaN	NaN	2351	3805	4581	2192	5517	4562	2346	3953	3650
-0.921846	-1.44594	-0.577441	-0.199343	0.00655119	1.15207	1.43284	-1.22187	-0.787363	0.286427	0.793356	1.53252	0.818328	0.880757	-0.963554	-0.67872	0.920422	0.0211591	0.615242	0.696624	1.70575	-1.5039	-0.378566	-0.274948	0.573271	0.766048	0.544355	1.14678	0.694822	0.80739	0.757317	0.765826	0.785863	0.905883		+	4	20884.9	3253	3094	NaN	NaN	3598	3418	NaN	4869	4773	NaN	2909	NaN
-1.32583	-1.25873	-0.773248	-0.046417	0.605867	0.898463	1.14819	-1.34504	-0.413923	-0.561456	0.125027	0.673763	1.31584	1.23906	-1.1422	-1.06801	0.142522	0.752847	1.12039	0.504445	0.605604	-1.4213	-0.630714	-0.174545	0.726952	0.261609	1.06387	1.33573	0.958198	0.840989	0.917085	0.758782	0.819284	0.930916		+	3	15561.8	3130	4008	NaN	3705	4152	3537	3685	2806	2954	2158	2404	3120
-1.6524	-0.923865	0.740852	-0.790125	0.353709	0.68806	1.23358	-1.31684	-0.166322	1.88753	0.721746	0.895697	-1.39619	0.120545	-2.07674	-0.129393	0.165034	0.294169	-0.00542365	1.42539	1.18778	-0.962566	-0.136174	1.09173	1.34666	0.981261	-0.852097	-0.66515	0.35291	0.811458	0.0688941	0.164043	0.0709256	0.870875		+	7	54448.2	NaN	NaN	NaN	NaN	NaN	NaN	NaN	4145	4621	NaN	3617	NaN
1.31515	1.14389	-0.918651	0.622672	-0.3602	-1.52922	-0.47189	-1.61812	-0.871873	0.414374	-0.395624	1.25062	1.29562	0.470624	-0.42101	-0.86363	-0.33509	-0.0096335	1.02662	1.53954	1.5161	-0.327561	0.420205	-0.757692	-1.13488	2.14735	0.347413	-0.294474	-0.907633	-0.719707	-0.160496	0.786513	0.342631	0.464086		+	20	147154	3235	3504	3363	3426	3398	3588	3824	3873	4441	3731	3808	3481
NaN	NaN	NaN	NaN	NaN	NaN	NaN	NaN	NaN	NaN	NaN	NaN	NaN	NaN	NaN	NaN	NaN	NaN	NaN	NaN	NaN	1.89737	-0.474342	-0.474342	-0.474342	-0.474342	-0.474342	-0.474342	#DIV/0!	#DIV/0!	#DIV/0!	#DIV/0!	#DIV/0!	#DIV/0!		+	12	1	1	1	1	1	1	1	1	1	1	1	1	1
1.23717	1.25973	1.07286	-0.44461	-1.0342	-0.705576	-0.634697	-0.569204	1.39487	1.12216	-0.0876145	-0.815801	-0.998573	-1.41054	0.950328	1.5558	-0.0196424	0.255756	-0.847863	-1.70038	-0.904563	0.229215	-1.60329	-0.413877	-0.258648	0.652567	-0.464276	0.678775	0.73654	0.816325	-0.555398	0.698074	-0.524476	-0.79622		+	8	29892.7	3796	3751	4043	3941	4242	2439	2654	1622	4282	NaN	3697	3409
-0.704787	-0.850068	-0.91925	-1.06453	0.370986	1.36028	0.602744	1.05312	-0.753089	-1.25983	-0.67783	-0.0306052	1.43443	1.49464	-0.391109	-0.0473791	-0.48401	-0.895093	-0.175117	1.03723	2.42609	-0.610202	-0.951024	0.235298	1.86731	0.307395	-0.833047	-0.0203182	0.749678	0.736278	-0.365018	0.727198	-0.371374	-0.41195		+	9	47405.2	NaN	NaN	2795	3467	3080	3377	3038	2092	2039	NaN	2585	2742
1.84422	-0.0600912	-0.41366	-0.615257	0.157013	-0.0818016	0.740091	0.177038	1.63053	-1.52044	-0.940233	-0.452264	-0.0416559	-0.660544	0.626472	0.888618	-0.682345	0.303094	-0.764624	-0.850731	-1.40755	1.13019	0.910023	0.845937	-0.849245	-0.168071	-0.823403	-0.748981	0.255253	0.121664	0.362255	0.599095	0.568053	0.348235		+	7	48793.5	NaN	NaN	NaN	NaN	4587	4808	NaN	4440	3945	4050	3519	3626
-0.444426	0.797581	0.812359	1.10926	0.422763	-0.105208	-0.693633	0.593376	1.62533	-0.351447	-1.18863	-0.307025	-0.289939	-1.72682	1.33229	0.892705	0.689166	0.106413	0.593976	-1.31913	-1.35937	0.611717	0.581296	0.566348	-0.223015	-0.00928354	0.432864	0.174814	0.212226	0.421795	-0.252448	0.654896	0.284356	0.666156		+	3	42219.6	NaN	NaN	NaN	NaN	NaN	NaN	NaN	NaN	NaN	NaN	NaN	NaN
-1.96166	-0.915046	0.0899436	-0.207391	0.827332	0.642985	0.714345	-0.74797	-0.0819694	-0.580306	0.337192	0.262675	1.11963	1.59002	0.0383321	-0.282406	-1.36196	-0.485801	0.335602	1.67331	1.38387	-0.58595	-0.230829	-0.0750103	0.0445713	-0.781629	1.2114	2.24052	0.711835	0.408336	0.496107	0.816869	0.674695	0.856102		+	9	42978.6	2163	2080	2106	1923	1916	1896	2261	1700	1762	2370	1607	1879
1.15577	0.839961	0.861228	0.719274	-0.426992	-0.732167	-1.03521	0.78292	0.439727	0.649362	0.0289094	-0.938118	-1.81047	-0.787654	0.729582	-1.44162	0.586471	0.395782	0.675207	0.646321	0.53474	-0.620381	-0.620381	-0.620381	1.55644	-0.620381	1.36274	1.42349	0.906428	-0.314152	-0.542238	-0.309695	0.261849	-0.573544		+	1	19373.4	2498	NaN	2334	NaN	2232	2424	2414	5729	5252	3406	5014	4220
1.12854	1.61601	-0.677127	-1.06847	-0.443694	0.634216	-0.272052	0.572144	1.00258	1.2159	-1.32103	-1.80861	-0.277311	-0.555383	0.752877	0.391631	-0.810272	0.371374	-0.239705	-1.18502	-1.55302	0.0848062	0.117254	-0.801603	-0.717534	-0.457953	0.595118	0.642315	0.544077	0.32259	0.579725	0.096945	-0.406566	0.0864399		+	11	124772	3975	4256	4093	3972	2364	4211	NaN	3743	4620	3342	3660	3735
-1.07062	-1.08423	0.285181	1.45041	0.960359	0.810622	-0.686749	0.616747	0.586904	1.18376	1.15391	-1.6115	-1.10418	-1.16386	0.442735	0.710207	0.0943188	0.210458	0.1999	-1.84837	-1.76742	0.190955	-0.424415	-0.938282	-1.05882	-0.259471	1.22503	1.88481	-0.119899	-0.123283	-0.313614	0.618153	-0.853749	-0.702271		+	42	453494	NaN	4436	NaN	4319	4505	4464	4450	5218	5432	NaN	4583	4569
-0.669998	-0.769417	-0.419289	-1.37025	0.16858	0.769417	0.570579	-1.72483	-0.449579	-0.463988	-0.0389059	0.342948	1.97123	1.04181	-1.13914	-0.826745	-0.55395	-0.505551	0.198436	1.76041	1.54041	-0.52	1.25959	-0.332245	-1.11592	0.0514286	0.508572	-0.291429	0.740339	0.873857	0.328253	0.938281	0.14759	0.236143		+	8	47804.2	1093	1537	1258	1435	1498	1471	1492	762	1255	924	1156	1939
-1.93758	-0.887192	0.157261	0.483653	0.910929	1.03852	0.480686	-1.36141	-1.19096	-0.636098	0.034815	0.832658	1.2751	1.2751	-0.955965	-0.955965	-1.46132	-0.0979128	1.37078	1.07599	0.907535	-1.47134	-0.966208	0.764153	-0.224625	0.807144	-0.418081	0.839387	0.867021	0.70986	0.740904	0.911691	0.41414	0.618371		+	24	193635	3411	3433	3508	3706	3563	3480	3814	3934	3710	3589	3939	3732
-0.344312	0.401266	0.256292	-0.0543651	1.43679	-0.509996	0.753344	-1.83563	0.0927384	-0.21639	0.239942	0.784596	1.46173	0.725714	-1.89925	-0.300042	-0.300042	-0.0868142	0.857481	0.979325	1.45147	-0.451021	-0.201378	-0.451021	-0.767234	-0.00166428	1.04683	2.41155	0.281249	0.464036	0.185853	0.931652	0.725703	0.527874		+	9	30314.9	505	543	448	486	504	497	498	863	822	366	766	582
-0.51377	0.354716	-1.67512	-0.544066	-0.58446	1.18281	0.586985	-1.6422	-0.657425	0.22548	-0.358595	1.28497	1.40722	1.0948	-0.33301	-0.356461	0.92164	-1.17726	-0.016416	-0.84894	-0.227478	1.35344	-0.308181	-0.286878	-0.272676	-0.961468	-0.549613	0.508428	0.34043	-0.618199	-0.0122991	0.0745283	-0.0222295	-0.633242		+	35	145016	1797	2092	2005	2201	2337	1681	1704	2355	1300	2672	2532	2613
-1.7199	0.101532	-0.655345	-0.784568	0.421513	1.44914	0.636885	-1.46419	0.919956	0.0836324	-0.0162272	1.28819	0.177251	0.0212202	-1.18029	0.402305	0.165655	-0.0783903	0.638955	1.56337	0.572397	-0.929449	0.899862	0.708633	0.932335	-0.781516	0.0880379	-0.29803	0.629772	0.968343	0.0304772	0.673818	0.200823	0.279607		+	7	90131.8	3472	4491	4231	3583	3311	4545	4183	5107	5165	NaN	3777	NaN
-1.27082	-0.483631	-1.07009	-0.607613	0.264201	0.811299	0.921506	-1.14375	-0.556835	-0.558938	-0.119277	0.98724	1.29016	1.53208	-0.983017	-0.744789	-0.580194	-0.268332	1.06358	1.38844	1.50539	-1.48941	-0.729193	-0.169956	0.80871	0.44171	0.952889	0.747543	0.973394	0.96058	0.749392	0.992998	0.790857	0.829686		+	11	51769.9	1868	2105	1819	1916	1763	1752	1843	1761	1649	1487	1928	2028
1.52223	-1.00032	-1.06609	0.196246	-1.12762	1.05336	0.075316	1.46705	-0.768484	-1.19164	-1.06581	0.422854	-0.343296	0.954593	1.04999	-0.00436282	-0.0649576	-0.0873776	0.0168453	-0.114645	-2.47723	0.635762	-1.37775	0.727769	-1.03862	-0.249332	0.780236	-0.0105694	0.490938	0.181467	0.437457	-0.109602	0.0934542	0.3336		+	4	50290.3	2805	3712	3757	3612	3392	3340	4044	1703	1408	2260	2234	2452
-0.63248	-0.52158	-0.840419	-1.18698	1.14193	0.019061	0.351763	-0.143293	0.631265	0.185894	-1.09213	-1.20831	-1.07276	1.61883	-2.28628	0.351193	0.0902664	0.929462	1.08461	0.51339	0.203099	1.49896	0.286937	0.484349	0.837855	0.103297	-1.10872	-0.95263	-0.0369258	0.29993	-0.551605	-0.258457	-0.523997	-0.195691		+	20	78808.5	1810	1934	1631	1818	1754	1698	1823	1959	1974	1736	2375	2557
0.443059	-0.716057	-1.289	-1.09234	0.643494	-0.332206	1.46036	0.672119	-0.30002	-1.13074	-1.05586	-0.677942	-0.096798	1.41846	0.365031	-0.14353	-0.445577	-0.449009	0.41194	1.06294	-2.15832	0.17618	-0.819528	-0.549857	-0.77804	-0.253004	0.110372	0.131831	0.822178	-0.336904	0.744311	-0.420937	0.0451878	0.746748		+	21	142420	NaN	NaN	NaN	NaN	NaN	NaN	NaN	2053	2048	2676	1907	932
1.29559	1.1193	0.785878	0.193775	-0.929113	-1.41199	-0.49797	0.159638	0.839368	1.22013	0.216047	-0.917777	-0.940341	-1.81468	-0.335303	0.528137	0.305082	0.305082	0.779974	-1.34984	-1.37863	1.463	-0.36388	-0.305431	-0.26873	-0.366599	-0.785258	-1.35888	0.777605	0.430966	0.638174	0.637247	0.318723	0.477985		+	2	19816.8	3149	3324	3467	3532	3461	3444	3259	3842	4442	3268	3741	3685
-1.04669	-0.928133	-0.788961	-0.526082	0.0538001	0.664609	0.842439	-1.04794	-0.826696	-0.392713	-0.107645	1.18154	1.39853	1.46661	-0.956248	-0.744853	-0.620504	-0.164556	0.983604	1.6468	1.38567	-1.28352	-0.249149	0.713267	1.39685	0.506392	0.101638	-0.420045	0.969256	0.980328	0.0514052	0.987715	0.115419	0.187963		+	32	69334.4	552	813	790	685	595	637	701	125	157	299	140	145
-1.67496	1.90149	0.50384	0.173355	-0.0826214	-0.0766125	-0.321773	0.357552	0.0136672	-0.416189	-0.50216	-0.546247	-0.50216	-0.696146	1.07303	-0.274238	-0.2816	-0.550317	-0.520868	-0.565041	-0.697559	0.398523	-0.11985	-0.328902	-0.543629	-0.579575	-0.439576	-0.498224	-0.177492	-0.550495	-0.355948	0.904657	0.953733	0.958936		+	8	36867.2	122	134	174	232	177	212	110	788	498	625	935	584
0.693831	-0.254148	-0.206775	-0.0698047	0.42092	0.866846	0.762059	0.375735	-1.16461	-1.44766	-0.862604	0.575385	0.556431	0.548849	0.861528	0.714269	0.672639	0.709919	-1.1594	-1.1594	-1.1594	0.817995	0.262117	0.205029	0.399129	0.127715	-0.017779	0.0168003	0.947365	-0.672667	-0.109642	-0.745476	0.747994	-0.127705		+	21	183067	3074	3035	2915	3207	2819	4319	3507	2415	2007	2232	3124	2105
0.991671	0.0997539	-1.41181	-1.56203	-0.0316865	0.156085	0.841453	1.45031	0.414828	-0.73311	-1.02381	-0.703404	-0.531532	-0.480606	1.42517	0.288202	-0.593962	-0.730998	-0.915139	-0.645351	-0.332739	0.143668	0.174317	-0.940544	-0.955869	-0.0593826	-0.760481	-0.438665	0.659488	0.581569	0.711696	0.978004	0.652864	0.758794		+	8	32570.3	3398	2282	2495	2265	2236	2844	2668	860	1394	1035	1200	1836
1.79806	0.975489	0.388582	0.0103197	-0.477519	-0.79724	-0.942841	1.29748	0.337555	-0.0705575	-0.306228	-0.773258	-1.00749	-1.25753	1.09471	0.639371	-0.104643	-0.413933	-0.812573	-1.17513	-1.27994	0.847319	0.317905	-0.196089	-0.764052	-0.627844	-0.692093	-1.14184	0.995418	0.995094	0.960362	0.982975	0.957345	0.955701		+	12	46319.4	1273	940	1039	1431	1109	1007	1174	1458	1379	850	1561	1727
1.00767	1.6005	0.289714	-0.133313	-0.770832	0.182468	-1.49177	1.00596	1.18373	0.851373	-0.134102	-1.03069	-1.54082	-1.09639	-0.290672	0.97836	0.304851	1.69441	-1.04217	-0.48918	-0.212687	1.94756	-0.899892	-0.797768	-0.725681	0.163398	0.493799	0.439734	0.764237	0.356126	-0.0577285	0.481196	-0.616239	-0.149526		+	14	99366.2	4385	NaN	NaN	3990	1628	4110	2586	3440	4253	NaN	4737	3889
1.35217	1.56852	0.346051	-0.139156	-0.552947	-0.893222	-0.674774	0.440364	0.642536	0.621179	-0.540595	-0.987651	-0.873752	-1.04175	0.839398	1.03911	-0.107135	-0.731223	-0.92677	-0.845639	-0.687537	0.680474	0.666512	-0.265703	-0.909017	-0.85317	-0.804841	-0.638374	0.900453	0.975004	0.947108	0.872641	0.990574	0.832163		+	53	201820	366	340	343	378	345	401	469	1767	1472	1681	1893	2323
-1.56726	-0.958875	-0.593841	-0.0595164	1.05146	1.28423	0.702293	-1.14625	-0.198317	-0.566263	-0.304335	0.58123	1.86592	0.543812	0.027324	-0.779385	0.482724	0.651873	2.12216	0.495736	-0.675293	0.00994171	0.376215	-0.30924	-1.1726	-0.931905	1.25527	1.52736	0.903599	0.447174	0.240762	0.206195	-0.641151	0.495087		+	17	54612	256	273	233	238	187	218	217	694	633	504	629	713
-2.29493	-0.406967	0.309658	0.411514	0.00773009	0.658877	0.706167	0.39281	1.41357	0.884961	1.08547	0.0920505	0.256101	-1.61225	-0.0560193	0.510843	1.11105	1.59122	-0.102702	-1.31645	0.0106703	0.728184	-0.203788	0.824817	-0.976853	-1.07993	1.53131	1.21779	-0.242189	0.0355685	0.0459835	0.431619	-0.536392	-0.438807		+	13	206933	NaN	NaN	NaN	NaN	NaN	NaN	NaN	5692	5893	NaN	5463	4651
-1.68755	-1.3487	-0.18153	0.480045	0.921096	0.78125	0.711328	-1.11361	-0.576212	0.205008	1.05092	0.782216	1.00613	0.219936	-0.301145	-0.843205	1.55089	1.64877	0.180687	-1.03142	-0.097872	-0.615097	-1.419	-1.02394	0.877857	0.574673	1.2867	1.51179	0.922086	0.218052	0.824718	0.324082	-0.0423079	0.695966		+	27	88505.8	1305	1838	1552	1491	1447	1875	1794	1592	1892	1424	1532	1586
-1.02572	-1.13571	-1.03697	-0.380758	0.576683	1.25664	0.905413	-1.07797	-0.889377	-0.787222	-0.0815668	1.11443	1.46333	1.16787	-1.21903	-1.1475	-0.399605	0.241007	0.953143	1.1926	1.25945	-1.02092	-1.02374	-0.586995	0.0165371	0.279434	1.54869	1.54586	0.989517	0.949003	0.958722	0.96841	0.943364	0.936568		+	105	591408	3791	4459	3958	4373	3485	3557	4394	2866	3348	3318	3010	3813
-1.06706	-1.37586	-0.848949	-0.196783	0.574154	1.09027	0.796582	-0.763593	-0.820066	-0.42879	0.390066	0.753106	1.24119	1.02337	1.7401	-0.828337	0.0417148	0.1609	1.03691	-1.71031	-0.941563	0.385871	-1.26627	-1.03248	-0.152968	-0.402348	1.6016	1.42347	0.989814	-0.407782	0.751149	-0.453524	-0.348138	0.715734		+	4	21233	2458	NaN	1586	NaN	NaN	1502	1635	933	1067	1069	1180	1089
2.09503	0.167583	0.227427	-0.0461461	0.128723	-0.405988	-1.06971	0.160534	-0.700078	-0.954001	-0.207569	0.0599872	-1.51638	0.182688	0.420376	-0.196228	-0.279038	0.0421327	0.607259	0.556902	0.227897	0.114791	-0.15049	-0.302781	-0.910308	0.756707	-1.22144	-0.366645	0.239557	0.0847668	0.39705	0.203785	0.165973	0.609724		+	16	127325	4159	3851	3792	4199	4304	4672	4289	5014	5737	NaN	NaN	NaN
-2.15984	0.960626	1.03488	0.359259	0.139864	0.178118	-0.135223	1.54565	-0.1841	-0.517855	-0.449393	-0.541389	-0.594876	-1.30304	2.03382	0.406107	-0.936231	-0.291486	-0.181092	-1.09595	-1.20047	0.925001	0.0776338	-0.31822	-0.747303	-0.668382	-0.498908	-0.614383	-0.729266	-0.69782	-0.663942	0.94116	0.868258	0.906783		+	13	74591.9	1047	608	537	866	675	742	773	2260	1877	1779	2351	1765
0.201886	0.997155	1.71388	-0.293931	-0.397021	0.113522	-1.31502	0.501304	0.416097	-0.68095	-1.06438	-0.45728	-0.311718	-0.485683	-0.875669	-0.032471	-0.933279	-0.749975	-0.0900808	-0.0900808	1.50728	-0.656428	0.696149	0.846816	-0.0332152	-0.450973	-1.47825	-1.42688	0.223297	-0.675399	0.780556	-0.0200301	-0.563281	0.0109607		+	3	11695.3	1708	1871	2526	1869	NaN	1733	1954	2530	1702	1062	2146	NaN
2.2582	0.392078	-0.624327	-0.449505	-0.701574	0.131879	-0.240126	1.5709	-0.1532	-1.33942	-0.383721	-0.758318	-1.07528	0.797699	1.68098	-0.0285344	0.210951	0.636419	-0.762277	-1.19284	-1.35844	-0.646986	0.0410936	-0.580089	-0.642207	0.633606	1.48415	1.82341	0.752413	0.623634	-0.267769	0.403891	-0.905779	-0.0332481		+	6	92724.5	4439	4397	4268	4391	4176	3971	4467	5624	5789	4182	NaN	NaN
-1.27088	-0.687032	-0.374974	-0.707165	0.0276826	0.410206	0.702132	1.07385	-0.460221	-0.536925	-0.882091	0.709508	1.08344	1.54366	-0.518339	-0.308746	-0.453848	-0.131398	0.537686	0.989116	1.89198	0.446445	-0.957906	-0.63716	0.255731	-0.593815	1.2093	1.74677	0.50247	0.917191	0.536229	0.690299	0.746669	0.698778		+	4	15762.7	1891	1197	1040	1503	1303	1138	1247	445	492	588	717	686
-0.00872274	0.129212	0.0662181	0.404538	0.646467	-2.39163	0.653255	1.28552	-1.53955	-0.518003	-0.936112	0.953289	0.225553	0.618801	0.138562	-0.74473	-1.40657	-1.55921	0.565194	1.11694	1.1845	0.725808	-1.39796	-1.39796	0.510337	-1.39796	0.200527	0.401281	-0.0205236	-0.330459	-0.213681	0.704421	0.28711	0.369879		+	1	10146.4	NaN	NaN	NaN	NaN	NaN	NaN	NaN	3153	3572	NaN	4514	NaN
-1.29685	0.404552	1.27397	-0.789344	0.529349	-0.939101	-0.431591	-0.826401	1.33078	0.534626	0.868211	0.899345	-1.08882	0.183249	-1.82693	0.683807	0.355934	0.016246	-0.373657	1.40749	0.952604	-0.0626297	0.264494	0.574019	1.52537	0.40114	-1.43738	-1.15166	0.65842	0.23133	0.313543	0.103247	-0.424708	0.663247		+	4	16676.2	1397	2630	1711	2550	2468	1675	1703	2077	2462	2663	2344	2462
-1.50189	-1.28396	-0.615648	0.147102	0.655602	0.859002	0.953438	-1.33699	-0.255966	0.0173958	0.439864	0.601396	1.06114	1.37178	-1.00971	-0.763139	0.358762	1.11081	0.777933	0.383419	1.17245	-0.903189	-0.484723	0.282465	0.631186	0.160412	1.24145	1.20658	0.939458	0.868714	0.900042	0.845636	0.830542	0.938631		+	9	22573.8	246	255	274	211	285	224	237	344	413	423	364	445
1.3122	1.55104	0.144377	0.137596	-0.336315	-0.896117	-0.747691	1.3401	0.16379	-0.170662	-0.194715	-0.703265	-0.962121	-1.49701	1.39807	0.325453	0.50933	-0.138883	0.000417902	-1.63497	-1.6554	1.26728	0.378363	-0.105151	-1.48449	-0.87771	-0.288992	-0.347439	0.868174	0.825734	0.61429	0.910109	0.481105	0.638063		+	1	28142.4	NaN	3144	2602	3316	NaN	3980	3143	3698	4109	NaN	1889	NaN
-1.73115	-0.567611	-0.593352	0.369397	1.4866	-0.299894	0.673153	0.464729	-0.34165	0.988168	-1.11266	0.867919	0.471803	0.93158	-1.11124	0.227298	-0.601919	-0.282018	1.76367	0.854473	1.19542	0.367641	0.545783	-0.4674	0.180592	0.986685	-0.0109112	0.657122	0.0785637	0.839175	0.512679	0.312013	0.61073	0.0234402		+	3	13074.2	3699	2982	3174	3108	3940	4056	4031	2956	2616	3390	2207	4221
0.328163	1.70108	0.907317	0.275245	-0.637584	-0.355357	-1.33874	-0.561573	0.790437	1.87178	1.13614	-1.20341	-0.897901	-0.698248	-0.120195	0.612805	1.72181	1.51057	-0.883825	-1.02535	-0.851083	0.93807	0.205311	-1.00838	-1.6888	-0.620277	0.874867	0.691183	0.71475	0.701802	-0.238326	0.970526	-0.715806	-0.634633		+	11	57278.4	3234	2843	3200	3333	3639	3539	2847	3766	5224	NaN	4490	3702
0.327326	1.0033	1.56714	0.573709	-0.631356	-0.860366	-0.953549	-0.106478	1.10995	0.951713	1.45279	-0.844905	-1.06248	-1.50751	1.13122	0.83455	0.798037	0.590369	-0.952304	-1.36079	-1.37677	0.806068	1.25121	0.473362	0.829014	-1.50223	-0.501814	-1.02956	0.902735	0.893613	0.811685	0.845919	0.894012	0.843982		+	12	34292.5	78	100	89	70	84	64	77	412	336	470	465	539
1.01471	1.89291	-0.00985157	-0.516504	0.0351842	-1.11323	-0.527763	1.29178	0.476654	-0.646407	-1.12772	-0.881887	-0.449742	-0.36176	0.485034	0.104952	-1.04755	-1.15545	-0.164784	-0.326625	-0.230992	0.787082	0.2774	-0.41053	-0.39939	-0.786525	-0.842228	-0.722466	0.702006	0.56107	0.811931	0.824669	0.542456	0.866998		+	18	99813.9	2121	2612	2461	2293	2085	2030	2557	4566	4527	4089	3987	3763
2.26154	0.517842	-0.254532	-0.301343	-0.348154	-0.4447	-0.471031	1.31092	0.33342	-0.606138	-0.734462	-0.716608	-0.526911	-0.889567	1.19614	-0.0365078	-0.453886	-0.488753	-0.570793	-0.785122	-0.841525	0.632217	-0.124837	-0.476068	-0.529628	-0.89425	-0.369978	-0.461648	0.976355	0.99142	0.927864	0.960864	0.892229	0.930059		+	8	53806.4	1726	2147	1460	1690	1726	1781	2194	2262	2452	2378	3428	2315
-1.16416	-0.544751	-1.00931	-0.76597	1.55683	0.494977	0.561343	-0.535246	-0.216225	-0.535246	-0.180779	0.847178	1.27254	1.73335	-0.537959	-0.399131	-0.537959	-0.485898	0.364424	1.33622	2.15184	-0.951984	-0.865045	-0.473819	0.395573	0.7868	0.74333	0.873739	0.822839	0.675685	0.794299	0.969662	0.750744	0.848908		+	10	33313.6	523	496	451	518	491	512	515	242	318	592	398	409
1.89185	0.944448	0.0303876	0.0901211	-0.486376	-0.498878	-0.772541	1.32629	0.0834348	0.0249221	-0.251388	-0.538534	-0.620885	-1.88433	1.31328	-0.117779	-0.677636	-0.549097	-0.65288	-0.669067	-0.855686	0.95066	0.0191619	-0.56221	-0.814627	-0.517155	-0.56601	-0.913422	0.899932	0.934691	0.926478	0.837295	0.967758	0.852242		+	11	71878.3	3209	2117	3275	3319	1967	1970	1950	NaN	5430	3504	3815	4176
-1.74596	-1.16549	-0.0987706	-0.162592	0.730902	0.84031	0.67012	-0.299855	-0.11745	-0.873761	-0.330997	1.22166	-0.108553	1.61316	-0.753724	-0.0962656	-0.623944	-0.481328	-0.221767	1.44398	2.2084	-1.25697	-0.44083	0.500932	0.790768	1.93041	0.329329	0.217664	0.521118	0.623541	0.777919	0.617301	0.056777	0.385131		+	3	24591.7	NaN	3784	3481	3607	3568	3842	3914	3036	2627	2657	2747	3171
-1.44641	-1.09188	-0.176031	-0.609337	0.311439	1.04511	0.67581	1.82189	-0.56058	-0.628058	-0.602105	-0.0415245	1.09521	1.22497	0.218457	-0.475465	0.393223	-0.567988	-0.686212	-0.470325	2.09462	-0.7367	-1.01593	-0.486696	0.380201	0.516567	1.45814	1.79581	0.147912	0.236294	0.880873	0.441164	0.390754	0.366493		+	25	117461	3333	4212	2738	3349	3746	3334	2763	2048	2187	2071	2113	2069
1.62744	0.588982	0.798655	0.202656	-0.305841	-0.654195	-0.771414	1.87759	0.287173	0.173202	0.00742541	-0.821458	-1.19445	-1.48629	1.20103	0.658289	0.423286	0.115543	-0.211783	-1.56025	-1.868	1.47702	1.41896	0.417858	-0.609918	0.808569	-0.635024	-0.799782	0.982578	0.92888	0.743208	0.915258	0.814815	0.725423		+	5	22003.2	2304	1976	2207	2045	2086	1951	1962	3634	3357	2923	3691	3221
-0.405279	1.30636	1.54225	0.417622	-0.377849	-0.328475	-1.12395	1.78006	0.890629	0.322143	0.32385	-1.38161	-1.23992	-0.647529	1.3546	1.06331	0.824483	0.469866	-1.03363	-1.42263	-1.00288	0.00155041	0.37985	-0.324035	-0.68683	0.193801	1.09304	1.88064	0.399526	0.627274	-0.624393	0.952534	-0.649654	-0.469286		+	6	113858	NaN	NaN	NaN	NaN	NaN	NaN	NaN	NaN	5749	NaN	NaN	NaN
1.01997	0.926089	0.657034	0.496374	-0.111421	-0.308858	-0.736637	0.278817	-0.229223	-0.0692232	-0.366129	1.12665	-2.49671	0.781358	-0.741586	-0.322611	-1.13851	-1.15284	1.05119	1.07103	1.34667	0.715666	-1.49078	0.0102191	0.777201	0.592598	1.16399	0.762916	0.0393657	-0.865954	-0.547542	-0.00689242	0.322799	-0.165877		+	12	74167.6	4073	4603	NaN	4520	4347	4307	3525	2925	2717	4009	2716	3536
1.87987	0.844799	0.343211	-0.0453024	-0.361332	-0.630972	-0.868719	0.904388	0.189491	-0.243323	-0.551246	-0.699824	-0.811796	-1.19293	1.21229	0.155684	-0.325034	-0.183502	-0.571493	-1.02293	-1.08881	1.49333	0.412892	-0.660186	-1.00905	-0.805913	-0.284829	-0.228894	0.995327	0.978636	0.774302	0.96704	0.734421	0.780981		+	2	7405.49	1139	858	1340	1116	1231	1206	1619	2049	1879	1945	1580	2560
-1.59278	-0.437625	1.39285	1.11739	0.317667	0.273238	-0.126623	-0.881781	0.656491	0.554049	-2.17308	0.599829	0.473984	0.493692	0.137481	0.928165	-1.18048	0.952752	0.823085	0.787537	-1.18048	-1.87715	-0.699698	0.497983	-1.0927	1.64975	0.321327	0.380472	-0.0376239	-0.129041	0.487808	-0.30144	-0.178841	0.671005		+	3	80897.5	NaN	NaN	NaN	NaN	NaN	NaN	NaN	1113	1000	561	380	267
1.88953	1.01099	0.0845264	-0.511818	-0.133778	-0.740771	-0.415977	-1.27068	-0.777015	-0.273061	0.164042	1.25937	1.45221	0.513725	-0.965714	-0.463319	-0.452853	1.26715	0.890354	0.485648	0.426337	-1.11525	-1.12976	-0.0609373	-0.225371	0.422692	1.28839	-0.336606	-0.858139	-0.828893	-0.788315	0.76804	0.57807	0.909216		+	5	41767.8	3805	3594	3636	3569	3795	3551	3217	2643	3101	2675	2814	2335
0.273481	-0.767896	-0.77745	-1.19305	-0.213769	1.47727	-0.223323	1.27659	-0.523302	-0.725671	-0.373311	-0.651865	-0.187608	-0.828045	0.528091	1.79172	-0.959303	-1.65693	-0.416997	-0.517034	0.070026	-0.150069	-0.314871	-0.192518	0.359317	-0.339841	-1.09393	-0.56457	0.364866	0.0958997	-0.840537	0.213334	-0.261041	0.111176		+	9	60812.9	2623	NaN	2322	2884	3933	3174	2703	2982	2861	NaN	2970	NaN
1.93763	1.08447	-0.937407	0.0754795	-0.46213	-0.493295	-0.567314	-0.741808	-0.201908	-0.46816	-1.31129	0.52289	0.419347	0.707787	0.190497	0.808553	0.529158	-1.71447	-0.554557	-0.76622	0.368294	-0.511309	1.92185	0.625892	-1.10493	-0.559628	-1.07732	-0.542371	-0.444423	0.206217	0.239758	0.294862	0.759214	-0.0355119		+	12	83131.6	3610	3254	NaN	NaN	4560	3299	NaN	2924	2650	3027	2735	2752
1.71684	-0.736758	0.764584	0.947614	-0.946996	-0.694711	-0.744179	-1.01731	0.353242	0.659952	0.596857	-0.819266	1.13491	1.24971	0.730197	0.223601	0.325503	1.05919	-0.230589	-1.37189	-1.1215	-0.640815	-0.336316	-0.237802	-0.318404	0.0454863	1.85551	1.75935	-0.34288	0.744713	-0.604609	-0.504193	-0.938104	0.675458		+	5	31768.7	NaN	NaN	NaN	NaN	NaN	NaN	NaN	4084	4512	NaN	5048	NaN
-1.24278	-0.34317	-0.746443	-0.808485	0.308271	0.26174	0.711544	-0.967414	-0.59482	-0.701275	-0.381909	0.789101	1.57421	1.69397	-0.813249	-0.722552	-0.662088	-0.662088	0.940225	1.33325	1.7565	-1.81797	-0.176463	-0.0533491	0.398067	0.89052	0.480142	0.808444	0.928676	0.93152	0.79711	0.987088	0.669711	0.715011		+	9	33786	345	391	368	351	288	313	306	160	178	199	128	152
1.28807	0.784383	0.971166	0.561923	-0.590255	-0.774939	-1.05616	1.30531	0.238775	0.18408	0.390893	-0.945698	-1.2995	-1.5405	1.37506	0.157813	0.225848	0.564547	-0.917444	-1.36707	-1.51054	1.67867	-0.154103	-0.246474	-0.011432	-0.922333	-0.523585	-1.08512	0.968785	0.958268	0.792196	0.997308	0.875746	0.883542		+	9	33524.1	1054	1004	1402	1382	1304	1189	1313	1805	1873	2689	2074	2085
-1.23191	-1.61811	-0.147607	0.000928345	1.08524	0.394547	0.335133	-0.00215997	-1.75893	-0.765349	0.372235	0.761029	1.55302	0.68183	1.41965	-1.4621	-1.02648	0.459069	1.15158	0.548426	0.313865	0.708641	-0.838288	-0.771991	-1.07401	-0.440506	1.53367	0.995927	0.766376	0.42325	0.181749	0.755261	0.472732	0.641342		+	13	48799.5	586	596	611	550	543	726	578	428	454	500	530	555
-0.825844	0.512879	1.04939	0.0121354	0.553756	0.344261	0.436235	-1.69539	-0.0269347	-0.603039	-0.135422	0.504278	1.4657	-0.333691	-0.839898	0.309962	0.42813	0.255424	0.709914	-0.280875	-0.917162	-1.37466	-0.519596	-0.267735	1.13126	-1.01909	0.915379	0.644469	0.48045	0.580597	0.227041	0.357685	-0.113454	0.50827		+	10	91998.5	3379	3449	3308	3243	3202	3298	3209	3744	3705	3036	3766	3347
0.757652	0.804205	0.988826	1.16324	-0.928481	-0.928481	-0.928481	0.534624	0.630057	0.656326	0.768718	-1.43921	-1.43921	-1.43921	0.314299	0.37548	0.467462	0.617249	0.74847	-1.86837	-1.86837	-1.2091	-0.605896	0.481149	-0.279911	0.908524	0.885423	0.390027	0.997041	0.664148	-0.697165	0.662971	-0.384835	-0.731377		+	3	38206.6	NaN	NaN	NaN	NaN	NaN	NaN	NaN	6171	NaN	NaN	NaN	NaN
-1.63839	0.0969855	0.635958	-1.15272	0.381279	0.908406	1.1927	-0.278463	0.0967294	-1.03471	-0.337087	0.0967294	1.94338	1.20472	1.85563	0.549748	0.60454	0.677596	-0.16255	-1.54149	-0.673943	0.110188	-0.514696	-0.366807	-1.11459	-1.02294	1.54326	1.61824	0.51769	-0.820128	0.518428	-0.824489	-0.592806	0.797623		+	2	18158.5	1233	1225	1369	1174	1082	1097	1373	2128	2008	1059	1955	2037
1.00895	0.461762	1.71113	-0.566854	-0.353146	-0.386025	-0.444736	0.396165	-0.705654	-0.634648	-0.74483	0.633668	0.298226	-0.994575	-1.13818	-0.739364	-0.0284371	0.422395	0.956457	-0.160219	-1.04801	0.752341	0.307043	0.0737922	0.618045	-0.553865	-1.31299	-1.44446	-0.0365028	-0.299793	0.494036	0.303068	-0.00399105	-0.034146		+	20	98374.8	916	887	981	841	1035	840	865	2205	2038	1639	2517	2112
-1.42045	-1.01916	-0.370349	-0.171579	0.360973	0.0309406	0.912278	-0.314131	-0.310109	0.643145	-0.736459	0.33746	1.02123	1.58031	-1.12372	0.0620234	-0.334092	-0.370577	0.682257	1.05753	1.58134	-0.401029	-0.639265	0.353382	0.408971	1.00853	0.135	1.24279	0.705187	0.855368	0.928905	0.798781	0.642989	0.596498		+	12	89437.8	2977	2674	2636	2632	2868	2752	2595	2948	3021	2759	2978	2734
-0.56532	-0.888361	-0.869543	-0.745659	-0.215622	0.538662	0.886793	-0.690333	-0.647782	-0.787951	-0.50511	0.148179	1.43223	2.12056	-0.714702	-0.617123	-0.865027	-0.596025	0.427239	1.28963	2.094	-1.09454	-0.936922	0.759986	1.90016	-0.275954	0.176555	0.748546	0.987385	0.982878	0.117509	0.99299	0.144367	0.190218		+	21	87584.4	NaN	NaN	NaN	NaN	NaN	NaN	4128	2367	2916	3581	3657	3359
1.74554	0.525283	0.621173	-0.443024	0.158642	-0.174154	-1.41509	0.840259	0.186268	-0.17668	0.258172	-0.957361	-0.882032	-1.42303	0.797897	0.395838	1.5487	-0.274999	-0.603754	-1.1502	-1.64777	0.770567	0.0314517	-0.115323	0.524195	-0.172984	-1.58307	-1.33146	0.771007	0.793613	0.663255	0.746945	0.701647	0.86303		+	6	67255.7	3811	4311	3905	3789	4237	4086	4222	4509	4888	3822	4211	3973
-1.53255	-0.936361	-0.5998	-0.330551	0.457963	0.746444	0.842604	-0.0237807	0.315944	-0.0804015	-0.182319	0.383889	0.859503	1.53895	-0.783089	0.418983	0.305745	-0.121078	0.331877	0.479958	1.48169	-0.869785	-0.160899	0.459377	0.734537	0.436058	0.72521	1.061	0.75154	0.764431	0.863104	0.842445	0.751105	0.524851		+	32	81477	1183	1131	1172	1202	1119	1245	1300	756	664	739	889	978
-1.05428	-1.33821	-1.09738	0.218334	0.994072	0.768449	1.00801	-0.943828	-0.783615	-0.792198	-0.337306	0.838545	1.4608	1.75977	0.395901	0.469525	0.44817	0.502066	-1.88644	-1.88644	0.346276	-1.54207	-0.688789	-0.140495	0.157729	0.730523	0.407799	0.443281	0.909672	-0.628687	0.834073	-0.602194	-0.570059	0.760347		+	8	97238.2	4463	NaN	NaN	NaN	NaN	NaN	NaN	4089	3567	3269	3409	4050
-1.40046	-1.1517	-0.536761	-0.224062	0.395523	1.30688	0.479219	-0.937303	-0.989722	-0.535423	-0.203436	0.69268	1.57632	1.50143	-1.15084	-0.921964	-0.481988	-0.0806797	0.968574	1.36988	1.3563	-1.45876	-0.975698	-0.147313	0.607216	0.840761	0.601228	0.916613	0.951008	0.961268	0.868269	0.985573	0.891508	0.824848		+	36	231107	4454	4335	NaN	NaN	4175	4439	4341	2453	2801	2501	2508	2654
-1.61464	-0.324353	-0.44554	-0.588112	0.474054	1.57899	1.0087	-1.04492	0.940575	0.781156	1.73767	-0.465215	-0.921735	-1.34927	-0.908665	0.953019	1.74671	0.591187	-0.739421	-1.01371	-1.18879	1.68353	-0.0982152	0.577243	-0.24426	-0.711604	-1.24467	0.0770387	-0.392374	-0.414005	-0.825744	0.85729	0.143687	-0.0669805		+	18	88083.1	3450	3639	3106	3453	3741	3933	4108	3691	3599	NaN	3581	4282
0.656433	0.334409	0.210554	-1.37479	-1.42433	-0.334409	0.458264	1.12774	0.848517	0.491737	0.0418829	-1.64895	-1.04397	0.0573951	1.02591	0.745558	0.517773	0.482729	-1.39212	-1.47097	-0.954069	-0.610421	-0.113246	0.190584	-1.43905	1.37828	1.04683	1.04683	0.720967	0.389632	0.0117068	0.897214	-0.838807	-0.654901		+	132	287605	95	151	139	134	95	103	89	181	176	255	207	239
1.25892	1.0567	0.236978	-0.322742	-0.297464	0.17559	-0.106076	-0.563936	-1.02102	-1.29345	0.474336	0.991959	1.0858	0.108065	0.564644	-1.86783	-0.1218	0.420315	0.642089	-0.195724	-0.178123	-0.750721	-0.977227	-0.711921	-0.78218	0.180471	1.66744	1.44513	-0.635249	-0.435985	-0.42813	0.476176	0.121309	0.644022		+	7	49547	3962	2497	NaN	2331	2161	2331	NaN	1220	1257	1733	1181	854
-1.86644	-0.835304	-0.444996	-0.00567308	0.718666	0.916543	0.520789	-1.00113	-0.720501	-0.356195	-0.107747	1.195	1.37651	1.39324	-0.812569	-0.577164	-0.509561	-0.230697	1.60305	1.7962	0.237698	-0.746783	-1.14093	0.349056	1.01193	1.01492	0.955202	0.94923	0.929848	0.847122	0.851522	0.867896	0.666338	0.802378		+	39	141358	NaN	NaN	4302	4579	4612	4661	NaN	2311	2426	1656	1837	1380
-1.61886	-0.985123	-0.454293	-0.210746	0.33209	0.751438	0.874927	-1.01255	-0.713531	-0.0754772	0.285791	0.889385	1.09836	1.43295	-1.17212	-0.427621	-0.385026	-0.171123	0.850242	1.30305	1.56696	-1.10299	0.033972	0.80702	1.05839	0.638737	-0.121689	-0.16376	0.990578	0.971402	0.334918	0.964543	0.145748	0.298345		+	11	68041.8	4527	4669	NaN	4559	4643	4797	NaN	3136	3868	4026	3308	3526
1.8011	1.37999	-0.190637	-0.497934	-0.588984	-0.600366	-0.577603	0.0727546	0.954628	-0.676838	-0.985494	-0.720932	-0.434323	-0.0815733	0.391484	0.701806	-0.324645	-0.634967	-0.276903	-0.730451	-0.849806	1.22987	1.91823	-0.215686	-0.422194	-0.720483	-1.17939	-0.720483	0.739869	0.914694	0.941988	0.726411	0.947715	0.790717		+	29	70109.3	262	234	214	201	135	186	253	174	136	158	126	149
1.38731	0.601905	0.81325	0.539073	-0.217771	-0.511941	-1.16311	1.89658	-0.207844	-0.144074	-0.210206	-0.500715	-0.878613	-1.12661	1.4792	-0.616961	0.120064	-0.228636	-0.331661	-0.957735	-1.18756	0.761931	-0.699033	-1.16328	-0.649114	-1.12834	1.67046	0.512336	0.849164	0.855267	-0.301113	0.966973	-0.0762529	0.0464571		+	11	67519.1	2146	2225	1978	1967	1862	2250	2204	2117	2263	1552	2162	2100
1.03752	1.17397	1.21277	0.0592264	-0.73943	-0.827057	-0.920943	0.781136	1.00091	0.804767	0.512919	-1.16727	-0.948682	-1.52293	0.959179	0.945714	0.910167	-0.347984	-1.04438	-1.02715	-1.21404	0.943124	0.878932	0.434489	0.565591	-0.663837	-1.39497	-1.5908	0.950597	0.995318	0.905461	0.934725	0.889206	0.955443		+	4	92066.4	1944	1672	1712	2019	2426	2241	1999	4480	5803	NaN	NaN	NaN
-1.15736	-1.15736	2.0652	0.207713	0.0827655	-0.00676389	-0.0687458	-0.805869	-0.805869	-0.805869	2.14274	0.43619	0.265599	0.277099	-0.778126	-0.778126	-0.778126	2.25728	0.393605	0.250208	0.203064	-0.472558	-0.472558	-0.472558	-0.472558	-0.472558	2.07401	1.70645	0.0963347	0.0970944	-0.019153	0.998594	0.0741777	0.108786		+	5	29632.9	1222	1010	1650	1275	1221	1312	1003	2878	2842	2986	2444	3510
-1.20424	0.869545	-1.20424	-1.20424	0.775841	0.636594	0.684292	-0.944494	-0.944494	-0.944494	1.16691	0.903734	0.877774	0.794524	-1.14229	-1.14229	1.08676	1.0111	0.646288	0.530427	0.50543	-0.947438	-0.947438	-0.947438	1.02662	0.952369	0.8452	0.898637	0.305953	-0.13772	0.348979	0.617023	0.609364	0.997244		+	5	80914.8	3122	2788	3341	2377	2593	2610	3181	NaN	6300	NaN	NaN	NaN
0.906541	1.15588	-1.10245	-0.895855	-0.78187	-0.176321	-0.496906	1.88042	-0.67608	-0.336829	-0.663964	0.00242323	1.57752	0.426488	-0.889107	-0.0372679	-1.23275	-0.593867	0.896851	-0.172788	2.10685	-1.6863	-0.528952	0.0454367	0.928452	1.56285	0.371209	0.679836	0.328672	-0.107091	-0.768794	-0.0324771	0.500495	-0.451714		+	22	174915	2998	3371	3048	3280	3173	2887	3164	3247	3900	3143	4359	3933
-1.39394	-0.396826	0.228394	1.22012	1.10155	0.578733	0.00741101	-0.293163	-0.410552	-1.1674	1.00429	0.126965	-0.351858	-0.855394	-0.0612188	-0.568567	-0.688384	0.50791	0.725078	-1.09651	-1.0029	-1.24795	-1.04647	-0.641423	0.397151	0.721186	1.18854	0.390919	0.480483	0.344683	0.78716	0.756207	0.0167418	0.30722		+	6	44425.7	NaN	3547	NaN	2975	NaN	3101	4179	NaN	2241	NaN	1809	1857
-1.28721	-1.23434	-0.524077	0.00459717	-0.112631	0.935523	1.42282	-1.11495	-0.927608	-0.666359	0.0417656	1.22083	1.33426	1.2277	-1.02612	-0.707605	-0.530652	-0.389089	0.733003	1.67398	1.56781	-1.52647	-0.524904	0.115365	0.84281	1.39881	0.248068	0.536721	0.882782	0.921139	0.600658	0.951066	0.564853	0.747225		+	16	88858.4	3702	NaN	3938	4217	4026	4235	4166	3990	4429	3798	3838	3867
-1.42845	-0.833475	-0.238502	-0.498376	-0.351342	0.944606	1.04377	0.192424	-0.125419	-0.112534	0.265442	0.256852	1.16314	1.42944	-0.909806	0.405955	0.706829	0.0691561	0.513731	0.114063	1.26816	-0.377385	-0.391167	0.0521402	0.481665	0.26116	1.00996	1.27181	0.851101	0.66834	0.935536	0.339793	0.541326	0.909039		+	16	57398.5	3061	3263	3224	3211	3347	3392	2973	1951	2366	2555	2122	2196
1.13884	1.95337	-0.398213	-0.582268	-0.382549	-0.981705	-0.361011	-1.2551	0.657456	0.270851	0.416397	-0.145318	0.875775	1.55347	-1.56404	-0.188435	0.846353	1.20939	0.196832	0.0733489	1.11308	-1.18396	-0.378738	0.118963	0.173588	0.632849	1.21148	1.55946	-0.353356	-0.623259	-0.72702	0.741877	0.681162	0.812275		+	20	231708	3808	4074	3367	3123	3218	3395	3528	5619	6009	NaN	5500	4675
-2.13243	1.05022	0.612082	0.373734	-0.513062	0.107344	-0.215127	-0.569952	0.631186	1.44765	0.992313	-0.289948	-0.127703	0.680907	-0.805941	1.17523	0.74994	0.887302	-0.0108304	0.110682	-0.626315	-0.419013	1.66101	0.82012	0.40612	0.194107	-0.453394	-1.30431	0.743383	0.857772	0.586895	0.636102	0.870535	0.381445		+	5	36657.5	2945	2977	2357	2826	3167	2542	3008	3401	3679	2699	3723	3421
1.16495	1.2109	1.24613	-0.724397	-0.724397	-0.724397	-0.724397	0.0769239	0.185381	0.241115	0.450497	0.545899	0.457526	-2.79718	0.662235	0.71927	0.769515	0.950127	-1.15881	-1.15881	-1.15881	-1.07684	-0.295775	0.252447	0.399819	0.115392	1.10131	0.950989	0.2266	0.695251	-0.719518	0.381408	-0.603276	-0.342184		+	2	45724.7	NaN	NaN	NaN	NaN	NaN	NaN	NaN	NaN	NaN	NaN	NaN	NaN
1.5144	-1.10744	0.217887	0.390755	0.246698	0.160264	0.333132	-0.477512	-0.538237	-0.43887	1.95697	-0.610001	-0.460951	-1.49326	0.640087	-1.26481	0.810777	0.920018	0.537673	-0.940501	-1.74616	-0.205183	-0.609468	-1.07759	-1.1931	-0.214302	0.876966	0.566912	0.0696424	0.500186	0.113855	0.590845	-0.673332	-0.625833		+	9	41527.4	1416	768	1180	821	1017	766	523	1573	944	1018	1586	1069
2.09789	0.474169	-0.474868	0.331393	-0.200516	-0.360088	-0.684832	1.04669	-0.439519	-0.11932	0.00151038	0.101195	-0.792947	-1.85021	-1.33321	1.12686	0.0396607	0.777405	-0.0435436	-0.978205	-1.48298	1.2611	-0.431504	-0.623592	-0.626376	-0.899198	-0.26447	-0.247767	0.773661	-0.056089	0.813527	0.194506	-0.575562	0.42806		+	11	211568	4195	4234	4165	4170	4306	3857	3806	3767	4279	3410	3832	3740
2.39531	0.268969	-0.368616	-0.44484	-0.462308	-0.461514	-0.46469	1.54155	0.32614	-0.428004	-0.688842	-0.803703	-0.818346	-0.805075	1.73875	0.0552593	-0.449187	-0.667488	-0.769253	-0.7698	-0.762687	1.06588	0.359809	-0.528672	-0.700114	-0.701211	-0.815872	-0.807094	0.97195	0.994279	0.940773	0.988575	0.961209	0.990409		+	65	136020	21	26	23	26	29	30	27	545	369	406	845	297
0.588125	1.34033	1.18952	0.359113	-0.726371	-0.514115	-1.21977	0.665824	1.08735	0.631002	0.561359	-1.67272	-0.534602	-1.7112	1.45571	-0.162503	0.8953	1.00432	-0.0892575	-1.17602	-1.84545	1.50505	0.867783	-1.11777	-0.762265	-0.15147	1.05688	0.962334	0.942979	0.696845	-0.252258	0.692109	-0.375727	-0.115346		+	4	48047.8	4215	3776	3803	3563	3677	4180	4013	5034	5652	NaN	5512	NaN
-1.45477	0.899335	-0.433714	1.64622	0.0200903	0.341535	0.010636	0.836209	0.785205	-0.422803	1.55564	0.100667	-0.731515	-1.98784	0.748188	1.12103	0.73981	0.982782	-0.692891	-1.06154	-1.06992	-0.488097	0.663141	0.622917	0.421797	0.968289	0.618756	-2.38001	0.278783	0.121523	0.271854	0.780233	0.345811	0.586747		+	7	104112	3654	4279	4190	4228	4275	3984	4529	4881	4198	3883	5152	3774
0.784443	0.242112	0.47454	-2.05795	-0.658545	-0.290534	0.426117	0.674775	-0.429114	-1.13262	-1.10095	-0.802356	0.448568	1.78093	-0.157656	0.151002	-1.29248	-1.46252	-0.264855	0.487384	1.51316	-1.11805	0.756958	0.894613	1.26556	0.651181	-1.17166	-1.06154	0.508041	0.473239	-0.531426	0.888471	-0.750316	-0.899352		+	3	27985.9	1184	1050	1346	1051	809	927	1380	3407	3328	2617	3495	3296
-0.0529974	-1.37359	-0.8106	1.96959	0.266725	0.48219	0.0373589	-2.16737	-0.0736762	0.345559	1.03767	0.273619	0.886347	0.144624	-0.72026	-0.110546	1.54765	1.64737	0.140177	-0.603445	-0.837074	-0.01323	-1.84426	-0.870531	1.63787	0.711771	1.10338	0.277829	0.364823	0.274083	0.9445	0.469897	0.0821131	0.358023		+	5	38371	NaN	NaN	3345	3523	3217	3350	NaN	3890	4154	NaN	5208	NaN
0.291416	0.42986	1.37068	0.594579	-0.185561	0.107497	-0.579674	1.07989	0.422622	-0.463373	-1.22317	-0.518583	-0.907684	-0.933975	0.529775	0.399326	-0.039595	0.638738	-0.813078	-1.35636	-1.85053	1.2632	0.552499	-0.296126	-1.47901	-0.239335	-0.963019	-0.239335	0.134158	0.666748	-0.0576051	0.499581	0.259985	0.946467		+	4	214766	NaN	NaN	NaN	NaN	NaN	NaN	NaN	NaN	6412	NaN	NaN	NaN
-0.54724	-0.409092	-0.179766	0.969629	0.756881	0.539988	0.85911	-0.494402	-0.95199	-0.48752	1.13296	0.843957	0.238427	-1.30292	0.371749	-0.545604	-0.453292	0.142892	-0.1552	-1.02063	-1.19948	0.763089	-1.56536	0.0279861	0.121273	-0.147394	-0.304116	-1.28177	0.507713	-0.290652	-0.115581	0.471795	0.721718	0.529161		+	6	55575.9	NaN	3899	3336	3613	3121	3935	3544	NaN	NaN	NaN	NaN	NaN
1.71406	0.988376	0.4158	-0.100148	-0.410556	-0.404264	-0.834221	0.724389	0.708284	-0.634847	0.0512129	-1.41431	-0.667056	-1.38533	1.68388	0.828307	0.532147	-0.398641	-1.96406	-1.02387	0.174875	-0.0509088	0.599252	0.135144	-2.54115	0.848685	0.65241	-0.386212	0.866224	0.771722	0.107273	0.703292	-0.109233	-0.193711		+	7	54927.9	3001	2074	3121	3341	NaN	2857	3541	3970	3317	2007	3507	3592
1.31598	1.40762	0.651959	-0.0265285	-0.671252	-0.830424	-0.838463	0.555002	0.646014	1.2359	1.005	-1.15905	-1.41017	-1.4068	0.924777	0.64092	1.02438	0.742179	-1.20166	-1.3245	-1.41248	-0.497541	1.44275	1.36537	0.112921	-0.74975	-1.00769	-1.67547	0.796958	0.869702	0.734044	0.984839	0.785798	0.827755		+	3	7679.5	278	313	399	376	243	359	376	1479	1450	NaN	NaN	NaN
1.20011	1.49206	0.480295	-0.0583065	-0.273076	-0.645566	-0.783153	0.998889	0.104748	-0.700842	-0.26673	-0.383357	-0.735398	-1.18895	0.51782	0.347764	-0.332459	-0.34663	-1.51435	-0.652731	-0.652731	0.749624	0.124725	-0.262968	-0.767989	-0.719527	-0.709325	-0.678717	0.792797	0.795345	0.864609	0.658291	0.821873	0.841345		+	20	88051.6	3500	3660	2918	NaN	4058	NaN	3759	3787	5272	2495	5239	4156
-1.72966	-0.99299	-0.532253	0.0120247	0.657564	0.63478	0.999319	-0.335072	0.76141	-0.931687	-0.45117	-0.338297	0.803334	2.25779	-0.627187	0.0533385	-0.227805	-0.062272	1.0807	0.836337	1.23309	-1.13923	0.170884	0.231914	1.91634	-0.012206	0.614368	0.174953	0.473459	0.916434	0.465986	0.637756	0.161243	-0.0286227		+	5	63461.7	NaN	NaN	NaN	NaN	NaN	NaN	NaN	5155	5155	NaN	4925	4517
-0.602564	0.135866	1.87349	0.374699	0.625716	-0.339361	-0.631809	-0.847676	-1.02156	-0.847676	0.874845	0.423838	0.206485	-0.478176	-0.651768	-1.33427	-0.735128	0.379807	0.921645	-0.26102	-0.323539	-0.945391	0.838793	-0.945391	1.02982	1.07192	-0.945391	0.787362	-0.0113607	0.0653718	-0.0733775	0.868735	0.402945	0.389495		+	6	41449.4	NaN	2107	2671	2326	3435	1269	2417	NaN	849	2351	664	1490
1.72672	0.720239	0.418174	0.308333	-0.313705	-0.591891	-0.810381	0.605485	0.358473	-0.0196695	-0.0943831	-0.60823	-0.940629	-1.67709	1.00641	0.0911488	0.606064	0.384487	-0.55218	-1.19551	-1.74064	0.359321	-0.218643	-0.713324	-1.46086	-0.505618	0.379389	0.0161549	0.932166	0.906963	0.0238163	0.944779	-0.326753	-0.165107		+	11	53567.2	2694	1839	2409	2333	2204	2414	2638	2846	2221	3175	1673	2902
-0.951155	-0.911252	-0.665694	-0.466177	1.71008	1.28036	-0.140812	-1.22447	-0.183272	0.82605	-0.661371	0.852611	1.53258	0.135462	-0.26895	-1.47023	0.0103295	1.20013	-0.0470566	1.36847	0.851992	-0.141741	-0.476186	-0.523964	0.519186	0.0732594	1.92863	0.797891	0.72844	0.407979	0.573193	0.295886	0.810337	0.445621		+	10	61313.5	4109	3621	3877	3277	3403	3354	3936	3391	3196	3653	3151	2841
1.85242	0.720256	0.356676	0.227813	-0.563779	-0.513154	-0.78929	0.977283	0.281771	-0.123944	-0.636661	-0.716912	-0.921999	-1.03346	0.402718	0.763045	-0.059348	-0.351849	-0.894459	-0.860546	-1.23359	1.14922	0.227174	-0.255078	-0.549282	-0.470423	-1.25901	-1.14376	0.968442	0.870293	0.944329	0.88779	0.832763	0.97412		+	19	58139.8	694	550	533	708	668	616	844	885	870	1269	927	1295
-1.35441	-0.548357	-0.98802	-0.64606	0.653388	0.780401	0.716894	-1.61212	-0.553973	-0.361016	0.622441	0.317445	1.5561	0.168059	1.41276	-1.03178	0.641086	0.51697	0.225567	-1.34477	-1.33937	-0.335401	0.0238728	-0.205401	-0.784494	-0.741949	1.27188	2.1937	0.748914	-0.737604	0.586735	-0.583329	-0.769043	0.329248		+	11	54433.7	2008	1913	2132	2457	2073	2467	1889	1596	1701	999	1465	1457
-1.25404	-1.37261	-0.323073	-0.499331	1.0902	0.755306	1.07097	-1.07441	-0.530577	-0.021566	0.216865	0.232939	1.31526	1.6796	-0.609397	-0.775936	-0.39457	-0.348255	0.295238	1.5093	1.98231	-1.56414	-0.880238	0.943022	0.821098	0.327794	0.17644	0.742618	0.842496	0.845411	0.628562	0.939114	0.429938	0.672566		+	17	138414	4437	NaN	3729	4232	4273	4525	4323	4350	4980	NaN	5156	4235
1.94446	1.04836	0.16553	-0.375451	-0.597817	-0.713979	-0.700703	1.18914	0.66574	0.208232	-0.394247	-0.979782	-1.06639	-1.11534	1.28918	0.556658	0.0360208	-0.272729	-1.05974	-1.10514	-1.09001	1.05844	0.128557	-0.28297	-0.378872	-0.738199	-0.898439	-0.954281	0.968098	0.971464	0.977621	0.993099	0.97546	0.955938		+	17	42467.1	119	218	249	241	145	244	309	86	197	148	208	361
-1.33135	-1.13668	-0.897574	-0.0723402	0.727501	0.945448	1.1507	-0.930879	-0.75739	-0.66432	0.0395773	1.00642	1.44195	1.22509	-0.778354	-0.978156	-0.550425	0.624138	1.52034	0.767685	1.03635	-1.04335	-0.480115	-0.287827	0.373826	0.134602	1.57903	1.46699	0.989125	0.930468	0.909199	0.903395	0.723466	0.903851		+	13	115906	3719	3994	4118	3909	3619	3435	3281	2106	1845	2566	1942	1837
-0.726573	1.84335	1.14642	-0.0732018	-0.445865	-0.068362	-1.10892	1.03302	0.647692	0.807884	-0.936902	-0.742075	-0.759393	1.04601	0.107336	0.883005	0.0696006	-1.07504	-1.03311	0.820113	1.60417	-0.842956	0.634366	0.81988	0.910374	0.88775	-0.881416	-0.852005	0.0986996	0.0352737	0.566502	0.608315	-0.666817	-0.330574		+	15	206018	NaN	NaN	NaN	NaN	NaN	NaN	NaN	4969	4848	3933	4890	4403
-2.18053	-0.774792	0.528971	0.317747	0.208493	0.611518	0.55325	-1.08916	-0.305014	0.0731663	0.553224	0.838788	1.03482	0.980799	-1.12066	-0.560007	0.103031	0.250914	0.852199	1.13009	1.19184	-1.10397	0.376168	0.445765	0.697278	1.32572	0.121209	0.0412758	0.90387	0.875674	0.685467	0.980862	0.530056	0.633754		+	14	74783.6	3263	3291	3105	3220	2500	2367	3377	3083	3351	3993	3032	2959
0.686297	0.816313	1.22865	0.79774	-0.246101	-0.940757	-1.0522	0.56218	0.568763	0.624717	0.707003	-0.362718	-1.62993	-1.70234	0.0756036	1.43647	0.564327	-0.191709	-0.980147	-1.23666	-1.52287	-0.0187666	1.47678	0.238191	0.373888	0.396985	-1.80881	-1.52009	0.974736	0.872228	0.805141	0.831764	0.832301	0.865729		+	9	484128	4113	4277	3886	4570	NaN	4268	4208	5881	5956	NaN	5559	NaN
0.951454	1.21081	-0.512643	-0.969441	-0.964422	1.32292	-0.840601	-0.97894	-0.406379	-0.59956	-0.746191	0.715469	-0.259747	-0.559993	-0.683317	1.11815	-0.44174	-0.44174	0.890382	-0.310599	-1.84979	1.64876	0.275379	-0.891575	0.236059	-0.687955	-0.673913	-0.791872	-0.248497	0.262058	0.435912	0.570614	0.0570515	-0.530983		+	15	96130.9	2144	2307	2513	2865	2235	2747	2456	3204	3181	2882	3636	3233
2.40508	-0.361518	-0.865988	-0.420867	-0.247384	-0.206296	-0.0875975	1.72731	0.480989	-0.422526	-0.84771	-0.651063	-0.560711	-0.273712	1.36486	0.604929	-0.217915	-0.323602	-0.824354	-1.03824	-0.847001	0.561756	-0.889711	-0.443269	-0.242264	0.553293	1.29807	1.42925	0.862072	0.691935	0.27393	0.897952	-0.473092	-0.0769092		+	10	139137	NaN	NaN	NaN	NaN	NaN	NaN	NaN	5334	5481	3954	5233	NaN
-1.50631	-1.50631	1.11927	0.980577	0.349554	0.230606	0.258621	-1.11394	-1.11394	1.17778	1.21933	0.508382	0.443433	0.335534	-1.39849	1.02355	-1.39849	0.880307	0.434263	0.213802	0.235051	-1.44092	0.727767	0.599815	0.570262	-1.44092	0.507586	0.425099	0.9972	0.0191789	0.318208	0.0413271	0.3392	0.322493		+	10	184709	NaN	4055	NaN	NaN	NaN	NaN	4310	NaN	NaN	NaN	NaN	NaN
2.34446	0.0817576	0.152467	-0.563465	-0.607658	-0.757915	-0.351337	0.950777	0.712288	0.139914	-0.65505	-0.845841	-0.829942	-1.06048	1.32754	-0.0150287	-0.435833	-0.836598	-0.676292	-0.726388	-0.556062	0.336746	0.0505595	0.470299	-0.0639149	-0.741222	-0.741222	-0.884315	0.808296	0.978793	0.638192	0.8264	0.551792	0.833516		+	14	44237.9	314	316	340	334	264	350	412	169	303	201	328	594
1.53513	1.23489	0.61131	-0.107539	-0.648841	-0.811953	-0.837935	0.39514	0.90984	0.497007	-0.330445	-0.975607	-1.11143	-1.20258	0.79611	0.754148	0.679549	0.166682	-1.10849	-1.23904	-1.27634	0.519147	0.463845	0.619382	-0.220517	-1.03622	-1.05696	-1.22978	0.94314	0.936354	0.936994	0.964563	0.987705	0.972434		+	16	45885	633	677	584	615	702	642	595	2720	2960	2355	2070	2745
0.208293	-1.08397	-1.28801	-0.913938	0.140279	0.548363	0.956447	-0.418144	-0.418144	-1.22883	-0.887489	0.435211	1.28857	0.605882	0.586501	-0.341507	-0.601349	-0.489988	-0.0445444	-0.601349	-0.898311	0.445476	-0.489907	-0.618522	-0.60683	-0.536676	0.141477	0.328553	0.841174	0.0117986	0.805055	-0.183877	0.206198	0.528276		+	29	73502.9	655	558	629	607	556	406	378	92	99	160	134	140
1.98694	0.0954202	-0.505812	-0.762518	0.075154	0.777717	-0.512567	0.664213	0.325918	-1.7286	-1.53883	-0.292914	0.705468	0.482689	1.76429	0.176429	-0.404317	-0.124971	-0.654258	-1.08063	-1.09533	0.507142	-0.543511	-1.01977	-1.09193	-0.531965	1.50584	1.18833	0.657267	0.659668	0.464521	0.120863	-0.196148	0.818324		+	7	35978.9	1405	1503	1415	1332	1132	1264	1286	523	697	421	665	855
0.100622	1.03421	1.19139	1.03897	-0.385222	-0.723408	-1.44741	0.879896	-0.0477548	0.528596	1.41782	-0.300251	-0.83269	-2.15555	0.977009	0.379207	0.517753	0.915433	-0.262212	-1.66564	-1.86319	0.508222	-0.780289	-0.564812	-0.88041	-0.301451	0.625755	0.926118	0.830428	0.853619	-0.877238	0.929298	-0.698048	-0.669872		+	10	65981.8	2493	2400	2581	2415	2450	2176	2394	2803	2755	2740	2829	2694
-1.53916	-1.38634	-0.433912	0.622214	0.251069	0.911489	0.783226	-1.50012	-0.484963	-0.474912	0.414606	0.79152	1.08803	1.40463	-0.994216	-0.862532	0.498205	-0.694269	0.790837	0.937153	1.91015	-1.15746	-1.1168	-0.0867417	0.740015	0.807782	1.32281	1.33636	0.92315	0.711714	0.989919	0.794408	0.790459	0.941687		+	17	75873.3	1594	1611	1653	1897	1414	1453	1494	787	880	813	756	803
-1.07622	-1.0996	-0.893899	-0.412374	0.397959	0.812476	0.77196	-0.930463	-0.916381	-0.906139	-0.371007	1.03083	1.55956	1.40466	-0.520584	-1.12191	-0.914147	-0.41417	1.03678	1.15164	1.80194	0.234535	-1.11365	-1.16957	-0.1693	-0.399176	1.14783	1.59204	0.993057	0.961976	0.755562	0.966795	0.821082	0.753416		+	12	88872.2	2824	3156	2725	2793	2859	2821	2637	2425	2509	2629	2268	2364
-1.50288	-0.594973	-1.01172	-0.112744	0.57488	0.723717	0.3933	-1.17501	0.54554	0.738578	1.10787	0.360896	0.0965187	-1.31349	-2.2539	0.500814	-0.172349	-0.430156	0.305072	0.376685	0.22391	-1.29308	-0.014877	0.382854	0.434468	0.580202	0.674321	0.722899	0.0854254	0.722188	0.817465	0.41474	0.871933	0.381843		+	19	118395	2825	3137	2790	2958	3076	2952	2696	3428	3566	NaN	3535	3415
0.230754	-0.0134747	0.825325	1.43	0.335183	-0.405925	-0.473299	1.34843	-0.867061	-0.0907046	0.452278	-0.165384	-0.350527	-1.76788	0.921907	0.597194	0.428545	0.218363	-0.303946	-1.5449	-1.96778	0.589976	0.453173	0.0039856	0.152099	0.278669	0.35084	0.392851	0.556594	0.61678	-0.628655	0.691613	-0.0204216	0.0566631		+	3	45007.1	NaN	3933	3786	NaN	NaN	3911	NaN	5375	5270	NaN	5052	NaN
-1.8737	-0.294846	0.212416	1.37278	0.833812	-0.485069	0.624566	-1.10676	-0.0925333	0.78431	0.804514	0.62268	1.40255	-0.856236	2.34741	-1.13743	-0.684015	0.719425	0.127821	-0.191731	-0.925838	-0.0244104	-0.589084	-0.921418	-0.742017	-0.5185	1.94313	1.51962	0.433069	-0.469163	-0.196821	-0.282228	-0.13891	-0.0439853		+	5	24492.9	2138	1926	2433	2124	1790	2208	2056	1985	2202	3256	1892	3756
1.67789	1.05995	0.576516	-0.0511701	-0.649616	-0.741235	-0.904979	1.43855	0.776173	0.324881	-0.439403	-0.917383	-1.10906	-1.31044	0.835327	0.823545	0.142559	-0.173192	-0.672739	-1.39614	-1.51631	1.81364	0.310847	-0.560709	-0.941758	-0.80514	-0.58293	-0.431498	0.998849	0.952615	0.802822	0.955091	0.633782	0.799668		+	14	61221.6	2751	2596	2681	2758	2927	2715	1915	1253	1529	1190	1505	1198
-1.22345	-1.22345	1.88956	0.634189	0.118644	0.0026166	-0.0966647	1.19281	1.2397	0.605385	-0.126243	-0.63449	-0.530541	-0.65528	-0.803191	-0.803191	-0.803191	2.08213	0.32878	0.342696	0.174639	-2.34748	0.847124	0.45711	0.268753	-0.176597	-0.112216	-0.314406	-0.354751	0.264884	0.434117	-0.623666	0.209526	-0.174924		+	8	47558.5	1903	1365	1475	1513	1547	1541	2199	NaN	6365	NaN	NaN	NaN
1.02131	1.1286	0.843952	0.677542	-0.644972	-0.84313	-1.06318	0.998285	0.50334	0.957763	0.0633878	-0.721	-1.48802	-1.02781	1.59886	0.115997	-0.198124	-0.227957	-1.33177	-0.949206	-0.0419413	0.205932	-0.300726	-0.116858	0.504207	2.01192	-0.0187954	-0.52954	0.937174	0.616444	-0.181316	0.68058	-0.461745	-0.144258		+	5	29407.1	NaN	NaN	NaN	NaN	NaN	NaN	NaN	3925	3086	NaN	NaN	NaN
0.624812	0.781133	1.05939	1.0422	-0.484473	-0.438275	-1.18389	-1.13322	-1.13322	-1.13322	1.07662	0.598889	0.441304	0.507656	0.432902	1.05521	0.987673	0.557123	-1.28809	-1.24588	-1.38337	-0.944129	-0.944129	-0.944129	-0.944129	1.01512	0.819197	0.760843	-0.497912	0.949058	-0.9313	-0.655332	-0.975958	0.600558		+	4	64379.6	NaN	4053	2728	3910	3409	4342	NaN	5013	4978	3905	NaN	NaN
0.554889	0.762569	1.07322	1.26903	-0.914926	-0.914926	-0.914926	0.499736	0.738118	0.984828	1.22876	-1.1332	-1.1332	-1.1332	0.781335	0.927566	1.13656	-0.944392	-0.944392	-0.944392	-0.944392	-1.47653	-0.521655	0.468464	0.898904	0.533618	0.628678	0.782483	0.99962	0.632935	-0.291549	0.63929	-0.682271	-0.311785		+	14	139281	NaN	NaN	NaN	NaN	NaN	NaN	NaN	NaN	NaN	NaN	NaN	NaN
-2.14132	-0.54827	0.0482478	1.03777	0.588623	0.574587	0.581605	-0.664737	-1.55574	-0.313024	-0.11372	1.63312	-0.512328	0.425572	-1.37563	-0.872737	-0.656304	-0.121585	0.661396	1.17702	1.16429	-1.29125	-0.773172	-0.16568	1.25443	1.1019	-0.120973	-0.549636	0.4796	0.756927	0.777621	0.568063	0.405645	0.624332		+	5	26682	1354	1296	1492	1249	1228	915	1151	154	207	535	247	344
-1.19572	-1.19572	-1.19572	0.811509	0.616711	0.610427	0.998228	1.53942	1.13442	-0.0923341	-0.232655	-0.478216	-0.672465	-0.3269	0.834227	1.01668	-0.475923	-0.831327	-1.07626	-0.348957	-0.694364	-1.35942	-1.35942	0.942604	0.480044	0.795996	0.0455113	-0.0136808	-0.783505	-0.772502	0.496519	0.911025	-0.924206	-0.856546		+	2	17787.4	1601	1783	1440	1521	1564	1766	1627	NaN	NaN	NaN	NaN	NaN
2.06462	0.437294	0.0206363	-0.789094	-1.06425	-0.639726	-0.451051	1.07861	0.401361	-0.532534	-0.753532	-0.817692	-0.675113	-0.496889	0.568254	0.114574	-0.638998	-0.808167	-0.685135	-0.369865	-0.239144	0.923495	0.160486	-0.208301	-0.505875	-0.800905	-0.826338	-0.958593	0.961551	0.889414	0.942382	0.947764	0.762491	0.92268		+	14	53891.7	530	716	755	664	688	824	824	645	810	721	1167	1005
-2.46709	0.257609	0.412336	0.316505	0.502178	0.29105	0.386881	0.907954	-0.788153	-0.489724	0.467825	-0.461813	-0.992115	-1.04794	1.00501	-0.737922	-0.246269	0.398195	-0.881875	-0.720205	-0.59397	0.498045	-0.623719	-0.844172	-0.227802	-0.623719	0.153118	0.0721348	-0.730947	-0.795981	-0.668802	0.926801	0.514364	0.344316		+	6	101998	4525	4235	NaN	NaN	NaN	4182	4457	NaN	NaN	NaN	NaN	NaN
0.66027	0.676187	0.787606	1.05592	-0.00369501	-0.431179	-1.8296	-2.08362	-0.297518	0.33931	0.647773	0.792054	1.35923	-0.237815	-2.4672	-0.0704059	-0.414945	-0.148302	0.00449399	0.645637	0.741509	-1.13268	0.387245	0.597337	1.34693	0.861898	-1.31684	-1.57881	-0.126256	-0.555746	0.694448	0.806241	0.0129783	0.333384		+	4	62000.4	NaN	NaN	3910	NaN	NaN	NaN	NaN	5283	5442	NaN	5263	NaN
-1.10497	-1.09146	-0.848161	-0.510248	0.449424	0.81437	0.902227	-1.07119	-1.16828	-1.29773	-0.359221	0.579284	1.27507	0.385111	0.0965509	-1.24031	-1.05994	-0.253579	-0.0944289	-0.274799	0.72254	-0.341502	-0.806923	-0.614937	0.193731	0.17046	-0.469493	-0.702203	0.939981	0.622428	0.106662	0.54056	0.247307	0.270179		+	17	55938.7	286	159	117	127	195	154	465	1344	1143	1297	1170	1088
-2.31059	-0.0267356	-0.191076	0.256027	0.714007	0.391367	0.910974	0.504574	0.709008	0.736146	0.725291	0.166261	-0.544737	-0.879431	0.358905	0.7021	0.48093	0.281115	-0.130719	0.140786	-0.18258	0.354778	0.468969	0.515589	0.172492	0.610399	-0.19313	-0.284273	-0.46425	-0.491202	-0.31915	0.758892	0.458691	0.81306		+	8	42906.4	3392	NaN	NaN	NaN	NaN	NaN	NaN	5002	4343	NaN	5025	NaN
0.583844	1.51496	-1.30872	0.313911	-0.447361	-1.26929	-0.219889	1.24312	0.494517	0.057375	-1.60923	-0.754071	-0.58741	0.180321	2.24417	0.501691	0.184288	-1.29909	-0.865085	-0.810025	-0.350115	0.70008	-0.121128	-0.346961	-0.886345	-1.06552	-0.401086	0.0841739	0.320897	0.394289	0.310305	0.924735	0.870658	0.90001		+	6	33375.7	3951	3843	2488	3936	3766	3562	NaN	1229	1629	920	1399	1803
-1.4341	0.742727	-0.459126	1.71157	-0.869964	0.209251	-0.422335	-2.01691	-0.0180928	0.490228	0.972702	-0.354101	-0.319639	1.19671	0.44666	-0.0341005	0.67586	1.33551	-0.788783	-1.77825	-1.38694	-1.08371	-0.0120885	0.376703	1.04647	0.366901	0.432244	1.15102	0.595682	0.289833	0.555888	-0.012607	-0.19408	0.942583		+	24	190487	3904	3635	3559	3720	3439	3700	3780	4700	4591	3874	4892	4592
0.220494	0.958942	1.34803	1.02735	-0.888704	-0.888704	-0.888704	-1.41019	-0.660511	-0.397352	0.844188	0.60479	1.17447	1.04675	0.208993	0.617233	1.14138	1.42036	-1.08724	-1.08724	-1.08724	-0.386606	0.104165	0.98636	-2.40085	0.796112	0.633184	0.590962	-0.544951	0.97779	-0.416746	-0.464097	-0.580132	-0.0220125		+	11	75578.6	NaN	NaN	NaN	NaN	NaN	NaN	NaN	NaN	NaN	NaN	NaN	NaN
0.964376	0.862655	0.60157	1.14861	-0.431469	-0.854178	-0.918602	0.0194581	-0.481589	0.960745	1.62719	-0.938855	-1.01912	-1.55908	-0.0305716	0.37189	0.813049	-0.433033	0.0197361	-0.440773	-2.37955	0.347666	0.0317496	0.879986	0.189708	0.158116	-1.47517	-1.78161	0.81429	0.590682	0.795809	0.517453	0.82973	0.724987		+	15	123907	3107	3595	3853	3291	3827	3554	3887	3785	3937	2238	3593	3725
0.463972	0.368128	1.17409	1.24815	-0.206936	-1.00418	-0.485754	0.617914	-1.15756	-1.15756	-1.15756	0.918945	0.791775	0.780409	1.18442	-0.757459	-0.757459	-0.757459	1.40519	1.3442	-0.757459	-2.1678	-0.145261	0.952096	-0.722817	1.26158	-0.199747	-0.432949	-0.808589	-0.544498	-0.0650064	0.750008	-0.0813477	-0.120624		+	4	71325.8	NaN	NaN	NaN	NaN	NaN	NaN	NaN	1863	1992	NaN	2777	2077
-1.40611	-1.0109	-0.339023	-0.566274	0.15006	0.718186	1.13811	-0.961234	0.838736	-0.929985	-0.342494	1.16373	0.151248	1.11998	-1.1008	1.40692	0.416801	0.304386	0.222236	-0.69438	-1.3559	-1.85754	0.694805	1.06021	-0.995851	0.214877	-0.897684	-0.352311	0.547403	-0.437363	0.123642	0.0926169	0.672372	0.309085		+	4	30148.6	1773	2025	1805	1953	1840	2156	1891	1885	2152	1350	2355	2513
0.675219	1.05488	0.810545	0.498544	-1.60276	-0.71187	0.408327	-0.420435	1.62802	1.1081	0.816954	0.44955	-0.248864	-1.63529	-2.30936	0.47794	1.28134	-0.477121	0.0516471	-0.00778805	0.373417	-0.400476	0.863316	0.853679	0.393868	-0.264185	-2.17915	-0.675812	0.197851	-0.0124769	0.564086	0.317148	0.262088	0.672076		+	7	51529.1	725	1091	1049	1104	986	1216	1120	2913	3132	2550	3496	3440
2.333	0.340644	-0.0847783	-0.265193	-0.569226	-0.556975	-0.677252	-0.358999	1.14922	-0.223047	-1.00902	-1.25118	0.0488578	0.278277	-0.0371622	0.225832	-0.505977	-1.19205	-0.883316	0.517412	1.27209	1.14571	-0.423688	-0.541362	-0.451734	-0.623673	-0.770003	-0.698057	0.0858766	-0.0468997	0.977995	0.718383	-0.0779336	-0.0727538		+	7	29470.1	1244	1352	1313	1293	1128	1019	1172	690	693	707	776	1117
-0.951239	-1.2056	-1.06025	-0.255654	0.416573	0.904521	0.805893	0.964203	-1.17596	-1.36795	-0.916204	0.512453	0.851265	0.772209	1.7673	-0.756279	-0.716475	-0.703207	-0.281283	-0.180445	-0.0796083	1.19345	-0.604306	-0.918371	-1.04291	-0.422906	0.188981	0.367673	0.653013	-0.0742487	0.203469	0.685192	0.904519	0.841255		+	52	199551	276	310	246	172	249	240	215	757	823	1010	835	851
1.92749	0.640869	0.113956	0.362079	-0.454777	-0.47708	-0.877144	0.958222	0.611391	0.52065	0.153654	-0.951366	-1.08445	-1.63293	1.53752	0.0640108	-0.427626	-0.401013	-0.980892	-0.741377	-1.02571	0.800094	-0.357571	-0.356363	-0.698345	-0.901359	-0.563002	-0.328569	0.884906	0.975678	0.785155	0.793631	0.893603	0.537638		+	15	83635.1	3123	2932	2327	2899	2971	2596	2814	3130	3399	3204	4065	3696
-1.69705	-0.542769	-0.612268	-0.325208	0.0615667	1.30045	0.940875	2.2011	-0.34036	-0.397563	-0.189179	-0.119718	1.17144	0.297049	1.42355	0.256408	0.123366	-0.711168	0.377355	-0.0278178	1.06675	-0.422037	-0.282492	-0.370984	0.786214	-0.391405	1.28993	1.58944	-0.190862	-0.255659	0.797585	0.591058	-0.148193	0.0725142		+	37	218566	4012	4108	4025	4162	3981	3667	4088	2414	2097	2556	2668	2664
-1.6394	-1.0766	-0.325552	-0.298382	0.508947	1.01741	1.00577	-1.13295	-0.607763	-0.418629	0.133576	0.581082	1.47103	1.53689	-0.91501	-1.07671	-0.544177	0.604976	1.05774	0.861541	1.68729	-1.27877	-0.411564	0.306926	0.810406	-0.307642	1.73136	1.06842	0.971378	0.903164	0.814665	0.916533	0.673126	0.833414		+	23	78404.8	1926	2673	2769	3285	2847	2800	2269	853	731	1311	1087	1119
-0.931593	-1.26809	-0.866163	0	0.168248	0.570172	0.567056	-1.14035	-0.454722	-0.687206	-0.371974	0.593424	1.36574	1.58247	-0.869685	-1.64653	0.693474	0.371369	1.52716	0.361895	0.162948	0.0805552	-0.349761	-0.976302	-1.09679	0.3594	1.51265	1.52298	0.877666	0.632442	0.670242	0.408759	0.10096	0.839152		+	21	134589	3190	3301	3014	2987	3055	3041	3006	4162	4633	4095	4716	NaN
0.0715717	-0.888233	1.89189	0.203959	-1.00738	-0.984214	-0.0608152	-0.843083	0.545367	0.885805	-0.0821055	1.70018	-0.182234	-0.289038	-0.528054	-0.813362	1.51588	-0.373707	0.206264	1.93214	-0.0790444	-0.776653	-0.401179	0.797448	1.07183	0.182249	-0.487827	0.840772	-0.0399019	0.24306	0.526666	0.173193	0.0526394	0.237981		+	8	40717.6	1602	2016	1996	1849	1475	1741	1883	2055	995	1880	1798	1737
1.63803	1.1363	0.529484	-0.0675881	-0.7426	-0.716156	-0.668836	1.07144	1.0461	0.502291	0.34636	-1.36108	-1.60472	-0.88549	1.14834	0.765389	0.639339	0.426908	-0.299322	-0.655719	-0.511753	0.928343	0.354729	-0.382089	-1.21171	-1.32371	0.255526	0.693937	0.925218	0.948852	0.432184	0.965162	0.158255	0.236576		+	1	30925.2	NaN	NaN	NaN	NaN	NaN	3863	3700	NaN	5238	NaN	5113	NaN
0.441816	-0.390287	0.510522	1.61745	0.808247	-0.993371	-0.726182	0.172925	0.921337	0.335623	0.0753061	-0.129229	-0.947369	-2.35122	-1.44202	-1.44202	0.724969	-1.44202	0.58748	0.50506	0.414617	0.173643	-0.6736	-0.770068	0.0100663	-0.627463	1.36062	1.29351	0.485912	-0.332408	-0.590708	-0.513362	0.211557	-0.838803		+	2	55573.2	4090	4128	4018	NaN	NaN	4191	4140	5617	5704	NaN	5347	NaN
0.982075	1.21355	-0.719932	1.40404	-0.719932	-0.719932	-0.719932	-1.6611	-0.665172	-0.263145	0.775045	0.923521	0.752202	0.747634	0.967941	0.958373	1.00577	-0.947892	-0.947892	-0.947892	-0.947892	-1.86116	-0.728316	0.25072	1.41259	0.47247	0.586124	0.378581	-0.487041	0.343855	-0.30406	-0.900735	-0.747323	0.916245		+	10	176601	NaN	NaN	NaN	NaN	NaN	NaN	NaN	5697	5435	NaN	5747	NaN
1.68646	0.690395	0.603544	0.435271	-0.552655	-0.737213	-0.970624	1.47093	0.179452	0.111734	0.00532069	-0.855663	-1.22086	-1.32727	0.835986	0.684904	0.0829751	-0.154439	-0.993783	-1.20482	-1.3607	1.22383	0.710751	0.115835	-0.576659	-0.293366	-1.33211	-1.61855	0.993887	0.964515	0.91034	0.940643	0.929667	0.911358		+	15	52611.8	462	377	389	511	417	441	451	812	701	593	809	747
-2.00195	0.92941	1.19507	0.654346	-0.0887544	-0.0237652	-0.47869	0.642885	0.990484	0.202046	0.298715	-0.72694	-1.49138	-1.64496	0.501458	0.828673	0.656404	0.234873	-0.467677	-1.60234	-1.77173	0.733554	0.938594	0.243469	0.0497955	-1.26788	-1.06415	-0.864797	0.148584	0.240416	0.0542138	0.974553	0.844613	0.912372		+	1	46789	3115	3559	3313	3828	3504	4267	3941	5738	5400	NaN	5255	4534
-1.54807	-0.162385	1.59137	1.17134	0.257651	-0.469833	-0.292293	-1.16316	0.486894	1.4282	1.60169	-0.103728	-0.926908	-0.166482	0.475346	-0.180915	1.48989	0.808798	0.468251	-0.248315	-1.4083	-1.46974	1.26508	0.716901	0.193082	-0.141918	0.0773547	0.357537	0.920206	0.539969	0.592998	0.499244	-0.104786	0.618253		+	13	103709	NaN	4301	4256	4338	4582	4388	4114	5829	5718	NaN	5938	NaN
1.81012	1.35099	-0.494711	-0.800797	-0.500833	-0.601842	-0.614085	-1.14139	1.22514	0.702903	0.157142	-0.877923	-1.02377	-0.529765	-1.51271	0.77706	-0.0694239	-0.53225	-0.800201	-0.988986	1.61136	0.214157	0.64415	0.776843	-0.0982601	-0.0243551	-1.72081	-1.76448	0.088532	-0.169373	0.46092	0.513656	-0.201276	0.58151		+	18	64357.8	1961	1993	2003	2030	2100	2112	2034	3185	3519	NaN	3403	3469
-1.11923	-0.643555	0.0232149	-0.516157	1.56812	-0.741172	1.43452	0.795378	-0.936505	0.930063	-0.936505	0.923719	-0.936505	-0.936505	1.19968	-0.559531	-0.559531	-0.559531	-0.559531	-0.559531	-0.559531	-2.44837	0.673138	0.367364	-0.657197	-0.292007	0.441271	0.35577	0.161269	-0.457259	0.338447	0.431215	-0.903835	-0.454274		+	10	18420.2	2569	842	609	537	587	543	673	751	462	28	167	40
-2.22698	-0.0404905	0.721468	1.13742	0.209815	-0.213496	0.0478525	0.608525	-0.969482	0.452614	-0.610414	-0.676558	-1.0876	1.4495	-0.882219	-0.150791	-1.33539	-1.23468	0.0930186	1.40747	1.37832	-0.30143	0.203787	0.0216175	0.879029	1.23851	-1.12484	-0.189699	-0.254705	-0.0882039	0.440562	0.011562	-0.47008	-0.15787		+	13	159396	4479	4523	4311	NaN	4419	4789	4537	6209	5965	4293	5780	NaN
-0.540933	-0.696986	-1.50126	-0.240831	0.515424	1.85388	0.203319	-1.37948	-0.508588	-0.569822	0.270453	0.586832	0.967847	1.73328	1.52907	0.495393	0.214982	0.429414	-1.53347	-1.87986	0.324947	0.768093	-0.643101	-0.9455	-1.42262	0.445534	1.58793	1.31913	0.653372	-0.754245	0.709121	-0.582438	-0.368928	0.450304		+	20	96908.1	1747	1812	1962	1626	1617	1824	1860	2015	2275	1199	1729	1495
1.81125	0.524395	0.374289	-0.0854121	0.429015	-0.978233	-1.00169	-1.82245	0.483811	-1.82245	0.735981	0.664093	0.103415	-0.00340283	0.0271969	0.178037	0.481544	0.106273	-0.400639	-1.42178	-1.52874	-2.1549	0.275888	0.338091	1.51019	-0.462009	-0.104647	-0.475425	-0.514008	0.738014	-0.495894	-0.330935	0.183818	0.535799		+	4	26541.4	NaN	NaN	NaN	1370	2731	1393	NaN	2375	2349	NaN	1584	1123
-2.24385	-0.420888	0.475211	0.605972	0.471365	0.927106	0.31176	-1.37736	-0.707565	0.224098	1.05422	0.580374	1.24483	1.07204	0.017081	0.107662	0.412532	0.681169	-2.7459	0.424437	0.430648	-1.65096	0.109255	0.716227	1.20759	0.811608	0.219088	0.638188	0.907279	-0.0297791	0.907282	0.0432718	-0.0844443	0.796167		+	18	251315	NaN	4664	NaN	NaN	NaN	NaN	NaN	5633	4929	4139	4662	4452
0.509595	0.394409	0.744081	1.30356	0.365613	-0.654606	-0.99605	0.0733569	0.2499	0.207286	0.858671	-0.45323	-0.867194	-2.17301	-0.140139	0.973994	0.284037	0.692105	-0.239471	-0.703917	-2.35767	0.510221	-0.796407	-0.406153	-0.328103	-0.622961	0.0245716	-0.709684	0.942715	0.850798	0.105271	0.955933	0.0389429	0.209179		+	4	125372	3399	3659	3269	3595	3600	3697	3166	4693	4797	3916	4398	3777
0.258477	-2.02142	-0.377773	-0.033138	0.145807	1.16646	-0.258477	-1.19239	1.77632	-0.7937	-0.241668	1.10775	-1.08812	-0.2294	-1.47335	0.343906	-0.94938	-0.995123	0.568464	1.64135	-0.724822	-0.636276	1.45378	-0.0674638	0.34261	1.5596	-0.940525	0.157416	-0.726399	0.194665	-0.669814	0.2957	0.128048	0.956783		+	11	68737.2	2996	3180	3043	2911	3478	2974	3240	3351	3667	NaN	3646	3793
2.24114	0.504648	-0.0416644	-0.0945071	-0.569279	-0.692036	-0.673338	0.476215	-0.858723	-1.23216	-0.811607	0.228423	0.713537	0.92294	1.0438	0.585676	-1.54527	-1.45592	0.0705245	-0.0568378	-0.509259	1.78184	0.483445	-0.375743	-0.555116	-0.808673	-0.900519	-0.759218	-0.0794041	0.552257	0.987518	0.480012	0.631966	-0.0535824		+	5	57174.3	2999	1035	897	1836	2192	1859	1227	3201	3169	3238	3513	2609
0.109587	-0.742438	-1.58687	-0.789878	0.139948	0.466336	0.910376	-1.30253	-0.358768	-0.0887277	-0.0708168	1.05895	1.02588	1.39374	-1.50036	-0.511702	-0.450719	-0.609644	0.70426	1.29007	1.82782	-1.05805	0.678676	1.18616	0.967378	-0.336293	0.214046	1.11624	0.516294	0.639513	-0.370119	0.968156	0.316405	0.355418		+	21	93776.7	3293	3574	3261	2861	3185	2680	3086	2129	2565	4185	3083	4660
2.40372	0.042911	-0.621155	-0.0808978	-0.381978	-0.283494	-0.441069	0.664128	0.756008	-0.403094	-0.363044	-1.11458	-0.770614	-1.31247	0.668581	0.0552313	0.281516	0.186238	-0.60278	-1.48261	-1.75802	0.899729	0.151451	-0.152349	-1.10565	-0.849744	-0.188267	0.031727	0.662766	0.529017	0.682581	0.764054	0.172204	0.554669		+	16	104469	2299	2408	2627	2424	2348	3240	2477	3916	4190	2811	4670	3849
-2.30136	0.732157	0.758085	0.48231	0.3951	-0.0362396	0.303175	-1.25307	0.145815	0.894186	0.868	0.555145	0.595113	0.0865519	-0.865971	0.00917111	1.17033	1.18432	0.721098	-0.0125908	0.125753	-0.461545	0.161834	0.619708	0.823851	0.916585	0.483827	0.349878	0.885895	0.772912	0.789145	0.891336	0.888638	0.923952		+	5	84472.8	NaN	NaN	NaN	NaN	NaN	4878	NaN	4670	5222	4229	4861	NaN
1.51417	0.712878	0.96019	-1.24584	0.104489	-1.14196	-0.479168	1.24179	0.0137539	-0.629734	-0.806571	-1.03253	-0.826219	-0.143434	-0.560964	0.456818	0.492322	0.681677	-0.52546	-0.0284032	1.17873	-0.0376459	1.23367	-0.039703	-0.30919	-1.16085	-1.18965	-0.630106	0.665589	-0.386952	0.535792	-0.206583	0.240883	0.474968		+	21	97153.1	2460	2688	2724	2428	2542	2710	2711	1092	1132	2488	2029	1920
-1.11273	-1.57387	0.900602	-0.597107	1.02884	0.996285	0.147761	1.01912	-0.138938	-0.165343	0.0981264	0.411534	0.196855	0.262866	-1.15287	0.992302	0.637556	0.674983	-1.15287	-1.15287	-1.15287	-1.83245	0.338607	1.1483	0.247849	0.296317	0.3885	0.55481	-0.159671	-0.402072	0.531741	-0.724001	0.397263	-0.895571		+	4	78415.4	NaN	NaN	NaN	NaN	NaN	NaN	NaN	4723	4209	4137	4445	NaN
-0.927016	-1.0688	-0.970641	-0.692536	0.578022	0.801596	1.10697	-0.622099	-0.648256	-0.691851	-0.120758	0.384943	1.77126	1.71895	-0.713555	-0.759764	-0.752063	-0.49791	1.09247	1.18104	1.79332	-0.726791	-0.83895	-0.788478	-0.12674	0.871476	1.34254	1.89212	0.946673	0.996607	0.989449	0.931986	0.985562	0.966487		+	4	13343.3	1041	964	893	1027	805	807	1030	168	133	526	155	161
1.59078	0.474443	1.17614	-0.386731	-0.928952	-0.928952	-0.992742	-0.188896	1.46062	0.343206	0.981728	-1.14668	-1.14668	-1.54576	0.737849	0.154963	1.10748	1.26387	-0.868643	-1.49418	-1.5084	0.976922	1.13545	1.1949	0.342814	-1.44061	-0.766874	-1.16319	0.543829	0.74149	0.889576	0.798108	0.834053	0.833188		+	25	67286	96	111	103	99	119	95	129	323	327	400	249	310
1.50162	0.557885	1.04723	0.221461	-0.263514	-0.811842	-1.02156	0.925753	1.1151	-0.751634	-0.352354	-1.3238	-0.32354	-1.2106	1.22209	0.727371	0.511767	-0.41416	-1.40527	-1.071	-0.322236	0.340335	1.42592	-1.11424	-0.135739	-1.03353	-0.181864	-0.666174	0.614538	0.807543	0.291863	0.732056	0.518013	0.908627		+	4	17870.8	1536	1078	1361	NaN	1044	NaN	NaN	3779	3416	NaN	2789	NaN
-0.782959	-1.2023	-0.0400353	1.35996	1.30053	0.53119	-0.115979	-0.893517	-1.21547	-0.547717	0.445964	0.942804	0.815613	0.116062	-0.0879638	-0.598558	0.311412	0.594514	0.943336	-0.775497	-2.19606	-0.296514	-1.62032	-0.785004	-0.330708	0.367833	1.27154	1.24223	0.900268	0.473108	0.449595	0.151951	-0.425755	0.748251		+	14	149924	3469	3719	3865	4104	3576	3290	3555	3466	3752	2921	3539	2825
-1.45081	-1.10629	-0.545154	-0.252839	0.38138	0.848562	0.757213	-1.26099	-0.488521	0.121464	0.584947	0.755423	0.83267	1.27751	-1.18538	-0.455195	-0.162308	-0.0646791	0.618723	1.26348	1.48314	-1.54592	-0.297099	0.393334	0.718968	0.839822	0.618257	0.483975	0.945351	0.976907	0.79604	0.930354	0.746944	0.906074		+	18	63723.3	2650	2793	2751	3110	2852	2950	2887	1856	2096	2286	3031	2396
0.784693	1.16586	0.909155	0.649859	-0.615503	-0.345835	-1.39857	0.504786	0.499184	0.614035	0.712079	-0.475653	-1.78104	-1.71381	-2.06161	0.373399	1.49983	-0.786583	-0.182625	-0.393531	-0.383945	-0.443857	1.45143	0.933381	-0.349995	0.82869	-1.31027	-1.32471	0.878185	0.124229	0.593644	0.0693098	0.544132	0.674025		+	4	121137	NaN	NaN	NaN	NaN	NaN	NaN	NaN	6442	6385	NaN	5917	NaN
2.38548	-0.225838	-0.519265	-0.92342	-0.168629	-0.118801	-0.240601	0.338501	1.3212	-0.131911	-0.34548	-0.878706	-0.983397	-1.13694	1.59063	0.278753	0.36064	-0.0387714	-0.775761	-1.13841	-0.937866	1.41261	0.418454	-0.262841	-0.658092	-1.15867	-0.591245	-0.760695	0.263552	0.663778	0.799288	0.715756	0.886291	0.731734		+	3	28058	3076	2928	2980	3416	3119	3712	NaN	1586	979	3277	1004	2511
1.66671	-1.1893	-0.514412	-0.5894	-0.0321608	0.252923	-0.809192	0.361419	-0.471102	-0.653907	-0.594525	-0.500211	-0.207956	-0.160217	1.19082	0.391557	-0.074984	-0.119589	-0.11115	-0.112356	0.140806	1.68849	0.661996	0.0349009	0.0579192	-0.0833017	0.0591635	-0.320951	0.782401	0.630747	0.680949	0.822497	0.928551	0.687839		+	6	22444.9	1118	727	NaN	3751	NaN	NaN	NaN	2961	2507	NaN	2774	3462
2.11784	0.45184	-0.119705	0.339355	-0.323395	-0.642609	-0.937503	1.75522	1.13681	-0.592805	0.156052	-0.921336	-1.04695	-1.38998	1.92325	0.591468	0.0430871	0.0387348	-0.975335	-0.92746	-1.38009	0.49377	-0.529671	-0.655592	-0.529671	-0.915471	0.258004	-0.0795712	0.935665	0.968609	0.370746	0.954654	0.330402	0.271694		+	1	6848.73	660	389	534	528	474	467	853	820	674	465	773	866
-0.184196	1.55346	0.343965	0.951351	0.470724	-1.02925	-1.17714	-0.774286	1.53941	0.966713	-0.728471	-0.875736	1.0878	-0.538662	1.45156	-0.241701	-0.827725	-0.336221	-0.776414	0.0526611	0.438843	-0.116514	-0.879883	0.804474	1.83054	-0.363759	-0.280314	0.473783	0.188106	-0.45293	0.00690238	-0.306632	-0.165817	-0.386698		+	10	37193.8	2965	2963	3416	2998	3238	3280	3014	3732	4410	660	3009	1288
-0.601396	-0.664204	-0.814946	-0.375283	-0.237104	-0.0549578	0.49148	0.428593	-0.854058	-0.864486	-1.15647	0.240888	1.11684	2.04494	-0.116019	-0.378994	-0.425402	-0.719316	0.224303	1.49277	1.94138	1.42717	-0.491182	-0.933878	-0.849555	-1.14469	0.415291	0.963391	0.841272	0.881154	0.395253	0.948005	0.548117	0.701832		+	3	8044.48	1551	1348	987	1459	1579	1344	1111	480	403	521	441	436
-1.4405	-1.29157	-0.631213	0.0213099	0.738497	0.910936	1.00499	-0.490205	-0.936702	-0.86366	-0.38182	1.41595	1.19329	1.08019	-0.738224	-0.908123	-0.689168	-0.132808	1.13067	1.73967	1.00025	-0.0350708	-1.33048	-1.21358	-0.372087	0.440965	1.47097	1.31721	0.893569	0.934239	0.798332	0.961537	0.898103	0.895282		+	19	94478.7	3036	2509	2463	2528	2034	2664	2474	2446	2185	2761	2961	2794
-2.23318	-0.54858	0.752829	0.788979	0.102124	0.232265	0.608228	-1.20846	0.619604	0.665163	1.98638	-0.320053	-0.843983	-1.12303	-0.394287	0.292392	0.476984	1.80604	0.129952	-1.25079	-1.27294	-0.856686	-0.840866	0.946864	0.804478	0.626496	0.5909	0.33777	0.463217	0.208849	0.857708	0.923106	0.195347	0.319535		+	29	117943	2439	2392	3114	2553	2886	2649	2691	2517	3363	1885	1850	2671
1.58174	1.06379	0.53289	0.150404	-0.499024	-0.714172	-0.880514	1.21966	0.400332	-0.00829704	0.288322	-0.831778	-1.30886	-1.80046	0.894032	0.437116	0.0783526	0.122352	-0.56133	-1.22301	-1.85254	0.933392	0.162314	-0.62989	-0.781289	-0.70735	0.158793	0.236253	0.952821	0.93738	0.374441	0.986186	0.0911552	0.186095		+	13	70986.8	2365	2113	2426	2340	2126	2228	2749	2569	2563	2945	2305	2360
-2.0803	-0.959145	0.386961	0.226285	0.544066	0.428022	0.640471	0.489236	0.357625	0.596475	-0.00796167	-0.763508	-1.52718	-0.908118	-0.0458564	0.950529	-0.136437	-1.02809	-1.03941	-0.453469	0.022079	0.203749	0.201803	0.308835	0.495654	0.24267	-1.99721	-1.63525	-0.596404	-0.486465	-0.37918	0.377237	-0.0678649	0.814646		+	5	31662.2	NaN	NaN	NaN	NaN	NaN	NaN	NaN	6466	NaN	NaN	NaN	4170
-1.90713	0.43151	0.692279	-0.572242	-0.0920969	-0.526711	0.727462	-1.50119	-0.782222	0.0652263	0.435831	1.05598	1.43152	0.203585	-1.13389	-0.620669	-0.380631	-0.470931	0.596665	1.42765	1.70427	-1.69495	-0.546176	0.274109	1.28926	0.98861	0.415153	-0.236249	0.314114	0.414388	0.364582	0.728602	0.34123	0.830624		+	7	88064.3	NaN	NaN	NaN	NaN	NaN	NaN	NaN	6064	6396	NaN	NaN	NaN
1.50664	-1.21898	-1.32051	-0.60591	0.126909	0.0592243	0.555146	-0.311146	-1.17173	-1.16502	-0.930165	0.747395	1.14078	0.960026	-0.605454	-1.02677	-1.13052	-0.919413	1.15831	1.21154	1.17094	-0.206049	-0.368154	-0.412815	-1.13898	-0.0163759	-0.0913631	0.181017	0.587394	0.47288	0.46853	0.984665	0.710783	0.713198		+	12	80173.6	NaN	4448	4229	NaN	NaN	4386	4441	4282	4381	NaN	4334	3651
0.771703	0.590298	-0.817054	-1.2062	-0.653204	-0.822906	0.546409	0.253101	0.161926	-0.155362	-1.28228	-0.669587	-0.118892	0.887677	-0.411822	-0.0356652	-0.732251	-1.11119	-0.213991	0.337705	0.627485	0.596	0.615447	0.322652	0.0831569	-0.645051	-1.4352	-1.63688	0.805794	0.488713	0.146922	0.755644	-0.714522	-0.262519		+	8	65942.1	NaN	NaN	NaN	NaN	NaN	NaN	NaN	1162	1857	1577	2009	2206
1.70297	0.968178	0.475264	0.238613	-0.741987	-0.862274	-0.884501	1.38147	0.513692	0.437319	0.000110686	-1.07797	-1.1798	-1.25174	1.02	0.84895	0.60663	0.0958587	-1.14306	-1.24165	-1.36637	1.98461	0.256153	-0.271896	-0.581838	-0.840943	-0.811424	-0.839303	0.991824	0.966459	0.898483	0.977052	0.763799	0.870388		+	7	23499.5	457	629	645	726	616	673	609	654	653	1740	1069	835
1.05844	1.06738	0.741911	0.822384	-0.713746	-0.828196	-1.1483	1.86939	0.251085	0.38062	-0.737285	-0.224468	-1.2643	-1.22703	-0.758465	0.711428	0.350815	-0.574238	-0.068595	-0.154829	-1.76975	1.25264	0.272185	-0.310576	0.792107	0.18094	-1.52689	-1.89014	0.716349	0.472677	0.801828	0.259411	0.326978	0.749765		+	7	28572.2	1432	1353	1012	1186	1081	1134	1476	2323	2988	3013	2357	2623
-1.9258	-1.07335	-0.177268	0.411029	0.722709	0.765565	0.725047	-1.39164	-0.622013	0.243296	0.0193459	1.27368	0.968768	0.40311	0.167694	0.283554	0.463388	0.51225	0.492856	-2.7565	0.235699	-1.48872	-0.811632	0.389997	0.88586	0.910196	0.734624	-0.0415464	0.926248	-0.284364	0.901627	-0.332632	-0.21003	0.882748		+	71	485423	NaN	NaN	NaN	NaN	NaN	NaN	NaN	4462	4500	3882	4903	4497
-2.1408	-0.643138	-0.0716226	0.723614	0.593192	0.896535	0.0837124	-1.04632	-0.393187	-0.0126043	0.196103	1.19871	1.07267	0.840229	-0.254156	0.333299	0.571673	1.039	-1.47288	-1.47288	0.564607	-1.15859	-0.400074	-0.0284444	0.396223	0.936775	1.16346	1.19543	0.86846	-0.181391	0.876831	-0.469048	-0.307528	0.97411		+	22	100736	NaN	NaN	NaN	NaN	NaN	NaN	NaN	4617	4731	NaN	4291	3079
1.02772	1.81759	0.197469	0.122933	-0.624498	-0.812909	-1.00857	-1.16627	0.205662	1.22003	1.72975	-0.359846	-0.646404	-0.598221	-1.59865	-0.290434	0.79301	1.84362	0.553087	0.121224	-0.0959694	-0.200524	0.0222805	0.795545	0.0353867	-1.08519	-0.495413	0.74312	0.143166	-0.345411	0.0839895	0.838919	0.0742425	0.365545		+	24	134208	2546	2186	2082	2308	2561	2123	2276	3222	3143	3866	3446	3727
-0.422651	-1.59858	-1.24547	0.0737038	0.976471	0.849883	0.460128	-0.529341	-0.352402	-1.37471	-1.31573	0.871422	0.846847	0.954976	-1.13799	-0.613694	-0.264164	-0.781738	0.0954486	0.192914	0.562609	-0.918715	0.0478064	-1.26167	-0.586149	-0.0872987	-0.232797	0.115359	0.695298	0.550237	0.391083	0.741588	0.533617	0.759098		+	9	37452.5	2188	2316	2173	2171	2382	2246	2257	4112	4395	NaN	4100	3011
0.150616	0.462638	0.464133	1.03979	-1.1311	1.27614	-1.1311	0.565704	0.844667	0.987721	0.85441	-1.15419	-1.15419	-1.15419	-0.330274	0.62344	0.602134	0.633586	0.434727	0.431936	-2.67144	-0.92821	0.964027	1.94056	0.41663	0.142932	-1.61752	-0.0260183	0.490596	0.61765	-0.103618	0.462374	0.212609	0.579742		+	14	130524	NaN	NaN	NaN	NaN	NaN	NaN	NaN	NaN	NaN	NaN	NaN	NaN
0.739975	0.819364	0.94803	1.20145	-0.927205	-0.927205	-0.927205	1.08058	1.36231	-0.771853	-0.771853	-0.771853	-0.771853	-0.771853	1.40301	-0.617361	-0.617361	-0.617361	-0.617361	-0.617361	-0.617361	1.97942	-0.473974	-0.473974	-0.473974	-0.473974	-0.473974	-0.473974	0.441859	0.267501	0.267501	0.579611	1	0.579611		+	1	38231.9	NaN	NaN	NaN	NaN	NaN	NaN	NaN	NaN	NaN	NaN	NaN	NaN
1.9406	0.677713	0.239673	0.199968	-0.385366	-0.660742	-0.820844	1.65565	-0.061531	0.204323	-0.168541	-0.439412	-1.10488	-1.30553	0.417187	0.667992	-0.176249	-0.290002	-0.379086	-1.10272	-1.54266	1.41675	0.343946	-0.5274	-0.90031	-0.828055	-0.526788	-0.75335	0.967173	0.838027	0.887082	0.797247	0.662345	0.804666		+	10	44220.5	2428	2471	2455	2529	2660	2694	2993	2823	3290	3480	3522	2677
0.5436	1.25393	1.10227	0.604522	-0.515407	-0.564664	-1.33202	-0.158939	1.29691	1.00355	0.889711	-1.58633	-1.05653	-0.833228	0.7721	0.676549	1.22888	0.671888	-0.889558	-0.777693	-1.67494	1.47982	-0.0348685	-0.397501	-1.37103	-0.947028	-0.0181316	0.280343	0.871049	0.965239	-0.0419461	0.828054	0.0161089	-0.107478		+	8	81096.1	4464	4627	NaN	4071	NaN	NaN	4003	5347	5829	NaN	NaN	NaN
1.41805	1.05447	0.412633	0.413946	-0.394585	-0.580968	-0.747662	0.857193	0.568066	0.344107	0.667195	-0.90786	-1.04187	-2.05335	1.02968	0.91108	0.542102	-0.034427	-1.0903	-1.07877	-1.64212	0.828068	0.242521	1.42454	-0.18353	0.150756	-1.99042	-1.33496	0.916353	0.969586	0.712732	0.939387	0.762715	0.720274		+	5	50076	3937	3725	3897	4078	3604	3726	NaN	5577	5120	3913	4675	4564
-1.46374	-0.937101	-0.802861	-0.121333	0.508565	0.6015	0.756393	-0.0115581	-0.925019	-0.671487	0.0406397	0.279258	1.62894	1.35304	2.61556	-0.565638	-0.243974	0.42934	0.323027	-0.870946	-0.451147	-0.294539	-0.725946	-0.723379	-0.779872	0.0880791	1.60314	1.9986	0.784046	-0.585933	0.746983	-0.232944	-0.365602	0.928957		+	2	18511.9	NaN	NaN	2206	NaN	NaN	2129	2301	2847	2963	2210	3143	2989
-0.336673	-1.23017	-1.1878	-0.767107	0.487191	0.824137	1.1903	-0.174721	-1.08584	-1.12249	-0.755406	1.02387	1.62976	1.32051	-0.254576	-1.10851	-1.08673	-0.744014	1.31174	1.38166	1.2315	-0.0470328	-1.35219	-1.17935	-0.530295	0.427998	0.732536	0.773689	0.980127	0.971046	0.974025	0.990505	0.953727	0.962554		+	4	11546	4563	NaN	2637	NaN	155	4711	NaN	3028	2601	NaN	2073	3356
1.77858	0.917885	0.400303	0.159927	-0.576707	-0.698834	-0.879115	1.53961	0.796225	0.0761517	0.552747	-0.949564	-1.06094	-1.71885	1.65594	0.621651	0.175614	0.162685	-0.158376	-1.37367	-1.84987	0.99658	0.762475	0.0457657	-1.0317	-1.18329	-0.32746	-1.02402	0.958628	0.93164	0.854688	0.943208	0.679523	0.738294		+	26	312291	3365	2800	2772	3017	3402	3342	3512	3487	3607	2856	3706	3153
0.777104	-1.13487	-0.0101804	1.32782	0.49787	0.416427	-0.173067	1.86417	0.202274	-1.28937	0.123499	-0.250047	-0.455879	-1.40118	1.97248	0.115254	-0.555468	-0.188269	-0.343215	-0.958751	-1.59339	-0.165364	-1.15658	-1.60142	-0.455477	1.01926	0.835524	0.79926	0.313279	0.235996	0.305337	0.936428	-0.298188	-0.0607613		+	17	75421.9	2186	1856	2572	2069	2217	2608	2115	2946	2812	2866	3113	2984
-1.29629	-1.048	1.20318	1.42664	0.01138	0.301054	-0.783153	-0.779655	-1.10746	-1.11337	0.0147662	1.3703	1.21378	0.31895	-1.22435	-0.599393	-1.11884	-0.35996	1.10504	1.27346	1.33027	-0.705574	0.158958	1.07501	1.45576	-0.577402	-1.55251	-0.333624	0.14567	-0.0378661	0.573477	0.888099	-0.554143	-0.546037		+	15	92860.7	3915	3488	2972	3686	2982	2741	3171	2002	1663	2604	1931	2213
-1.7038	-1.1228	-0.438966	0.476243	0.18317	0.97498	0.589358	-0.85431	-1.0998	-0.321243	0.267936	0.96934	1.04299	1.51643	-1.10806	-0.96947	-0.19918	0.213361	1.07389	0.954645	1.34785	-0.626816	-1.12243	-0.394662	0.416573	1.1313	0.630468	0.640902	0.888933	0.907164	0.832852	0.988485	0.92754	0.927346		+	10	46313.8	1081	1084	1417	969	1097	1171	1098	909	1047	842	1284	1287
1.80782	0.872814	0.225347	0.349462	-0.537962	-0.849284	-0.790329	1.6713	0.0975627	-0.368192	-0.876389	-0.654123	-0.723372	-0.732307	1.4598	0.160778	-0.535504	-0.53691	-0.587549	-0.954679	-1.0011	1.2439	0.70509	0.108941	-0.40081	-0.798243	-1.34648	-1.10456	0.860548	0.937717	0.971698	0.968751	0.908881	0.851968		+	6	53283.9	4151	NaN	NaN	3965	3962	4269	NaN	2743	3276	2902	3347	2938
-1.75667	-0.733127	-0.447802	-0.171535	0.0911455	1.26415	0.842954	0.83513	-0.837064	0.261623	-1.24303	-0.160453	1.23465	1.61484	1.52715	-1.0181	-0.181803	-0.373995	0.976542	0.161026	0.794739	1.4057	-1.00154	-0.873963	-0.620667	-0.565201	0.969365	1.62017	0.371028	-0.109939	0.206093	0.60899	0.693491	0.853766		+	34	208829	3980	4707	NaN	NaN	4570	4815	NaN	3725	3746	3990	5043	4259
-1.14203	-1.21126	-1.03968	-0.133581	0.907978	0.77101	0.877875	-0.267147	-0.61819	-0.416904	-0.408852	0.803695	1.16279	1.47036	-0.492604	-0.498471	-0.0143762	-0.416322	0.899537	1.22227	1.67116	-0.710053	-0.568967	-0.46735	0.0827206	0.702495	1.59269	1.35418	0.906899	0.884093	0.941812	0.977724	0.926807	0.938345		+	1	13798	NaN	NaN	3440	NaN	NaN	3535	NaN	2472	2597	NaN	2507	NaN
-1.71942	-1.01197	-0.403188	-0.138682	0.495293	0.916193	0.831173	-1.61348	0.206967	0.48251	0.689942	0.900469	0.651242	0.632666	-1.1321	-0.46023	0.0470308	-0.250271	0.843195	0.431675	1.60409	-1.42881	1.18903	1.38002	0.683058	-0.230886	-0.0628961	0.299082	0.814247	0.892615	0.168147	0.717262	0.181715	0.631041		+	33	274380	3360	3605	3942	3635	3652	3567	3584	3637	3079	4272	4715	4468
-2.16705	-0.650825	0.110628	0.668358	0.394502	1.02905	0.401182	-0.0866837	0.287127	0.422507	0.717514	-1.01414	1.30349	0.553846	-0.836439	-0.10697	0.414904	0.799821	1.51487	0.66719	0.471128	-0.549546	-0.147859	0.431718	0.492928	0.825754	0.697597	0.730114	0.376508	0.845427	0.929917	-0.164737	0.914125	0.109606		+	14	142855	NaN	NaN	NaN	NaN	NaN	NaN	NaN	4951	5087	4298	5122	3832
-1.22036	-0.443656	-0.00122896	0.539515	0.0282662	-0.768102	-0.227358	-1.78261	-0.178015	0.376747	0.956087	1.02982	0.668172	0.0045645	-1.6984	-0.551158	-0.178103	1.08547	0.921003	-0.270364	0.331337	-1.76923	0.096738	0.187027	1.21173	0.432096	0.162663	0.176995	0.779353	0.89925	0.889177	0.89339	0.911788	0.928612		+	10	36860.6	2267	2521	2502	2303	2380	3016	2418	2649	2511	1162	2250	1766
1.4865	1.4823	0.40973	-0.373372	-0.829249	-0.692206	-0.837639	0.970857	1.33559	0.971851	-0.107431	-1.1897	-1.20659	-0.899501	0.837366	1.38401	1.16418	0.121438	-1.22695	-1.17876	-0.967151	1.10545	1.65532	0.765435	-0.480735	-0.31805	-0.963911	-0.75242	0.930564	0.890678	0.950335	0.993414	0.900684	0.932725		+	34	150466	2102	1918	1982	2209	2663	2067	2485	4920	4597	NaN	NaN	NaN
-2.45073	0.530737	0.432593	0.475948	0.337785	0.324445	0.270133	-1.44089	-1.44089	0.671021	0.717268	0.485072	0.623169	0.440432	-1.15754	-1.15754	0.89678	0.869195	0.788834	0.647723	0.614239	-0.947918	1.03865	0.96424	0.876519	0.918187	-0.947918	-0.947918	0.6029	0.603002	0.526994	0.996186	0.147073	0.0948486		+	2	42469.5	NaN	NaN	NaN	NaN	NaN	NaN	NaN	NaN	NaN	NaN	NaN	NaN
-1.56565	-0.887209	-0.411047	-0.335864	0.00604152	0.840219	1.13021	-1.17529	-0.681458	0.129842	0.0979271	1.17798	0.83196	1.55256	-1.36575	-0.385377	-0.412469	-0.254999	0.732149	1.34509	1.65326	-1.07416	0.174327	0.674234	1.17671	1.14594	-0.435817	-0.348654	0.928803	0.97505	0.0685544	0.930063	0.0451461	0.282295		+	6	31162	2519	2594	2820	2450	2375	2192	3165	2545	2959	2150	2321	2670
0.984572	1.38096	0.706829	0.422344	-0.580766	-0.563238	-1.0567	1.3287	0.317712	0.598644	-0.488119	-0.900276	-1.59152	-0.855918	0.14207	-1.37852	1.81065	-0.98265	0.434349	-1.06774	-0.523882	-0.645718	0.367635	0.664934	0.596954	0.83443	-1.79775	-1.65091	0.817365	0.0477277	0.508702	0.40112	0.372458	0.366891		+	6	30689.1	929	777	971	943	754	851	1073	2279	2176	2059	2411	2520
-0.436453	0.142159	-0.799582	-0.779629	-1.04699	0.648943	0.285814	-0.465505	-1.09649	-0.656836	-0.754537	0.753723	1.00815	2.16428	-1.10916	-0.209611	-1.03856	-0.999607	0.474485	1.58583	1.68443	-0.720515	0.665209	0.940506	1.12958	0.491532	-0.953316	-1.10482	0.414468	0.676392	-0.689598	0.885502	-0.660837	-0.7175		+	2	46618.4	3315	3515	3612	3818	3589	3838	3501	3485	4216	2612	4017	3543
1.44764	-0.69069	-1.71648	-0.791204	0.660054	0.307566	0.296551	0.62265	-0.746909	-0.994596	-1.16943	-0.101676	0.589348	0.380167	0.673155	-0.854032	-1.65572	-0.877221	0.762599	0.454512	0.411446	0.864157	-0.403672	-0.0667803	-0.395698	-0.104656	-1.02563	-0.802361	0.858862	0.953253	0.309036	0.878252	0.0593469	0.0275307		+	3	42758	NaN	NaN	NaN	NaN	NaN	NaN	NaN	NaN	NaN	NaN	NaN	NaN
-1.92481	-0.474663	0.721338	0.706388	0.467188	-0.848413	0.362538	-0.786695	0.144181	1.40401	0.221171	0.82309	-0.870684	-1.85755	-1.05187	-0.347777	-0.0746761	0.437388	1.64501	1.00066	-0.0234696	-0.329723	-1.53253	-0.871685	-0.350702	1.0549	0.348604	0.628327	0.444116	0.487077	0.143185	0.25273	0.646768	-0.335336		+	6	171477	4519	NaN	4157	NaN	NaN	NaN	4161	4982	5067	NaN	4939	4501
2.04298	0.791506	-0.0981343	0.077802	-0.458306	-0.539635	-0.778642	0.690801	-0.47644	-0.413306	0.16958	-0.618858	-0.839092	-1.05199	0.3723	0.344838	-0.176931	-0.679084	-0.814431	-0.435854	-1.18712	1.26473	0.0412533	-0.929051	-1.15759	-0.665739	-0.638937	-0.718619	0.852212	0.84399	0.877773	0.582593	0.71853	0.58232		+	12	46457.6	1520	2636	1386	2624	2347	1687	1597	1776	2949	2600	3699	1840
0.380663	-1.40188	-1.13758	-0.970195	0.442333	0.967992	0.709567	-1.53348	-1.10021	-0.193709	0.290038	1.25122	0.97149	1.15447	-1.52336	-0.682802	0.261319	0.909198	1.01035	0.531068	0.393785	0.133271	-0.136107	0.0198489	0.686205	-0.448018	-0.837908	-0.533085	0.506113	0.104899	-0.670602	0.888572	-0.16127	-0.51123		+	19	94234.9	2582	3031	3237	2719	2827	3270	2717	3497	3924	NaN	3477	3762
0.264044	-1.57989	-1.07806	-0.132751	0.713355	0.100657	0.059811	-0.824691	-1.02541	-0.357802	0.733059	1.69302	1.13013	-0.196355	-1.06095	-0.89522	-0.0417088	0.367093	1.0604	0.930576	0.983057	2.28796	-0.644292	-0.0186512	-0.157945	0.0309279	-1.45644	0.776975	0.657413	0.548339	0.31335	0.817532	-0.417159	-0.441498		+	14	77817.4	3227	3497	3335	3855	4179	4194	3611	3234	3548	NaN	3365	3214
-1.2721	-1.21249	-0.849419	0.266883	0.0772199	1.26397	0.976764	0.806541	-0.686311	-0.716368	-0.636215	0.746426	1.85855	-0.0751435	-0.210009	-0.526462	-1.88269	-1.21279	0.496871	1.15032	1.138	1.44873	-0.0560135	1.04106	0.215768	-0.142188	-1.17628	1.28964	0.4468	0.653331	-0.440114	0.720649	-0.315034	-0.458711		+	19	212484	4041	3705	3666	3625	3901	4507	4482	4194	4543	3872	3763	3586
-2.38187	0.312413	0	0.223785	0.742257	0.119647	0.237079	-0.874585	-2.1123	1.07091	-0.654071	-0.241498	1.01401	0.267106	-0.772198	-1.13388	-0.464766	-0.0367714	0.698656	1.0724	1.80782	-1.39997	1.17636	1.24595	0.598001	0.588722	-0.555629	0.675322	0.160657	0.406721	0.773779	0.590428	-0.0335814	-0.0510558		+	16	126316	3946	3731	3908	3697	3793	3892	3813	4939	5075	NaN	4842	NaN
2.14747	-0.230055	-0.774308	-0.573794	-0.917533	-0.459214	0.521875	0.138764	-0.711255	-0.304408	-0.522362	-0.885618	-0.500567	-0.231757	0.701737	0.629626	-0.0554359	-0.150083	-1.09655	-1.30387	-0.767539	0.0715483	-0.705614	-1.36558	-0.520575	-0.366376	0.466297	0.904222	0.829243	0.509191	0.4496	0.414311	-0.434678	0.27813		+	34	317789	3674	3811	3530	3802	3888	4049	3963	4442	4519	3309	4010	4086
1.32237	-0.43328	-1.31321	-1.27239	-0.32628	0.308681	0.700076	0.0203745	-1.03275	-1.19548	-1.2656	0.447711	0.898861	1.50745	-0.804705	-0.644381	-0.96702	-1.01581	0.670073	1.43485	1.73757	-0.36204	0.958509	0.423623	0.266491	-0.60012	-1.54926	-1.29214	0.727496	0.464924	-0.605344	0.928012	-0.874574	-0.925969		+	17	110409	2101	2490	2099	2462	2005	2224	2509	4039	3955	3740	4197	4169
-0.698038	-0.904122	-0.938469	-0.732385	-0.0769237	0.87049	0.77031	0.959226	-0.805474	-1.28738	-1.25984	-0.022948	0.335041	1.25296	0.726277	-0.407909	-1.28058	-1.43692	-0.14355	0.538667	1.15835	0.568429	-0.346613	-0.842941	-1.00838	-0.228148	-0.379293	-0.166873	0.670609	0.703163	0.174443	0.975648	0.794548	0.809463		+	31	102850	2612	NaN	NaN	NaN	3785	3386	2083	1679	1356	1952	1853	1941
-0.0576801	1.47084	0.259561	0.749842	0.0865202	-0.259561	-0.23072	1.32139	-1.49126	-0.0849365	-0.279873	-0.0988605	-0.753289	-0.488733	-0.383051	0.480691	-0.0262878	0.461914	0.706016	-1.735	-1.24679	1.311	-1.17555	-0.862207	-1.05426	-0.427566	0.441717	-0.144544	-0.519202	0.677797	-0.709224	0.00619413	-0.576422	0.679392		+	8	18562.6	773	615	848	832	729	675	700	792	900	1126	876	737
-0.202076	-0.433019	1.53608	-0.433019	0.417825	1.29298	-1.138	-0.568014	-1.11857	-0.858958	-0.0711695	0.577861	1.31641	1.38355	1.87067	-0.585689	-0.036488	-0.126768	-0.153099	-1.18755	-1.18755	0.807533	-0.100861	-0.301289	-0.469391	-1.02219	-0.469391	-0.378875	-0.0698535	-0.0270367	-0.212791	-0.557722	0.701258	-0.472511		+	23	93978.1	1200	1289	1317	1138	1046	1230	1116	1791	1755	1758	1780	1607
1.64089	1.35843	0.0288877	-0.0852364	-0.718625	-0.304925	-0.924048	1.14296	0.00866161	0.37632	0.314582	-0.792998	-1.14407	-1.45368	1.20454	0.522213	-0.0513786	-0.344971	-0.586912	-1.32361	-1.31274	0.878237	-0.173487	-0.216125	-1.46019	-0.317507	-0.518377	-0.673767	0.783957	0.913179	0.64826	0.907518	0.661564	0.443109		+	42	510084	4031	3882	3390	3827	3811	3754	3899	5497	4956	4240	5006	4396
-2.02022	-0.765258	-0.00307992	-0.187054	0.898721	0.864226	0.670396	-1.39227	-0.380231	0.160097	0.437408	0.861475	0.574635	0.768085	0.157638	0.554697	0.872738	0.880245	-1.38477	-1.38477	-1.38477	-1.24141	-0.0260004	1.26787	1.0094	-0.150618	-0.101386	-0.709089	0.969725	-0.636138	0.293024	-0.516768	0.536905	0.388054		+	4	44325.1	NaN	NaN	NaN	NaN	NaN	NaN	NaN	4637	4127	2376	3291	2512
0.525285	0.916017	1.40635	0.724482	-0.520497	-0.949536	-1.06446	-0.626336	-0.323557	1.41593	1.60591	-0.329494	-1.24377	-1.19627	0.250087	0.304118	2.27239	0.767242	-0.730192	-0.799661	-1.28594	-0.671051	0.691515	-0.463921	0.90114	1.06086	-0.920606	-0.80082	0.769343	0.927956	0.289553	0.841975	0.110399	0.447422		+	18	87623	1865	2811	1840	2348	1981	1989	2550	2544	2910	2134	3171	2091
-0.727832	-0.0881014	0.284382	2.27696	-0.0188665	-0.50628	-0.297191	-0.313418	0.0156151	1.51578	0.790794	-0.00669219	-0.480723	-1.09975	-2.12555	-0.163792	0.60223	-0.500094	0.191194	0.695647	0.901165	-1.67717	-0.118149	1.32408	0.995438	0.799881	-0.243088	0.604325	0.575003	0.00369491	0.584368	-0.0227197	0.710293	0.506631		+	3	37329.5	1743	1687	1705	1572	1591	1623	1515	3922	4051	NaN	3873	NaN
1.72323	0.688366	0.846583	0.0813284	-0.742046	-0.829227	-0.758191	0.607177	0.363297	-0.864512	1.4089	-0.788825	-0.141282	-1.10559	-1.4403	0.726857	0.701712	0.716129	0.636671	0.423777	0.424447	-0.353353	0.98384	-0.202919	-0.319924	-0.370068	-0.413527	0.50245	0.422446	-0.601641	0.0408577	-0.249236	0.275829	-0.116399		+	1	37512.5	3044	2987	3675	3013	3178	3150	3482	5602	5431	3591	5121	NaN
0.101586	1.08198	1.54637	0.407958	-0.0274122	-0.927178	-1.18518	1.01983	1.24008	-0.090971	-0.215458	-0.694252	-0.368672	-1.51778	1.03189	0.974772	0.780579	-1.78581	0.0152308	-1.3327	-0.79581	0.51677	1.09002	0.485707	-0.677731	-0.680554	-1.18038	-1.395	0.610542	0.578805	0.836404	0.626037	0.839024	0.882787		+	13	96901.2	NaN	NaN	3624	2447	3842	2277	3427	4640	4448	NaN	4789	NaN
-2.40129	0.594919	0.518238	0.641751	0.366935	0.181152	0.165713	1.63576	0.267716	0.0462564	-1.17177	-0.0644732	-0.74671	-1.40394	1.09396	0.347472	-0.615431	-0.933966	-0.586252	-0.761325	-0.914514	1.38598	0.193924	-0.739571	-1.01144	-0.697745	-0.811817	-0.557055	-0.730796	-0.769274	-0.863532	0.919028	0.969719	0.85278		+	5	64866.5	2942	3826	3021	3854	3053	3261	3096	4262	3996	2913	4339	NaN
-1.85809	0.322916	-0.206455	-0.598189	0.598189	0.894636	1.29696	0.706894	-0.270468	-0.105962	-0.488197	-0.178538	0.798824	1.81489	-0.569458	-0.0712687	-0.365339	-0.576377	0.119012	1.27799	2.13945	-1.19071	-0.133978	0.479302	0.784369	0.724613	0.2277	0.982505	0.330309	0.803499	0.715403	0.817487	0.434879	-0.00359104		+	11	32026.4	2768	2472	2320	2407	2532	2392	2361	1360	1689	1991	2197	2068
2.05167	0.291119	0.193192	0.463555	-0.994701	-0.392239	-0.734983	1.27185	0.479863	0.145509	-0.104789	-0.797779	-0.926664	-1.8438	1.24942	0.527735	-0.00189152	0.388053	-0.618819	-1.4249	-1.72754	0.935949	-0.312558	-0.693148	-1.67319	-0.351372	0.854009	0.463716	0.878206	0.845671	0.122045	0.959541	-0.267655	-0.0778918		+	9	76047.8	2433	2216	2185	2375	2306	2180	2201	2999	3201	2020	3391	2544
-1.64476	0.915983	-0.197751	0.641768	0.0384956	1.24082	0.198806	-1.03662	-0.209699	-0.246248	0.777119	-0.365031	0.982707	1.02839	1.24078	0.497128	0.85028	0.670308	0.130394	-1.19053	-2.09038	-0.243687	0.128082	-0.312439	0.296142	-0.819165	0.953104	2.21101	0.731361	-0.470735	0.348477	-0.771442	-0.853496	0.781384		+	13	94746.7	3421	3308	3319	3482	3956	3652	3071	3944	3695	NaN	3248	3514
-1.2226	-1.32311	-0.352493	-0.453	0.595146	1.49971	0.755958	-1.10073	-0.367783	-0.25326	-0.766978	1.23881	1.69691	1.1472	0.392878	-0.489093	0.813819	-0.168376	-0.582636	-0.51582	-0.502457	-0.220348	-1.46705	-1.21191	0.382709	0.0869793	1.09014	1.71059	0.928879	-0.467819	0.750293	-0.624358	-0.488594	0.606355		+	20	94890.1	3504	3697	3913	3642	2878	3915	3777	2369	3325	2783	2232	3252
-1.05664	-0.999883	-0.84699	-0.607227	0.391208	0.53831	1.39891	-0.614894	-0.996153	-0.620994	-0.309887	0.760687	1.73518	1.47593	-0.178289	-1.34596	-0.883494	-0.345697	0.704787	1.36395	1.56694	-0.941446	-0.966719	-0.499156	0.044229	0.558128	1.45113	1.6449	0.937352	0.921397	0.958463	0.966891	0.928506	0.972658		+	15	40936.7	2907	2353	2965	2502	3377	2595	2744	3022	2917	4145	2743	4041
-1.83218	-0.753173	-0.175132	-0.466905	0.791021	0.653392	1.19565	0.629046	-1.21543	-1.19462	-0.73935	1.07911	0.0671191	1.87517	-0.225889	-0.306934	-1.11947	-1.39793	0.424554	1.55712	1.59452	0.417993	0.690383	0.229797	-0.597275	1.53231	-1.88989	-0.513082	0.467042	0.641756	-0.244972	0.721474	-0.361459	0.0210048		+	12	47773.8	2310	3132	2943	2934	3172	2906	2687	3751	4447	3425	4698	3517
1.31029	1.21924	0.941984	-0.118632	-0.616539	-0.819968	-0.901175	-0.0490052	0.268348	0.00856114	-0.0239122	-0.537581	-1.0232	-0.977446	-0.434614	0.742219	0.820222	0.26572	-0.677103	-1.17056	-1.26891	0.311542	0.894395	0.787966	0.753975	-1.11048	-1.32223	-1.47156	0.876019	0.751809	0.845539	0.91619	0.934137	0.961713		+	37	205644	3745	4093	2626	3728	3364	3489	2666	2827	2270	1351	1270	965
1.47208	1.16042	0.0961493	0.510586	-0.424383	-0.616682	-0.752617	0.781126	1.45695	0.335816	0.173409	-0.0518655	-0.219512	-2.18412	1.1545	0.724519	1.00878	0.817682	-0.405377	-1.509	-1.7216	-0.13823	-0.575055	0.0215481	-0.753889	-0.13823	1.49766	2.06055	0.789873	0.846602	-0.724342	0.789552	-0.885382	-0.82216		+	4	15410.4	4087	3613	3445	3478	3509	3670	3608	4212	4150	2798	3775	3126
1.5494	1.68872	-0.539687	-0.539687	-0.539687	-0.539687	-0.539687	1.65476	-0.615761	-0.615761	-0.615761	-0.615761	-0.615761	-0.615761	-0.472265	-0.472265	-0.472265	-0.472265	-0.472265	-0.472265	-0.472265	0.745623	-1.14538	-1.14538	-1.14538	0.936025	0.870338	0.865343	0.615887	-3.25029e-17	-0.145219	-7.98489e-17	-8.00249e-17	0.308283		+	5	54082.7	NaN	NaN	NaN	NaN	NaN	NaN	NaN	NaN	6061	NaN	5612	NaN
1.21393	1.19855	0.558204	0.607138	-0.537931	-1.03147	-0.863695	0.805952	0.690747	0.236329	-0.118885	-0.573303	-1.19253	-1.65975	1.2408	0.886044	-0.0143592	-0.715424	-1.34723	-0.546493	-1.27628	1.24482	0.918594	0.546385	-0.416472	-0.0744418	-1.15514	-2.00303	0.956755	0.827586	0.866152	0.84343	0.809144	0.970912		+	1	35496.1	2313	1859	1855	2176	2215	2016	2354	1855	1903	1596	1489	1534
1.56122	1.20939	0.564383	-0.784273	-1.1361	-0.491087	-0.139263	-0.0253135	1.19817	0.227821	-0.405016	-0.784718	-1.08004	-0.953474	0.484087	1.30457	0.894331	-0.3364	-1.32098	-1.56713	0.0738438	-0.0699731	0.629758	1.40724	0.396514	-0.303217	-1.31394	-1.62493	0.732312	0.814125	0.372033	0.849349	0.60294	0.754324		+	17	36638.5	45	40	56	53	43	43	44	267	309	156	244	166
1.1209	-0.314367	-0.00589103	1.73357	-0.130138	-0.194404	-0.837061	1.7301	-1.19322	-0.794952	1.42741	0.240557	-0.380748	-0.404645	1.74074	0.0692633	0.595894	0.178024	-0.102464	-1.49918	-1.75105	1.87176	-0.861878	-0.934668	-1.34714	0.248831	0.24344	0.362059	0.843812	0.6414	-0.044425	0.503805	0.169049	0.404569		+	21	66966.9	621	572	607	577	578	624	519	972	904	603	803	665
0.75949	0.0360994	0.044511	-0.0648388	-0.168581	-0.92001	-1.50041	-1.55683	-0.763442	0.150153	0.591651	0.569795	0.613507	1.45716	-1.58373	-0.234229	0.45424	0.833397	0.361945	1.20756	1.16017	-1.34998	-1.10745	-0.933924	1.37632	0.142796	0.0591673	0.744923	-0.861774	-0.834254	-0.593977	0.938152	0.745009	0.812641		+	22	127886	3527	3127	3247	2705	2629	3029	3386	3887	2162	NaN	4173	3682
1.97388	0.844899	0.308434	-0.131948	-0.617702	-0.717789	-0.789852	1.14508	0.340813	-0.0155521	-0.294601	-0.910464	-1.0962	-1.08465	1.00667	0.604384	-0.0017073	-0.267406	-0.99941	-1.03249	-1.2523	0.836233	0.325376	-0.252299	-0.488275	-0.555938	-1.10739	-1.14123	0.990495	0.969928	0.968874	0.98596	0.963627	0.971142		+	12	58681.3	298	379	360	398	350	373	322	1285	1380	823	1728	1366
2.04339	0.577217	0.318145	-0.0149464	-0.524549	-0.513161	-0.752304	1.17805	0.861274	-0.300252	-0.346162	-1.25289	-0.796081	-1.08072	1.17451	0.685536	0.172196	-0.11209	-0.899969	-1.25248	-1.32884	0.75596	0.120254	-0.56048	-0.764436	-1.16705	0.308317	-0.0121844	0.920437	0.93058	0.550392	0.936926	0.343801	0.617787		+	6	45306.5	2411	2152	3254	2668	3092	3013	2304	1880	2055	1579	1945	1748
-2.21233	0.239089	1.144	0.820167	-0.0181587	-0.0726347	-0.118031	0.234291	0.825467	1.71359	0.623868	-0.806397	-1.48203	-1.17145	-1.24953	-0.251357	1.01299	0.976694	0.792184	0.350569	0.259827	-1.20612	-1.30423	0.404172	1.26157	0.728363	0.370047	-0.532142	0.317741	0.892606	0.606735	0.0701316	0.861305	-0.0566707		+	26	126638	3181	3153	2975	2954	2614	3332	2920	2682	2903	2808	2914	3262
1.34009	1.10874	0.716692	0.394344	-0.621101	-0.856328	-0.945385	0.715454	0.647221	-0.36759	0.0430488	-0.696349	-0.989131	-1.35883	0.709171	0.235626	-0.251028	-0.418162	-0.876961	-0.677056	-1.48159	1.06489	0.459355	-0.790582	-0.736673	-0.937265	-0.379369	-0.884609	0.942708	0.923585	0.711014	0.938116	0.858129	0.785655		+	8	23226.1	937	654	965	812	895	865	1254	1870	1691	NaN	1645	NaN
1.92341	0.9059	0.438673	-0.308888	-0.703435	-0.7242	-0.765732	0.108639	0.847381	0.825653	-0.173822	-0.999475	-1.12984	-1.39057	0.269002	1.0967	0.424195	-0.377637	-1.07601	-1.10187	-1.2312	0.375329	0.777468	0.911514	0.455757	-1.01875	-1.36727	-1.36727	0.734986	0.812035	0.721832	0.9682	0.913746	0.964346		+	10	36426.1	40	52	59	39	50	65	43	191	267	225	275	203
2.24066	0.617821	-0.135413	-0.311026	-0.734191	-0.537419	-0.617821	1.41707	0.271847	0.255433	-0.244574	-1.0009	-1.24585	-0.908725	0.983818	0.0394655	-0.176655	-0.611245	-0.994154	-0.817969	-0.747495	1.14014	0.0215183	-0.300434	-0.724229	-0.56161	-1.1086	-0.763652	0.91832	0.978315	0.956336	0.963716	0.949681	0.931056		+	15	101540	1101	1490	1226	1420	1255	1412	1310	2552	2453	2635	3058	2840
-0.0472976	-1.24456	-1.22903	-0.727818	0.292963	0.692521	0.756055	-0.210636	-1.15087	-0.870018	-0.526081	1.08371	1.60877	1.37066	-0.176416	-1.02478	-1.14277	-0.561271	0.374181	1.77315	1.52875	1.72505	-0.83324	-1.08304	-1.26106	-0.293443	0.137246	0.771795	0.962869	0.955617	0.649836	0.962495	0.512398	0.447938		+	36	102526	2747	2964	3037	2582	2803	3384	3193	2056	2105	2463	1922	2467
1.69357	1.46718	-0.277182	-0.175597	-0.622572	-0.558718	-0.819937	1.7298	-0.846496	-0.178568	-0.201287	-0.596591	-0.401211	-1.15093	2.03117	0.787598	-0.851661	-0.406988	-0.700924	-0.742377	-1.13806	0.941161	-0.470057	-0.983037	-1.42483	0.367461	0.371649	1.93781	0.599416	0.95733	-0.0935427	0.760277	0.0412817	0.00979581		+	9	26040	1896	1580	1410	2013	2244	1987	2031	2670	2094	1429	2369	3203
-1.76803	-0.704253	-0.482191	-0.391252	0.75078	0.59005	1.19067	-1.13849	-0.533005	-0.181646	0.20949	0.757522	1.47129	1.43593	-0.866433	-1.07865	0.0885229	0.243135	1.32845	1.07986	1.04348	-1.30189	-0.0805212	0.275048	1.62876	0.212863	0.621049	0.764553	0.953792	0.893594	0.597493	0.906141	0.549628	0.635772		+	29	102290	2806	2876	2658	2567	2476	2160	2579	987	755	2012	1404	1479
-1.50262	-1.16151	-0.684785	0.383747	0.975549	0.404295	0.342649	-1.32107	-0.773158	0.54182	0.0913179	0.724455	0.523556	1.9542	-0.155582	-1.86059	-0.21952	0.632984	0.213836	1.05924	1.47838	-0.288499	-1.36729	-0.801039	-0.539174	0.315805	1.31403	1.97205	0.743245	0.67833	0.595837	0.70307	0.859897	0.729624		+	45	209213	2511	2770	2821	2693	2717	2623	2784	4045	3502	3738	3473	4264
-1.45981	-0.978748	-0.772175	-0.243007	0.521032	0.965307	0.741755	-1.78408	-0.877128	0.324086	0.868259	0.755394	0.408735	1.03756	-1.48512	-0.998445	-0.232032	0.20674	0.948245	1.16667	1.12069	-1.21436	-0.02001	0.942971	1.59955	0.398949	-0.163832	-0.548399	0.796961	0.980846	0.0933743	0.889506	0.235726	0.585624		+	22	87031.4	990	1357	1086	1156	1342	1603	1316	1625	2203	2725	1917	1826
1.19977	1.4131	0.63251	0.194541	-0.849475	-0.865636	-1.15169	-1.67648	0.63838	0.947924	0.894091	-0.052488	-0.29474	-1.07085	-1.30277	-0.10583	1.24823	1.83977	-0.115072	-0.47554	0.753747	-1.25602	0.596924	0.897621	1.80377	-0.874053	-0.536784	0.462829	0.196269	-0.158113	0.122545	0.68165	0.914359	0.723182		+	21	194418	4436	4540	NaN	4368	4496	4593	4343	5716	5923	NaN	5756	4384
-1.60849	-0.92142	-0.623784	-0.0229486	0.430459	0.767039	0.519472	-0.257494	-0.353854	-0.739293	0.261777	0.34743	1.10225	1.81959	-1.80065	0.319908	-0.503092	0.409509	0.147344	1.13959	0.608622	-0.817928	-0.688149	0.89839	0.174876	0.973013	0.434433	0.934079	0.769074	0.84804	0.759184	0.616906	0.458487	0.432002		+	32	132328	2104	2191	2697	1997	1049	2533	2639	2299	2228	2131	2188	2149
1.51514	0.906619	0.429668	-0.0143908	-0.869614	0.0678423	-1.6755	1.38212	-0.163002	1.04254	0.0152815	-0.81671	-1.13932	-0.876138	0.647482	-0.312281	0.747755	-0.240657	-1.27204	-1.14312	-0.484179	2.04591	-1.17626	-1.56649	-0.351205	-0.340056	0.228562	0.0613216	0.723012	0.590421	0.21822	0.941978	0.0773619	0.184329		+	34	133081	2444	2345	2177	2427	2623	2343	2493	3105	2689	2751	2802	2843
0.525422	1.12844	0.968815	0.662874	-0.64366	-0.163317	-1.7684	-0.762658	0.821763	0.983186	0.973252	-0.414979	-1.5052	0.886332	-0.993067	1.10911	1.01704	1.0554	0.249825	-0.405187	-0.354358	-1.12342	0.48937	0.984111	0.237118	0.878328	0.331509	-0.535915	0.153041	0.52741	0.269692	0.703057	0.745158	0.202227		+	16	158896	3971	NaN	4097	3959	NaN	4227	4014	5836	6280	NaN	NaN	NaN
1.29244	1.4401	0.593152	0.0446941	-0.815963	-1.05328	-0.749515	1.11048	1.30353	0.769439	-0.507061	-1.55352	-0.556126	-0.918083	1.00236	-1.70292	0.864973	0.254029	0.0539471	-0.0761594	0.119856	-1.11577	0.996362	-1.11577	0.59994	-1.11577	0.724195	1.27007	0.926862	-0.135652	-0.217465	-0.118478	-0.61951	-0.127347		+	4	30685.4	NaN	NaN	NaN	4261	NaN	NaN	NaN	NaN	NaN	NaN	NaN	NaN
-0.409489	-1.12922	-1.53732	0.250887	0.0950681	1.38985	1.05224	0.59243	-1.02545	-1.90577	-0.359265	0.616222	1.11586	-0.31168	1.45226	-0.181342	-0.728428	-0.108652	-0.192819	-0.736079	-1.38264	1.26392	-0.603844	0.0562284	-0.990109	-1.56217	0.178464	-0.110012	0.735355	-0.329401	-0.0442336	0.290895	0.38539	0.0980788		+	10	97214.3	3303	3113	3036	2986	2678	3168	3332	2521	2268	2093	2329	2165
-2.41044	0.390235	0.700619	0.292789	0.444372	-0.0103762	0.0870699	-0.0770879	-0.688358	0.187796	0.143648	-0.0872757	1.53938	1.4409	-1.78055	-0.0782742	1.08444	0.248502	-0.41265	1.33522	1.22123	-1.60238	0.140532	-0.0478908	0.933479	0.682248	0.752907	0.517378	0.0644791	0.722577	0.837587	0.668238	0.700251	0.351617		+	20	111658	4163	2707	4030	2803	3993	2706	3856	3054	3156	1823	4042	3568
-0.723114	0.534367	0.729364	1.45435	-1.24061	0.529367	-1.31311	-0.774902	0.0988558	1.23091	1.53386	-0.452823	-0.666479	-1.86869	-0.472118	0.341652	1.83411	1.28721	-0.317271	-0.827937	-1.01573	-1.80738	-0.417087	0.37535	0.0933441	0.849121	1.91511	0.265368	0.829663	0.714031	0.150176	0.944907	-0.101642	-0.00350999		+	20	146522	3928	3172	3194	3165	3861	3830	4472	4615	4382	4036	4182	NaN
0.824682	0.885819	1.09581	0.731648	-0.475139	-0.677157	-0.826012	1.20482	0.355964	0.575832	0.163927	-1.24713	-1.19425	-1.4336	1.66219	0.542142	-0.43621	-0.132584	-0.378858	-1.71819	-1.26612	1.96817	0.680164	0.174871	-0.766361	-0.40473	-1.41036	-1.08836	0.945288	0.718171	0.695994	0.831572	0.943334	0.834948		+	17	63984	1402	1509	1588	1545	1471	1446	1498	2239	1693	2379	2440	2586
0.724391	1.30668	0.117843	0.637741	-0.710527	-0.0415918	-0.0762516	-0.478808	-0.195565	-1.04245	-0.668111	-0.595521	-0.0418459	0.188733	-1.78337	1.15574	0.39496	0.415582	0.094593	0.405271	0.0192773	-0.140016	0.924301	-0.637118	-0.744391	-0.63221	0.00862391	0.168482	0.0313585	0.0689039	0.548415	0.0672769	0.250874	0.694275		+	5	36677.5	4390	3117	3257	3404	4051	3338	4266	3074	3561	NaN	2821	NaN
-2.2068	-0.502288	0.0634659	0.0852257	0.658232	0.476901	0.404369	-2.489	-0.122488	0.995363	0.519682	1.01915	-0.419789	-0.0273517	-1.78958	-0.694506	-0.644075	-0.413533	0.912079	1.32273	1.30832	-0.9949	-0.679059	-0.234907	1.52196	1.05807	-0.698799	-0.8962	0.852896	0.848185	0.422519	0.467367	0.0887921	0.611247		+	35	106063	1138	1191	1421	1207	1190	1194	1170	1569	1631	1707	1578	1666
-1.59351	-0.568791	-0.597454	-0.389644	0.237369	0.283947	1.1761	-0.175026	-1.00913	1.66183	-0.425714	0.814052	-0.475851	-0.257069	-1.32129	-0.412392	-0.0105143	-0.438094	0.225472	1.56896	1.82364	-0.168895	0.206913	0.545578	1.02845	-0.212594	-1.38153	-1.30943	-0.0400309	0.921039	-0.598475	-0.0394574	-0.763929	0.231629		+	2	16840.6	1863	2151	1991	2345	1955	1890	2124	2406	2133	2166	2168	2836
-1.4697	-1.09682	-0.487933	-0.417133	0.909196	0.630714	1.22544	-0.943024	-0.686002	-1.08989	-0.692122	0.80717	1.18658	1.80466	-0.170113	-1.06657	-0.803448	-0.681065	0.450984	2.01137	1.38722	-1.63546	0.365442	0.476603	0.295966	0.698925	0.379337	-0.232049	0.914806	0.766476	0.460194	0.895878	0.00071693	0.203564		+	7	40925.3	942	1177	1205	1126	1141	1190	1034	1466	1344	1666	1379	1464
1.6966	0.298761	0.211849	0.841964	-0.621061	-0.193742	-1.54088	0.0458732	-0.241959	-0.952544	0.0638627	0.468626	0.216773	-1.3663	0.434683	0.547797	-1.00349	-0.0231615	0.870981	-0.626439	-2.15618	1.04715	-0.395062	0.114862	-0.874082	-0.214786	-0.776218	-0.838027	0.435679	0.570677	0.633485	0.841731	0.38994	0.133074		+	6	103385	4343	4114	3789	4216	4222	4176	4199	5523	5957	4097	5388	4519
2.16168	-0.117581	-0.144715	0.162804	0.397966	-1.05823	-0.651217	1.11644	0.311397	-0.560738	0.0933631	-0.954875	-1.10582	-0.692117	1.16152	-0.237237	0.281626	0.382242	-0.939576	-1.22959	-1.27496	0.337933	-0.196427	-0.589776	-0.656571	-0.709759	-0.354756	-0.263222	0.792625	0.788786	0.56279	0.847912	0.405297	0.70133		+	11	81508	2903	3816	3777	3376	3371	2935	3294	5707	4950	4099	5212	NaN
-0.539923	-0.666964	-0.794005	-0.963393	-0.328189	0.434056	1.02691	-0.27729	-0.580576	-0.493923	-0.883862	0.199302	1.02251	2.40896	-0.717345	-0.367988	-0.554312	-0.670764	0.0978197	1.37879	2.24054	-0.522566	0.306904	0.389851	1.13637	-0.356672	-1.51793	-1.35204	0.989964	0.980999	-0.896926	0.971842	-0.821193	-0.857421		+	51	80903.3	168	183	119	120	96	122	135	36	39	47	51	51
1.69255	0.855317	0.518527	0.300325	-0.534536	-0.738508	-0.94248	1.16596	0.320434	0.226754	-0.181595	-0.943045	-1.1184	-1.43787	1.36746	0.498719	0.158579	-0.24821	-0.907806	-1.11465	-1.42721	1.03996	1.14941	0.510942	-0.59187	-0.319899	-1.08938	-1.46749	0.995891	0.997219	0.899051	0.995684	0.918915	0.906439		+	18	66801.5	540	449	416	560	567	574	547	870	836	767	1049	971
-1.61333	-1.25261	-0.276037	0.401408	0.401408	1.24602	0.92049	-1.10759	-0.831294	-0.398829	0.40003	1.06675	1.55327	0.79045	0.315742	-1.22973	-0.033236	1.27959	1.06355	-0.814283	-0.41545	-0.819902	-1.49379	-0.303251	0.63271	1.00709	1.32158	1.15685	0.954983	0.0975365	0.945637	0.124827	0.306856	0.9446		+	19	48770.2	636	743	785	697	609	570	726	655	648	805	714	792
-2.22571	-0.148232	1.05545	0.0746732	0.0568408	0.877131	0.359991	-0.325832	-0.191832	0.964802	1.54312	-0.248253	0.0197474	0.167853	-0.899233	1.0433	0.420074	1.3104	-1.24727	0.88952	0.266289	-0.951081	-0.349035	0.858869	1.17894	0.481637	0.0663013	0.14632	0.421837	0.501218	0.7045	0.576509	0.360977	0.827345		+	16	81089.5	2798	2960	2385	2432	2818	2667	3074	2286	2276	2106	2320	2565
1.44423	1.10007	0.854248	-1.01404	-0.915705	-0.719043	-0.768209	-1.11423	-0.423999	1.15367	0.397705	-0.161054	0.759254	1.54809	-1.62176	-0.105006	0.65337	0.799212	0.711707	0.274182	0.974222	0.0147668	1.40057	1.09388	0.809901	0.0374849	-1.21201	-1.09842	-0.507655	-0.739903	0.504428	0.795682	-0.078941	-0.342803		+	10	23699.3	130	141	129	138	143	141	131	188	184	196	222	238
0.413428	2.02025	-0.305577	-0.937051	-0.711971	0.0195382	-1.00583	-1.50585	-1.01372	1.18223	1.64081	0.731113	0.0525686	-0.335171	-2.15793	-0.466628	0.147837	0.491572	0.631499	0.905271	1.0817	-1.061	0.425565	0.820686	0.558352	0.610171	-0.853721	-1.55652	-0.643154	-0.539011	0.111229	0.620499	0.0786396	0.609621		+	14	86849.6	3232	3671	3609	3434	3717	3591	3964	5129	4770	4110	5145	NaN
-0.446018	0.969956	1.83154	0.418254	-0.250773	-0.724556	-0.648428	-0.808205	0.346994	1.16128	1.94299	0.077737	-0.897233	-1.1578	-0.355284	0.0104978	0.894607	1.84761	-0.278191	-0.947424	-1.06388	-0.422104	0.105526	0.959045	2.13845	0.245193	0.240759	-0.805633	0.741434	0.673901	0.51006	0.971445	0.91394	0.920721		+	4	14575.6	1452	1568	1500	1106	1410	1405	1046	3417	NaN	NaN	NaN	NaN
1.80239	1.35721	-0.498018	-0.32133	-0.636597	-0.295346	-0.511876	1.41431	0.384514	-0.180696	0.866227	-1.09702	-1.07989	-1.66651	1.50677	-0.562253	0.364867	0.154157	-0.995906	-1.12641	-1.30857	0.812656	-0.866184	-0.304359	-0.253485	-0.735681	1.6753	-0.556517	0.714721	0.589621	0.143757	0.87756	0.188869	0.0834338		+	12	91175.7	2206	1996	2218	2054	2184	2099	2314	5063	4228	3394	4829	4018
-1.25569	-1.1391	-0.815265	-0.378082	0.629058	1.02414	0.994996	-1.39765	-0.533916	-0.300567	-0.0184589	0.991557	1.08908	1.39208	-1.13196	-0.676684	-0.586251	-0.255705	1.14756	1.27229	1.3752	-1.02677	-1.25094	-0.0927252	0.630735	0.875285	1.41873	0.719045	0.966921	0.990125	0.900913	0.978927	0.854188	0.862704		+	24	83863.5	1218	1399	1423	1498	1380	1614	1584	2027	2245	1724	2068	1817
1.14384	0.731898	-0.976057	0.199609	-0.86497	1.24104	-1.36486	0.830062	-0.247361	-2.3002	-0.974143	0.211659	0.434794	0.0522773	1.46676	0.202551	-0.361481	-0.983861	-0.653222	-0.625437	-0.981083	0.175592	0.37004	-0.29285	-1.04413	-0.994041	-0.0159094	0.800182	0.459737	0.557941	0.0703677	0.353831	0.296735	0.29592		+	10	211291	4164	3820	3591	3724	3474	3834	3820	4413	4093	NaN	4625	4247
0.0403997	1.43419	1.50345	0.219313	-0.704109	-0.678138	-0.784909	-0.873344	-0.0048251	0.534709	0.745259	0.205725	0.482072	0.885626	0.568835	-0.198881	0.562791	1.83224	-0.428591	-0.392321	-0.894057	-0.0146726	-1.42691	0.621141	0.492755	0.162621	1.42813	1.26307	-0.152524	0.389896	-0.616544	-0.0599338	-0.117103	0.546919		+	29	136119	1296	1408	1287	1238	1188	1351	1229	2691	3043	2103	2981	2761
-0.547965	0.502328	0.817416	1.45259	0.382294	-0.320402	-0.507954	-0.532978	1.21241	0.222687	1.01848	0.229375	-1.25521	-1.82363	0.972003	0.589277	0.765452	-0.206551	0	-1.03275	-2.28421	-0.38381	-0.234423	0.282686	-0.573416	0.133299	1.75357	1.54673	0.82698	0.362038	-0.58404	0.696896	-0.790072	-0.833474		+	1	228484	NaN	4535	4189	NaN	NaN	NaN	4376	6258	6156	NaN	5739	NaN
-2.06465	-0.565886	-0.370841	0.71217	0.0551771	0.958542	0.501727	-0.524315	0.0890898	0.405529	0.322768	-0.300374	-0.324715	-1.48824	-0.442887	-0.263778	0.468939	0.5992	-0.383184	-0.719691	-1.46326	0.528283	0.388214	0.472574	0.34683	-1.59185	-0.802372	-1.14936	-0.0413997	-0.0861717	-0.521336	0.938459	0.634897	0.590003		+	12	65866.8	3237	3245	3064	3235	3574	2921	3156	2955	3148	3042	2785	2280
-1.62079	-0.604995	-0.489224	-0.354781	0.0466817	1.33696	0.379056	-1.13544	-0.584917	0.090414	0.297035	0.977913	1.19563	1.1152	-1.1483	-0.672441	0.139213	0.829372	0.959304	0.648817	1.07574	-1.45202	-0.526963	0.594894	1.22525	0.517972	0.661826	0.587901	0.908468	0.74882	0.677788	0.936899	0.905007	0.796954		+	13	78539.2	NaN	NaN	NaN	NaN	NaN	NaN	NaN	3550	3704	NaN	3726	3336
-1.5071	-1.19966	-0.604844	-0.00334168	0.471177	0.985796	0.972429	-1.79319	0.329082	0.552479	1.60073	0.234567	0.0197621	0.423596	-1.04551	0.781886	0.669546	1.46341	0.130314	-0.70849	-1.35257	-1.24253	-0.428969	-0.341562	1.0973	0.996446	0.714053	0.761118	0.437592	-0.272054	0.869784	0.672303	0.168321	0.722284		+	37	117970	2214	2376	2338	2393	2259	2079	2421	2127	2372	2345	2223	2226
-1.55053	-1.55053	0.986515	0.922778	0.337486	0.360415	0.271805	-0.941976	-0.941976	-0.941976	1.19743	0.714521	0.862573	0.934503	0.942899	-1.14735	1.04609	-1.14735	0.666381	0.57688	0.515432	-0.474331	-0.474331	-0.474331	-0.474331	-0.474331	1.9117	1.88294	0.603382	0.14908	0.221045	-0.156331	0.244913	0.522608		+	4	73748.2	NaN	NaN	NaN	NaN	NaN	NaN	NaN	NaN	NaN	NaN	NaN	NaN
1.2844	1.07598	0.864342	0.350583	-0.715707	-0.756097	-0.937043	1.21491	0.475672	0.516116	0.538586	-1.07695	-1.26344	-1.70384	1.07844	0.203855	0.688303	0.619834	-1.08671	-1.40709	-1.45102	0.766802	-0.0915584	-0.744866	-0.291842	-0.92846	-0.492126	-0.425365	0.966114	0.942065	0.616379	0.9864	0.558586	0.609926		+	16	67867.7	1589	1661	1751	1538	1296	1775	1751	2058	1909	1935	2580	2020
-1.19978	-1.19978	-1.19978	0.956998	0.730659	0.677776	0.691737	-0.938102	-0.938102	-0.938102	1.21817	1.03352	0.736106	0.683645	0.0995658	1.2781	0.380913	0.00265717	-1.44472	-1.38532	-0.79762	-1.86748	0.675907	0.512789	0.338212	0.672762	0.206324	0.187002	0.994001	-0.763058	0.346514	-0.744235	-0.063738	0.358569		+	1	7755.89	NaN	NaN	NaN	NaN	NaN	NaN	NaN	NaN	NaN	NaN	NaN	NaN
0.395622	0.889682	1.1412	0.79087	0.200993	-1.15243	-1.43988	0.156742	-0.791251	-1.15214	-0.354959	0.87851	-0.161051	-1.25448	0.764711	-0.525323	-0.981933	-0.445527	0.339133	-0.57852	-0.387897	-0.755186	-0.23018	-0.367308	-0.810037	-0.696417	0.764981	0.933453	0.0533321	-0.0355668	-0.854852	0.736764	-0.41264	-0.476923		+	5	165743	NaN	NaN	NaN	NaN	NaN	NaN	NaN	NaN	NaN	NaN	5753	NaN
-0.460554	-1.59884	-1.06325	-0.236898	0.525885	1.10033	1.03323	0.103034	-1.47277	-1.08892	-0.701032	1.11519	1.46873	0.993971	-0.12547	-1.38017	-1.18495	-0.700962	0.99908	1.41189	1.16176	-0.165723	-1.68575	-0.840889	-0.342638	0.982422	0.68997	0.863274	0.948672	0.964397	0.95594	0.993483	0.949691	0.954822		+	21	101579	NaN	NaN	NaN	NaN	NaN	NaN	4469	3232	3841	3930	3644	3789
-1.6492	-0.427571	0.157165	-0.553852	0.00892203	-0.205207	1.05211	0.902006	0.140572	1.19036	-0.325749	-1.15702	-0.278441	-0.769544	-1.38556	-0.116796	-0.375369	-0.555056	0.246959	1.88824	1.50257	0.327291	0.244902	0.410367	0.736491	0.0471678	-1.77913	-1.92193	-0.481614	0.71379	-0.575227	-0.582321	-0.911762	0.431411		+	3	27278.7	2835	3257	2754	3315	3184	3252	3278	3892	4063	3317	3479	3109
0.533051	0.952226	-1.18277	0.862802	0.0915199	0.890747	-0.545626	1.15324	-0.737319	-0.342525	0.919702	-0.503779	-1.12099	-1.27668	1.39945	0.0179558	-0.0809841	0.0472713	-0.802879	-1.04473	-1.69334	0.213741	-1.38803	-0.641224	-0.394005	0.136485	0.0643799	0.105583	0.254717	0.267935	-0.118139	0.849241	-0.182147	0.0993285		+	39	268571	2472	2782	2482	2542	2637	2659	2475	3580	3878	2500	3679	3261
1.4511	1.0854	0.576922	0.305731	-0.606455	-0.596183	-0.873537	1.02851	0.796336	0.136835	0.0807552	-0.936536	-1.2461	-1.56912	1.09751	0.721928	0.218232	-0.0445662	-0.930414	-1.2622	-1.41659	1.23422	0.54034	-0.190448	-0.655494	-0.862181	-0.875099	-1.18698	0.989157	0.994329	0.94761	0.995803	0.932337	0.913971		+	40	214824	2944	2403	3327	2711	2755	2961	2811	4782	4035	3529	4342	4616
1.52153	0.795796	0.264622	0.266166	-0.21714	-0.986107	0.0546229	1.3727	0.718504	0.0587804	0.614083	-1.06289	-1.09124	-1.63202	1.46901	0.488869	0.158153	0.0306698	-0.914367	-1.04554	-1.55178	1.96979	-0.0406403	-0.274345	-0.977337	-0.158901	-0.900374	-1.13689	0.811126	0.846802	0.774911	0.972886	0.811179	0.677492		+	12	83344.4	3894	3477	3500	3367	3815	2734	3731	2852	3225	2722	2584	2766
0.649952	0.742946	0.645908	0.989584	0.532697	-1.10482	-1.46062	-0.393559	0.704745	-0.105908	0.286343	-0.132058	2.2999	-1.51801	-1.30407	-0.321637	-0.00250301	1.65574	-0.647028	-0.190229	-0.309122	0.90188	-0.0878251	0.166288	-1.06861	-1.42526	0.286658	0.357988	-0.0106443	0.191112	-0.387129	0.16733	-0.510616	-0.050764		+	38	266939	3900	3077	2976	3442	3344	3644	3538	3113	2820	2608	3034	3178
-0.720433	-0.845183	-0.956073	-0.609544	-0.160443	0.546476	0.931816	0.663649	-0.428186	-1.46174	-1.33352	-0.0668312	0.679192	0.504343	1.34455	-0.60833	-1.3385	-1.04038	-0.292932	0.307621	0.994585	0.87552	-0.378026	-0.32553	-0.458626	-0.716335	-0.281518	-0.238036	0.641354	0.545188	-0.167907	0.921535	0.67065	0.452795		+	7	37482	438	712	817	663	510	809	914	667	643	477	623	537
-2.3842	0.240303	0.227014	0.382048	0.233658	0.968962	0.242517	-1.19179	-0.102648	-0.34078	0.120445	0.881215	1.10431	0.808522	-0.819131	-0.788883	0.530483	1.32844	0.641391	0.821435	-0.227144	-1.10572	-0.736044	1.28393	0.152069	0.23602	1.21839	0.892899	0.810499	0.612031	0.708506	0.504719	0.622731	0.634369		+	1	14628	NaN	NaN	NaN	3804	NaN	2899	2383	4028	3485	2174	NaN	NaN
1.56591	1.29937	0.284602	0.0876418	-0.561041	-0.68093	-0.972088	1.49926	0.522598	0.346971	0.0985226	-1.27223	-1.32791	-1.4093	2.02619	0.422976	0.55942	0.806724	-0.617408	-1.37638	-1.08643	1.09549	-0.475965	-1.13263	-0.865433	-0.299346	1.21324	0.99133	0.950877	0.874104	-0.170008	0.963062	-0.269201	-0.235828		+	2	11150.1	1230	1017	1073	1210	1575	1151	1553	1571	1617	1393	1866	2014
0.415719	1.27492	1.23985	0.480013	-0.411335	-1.2793	-0.586683	-0.953469	0.628772	0.996211	1.18368	0.0251209	-1.06595	-1.72959	-1.54562	0.43428	0.596568	1.5638	-0.604357	-0.403121	-0.565408	-0.346479	1.30506	0.310214	0.957106	0.109286	-1.33397	-1.39278	0.723589	0.441362	0.815295	0.798823	0.63078	0.897672		+	12	34006.1	1588	1771	1729	1787	2463	1805	1564	2891	3440	1896	2896	2240
-1.21195	-1.14466	-0.305144	-0.242896	0.118819	-0.0544675	1.3251	0.156712	-0.803633	-0.626077	-0.627621	-0.193767	0.459329	2.63323	-1.01911	-0.0823042	-0.913472	-0.901864	-0.239019	1.15284	2.0583	-1.13923	0.89035	0.265674	0.772135	1.19647	-0.57179	-0.474729	0.775831	0.741886	-0.035514	0.836637	-0.287497	-0.546694		+	3	12434.7	3405	3886	2580	3661	3099	3142	2829	1230	1564	1302	1019	1237
-0.218427	-1.19985	-1.07219	-0.505673	0.300212	-0.0349084	0.986411	-1.62283	0.829251	-0.0847084	-1.52252	0.29425	0.773521	0.795813	-1.60312	-1.02741	-1.13813	1.05398	1.54112	0.433994	0.0354281	-0.0145347	0.203485	-0.606303	-1.45762	-0.834705	0.72258	1.65695	0.188866	0.4703	0.506967	0.130764	-0.26624	0.607446		+	4	25895.5	1460	1514	1433	1634	1729	1761	1853	1879	1876	2205	1560	1649
-1.18242	-1.18242	-1.18242	1.09553	0.837295	0.60326	0.626442	0.988963	0.479262	-0.1252	0.149034	-0.771299	-1.25659	-1.83521	1.30413	0.46044	-0.260045	0.328663	-0.431589	-1.3205	-1.83357	0.765203	0.290528	-0.495003	-0.795006	-0.657834	-0.25816	-0.506846	-0.642605	-0.555016	-0.733215	0.986077	0.587126	0.603281		+	1	12806.4	3395	3182	2882	3281	3708	3005	2915	5940	5240	3549	4617	3691
-1.9542	-0.28859	0.766297	-0.131283	-0.19143	-0.131283	0.428548	-1.05039	0.271314	1.60569	0.696033	0.0906492	-0.584465	0.702372	-1.86314	0.306576	0.283108	-0.000640033	-0.0454423	0.957276	1.38183	-1.33922	0.203732	1.12163	0.67134	1.17201	-0.123751	0.169095	0.847577	0.844003	0.80989	0.488244	0.501554	0.782273		+	5	18906.2	NaN	NaN	2131	NaN	NaN	NaN	1936	3313	2727	NaN	3351	NaN
-1.72536	-0.342569	0.330055	-1.06212	1.29676	0.345698	0.264357	-1.29838	-0.324322	-0.122981	-1.86431	0.693265	1.15036	1.25375	-0.564916	0.348688	-0.858107	1.18376	0.202092	0.442928	-1.55705	0.333984	-1.23601	-0.463617	-0.933535	-0.206152	0.442011	1.13339	0.808006	-0.140065	0.150089	-0.42668	-0.660643	0.584142		+	10	36110.4	2601	3021	2808	3307	4017	3198	3161	2818	2994	3950	3071	3518
-1.05998	-1.58174	-0.131811	1.42247	1.02154	0.16751	0.433879	1.20588	0.468823	-0.29516	-0.576185	-0.320402	-0.862258	-1.53874	-1.43245	0.966586	0.671345	0.63766	0.577495	0.413932	0.422939	1.78776	0.289994	-0.0546315	-0.534301	-0.888572	-0.904357	-0.906111	-0.6722	0.304958	-0.713152	-0.566376	-0.754569	0.901592		+	6	132634	NaN	NaN	NaN	NaN	NaN	4845	NaN	NaN	6338	NaN	NaN	NaN
2.01134	0.901943	0.0909709	-0.135347	-0.535841	-0.687829	-0.842035	1.46533	0.125369	-0.424416	-0.799374	-0.761418	-0.724612	-0.699309	1.48347	0.0812285	-0.321501	-0.788589	-0.651096	-0.709603	-0.768111	1.25415	0.205611	-0.690732	-0.929153	-0.766182	-0.517844	-0.121194	0.95353	0.955199	0.818649	0.996693	0.910831	0.936372		+	49	238098	1677	2350	1970	1911	1675	2101	1940	3029	2537	2431	3053	2724
-1.45583	-0.604305	-0.78285	0.26095	0.851521	1.75798	0.0824052	-1.76494	0.20815	0.39245	0.706844	0.164786	0.327403	0.0238506	-1.52434	-0.173779	-0.0226668	0.147334	0.865116	1.4979	1.20512	-0.701154	-0.730067	-0.397562	1.10594	-0.122883	1.36617	0.426475	0.578549	0.880369	0.795181	0.683376	0.681773	0.517155		+	17	51086.5	1024	1217	925	1187	1269	1070	968	1223	1453	709	1307	1021
-1.20034	-1.20034	-1.20034	0.922646	0.578646	0.696609	0.806095	-0.914842	-0.914842	-0.914842	1.37322	0.750972	0.814935	0.390486	-0.75867	-0.75867	-0.75867	-0.75867	1.31412	1.09268	0.669691	-0.946664	-0.946664	-0.946664	0.889794	0.880139	1.08612	1.0129	0.96469	0.670019	0.992347	0.557168	0.751462	0.944094		+	1	37356.8	3891	3566	3601	3710	3308	4005	3998	5621	NaN	NaN	NaN	NaN
-0.237996	-0.674101	-0.865562	-0.846948	2.21908	0.304476	0.0385581	0.290698	-0.596931	-0.88541	-1.0352	0.534796	0.706775	1.38359	-0.247455	-0.087388	-0.783896	-0.528654	2.1622	0.180833	-0.489719	-0.040199	-0.305198	-0.433206	-0.646553	-0.0985886	-0.215368	0.305647	0.582379	0.946056	0.432093	0.33519	0.19772	0.915428		+	4	29805.8	1772	1288	1069	1773	1413	1338	1037	730	450	2043	796	585
1.51587	1.05052	0.844092	-0.0935936	-0.618418	-1.04178	-0.964802	-0.437034	-0.230018	-0.465786	-1.16734	0.557793	1.39736	-1.73088	0.773203	-0.295956	0.0294406	-0.326946	-0.171995	0.742213	-1.3961	1.04077	-0.671034	-0.488955	0.139682	-1.02988	-0.10752	-0.942158	-0.172375	0.361883	0.512307	0.710534	0.675958	0.013214		+	20	124853	1929	944	1852	950	977	1311	1808	3300	2243	2855	1621	1547
-0.695293	1.72733	1.39462	-0.178467	-0.320594	-0.746976	-0.275372	0.150247	-0.224621	1.1309	-0.866396	-0.269606	-1.1453	0.378167	-1.76762	0.209569	-0.538736	-0.964458	-0.126181	1.32215	1.44285	-0.562666	0.771775	0.836588	1.26516	0.390937	-1.4821	-1.35549	0.472798	-0.0394111	0.602928	-0.199207	-0.575868	0.128245		+	3	15633.8	2246	2422	2339	2273	2242	2110	2453	5586	2996	NaN	2645	NaN
-1.36148	-1.0846	-0.643591	-0.176501	0.255308	0.63803	0.842047	-1.2531	-0.941045	-0.344126	0.0538206	1.54884	1.13676	1.13132	-1.40162	-0.611294	-0.837102	-0.625119	1.53619	1.5143	0.600695	-0.333674	0.809413	1.04287	0.618322	-0.285253	-1.69812	-1.65661	0.944543	0.848288	-0.711489	0.934597	-0.655007	-0.620814		+	18	247173	2287	2756	2851	2488	2627	2983	2338	3190	2485	2173	3186	3053
0.241752	1.35097	1.35666	0.335609	-0.537543	-1.20023	-1.11775	0.566235	0.382196	0.0443711	0.626741	-0.0236982	-1.70778	-1.66744	-0.658889	1.15963	0.478761	0.754555	-0.374477	-0.908828	-2.11974	0.00820785	0.40492	0.887131	0.230504	-0.227768	-1.74622	-1.6573	0.770193	0.843413	0.927727	0.766552	0.833671	0.902081		+	10	197101	NaN	NaN	NaN	NaN	NaN	NaN	NaN	NaN	6410	NaN	NaN	NaN
-2.30977	0.155439	0.800101	-0.333239	0.495768	0.199071	0.260155	-1.42934	0.148072	-0.324323	-0.697266	1.25033	0.253049	0.214373	-1.50917	0.0214213	0.358289	-0.286078	1.76622	0.0559718	-0.308536	-0.359687	-0.694836	0.178946	-1.07188	0.00538633	0.0233407	-0.0903706	0.75775	0.776641	0.35631	0.89203	0.365221	0.404301		+	2	10958.8	NaN	NaN	NaN	NaN	NaN	NaN	NaN	NaN	NaN	NaN	NaN	NaN
-1.79993	-0.942293	-0.418388	0.125148	0.361948	1.20977	0.820825	-1.31354	-0.0961641	-0.356964	0.189518	0.73692	1.41196	1.21981	-1.12057	-0.750888	0.121815	-0.235751	0.206661	0.564227	2.46478	-1.2274	0.553957	0.457952	0.922561	0.0802379	0.816044	0.838469	0.96591	0.761671	0.751639	0.765189	0.553686	0.737907		+	8	29746.9	NaN	NaN	NaN	3103	3909	NaN	NaN	1694	1764	2297	2852	2232
2.32873	0.143152	0.0341954	-0.106394	-0.488328	-0.416862	-0.66055	1.85461	1.44388	-0.0968574	-0.234853	-0.276512	-0.219882	-0.434687	-0.772153	-0.772153	-0.772153	-0.772153	1.12819	1.24531	0.977094	-2.32536	0.247408	-0.0780503	-0.202153	1.72069	0.337121	0.118321	0.839393	-0.582532	-0.875889	-0.590833	0.59173	-0.658324		+	2	9335.95	NaN	3443	2948	NaN	NaN	2815	2323	NaN	NaN	NaN	NaN	NaN
1.41426	-1.90662	0.282479	0.796246	-0.223843	-0.525402	0.476073	0.775637	0.109074	0.947859	-0.704197	-1.12837	0.600226	1.7994	0.12986	-0.0789183	1.34913	1.69152	-0.496476	-1.49444	-0.82217	-0.655398	-0.440273	-0.828965	0.967819	-0.70918	1.30029	1.9261	0.198568	0.34742	0.105264	-0.251193	-0.353747	0.361908		+	6	46319.5	2383	2441	1000	2398	2309	2579	2385	3920	3083	2409	1606	2651
0.786889	1.08965	1.18661	0.582778	-0.691212	-0.811978	-0.990574	-1.84523	0.78348	0.661337	0.488237	0.243201	0.209105	0.206483	-1.14624	-1.14624	1.04527	0.990942	0.591481	0.564807	0.570337	-0.621048	-0.621048	-0.621048	-0.621048	1.46337	1.44408	1.43989	-0.0380334	-0.369375	-0.973919	0.516365	0.360838	0.118688		+	4	113842	NaN	NaN	NaN	NaN	NaN	NaN	NaN	5474	5264	NaN	5625	3709
-0.824897	-0.501792	-0.540956	-0.991345	-0.462627	0.898329	0.565434	0.722727	0.158221	-0.461941	-0.525548	-0.199565	1.04076	1.85969	-0.439188	0.408789	0.328791	-0.35119	0.144796	0.624782	1.88875	-0.643149	-0.0389787	0.302085	0.487234	0.185149	0.867276	1.47145	0.758923	0.778265	0.739814	0.719994	0.82115	0.495858		+	31	99967.2	1692	1542	1437	1528	1650	1295	1473	861	893	1065	976	1115
1.45966	0.878724	1.16919	-0.634576	-0.437345	-0.620232	-0.679999	1.10793	0.821513	0.161293	-0.24649	-1.01108	-1.25745	-1.5463	1.24729	0.415065	0.281241	0.267649	-0.490342	-1.46371	-1.70522	0.987237	0.294312	-0.659365	-1.86414	-0.652122	0.521263	0.154278	0.885344	0.788904	0.39365	0.943122	-0.0471364	0.187184		+	8	42233.3	2413	1884	2525	2231	2470	2605	2315	4299	4317	2912	4427	3527
0.678728	-1.60288	0.764335	0.456863	0.525985	0.273333	0.50652	0.297623	0.728148	1.37627	0.901293	-1.0969	-1.44319	-1.32152	0.549681	0.906244	1.11922	0.793771	-1.13502	-1.45569	-1.415	0.40922	-0.731343	-0.257836	-0.790099	-0.911068	1.35623	0.385027	-0.174527	-0.244896	0.267757	0.989065	-0.489195	-0.507469		+	2	16785.9	2367	2482	2254	2713	2617	2564	2329	3912	4056	NaN	4245	NaN
-1.69006	1.29742	1.05273	-0.762518	-0.0512139	-0.66009	0.432473	1.60117	-0.861041	0.963634	-0.267472	0.333425	-1.00027	-1.21279	-0.93632	0.590041	-1.03884	-1.12996	-0.427533	1.21274	1.67976	-1.21456	0.299968	0.421633	0.782434	0.610424	0.0440512	-1.2607	-0.366632	0.277785	0.307219	-0.820869	-0.396591	-0.0621283		+	6	103390	NaN	NaN	NaN	NaN	NaN	NaN	NaN	3685	4680	NaN	3896	3549
-2.26659	0.017425	0.467794	0.542856	-0.304267	-0.0361904	0.853825	-0.560798	0.159622	0.385637	0.604588	0.470392	0.823539	0.837665	-0.409679	-0.508995	0.744871	0.409679	0.360021	-0.422093	1.17938	0.132324	-0.423206	-0.249603	0.147756	0.255776	1.40542	1.41313	0.871506	0.62516	0.220486	0.508605	0.234058	0.592343		+	19	70901.8	1376	1494	1342	1122	1521	1624	1427	1556	1561	1427	1405	1346
1.00083	1.15212	0.783182	0.727892	-0.692581	-0.871522	-0.845385	1.25963	0.453719	0.663994	-0.25101	-1.00413	-1.24784	-1.39037	0.763208	0.508697	0.210135	-0.0672172	-1.21578	-1.11626	-1.16357	1.51745	-0.518426	-0.871013	0.832187	-0.694305	-0.63955	-1.11575	0.922622	0.974912	0.561194	0.967193	0.608846	0.587832		+	7	53331.8	4153	4119	NaN	NaN	NaN	4168	4138	5711	5980	NaN	NaN	NaN
-0.0591344	0.111433	0.395202	0.742455	0.914552	-1.51431	-1.51431	0.48255	0.805174	0.984106	1.14439	-1.13365	-1.13365	-1.13365	0.582502	0.843836	0.896138	1.28958	-1.12138	-1.12138	-1.12138	0.0819322	0.327729	0.528076	0.703965	0.888007	-1.81188	-1.81188	0.568939	0.569938	0.992117	0.997863	0.627664	0.62892		+	2	16775.4	NaN	NaN	NaN	NaN	NaN	NaN	NaN	1387	1581	NaN	1014	993
2.03355	0.595645	0.110769	-0.173469	-0.140029	-0.240348	-1.10978	1.26042	-0.364975	-0.837818	-0.0546724	-0.320646	-0.231988	-1.53231	1.69998	-0.0128462	-0.066372	0.415361	-0.740798	-1.30817	-1.3617	0.266185	-0.651054	-0.858672	-1.08488	-0.322583	0.792978	0.749595	0.886087	0.879827	-0.125202	0.805793	-0.398836	-0.0530612		+	2	11895.9	2563	354	141	NaN	NaN	180	272	241	220	85	147	201
1.94135	0.630463	0.435325	0.155206	-0.549811	-0.759113	-0.81734	1.58211	0.384513	-0.176235	-0.12016	-0.753005	-1.07944	-1.39586	1.45121	0.300729	0.00733484	0.424334	-0.883713	-1.21242	-1.36999	1.57743	0.514045	-0.603445	-0.930457	-0.796359	-0.354068	-0.361126	0.986968	0.962704	0.787836	0.969376	0.641429	0.782596		+	7	28938.8	1832	1308	1533	1427	1394	1488	1949	798	1049	3881	2819	NaN
1.21956	1.2848	0.74662	-0.215577	-0.880145	-1.19	-1.031	1.77495	-0.0560201	0.566098	-0.790179	-0.71352	-1.33859	-0.686984	-0.785114	0.119317	-0.84456	-1.43053	-0.483637	1.52479	1.65218	-0.257512	0.885091	0.365898	0.940042	1.00068	-1.15568	-1.20494	0.821534	-0.541999	0.420802	-0.477127	-0.797663	0.117951		+	4	20539.4	NaN	1917	2708	1668	NaN	2532	3493	2346	2615	NaN	4069	NaN
2.18917	0.525512	0.162743	-0.182045	-0.545871	-0.709805	-0.590292	0.680253	1.19854	0.0598025	0.053573	-1.04779	-1.26831	-1.37296	0.673867	1.5538	0.122742	0.229231	-0.865546	-1.4092	-1.39612	1.31692	-0.142948	-0.626194	-0.582788	-0.889519	-0.645003	-0.422189	0.751588	0.692813	0.939884	0.993069	0.486197	0.558027		+	11	36965.4	2466	2116	2237	2116	2341	2214	2267	4910	4655	NaN	NaN	NaN
0.992173	1.40148	1.11892	-0.277623	-0.655538	-0.674143	-0.845077	0.532988	0.858573	1.21345	0.443431	-1.22718	-1.32678	-1.26484	0.651474	0.469663	1.51233	0.221048	-1.15057	-1.36366	-1.28756	0.829432	1.26222	0.532714	0.0921324	-1.17746	-1.1391	-1.23261	0.895392	0.880747	0.950165	0.979839	0.884736	0.939584		+	5	47626.9	2803	2727	2619	2687	2586	2150	2528	5630	5332	3965	4882	NaN
0.166093	1.19394	1.28181	0.674692	-0.132142	-1.13869	-0.877732	0.994003	0.0321149	0.13033	-0.47767	-0.501055	-1.04514	-1.38032	-0.918794	0.595381	-1.16143	-1.64363	-0.178599	0.515526	1.04994	-0.0642603	0.399519	0.768798	0.543451	0.11311	-1.63588	-2.00516	0.639101	-0.556072	0.913629	-0.562181	-0.733554	0.690445		+	2	27018.1	2731	3068	2862	2970	3111	3110	2672	3304	3258	3288	2425	1963
-0.165399	-0.870572	1.8075	1.20533	-1.00527	-0.64872	-0.236709	-1.43193	-0.199506	-0.840123	-0.535068	1.69184	0.910896	-0.0774842	-0.804891	-0.591675	-0.207886	-0.485067	1.39124	-0.634318	1.03943	-0.0510265	-0.80116	-0.587459	-1.41173	-0.0771939	1.10034	0.0710882	-0.585346	-0.26945	-0.524221	0.601339	0.123148	0.441985		+	7	25335.8	3587	3269	NaN	2138	3541	3054	2721	1853	2010	2425	1900	1176
-0.91388	-1.46247	-0.69384	-0.452701	0.618861	0.921792	0.724359	-1.28448	-0.833672	-0.0949337	0.133763	1.18182	1.31015	0.808335	-1.07887	-0.857479	-0.514983	-0.352199	1.27824	1.09853	1.3948	-1.00323	-1.62421	-0.455846	0.00873973	1.67849	0.579122	0.0363389	0.927152	0.956997	0.844759	0.937299	0.814869	0.8738		+	5	49338.4	NaN	NaN	NaN	NaN	NaN	NaN	NaN	2942	2350	NaN	1687	1394
-2.03247	-0.212884	0.205174	0.350809	0.174334	-0.511008	1.40966	-1.15974	0.25987	0.925091	0.582508	0.480437	0.645862	0.358421	-1.40191	-0.492909	0.774759	1.41222	0.760238	0.175049	-0.00210552	-1.57358	0.320951	0.563333	0.786631	-0.0467589	0.804444	0.576693	0.737616	0.643103	0.769169	0.831507	0.737759	0.928921		+	3	39241.5	NaN	NaN	NaN	NaN	NaN	NaN	NaN	3835	4040	NaN	4704	3923
1.79877	1.10376	0.296708	-0.219802	-0.567307	-0.56161	-0.751503	1.54169	0.131282	-0.708333	-0.866682	-0.555508	-0.549985	-0.910872	1.53714	0.709926	-0.141366	-0.370097	-0.808641	-1.0924	-1.27126	0.964049	-0.283122	-1.05006	-1.22925	-0.50532	0.402583	0.242506	0.890361	0.990189	0.322097	0.883947	0.256902	0.648123		+	7	39915.6	2642	1214	1404	2362	2340	1769	1764	1175	548	1764	578	1001
0.188495	-1.47253	-1.28261	-0.111963	0.401083	1.06152	-0.137474	0.559573	-1.58674	-1.13229	-1.08849	0.69098	1.45204	0.455543	0.363583	-0.229301	-0.684761	-1.47396	-0.747584	0.925056	1.52187	0.623624	-0.215646	0.0369123	-0.561456	-1.00052	-0.930579	-0.487631	0.899527	0.328228	-0.441524	0.612122	0.0296965	-0.314123		+	5	25946.6	882	766	998	673	714	770	680	680	621	1063	787	678
-1.58547	1.2078	0.666252	0.965531	-0.131825	-1.11517	0.43823	-0.120735	0.111448	0.735025	0.131349	-0.160538	-1.71285	-1.4873	-1.78137	0.222147	-1.18618	-1.01433	0.138318	1.28259	0.972418	-0.728723	0.683709	1.0665	0.348766	0.618138	-1.72824	-1.46241	0.41502	0.0526349	0.60234	-0.788801	-0.508773	0.923864		+	1	45746.5	4089	4134	3796	4050	4047	4216	4033	5611	5709	3917	5165	4477
-1.1584	-0.954889	-0.666575	-0.463059	-0.099638	0.799224	0.951861	-1.24852	-0.861425	0.625037	-0.211098	1.38891	0.816006	1.49214	-1.11657	-0.536334	-0.710626	-0.33998	0.738866	1.40735	1.75373	-0.703083	0.345104	1.0578	1.79225	-0.456451	-1.26889	-1.37044	0.810247	0.975015	-0.58276	0.816836	-0.643682	-0.345778		+	7	32616.7	1779	2005	1481	1772	1843	1807	1538	924	1414	2835	1038	1078
1.73891	1.19908	0.363069	-0.253193	-0.683142	-0.716583	-0.778687	1.08806	1.0009	0.279401	-0.0740872	-1.12971	-1.17813	-1.33309	1.13243	0.799884	0.529414	-0.038132	-0.986997	-1.25747	-1.36388	1.20733	0.950077	0.388801	-0.540813	-1.0787	-1.12548	-1.20733	0.958976	0.942445	0.984641	0.989899	0.973187	0.979222		+	16	50431.8	204	166	159	157	191	169	163	357	347	324	356	316
-1.70473	-1.01634	-0.31438	-0.106894	0.244087	0.732745	1.01392	-1.21427	-0.759354	0.183406	0.848278	0.942966	1.21468	0.96355	-1.20709	-0.323255	-0.259832	0.114571	1.2521	1.15594	1.31348	-0.919744	-0.112823	-0.249043	0.211609	0.442454	1.00397	1.32424	0.944526	0.945969	0.958311	0.897107	0.939546	0.852916		+	7	49038.4	2924	2803	3153	2489	3207	3571	2780	3844	4046	2677	3518	4139
2.42091	0.0814949	-0.476932	-0.549433	-0.461989	-0.414946	-0.437637	0.7951	-0.138626	-0.572057	-0.45146	-0.495639	-0.361909	-0.556534	0.882884	-0.514361	0.736173	-0.640113	-0.937027	-0.835727	-0.771105	1.23379	-0.310215	-0.532806	-0.556125	-0.588631	-0.362506	-0.399251	0.98632	0.655671	0.990859	0.583583	0.643499	0.973688		+	1	33834	147	582	514	433	647	893	466	1826	1115	NaN	2051	799
-1.36911	0.776616	0.952495	1.43177	-0.0763974	-0.643607	-1.07011	-1.04998	1.74702	1.17658	-0.00478434	0.411085	0.499412	-1.22663	1.00889	1.14593	0.451612	-0.461966	-0.903529	-0.565505	-1.49431	-0.734022	1.18606	1.56198	0.108252	0.128979	-0.515446	-0.408041	0.689602	0.201719	0.763043	0.433343	0.420944	0.818729		+	5	52785.3	2709	2956	2937	2890	3073	3414	3017	4399	4915	NaN	4713	4231
1.06214	0.880186	1.16871	0.342132	-0.24011	-1.21225	-0.793759	1.35914	0.0845048	0.300305	-0.373314	-0.28659	-1.58542	-1.05097	-1.2342	1.92695	0.64575	0.0727515	-0.738459	-1.3179	-0.326416	0.450825	0.431488	0.0281766	-0.0878446	0.624857	-1.55745	-1.5022	0.897291	0.518123	0.780295	0.164739	0.337618	0.797784		+	4	48099.3	2252	1978	1972	2187	NaN	2348	2628	3387	3649	2700	4035	3577
-0.328918	-0.88878	-1.00075	-1.04274	-0.188953	1.18271	1.07073	0.0161498	1.57316	-0.211604	1.73465	-0.542882	-0.845173	-1.43319	1.09546	0.439351	0.723665	0.888908	-0.168159	-1.50954	-1.96882	-0.436823	0.0113648	-1.3348	0.85972	-0.347185	0.712458	2.05702	-0.793441	-0.921293	0.632877	0.723629	-0.703613	-0.208136		+	6	39782	3259	3347	NaN	3240	3457	3612	3626	4870	4834	NaN	5786	3721
-1.80133	-0.75836	-0.596772	-0.0238709	0.33358	1.00931	0.867309	0.0274599	-1.6858	-0.384438	1.47209	0.869164	1.04228	0.15282	1.36114	-1.27051	-0.666261	-0.0381629	0.279861	0.502479	0.279861	-0.385649	-1.43678	-1.39502	-0.587523	0.735099	1.62613	0.985701	0.492646	-0.0365773	0.742417	0.576609	0.588232	0.613303		+	11	52949.5	1765	1699	1979	1728	1777	1854	1943	1200	1252	1694	1625	1389
-1.90258	-0.970601	-0.0685277	0.599306	1.09769	-0.0236732	0.813611	-1.16247	0.369634	1.3339	0.762481	0.162496	0.558915	-0.183924	-0.304343	0.232478	1.29746	0.881858	0.189186	0.202174	-0.148491	-0.697723	-0.459624	-0.529654	0.705193	-0.366252	2.05676	1.12303	0.468138	0.285397	0.420543	0.894999	-0.110876	0.175713		+	3	23472.7	NaN	NaN	NaN	NaN	NaN	NaN	NaN	4993	5585	NaN	5169	NaN
0.0849993	-1.45283	-1.12853	-0.155614	-0.260229	1.60191	0.869608	-1.95826	0.157127	0.473603	0.29038	0.734557	1.13432	0.862257	-0.435028	1.45485	0.266247	1.16958	0.896206	-0.4588	-0.197308	0.017704	-0.363613	-0.994603	0.117573	0.280995	1.37955	1.07087	0.230261	-0.713817	0.928314	0.176659	-0.477452	0.360693		+	9	33186.2	1950	2075	1836	1969	1878	1944	2093	1921	1920	1941	1683	2221
-1.57396	-0.564499	-0.351982	-0.723887	-0.0332058	1.13564	0.923122	-1.19261	0.218493	1.1744	0.992323	-0.418778	0.719206	0.582648	-0.897828	-0.574702	0.348514	0.556238	0.325434	1.36405	1.27173	-0.862347	-0.568365	-0.176389	0.80355	0.387076	0.754553	1.39151	0.489751	0.896622	0.774305	0.648371	0.920833	0.528864		+	32	55674.2	482	502	504	512	469	508	511	368	407	475	353	335
-0.657165	-1.2019	-0.851411	-0.623383	0.132489	0.736341	0.778569	0.358621	-1.26853	-0.426621	-0.604718	0.552908	0.901005	2.1153	-0.146555	-0.179123	-0.390814	0.0407098	0.382672	0.83048	2.00292	-0.58355	-1.19955	-0.25905	0.07645	-0.16555	1.17645	2.07845	0.906161	0.876954	0.898014	0.884133	0.917106	0.86973		+	13	38910.4	1392	1529	1886	2227	1139	2177	1586	741	793	1125	726	898
1.08497	1.28529	0.243274	0.638393	-0.172061	-1.53201	-0.519398	0.805448	-0.472911	0.197614	-1.3942	-0.0667799	0.527425	-1.40783	1.12845	0.516866	-0.171994	1.54574	-0.560582	-1.39516	-1.39958	0.628119	-1.5972	-1.3885	-0.287154	0.741271	1.20645	0.902198	-0.0722755	0.849945	-0.651066	-0.0551184	-0.461278	0.125927		+	4	48875.4	2360	2026	2594	2349	2397	2509	1802	4543	3412	2946	3596	3000
0.137515	1.37003	1.27374	0.419164	-0.7628	-1.33813	-0.95538	-1.16764	1.00782	0.925353	1.3377	-0.0443624	-0.436799	-1.33542	-0.511963	-0.411762	1.20084	1.98053	-0.180048	-0.330349	-0.380449	-0.0923882	-0.653937	-0.442688	1.69387	0.00788843	0.644311	1.47995	0.69426	0.41446	-0.518848	0.713322	0.338796	-0.177488		+	7	44118.8	NaN	3473	NaN	NaN	NaN	NaN	4040	4698	NaN	NaN	5768	NaN
-0.84027	0.904546	1.1292	1.30643	-0.400946	-0.00655242	-0.777866	-0.647934	-0.0187706	0.438329	1.49505	-0.336828	-0.776548	-0.866925	-0.854141	-0.943736	-0.137379	0.788438	1.52909	-0.63314	-0.292678	-0.941752	-0.778216	0.374047	1.39114	-0.659735	1.71321	0.845466	0.84985	0.0913309	0.260553	0.403102	0.0658309	0.223111		+	5	57474.3	NaN	NaN	NaN	NaN	NaN	NaN	3748	4732	NaN	NaN	NaN	NaN
0.455344	2.07557	0.497114	-0.208573	-0.87469	-0.896674	-0.329486	-1.58999	-1.03828	0.461534	0.656254	1.12219	0.475443	0.707253	-1.53176	0.250566	-0.134833	-0.56092	1.83172	0.632574	1.02928	-1.17162	0.445978	-0.185047	1.5567	0.754511	-0.838109	-0.369432	-0.718425	-0.410138	0.0286325	0.698779	0.237468	0.432886		+	1	15644.5	671	1165	1034	1078	1216	1953	1488	1402	1559	1356	1726	1349
-0.652882	0.864553	0.562165	1.86518	-0.520931	-0.301013	-0.812322	0.370993	0.817325	1.232	1.03891	-1.34153	-1.25606	-1.44915	1.55108	-0.100561	0.161507	-0.0030473	1.11836	-0.527184	-1.33777	-0.199031	-0.260678	2.29766	0.351386	0.2369	-0.929985	-0.952002	0.756158	-0.082702	0.413949	0.263499	0.319074	0.645921		+	11	104713	3990	4121	3894	NaN	NaN	NaN	NaN	5473	4895	NaN	5098	NaN
-0.925924	-0.925924	-0.925924	-0.925924	1.18117	0.653265	0.963577	-0.93335	-0.93335	-0.93335	1.10437	0.972615	0.902498	0.496687	-1.14088	-1.14088	-1.14088	0.977156	0.79761	0.500396	0.402339	-0.941208	-0.941208	-0.941208	-0.941208	0.960996	1.1139	0.826989	0.654815	0.643384	0.977484	0.995009	0.638796	0.668922		+	3	24796.3	NaN	4432	3388	NaN	NaN	3543	NaN	5901	NaN	NaN	NaN	NaN
-1.68153	1.18005	1.01311	0.946279	-0.00318436	-0.268722	-0.389803	-1.1752	-1.1752	-1.1752	1.49362	0.276518	-0.291182	-0.455277	-1.74831	-1.74831	0.622795	0.676062	0.920325	0.746069	-0.463073	-2.52299	1.13019	0.309254	0.561153	0.318943	-0.195189	-0.591769	0.223089	0.307559	0.938499	0.609335	0.390574	0.309823		+	3	15556	NaN	2246	NaN	3762	NaN	NaN	NaN	4997	NaN	NaN	NaN	NaN
1.94086	0.685974	0.361326	-0.342909	-0.300455	-0.155612	-1.13705	1.32026	-0.582038	-1.45373	-0.196131	0.162535	-1.03151	-0.339144	2.03539	-0.401465	-0.484097	-0.509042	-0.214375	-1.06252	-1.12488	0.37224	-0.305352	-0.826967	-0.662285	-0.488171	0.311301	0.330163	0.480652	0.872771	0.118323	0.811645	0.214714	0.40267		+	2	18627.9	2236	1752	1912	1974	2015	1765	2166	3002	2958	2476	3043	2796
-1.05864	-1.48953	-0.149835	-0.776595	0.931326	0.829477	0.78247	-0.963993	0.489085	0.165053	1.26372	-0.356434	1.48649	-0.199482	-1.19024	-0.0225347	-0.131794	0.0798959	0.141354	1.66757	1.31589	-0.144565	1.09017	-0.790492	1.20441	-0.680641	0.46621	-0.0874419	0.0531999	0.704684	-0.514457	0.570002	0.138489	0.648065		+	2	9170.43	NaN	NaN	NaN	NaN	NaN	NaN	NaN	1603	1406	NaN	1260	1341
0.254044	0.133034	2.04438	0.508476	-0.33239	-0.881591	-0.636468	0.62977	0.257989	0.741153	0.59515	-0.801662	-1.24569	-1.76347	1.01947	0.647936	0.577473	-0.136762	-0.839787	-1.20011	-1.46434	0.906605	0.061567	0.639297	0.216778	-0.793818	-1.52503	-1.4733	0.795262	0.687789	0.78426	0.922106	0.953208	0.966956		+	6	47913.6	NaN	NaN	3211	3048	NaN	4330	4052	5547	5229	NaN	NaN	NaN
1.44983	1.33463	0.603199	-0.616456	-1.01143	-0.927313	-0.684113	-2.36404	0.525502	-0.0467371	-0.241168	-0.0813152	-0.101155	0.180004	0.648665	0.706519	-0.244537	-1.15891	-0.861171	-0.645984	-0.121775	-2.57677	0.46104	0.199959	0.278649	0.00597802	-0.228873	-0.186173	-0.411388	0.869398	-0.416394	-0.312276	-0.456839	0.958825		+	5	31836.5	NaN	NaN	NaN	NaN	NaN	NaN	NaN	6019	NaN	NaN	NaN	NaN
1.55883	1.67984	-0.539779	-0.539779	-0.539779	-0.539779	-0.539779	1.11816	1.29325	-0.771881	-0.771881	-0.771881	-0.771881	-0.771881	0.869194	1.08084	-0.943996	1.01402	-0.943996	-0.943996	-0.943996	0.840344	1.06829	1.17992	-0.939049	-0.939049	-0.939049	-0.939049	0.999816	0.721941	0.680114	0.722483	0.36593	0.680751		+	6	126983	NaN	NaN	NaN	NaN	NaN	NaN	NaN	NaN	NaN	NaN	NaN	NaN
1.86582	0.752888	0.160765	0.20788	-0.188142	-0.543416	-1.0655	0.9686	0.830989	0.630994	0.159446	-1.22034	-0.994654	-1.66987	2.01033	0.0388597	0.0988787	0.222986	-0.724093	-1.02622	-1.35277	1.54114	-0.418282	0.113401	-0.414564	-0.946247	-0.656238	-0.905348	0.864695	0.964875	0.872003	0.841606	0.937691	0.738771		+	10	42668.5	1007	834	861	847	846	1056	606	2746	2135	NaN	4023	2464
-1.21434	-0.579904	-1.0162	0.191714	-0.137891	1.31961	-0.0959758	-0.911257	-0.797405	-0.660198	-0.384325	0.837399	1.53657	1.56576	-0.993695	-0.673923	-0.734591	-0.374373	0.526802	1.09683	2.15979	-1.50124	0.247391	0.607052	0.95479	0.410331	0.481866	0.0844507	0.743088	0.618336	0.520483	0.958156	0.228515	0.266127		+	11	62945	3186	2833	2618	2364	2478	2094	2641	1540	1340	1548	1269	1106
1.94191	-0.730176	-0.613998	-1.19489	0.478071	0.250363	-0.609351	0.21458	-0.596755	-1.39356	-1.20949	1.21724	0.684427	0.30419	1.29569	-0.188911	-0.507348	-1.41532	0.245713	-0.274975	-0.3094	0.823223	-0.495258	-0.50767	-0.696615	-0.691099	-0.0456503	0.00951623	0.588591	0.925533	0.764674	0.560763	0.740485	0.304271		+	14	95283.8	2644	2862	2317	2456	2072	2423	2514	2313	2581	3099	2283	2299
0.360756	1.55746	0.804235	0.769946	-0.585639	-0.864528	-0.901103	0.291732	0.801037	0.193706	1.37853	-1.11898	-1.66664	-1.10619	0.7211	0.687555	0.496127	0.51479	0.0426491	-0.283209	-0.319528	-0.705654	1.27039	0.089235	0.111588	0.0275395	-1.69099	-1.31903	0.899785	0.908633	0.846022	0.880548	0.729235	0.710278		+	7	158985	NaN	4359	NaN	NaN	NaN	4538	4193	NaN	NaN	NaN	NaN	NaN
1.64011	0.983816	0.721798	-0.0143486	-0.663155	-0.850311	-0.855302	1.6727	0.445351	-0.199005	-0.194622	-0.948563	-1.0713	-1.27293	1.58442	0.739582	0.333685	-0.133568	-0.808491	-1.29462	-1.49757	1.52591	0.00499954	-0.523899	-0.715986	-1.03701	-0.352862	-0.558106	0.955142	0.987839	0.764112	0.970184	0.743907	0.864885		+	5	18737.6	375	289	293	328	336	312	409	952	691	761	759	870
0.419562	1.30923	0.917836	0.877396	-0.438337	-1.0406	-0.766187	0.550634	0.468647	1.55299	-0.152866	-0.0814579	-1.9169	-1.06001	-0.846147	1.61076	-0.777296	0.190247	-0.89688	-1.09981	-0.44391	0.433825	-0.661937	0.525139	0.857657	-0.00551327	-1.4045	-1.57679	0.810403	0.662797	0.662517	0.231596	-0.00381136	0.731172		+	9	58792.2	3051	3147	2735	2760	3629	3072	2991	4396	4431	NaN	4950	NaN
-1.55764	1.14182	1.35087	0.682818	-0.0700618	-0.774466	-0.192764	-1.29721	0.220117	0.763301	0.761805	1.29451	0.013617	-0.864755	0.398938	0.395029	0.416223	0.29852	-1.88806	0.630231	0.573025	-1.12725	-0.110437	1.26469	1.39344	0.164735	0.167678	0.13972	0.65016	0.0108841	0.73591	-0.586282	0.0220735	0.694503		+	16	95451.3	NaN	NaN	4194	NaN	4404	NaN	NaN	4231	4529	NaN	4371	NaN
-1.88258	-0.680602	-0.191522	-0.180469	0.361111	0.29894	0.897165	-1.01178	-0.467777	-0.225997	-1.10917	0.223982	0.432182	1.7116	-0.938901	-0.238657	-0.699245	-0.971354	0.0833802	1.31536	2.13294	-0.781639	0.982124	0.990584	1.078	-0.203587	-1.41186	-1.4894	0.788669	0.731298	-0.255835	0.94327	-0.755087	-0.651053		+	8	31753	1375	1386	1566	1433	1248	926	1002	395	354	342	266	237
-0.934475	-0.934475	-0.934475	-0.934475	0.973285	0.904941	0.853564	0.895322	0.485901	-0.0532383	0.600755	-0.0897214	-0.842354	-2.45302	1.12928	0.437006	0.512792	0.474899	-0.297532	-1.5786	-1.9313	-1.89143	0.389524	0.441292	0.45295	0.431413	0.649945	-1.89143	-0.732411	-0.865632	-0.0353819	0.921654	0.0896593	0.315634		+	1	18349.6	3673	3415	3714	3593	3806	3630	3533	NaN	NaN	NaN	NaN	NaN
1.45275	0.98683	0.94253	0.0733248	-0.714917	-0.856984	-0.905867	1.04138	0.728873	0.369964	-0.104944	-1.05612	-1.18986	-1.2117	0.716588	0.883079	0.477781	0.106118	-1.05933	-1.27627	-1.3839	1.11632	1.19987	0.331087	-0.522505	-0.870018	-1.2726	-1.33717	0.992529	0.966862	0.965018	0.981104	0.948203	0.970086		+	12	42426.6	371	248	292	262	334	333	453	841	681	578	865	1052
-1.99736	-0.776253	-0.170179	0.0149279	0.740426	0.417983	0.674743	-1.5593	-0.19878	-0.204508	0.454272	0.835218	1.02712	0.703462	-1.17209	-0.399325	-0.0188287	0.385204	0.7657	1.33841	1.30703	-1.27102	-0.961389	-0.520759	0.88279	0.297552	0.464277	0.66843	0.960994	0.938338	0.84904	0.94903	0.873314	0.865852		+	8	44361.3	2200	1935	1559	1842	1949	1507	1633	2568	2082	1658	1959	1823
1.78739	0.883039	0.778334	-0.562439	-0.824664	-0.676409	-0.748683	0.0589387	1.01923	1.55418	0.305	-1.06249	-1.19605	-1.05669	-0.631211	0.0541987	1.81754	1.60618	-0.579881	-0.824454	-0.838042	-0.897834	1.46696	-0.897834	-0.897834	1.02616	0.601373	0.233508	0.663539	0.144156	-0.318036	0.773252	-0.546516	-0.342542		+	9	53847.6	2535	2214	NaN	2379	2894	2276	2988	1308	1254	1590	1545	2354
0.464453	1.36439	1.15253	0.518775	-0.681742	-0.734253	-0.768657	0.409678	1.11611	0.78327	0.885159	-0.796006	-0.638079	-1.94056	0.422097	0.762668	-2.71152	0.426473	0.0835853	-0.238194	0.0542391	-0.971073	0.980191	0.734004	-1.54551	-1.17167	0.250747	0.524288	0.907583	-0.213354	0.242421	-0.0981045	-0.368183	-0.0536466		+	3	77296.8	NaN	4531	4243	NaN	NaN	NaN	4478	NaN	NaN	NaN	NaN	NaN
0.0775251	0.337856	-0.860432	-1.16288	-0.312972	-0.630729	0.556075	-0.502391	-0.250094	0.066278	-0.252097	-0.256101	0.524817	2.63931	-0.928965	0.692761	-0.463129	-0.880642	-0.646757	0.934377	2.12119	-1.11059	0.536116	0.848907	0.8411	1.01077	-0.67237	-0.46419	0.452369	0.589524	-0.44644	0.85973	-0.351935	-0.32606		+	6	14252.4	2031	2212	2259	2146	2390	2178	1893	835	977	1114	739	938
-2.2283	-0.231922	0.22241	-0.402017	0.627504	0.768503	0.544695	-1.67543	0.354786	0.150532	0.555187	0.599121	0.929783	0.653075	-1.5445	0.391218	0.497148	0.429244	0.843006	0.68909	0.34957	-1.14344	-1.24599	0.538879	0.800138	0.338661	1.06628	0.450978	0.934086	0.93998	0.693102	0.960132	0.642988	0.682113		+	18	93610.2	4075	NaN	NaN	2002	4326	4193	NaN	NaN	NaN	NaN	NaN	NaN
0.8233	-0.646666	-0.717794	-1.80367	0.581466	0.562499	-0.0160037	1.27431	0.585925	-1.03179	-1.43423	-1.00531	0.416475	0.164949	1.34655	0.335067	-0.247824	-0.257348	-0.931673	-1.16407	-0.981199	1.04561	0.325604	-0.584408	-0.836411	-1.05041	-0.486406	0.0456006	0.606685	0.00455277	0.343556	0.472727	0.756018	0.886792		+	15	48758	517	612	736	513	507	505	611	3039	2734	2125	1987	2026
1.23278	0.900954	0.824205	0.449489	-0.439896	-0.588879	-0.732219	1.61483	0.451873	0.0854507	-0.0354971	-0.879985	-1.03815	-1.04173	1.34076	0.282494	-0.146602	-0.304347	-0.839088	-0.994663	-1.1307	1.43179	0.258113	-0.125115	-0.57964	-0.804504	-0.591981	-1.33513	0.939111	0.919268	0.859543	0.995314	0.969409	0.947126		+	5	27970.3	2513	3421	2921	2952	2658	3113	2597	3838	3681	2565	3916	4036
2.22597	0.221542	0.221542	0.0105496	-0.58023	-0.664627	-0.981116	1.48432	0.886608	-0.408437	-1.70348	0.189276	-0.806913	0.089657	1.47634	0.328925	-0.206535	-0.283029	-0.283029	-1.04797	-1.65993	1.82895	-0.387959	-0.609649	-1.33014	-0.886763	0.332536	0.277113	0.55495	0.931793	0.58826	0.573164	0.374455	0.67011		+	6	10689.5	58	50	52	55	58	50	57	72	82	95	121	159
1.73002	1.09713	0.409989	-0.0963247	-0.566473	-0.637412	-1.07557	1.81208	-0.211488	0.777464	-0.51658	-0.285167	-1.10912	-1.28035	1.25064	-0.423116	0.678736	-0.702476	-0.93028	-0.905102	-1.07176	2.13915	0.381789	0.696703	-0.62682	-0.36696	-0.791251	-1.34474	0.852554	0.830805	0.932951	0.959898	0.940983	0.971491		+	3	24344.5	2254	2102	1935	2175	2352	2294	1892	2903	3072	NaN	NaN	NaN
-0.719307	0.963462	1.22116	1.41192	-0.719307	-0.719307	-0.719307	0.578131	0.411621	0.545892	0.670525	-1.43394	-1.43394	-1.43394	0.832937	0.654081	0.788529	0.864788	-1.15868	-1.15868	-1.15868	0.158349	-0.179291	-0.638738	-0.465644	-0.128004	0.675494	1.55165	0.743243	0.735771	-0.71145	0.999851	-0.694246	-0.696777		+	5	62028.7	NaN	NaN	NaN	NaN	NaN	NaN	NaN	NaN	NaN	NaN	NaN	NaN
-0.935192	-0.935192	0.891793	0.948621	0.970391	-0.935192	0.929961	0.256818	0.292136	0.152446	0.205686	0.538833	-2.81266	0.483484	0.290051	0.226525	0.174116	0.270993	0.573274	0.354637	-2.82539	-0.434992	-0.511519	-0.672627	-0.831722	-0.73707	0.600128	1.03109	0.494302	-0.327867	-0.139623	-0.228147	-0.746727	-0.442293		+	1	20753.5	NaN	NaN	NaN	NaN	NaN	NaN	NaN	5894	5752	NaN	4926	NaN
-0.576514	0.692965	1.16861	-0.392817	-0.186158	-1.89848	0.197639	-0.0863253	-2.37471	0.501095	-0.837202	0.0311588	0.138427	1.10895	-1.76343	0.279784	-0.330456	-0.316835	0.440517	1.36405	1.661	-0.767463	1.25777	1.39612	0.640416	-0.108697	-1.44317	-0.831458	-0.142495	-0.176316	0.810523	0.248427	-0.312506	-0.519351		+	2	8057.25	NaN	NaN	NaN	NaN	NaN	NaN	NaN	2994	2394	NaN	3128	NaN
-0.943591	0.342393	-0.532076	-1.16221	1.55122	-0.802133	1.01111	-1.23028	-0.772011	-0.188757	-0.547682	0.849565	1.64753	1.40398	0.371646	-1.57044	-0.726523	0.166078	0.517708	1.31293	1.39949	-0.516448	-1.58095	-0.840788	-0.538625	-0.300222	1.61255	0.897339	0.438984	0.0864851	0.0103069	0.71006	0.91058	0.842432		+	4	49994.5	2353	2466	2428	2321	2460	2225	2370	3055	3403	2694	3012	3290
-1.77442	-0.603059	0.320695	0.387358	1.06922	-0.900185	0.471163	0.199741	-0.922835	-0.845416	0.191999	-0.0944512	0.873286	2.18941	1.55247	-0.228458	-0.274794	0.563288	0.182525	-1.17332	-1.30628	0.298224	-0.234672	-0.48533	-0.0846713	-1.46625	0.270593	1.2456	0.0609704	-0.333805	-0.381878	-0.45373	-0.334996	0.728768		+	1	13736.7	NaN	NaN	NaN	NaN	NaN	NaN	NaN	1183	1311	NaN	1549	1461
-0.188804	0.493717	0.0494727	1.047	0.473524	-0.253421	0.606798	0.321949	1.08233	0.0253461	0.451376	-0.357542	-0.97232	-2.1102	1.22333	0.314471	0.247686	0.0328118	-0.29821	-1.43356	-1.65133	-0.454563	-0.0954921	-0.301047	0.575815	-1.027	-0.386912	0.1595	0.0809076	-0.108649	0.576667	0.84062	-0.125461	0.0214995		+	1	18614.1	3189	3522	3498	3476	3699	3731	3721	NaN	5453	3668	NaN	NaN
-1.18916	1.85473	0.655346	-0.435004	-0.943834	-0.534953	0.00113578	0.227484	-0.718326	-0.041583	-0.392185	0.814538	-0.237268	2.33925	-1.52734	-0.616687	0.317929	0.397811	0.461717	0.389823	1.51616	-0.804122	0.237894	1.43064	1.34545	0.106823	-1.2301	-0.908979	-0.298213	0.0239752	0.343773	0.589955	0.0387985	-0.413645		+	7	33711.1	1568	1828	1596	1820	1817	2040	1814	1705	1898	1892	2212	1884
-0.221657	-0.588263	-1.59244	-0.779535	0.125025	0.63907	1.44799	0.564456	1.77675	-0.840269	-0.917241	-0.878755	0.0641427	0.667084	0.2763	1.0975	0.575697	0.0538914	0.00256626	-1.93068	1.5081	-0.646212	-0.118909	-0.242772	-1.10274	-0.501115	1.2719	2.01154	0.303211	-0.0756419	0.779381	0.35042	-0.0112724	0.359092		+	6	50562.1	3546	3895	3722	3271	3100	3454	3870	3610	3763	3765	3434	3591
0.0629758	-0.75169	-1.30909	-0.90176	-0.0227785	0.138011	1.32785	-0.893855	-0.424816	-0.826849	-1.09487	0.700879	1.77297	1.47814	-0.637374	-1.00956	-0.753683	-0.195399	1.06074	0.0604807	1.45619	0.981794	-0.0825553	-0.498743	-0.778476	-0.914931	-0.191719	0.0266087	0.744439	0.772127	0.363942	0.717923	-0.270322	-0.0817716		+	9	17605	556	584	614	520	506	446	566	393	282	311	290	322
-1.19731	-1.19731	-1.19731	1.02272	0.688442	0.614084	0.626812	-0.621009	-0.621009	-0.621009	-0.621009	1.47029	1.45785	1.41893	-0.61913	-0.61913	-0.61913	-0.61913	1.26577	1.47149	-0.61913	1.41052	-0.62096	-0.62096	-0.62096	-0.62096	1.45011	1.4861	0.658615	0.484075	0.105063	0.737934	0.124486	0.421219		+	2	23580.3	NaN	NaN	NaN	NaN	NaN	NaN	NaN	NaN	NaN	NaN	NaN	NaN
2.10256	0.545483	0.209801	-0.0436453	-0.346972	-0.626033	-0.801288	0.547701	0.14085	0.324375	0.339853	-0.759086	-1.40032	-1.52857	1.25353	0.828399	-0.195603	0.278586	-0.649352	-1.30954	-1.71628	0.170059	-1.37593	-0.561153	-1.32161	-0.122426	1.38596	0.976481	0.772581	0.885868	-0.309687	0.918605	-0.687937	-0.777495		+	9	25414	2143	1782	1811	2020	2541	2233	2484	2843	3029	3567	3390	NaN
-0.896912	-1.24001	-1.02371	0.251732	-0.0913694	0.475494	1.01252	-1.22397	0.174853	-0.65778	-0.40799	0.258116	1.37384	1.7402	-1.07161	-1.11355	0.16567	-0.379573	0.815767	0.941592	1.0045	-0.902511	-0.930759	1.37142	-0.846016	0.0579076	0.933583	1.52678	0.74882	0.749448	0.459003	0.733946	0.812387	0.582492		+	3	51984.9	157	253	283	183	180	208	266	133	191	153	199	236
1.25019	-1.89765	1.27412	0.102995	-0.0182901	-0.112314	-0.23026	-0.745093	-0.745093	-0.745093	-0.745093	1.04658	0.75976	0.859129	-0.615071	-0.615071	-0.615071	-0.615071	1.77176	1.22963	1.3041	-0.47411	-0.47411	-0.47411	1.83011	-0.47411	-0.47411	1.96277	-0.147532	-0.143078	-0.0773355	0.997985	0.0663476	0.0968593		+	20	104544	1958	2436	3549	3184	2612	2686	2663	3081	4146	2549	3575	3629
-1.94391	-1.14162	0.109445	0.356727	0.615	0.514255	0.858618	0.393401	0.370249	0.772457	0.710265	0.53549	0.871874	-1.79105	-1.13157	0.694486	1.12563	1.03325	-1.13157	0.488958	-1.13157	0.0951402	-0.262662	0.0177141	1.25477	0.797254	1.09523	-2.26459	-0.248269	0.0711243	-0.0348199	0.549627	0.420584	0.917814		+	7	35047.3	NaN	4298	NaN	NaN	NaN	NaN	NaN	NaN	6091	NaN	NaN	NaN
1.58597	1.01213	0.58175	0.235759	-0.591243	-0.793774	-0.903479	1.50376	0.39386	0.228146	-0.396172	-0.874045	-1.10142	-1.2787	0.918011	1.20934	-0.355687	-0.972211	-1.12126	-0.552161	-0.782511	1.30106	0.329276	0.145296	-0.114161	-0.519859	-1.35484	-1.58128	0.980893	0.807205	0.964228	0.795093	0.683241	0.966162		+	34	73253.9	453	407	453	452	499	426	437	598	632	664	741	727
-1.75641	-0.98547	0.830076	-0.312913	1.08586	0.640472	0.72007	-1.20458	-1.04032	-0.516211	0.533263	1.09373	0.930734	1.09499	-1.17333	-0.736374	-0.579313	-0.201763	1.1544	1.19668	1.13225	-1.20543	0.607386	0.919755	0.949124	0.834321	-0.348412	-0.473894	0.773685	0.786003	0.414732	0.942969	0.0204895	0.145047		+	4	34217.2	NaN	NaN	NaN	NaN	NaN	NaN	4130	4336	NaN	3151	3003	1772
1.87511	0.977455	0.245637	-0.0486747	-0.604471	-0.930478	-0.547873	0.998947	0.947819	0.0878917	-0.555836	-0.725289	-1.07199	-1.19664	0.988318	1.35621	-0.146029	-0.217027	-0.62849	-1.36106	-1.34008	-1.42147	1.01104	0.754902	0.717119	0.548368	0.328159	0.368028	0.946181	0.909518	-0.557146	0.971848	-0.223209	-0.336009		+	2	16280.6	2690	3028	2949	3140	2966	2992	2878	3867	4258	NaN	4609	NaN
1.55607	1.20519	0.640733	-0.335622	-0.437326	-1.11874	-0.655988	1.61128	-0.102946	-0.396747	-0.614206	-0.783083	-0.949647	-0.64428	-0.192064	0.465177	-0.467902	-2.00374	0.042908	1.19734	0.737609	0.137594	0.361356	-0.637721	-0.749602	0.840284	-0.698569	-0.733899	0.827669	-0.18709	0.396588	-0.118962	0.136756	0.287458		+	4	14910.6	1293	1255	1063	1824	1079	1086	897	2584	1838	2200	2067	1968
-1.77539	-0.876168	-0.345856	0.176771	0.722454	1.09905	-0.0922282	-1.35093	-0.326794	1.56321	1.72148	-1.23921	-0.0474828	0.0456207	-0.457894	0.413349	1.04222	1.97897	-0.490648	-1.65667	-0.628213	-1.33999	-0.936223	0.760839	0.211975	0.533723	1.61883	0.868089	0.219832	-0.234208	0.877478	0.700128	-0.277542	0.378798		+	7	20744.9	1501	1734	1771	1525	1558	1650	722	4169	3930	2591	2211	3607
1.9909	0.0786555	-0.411664	-1.13897	-0.0847845	0.0909135	0.577147	-0.694361	1.48092	1.27444	0.895083	-0.569511	-1.0305	-0.300602	1.33063	0.658521	1.22779	0.36103	-0.773845	-1.57817	-1.14846	-0.179751	0.391601	-0.41086	-0.20543	0.892337	0.580982	0.677278	-0.532402	0.15159	0.05729	0.596408	-0.828067	-0.499262		+	10	46822	3857	3896	3511	3848	3824	3724	3877	4447	4744	NaN	5069	4198
-0.782715	-0.0312808	-0.0210761	1.29301	-0.082768	1.29254	0.0733171	-0.147846	-1.03893	-1.03893	-1.03893	1.10308	1.29403	-1.03893	0.404138	-1.11213	-1.11213	-1.11213	0.850453	0.931012	-1.11213	-1.385	0.494454	0.429767	0.648638	-0.362422	0.389006	0.221529	0.165468	-0.0178102	0.709568	0.961938	-0.551154	-0.316466		+	4	23507.3	NaN	NaN	NaN	NaN	NaN	NaN	NaN	NaN	NaN	NaN	NaN	NaN
2.01114	0.966144	-0.452626	-0.8264	-0.93191	-0.442524	-0.0687497	1.16568	-0.369698	-0.788094	-0.981094	-0.612327	-0.24287	0.127277	1.56813	0.33866	-1.01307	-1.47387	-0.294839	0.517008	0.679216	0.803075	-0.0982655	-0.27464	-0.572414	-0.448723	-1.19201	-0.989298	0.836536	0.762557	0.767521	0.920681	0.321557	0.536394		+	6	24157.9	573	736	1384	1012	837	614	513	300	466	237	447	411
1.24258	0.964133	0.930719	0.429509	-0.525574	-0.817947	-0.940465	1.44522	0.687864	-0.0611712	0.425702	-0.922562	-1.28876	-1.65079	1.42956	0.543219	0.65734	0.653536	-0.936558	-1.46532	-1.48815	1.62839	0.52202	-0.919378	-0.132453	-1.05962	-0.87263	-0.880421	0.942891	0.976012	0.725025	0.965736	0.753101	0.870044		+	7	11333.3	293	162	222	224	189	179	216	452	421	272	431	339
0.826378	2.06988	0.139041	-0.49058	-0.915574	-0.485333	-0.422371	-1.49709	0.966351	0.685959	0.345483	0.705987	-1.31684	-0.625875	-1.9834	1.50685	0.0302041	0.253938	-0.305397	-0.562691	-0.864732	-0.171425	0.919745	0.767849	0.262563	0.770949	-1.78958	-1.1014	0.160717	0.372489	0.371658	0.818087	0.513537	0.828398		+	15	81674.1	1740	1571	1666	1888	1892	1917	1819	2305	2333	806	1612	977
1.30236	1.14103	0.771653	0.215468	-0.391664	-0.735565	-1.07097	1.85119	0.616195	-0.605795	-0.211465	-0.891793	-0.40213	-1.77145	2.4955	-0.175873	0.180627	-0.133093	-0.789054	-0.855601	-0.822327	0.777964	-0.541468	-0.745228	-1.71058	-0.117246	1.01513	1.78006	0.829509	0.754173	-0.482005	0.845135	-0.0122593	-0.174236		+	5	26332.1	3410	1727	1624	2010	2327	1899	2178	3004	3003	3054	2935	3467
0.653965	-0.216331	0.648992	1.00871	-2.02986	-0.257773	0.760059	0.218751	0.578201	-2.31794	0.222174	0.389917	-0.137276	-0.411142	-1.23128	0.367476	0.435654	0.623142	0.520876	-0.934713	-1.5824	0.66508	0.220298	0.154889	-1.82308	0.162738	-0.384082	0.0947124	-0.355516	-0.308126	-0.282392	-0.0571214	-0.379925	-0.12635		+	14	161802	4017	4327	3783	3712	3960	4243	4352	4980	5217	3932	4664	4605
-2.11473	1.04586	0.472195	-0.209714	-0.464077	0.147476	0.174536	-0.153112	1.02194	-0.372692	0.648057	0.119879	0.339458	0.582776	-0.979048	-0.505097	-0.218791	-0.460603	0.200994	1.49904	2.05037	-1.28196	0.43867	0.703206	0.6595	0.112025	1.72685	-0.214619	0.507094	0.331798	0.688709	0.197973	0.361296	0.227955		+	5	21908.4	NaN	NaN	2278	2732	2703	1640	2496	3051	2260	NaN	2808	NaN
-1.73221	-0.779582	-0.512297	-0.139925	1.24448	0.198179	0.719043	-1.38326	-0.218828	0.187654	0.542179	0.569685	1.08008	1.04646	-1.36431	-0.380968	0.095619	0.747155	0.858761	0.988465	0.952269	-1.23082	-0.55796	-0.199468	0.24359	-0.0358492	1.75109	1.52313	0.853453	0.90329	0.663787	0.980955	0.838956	0.900245		+	3	10920.2	1906	2043	1878	2704	1651	1585	1733	2000	2639	1992	2913	NaN
1.96385	-0.866133	-0.927314	-0.249624	0.542583	0.304137	0.244525	0.608989	0.212354	0.147694	0.0499146	0.323801	0.398449	0.376896	0.975708	0.184795	-0.27476	-0.44187	0.229434	0.470371	0.581968	1.48387	-0.729485	-0.657885	-0.872684	-0.0217912	-0.768916	-0.391203	0.864796	0.786357	0.880016	0.973499	0.724262	0.804247		+	2	77173	3539	3616	3581	3391	2916	3096	2931	2690	2517	2155	3300	2731
1.67336	0.958613	0.610231	0.0977717	-0.704631	-1.07324	-0.657431	1.45769	0.161713	-0.107049	-0.947501	-0.617242	-1.01811	-0.722014	-0.294261	1.04485	-0.717705	-1.62048	-0.878915	0.0378305	0.265673	0.00303047	0.789909	1.01354	-0.226867	0.66033	-2.02425	-1.38681	0.890031	0.11422	0.594122	0.245819	-0.154197	0.431295		+	1	15296.6	NaN	NaN	NaN	NaN	NaN	NaN	NaN	3618	3851	NaN	3680	3506
1.45539	1.08409	0.650261	0.345405	-0.725498	-0.975636	-0.870109	1.53993	0.222966	0.376101	-0.343637	-0.723413	-1.16751	-1.20426	0.282576	1.30493	-0.371477	-1.21603	-1.00648	-0.492127	-0.180976	0.664973	0.645231	0.441232	-0.108251	-0.437283	-1.5527	-1.71064	0.939049	0.547873	0.925776	0.444862	0.398354	0.880447		+	14	26753	504	466	503	542	514	501	536	934	804	931	943	872
1.80367	1.25367	0.000796321	-0.710584	-0.922936	-0.181827	-0.702089	-1.11043	1.40877	1.11203	0.375489	-0.562569	-0.64672	-0.489048	-0.918237	1.50385	1.52493	1.11754	-0.273953	-0.540397	-0.513301	0.417211	-0.462912	-0.525444	-0.466419	-0.424341	-0.164862	-0.347199	0.0772701	0.000138398	0.63312	0.97302	-0.703687	-0.700071		+	5	37534.7	606	747	662	805	536	626	593	1141	1439	1433	1518	1251
1.2504	1.93523	-0.530939	-0.530939	-0.530939	-0.530939	-0.530939	1.00611	1.5909	-0.747023	-0.747023	-0.747023	-0.747023	-0.747023	1.49413	-0.606717	-0.606717	-0.606717	-0.606717	-0.606717	-0.606717	1.47284	-0.602935	-0.602935	-0.602935	-0.602935	-0.602935	-0.602935	0.99978	0.49094	0.49094	0.50909	1	0.50909		+	2	13642.7	NaN	NaN	NaN	NaN	NaN	NaN	NaN	NaN	NaN	NaN	NaN	NaN
-0.239855	-1.07092	-0.984288	-1.14152	0.321678	1.02761	0.738817	-0.110065	-0.843157	-1.10368	-0.800746	0.445308	1.6025	1.56009	-0.564855	-0.319266	-0.838781	-1.28462	0.224808	1.32429	1.40364	-1.45184	0.85731	1.21256	1.47378	0.0318683	-0.992098	-0.762228	0.977248	0.921039	-0.786803	0.943906	-0.653232	-0.74833		+	6	44655.1	3319	3090	2661	2712	2789	2886	2911	2547	2081	2377	2991	2400
-2.25457	-0.0557923	-0.372548	0.172519	0.822486	0.398773	0.446081	-1.11008	-0.0838386	-0.743647	-0.194	0.482043	1.12794	1.86776	0.124134	-0.329163	-0.98749	0.152029	0.772697	1.34873	1.41847	-0.649597	-0.746284	-0.75319	-0.0197517	-0.0206726	1.69207	1.89557	0.720609	0.417202	0.499774	0.842241	0.893878	0.915348		+	1	14478.4	NaN	NaN	NaN	NaN	NaN	NaN	NaN	NaN	NaN	NaN	NaN	NaN
-2.07961	1.45791	0.528488	0.439292	0.0753708	-0.194002	-0.177947	-1.55681	0.629099	-0.173845	-0.377827	0.442431	0.22384	0.16811	-1.3627	0.628648	0.106285	-0.0846299	1.05644	0.852707	0.719685	-2.36632	0.376355	-0.364975	-0.553812	0.184494	0.444523	0.727091	0.815142	0.66072	0.712794	0.960602	0.958959	0.946518		+	20	133814	3275	4038	4138	NaN	4532	4539	3067	NaN	NaN	NaN	NaN	NaN
1.25882	0.634524	0.888093	0.68267	-0.512955	-0.525794	-0.840348	0.223311	-0.59607	0.942089	1.13932	-0.668874	-1.18512	-1.40486	0.824793	0.313973	0.531975	0.689348	-0.783773	-1.43391	-1.7809	1.10861	0.451139	0.15382	-0.951308	-1.0276	-0.0447661	-0.708965	0.801835	0.96832	0.645061	0.866261	0.462399	0.114982		+	4	26723.6	1652	1481	1772	1526	1572	1637	1496	1977	1648	2101	2734	2106
-1.2734	-1.33308	-0.402087	0.481162	1.21521	-0.163371	1.2928	0.360559	0.14825	0.492337	0.228781	-0.631436	-0.697324	-1.78449	1.11882	-0.266508	0.581328	0.907665	-0.765612	-1.24232	-1.21033	0.772811	-1.45421	-0.80605	0.331205	-0.960375	0.549634	0.169757	-0.710588	-0.493527	0.0654424	0.844499	0.146792	-0.169052		+	2	11545.3	1630	1823	1941	1927	1746	1887	1780	2054	2365	3026	2299	2060
-1.31798	0.491782	0.83275	1.27863	0.780294	-1.3442	-0.452439	-1.07416	0.878859	0.878859	1.2578	0.237569	-0.46202	-0.447445	-0.783169	-0.274034	0.89398	1.58281	0.0104822	-0.318958	0.549566	-0.94695	-0.834664	-0.441661	0.559562	0.606348	1.33621	1.57014	0.920631	0.720295	-0.139994	0.700486	0.293448	-0.171809		+	14	31839.8	839	814	784	840	744	728	876	1079	1003	862	980	1071
-1.81488	-0.721065	-0.0244429	-0.549965	0.238318	1.16104	0.769951	-0.723312	-0.533098	0.14266	0.432986	0.182705	1.16381	1.65436	-0.052087	-0.875399	-0.0352848	1.00646	0.362369	0.0263236	1.89698	-1.04548	-0.301389	-0.301389	0.342658	0.811624	1.38689	1.21181	0.867085	0.387429	0.922968	0.746672	0.545186	0.892388		+	32	102330	1504	1421	1499	1312	1323	1257	1610	1720	1979	2373	2143	2078
0.0836725	0.0825844	0.628462	0.788779	0.618125	0.89324	-1.54743	-1.44038	-0.547136	0.505683	0.771639	1.05502	0.707443	0.512103	0.12678	0.422243	1.08672	1.26844	-1.31377	-1.31377	-1.31377	-0.869923	-0.237469	0.779828	0.65453	1.34665	-0.380666	-1.40393	0.201418	0.343235	0.726051	-0.266154	0.297857	0.522902		+	9	196432	NaN	NaN	NaN	NaN	NaN	NaN	NaN	5006	4129	3861	5341	4480
-1.43026	-0.0662605	0.686846	0.977746	1.24925	0.247265	-0.324838	-0.880861	-1.32779	-0.755643	-0.100656	0.746974	0.424297	2.06273	-1.77285	-0.294208	-1.11525	-0.547364	0.863618	1.2825	1.16163	-1.43977	0.389843	0.662204	0.978311	1.14272	-0.677021	-0.56977	0.168293	0.363121	0.905137	0.77696	0.09363	-0.0691283		+	5	40481.3	3549	3601	3694	3487	3469	2763	2667	644	722	1697	719	675
-0.24462	0.281403	0.121269	0.49058	0.566541	0.574296	0.580683	-0.453632	-0.268781	-0.150004	0.664912	1.24542	-0.00763001	1.34375	0.633706	-1.39052	0.865329	0.869081	-1.39052	0.606416	-1.39052	-1.30653	-0.525212	1.002	1.40629	0.728537	-0.0418825	0.32334	0.738722	-0.401045	0.586465	-0.523341	0.120643	0.558933		+	8	43496.1	NaN	NaN	NaN	NaN	NaN	NaN	NaN	3259	2114	3379	2693	3328
0.584699	2.08334	-0.266804	-1.14101	-0.0510902	0.141917	-0.743646	-0.688354	-0.251186	-0.473475	-1.06624	0.0896564	0.771342	0.712065	-0.477193	-0.113232	-0.0381292	-0.350096	-0.517633	0.169848	-0.326987	0.836644	0.0384058	0.0609975	-0.285408	-0.676997	-0.887852	-0.710884	0.0163101	0.210556	0.386358	0.369382	-0.28528	-0.709022		+	12	56298.3	2324	2430	2256	2495	2139	2152	3155	1905	2188	1897	2145	1965
2.34731	0.341708	-0.12535	-0.441301	-0.468775	-0.578671	-0.661093	1.52223	1.2609	-0.633718	-0.764381	-0.927711	-0.470388	-1.4177	1.8185	0.410023	-0.122068	0.0657289	-1.40535	-0.247266	-1.31145	1.13505	-0.421202	-0.0998028	-1.63913	-0.658022	0.796731	0.221596	0.850028	0.875424	0.50297	0.866337	0.353059	0.362865		+	2	5846.83	107	79	101	129	88	101	134	121	120	73	161	162
-1.51196	-0.907767	-0.469432	-0.504973	0.869264	0.561246	0.525705	-1.13392	-0.847658	-0.0524816	0.981247	0.0111325	0.281492	1.76052	-1.12367	0.0472297	0.362095	0.184983	0.224341	0.814713	1.67075	-0.537982	-0.991496	-0.713718	0.346372	1.072	0.924603	1.52551	0.627551	0.758811	0.855939	0.842213	0.68094	0.767831		+	9	28512.1	1638	1744	1609	1649	1519	1601	1497	1538	1459	2280	1473	1661
0.938335	1.87986	-0.630879	-0.29149	-1.13814	-0.816995	-0.233101	-0.538109	1.17955	1.32179	-0.111379	-0.221417	-0.878957	-1.68948	0.270748	0.597551	0.779109	0.73145	-0.837888	-1.51079	-1.60383	-1.24483	-1.18933	-0.28544	0.877463	-0.224652	0.533878	0.433445	0.321865	0.463356	-0.709929	0.802025	-0.412004	-0.464575		+	4	23257.1	3029	2890	3061	2547	2598	2615	2378	3363	3392	2413	3068	2611
-0.539884	-0.539884	-0.539884	-0.539884	-0.539884	-0.539884	1.66766	-0.598333	-0.598333	-0.598333	-0.598333	1.87512	1.54546	0.767745	-0.460026	-0.460026	-0.460026	-0.460026	-0.460026	2.35734	1.32287	-0.474341	-0.474341	-0.474341	-0.474341	-0.474341	1.8955	1.89924	0.202129	0.427411	0.646209	0.584494	0.966138	0.551091		+	3	15874.7	NaN	NaN	NaN	NaN	NaN	NaN	NaN	NaN	NaN	NaN	NaN	NaN
1.47075	0.805243	0.81646	0.397715	-0.609891	-0.574373	-1.11276	1.54257	0.574549	0.458965	-0.0306619	-1.18169	-1.36791	-1.03721	1.1818	1.38888	0.601495	-0.0992057	-1.00699	-1.31038	-1.18758	0.94903	1.55565	-0.285756	-1.17259	-0.455116	-0.944719	-1.00015	0.959765	0.936916	0.689811	0.945982	0.838383	0.718655		+	7	57653.2	2947	2820	2737	3030	3078	2997	2948	4059	3978	3658	4335	NaN
-0.474182	-0.878943	-0.850704	-0.700096	-0.229443	0.354166	0.777753	0.581371	0.135306	-1.15828	-1.42592	-0.489184	1.01257	1.19099	1.39505	0.492063	-0.92131	-1.60182	-0.109929	-0.59414	0.714539	0.563065	0.298769	0.298769	-0.0344734	-0.896308	-1.04569	-1.0342	0.746726	0.254274	-0.841181	0.704141	0.120804	-0.41719		+	16	49808.7	389	434	437	374	242	395	375	451	467	289	496	685
-0.942282	-1.3518	-0.93433	-0.258432	0.453249	0.878668	1.22854	-0.945617	-0.686998	-0.362067	-0.408485	0.453578	1.14323	1.93898	-1.02425	-0.779585	-0.579406	-0.451514	0.538258	1.617	1.76157	-1.19073	-0.725913	0.21362	0.183951	0.77734	0.727891	0.896018	0.941971	0.955999	0.844548	0.981622	0.829866	0.833798		+	32	136226	988	1134	1153	1089	1151	1127	1103	1126	1526	1443	1738	1827
-2.45949	0.335816	0.37713	0.553375	0.443936	0.20528	0.236486	-1.99499	0.266653	0.716529	1.36271	0.0294464	0.090793	-1.29564	-1.44447	0.708765	-1.44447	-1.44447	0.606843	0.502507	0.470304	0.273884	-1.44046	0.353143	1.76513	-0.77116	0.772921	1.0195	0.768353	0.408774	0.0138561	-0.0960203	-0.497452	0.0912866		+	5	86060.4	NaN	NaN	NaN	NaN	NaN	NaN	NaN	6038	6367	NaN	5752	NaN
1.13965	1.60297	-0.195341	0.605655	-0.478046	-0.996337	-0.619398	1.47814	0.357842	1.06482	-1.27365	-1.15401	-0.621056	0.705894	0.781411	-1.45734	1.91514	0.939272	-0.61781	-0.065297	-0.524529	0.327096	-0.465177	0.0780955	0.0215046	-1.01977	0.451596	1.99087	0.299582	-0.106596	-0.324485	0.237014	0.0729206	0.415361		+	10	35420.7	1959	1997	2227	1952	1839	2269	2131	2788	2879	3700	3250	NaN
-2.23758	-0.651578	0.173245	0.555132	0.708406	0.482392	0.597997	-1.53158	-0.191608	0.54424	0.495032	0.934876	0.699434	0.585121	-1.36276	-0.389473	0.0333469	0.157002	0.490471	1.27708	1.32095	0.485124	1.06453	1.17044	-1.09804	-1.09804	-1.09804	0.764896	0.987616	0.867129	-0.43927	0.847142	-0.359149	-0.410982		+	7	36764.8	NaN	NaN	NaN	NaN	NaN	NaN	NaN	3868	3138	NaN	2156	4248
-1.61062	-0.925619	-0.400799	-0.454506	0.457568	0.972965	0.753427	-0.735844	0.314473	1.3679	0.308249	-1.10618	-0.427751	0.368934	-1.58449	-0.366331	0.888434	0.404958	-0.237572	0.00353455	1.41104	-1.04001	0.383212	1.14091	1.57845	-0.881873	-0.804261	-1.11277	-0.089965	0.621454	-0.314902	0.656489	0.283497	0.685634		+	61	333202	3311	4218	4334	4547	2942	4466	4105	2307	2695	2510	3938	2964
-1.26135	-1.12243	-0.887064	-0.270525	0.596304	0.938443	0.862667	-0.676988	-0.967071	-0.920965	0.0261267	0.633187	1.43428	1.44196	1.07793	-1.22397	-1.15718	-0.760916	0.125113	0.367769	0.821914	-0.744649	-1.27009	-1.03437	-0.661576	0.717443	1.50664	1.35503	0.971464	0.41614	0.954704	0.57085	0.631399	0.977279		+	5	30212.8	NaN	NaN	NaN	NaN	NaN	NaN	NaN	NaN	NaN	NaN	NaN	NaN
-0.906586	-1.14984	-1.01541	-0.347538	0.497435	0.877247	0.476098	1.45543	0.00941196	-0.503967	-0.640869	0.240433	1.19018	0.96772	-0.779233	-0.0776129	-0.506036	0.984131	0.977922	0.338392	1.02139	-0.192731	-0.894064	-0.771738	0.0301736	0.176964	1.12295	2.25378	0.39339	0.708786	0.811012	-0.17185	0.600987	0.537579		+	1	17549.4	2340	2387	2231	2944	2421	2133	2245	1295	1524	1495	1421	1470
-0.93235	-0.93235	-0.93235	-0.93235	1.01783	0.749184	0.972215	-0.947395	-0.947395	-0.947395	0.942936	1.06965	0.867652	0.962882	1.34784	-0.771705	1.0142	1.06626	1.20192	-0.771705	-0.771705	-0.619907	-0.619907	-0.619907	1.59457	-0.619907	1.35732	1.38745	0.755956	-0.366159	0.341453	-0.150962	-0.401412	0.714714		+	1	7224.14	NaN	NaN	NaN	NaN	NaN	NaN	NaN	NaN	NaN	NaN	NaN	NaN
0.606573	-0.252798	-0.430402	-0.407485	-0.659567	-1.17519	0.234179	0.0969895	0.0048094	0.525828	-1.00516	-0.111418	-1.03322	0.493765	-1.82442	0.556827	-0.792547	-0.987376	0.0926041	0.638607	1.74505	-0.453248	0.648741	0.964743	1.14952	0.362197	-1.6329	-1.48427	0.597166	-0.256712	-0.0307037	0.110108	-0.527324	0.0362278		+	2	14745.4	1643	2066	1607	1908	1933	1901	1667	2084	2480	2039	2257	1778
1.7529	0.725235	0.51383	0.23783	-0.284809	-1.09519	-0.71349	0.374874	1.41961	0.63913	-0.534656	-1.03859	-0.559238	-1.64699	0.397744	0.15828	-0.355692	0.578803	-1.05656	-1.69319	-0.770374	0.691287	-1.85425	-1.15547	0.791111	0.454203	0.66633	0.716243	0.688907	0.818196	-0.314418	0.497722	-0.220113	-0.801736		+	11	36418.9	1670	1655	1412	1667	1606	1535	1654	2581	2357	2309	2246	2417
-2.12474	1.41747	0.430787	0.476659	-0.0529622	-0.049626	-0.212266	1.19905	1.3002	0.266417	-0.0987492	-1.04852	-0.94566	-1.62456	1.34614	0.469452	0.716676	0.367278	-0.97649	-1.31768	-1.32498	1.3831	0.281596	-0.148885	-1.09196	-1.19315	-0.0800413	-0.415136	-0.027967	-0.188698	-0.528528	0.908979	0.558945	0.659834		+	1	22240.1	2813	2144	2573	2833	2784	2334	2492	3921	3040	NaN	2495	3280
0.0686231	0.637941	0.942932	1.45125	0.0889559	-1.23267	-1.25301	1.8678	-1.03264	0.148861	-0.623167	-0.554922	-0.559187	-0.375777	0.0361518	-0.0333709	-0.955705	-1.4609	-0.547839	1.18559	1.58419	0.120376	0.439385	-0.00174458	1.02257	-0.248478	-1.49959	-1.93324	-0.0117632	-0.953414	0.951141	-0.0181414	-0.900175	0.0818314		+	1	6077.25	748	748	811	746	737	747	752	1159	1325	1623	1380	1452
-1.60668	-1.10432	-0.601963	1.04369	0.506688	0.125589	1.07834	-1.3934	0.608003	1.42676	0.926409	0.592841	-0.134943	0.456381	-1.48638	-0.0757556	0.629555	1.2565	0.420574	-0.101878	0.2769	-1.07709	-0.648904	-0.552053	0.462338	0.859939	1.20656	1.29832	0.464152	0.741135	0.877932	0.900498	0.460932	0.216295		+	5	13465.7	584	614	586	627	585	649	619	1821	1054	2153	1394	1631
-1.36288	-0.800593	-0.482319	-0.562948	0.128769	0.479932	0.896871	-1.0503	-0.713315	-0.116831	-0.118005	0.770849	1.06322	2.02135	-1.12021	-0.502157	-0.43689	-0.159013	0.59353	1.42321	1.77525	-1.22675	-0.394153	0.0230475	0.364476	1.27375	0.294115	0.871431	0.987409	0.984457	0.815322	0.973758	0.747766	0.802114		+	1	19574.5	3623	NaN	NaN	NaN	3608	NaN	NaN	1846	2622	1743	1946	2491
-1.67151	-0.57959	-0.42134	-0.70619	0.401559	0.765534	1.08203	-1.06726	-0.343695	-0.232377	0.456404	0.567723	1.32608	1.34695	-0.431604	-0.760237	0.641929	0.882926	0.893881	-0.179653	1.04724	-0.686182	-0.727418	-0.529481	-0.034639	0.328246	1.47463	2.01071	0.927704	0.461462	0.882996	0.515543	0.428348	0.9224		+	6	9960.15	649	600	578	522	526	553	541	985	976	696	1037	1137
1.83106	-0.0244141	0.549318	0.158692	-0.378419	0.183106	-1.63575	2.14786	-1.37412	0.140514	-0.571181	-0.078469	-1.17339	0.0857684	-1.476	0.0732765	-0.444893	-0.554807	0.204127	1.68012	1.60685	0.170878	0.436554	-0.934092	0.690153	1.04036	-0.976359	-0.68653	0.511054	-0.772048	0.0925332	-0.58834	-0.470608	0.0376064		+	14	37725.4	805	732	746	687	699	758	786	936	834	836	966	985
0.236485	1.38361	1.25319	0.536356	-0.553333	-1.23748	-0.700571	0.00914753	-0.111434	1.8636	1.10851	-0.0648643	-1.18668	-1.41787	0.403136	0.73673	1.0673	0.872789	-0.538186	-1.85442	-1.46338	0.370108	1.13846	1.02656	-0.466445	-0.010337	-0.243719	-1.73886	0.749275	0.933024	0.713096	0.872997	0.672656	0.586878		+	6	23595.8	1984	1202	NaN	1457	1719	1270	1471	4248	3337	4042	2090	2945
1.53552	1.70165	-0.539529	-0.539529	-0.539529	-0.539529	-0.539529	0.0827192	0.843831	1.13614	1.50141	-1.0611	-1.0611	-1.0611	0.37891	0.987504	1.73719	-0.881496	-0.881496	-0.881496	-0.881496	-1.70709	-0.485086	0.377505	1.20456	0.48331	0.623844	0.90249	0.256448	0.469873	-0.875685	0.585633	-0.493202	-0.0777946		+	3	15389.5	NaN	NaN	NaN	NaN	NaN	NaN	NaN	NaN	NaN	NaN	NaN	NaN
0.465728	1.89396	0.796912	-0.238039	-0.63132	-1.25229	-0.486427	-0.344031	0.675961	1.76511	0.295625	-0.741656	-1.29487	-0.724368	-1.81925	0.300034	0.157161	0.0619118	-0.533394	1.2049	1.77639	-0.651463	0.359428	0.606534	1.62491	0.554118	-1.02587	-1.16814	0.7485	-0.3119	0.302319	-0.174074	-0.30339	0.594213		+	8	10080.4	498	555	470	482	554	511	703	628	585	307	518	588
-1.57436	-0.0378752	0.730366	1.32205	0.844886	-1.22125	0.093346	-1.59859	-0.734486	0.577668	0.859301	0.691281	0.443252	0.921708	-0.320678	0.173195	0.54595	0.579362	0.339734	0.503401	-2.71748	-1.34532	-0.318314	0.982467	0.817464	0.719795	0.591789	0.0575658	0.67919	0.14392	0.70866	-0.102894	0.33505	0.889128		+	9	108991	NaN	NaN	NaN	NaN	NaN	NaN	NaN	NaN	NaN	NaN	NaN	NaN
0.192813	1.30074	1.22911	-0.294294	-1.03928	-1.09181	-0.972422	-0.142847	0.118639	1.11777	0.830017	-0.756025	-1.45142	-1.05633	-0.48376	1.68629	0.129715	-0.386093	-1.259	-0.563115	-0.288425	0.39006	0.551276	-2.76108	0.463745	0.454843	-0.116338	-0.0733139	0.757266	0.78167	-0.42383	0.369176	-0.0715147	-0.441977		+	5	34861.9	3619	4161	3556	3758	4107	3803	3922	6109	5669	NaN	5714	NaN
1.26531	1.40124	0.343541	-0.161947	-0.688675	-1.50425	-0.739648	-0.299615	-0.147446	-0.299615	-0.126458	-1.07882	-1.28347	0.264459	0.155344	0.356403	0.369543	0.27707	0.283268	0.234181	-2.83253	-0.0394867	0.905726	0.910662	-0.96002	-0.431886	-1.39684	-0.555282	0.494946	0.302896	0.783819	-0.534434	0.200701	0.400727		+	3	51776.6	4342	4588	NaN	NaN	NaN	4676	4377	NaN	NaN	NaN	5114	3852
1.41736	1.09343	0.581325	0.0208336	-0.161964	-0.631057	-0.74665	0.74534	0.276902	-0.145308	0.0365197	-0.3672	-0.951206	-1.90041	0.817674	0.191903	-0.108198	0.245733	-0.511921	-1.35839	-1.43241	0.482077	-0.26678	-1.17371	-0.381581	-0.796632	0.20832	-0.01775	0.889188	0.901324	0.0522365	0.94828	-0.0251324	-0.0236775		+	1	36542.7	NaN	NaN	NaN	NaN	NaN	NaN	NaN	6344	NaN	NaN	5719	NaN
-1.01122	0.872698	1.47112	-1.25502	-0.700929	-0.434964	0.185622	-0.337406	-0.560592	-0.455563	-0.744393	-0.0485759	0.266511	2.73469	-1.26502	-0.0172847	-0.746481	-0.843707	0.571474	1.48972	1.7976	-0.870945	0.657956	0.900753	1.30221	0.691611	-1.09691	-0.991141	0.0890987	0.087646	0.165284	0.766341	-0.516475	-0.618053		+	8	21689.2	57	66	49	71	80	58	56	57	101	165	123	93
1.50218	1.30883	0.535445	-0.0860279	-0.576301	-0.852511	-0.91696	-0.522641	1.99351	1.24226	0.37239	-0.350105	-0.763472	-1.24514	0.149767	1.4194	1.4872	0.655156	-0.848682	-0.990437	-1.47734	1.09779	1.22985	0.524044	-0.561877	-0.993747	-0.966978	-1.22931	0.62229	0.75989	0.984408	0.92463	0.796221	0.686196		+	5	22441.2	NaN	NaN	3393	NaN	NaN	NaN	NaN	685	1105	NaN	873	1007
1.03417	1.26373	1.12579	0.0325551	-0.647885	-0.943326	-0.842443	0.274506	0.759383	1.06267	0.855973	-0.992743	-1.57421	-1.47569	0.543752	0.70567	0.973921	1.06334	-1.15275	-1.88501	-0.838587	1.03805	-1.658	0.169016	0.846449	0.736965	0.0390037	0.613795	0.881012	0.844888	-0.387608	0.962589	-0.127264	-0.235035		+	28	296742	3196	3205	2978	2785	3086	2998	3185	5755	5741	NaN	5469	4506
0.307568	-1.1452	-0.746016	1.4135	-0.1636	-1.17138	1.25645	-0.843546	-0.0448776	-0.181792	0.824784	0.933808	0.824784	0.259377	0.680675	-0.0252102	0.705885	1.08908	0.665549	-0.887399	-1.62354	-0.661524	0.00854921	0.228056	0.456805	-0.95266	1.24703	1.98642	0.0856447	0.0253953	0.2316	-0.123963	-0.806162	0.236875		+	3	144918	NaN	NaN	NaN	NaN	NaN	NaN	NaN	6491	NaN	NaN	NaN	NaN
-1.08235	-1.33152	-1.11696	0.827985	0.599575	0.488831	0.474988	-0.705789	-0.848085	0.731402	1.61364	0.731402	-0.449656	0.503728	-0.574949	-0.121519	0.250293	0.0961272	-0.819802	1.24784	-0.520538	-0.904528	-0.935255	-0.493554	0.0633746	1.96845	0.754734	0.0710564	0.595884	0.0960075	0.75968	-0.125388	-0.0372409	0.389119		+	11	42636.1	1206	1469	1465	1375	1472	1523	1482	1314	1538	1266	1628	1764
1.76012	0.346684	-1.24659	0.506855	-0.959968	-0.816658	-0.181597	1.48024	-1.48156	0.445592	0.0423114	0.0753673	-0.985724	-1.01878	-2.82774	0.325289	0.349945	0.412572	0.335645	0.162558	0.065906	0.986362	-1.48539	-0.820688	-1.29834	0.518733	-0.0324	0.575517	0.364848	-0.762525	0.14209	-0.681069	-0.596966	0.397785		+	1	95141.5	NaN	NaN	NaN	NaN	NaN	NaN	NaN	6135	6146	NaN	NaN	NaN
0.251729	1.49053	0.663976	1.02057	-0.389316	-0.952035	-1.04479	0.695285	0.759917	0.677884	0.387043	-1.2014	-1.34309	-1.60659	1.2177	0.432357	0.524849	0.452537	-0.749856	-1.53688	-1.44775	0.963863	-0.769424	-0.260178	-1.00645	-0.736091	1.07867	1.1083	0.908749	0.818031	-0.719985	0.955018	-0.386641	-0.43686		+	10	149016	NaN	NaN	NaN	NaN	NaN	NaN	NaN	NaN	6422	NaN	NaN	NaN
-2.38978	-0.177904	0.328296	0.214585	0.309956	0.533711	0.478689	-0.442445	0.17054	0.684215	0.58148	0.204785	0.889684	0.865713	-0.479759	-0.419412	0.294695	0.717124	0.452267	0.348336	0.998743	-0.856574	-1.05901	0.159843	0.0965807	0.619551	1.07504	1.58536	0.885012	0.723376	0.667529	0.775611	0.871975	0.77401		+	32	308777	4136	4141	3986	4310	4267	4187	4259	4565	3484	3690	4815	4494
2.11625	-0.478746	-0.396676	-0.349778	-0.857835	-0.721051	-0.166096	-0.570608	0.0723306	-0.925564	0.561232	0.249808	-1.07625	-1.30396	0.646471	-0.843172	-1.27255	-0.797595	0.574508	0.37301	-0.171513	0.775605	0.303362	0.325536	0.14395	0.0276873	0.499331	0.411834	-0.149474	0.349828	0.78803	-0.110935	0.335259	-0.609667		+	12	157075	2995	2896	2945	2976	2905	3305	2817	4176	3553	NaN	4026	4206
1.4556	1.1064	0.611976	0.356122	-0.732988	-1.00613	-0.860915	1.26856	0.216918	-0.312858	-0.586971	-0.766198	-1.00868	-0.700306	1.39007	0.0576388	-0.144471	-0.818171	-1.11759	-0.548691	-0.279211	1.6449	-0.161183	-0.155933	-0.486698	0.426846	-1.43524	-1.53325	0.874783	0.721004	0.70424	0.920899	0.579026	0.801824		+	10	27907.2	681	668	513	681	907	791	963	898	1092	2482	1423	1532
1.09846	1.25917	1.05945	-0.00468095	-0.614764	-0.733348	-0.8925	0.640309	0.624554	0.892381	0.705578	-0.914888	-0.932893	-1.85341	0.122514	0.682658	0.888228	0.522617	-0.619745	-1.24887	-1.99527	1.59025	-0.0387662	0.186553	-0.441822	-0.634954	-0.542587	-1.3347	0.879144	0.85251	0.780923	0.970574	0.595172	0.711826		+	16	168639	3622	2676	3016	4318	3919	3475	2864	5082	4482	NaN	4841	4159
-1.82357	-0.784036	-0.398196	-0.226003	0.48509	0.657282	1.03993	-1.16718	-0.275652	0.533933	0.681428	0.235665	0.658484	1.85483	-1.51042	0.720698	-0.263774	-1.49971	1.21828	0.410375	-0.365432	-1.17344	0.264226	0.460272	1.02663	0.928603	0.122637	0.22066	0.88359	0.47203	0.600868	0.126526	0.380453	0.564042		+	10	19311.3	2097	2321	2068	2342	3029	2449	2756	2880	3289	3466	3101	3309
-1.40838	-1.15627	-0.705136	-0.0815077	0.547808	0.631211	0.84351	-1.71123	-0.806604	-0.00590486	0.161793	0.931787	0.884548	0.513723	-1.14058	-0.450493	-0.11342	0.287423	1.0595	0.966123	0.97751	-0.979498	-0.997772	0.173808	0.630664	0.762644	1.21138	0.793101	0.921009	0.977694	0.932898	0.973034	0.92203	0.938464		+	3	54112.8	NaN	NaN	NaN	NaN	NaN	3841	3884	4884	NaN	NaN	4180	NaN
-1.39132	-1.07322	-0.633229	-0.374586	0.425126	0.811604	0.989978	-1.08879	-0.646835	-0.119644	0.259176	1.39564	0.925268	1.09258	-0.954684	-0.437985	-0.521536	-0.550119	0.762516	1.54966	1.69257	-1.23563	-0.607759	0.159093	0.81149	1.1287	0.631631	0.500825	0.945988	0.957163	0.787482	0.848078	0.59829	0.910964		+	21	69371.7	2300	2033	2472	2433	2620	1613	1393	734	937	935	716	889
-1.4435	-0.502492	-0.29613	-0.461219	-0.098022	0.116595	0.735681	0.215002	-1.213	-0.402728	-0.330525	0.427597	0.973125	2.08022	-1.0245	0.167645	-0.565982	-0.548787	0.597505	1.2337	1.73233	-0.795998	-0.158338	1.20531	0.393152	1.03512	-0.563338	0.104481	0.625229	0.89003	0.310211	0.714304	-0.0608687	-0.162457		+	25	147363	4007	4076	3643	3826	3988	3977	3908	2654	2827	3161	2479	2490
-1.56321	-1.01688	-0.772472	-0.0152757	1.0031	0.708374	0.979143	-1.15045	0.388938	-0.100089	0.0369148	0.40416	0.550678	0.95598	-0.48343	0.197691	0.735944	2.06828	-0.00498382	-1.50677	-0.516656	-1.13652	-0.491895	-0.382507	0.426496	0.730676	1.08282	1.58472	0.793356	-0.224753	0.961132	-0.169204	-0.234116	0.847036		+	3	22090.2	NaN	NaN	NaN	NaN	NaN	NaN	NaN	NaN	NaN	NaN	NaN	NaN
1.72234	0.791252	0.143838	0.281099	-0.123821	-0.52874	-0.695741	1.82812	-0.147394	-1.23855	-0.266189	0.367385	-0.182592	-1.63453	1.97049	0.165213	-0.411565	-0.395272	-0.23234	-1.15453	-1.4804	1.6921	-0.347165	-0.471809	-0.2341	0.180019	1.32702	0.765779	0.762797	0.969295	0.137758	0.858078	0.259959	0.4994		+	5	26775.8	3820	NaN	NaN	3952	3798	3987	3966	4883	5015	NaN	5003	4208
1.90149	0.580394	-0.0935161	0.206329	-1.45618	-0.218204	-0.909927	1.45896	0.622041	-0.251768	-0.309407	-1.17399	-0.782047	-0.599908	1.31221	0.313349	0.638819	-0.10864	-1.2736	-1.28482	-0.611435	0.730964	0.151036	0.161658	-1.12353	-1.2871	-0.354542	-0.0231546	0.945767	0.834208	0.678059	0.888661	0.721262	0.76349		+	13	93159.7	1877	2062	2264	2259	2144	2413	2396	2303	2079	1616	2230	2061
-1.96026	-0.191928	-0.20918	0.633291	1.06459	0.0611007	1.12497	-0.909955	0.108898	1.41649	-0.200471	-0.447965	0.174896	1.55262	-1.12228	-0.809415	0.144322	0.961811	0.331033	1.72884	0.58839	-0.398192	1.25421	0.113266	1.08856	0.119478	-1.20162	1.2128	0.426197	0.627444	0.418232	0.287597	-0.254718	0.297445		+	14	165628	3280	2860	2852	4264	NaN	4014	NaN	4022	3745	NaN	3829	NaN
1.97965	-0.288517	-0.0287268	0.410919	-0.858058	-1.2977	-0.408421	1.77576	-1.2383	-1.03954	0.711177	-0.255392	-0.23361	-0.198215	-1.05234	0.845203	0.866931	0.555502	-0.0420067	-1.88161	-0.893004	1.4787	0.0685492	0.505958	0.773626	-0.865025	-0.989066	1.39383	0.726284	0.089325	0.766368	-0.43837	0.088615	0.471761		+	9	59714.6	2908	3201	2702	3151	3444	3683	3206	4441	3845	NaN	3851	3167
-0.807898	0.646838	0.283154	1.05209	-0.142876	-0.703988	1.28069	0.973349	0.0139827	0.48784	-0.945384	-0.968688	-0.883238	0.728652	-0.746791	0.0694846	-0.885085	-0.952546	0.00539686	1.67842	1.61771	-0.416518	0.559806	0.784572	-0.184729	0.187539	-0.97492	-0.125026	0.0470869	0.0188002	0.430493	-0.0875866	-0.493471	0.242854		+	7	108940	NaN	NaN	NaN	NaN	NaN	4788	NaN	5211	5795	NaN	5238	4578
0.0719431	-0.191848	-0.887299	2.13431	0.371706	0.0599526	-0.419668	-1.15873	0.00465352	-0.274557	1.56026	-0.587008	0.975244	-1.36481	1.28589	0.122189	0.653127	1.00224	-0.416023	-2.2343	-0.365111	0.865438	-2.28378	-0.0554104	1.00895	-0.00358772	0.586393	0.147894	0.654366	0.218237	0.413481	-0.201612	0.0565885	0.137638		+	17	124067	2693	2480	2660	2680	2775	2722	2758	2726	2813	1776	2316	1537
-1.35588	-0.0868259	-0.702301	-1.10089	0.648813	0.853971	1.49582	0.106435	-1.03203	-0.284914	-0.860078	-0.697016	0.79426	2.29443	-0.878768	-1.06708	-0.448351	-0.469274	-0.272	0.777142	1.64694	-0.144827	-0.196158	-0.471146	0.263377	-0.782799	-0.538365	-0.237712	0.629221	0.805629	-0.5285	0.901105	-0.198079	-0.0998911		+	5	18388.1	4207	4363	NaN	4028	3943	4446	3152	3931	4768	3205	4550	NaN
2.02558	0.59154	-0.125478	0.431064	-0.883469	-0.917612	-0.777623	1.44962	-0.506358	0.55305	-0.0453191	-0.547557	-1.15377	-1.23421	0.914075	0.860909	0.340642	-1.29231	-1.09484	-1.18978	-0.483431	0.786438	-0.435838	0.277156	-0.0784472	1.15812	-1.44011	-1.54732	0.833352	0.687837	0.424901	0.589299	0.227447	0.70111		+	3	24325.4	2469	2534	2209	2558	2477	2742	3182	3053	3153	3494	4040	3757
-1.4451	-1.13182	-0.523676	-0.0138214	0.219606	0.772461	0.582033	-1.67685	-0.177626	0.278661	0.824575	0.474212	0.417176	1.32975	-1.52748	-0.0962287	0.16566	0.421457	0.683346	1.07313	0.963505	-1.21527	-0.424912	0.331575	0.756864	1.00526	0.651482	0.689118	0.824755	0.921811	0.886204	0.923259	0.922598	0.905248		+	15	57794.9	1106	1150	1202	1157	1170	1192	1027	1171	1343	1878	1375	1689
1.54109	1.36572	0.418048	-0.233966	-0.558849	-0.642037	-0.845511	1.32461	0.388356	-0.117556	-0.470226	-0.904065	-0.964943	-1.11259	1.0926	0.680055	0.213567	-0.336495	-0.90479	-1.12512	-1.23908	1.48324	0.507496	-0.0775779	-0.633954	-1.04221	-0.799663	-0.883907	0.963499	0.981868	0.953945	0.969986	0.940565	0.986334		+	13	56267.4	1032	651	803	920	946	761	860	1389	1338	1289	1481	1523
1.50392	0.310029	0.486999	0.95716	-0.252579	-0.524639	-1.05027	1.87803	-0.68596	-0.28476	0.0541851	0.471525	-0.699794	-1.37538	1.40719	0.282459	0.380603	0.492487	-0.486991	-1.52928	-1.76483	1.26386	-1.02123	-1.06616	-1.35928	-0.146134	0.960034	0.934359	0.782505	0.968825	-0.271406	0.762161	-0.353115	0.17668		+	5	41628	3154	3007	2814	3091	2948	3033	3849	4004	3959	NaN	4282	NaN
-0.720923	-1.13535	-0.518645	-1.11561	0.305267	1.4252	0.926901	-0.545267	0.293605	-0.842931	-0.78881	0.347726	1.15954	1.9037	-0.446099	0.270687	-0.495072	0.609046	1.06316	1.53063	0.257331	-0.574469	-0.871865	-0.26716	0.753898	1.33878	0.679549	0.302848	0.801811	0.588137	0.518455	0.493282	0.734353	0.245782		+	11	46913.2	2556	2799	3073	2580	2574	3007	2783	3035	3613	3084	3582	3149
-0.690871	2.39952	0.174389	-0.249735	-0.401641	-0.356677	-0.458758	1.17323	0.173695	-0.480954	-0.655276	-0.719236	-0.730523	-0.734285	1.04818	-0.304593	-0.460118	-0.486528	-0.536413	-0.606839	-0.62738	-0.908572	-0.908572	1.49405	1.6674	0.277745	-0.179858	-0.315414	0.150155	-0.151406	-0.248729	0.952734	-0.449609	-0.560692		+	7	52062.1	61	62	55	89	66	74	64	44	49	87	57	53
1.58069	1.65897	-0.539944	-0.539944	-0.539944	-0.539944	-0.539944	0.297399	0.581844	0.912958	0.468388	0.449479	-1.8651	-1.8651	0.131638	0.412711	0.77705	0.794672	0.712949	-1.82619	-1.82619	0.0891568	0.3194	0.581344	0.669771	-1.84706	-1.84706	0.658092	0.337553	0.225074	0.240129	0.985412	0.222301	0.274251		+	6	101553	NaN	NaN	NaN	NaN	NaN	NaN	NaN	NaN	5740	NaN	NaN	NaN
-1.60929	0.594534	0.470024	-0.252132	-0.526054	0.569632	-0.824877	0.508834	-0.710534	2.66336	-0.261293	-0.197116	-0.270461	-0.265877	-1.07297	-0.431455	-0.474483	-0.826532	-0.497953	1.92727	1.42267	-0.192298	1.33957	1.68179	0.288447	-0.0537783	-1.38601	-1.1986	0.101206	0.282579	0.372913	-0.261845	-0.706779	0.498814		+	36	171642	1612	1466	1888	1517	1427	1853	1309	1090	1174	1321	2038	1373
1.66815	0.819775	0.274497	0.556793	-0.417874	-0.625882	-1.08944	0.70818	-0.905787	-1.54206	-1.15409	1.09615	0.170191	-0.316069	-0.112351	-0.261408	-0.997376	-1.42964	1.21612	0.75963	-0.125394	0.0875299	-1.08805	-0.975182	-0.879346	0.8244	-0.265997	0.236608	-0.092447	-0.412939	-0.387895	0.844192	0.754238	0.886934		+	10	77469.6	4119	4392	NaN	4602	4348	4709	3792	4432	4614	4178	3529	2788
-1.97027	-0.602384	-0.035771	-0.270429	0.141653	0.673926	0.83418	-0.635091	-1.03555	-0.789115	-0.475933	0.900012	1.33641	1.665	-0.860819	-1.02189	-0.918983	-0.118117	1.02726	1.28675	1.32255	-1.48678	-0.677146	-0.0220809	1.45734	0.809631	-0.920036	-0.132485	0.731484	0.758457	0.377983	0.978499	0.211225	0.0558768		+	39	245444	867	1310	1304	951	1038	1129	935	2473	2573	2789	2270	2461
0.888575	1.88352	0.290677	0.0619666	-0.604428	-0.592819	-0.958523	0.915652	0.844664	0.855216	-0.0235029	-1.00295	-1.26196	-1.51809	1.28349	0.571594	0.705786	0.615877	-0.845481	-1.59964	-1.49632	1.30312	-0.0141222	-0.977681	-0.976431	-1.26887	0.3783	-0.119101	0.87443	0.779351	0.308541	0.954029	0.130259	0.179698		+	2	31677.1	NaN	NaN	NaN	NaN	NaN	NaN	NaN	5355	5863	NaN	NaN	NaN
0.891205	1.67624	0.442405	0.364925	-0.478587	-0.920078	-0.848445	-0.479129	1.23359	-2.05049	1.48962	-0.265678	-0.361618	-0.446203	0.0353356	0.203253	1.41664	1.28595	-0.678678	-1.14082	-1.44599	0.757502	0.575091	0.559821	-1.29524	-0.346045	-0.312204	-0.523504	0.329454	0.637304	0.558989	0.0553053	0.117999	-0.445088		+	8	53067.5	NaN	NaN	NaN	NaN	NaN	NaN	NaN	NaN	NaN	NaN	NaN	NaN
-1.08703	-1.24415	-0.801643	-0.493812	0.974798	0.936319	0.650934	1.51327	-1.01054	-0.903899	-0.47734	0.98007	0.578902	1.19843	-0.721322	-0.86117	-0.647718	-0.268656	0.86117	1.97996	0.967896	-0.614311	-0.520636	0.0414142	0.263276	0.992955	0.312579	1.23947	0.511689	0.947015	0.852866	0.481101	0.690809	0.367848		+	9	54766.2	4621	4555	NaN	3241	4568	4759	NaN	2854	3265	3322	3059	2823
0.00954486	-0.852057	-1.3558	-0.512431	-0.0497187	1.17886	-0.0839093	0.158294	-0.591871	-1.34204	-0.873183	0.247599	0.149363	-0.603034	1.28298	-0.948997	0.223738	-0.430183	-0.358126	0.32642	0.104844	1.3725	-0.643068	-0.939308	-0.926775	-0.466464	0.268439	0.401747	0.791179	0.346718	0.585364	0.316017	0.793859	0.632426		+	3	45679.2	NaN	NaN	NaN	4308	4078	4767	4284	3802	3669	2240	3673	3684
2.10101	0.751126	0.17845	-0.291963	-0.57012	-0.637613	-0.741922	1.19523	-0.0398027	0.818495	-0.31662	-0.929221	-1.08319	-1.19785	1.12341	0.825092	0.188685	-0.0126784	-0.992149	-1.24323	-1.56392	1.5446	-0.0200404	-0.440147	-0.708837	-0.607893	-0.385221	-1.07402	0.864526	0.891746	0.944711	0.88659	0.749886	0.749185		+	3	20038.3	1990	1957	1570	2070	2205	2396	2337	1380	1492	NaN	1699	1729
-1.98962	-0.752906	0.96933	0.296009	0.277688	-0.0521022	0.0853102	-0.72539	-0.980116	0.762441	0.91875	0.374563	0.878225	0.947696	-1.40221	-0.310569	0.499034	-0.0185811	0.442628	1.2091	1.31196	-1.37912	-0.546731	0.622403	0.986891	0.477365	0.0107202	0.116661	0.787017	0.740135	0.933289	0.784043	0.604821	0.798311		+	15	69697.8	1864	2031	1797	1883	1950	1738	2048	3023	2973	2472	2622	2831
-1.62054	-0.965043	-0.580066	-0.0286131	0.74134	1.37603	0.74134	-1.35893	-0.20472	0.117243	0.00182244	0.840144	1.30183	1.11351	-0.850853	-0.861569	-0.186459	0.499367	1.87102	-0.743693	1.28164	-1.5182	0.0909222	0.18904	1.34683	-0.223054	1.09826	1.15059	0.958223	0.517634	0.699481	0.506246	0.267422	0.726724		+	44	139094	1337	1397	1323	1403	1152	1232	1155	1137	1016	1541	621	1641
-1.41786	-1.47219	-0.140937	0.117164	1.16315	0.0899956	0.674118	0.212407	-0.681434	-1.09471	-0.537266	0.0874619	0.952469	1.46186	1.07743	-1.82784	-0.338705	0.201471	0.829243	-0.820483	0.303666	-0.222522	-0.927341	-0.796446	-0.611851	-0.437324	1.46233	1.96578	0.371868	0.376415	0.395729	0.272622	0.09595	0.939506		+	4	32895.1	982	832	758	851	931	883	842	633	493	506	615	607
-1.9085	-0.63291	0.178388	-0.202824	0.0855284	1.5615	0.368994	-0.244864	0.0469223	0.50826	-0.304009	0.236189	-0.20149	2.16828	-1.80159	0.952137	-0.164434	-0.720924	0.399237	1.23218	0.456681	-0.711826	0.532728	1.04742	0.823743	1.13953	-0.680867	-0.394496	0.231579	0.772531	0.0130691	0.247252	0.0719493	-0.122218		+	4	205422	3124	2939	2688	3022	3188	3264	3116	3625	4069	2852	3773	3439
0.601176	2.26316	-0.779055	-0.370692	-0.33681	-0.450938	-0.349293	1.03863	1.58827	0.292937	-0.690732	-0.943579	-0.955748	-0.973325	0.837675	1.59192	-0.100354	-0.735411	-0.89827	-0.869155	-0.840041	1.50653	0.957451	-0.358688	-0.828979	-0.66271	-0.887947	-0.923714	0.799914	0.884121	0.754221	0.98668	0.916566	0.916121		+	23	98972.9	1434	1475	1360	1425	1454	1256	1701	5625	5026	4077	4760	4392
-1.79985	-1.01624	-0.490209	1.04073	0.271633	0.674321	0.609021	-0.521408	0.843265	1.40973	1.14367	-1.39686	-0.409831	0.538574	-0.603803	0.969888	1.60697	0.722662	-0.988905	-1.37401	-0.979397	-0.871898	0.907363	1.253	-0.324896	0.47457	-0.252763	1.50245	0.0653079	-0.247271	0.151914	0.805608	0.294547	0.409207		+	5	86691.3	4118	NaN	NaN	3966	4164	4245	NaN	4408	4623	3428	4030	3865
1.15416	1.14955	0.791836	0.418448	-0.313577	-0.926671	-1.10276	-1.80456	0.884046	0.603126	0.292412	0.22431	0.0270988	0.120739	-1.88268	0.565544	0.436902	0.367756	0.44454	0.383033	0.345244	1.10187	1.62227	0.28289	-1.26635	-0.271629	-1.20152	-0.54633	-0.151738	-0.402129	0.741143	0.961405	-0.386409	-0.155961		+	10	59372.9	4097	4543	NaN	3997	4541	4760	4023	NaN	NaN	NaN	NaN	NaN
0.815597	-0.806805	-1.30853	-1.02953	0.196646	-0.162064	0.820286	1.34656	0.272144	-0.897704	-0.917715	-0.862301	-0.221963	-0.600625	1.45953	0.0607465	-0.189442	-0.489858	-0.781744	-0.913472	-0.841448	0.418441	-0.436753	-0.700108	-1.00877	-0.536809	0.38446	0.531712	0.454552	0.194102	0.811169	0.846465	0.162423	0.542519		+	11	108147	4312	NaN	2784	NaN	4391	4261	4228	3709	4475	2347	4586	4349
-1.45712	-0.647226	-0.344499	-0.509623	0.0565156	0.0801047	1.20059	0.242944	0.404907	1.1039	0.362285	-0.200322	0.208847	1.05276	-1.31222	-0.0480866	0.0312315	-0.0232997	-0.0332145	1.14169	1.78615	-1.02056	0.405332	0.559886	1.20303	1.09335	-0.327556	-0.192944	0.358077	0.935603	0.157678	0.399032	0.0366567	-0.13269		+	15	68903.9	2045	1820	1767	1844	1983	1867	2023	904	1086	1184	998	1136
-0.652025	-1.15513	-1.29949	-0.458077	0.876233	0.976853	1.13435	-0.66041	-0.42323	-0.413289	-0.458736	0.272685	1.44012	2.12183	-0.947188	0.00257512	-0.391266	-0.468519	0.37218	1.32194	2.046	-1.15385	1.42825	-0.25133	-0.320132	0.181719	0.392172	1.85725	0.854327	0.809813	0.365392	0.979259	0.771533	0.643251		+	17	101297	2120	2580	2089	2290	2329	2266	2103	1848	1734	2354	1992	2253
-1.85333	0.0569282	-0.436449	-0.569282	1.12591	1.22712	0.518679	-0.863898	1.11817	0.312709	0.518023	-0.224266	-0.555927	0.217949	1.33558	-0.40648	-0.939438	2.08331	-0.525799	-0.708755	-0.048523	-0.7485	-0.323575	-0.23457	2.1341	-1.25956	0.618151	-0.128339	0.0930198	-0.643054	-0.0660272	-0.0821169	0.532351	0.274821		+	13	60328.6	2807	3567	2901	3202	3626	NaN	2543	2773	2856	3052	2437	NaN
1.75253	1.00945	0.344105	0.131469	-0.554455	-0.753373	-0.828824	1.24153	0.69292	0.154798	0.130337	-0.987839	-1.1346	-1.6273	1.59065	0.126646	0.35937	-0.0113656	-0.70954	-1.359	-1.4023	1.17048	0.198885	-0.401971	-1.21468	-0.958997	0.0345173	-0.305177	0.97248	0.951151	0.641886	0.949022	0.502694	0.491556		+	13	51815.5	855	611	680	648	958	634	1064	732	750	1097	887	813
1.90599	1.07608	0.24884	-0.431633	-0.677137	-0.685143	-0.701154	1.33011	0.62747	-0.0588253	-0.365207	-1.01474	-1.03516	-1.0801	1.11466	0.871662	0.125317	-0.103794	-0.992466	-1.08272	-1.12785	1.13137	1.00924	0.113585	-0.668076	-0.957127	-0.961198	-1.00598	0.98482	0.944487	0.977189	0.981811	0.965568	0.970598		+	12	42123.5	67	37	39	45	49	45	58	141	110	84	166	135
-1.16328	-1.6103	-0.439911	0.181857	0.413496	1.36037	0.543539	0.679238	-1.8394	-0.872597	0.629658	0.81806	0.778396	0.932093	0.342688	-1.51171	-0.503068	-0.446685	0.411601	0.825082	1.4641	0.624589	-1.40041	-0.919955	-1.20694	1.10182	0.160258	0.186055	0.701325	0.70865	0.389443	0.852853	0.7548	0.715039		+	17	45935.2	2269	1673	2149	2275	2251	2287	2153	1907	2074	2637	2595	2473
-1.59437	-0.112632	0.438015	-0.923586	-0.162691	0.357921	0.207744	-0.325165	0.477369	-0.878636	-1.1277	0.940902	1.21072	-1.3906	1.01974	-1.17543	0.0203386	-1.25082	-0.265454	1.11617	-0.638913	1.09894	-0.487109	-0.204727	-0.651832	-1.68253	0.294148	-0.1106	0.178956	-0.0744716	-0.332247	0.385549	0.620229	-0.190771		+	13	69116.8	2591	3277	2577	2943	2745	2666	2463	3460	3896	3010	3488	NaN
-0.430497	0.113622	-0.502203	-0.88393	-0.476895	-0.400971	0.278123	-0.295311	-1.63358	1.70317	-0.0811882	0.547797	0.186465	0.779764	-1.2435	-0.523579	-0.643566	-0.272698	0.26179	1.02534	2.2143	1.78248	-0.189774	-0.328875	0.162947	-0.438169	-1.17094	-1.21565	-0.230044	0.499271	-0.370289	0.284981	-0.816731	-0.312685		+	1	7251	NaN	NaN	NaN	NaN	NaN	NaN	NaN	907	762	NaN	700	830
-1.7127	1.84255	0.29438	0.480967	-0.522571	-0.124182	-0.00315182	-0.663697	1.14548	1.20769	0.87174	-0.738353	-1.27339	-1.45506	0.335985	0.856567	1.15625	0.853478	-1.03576	-1.51618	-1.51618	-0.660041	1.1108	0.33807	1.67103	-0.994891	-0.486176	-0.975572	0.613236	0.328873	0.681889	0.925748	0.765798	0.856393		+	10	166029	NaN	NaN	NaN	NaN	NaN	NaN	NaN	NaN	NaN	NaN	NaN	NaN
-1.06701	-0.179724	-0.47117	-0.999009	-0.477646	0.519744	0.820904	-1.18215	-0.367649	0.26685	0.0958498	0.0508499	1.13085	2.02185	-1.18534	-0.0452792	1.09479	0.504539	-0.101878	0.690507	1.72546	-2.16794	-0.048769	0.445938	0.477515	0.000350856	0.435412	1.63534	0.871161	0.691069	0.691788	0.901613	0.946541	0.88838		+	59	331258	4283	NaN	NaN	4601	NaN	NaN	4554	4183	3803	3569	3762	3371
-1.60037	-1.60037	0.719084	0.778082	0.542432	0.428209	0.433354	-0.592937	1.20446	0.615481	0.27428	-0.440616	-0.877271	-2.02679	-1.14717	-1.14717	1.06183	0.828875	0.813345	0.552657	0.482401	-1.43345	-1.43345	0.58298	0.368734	0.459054	0.896647	0.772371	-0.275773	0.992671	0.959713	-0.208471	0.940446	-0.447879		+	4	36316.4	NaN	NaN	NaN	NaN	NaN	NaN	NaN	NaN	NaN	NaN	NaN	NaN
-0.0758168	1.53876	-0.494411	0.334235	0.63323	-0.485868	0.411119	-0.871463	0.692378	0.288806	1.15901	-0.165212	-0.152601	-0.467891	1.70568	-0.109239	0.733711	0.596086	-0.461902	-1.39947	-1.5629	-0.686051	-0.621084	-0.237779	-0.328733	-0.517137	1.5748	2.08154	0.344996	-0.115509	-0.300312	0.0802796	-0.812022	-0.313416		+	5	19344.2	1477	1717	1472	1456	1455	1728	1235	1799	1738	2143	1951	1275
0.352374	0.797571	1.37749	1.0603	-0.896936	-0.896936	-0.896936	-0.0474442	0.327057	0.993208	1.18343	-1.22705	-1.22705	-1.22705	0.229201	0.878345	1.1645	1.52949	-1.03107	-1.03107	-1.03107	0.110017	0.775917	1.26965	1.48183	-1.01842	-1.01842	-1.01842	0.983841	0.98184	0.984752	0.993997	0.997655	0.997244		+	9	81573	NaN	NaN	NaN	NaN	NaN	NaN	NaN	NaN	NaN	NaN	NaN	NaN
-1.35453	-0.594995	-0.383172	-0.746297	1.36285	1.48389	0.0132389	-1.17721	-0.999643	0.129436	-0.454647	1.03627	1.25963	0.624176	-0.774615	0.516789	0.506936	-0.701102	0.979845	0.937404	-1.16037	-1.59204	0.773283	1.92743	0.191957	-0.474416	0.841321	-0.164242	0.924328	0.657487	0.202185	0.430027	0.487309	0.251818		+	6	17794.1	3854	4042	NaN	NaN	NaN	3540	3766	66	102	357	194	143
1.50585	1.13318	0.79364	-0.249824	-0.426495	-0.881976	-0.796401	-0.236962	-0.0571977	-0.367699	-0.44941	-0.674115	-0.433068	-0.490266	0.717305	0.233827	-0.0386782	-0.0254924	-0.847404	-0.974866	-1.23858	0.0824893	-0.371202	-0.474314	-0.273246	-0.649603	-0.0979561	-0.391824	0.76555	0.921476	0.286837	0.711638	0.433335	0.453381		+	11	22876.2	187	285	349	177	205	343	283	913	827	419	934	639
1.1651	0.542223	0.0757646	0.740538	0.282459	-0.0918253	-0.642079	0.940789	0.615335	0.249515	0.726342	-0.514924	-0.986706	-2.31123	1.17646	0.219486	0.144576	0.481671	-0.722507	-1.42853	-1.80308	-0.401302	-0.455168	-0.309281	-1.36191	-0.767142	1.0239	0.505443	0.916113	0.920399	-0.662206	0.955753	-0.69894	-0.689338		+	1	16664.4	3997	2761	2888	2271	2211	3139	2659	4953	4654	NaN	3440	2994
1.53282	0.912274	0.359176	0.505641	-0.249809	-0.795199	-0.837596	1.54056	-0.178972	-0.725412	-0.507337	-0.564989	-0.620134	-1.03122	1.35775	0.238277	-0.000542773	0.224708	-0.727859	-1.25706	-1.47146	0.379404	0.618157	0.204476	-0.540148	-0.629976	-0.951465	-1.15476	0.801132	0.987495	0.885929	0.82581	0.831113	0.59939		+	4	29000	3323	3027	NaN	NaN	3387	3210	3229	3061	3434	NaN	3688	NaN
-0.432663	1.32546	1.48243	0.407154	-0.887891	-1.17045	0.00686766	0.643198	-0.514908	-0.0906018	-1.04404	-0.0556589	-0.420063	-0.20791	-1.87839	0.934768	-0.580008	-1.24231	0.167543	0.472466	0.947882	0.505217	0.416604	0.559104	0.48007	-0.758125	-1.41195	-1.66582	-0.25212	0.0167442	0.634676	-0.303306	-0.642909	0.0287872		+	1	13756.1	NaN	1420	NaN	NaN	NaN	NaN	NaN	2133	2014	2151	2644	2497
-0.443264	-0.712279	-0.859015	-0.810103	-0.235388	0.400466	0.571657	0.957284	-0.751656	-1.12679	-1.11289	-0.418204	0.35985	1.05454	1.15886	-1.12921	-1.18531	-0.884775	0.0128228	0.237222	1.37925	-0.152929	-0.838297	-0.935476	-0.531416	-0.715544	0.890466	1.10528	0.772977	0.754729	0.927695	0.966716	0.751783	0.795127		+	4	16927.6	1599	2447	2363	1946	2001	1757	2600	259	418	573	322	483
1.80426	1.11699	0.256098	-0.102729	-0.83051	-0.685822	-0.931791	0.822587	-0.226334	-0.074252	0.350684	-1.3334	-1.04042	-0.682582	0.631382	-0.731262	-0.664675	0.624248	-0.562418	-1.49938	-0.688456	0.190493	-1.46228	-1.2631	-0.80753	0.213802	1.15461	1.27327	0.799391	0.51072	-0.522077	0.796375	-0.289693	-0.448548		+	1	25082.8	NaN	NaN	NaN	NaN	3431	NaN	NaN	4535	4123	NaN	4481	3639
1.81156	-0.31673	-0.0519504	0.796014	-0.279862	-0.360301	0.0653569	-1.53702	0.703143	-1.37802	0.0353338	0.745543	0.180202	-0.173136	-1.58728	-1.07265	-0.0164562	1.15044	0.267788	0.71061	0.372509	-0.42106	-0.543791	-1.15272	-0.902541	0.612708	0.612708	0.891212	-0.646177	-0.402799	-0.347405	0.366922	0.237559	0.452107		+	13	109097	4131	4592	3920	3967	4303	3991	3946	4538	5186	3673	4111	3932
1.87698	0.188997	-0.328425	1.02239	-0.428092	-1.21059	-0.633789	1.97016	0.167697	-0.331402	0.304593	-1.16419	-0.62801	-1.60625	1.57057	0.189245	0.29784	-0.106133	-0.638972	-1.48601	-1.54972	1.41994	-0.322708	-0.394631	-1.6409	-0.563236	0.36822	-0.176505	0.876985	0.855363	0.178163	0.8907	0.324985	0.434688		+	1	14372.1	1107	997	923	980	1092	1005	NaN	1792	1543	1357	1807	1511
1.32605	1.19854	0.258459	0.495979	-0.726624	-0.571611	-0.409097	-1.3579	0.494045	-0.728585	-0.524233	1.59824	-0.208416	-0.741358	-1.62072	-0.550348	0.173164	0.807302	1.18502	0.5562	0.899337	-0.820365	0.171661	0.0439564	1.22476	-0.601971	0.44743	-1.26826	-0.422206	-0.858172	0.145977	0.483294	0.158577	0.048674		+	5	52480.8	NaN	NaN	NaN	NaN	NaN	NaN	NaN	4341	5774	2481	4216	NaN
0.0115436	-0.527159	0.0500224	-1.28904	-0.103893	-0.896556	0.904251	-0.644525	-0.210457	0.758522	-0.749753	0.289378	-1.29343	2.06073	-1.84109	0.873045	0.104042	-1.29826	-0.478365	1.20666	1.00875	-0.877923	0.773581	1.18856	0.863458	0.833967	-1.20794	-1.05487	0.858736	0.188137	-0.282961	0.304197	-0.210131	0.0379062		+	5	19536.4	919	1258	741	1047	1737	1031	1210	1401	1773	1274	1742	1261
-0.145644	-1.07777	-0.256027	-0.354145	0.614772	2.08655	0.0751218	-1.85451	-0.655529	-0.186363	-0.082104	0.986552	1.02565	0.491321	-1.91877	-1.49383	-0.00653755	0.549155	1.17022	0.271308	0.156901	-0.503343	-0.577364	0.477436	-0.521848	0.273878	0.940068	0.718004	0.637739	0.474009	0.737222	0.878318	0.553409	0.739415		+	35	102988	533	706	569	636	639	659	724	809	913	854	706	984
-1.05402	-0.934921	-1.00638	-0.553807	0.470438	0.899192	0.708635	0.00452839	-1.12757	-0.493594	-0.810581	0.412083	1.54418	1.81588	-0.149334	-0.385126	-0.227932	-0.149334	0.243651	0.322248	2.36577	0.218842	-0.843185	-0.714454	-0.778819	0.0579287	1.60269	1.92452	0.868017	0.673075	0.8136	0.797219	0.802155	0.979826		+	4	12201.1	311	308	301	321	307	342	315	151	203	238	217	246
1.92833	0.792505	0.211306	0.0414523	-0.276301	-0.820525	-0.718844	1.0009	0.482745	-0.417853	-0.67076	-0.765755	-0.912564	-1.25183	1.22045	0.0786871	-0.556439	-0.591928	-0.369205	-0.994542	-1.25031	1.07594	0.52979	-1.42074	-0.570059	-0.519722	-0.447993	-0.822999	0.965926	0.964511	0.753429	0.949403	0.8226	0.821512		+	4	37639	2264	2131	2570	2283	2063	2951	3040	3378	3397	2461	3745	3452
1.82419	0.974681	0.348391	0.027564	-0.697234	-0.66741	-0.782185	1.06846	-0.702372	0.26545	0.162882	-0.83124	-1.09511	-1.30463	0.935788	0.617354	0.496722	0.332626	-0.963285	-1.37219	-1.55048	1.01673	0.47884	-0.194154	-0.627244	-0.788022	-1.02793	-1.10958	0.795434	0.897897	0.985347	0.844102	0.865604	0.729813		+	13	64277.4	1109	1006	1050	1134	1015	982	1511	1445	1592	2267	2025	NaN
-1.70983	-0.564355	1.37058	-0.0896518	0.163179	-0.430199	-0.027734	1.29418	0.407579	0.708852	0.256943	-1.01701	-1.07727	-1.38284	0.839208	0.970791	1.68719	0.342116	-1.69011	-0.491243	-0.242698	1.02104	-0.404976	0.0109453	0.020327	-0.179816	-0.354941	-1.01791	-0.228354	0.0811859	-0.444871	0.79532	0.338052	0.79297		+	1	6004.05	493	440	421	500	540	418	592	726	716	NaN	839	757
-1.62748	-0.195249	-0.61819	-0.64222	0.145986	1.11202	0.367069	-0.687095	-1.27186	0.624188	0.783669	1.08048	0.792529	0.779239	-0.686986	-0.830498	-0.399962	-0.699465	1.10379	1.57801	1.25979	-0.979007	-0.513763	-0.673275	-0.407421	0.775629	1.59978	0.80886	0.475046	0.827308	0.926332	0.65064	0.957955	0.601252		+	6	28066.8	409	385	401	479	342	428	388	295	281	375	316	307
-1.51947	-1.06453	-0.368251	0.208745	0.280869	1.74	0.286417	-0.937229	-0.723859	-0.0997506	0.0709456	0.415005	0.94043	0.913758	-1.50625	-0.617278	0.112016	0.874675	0.469512	1.42284	0.872292	-1.38694	-0.396845	0.38799	1.55518	0.39604	0.138453	1.29759	0.913664	0.943471	0.560633	0.923758	0.79841	0.675583		+	13	161909	4598	4709	NaN	4611	4554	4716	NaN	4426	3875	4289	4961	4618
-1.59785	-1.14009	-0.564266	-0.0107201	0.628587	0.891995	0.770593	-1.17358	-0.787758	0.328771	0.666368	0.952097	0.855641	0.684567	-0.0359432	0.630241	1.12766	1.32766	-1.27927	-1.27927	-1.27927	-1.00005	-0.120025	0.563183	1.71746	0.247794	-0.105506	-0.460419	0.936434	-0.629454	0.241257	-0.370807	0.556386	0.510841		+	51	145423	NaN	NaN	NaN	NaN	NaN	NaN	NaN	NaN	NaN	NaN	5460	NaN
1.26126	1.21354	-0.361335	-0.593134	-0.770393	-0.961286	-0.872657	0.341651	0.733559	0.917986	0.277102	-0.732637	-1.41963	-1.54412	0.29202	0.543481	0.413695	0.478588	-0.892283	-1.25731	-1.598	0.872836	0.226588	-0.116606	0.230602	-0.503953	-1.47935	-1.49139	0.654218	0.663204	0.774529	0.974747	0.901537	0.864704		+	6	15587.9	414	1003	468	485	750	483	613	1365	1448	2003	1531	1752
-2.45559	0.390411	0.426075	0.47006	0.370201	0.143139	0.181776	0.666276	0.398896	-0.170645	-0.101083	-1.06409	-0.796706	-1.31408	0.969739	0.467174	0.0448298	-0.488409	-0.386952	-1.30478	-1.40624	0.973386	-0.667129	-0.61049	-0.81075	-0.865367	0.214825	-0.0683716	-0.529713	-0.563575	-0.864705	0.884275	0.169075	0.259678		+	2	21399.5	3073	3044	3125	2782	2883	3478	3223	3565	4171	NaN	NaN	NaN
0.920739	0.705106	1.05824	0.908239	-0.45744	-0.894957	-1.42935	0.989811	-0.0788529	0.123467	1.40483	-0.73769	-1.39653	-1.40171	0.796926	-0.373083	0.778716	1.39331	-0.170493	-1.41562	-1.73202	0.202256	-1.0038	-1.12222	-0.910306	-0.280789	1.34598	1.77605	0.887707	0.898662	-0.860316	0.939969	-0.794518	-0.687456		+	4	28151.4	2934	2937	3226	2834	3241	3155	2977	3566	3496	NaN	4088	2327
1.60127	-0.834329	-0.771112	-0.418152	-0.707896	0.956811	-0.790429	0.0973572	0.256297	0.205266	0.268523	0.398758	0.599692	-2.81565	0.157628	0.267823	0.0756464	0.345013	0.570728	0.147513	0.19223	0.292506	0.376145	0.34396	0.368946	0.578151	0.626429	0.806625	0.288936	-0.350174	-0.217385	0.181873	0.139358	-0.659971		+	2	28306.6	NaN	NaN	3776	NaN	NaN	NaN	NaN	6161	6084	NaN	NaN	NaN
1.86904	0.797517	0.328286	0.202224	-0.568154	-1.10742	-0.673206	-0.354219	1.50292	1.4599	0.592277	-1.39393	-1.18599	-0.834637	0.281825	1.17279	0.989545	0.78102	-1.27263	-1.82238	-0.703929	-1.01045	-0.820439	0.243036	0.589355	0.338044	1.2636	1.6988	0.516181	0.724522	-0.884459	0.931793	-0.605589	-0.479637		+	9	32913.8	1069	1076	1036	949	925	955	942	1729	1730	1323	1675	1635
-1.36621	-0.951315	-0.857853	-0.311606	0.388096	0.958972	0.936554	-1.16081	-0.959641	-0.581577	-0.241666	1.18908	1.30874	1.4891	-1.0197	-0.916237	-0.577631	-0.72969	1.05035	1.12599	1.36466	-0.55648	0.652318	1.21435	0.354826	-0.505643	-1.34163	-1.42825	0.982167	0.951223	-0.722093	0.984985	-0.756106	-0.727024		+	8	48191.7	NaN	NaN	NaN	NaN	NaN	NaN	NaN	NaN	4357	NaN	4146	4556
-1.57955	-0.580994	-1.12825	0.290122	0.826886	1.22421	0.772909	1.45792	-0.213934	-1.34171	-1.06703	-0.781784	0.108288	-0.0581056	1.83486	-0.919698	-0.899375	-0.488223	-0.44445	-1.07603	-0.17087	0.716329	-1.19564	-0.981673	-1.20774	-0.0933433	1.22457	0.989153	-0.262045	-0.521082	0.362035	0.761525	0.356167	0.654939		+	3	48166.4	2990	3091	3012	2909	3095	3035	2677	4928	4780	3319	4923	3866
-1.76924	-1.06774	-0.135831	0.373106	0.170219	0.586309	0.421248	-1.02957	-0.410976	0.871289	0.92889	0.938908	0.067369	0.470581	-0.969135	-0.183212	0.158716	0.651193	0.921673	-1.68616	1.08498	-0.37895	-0.516159	0.48944	0.112114	1.31089	-0.299513	-0.584764	0.807197	0.322645	0.282427	0.659479	0.402355	0.650603		+	10	92387.2	3429	3384	3663	3368	3530	3407	3699	3812	4092	3986	4773	4475
-0.403193	0.165737	-0.788908	-0.875693	-0.933551	0.348951	0.426094	-0.955218	-0.721639	1.04455	1.67973	-0.561821	-0.479863	-0.246283	-0.475799	0.103201	-0.19434	0.588382	0.293521	0.451674	1.16738	0.260426	-0.672182	0.0199426	0.547834	1.82064	0.764856	-1.62239	-0.517281	0.412523	-0.638621	0.174973	-0.33917	0.0345308		+	17	130153	3934	3884	4090	3650	4183	3860	4125	4256	5135	3736	3330	2906
0.0159374	0.576342	0.958841	1.38582	-0.164934	-0.280573	-0.689758	0.563212	0.419967	0.680412	1.25339	-0.511123	-1.04178	-2.20401	0.158684	0.234864	0.811551	1.08656	0.00784659	-1.73364	-1.84943	-1.98731	-0.731556	0.219951	1.01255	0.295529	0.260647	1.05131	0.891991	0.873637	0.059675	0.93543	-0.212517	-0.356292		+	4	52863.6	NaN	NaN	4056	NaN	NaN	4536	4017	NaN	NaN	NaN	NaN	NaN
-0.73691	-1.21155	-0.945397	-0.0892721	0.243419	1.92018	0.358752	-0.845871	-1.37806	0.0701055	0.868387	0.842801	1.07819	1.06796	-1.43066	-0.396997	-0.00805908	2.00671	0.167138	-0.712352	1.27088	-0.842252	-1.51064	-0.00465332	0.380303	1.32366	0.663733	0.693345	0.774448	0.0737902	0.692613	0.570848	0.451138	0.94367		+	24	225503	2183	2610	2301	2614	2461	2442	2108	3978	3827	2790	3407	2967
-1.50114	0.144688	0.705353	-0.669181	0.397892	-1.1575	1.2841	-1.76718	0.0206688	0.175685	0.868089	1.0231	0.227357	0.289363	-1.26616	-0.320693	0.100935	1.40415	0.739766	0.663106	0.215925	-1.50919	-0.505668	0.00260654	1.31891	0.185064	1.09735	1.29284	0.502025	0.183903	0.307275	0.909511	0.860545	0.760536		+	9	19854.4	507	537	510	445	462	438	458	922	991	656	718	695
1.25359	1.34103	0.7421	-0.573788	-1.34321	-0.409849	-0.138802	-0.143527	0.60804	1.12082	0.0248847	-0.0103058	-0.781982	-1.87289	-0.0594866	0.487962	0.587107	-0.395715	-1.3225	1.19059	0.638834	0.494586	-0.142448	0.442483	0.785577	-0.232891	-1.64459	-1.42438	0.371491	0.45708	0.295195	-0.205692	-0.51278	0.733964		+	9	58130.2	3396	3356	2905	3323	2766	2945	3353	3877	3816	2779	3474	4496
1.81619	0.928308	0.360061	0.135753	-0.671756	-0.761479	-0.785779	1.41359	0.427918	0.0139959	-0.370148	-1.02825	-1.25159	-1.08781	0.271118	1.04082	-0.605803	-0.831735	-1.6627	0.811056	0.431951	1.26375	0.331274	0.20449	0.760704	-0.588932	-1.366	-1.8036	0.996435	0.235899	0.874816	0.211584	-0.16158	0.858268		+	5	25383.6	1050	865	767	1056	1088	1026	1270	1116	1071	1099	1360	1365
-0.423762	-0.757996	-1.90394	0.212876	0.483446	0.483446	0.570984	1.23198	-2.00741	-0.701532	-0.0840219	0.28041	0.741012	1.39902	-0.74663	-0.332053	-1.00867	-0.809207	-0.152142	1.53354	2.03417	-0.225006	-0.135137	0.657045	0.677016	0.993223	-1.41328	-1.37667	0.580127	0.641735	-0.384987	0.507346	-0.851246	-0.445574		+	3	9554.23	480	489	520	497	522	567	526	315	375	655	527	463
-0.783803	-1.13861	-0.932178	-0.370936	0.474153	0.293523	0.616076	-1.89141	0.254612	-0.521349	0.0121244	0.982077	0.957828	1.24881	-0.523512	0.253981	0.124399	1.60164	0.564978	-0.808593	0.564978	-0.851465	-0.693689	-0.330804	0.0741548	-0.167769	1.57829	2.02006	0.730585	0.0751325	0.781898	0.236488	-0.0556197	0.71029		+	8	28050.6	623	650	656	559	564	578	522	752	761	681	641	669
1.51724	-0.403162	0.680143	-0.550885	-0.673988	0.729384	-1.63419	-0.27945	-0.88695	-1.34258	0.282488	1.01149	1.10261	1.39118	-1.05489	-0.0928838	-0.640235	0.0729801	1.3833	1.05158	0.935472	-0.635668	-1.20762	-1.07216	0.0366249	0.739021	1.75248	1.12032	-0.475716	-0.620844	-0.306141	0.829393	0.83077	0.94138		+	9	44660	1088	1142	1526	1284	1431	1417	1266	793	905	790	913	734
0.445239	0.739096	-0.411846	0.841501	0.763584	-1.76092	-1.17543	-0.857742	-0.898737	0.545549	2.3178	0.684302	0.0599158	-0.589698	-1.01659	0.233316	-0.554913	-0.505367	0.992267	1.99895	0.535094	0.780499	-0.0426543	-0.165379	0.741586	0.981049	-1.60066	-1.51685	0.262528	-0.567631	0.928371	-0.0886059	-0.584984	0.355966		+	4	21044.5	3288	NaN	3418	NaN	NaN	NaN	NaN	2396	2938	NaN	3288	NaN
0.585427	0.685131	0.725012	0.832454	0.78543	-1.20448	-1.20448	0.760245	0.810986	0.821484	0.819443	-1.16093	-1.16093	-1.16093	0.66736	0.64434	0.61045	0.697093	-1.44692	-1.44692	-1.44692	-1.83718	-1.05279	0.090335	0.183272	0.411898	1.47138	1.02157	0.708197	0.7074	-0.66344	0.99944	-0.757021	-0.745636		+	2	37724.6	NaN	NaN	NaN	NaN	NaN	NaN	NaN	NaN	NaN	NaN	NaN	NaN
-1.71291	-1.12375	-0.585516	0.560059	0.825541	0.45823	0.720075	-0.496404	0.900624	0.929135	0.460291	-0.331675	-1.26303	-1.3549	-1.36258	0.0451653	-0.928528	-0.265713	1.18896	0.209403	0.215268	-1.14472	-0.798712	0.109571	1.39847	0.380614	0.576687	0.161472	-0.416121	0.749069	0.841341	-0.285496	0.409346	-0.074945		+	17	64872.5	1385	894	1021	955	1388	1250	1612	1956	1573	1407	2091	2251
1.73465	0.868141	0.75049	-0.315836	-0.693065	-0.373728	-0.905957	1.25448	-0.1283	-0.377032	-0.620142	-0.740994	-0.629979	-0.753642	1.30092	-0.0230251	-0.890894	-1.32704	-0.589797	0.0301097	-0.228923	-0.273985	-1.04698	-1.96943	1.23078	0.76355	0.107361	-0.672508	0.8884	0.581759	-0.459529	0.80423	-0.175839	-0.19008		+	16	84734.1	3603	3339	2160	3602	3804	3826	3823	3895	3825	NaN	4667	3176
1.04164	0.759076	0.944665	0.932961	-0.715605	-0.784156	-0.894506	-0.126295	0.72287	-1.80304	1.47848	0.388241	0.470999	-0.975461	1.34569	0.0510078	0.662039	0.762992	-0.660976	-1.20116	-1.88304	-0.401734	-1.22021	-0.663191	0.530416	0.0984441	1.65809	1.44892	0.0474799	0.937125	-0.740575	0.108539	-0.696607	0.073441		+	7	42722.7	2605	2845	2925	2745	2841	3010	2683	3301	3750	2996	3674	3692
1.88767	1.04384	0.236222	-0.183167	-0.597503	-0.77267	-0.790355	1.25674	0.0162428	0.143919	-0.125032	-0.963615	-1.10565	-1.16835	1.30907	0.369878	0.311891	-0.0339642	-1.04254	-1.17611	-1.34386	1.12761	0.313731	-0.163588	-0.736552	-0.621056	-0.885432	-0.907087	0.940716	0.94739	0.983527	0.989118	0.902272	0.908959		+	7	39374.9	1465	1049	1525	1383	1857	1905	1053	1908	1470	3209	1670	1841
-0.677507	0.276192	1.11692	1.05649	0.541546	-0.0364534	-0.359607	-0.803891	0.687368	1.19089	0.0410916	0.633351	0.216647	-0.00906717	0.34718	1.72953	-0.94423	0.0697998	-0.37128	-0.857833	0.433577	-0.833184	0.789967	1.17188	-0.0542725	0.10151	0.895497	0.277393	0.73122	-0.312869	0.469639	-0.213875	-0.227742	0.84445		+	14	223126	4062	3573	3443	3895	4022	3787	3911	6028	6008	NaN	NaN	NaN
0.954004	1.379	0.677499	0.45476	-0.489963	-1.41676	-0.605173	1.46147	0.766449	0.493751	0.158309	-0.3533	-1.36445	-1.71437	0.909794	0.175307	0.304651	0.286173	-0.831726	-1.23131	-1.52464	1.30348	0.871862	-0.0218346	0.577348	-0.976465	-1.66197	-0.164014	0.886924	0.871986	0.902939	0.967434	0.798892	0.77259		+	15	340244	4161	4307	4148	4353	4153	4107	4358	5733	5925	NaN	5606	NaN
-1.42114	-0.743457	-0.6177	-0.360948	0.0171932	0.97783	0.503188	0.00279656	-0.547194	-0.701005	-0.873459	1.43137	0.543465	1.81357	0.84245	0.33153	-1.012	-1.52292	-0.429173	1.08466	1.52368	-1.1266	0.643323	0.320085	-1.11084	1.49084	-1.26457	-0.393404	0.584834	0.316808	-0.08239	0.607153	-0.251263	0.21763		+	3	12714.5	NaN	NaN	NaN	NaN	NaN	NaN	NaN	NaN	NaN	NaN	NaN	NaN
-1.19929	-1.15992	-0.792553	-0.34974	0.365321	1.11974	0.857335	-0.729816	-0.825645	-0.850863	0.0771678	0.858933	1.13633	1.68609	-0.546429	-1.40802	-0.478409	0.1111	1.32413	0.734618	1.32413	-0.617999	-1.08559	-0.828415	0.0678006	0.340562	1.43161	1.69657	0.958392	0.886551	0.956868	0.922193	0.866709	0.970317		+	23	82969.2	1522	1610	1580	1543	1524	1619	1693	1456	1623	1888	1619	1793
1.83411	0.928229	0.142672	-0.115169	-0.677263	-0.74774	-1.31155	1.44505	0.402405	0.00732725	-0.671929	-0.823425	-0.836297	-1.12048	0.774812	0.594749	-0.273023	-0.517083	-1.01714	-0.849006	-1.03883	1.46251	-0.157158	-0.450723	-0.235611	-0.762003	-0.934093	-1.11124	0.977974	0.969158	0.932255	0.951058	0.85081	0.929494		+	3	17555	2016	1515	1734	1682	1853	2063	2330	4265	4233	NaN	3615	NaN
-1.61473	0.541159	0.55599	0.711341	0.526518	-1.61473	0.441522	-1.80108	0.397876	0.170299	0.0963602	0.537111	0.991785	0.900082	-1.38599	0.865368	0.305	0.0196364	0.749057	0.852183	0.977913	1.02316	0.344279	0.0169279	-0.259109	-0.0438238	0.459884	0.624445	0.409619	0.468146	-0.70869	0.973168	-0.401336	-0.456496		+	2	31741.8	NaN	NaN	NaN	NaN	NaN	NaN	NaN	NaN	NaN	NaN	NaN	NaN
0.803792	1.42645	1.25068	-0.331193	-0.903361	-0.634106	-1.05856	0.107702	1.46872	0.834649	1.4062	-0.554944	-1.22831	-1.0229	0.264263	0.948465	1.69638	0.147921	-0.505811	-0.550132	-0.527972	1.08241	0.992273	0.834038	0.435446	0.24917	-0.411811	-0.948608	0.711244	0.903702	0.843825	0.750934	0.727564	0.762041		+	10	47971.4	3494	3418	3382	3503	3670	3566	3381	4444	4761	3415	4697	3906
1.86786	0.922045	0.443392	-0.150137	-0.593051	-0.752602	-0.784512	1.39811	0.396714	-0.159178	-0.427268	-0.834331	-0.957534	-1.16057	1.10702	0.538493	-0.206657	-0.461916	-0.932469	-0.911842	-1.07815	0.891087	0.0673004	-0.276189	-0.665281	-0.672636	-0.782965	-1.0198	0.99245	0.990148	0.97964	0.989965	0.971369	0.988956		+	14	54202.9	1401	890	856	1302	1111	1072	1080	2157	1671	1767	2160	1988
-1.84299	-0.982481	-0.228835	0.749779	0.971935	0.974748	0.358896	-1.1591	-1.05598	-0.666433	0.781006	0.67789	0.0859297	1.25839	-0.403131	-0.925134	-0.248081	1.55567	1.23523	-0.377289	-1.35927	0.550305	-0.00629489	0.295197	0.258753	-0.370736	-0.973719	-1.40442	0.818291	0.460778	-0.576123	0.307102	0.387296	-0.658727		+	17	222704	4072	4400	3974	4208	4198	4328	4555	5827	6124	3463	5046	NaN
-0.88826	0.612096	0.694533	1.66729	-0.657436	0.315322	-0.360663	-0.505718	-0.66944	-0.451144	0.203743	1.08602	1.23155	0.23103	1.26121	0.0680858	0.735975	0.710038	-0.158867	-1.77347	-1.68918	0.0398511	-1.19425	0.0269959	-0.397226	0.824018	1.00399	0.811163	-0.13745	0.146096	-0.505229	-0.634399	-0.606787	0.77764		+	18	58773	378	458	460	365	412	442	344	867	829	783	963	805
-1.74719	-1.17163	-0.415577	0.361933	0.930551	0.595439	0.769621	-0.059302	0.41219	0.0902058	0.881177	0.878671	-1.7302	-1.7302	0.682512	-0.414071	-0.108119	0.813779	0.579518	0.876131	-2.18062	0.338013	-0.0467977	-0.227965	0.765081	0.332619	0.968276	0.80644	-0.2532	-0.141127	0.578361	0.451535	0.0254998	-0.541143		+	4	53533.4	NaN	NaN	NaN	NaN	NaN	NaN	NaN	5040	4800	3994	5445	NaN
1.81202	0.644092	0.448419	0.368926	-0.562562	-1.25761	-0.799	1.38435	1.38435	0.491221	-1.72067	-0.283289	-0.660078	-0.646123	1.22866	-0.164915	-0.189167	-0.164915	-0.692868	-1.44469	-1.07904	-0.0836597	-0.560806	-0.392214	-2.06541	-0.00731625	0.813376	1.44321	0.624224	0.982305	-0.511042	0.587617	-0.459414	0.12982		+	4	12769.7	1853	1638	1142	1299	1242	1384	1790	3050	2909	3024	3278	3272
1.54042	1.3964	0.396513	-0.267629	-0.614378	-0.841874	-0.621716	0.93615	0.260476	1.22887	0.142728	-1.04796	-1.32087	-1.39239	-0.063297	0.869574	0.273919	1.03265	-0.869712	-1.18827	-1.53378	0.873024	0.944327	-0.630421	0.178257	-0.372166	-1.08345	-1.32606	0.78302	0.608022	0.846573	0.764066	0.756052	0.638335		+	8	37171.8	3926	3015	3109	3187	4366	4117	2764	5493	5765	NaN	5876	3678
-0.855074	-1.9819	-0.353377	0.444957	0.976516	0.66196	0.636079	-0.11832	-1.49553	-0.640239	-0.227622	1.51575	1.43377	1.02662	-0.688577	-0.0576041	-0.608406	-0.967689	0.371457	1.55769	1.88134	-0.618116	0.13574	0.848601	0.79394	0.798495	-1.13283	-1.44713	0.878486	0.444654	-0.0998065	0.675011	-0.749004	-0.392666		+	4	101823	3765	4009	3613	3993	3920	3763	3542	3112	3377	2829	3303	2806
-0.072634	2.05796	0.425428	0.197149	-0.245572	-1.24861	-0.944242	-1.72522	-0.318749	0.514432	-1.22837	1.58457	-0.326393	0.506788	-2.02828	0.56669	-0.92077	0.760707	0.372674	1.52061	0.267581	-0.825199	0.815156	0.861186	0.266976	1.19595	-1.55332	-1.16415	-0.136194	-0.15531	0.687093	0.278674	-0.0832174	0.406773		+	15	54719.6	1091	1362	1125	1228	1339	1258	1390	1239	1240	1277	1118	1171
1.1153	-0.745759	-1.39541	-1.05332	0.198895	-0.149466	0.911309	-1.50672	-0.305842	-0.301344	-0.467758	0.962503	1.23236	1.59218	-1.26549	-0.706247	-0.434614	0.119306	0.870293	1.28573	1.54139	0.136076	-0.119566	-0.500367	-0.130218	-0.721391	-0.487052	-0.124892	0.172608	0.19604	0.337436	0.959651	-0.49421	-0.56036		+	8	23600.5	1827	1573	1620	1578	1316	1544	1643	1433	1531	1011	1967	2059
-0.687145	0.185253	1.13473	1.41852	0.265836	-0.788749	0.0521161	-1.10282	1.11273	0.555892	1.30856	0.56769	-0.935296	-1.69033	-0.45075	0.827541	0.921891	1.33581	-0.761192	-0.995545	-1.85383	-1.32015	-0.0996035	1.25566	0.598437	-0.311873	-0.646606	-0.413926	0.722176	0.696924	0.900713	0.861256	0.667713	0.652839		+	7	33018.8	1189	1158	808	1083	1484	1035	964	2836	2838	NaN	2698	3580
-0.934288	-0.934288	-0.934288	-0.934288	1.01454	0.96247	0.92326	0.612808	-1.39609	1.1114	0.826301	0.442472	0.653292	0.0590256	-0.767867	-0.767867	-0.767867	-0.767867	1.30186	1.1369	0.835382	-0.936979	-0.936979	-0.936979	1.34974	0.811477	0.909848	0.809494	0.065339	0.993786	0.623761	0.0832942	0.619015	0.283298		+	2	45464.2	NaN	2933	3377	NaN	3580	3316	3549	NaN	NaN	NaN	NaN	NaN
-1.35424	-1.49478	-0.486343	0.208961	0.758793	0.418538	0.997958	-0.764018	-0.582282	0.475421	0.486325	1.24962	0.537211	1.03153	-0.91521	-0.550046	-0.432159	-0.0037379	0.470688	1.5403	1.65819	0.110278	-0.433506	-0.129291	2.27401	0.524771	-0.836591	-0.642654	0.949232	0.848062	0.0889741	0.716903	-0.332371	0.0947258		+	6	41965.4	NaN	NaN	NaN	NaN	NaN	NaN	NaN	3792	3702	NaN	NaN	NaN
-1.73263	-0.872893	-0.508757	-0.189993	0.531298	0.673229	1.02573	-0.0267397	-0.0586336	0.240942	0.334346	0.868569	0.905874	-2.64774	0.654771	0.809181	0.797915	0.687243	-1.15972	-1.15972	-1.15972	0.0215357	0.814022	1.04987	0.705811	-1.78755	0.120143	0.498778	-0.254312	-0.850912	-0.27989	0.18235	0.596531	-0.325946		+	1	9336.28	NaN	NaN	NaN	NaN	NaN	NaN	NaN	NaN	NaN	NaN	NaN	NaN
0.0917842	-0.571431	-1.18727	-1.16359	-0.00296078	0.423392	0.565509	-0.763761	-0.570404	-0.667083	-0.425386	0.444722	1.74988	1.70154	-0.527466	-0.741304	-0.598745	-0.456187	0.684281	1.04068	2.21678	-0.605404	-1.15163	-0.772307	-0.271597	-0.0895209	1.85263	1.67055	0.757841	0.773997	0.724032	0.938589	0.898559	0.965197		+	5	16020.7	209	252	277	255	190	203	238	126	161	99	109	126
-1.02048	-1.35958	-0.994893	-0.00959704	0.668594	0.80935	0.636603	-1.3206	-0.465731	-0.0417175	0.601142	0.854183	0.573786	1.4013	-1.18253	-0.145331	-0.508145	-0.241671	0.201085	1.74253	1.70974	-0.999483	-0.194565	0.474492	1.14099	0.659059	-0.343244	-0.209945	0.835706	0.783078	0.230926	0.777202	-0.0520689	0.51441		+	5	22340.4	1318	1046	1052	1142	1121	1237	1418	1255	1308	1085	1242	1294
-1.53254	-0.337294	0.495754	0.296547	-0.138087	-0.735708	0.0430106	0.233177	-0.342449	0.564894	-0.137565	-0.137565	-1.1815	-1.3376	-1.46374	-0.045064	-0.896272	-0.3288	0.372195	1.27347	1.9244	-0.405925	-0.44165	-0.0352784	0.121018	1.23743	-1.23653	-1.3705	0.0660574	0.212554	0.244124	-0.9333	-0.461279	0.657486		+	4	17770.4	757	824	686	736	745	647	763	1301	862	149	867	491
-1.07202	-0.928874	-0.725129	-0.632725	-0.0813273	0.99723	1.02525	-1.38197	-0.970042	-0.484842	-0.0130459	1.23704	1.03599	1.04582	0.328066	0.507181	0.496644	0.612152	-1.41743	-1.41743	-1.41743	0.193979	0.570406	0.729378	0.701373	-1.09427	-1.40398	-1.45999	0.859243	-0.883145	-0.899739	-0.88401	0.98815	-0.831903		+	6	26736.7	2989	NaN	3351	NaN	3448	3531	2123	2350	2405	3914	2724	2673
-2.19912	-0.599976	-0.105738	0.695022	0.545325	0.314839	0.709279	0.527002	-0.868873	0.053824	-0.555392	0.473769	-0.916191	-1.54907	-0.268881	0.106625	-1.01062	-0.231794	-0.120533	-0.834459	-1.05698	0.313008	0.534719	0.701794	0.390607	-0.0718184	-1.90252	-1.79483	-0.494494	-0.312614	-0.415836	0.364588	0.567786	0.628468		+	10	469968	4520	NaN	NaN	4542	NaN	4758	NaN	5655	5724	NaN	5345	4522
-0.199436	1.32256	1.54675	0.481853	-0.956699	-0.642833	-0.612941	-0.3635	1.36763	1.1546	1.46455	-0.839465	-0.252185	-1.24634	-0.0410259	-0.0269699	1.2407	1.98655	-0.391547	-1.10401	-1.16463	-0.0553498	0.818155	0.473131	-0.105383	-0.88716	1.40397	1.44149	0.880655	0.654155	0.0824401	0.799089	-0.458337	-0.0767874		+	2	13606	2095	1553	2247	1555	1696	1751	1579	3773	2740	2854	3753	NaN
-1.4708	-1.01853	-0.425392	-0.558849	0.427246	0.886929	1.1316	-1.32912	0.0533938	0.301294	0.320363	0.234551	0.854301	1.5694	-1.19497	-0.0721794	0.695443	0.958955	0.363189	0.59233	1.1881	-1.21338	-0.000645072	0.715385	0.541215	0.179975	0.812146	1.10888	0.872409	0.722318	0.782664	0.911101	0.967086	0.953484		+	17	34950.2	662	715	821	778	811	671	695	494	541	1261	523	552
1.59291	1.34784	0.286902	-0.0537942	-0.653001	-0.736681	-0.895075	0.83534	0.859045	1.2515	-0.0588676	-0.922785	-1.33499	-1.44693	1.27966	0.762127	0.381654	-0.108707	-1.13906	-1.1426	-1.48763	1.06351	1.79939	0.443387	-0.145729	-1.0015	-1.04284	-1.12552	0.855226	0.969417	0.960627	0.932851	0.935665	0.89117		+	8	34046.3	1239	1477	1244	1567	1789	1685	1663	2383	4341	3255	2679	3574
-1.2526	-0.938713	-0.590824	-0.193236	0.293287	0.0447941	0.771962	1.28855	-1.25388	0.153911	-1.33267	0.364029	0.211694	1.43038	-1.23404	-0.150252	-0.426673	-0.443094	0.569536	1.29753	1.60953	0.69219	-1.31005	-0.145656	-0.235886	1.30231	-1.121	-0.19292	0.253743	0.87418	0.103678	0.261584	-0.235414	0.481462		+	3	24105.3	2538	2695	2470	2554	2445	2558	2518	2308	2178	3180	2235	2349
-0.517497	-1.18045	-0.646173	-1.03779	0.593024	0.240566	0.96786	-0.458917	1.09139	-0.39032	-1.72111	0.364253	1.22172	1.40693	0.0815608	0.153526	-1.47769	-0.0143931	0.321445	1.89869	-0.488165	0.753076	-0.0348506	-0.985666	-0.788684	-1.11446	0.0863689	0.200012	0.563164	0.204056	0.0672299	0.344215	0.320144	0.364701		+	2	16289.8	NaN	NaN	NaN	NaN	NaN	NaN	NaN	1460	1441	1076	1216	NaN
1.7229	0.615236	0.104747	0.759715	-0.347952	-0.733227	-0.781386	1.33482	0.341186	-0.401043	-0.724272	-0.903844	-0.843987	-0.963701	1.29598	0.96225	-0.456095	-0.803729	-0.414379	-0.789824	-0.914972	1.53865	0.811535	0.0289614	-1.4684	-0.494808	-0.667344	-0.975444	0.863535	0.774666	0.646344	0.949166	0.942392	0.921371		+	13	25630.7	120	148	138	195	196	175	164	217	153	205	201	315
-1.79276	-1.03069	-0.241193	-0.0461049	0.975061	0.688525	1.03298	-1.9272	-0.598364	0.543968	0.656646	0.462372	0.994684	1.13845	-1.79233	-0.25307	0.684779	1.42315	0.369185	0.497209	0.175661	-0.436564	-0.888376	-0.0506407	1.85262	0.256215	0.516008	0.659082	0.908068	0.655564	0.536995	0.855692	0.71322	0.626822		+	6	60829.8	NaN	3016	NaN	2922	NaN	4067	3944	4034	4281	2532	3165	3071
1.31562	1.27222	0.758158	0.0204457	-0.57373	-0.944255	-0.653844	1.33413	0.69011	-0.4325	-0.340919	-0.979035	-0.831323	-1.31582	1.66785	0.453317	0.0462836	-0.147385	-0.69885	-1.36192	-1.19123	0.814635	-0.243098	-0.696842	-1.06945	-0.940241	0.463059	0.484093	0.893024	0.923476	0.0464064	0.941529	0.128602	0.267771		+	3	16515.4	646	350	539	483	483	494	1040	974	854	548	868	863
-0.264885	0.224133	-1.40593	-0.666779	1.89916	0.648511	0.193218	-0.0414411	0.423508	-0.77424	-1.88607	0.0242582	0.276948	-1.07747	1.1402	0.480427	0.292505	-0.226324	-1.01274	-1.05563	-1.14551	0.524594	-0.660276	0.44331	0.177574	-0.206962	-1.04169	-1.50125	0.520359	-0.562037	-0.450554	0.134818	0.701022	-0.164968		+	10	66786.2	NaN	4541	4124	NaN	4430	4026	4426	5766	5063	3938	NaN	4582
-0.853271	-1.38226	-0.362294	-0.739237	0.280728	0.448611	1.26268	-1.07628	0.618575	-1.81947	-0.482625	0.482625	1.27114	1.2802	-1.86369	0.138815	-0.855403	-0.649056	0.37799	1.15179	1.54104	-0.610096	1.03881	0.526551	0.519956	-0.214358	-1.57306	-1.5115	0.531551	0.730515	-0.808149	0.890093	-0.514433	-0.526615		+	21	73041.4	2060	2304	2204	2402	2245	2046	2158	2393	2604	2690	2740	3243
0.331879	-1.71692	-0.969086	-0.539856	0.0531006	1.00891	0.836335	0.928986	-1.11164	-1.35186	-1.33521	1.14779	1.10498	0.636448	1.84404	-0.9771	-1.0577	-1.50849	0.309579	0.211063	-0.0964264	1.64575	-0.384415	-0.850804	-1.62007	0.177448	0.372782	1.02463	0.836304	0.610767	0.637114	0.831697	0.909787	0.816513		+	27	162758	4029	4041	3891	3974	3912	4027	3950	4873	5019	4290	4899	4152
-1.15672	-1.1777	-0.831474	-0.212459	0.238688	1.13049	0.700327	-1.15305	-0.825477	-0.773066	0.275159	0.825477	1.8475	1.12684	-0.820003	-0.92174	-0.372359	0.461888	0.421193	0.970574	1.76413	-1.00348	-1.80627	-0.200697	0.120418	-0.602091	0.361255	1.88655	0.990713	0.918552	0.745809	0.888382	0.918943	0.673096		+	8	21058.5	109	132	168	103	89	241	165	90	140	120	118	110
1.09636	1.48155	0.695603	0.0925282	-0.531946	-0.805275	-0.768313	0.35954	1.06315	1.40916	1.07475	-0.85439	-0.972304	-1.55221	1.11238	0.341307	1.28851	1.01061	-0.692007	-1.56876	-1.36327	0.854375	-0.521163	-0.921373	-0.390724	-0.180243	1.70816	1.44728	0.813683	0.793726	-0.563132	0.913315	-0.710489	-0.793435		+	4	21090	2394	1987	2183	NaN	2141	NaN	2296	3622	3627	2226	NaN	3238
0.856812	1.18619	-0.426253	1.49404	-0.759936	-0.889104	-0.796534	-1.17046	-0.873459	1.53407	-0.265953	1.27306	-0.648457	0.760058	-0.130491	0.350532	0.244515	0.0544746	0.545648	0.64095	-2.75497	-1.15658	0.773225	-1.15658	0.908563	-1.15658	0.56401	0.7844	-0.609346	0.216103	0.244801	-0.19671	-0.317249	-0.378096		+	2	16854.5	3956	4073	3654	3958	4111	4152	NaN	3913	4408	NaN	3907	3305
-1.38949	-1.1187	-0.306332	-0.195308	0.17026	0.33815	0.795786	1.17981	-0.715972	0.680116	-0.666384	0.844137	-0.509992	1.51929	-1.40097	0.813969	-0.418074	-0.405921	0.099961	0.868658	1.97461	-0.577204	0.515702	0.537865	1.26093	0.893856	-0.996914	-1.10496	0.188168	0.675824	-0.250474	-0.0190082	-0.409569	-0.393183		+	1	6199.07	NaN	NaN	NaN	NaN	NaN	NaN	NaN	2962	3166	NaN	NaN	NaN
-1.47402	0.472935	1.33889	0.304393	0.519429	-0.375587	0.606606	-1.46381	-0.541385	-0.0327589	0.613799	0.372417	1.20001	1.13967	-1.64932	-0.121447	-0.735209	-0.0169764	0.857962	1.02773	1.61537	-1.42405	-1.1176	-0.537211	0.405346	-0.105399	1.66828	1.39898	0.435105	0.371149	0.170397	0.889957	0.840402	0.950473		+	5	27818	1073	1166	1223	1075	1023	1196	1016	829	967	905	777	924
-1.39607	-1.42894	-0.499718	0.196451	0.647617	0.680483	0.569933	1.33363	-0.405187	-0.195885	-1.8059	-0.222719	1.02773	1.26386	-0.636749	-0.743042	-0.145774	0.274338	0.50211	0.942469	1.9396	-0.241206	-1.34327	-0.920464	0.202391	0.0984231	1.4708	1.63022	-0.0139309	0.85551	0.782289	0.309207	0.900098	0.45326		+	10	52269.9	3415	3218	3007	3051	2628	3103	3157	2230	2018	2055	2175	2344
1.95848	0.780317	0.312468	-0.0153673	-0.6164	-0.5481	-0.821297	1.40999	0.51519	-0.455536	-0.298268	-1.10088	-0.856842	-1.29611	1.5168	0.215175	0.178567	-0.0410826	-0.866802	-1.22068	-1.31017	1.32107	0.118684	-0.466962	-1.07852	-1.01633	-0.140451	-0.0678935	0.982899	0.971514	0.737492	0.939024	0.583744	0.723993		+	19	50054.3	538	387	424	454	550	452	594	535	550	726	645	658
0.179053	0.352926	0.387103	0.455456	0.404191	-2.46621	0.389666	0.274272	0.398319	0.312066	0.396928	0.362148	0.263838	-2.83804	0.841586	0.717994	0.772065	1.18533	0.304732	-1.3599	-1.63412	0.0481189	-0.055922	-0.211983	-1.11584	0.360242	1.34213	1.62174	-0.149459	0.563602	-0.504672	0.69874	-0.951079	-0.650549		+	1	60215	NaN	NaN	NaN	NaN	NaN	NaN	NaN	NaN	NaN	NaN	5877	NaN
1.16253	1.37907	0.963918	-0.180853	-0.747722	-0.949091	-0.818063	0.083869	0.635994	0.415444	0.413944	-0.967869	-1.27844	-1.26344	-0.0324612	0.19071	1.06311	1.71458	-0.873298	-0.995027	-1.42108	-0.20122	-0.133772	1.12151	1.45126	-0.973126	-0.639632	-0.841977	0.860179	0.533623	0.41838	0.866946	0.964862	0.76129		+	10	40943.8	2865	2764	2621	2251	2438	2938	3033	1216	1514	1228	1218	1217
-1.33649	0.223981	1.80059	-0.83068	-0.54011	0.901977	0.116362	-1.95286	1.13931	0.721217	0.224727	0.78219	-0.94246	-1.09054	-0.965507	0.0473546	1.1786	-0.413037	0.599825	0.152587	-2.24145	-0.650811	0.488675	1.49777	0.817482	0.199552	-0.911589	-1.17237	0.350694	0.472803	0.303547	0.663169	0.718943	0.786856		+	21	84376	1059	1327	1450	1388	1566	1495	1317	2004	2267	1436	1941	1603
0.0160347	-1.84556	-0.828722	-0.44076	0.388353	0.644909	1.11109	0.885062	-0.256245	-1.94626	-0.426344	0.550352	0.693015	0.605222	-0.749982	-0.259702	0.934443	1.60918	0.0752409	-1.32764	-1.5655	0.469406	-0.487235	-1.15906	-0.169804	-0.0784881	1.31734	1.47823	0.6097	-0.541721	0.802739	-0.707161	-0.811013	0.806013		+	20	162121	3711	3458	3754	3360	3492	3611	3725	3513	3341	2186	3109	1264
-2.10697	-0.394056	1.30155	-0.293704	0.477971	0.169993	0.495274	-1.61189	-0.44494	0.337372	0.673114	0.386266	-0.314555	2.14321	-1.93296	-0.312248	-0.0247816	1.18952	0.512979	0.369245	1.07056	-1.38424	-0.803942	0.142397	0.05312	1.5128	0.222747	1.0932	0.683168	0.693366	0.738786	0.85785	0.774104	0.776353		+	7	57734.6	NaN	3822	NaN	NaN	NaN	NaN	NaN	2522	3302	3611	3297	2758
-2.06064	-0.674272	-0.232596	0.155916	0.491263	0.624174	0.573055	-0.899021	-0.535765	-0.292021	-0.409961	1.06036	1.37173	1.37173	-0.608869	-0.672633	-0.871702	-0.96968	1.16253	1.049	1.76906	-0.730276	-0.803759	-0.36139	0.183855	0.77466	1.27728	1.70055	0.815934	0.620405	0.812041	0.944294	0.893044	0.945661		+	41	197459	3085	2725	3107	2953	2412	2612	2938	2026	1810	3062	2370	2700
1.52237	0.82523	0.495074	0.275394	0.162379	-0.944911	-1.03761	1.40037	0.303796	0.0013517	0.063868	-1.28108	-1.04453	-0.679569	-0.675571	-0.6025	-0.970068	-0.6335	-0.0267926	-0.192862	-0.27479	1.58332	0.724118	0.129019	0.155912	-0.748804	-1.07704	-1.20668	0.814029	-0.602355	0.951182	-0.745029	-0.689271	0.942474		+	6	20247.4	2225	3136	2617	3166	2268	2356	2979	3496	1537	3440	4089	3649
0.52474	0.230235	0.952733	1.69427	-0.850496	-0.850496	-0.850496	1.38184	1.27378	-0.769039	-0.769039	-0.769039	-0.769039	-0.769039	1.34679	0.522945	1.35398	-0.900198	-0.900198	-0.900198	-0.900198	-0.474014	-0.474014	-0.474014	-0.474014	-0.474014	-0.474014	-0.474014	0.174876	0.441963	#DIV/0!	0.625452	#DIV/0!	#DIV/0!		+	5	64704	NaN	NaN	NaN	NaN	NaN	NaN	NaN	NaN	NaN	NaN	NaN	NaN
-0.724387	1.15926	-0.724387	1.23681	1.22586	-0.724387	-0.724387	0.984173	-0.0246541	-0.101119	-0.0573685	0.852329	-1.74433	-1.74433	1.0288	0.214608	0.24487	0.261802	-1.38171	-1.38171	-1.38171	-1.44467	0.55262	0.631735	0.574871	0.763298	-1.44467	-1.44467	0.441809	0.0328278	0.74879	0.594213	0.186088	0.500345		+	8	57504.2	NaN	NaN	NaN	NaN	NaN	NaN	NaN	5150	4219	NaN	5695	3624
-1.04411	-1.26283	-0.221321	-0.64834	0.080717	0.466075	1.02849	0.548924	-0.768494	0.395225	-1.09785	0.790451	0.439139	1.95417	-1.26656	-0.0892773	-0.403219	0.401257	0.911413	0.989898	1.47062	0.222101	-0.390591	-0.926696	1.25602	0.528447	-1.88403	-0.964989	0.762484	0.810054	-0.510096	0.375564	-0.258749	-0.453586		+	2	8203.32	987	779	722	701	733	798	826	426	445	488	490	564
-1.49754	-0.883514	-0.63642	-0.456042	0.521213	0.688001	0.965981	-0.655564	-0.118288	-0.14464	-0.643852	0.679573	1.33836	1.55356	0.088267	0.64128	0.448084	0.62736	0.759181	-1.85213	-1.85213	-0.367007	1.13716	0.95081	1.12895	-0.270494	-1.35678	-1.10729	0.920176	-0.640752	-0.632122	-0.798239	0.831536	-0.77927		+	3	22557.1	NaN	NaN	NaN	NaN	NaN	NaN	NaN	5199	4693	NaN	NaN	NaN
0.266076	1.3891	0.798229	0.368837	-0.346817	-1.31937	0.343147	0.919475	0.50268	0.551095	-0.38564	-0.286704	-1.1224	-1.56024	2.06976	-0.222585	-0.0808444	-0.224335	-0.28558	-0.927786	-0.884039	1.40727	-0.335601	-1.16856	-0.577169	-0.977993	1.30527	-0.552117	0.545468	0.237735	-0.482459	0.762983	0.42468	0.0350734		+	6	84109.9	2289	1456	1527	2127	1918	1936	1948	2046	1600	2793	1498	1435
-1.9603	-0.742879	0.0225971	-0.327657	0.692035	0.38415	0.918006	-1.6053	-0.613999	-0.182413	0.333468	0.960617	1.08874	1.09549	-1.37589	-0.568891	-0.440465	-0.414433	0.80214	1.54666	1.48766	-0.938663	0.553497	0.96862	1.24252	0.524966	-0.696151	-0.723255	0.951052	0.883867	0.115114	0.928155	-0.301289	0.0392395		+	17	68775.2	1884	2079	2040	1925	1755	2300	2237	2464	2769	2578	2764	2857
-0.285733	-0.838786	-0.954889	-0.99359	-0.345658	0.731733	1.50326	-0.641881	0.582262	-0.949051	-0.911222	0.673052	1.13305	0.83042	0.479562	0.392527	0.056163	-0.101523	0.57018	0.474442	-2.75813	1.00176	0.949529	0.630138	-0.0248549	-1.22557	-1.11211	-1.01605	0.679678	-0.676178	-0.653124	-0.206343	0.332898	-0.65307		+	24	190286	NaN	NaN	NaN	NaN	NaN	NaN	NaN	NaN	5815	NaN	NaN	NaN
1.83075	0.80309	0.175752	0.393002	-0.468673	-1.16924	-0.842146	0.200391	0.791018	0.0054553	-0.573533	-0.173478	-1.05069	-0.956132	0.060896	0.542874	-0.128188	-0.192142	-0.00213182	-0.0123275	0.580876	-1.88847	1.28905	0.00407583	0.122275	-0.0521706	-0.725497	-0.823317	0.753092	-0.0578466	-0.097036	0.180051	0.185672	0.412935		+	3	31743.3	1117	1424	1297	1363	1335	1478	1546	NaN	3364	NaN	3794	3360
0.538852	0.471757	0.683726	0.931746	0.946768	-1.19095	-1.19095	0.73408	0.788173	-0.939073	1.04989	-0.939073	-0.939073	-0.939073	0.639285	0.700067	0.940009	0.917415	-1.15201	-1.15201	-1.15201	-1.0284	0.47858	1.08243	0.329383	-0.251517	-1.69229	-1.04959	0.483785	0.649658	0.726447	0.708701	0.697255	0.243194		+	7	50881.2	NaN	3683	NaN	NaN	NaN	NaN	NaN	3849	1778	NaN	4893	4121
-1.21467	-1.73266	0.299464	0.299464	-0.123895	0.822437	0.443904	1.58584	-0.967817	0.242509	-1.01215	-0.502307	0.215908	1.62574	0.0650965	-0.134492	-0.634998	-1.0004	0.980133	1.06918	1.59425	0.58237	-0.502206	0.424581	-0.654555	1.76489	-0.092316	0.549724	0.11012	0.269308	0.086518	0.487477	0.514434	0.335146		+	14	91481	NaN	NaN	NaN	4374	NaN	4680	NaN	3702	3622	3401	3568	3464
-1.86409	-0.658325	0.495762	0.887635	1.10295	0.0392949	0.646483	-0.7591	-0.81074	0.454428	1.83578	-0.0942421	-0.642912	-0.397624	-0.969896	-0.177041	-1.12306	-0.190556	1.36362	-0.109468	-0.645546	1.18328	-0.631979	-0.988307	-1.06899	0	-0.416837	-1.02192	0.584356	0.476376	-0.720599	0.0232294	0.0512559	-0.502316		+	17	151720	3449	3487	3732	3378	3531	3780	3793	4747	4701	3540	5382	4572
-1.18251	-1.18251	-1.18251	1.18627	0.613107	0.60337	0.536538	-1.35014	1.09731	1.03253	0.955568	0.32563	0.0218305	0.149361	-1.14044	-1.14044	1.17012	0.952031	0.561566	0.540956	0.568311	1.25186	-0.935633	-0.935633	0.984995	1.07002	0.671312	0.699974	0.129495	0.591231	0.609585	0.447545	0.0443402	-0.657746		+	2	26270.4	NaN	NaN	NaN	NaN	NaN	NaN	NaN	5878	NaN	NaN	NaN	NaN
-0.396266	-0.249297	-0.16926	0.273519	0.896031	-2.08781	0.949389	-0.19236	-0.0447062	0.258804	0.630671	1.3416	0.255522	-2.44489	1.07726	0.970516	1.04567	-0.9356	-0.9356	-0.9356	-0.9356	-0.325483	0.227682	0.573339	0.746167	-0.236468	0.708595	-0.932405	-0.201207	-0.146566	-0.596186	0.0275548	0.0685698	0.635492		+	4	39178.5	NaN	NaN	NaN	NaN	NaN	NaN	NaN	5887	5834	3465	4468	NaN
-0.69929	-0.872056	-0.872056	-0.139858	-0.123404	0.246808	0.263262	-1.54721	0.441539	1.95591	-0.470731	0.623993	-0.324768	0.0401399	-1.8241	0.760042	1.19073	0.354686	0.48136	0.126674	-0.836046	-0.650044	-0.380488	0.521487	0.614794	1.69302	0.0134778	-0.587839	-0.266783	-0.209058	0.107689	0.822089	0.578101	0.453019		+	11	28147.3	473	482	475	501	630	488	449	676	766	514	586	475
0.899082	0.220027	0.542245	0.499638	0.856474	-2.00621	-0.911731	1.12273	0.592649	-0.255486	0.032701	-0.742267	-1.03344	-1.31117	1.12899	-0.773577	-0.773577	-0.773577	-0.773577	1.26144	1.19637	0.337947	0.616376	0.178398	0.23862	-0.824259	-1.39676	-1.67519	0.644148	-0.623446	0.722124	-0.216426	-0.577681	0.899091		+	5	43845.2	NaN	NaN	NaN	NaN	NaN	NaN	NaN	4599	4923	3251	4540	3842
2.1116	-0.696077	-1.39099	0.0486904	0.0206447	-0.1227	0.241894	2.01346	-1.44485	-0.759495	-0.614011	-0.23365	0.309723	0.465723	2.11603	-1.17753	-0.850145	-0.675278	0.0662656	0.249022	0.0228774	0.630885	-1.39793	-0.964483	-0.68762	0.413026	0.583229	1.18461	0.884051	0.914197	0.612927	0.973923	0.702894	0.780784		+	47	200478	1126	726	650	1035	980	922	1018	2659	2042	2584	2524	2676
-1.27827	-1.14632	-0.921694	0.0237171	0.288694	0.84918	1.0182	-0.449426	-1.01588	-0.736116	0.18074	0.830295	1.82609	0.970178	0.315093	-1.62149	-0.520434	0.0637267	1.41969	1.11522	0.57	-0.0636925	-1.18597	-0.881214	-0.124966	0.339425	1.21016	1.5262	0.925826	0.698015	0.885244	0.841848	0.793688	0.909193		+	6	33435.3	1706	1705	2527	1648	1299	1778	2105	986	1046	1105	1367	1555
1.59607	1.4042	0.304699	-0.277587	-0.641308	-0.829842	-0.779789	1.51165	0.910035	0.508367	-0.335667	-1.06469	-1.14608	-1.10538	0.916859	1.26409	0.492713	-0.111641	-1.33573	-0.95334	-1.11377	1.61793	1.05374	0.213605	-0.229866	-0.727539	-1.26956	-1.26463	0.974659	0.939433	0.982276	0.953877	0.92306	0.981086		+	3	11154.7	948	1299	1082	1391	1467	1436	1296	1657	1621	2441	1803	1655
-1.23132	-1.04728	-0.74098	-0.37419	0.374833	0.498384	1.00288	-0.515794	-0.749727	-0.414518	-0.46159	0.688106	1.2059	2.01325	-1.05076	-0.297449	-0.620932	-0.141247	0.76384	1.32661	1.57144	-1.10896	-0.299848	0.148904	0.479802	1.25945	0.225962	0.844696	0.950607	0.967065	0.798553	0.935394	0.716669	0.602714		+	7	46306.5	4174	3964	3603	3682	3507	NaN	3796	1182	1222	1546	979	1189
-0.430016	0.854053	-0.349558	0.725755	0.533307	0.335424	0.515911	-0.394145	1.65632	1.69809	0.650073	-0.443507	-1.02827	-0.629568	0.0463696	0.343194	0.597194	0.496775	0.663647	0.352055	-2.75501	0.509372	1.80771	0.0859333	1.12274	-0.779626	-0.40289	-0.524317	0.024943	-0.120119	0.250242	0.369617	0.305069	0.686937		+	12	105031	NaN	NaN	NaN	NaN	NaN	NaN	NaN	5727	6029	NaN	5492	NaN
2.42086	0.106439	-0.417062	-0.23469	-0.439366	-0.368517	-0.545641	0.997677	0.560401	-0.169578	0.00699168	-0.712322	-1.13419	-1.49918	1.29839	0.220872	-0.117148	-0.148875	-0.455167	-1.17514	-1.74013	1.09533	0.051921	-0.447319	-0.557152	-0.452312	-0.73355	-1.04308	0.74521	0.805049	0.942875	0.970083	0.932498	0.885996		+	25	150857	3055	3131	3053	3102	3349	2962	2777	5401	5488	3928	4532	4359
1.9216	0.841625	0.470382	-0.194481	-0.697346	-0.855968	-0.650097	1.16774	-0.079267	-0.168684	0.493485	-0.226684	-0.734186	-1.99327	-1.23196	-0.450099	-0.0401497	-0.0232445	0.310632	1.73911	1.37143	1.90358	-0.936936	-0.690044	-0.680838	-0.578733	0.669958	-0.995521	0.707629	-0.887453	0.503505	-0.840607	-0.293187	0.533729		+	12	41209.3	1679	1694	1724	1701	1771	1644	2629	2541	2208	NaN	2951	3292
-0.501518	-1.77542	-0.892226	0.0697692	0.299597	0.900434	0.736271	-0.645165	-0.370627	0.787925	1.09541	-0.101579	0.474951	-0.0851068	0.65391	-0.510749	1.74297	0.805103	-0.961966	-1.21002	-1.27616	-0.065836	-0.483942	-0.714836	-1.35135	0.0589716	2.23999	0.452116	0.242336	-0.499547	0.586609	0.3962	-0.678124	-0.189549		+	5	85147	NaN	NaN	NaN	NaN	NaN	NaN	NaN	4674	6290	NaN	NaN	NaN
2.05891	0.616573	0.209194	-0.315627	-0.124783	-0.425729	-0.9689	-1.57137	0.186555	0.424234	1.28974	0.0565047	0.0071752	0.303152	-1.80018	0.364703	0.770888	1.67832	0.165931	-0.0544462	0.092472	-0.747849	1.35757	0.383965	1.77135	-1.18597	-0.0237316	-0.833039	-0.767724	-0.668676	-0.0487718	0.986422	0.6598	0.599897		+	8	34819.4	2322	2722	2239	2657	2524	2695	2712	1153	1274	1520	1203	991
-2.14621	-0.386502	0.157773	-0.199512	0.591857	0.885699	1.01926	-0.627705	0.582152	0.207439	1.44914	-0.613011	-0.110944	0.481739	0.654268	-0.080722	1.10229	1.16085	0.0442165	-1.24421	-1.26569	-0.487831	-0.0724716	-0.595997	-0.174148	-0.0335316	1.48296	2.106	0.19171	-0.579261	0.661672	0.19824	-0.915266	0.0703143		+	7	55142.8	3898	3383	3766	3424	3468	3615	NaN	4990	4830	NaN	4254	2943
1.83221	0.995327	0.270214	-0.0160152	-0.460352	-0.693424	-0.846079	0.493125	0.613374	0.116694	-0.320385	-0.77733	-1.04397	-1.54274	-0.586315	-0.586315	0.957465	-0.586315	-0.586315	0.970915	-0.586315	0.969063	0.212495	-0.360526	-1.04547	-0.997714	-0.318743	-0.551533	0.913699	-0.258951	0.82162	-0.0965111	-0.0393594	0.619373		+	7	24046.8	1606	1560	1829	1871	2255	1572	1870	2543	2080	1996	1526	2530
-1.28131	-0.912884	-0.880134	-0.454395	0.56083	0.585392	1.03569	-0.561025	0.0313617	0.0313617	0.257863	-0.351947	1.37294	1.52975	-0.524291	-0.0606323	0.617023	1.34818	0.18903	-0.274629	0.938017	-1.20524	-0.447703	0.0901467	0.521942	-0.0689357	1.59764	1.59764	0.719192	0.249073	0.815818	0.276253	0.427872	0.945317		+	15	51229.8	1082	921	851	856	825	810	925	359	361	399	385	434
0.425865	1.04549	1.20909	0.79805	-1.21216	-1.14467	-0.23057	-0.634857	1.22206	0.882344	1.00686	0.431949	-1.3189	-1.28816	1.63947	-0.0374818	-0.697065	-0.397697	-0.611879	-0.536429	-1.1595	0.659259	0.13573	-0.227832	-0.993736	0.858007	-0.736819	-1.57059	0.619795	0.247869	-0.0449693	-0.0147531	0.590676	0.339717		+	8	29097.9	1818	2083	1981	1902	2051	2116	1959	3653	2693	NaN	2986	2756
-1.15618	-1.02454	-0.819771	-0.424855	0.251622	0.917129	0.734297	-0.986256	-0.627555	-0.624139	-0.323514	0.855074	1.41875	1.54173	-0.866207	-0.870717	-0.455875	-0.234927	1.27564	0.996071	1.58226	-0.934247	-1.09899	-0.13111	0.617111	-0.577297	1.05643	2.15474	0.987277	0.946451	0.776223	0.965437	0.696043	0.746642		+	11	57643.2	2260	1958	1953	1509	1510	1470	1432	616	613	1058	591	902
1.53087	-0.367742	0.657386	0.912152	-0.871207	0.293435	-1.28975	0.0963909	-1.17291	-0.113569	0.821708	0.0677599	0.105935	-1.31607	2.05746	0.0422543	0.529804	0.360787	0.562307	-0.607812	-0.614312	0.932244	-0.621823	-0.867099	-1.19479	-0.527637	0.802738	0.849831	0.671096	0.662532	-0.0589322	0.402256	-0.0194356	-0.302714		+	10	29634.3	635	587	704	628	610	594	460	720	805	688	1022	913
1.7591	0.920656	0.446886	0.0915591	-0.700135	-1.19572	-0.494419	1.60598	1.56575	-0.829873	-1.39678	-0.544593	-0.70552	0.000365744	1.85269	0.84616	0.11173	-0.133883	-0.235018	-1.75445	-1.11393	1.31039	0.30555	-0.428754	-0.443979	-1.52143	-0.130114	0.328973	0.693751	0.953113	0.652097	0.676314	0.460986	0.715647		+	6	72235.7	NaN	NaN	NaN	NaN	NaN	NaN	NaN	4506	4312	4040	4720	4504
-0.280268	0.400739	1.77868	1.08175	-0.417664	-0.803967	-1.05088	1.11551	0.529813	0.224484	0.120787	-0.727989	-1.44811	-1.56716	0.715663	-0.733001	0.482964	0.249125	-0.202585	-0.74783	-1.15733	1.00806	0.344242	0.0520626	-0.743361	-0.355996	-1.21846	-1.17542	0.588057	0.608994	0.336508	0.749175	0.640241	0.908703		+	14	125289	NaN	NaN	NaN	NaN	NaN	NaN	NaN	NaN	6391	NaN	NaN	NaN
0.882919	-1.13518	-1.13518	-0.126131	0.882919	0.882919	0.882919	NaN	NaN	NaN	NaN	NaN	NaN	NaN	2.17114	-0.660783	-0.660783	0.283193	0.283193	-0.660783	-0.660783	-0.316228	-0.316228	-0.316228	-0.316228	-0.316228	2.84605	-0.316228	#DIV/0!	0.404929	0.331133	#DIV/0!	-0.283069	#DIV/0!		+	3	1	3	3	3	3	3	3	3	4	4	4	5	6
0.166281	0.297744	0.512316	0.808487	0.661913	0.719333	-1.58304	0.165923	0.362459	0.564906	0.334875	1.05107	-1.80584	-1.80584	0.29008	0.327005	0.30063	0.344748	-1.86646	0.781138	0.7797	0.779221	1.15137	-1.14411	-1.14411	-1.14411	0.500203	0.877753	0.556383	-0.340918	-0.524545	-0.660424	0.528704	-0.564162		+	1	29859.2	1992	2973	3919	3355	2943	3091	1983	5126	NaN	NaN	NaN	4239
-1.99828	1.18581	1.08122	0.221364	0.344165	-0.291198	-0.145098	1.14577	1.05804	-0.0300348	0.047946	-0.412628	-0.714803	-1.1376	-1.70179	1.04509	1.29934	0.542886	0.212602	0.129305	-0.0823288	1.08015	0.460088	-0.0175744	-0.540299	-0.628621	-1.10989	0.117613	-0.150095	0.979718	-0.345094	-0.185734	-0.423083	0.690088		+	6	54845	3346	2829	3373	3775	NaN	3545	2897	NaN	NaN	NaN	NaN	NaN
0.195047	0.195047	0.195047	-1.36533	-1.36533	0.195047	0.195047	0.603708	0.603708	1.46615	-0.258732	-1.12117	-0.258732	-0.258732	-0.364399	0.850265	0.850265	0.850265	-1.57906	-0.364399	0.850265	1.97974	-0.659912	-0.219971	-0.659912	-0.659912	0.219971	0.219971	0.65	0.372104	0.499484	0.589164	-0.168965	0.261094		+	1	1	7	7	7	NaN	9	9	NaN	7	10	NaN	NaN	NaN
-0.463879	-0.5196	0.594824	0.305074	-0.257711	-1.51144	1.92656	0.269994	0.641726	-0.228908	-0.796288	2.158	-0.952806	-1.45171	-0.880843	-0.984724	-0.579945	0.154389	0.458869	1.84873	1.50485	-0.0659975	0.949349	-0.624438	0.500459	0.195855	-1.16685	-1.33785	-0.349637	0.0809816	-0.275924	-0.454347	-0.720417	0.599522		+	2	9117.58	680	789	768	763	771	685	607	1453	1887	2545	1701	1347
1.59783	1.64231	-0.540024	-0.540024	-0.540024	-0.540024	-0.540024	0.387922	0.520335	0.469827	0.524089	0.464708	-1.89586	-1.89586	0.342445	0.353381	0.355758	0.366931	0.288957	0.122548	-2.83881	0.429232	0.487443	0.502386	0.425756	0.479971	-1.89642	-1.89642	0.388706	0.282152	0.3961	0.695886	0.695812	0.999164		+	1	116294	NaN	NaN	NaN	NaN	NaN	NaN	NaN	6436	NaN	NaN	5872	NaN
-1.47898	-1.47898	1.02231	0.876302	0.626666	0.478626	0.284723	1.0303	0.328863	-0.120992	-0.0815496	-0.935421	-0.967402	-1.80955	-1.03133	-1.03133	1.51191	1.34027	0.490923	0.134019	0.0125117	0.872383	0.553953	0.132642	-0.212612	0.0310224	0.424877	0.523341	-0.602062	0.932738	-0.802712	-0.310598	-0.870231	0.261089		+	2	19820	2389	1789	1997	NaN	NaN	2198	1876	3632	3615	NaN	3406	NaN
-0.705437	2.16284	0.396623	0.403922	-0.289428	-0.632453	-0.415325	0.469028	0.0777121	1.20757	1.81934	0.00606264	-1.06868	-1.52062	-0.791881	-0.0953825	1.85001	1.53779	-0.249779	0.220272	-1.2139	0.0987659	0.268079	1.0488	0.501355	0.625518	-0.00282188	-0.537099	0.314522	0.288868	0.298294	0.756623	0.792385	0.778904		+	3	39885.2	4059	NaN	NaN	NaN	NaN	NaN	NaN	5282	5480	NaN	NaN	NaN
0.892395	1.30381	0.971514	0.316146	-0.459219	-0.852176	-0.800749	0.794796	0.633764	0.630037	-0.140083	-0.946732	-1.29414	-1.56253	1.3014	0.686968	0.393238	-0.35907	-0.991488	-0.850618	-1.32418	0.991264	0.071213	-0.373218	-0.20948	-0.50057	-0.799456	-0.661709	0.979086	0.909322	0.700488	0.953898	0.870495	0.76814		+	2	13409.3	1341	1320	1127	1317	1284	1293	1399	2134	2311	1713	2118	1810
0.504016	0.504016	0.504016	-0.840027	0.504016	0.504016	0.504016	1.057	1.057	0.176166	1.057	-1.58549	-0.704664	-0.704664	1.06267	0.669086	0.669086	0.669086	-0.905234	-1.29881	-1.69239	0.248282	-1.24141	-1.24141	-0.248282	-0.744845	1.24141	1.73797	-0.414781	-0.305505	0.079724	0.855345	-0.68197	-0.322414		+	1	1	NaN	5	NaN	4	4	6	7	17	14	NaN	NaN	NaN
1.21837	0.893864	0.325391	0.270913	0.320654	-0.0914885	-1.23317	0.97411	0.975631	0.753447	-0.037893	-0.695314	-1.18229	-1.97972	0.920351	0.791044	0.362782	-0.607533	-0.822698	-2.03301	-0.648911	-2.81512	0.337091	0.211365	0.088411	0.257725	0.547977	0.371608	0.901305	0.608363	-0.576992	0.804848	-0.556474	-0.483258		+	2	60711.4	4403	4470	3870	4465	4373	4805	NaN	6242	5895	3999	NaN	NaN
-1.13095	-1.05284	-0.77946	-0.532116	0.353117	0.834787	0.808751	-0.867633	-0.711068	-0.56755	-0.215277	0.671926	1.62437	1.59827	-0.823387	-0.775142	-0.389179	-0.0836253	0.816954	1.13859	1.84619	-1.25896	-1.02067	0.131059	1.12393	0.687065	0.965068	0.170773	0.992074	0.977225	0.65417	0.9732	0.597982	0.601499		+	10	22683.3	874	1117	1391	1050	751	993	1139	131	186	137	142	127
1.20395	1.08371	0.948433	0.35322	-0.927391	-0.813158	-1.17089	1.72426	-0.798402	0.409823	-0.134542	-0.656778	-1.64814	-0.488601	-0.82521	0.197463	-0.966643	-1.35287	1.55196	1.57372	-0.341072	-0.0251488	0.428517	0.775341	0.918344	0.803284	-1.26451	-0.981791	0.636131	-0.604247	0.514919	-0.693899	-0.358186	0.349316		+	1	25483.6	2155	2337	3076	2301	NaN	3045	3001	3597	3767	NaN	4168	3531
-0.619717	-1.00306	-0.47547	-0.390503	-0.232425	-0.10201	0.642934	-0.388266	0.0675245	-0.388266	-0.337623	2.48153	-0.633042	0.0759651	-0.769681	-0.962986	-1.01013	-0.253417	1.05728	1.36374	1.41796	0.140386	-1.17612	1.08253	0.633298	1.16365	-1.07629	-0.439877	0.0912061	0.820464	-0.00360646	0.344748	-0.173453	0.436832		+	6	81949.1	3659	3588	3623	4032	3305	3953	4568	4216	4724	4210	4544	4631
-0.525842	-1.48119	-0.453589	-0.517814	-0.10838	0.357252	1.0557	-2.09485	0.114643	0.166754	0.597535	0.955362	0.548899	0.705231	-0.437885	1.61093	0.472701	0.419138	1.26277	-1.21456	-0.625359	-0.853359	-1.00814	-0.124236	0.613033	-0.0549897	0.938898	1.89205	0.32998	-0.706143	0.889038	0.207893	-0.591864	0.570491		+	13	56878.6	2584	2529	2523	2879	2604	2703	2359	3236	2817	2252	2709	2935
1.79864	1.12827	0.124204	-0.0620091	-0.391235	-0.707053	-0.818781	0.744626	0.288168	-0.0714656	-0.205176	-0.80687	-0.938275	-1.58838	1.80736	0.357423	-0.396937	-0.326726	-0.426327	-0.819835	-1.40275	1.98923	-0.0807777	-0.766202	-0.620128	-0.987186	-0.0183529	-0.133215	0.935412	0.955286	0.697798	0.910842	0.756175	0.516781		+	7	23889.4	2172	1855	1928	2406	2234	2559	2500	1984	1659	2124	2547	2624
2.04785	0.895107	0.088185	-0.285305	-0.59424	-0.608073	-0.741792	1.16541	0.287084	0.0187052	-0.501786	-0.916553	-0.949083	-1.04261	0.976238	0.372901	-0.020241	-0.444523	-0.864913	-0.997257	-1.05564	1.22477	0.634726	-0.241746	-0.671389	-0.785961	-0.957818	-0.952089	0.981929	0.973297	0.989029	0.994725	0.975863	0.972581		+	34	86371.6	211	184	154	221	226	189	195	220	225	350	327	326
0.797417	1.02909	1.05771	0.843751	-0.931992	-0.931992	-0.931992	-1.30899	-1.06928	-0.815645	0.367458	0.90488	0.880136	0.523658	-1.47744	-0.80118	-0.458179	-0.504952	0.755966	1.00152	0.716989	0.410678	0.543675	0.677175	0.501861	0.0807049	-0.165138	-0.0563221	-0.832539	-0.907416	0.961902	0.902326	-0.829636	-0.766506		+	5	89692	NaN	NaN	NaN	NaN	NaN	NaN	NaN	5879	5593	3757	5488	NaN
2.17123	0.620464	0.0339945	-0.108211	-0.535867	-0.636553	-0.741391	1.152	-0.323601	-0.404333	-0.643166	-0.536644	-0.529917	-0.738475	1.31152	-0.281317	-0.537763	-0.560976	-0.551028	-0.713517	-0.684778	1.14306	-0.219368	-0.526231	-0.618484	-0.684518	-0.594207	-0.593236	0.943486	0.953779	0.953724	0.989275	0.991244	0.98573		+	7	28319.1	815	664	1044	1220	1224	1047	694	362	294	1172	460	349
1.56539	0.90604	0.480151	0.457352	-0.594147	-1.26171	-1.03919	1.74281	0.992309	0.280524	-0.09075	-0.997719	-1.10804	-1.26822	1.58776	0.980391	0.399682	0.156732	-1.18245	-1.12023	-1.43429	1.22189	0.97581	0.194447	-0.488063	-0.969711	-0.77621	-1.09591	0.970111	0.976179	0.908006	0.990606	0.960625	0.97759		+	1	14123.4	205	143	155	136	151	191	208	469	535	439	609	649
-1.49543	-1.27652	0.52949	0.551381	1.21359	-0.641682	0.420035	-2.10614	0.991123	0.671718	0.516855	-0.102597	0.879815	0.260363	0.549251	1.12985	0.448613	0.510544	-0.333266	-1.83122	-1.67253	-0.891916	-0.348815	-0.200287	0.143277	0.278302	1.8896	1.48453	0.310418	-0.248727	0.278369	-0.174217	-0.934445	0.486326		+	1	9715.82	1911	1860	2212	2062	2025	2056	2126	NaN	3260	NaN	NaN	NaN
-2.16515	-0.700937	0.104701	0.117489	0.686551	0.78246	0.481944	-1.1473	0.0526115	0.0110761	0.0203062	0.292594	1.56635	1.02177	1.44305	-0.308895	0.48409	1.42461	0.447207	-1.58136	-1.18487	-0.255968	-0.700314	-0.0244077	0.714082	-0.737864	1.84059	1.30863	0.850957	-0.557251	0.464523	-0.878508	-0.58096	0.717953		+	15	64064	2896	2658	2895	2886	2642	2813	2568	2488	2533	2602	2363	1989
0.199943	0.999713	-1.52264	-1.52264	0.938192	0.199943	0.630588	1.08247	-1.00715	-1.00715	0.244194	-0.205317	0.159151	-0.472594	-0.915575	-0.915575	-0.915575	-0.915575	0.668122	0.965065	0.47016	-0.616008	-0.971546	-0.971546	2.01188	-0.275928	-0.353219	-0.399594	-0.0208459	0.491472	-0.492937	0.0395387	-0.10437	0.369641		+	1	1	NaN	NaN	NaN	NaN	NaN	NaN	NaN	NaN	NaN	NaN	NaN	NaN
1.86277	0.784087	0.376181	0.181292	-0.49402	-0.77049	-0.865669	1.35108	0.555229	0.256785	-0.0976158	-1.03647	-1.29139	-1.43439	1.73912	0.798019	0.0201665	0.106595	-0.728876	-1.18983	-1.59316	1.56148	0.0505879	-0.502507	-0.927445	-0.569957	-0.718349	-0.83976	0.986589	0.987174	0.874771	0.982052	0.828283	0.793315		+	13	35786.2	226	244	257	311	303	263	291	363	362	382	510	531
0.180837	0.382509	0.415996	0.584934	0.808429	0.795636	-1.58417	-1.62068	-0.284662	-0.704137	0.241502	0.920422	1.25988	1.13016	-1.3443	-0.459031	0.00512311	0.555345	1.32381	0.531266	-0.193141	-2.20869	0.0879866	0.42414	0.683588	-0.198534	0.870842	1.34687	-0.152437	0.379294	-0.281497	0.740684	0.539304	0.773143		+	2	38276.2	NaN	NaN	NaN	NaN	NaN	NaN	NaN	5951	5013	NaN	NaN	NaN
-2.15523	-0.484099	0.30107	-0.202924	0.279849	0.391258	1.00135	-0.929904	0.731873	0.874287	1.61164	-0.0585667	-0.055196	-0.508561	-1.30535	-0.315592	1.4785	1.21962	0.00108368	0.565801	0.297289	-0.724245	1.59959	0.512049	0.228969	0.887718	-0.0214777	-0.461656	0.233624	0.684985	0.190682	0.722788	0.170014	0.562348		+	18	104755	3693	3692	NaN	NaN	NaN	3958	3536	5350	5291	NaN	NaN	NaN
-0.448897	-1.11468	-1.15503	-0.771699	0.620385	0.822137	0.539685	0.494685	-0.961887	-0.604615	-0.76951	0.192377	1.40161	1.86881	-0.236194	-0.402741	-0.448163	-0.554147	-0.357319	1.24759	2.38313	-1.00336	-0.631289	-0.222005	1.40273	0.212083	0.187278	0.360914	0.845036	0.6768	0.219089	0.899588	0.143877	0.0141579		+	3	11345.6	637	563	706	532	571	572	644	281	373	635	414	422
-1.93871	0.881233	1.30394	-0.0683996	0.556968	-0.184209	0.0879424	-1.92173	1.69587	1.10414	0.130919	-0.818458	-0.289582	0.341169	-1.8696	1.01758	0.759573	1.37591	0.168828	-0.849874	-0.702444	-0.882432	0.99464	0.938907	1.84177	-0.0397559	-0.0308387	-0.164597	0.831385	0.765164	0.593302	0.734567	0.94153	0.687476		+	2	17864.9	NaN	NaN	NaN	NaN	NaN	NaN	NaN	6163	6118	NaN	5736	NaN
-1.57474	-1.57474	0.993141	0.700648	0.477891	0.424493	0.304149	-1.43045	-1.43045	0.723259	0.720871	0.506933	0.468718	0.322681	-1.43221	0.886285	0.806271	0.678906	0.529593	0.445951	0.375787	-1.158	-1.158	0.835228	0.903154	0.814663	0.611819	0.668061	0.995466	0.539337	0.987945	0.533264	0.526005	0.996323		+	3	92315.6	3591	3741	3422	3208	3325	3442	3852	NaN	NaN	NaN	NaN	NaN
-1.65768	-0.741836	-0.691464	0.160273	0.663989	0.17859	0.522033	1.90945	-0.662835	-0.674997	-0.291891	0.559457	0.912158	-0.0243242	-0.334255	0.00595364	0.367425	0.609823	0.18031	-0.00680416	1.55815	-0.104114	-0.791865	-0.71575	-0.389544	-0.212849	1.59216	2.06244	-0.284069	0.601991	0.476718	-0.459013	0.522539	0.285865		+	6	31700.5	NaN	NaN	NaN	NaN	NaN	NaN	3828	1431	1348	3511	2010	1910
-0.483392	-0.856396	-0.964791	0.80459	-1.31867	0.865164	1.1489	0.684966	0.231825	-0.00459709	-0.438037	-0.457739	-1.37059	-0.641622	-1.52105	0.99819	-1.33092	0.320847	0.576336	0.950657	0.303022	1.00484	0.948915	-0.354751	-0.658823	-0.064659	-1.59551	-0.833577	-0.596228	0.292757	-0.67568	-0.632178	-0.348892	0.930397		+	4	23375.3	1323	1301	1214	1274	1573	1253	1293	1186	1615	968	1792	1424
0.222865	-0.506197	-0.848268	-1.42875	-0.319612	0.395628	0.699692	0.130114	-0.806001	-1.34765	-0.988514	0.197821	1.09861	1.50779	-0.846064	0.08902	-1.0256	-1.57543	0.152606	1.6263	1.32333	-1.81846	-0.176979	1.23443	0.477844	0.814104	-0.93799	-0.93799	0.901959	0.804689	-0.744582	0.844082	-0.402007	-0.640234		+	3	15343.4	NaN	NaN	NaN	3842	4131	NaN	NaN	2389	2571	NaN	1553	1601
1.42371	0.944595	0.820762	0.288575	-0.423464	-0.868673	-1.06327	0.333879	0.0402592	0.148799	-0.133145	-0.881249	-0.816384	-1.04384	1.31363	0.536418	0.580164	0.63995	0.228741	-0.142611	-0.235935	-2.76985	0.374598	0.132398	0.238123	0.191825	0.490688	0.374943	0.97526	0.934558	-0.617638	0.901404	-0.790442	-0.560952		+	3	12455.6	2473	2241	NaN	2247	2502	2617	2788	NaN	NaN	NaN	NaN	NaN
1.43822	1.40671	0.466769	-0.0142788	-0.718863	-0.848357	-0.839002	1.4491	0.339436	0.326921	-0.182024	-0.990636	-1.0845	-1.30282	0.655995	0.754208	0.448881	0.106915	-1.03704	-1.22126	-1.30573	1.33531	0.583612	0.102489	-0.513488	-1.00505	-0.849317	-1.16339	0.937439	0.947778	0.964799	0.919256	0.887711	0.974519		+	11	21871.2	1111	924	908	921	1045	974	1129	1990	1714	1558	2130	1485
-1.69083	-0.643094	0.178658	-0.0414544	-0.258632	-0.126564	0.918234	-0.864115	-0.619426	1.63262	0.341205	0.277767	-0.533331	1.34715	-2.29214	-0.0587561	-0.363898	0.246386	0.291833	0.759284	1.47669	-0.715218	0.234117	0.499303	1.44707	0.954357	-1.0212	-0.781123	0.798755	0.892942	0.0876908	0.458243	0.0216134	0.251191		+	5	17328.1	2910	3317	3091	3245	2935	3397	NaN	2620	2999	3678	2873	2718
0.785842	1.53949	1.00929	-0.00568078	-0.676013	-0.581333	-0.872947	0.943513	0.807221	1.12937	0.78244	-1.19999	-1.26814	-1.1814	1.35598	0.891265	1.00745	0.468039	-1.00081	-1.29126	-1.34105	0.181436	0.545964	-0.10853	1.73897	0.280853	-0.481343	-1.04471	0.877143	0.903071	0.337705	0.978442	0.511549	0.558061		+	2	12005.9	675	578	440	666	511	486	558	442	465	741	513	493
1.65757	0.991168	0.591912	0.133942	-0.655764	-0.946399	-0.834842	1.5298	0.217142	0.0232272	-0.603267	-0.797182	-1.13813	-0.679981	0.111947	0.985892	-0.75323	-1.34073	-0.989984	-0.0692726	0.109024	0.6859	0.75991	0.539878	0.545879	-0.0122018	-1.81446	-1.87247	0.936117	0.297674	0.814839	0.365138	-0.125642	0.633627		+	8	19258	803	634	484	732	760	651	918	1327	1142	1398	1500	1463
-2.14592	0.373994	1.30742	0.530157	0.136199	0.299461	-0.126439	1.27348	-0.0439132	-0.300966	0.00963948	0.138166	0.41664	-1.4577	-0.546418	-0.757651	-1.08845	-0.287357	1.26302	1.06773	1.0478	-0.158507	1.02877	1.7448	0.190331	-0.574665	-0.335986	-1.41922	-0.535422	-0.0573369	0.459118	-0.256079	-0.844305	0.208897		+	156	861078	2913	2195	3196	3191	3114	3121	3172	3631	3817	3303	3786	3669
-1.15206	-1.06499	-0.856594	-0.474062	0.559346	1.06178	1.34011	-1.59388	-0.344052	-0.678934	-0.248371	1.12106	1.32239	1.08717	0.401296	-1.09181	-0.65075	-1.09904	0.039768	1.50757	1.56903	-1.54035	-0.541355	-0.745375	1.45311	-0.463969	1.68527	-0.583566	0.927784	0.781956	0.39507	0.552323	0.0661861	0.494401		+	3	40189.6	3723	3844	3743	3779	3716	3643	3955	4179	4305	3692	3780	3189
1.76444	0.984576	0.459195	0.0569504	-0.690075	-0.759852	-0.874779	1.37312	0.584707	0.124442	-0.207971	-0.970817	-1.13276	-1.3842	0.992533	0.808572	0.0727287	-0.00855632	-0.919804	-1.25778	-1.48452	1.47413	0.549304	-0.217994	-0.614346	-0.878581	-0.929396	-1.07676	0.996623	0.967696	0.975576	0.978223	0.908699	0.963666		+	13	44634.7	242	185	202	218	281	222	276	382	412	297	326	309
2.29964	0.504155	-0.353317	-0.735187	-0.561609	-0.484541	-0.429691	-1.42152	0.993709	0.0579877	-0.232702	-0.0718205	0.105601	0.174765	-1.34285	1.49998	0.819002	0.170089	0.374071	0.519709	0.427962	1.76005	0.471705	-0.24904	-0.645511	-0.513759	-0.266299	-0.199694	-0.581056	-0.624009	0.994587	0.981146	-0.582406	-0.531159		+	17	58140.9	4301	2401	3701	3325	NaN	3556	2813	5653	3428	3957	3566	4320
-0.963715	0.0929159	-0.152812	-0.502975	-0.889996	-0.564407	1.14955	-1.61418	0.104862	1.33971	0.462995	0.769558	0.0332348	0.296821	-1.53497	0.032795	0.640702	0.556715	0.312752	0.836672	1.08064	1.19296	0.381313	0.951877	-0.233449	0.947859	-0.0968351	-0.18925	0.283075	0.555407	-0.518214	0.798214	-0.675301	-0.190203		+	5	10401.3	1132	981	1003	1088	881	1118	NaN	857	1156	1890	1388	2342
0.28046	0.27249	0.80651	-0.321309	1.76695	-0.456806	-1.22596	1.25426	0.35089	1.01897	-0.932995	-0.668666	-1.33385	-0.317195	-1.69384	1.09777	0.602358	-1.03329	-0.301965	0.920837	0.523721	-0.532524	1.16214	0.819701	0.75744	0.607626	-1.18432	-1.18821	0.260058	-0.159204	0.618932	-0.213882	-0.00231877	0.244904		+	12	56825.4	2704	2491	2639	2648	3151	2547	2951	2245	2804	2403	2770	NaN
0.656592	0.18886	0.600294	1.06083	0.988161	-1.16491	-1.16491	0.89317	0.506219	0.745127	1.0236	-1.14667	-1.14667	-1.14667	0.729575	0.466231	0.892158	1.08412	-1.13501	-1.13501	-1.13501	0.947374	-1.59401	-0.674089	-0.608273	0.746935	0.987761	0.478436	0.633899	0.637095	-0.305026	0.995912	-0.606615	-0.573778		+	6	55790.6	NaN	NaN	NaN	NaN	NaN	NaN	NaN	6203	5449	NaN	4999	NaN
0.0904324	-1.1367	-0.385768	-0.101879	-0.834496	-0.248403	0.484214	-0.251264	-1.05025	-1.41178	0.20788	0.283802	0.844174	0.0271148	-0.0382621	-1.69909	-1.24289	0.85312	0.663911	0.0353189	0.211913	-0.0183006	-0.660076	-0.595732	-0.884029	-0.476234	0.0418658	1.13155	0.327477	0.475935	0.696641	0.824434	0.200706	0.311785		+	2	30758.7	3729	3875	3175	3197	3399	3161	2890	4686	4828	3515	4995	NaN
1.17113	-0.0785014	1.3565	-0.642593	-1.22426	0.412082	-1.2738	0.123444	0.100109	0.278791	0.141446	0.623488	0.423137	0.0134345	-0.0458953	1.30832	-1.38354	-1.60446	0.430179	-0.0260129	0.439016	0.196798	0.505236	0.0672678	-0.574296	0.257674	0.529586	0.880637	-0.0825402	-0.319154	-0.167581	-0.00708459	0.771703	-0.0755388		+	2	16422.8	2788	3729	NaN	2921	2831	4595	1952	4002	4478	1812	2758	3662
0.948379	1.38419	0.822919	0.340888	-0.413523	-1.11841	-0.841078	0.481819	-0.0721012	0.0263227	0.0652344	-0.282682	-1.26921	-1.71097	0.562845	0.415082	0.100748	-0.00671653	-0.667623	-1.12703	-1.51659	1.25493	0.172936	-0.434081	-0.428579	0.0115535	-1.6096	-1.25016	0.834345	0.948968	0.756585	0.944281	0.820013	0.849996		+	6	22427.3	878	1020	1030	1208	1237	1227	974	3666	4353	NaN	4322	3628
-1.05474	-1.26863	-0.691128	0.939773	-0.241962	0.955815	1.39429	-1.74025	-0.19155	-1.13798	-0.350043	0.360911	0.804692	1.66508	-2.13291	0.597699	-0.130462	0.370149	0.263958	1.02246	0.658379	-0.489679	-0.636033	1.54099	-0.245754	0.925084	0.0469555	1.58368	0.741454	0.555046	0.332894	0.786253	0.244916	0.388079		+	7	25255.8	1564	1979	1667	1650	1626	1534	1524	3379	3432	NaN	3437	NaN
-0.0358292	-0.0901908	0.151965	-0.0457131	0.76971	1.74328	-0.910556	-1.81795	0.337017	0.566801	0.721463	0.534395	0.528503	0.233908	-0.986885	0.213056	1.05302	0.861024	0.277053	0.47971	0.605037	-1.63104	-0.367708	0.379914	1.26791	0.144947	0.523336	0.39924	0.217098	0.0210605	0.130596	0.915667	0.913371	0.894087		+	1	11657.7	2980	2483	2811	2284	2318	2441	2801	3340	3792	2137	3272	3085
1.87044	0.405295	0.474056	-0.0019835	-0.160663	-0.10777	-1.21324	0.825217	1.40265	1.31861	0.247782	-1.09957	-0.94233	-0.890822	0.688307	1.3894	1.2165	0.494084	-0.664147	-0.777838	-1.08812	1.69043	0.923445	0.712794	-0.678945	0.0376292	-0.192827	-0.689748	0.644394	0.658924	0.890176	0.979152	0.655435	0.683014		+	23	130550	3430	2875	3523	3373	3027	3153	3751	3557	4036	3551	4148	3969
1.67078	-0.590786	1.13613	-0.79217	-0.633558	-1.18425	0.369798	0.59103	0.671089	1.43729	-2.40612	0.042454	-0.340929	-0.00434125	0.649183	0.962939	0.951079	0.302003	-1.18914	-1.47055	-0.786977	0.624772	0.509134	-2.74882	0.481446	0.235511	-0.158093	-0.0538559	0.57493	0.527958	-0.359444	0.281406	-0.226957	-0.506736		+	4	16781.4	2279	3315	2516	2652	2743	2239	3832	5399	5630	NaN	NaN	NaN
-0.670644	-0.384815	0.3813	0.432843	-0.553501	2.1853	-0.797158	-0.290763	0.292486	0.890101	0.990661	-0.17871	0.235023	-0.0494181	0.971301	-0.528992	1.06021	1.09633	0.712917	-1.28747	-0.890174	-0.0842699	-0.724474	-0.826164	-0.528168	0.149175	1.72846	1.77975	0.423425	-0.334972	0.278684	0.290136	-0.747819	-0.465457		+	3	38265.9	3691	3243	3825	3402	3374	3283	3984	5263	NaN	NaN	NaN	NaN
0.753855	2.12888	-0.119111	-0.0350928	-0.569938	-0.783056	-0.680596	0.95369	-0.104701	0.879717	-0.129359	-0.857714	-1.05308	-1.41915	1.05964	0.285507	-0.441281	0.0913813	-0.843738	-0.891086	-1.42138	0.965302	-0.615901	-0.554817	0.197389	0.13805	0.279416	-0.755522	0.494427	0.727639	-0.070817	0.795421	0.545309	0.303426		+	3	20079.9	968	956	1144	1114	1251	1160	1366	1818	2154	1981	2583	1177
-0.860231	-0.808382	1.69454	-0.388872	0.959217	-0.379445	0.756532	-1.91513	0.842563	-1.33308	0.384883	0.398149	0.7497	0.20579	1.82038	0.195163	-0.478288	0.287935	0.916718	-0.725678	-1.95919	0.0307677	-0.57252	-1.05153	-0.432557	-0.806595	1.30974	1.15288	-0.170329	-0.41159	-0.272275	-0.399758	-0.528581	0.255612		+	1	22322.3	NaN	NaN	NaN	NaN	NaN	NaN	NaN	4690	4247	NaN	3524	NaN
-1.20704	-1.20704	-1.20704	0.732224	0.6604	0.736449	0.772503	-0.810543	-0.810543	-0.810543	0.709872	0.595989	0.368715	2.16176	-0.928189	-0.928189	1.26365	0.875807	0.696745	1.22985	-0.928189	-0.618893	-0.618893	-0.618893	1.2535	1.60338	-0.618893	-0.618893	0.864256	0.32589	0.523519	-0.0416699	0.382713	0.274599		+	4	18219.1	1971	NaN	1784	2022	1796	2174	2306	1475	1335	2135	1715	2334
-1.05296	1.12794	1.15336	1.19403	-0.107393	-0.773356	-0.590344	-2.81985	0.530276	0.433663	0.132856	0.348539	0.19918	0.477531	-0.680495	-0.504267	0.514883	-0.710221	0.754809	0.742069	1.40664	0.208454	0.0102309	0.592112	-1.43488	-0.271118	-0.309484	0.0741739	0.53229	-0.357053	-0.225173	0.493911	0.338879	-0.161993		+	2	29426.4	NaN	NaN	NaN	NaN	NaN	NaN	NaN	NaN	NaN	NaN	NaN	NaN
-0.88666	-0.789934	-0.713725	-0.66243	-0.0791399	0.287249	0.918902	-0.373421	0.0585388	0.542428	-0.441874	-0.892717	0.294582	1.66836	-0.963193	1.62762	-0.54351	-1.66128	-0.263029	0.570104	0.254303	0.333041	1.01218	1.20259	0.744102	-0.564692	-1.51742	-1.67002	0.621152	0.27511	-0.927614	0.340848	-0.229846	-0.403969		+	3	94825.8	3111	3586	2806	3214	3064	3309	2695	4482	4136	3620	3977	4253
-0.0783126	1.99422	1.00536	-0.295048	-0.711587	-0.975733	-0.369551	-0.982306	1.20893	1.58165	0.976303	-0.0417736	-1.04734	-0.632108	-1.7786	1.19034	1.08966	0.951483	-0.230962	0.272416	-0.246754	-0.262954	0.94824	1.09193	0.18309	0.042048	-1.67513	-1.41421	0.721164	0.48477	0.768277	0.798756	0.450915	0.871746		+	1	18911.1	3079	3306	2768	3121	4008	3085	3342	5599	NaN	NaN	NaN	NaN
-1.12164	-1.15463	-0.956696	0.164948	1.64948	0.395874	0.69278	-2.52365	0.435112	0.261067	1.18102	0.111886	0.335658	0.335658	-2.11032	1.3018	0.300415	0.634209	-0.255909	0.337503	1.11636	-1.41975	-0.237274	0.283951	1.42753	0.805176	0.245054	0.431761	0.37557	0.167571	0.634778	0.890459	0.614919	0.882764		+	8	42208.6	440	527	456	455	435	458	441	696	695	511	662	577
1.6617	1.43297	0.0521312	-0.309401	-0.533248	-0.626518	-0.80151	1.36108	0.621624	-0.227986	-0.408154	-0.918774	-0.916212	-1.30814	1.29237	0.297576	0.417067	-0.061617	-0.633158	-1.25293	-1.48327	1.12281	0.628721	-0.42198	-1.2396	-1.05264	-0.096026	-0.517278	0.975426	0.855267	0.840254	0.924685	0.547853	0.790112		+	6	34940	2790	2242	2380	2225	2189	2609	2297	4704	4524	3310	4275	4006
-0.947719	-1.1052	-0.509013	0.784611	0.289659	1.15582	-0.958968	-1.49347	-0.92739	0.568175	0.707947	0.903629	0.784822	0.624084	-0.62262	-0.732495	1.41616	1.3307	-0.0366247	-0.634829	0.183124	-0.722265	-0.879707	0.350308	1.16704	0.369988	0.379829	0.871834	0.657187	0.19165	0.56667	0.52852	0.681303	0.873887		+	15	50519.9	1482	1806	1728	1298	1645	1670	1721	1602	1866	1625	1888	1864
-0.915193	-1.22837	-1.05908	-0.136485	0.303654	0.87922	0.676079	0.783547	-1.88315	-0.763794	-0.467494	0.256793	1.07985	1.11277	1.83267	0.0100146	-1.27185	-1.25182	-0.550802	-0.0500729	0.650948	0.702579	-0.993301	-1.90181	-0.751033	-0.084794	1.09627	1.27797	0.739388	-0.0133949	0.707299	0.479794	0.692022	0.861081		+	27	82091.8	972	828	983	937	913	939	821	883	927	731	707	644
-0.122464	1.65094	1.06807	-0.420099	-1.17659	0.423199	-1.13938	0.603921	-0.0496139	1.15823	0.778425	-0.590234	-0.556018	1.2643	0.694758	0.941049	1.23876	0.729942	-0.13343	-0.50422	-0.18756	-0.861737	-0.261724	0.503937	0.730323	-0.024295	1.47574	0.849957	-0.066773	0.59243	-0.100956	0.474401	-0.496769	0.00387507		+	13	118822	4398	4023	4217	NaN	NaN	4431	4544	4973	4757	NaN	5148	NaN
0.930157	0.385755	1.42865	0.667795	-0.565309	-0.460364	-0.949015	-0.17966	-0.419618	-0.115057	2.33682	0.460226	-0.053529	-1.34253	2.14069	-0.041943	0.0216673	0.828723	-0.3918	-1.31614	-1.34595	1.26633	0.579678	-0.0211439	1.79388	-0.768507	-0.647087	-0.797816	0.330229	0.726567	0.685504	0.395814	0.839539	0.614853		+	5	11171	1587	1231	1524	1621	1362	1427	1299	1537	996	1924	1282	NaN
0.768527	1.57297	0.831733	0.291609	-0.594232	-0.887278	-0.831733	1.22393	0.78221	0.127382	0.114789	-1.10381	-1.38473	-1.31499	0.675676	0.66248	0.306166	-0.0706762	-0.946064	-1.13668	-1.55018	1.65422	0.535653	-0.151526	-0.678291	-0.767892	-1.05548	-0.87628	0.9175	0.955775	0.737641	0.968324	0.817789	0.892729		+	4	38861.1	NaN	2330	2416	2830	2707	2698	3192	2506	1656	NaN	4690	NaN
-1.30884	-0.0957011	0.703195	1.27648	1.221	-0.617203	-0.0476194	-0.796567	0.264639	0.985352	1.46961	0.440561	-0.611187	-1.01032	-0.506721	-0.112701	0.736179	1.73282	0.278421	-0.0750375	-1.147	-0.474843	-0.176887	0.403937	0.0758089	1.20728	1.22614	0.882928	0.814187	0.696188	0.303803	0.934527	-0.129811	-0.156925		+	26	207618	3682	3856	3118	3667	3942	3401	3668	2943	2656	2738	2857	2792
-1.02846	-1.52389	-0.0199057	0.387055	0.157034	1.20097	-0.497641	-1.29751	-0.123572	-0.891485	1.41225	0.609034	0.370717	0.865005	1.35272	0.235171	0.259466	0.808523	-0.333321	-1.82987	-1.58206	0.533612	-1.01429	-1.25597	-1.27228	0.0739851	1.06144	1.67526	0.44865	-0.480295	0.145473	-0.433354	-0.655446	0.0973324		+	46	223694	2554	2294	2422	2684	2360	2353	2432	3529	3690	2432	2944	2633
1.56933	0.859838	0.799024	0.130074	-0.897002	-0.410492	-1.20783	1.63508	0.142623	1.32945	1.07986	-1.03402	-0.657087	-1.07986	0.229785	-0.612955	1.06961	1.30289	-0.659612	-1.45278	-1.36821	1.27377	-0.475945	-0.923824	-1.44933	-0.0579256	0.533274	0.115254	0.883935	0.574226	0.0857784	0.85039	-0.561374	-0.157661		+	33	139381	1783	1834	1927	1823	2153	2058	1799	2121	2316	1959	2451	2072
-1.14146	-1.05251	-0.89574	-0.526603	0.784276	0.704223	0.80429	-1.07259	-1.00009	-0.735002	-0.0632138	0.843077	1.27243	1.2679	-0.516615	-1.3064	-0.864937	-0.394128	1.15355	1.24541	1.45339	-0.911789	-1.48159	-0.521749	0.383822	0.361211	1.26565	0.906137	0.982822	0.968749	0.870926	0.958001	0.880255	0.935233		+	15	128108	3958	NaN	NaN	NaN	4617	4217	4547	6439	6394	NaN	NaN	NaN
-0.96799	-0.779573	-0.760732	-0.591157	-0.101274	0.463976	0.840809	-0.786032	-0.786032	-0.413946	-0.297669	0.725568	1.14417	2.12089	-0.76744	-0.546594	-0.620209	-0.509786	0.33679	1.47783	2.06675	-0.676436	-0.124243	0.676436	2.10293	0.243885	-0.970939	-0.989345	0.986471	0.993591	-0.48718	0.974026	-0.576083	-0.457739		+	10	17058.2	241	290	239	239	217	206	243	60	56	78	61	73
0.167746	-1.36489	-1.05689	1.17972	1.31906	0.629736	-0.235578	-1.77485	-0.935166	-0.42176	0.216398	1.33437	0.52828	0.331554	-1.37821	-0.910688	-0.482129	-0.0876598	0.832768	1.37821	1.29542	-1.85685	-0.833848	-0.174734	0.371095	1.20185	0.508411	0.467216	0.584036	0.440934	0.513563	0.86195	0.853997	0.9909		+	4	27086.4	1034	1188	1016	1033	1024	1014	1060	1205	1228	666	1047	616
-0.230341	1.06628	1.20646	0.540626	-0.93122	-1.15901	-1.17653	0.277547	0.880249	0.743502	0.224367	-0.742995	-1.35836	-1.7762	0.740283	0.77312	0.349892	0.127333	-0.724595	-1.74253	-1.19708	-1.89124	0.408677	1.73555	0.172789	-0.464111	-0.228222	-0.947683	0.932616	0.824642	0.671666	0.931346	0.166517	0.448516		+	6	46886.7	3437	3023	NaN	3388	3623	3873	3199	3518	3445	3467	2864	NaN
-1.59481	-1.59481	0.758667	0.762808	0.58647	0.437394	0.402541	-1.15898	-1.15898	-1.15898	0.872733	0.72563	0.689457	0.654489	-0.77344	-0.77344	-0.77344	-0.77344	1.2033	1.07931	1.08481	0.410111	-1.8944	0.553696	0.357249	-1.8944	0.46083	0.494047	0.680589	0.445486	0.310176	0.706312	-0.106432	0.0774061		+	1	21706.4	NaN	NaN	NaN	NaN	NaN	NaN	NaN	NaN	NaN	NaN	NaN	NaN
1.88384	1.11467	0.221104	-0.385135	-0.664258	-0.72425	-0.733723	1.17729	0.556577	-0.042933	-0.781587	-0.878316	-0.921249	-0.921249	1.62764	0.98661	0.228126	-0.494516	-0.644178	-0.676145	-0.698909	0.789513	0.409127	-0.332464	-0.677413	-0.877035	-0.880286	-0.827617	0.996423	0.99831	0.996589	0.999387	0.995017	0.991473		+	16	55023.2	1368	1342	1130	1315	1159	1823	1149	4376	4083	4154	NaN	NaN
1.17718	1.23092	1.21435	-0.72449	-0.72449	-0.72449	-0.72449	0.261988	0.336465	0.618333	0.626927	0.709616	-1.86921	0.597327	0.665836	0.696512	0.92081	1.09002	-1.14669	-1.14669	-1.14669	-1.32068	-0.552221	0.704722	1.39971	-0.145154	1.12966	0.537924	0.227001	0.672061	-0.611398	0.391485	-0.130962	-0.26749		+	3	58859.1	NaN	NaN	NaN	NaN	NaN	NaN	NaN	NaN	NaN	NaN	NaN	NaN
2.20808	0.292214	0.0461391	-0.00659129	-0.533895	-0.182359	-0.744816	1.97853	-0.0667859	-0.331147	-0.734645	-0.706817	-0.484198	-1.15206	2.18813	0.282551	-0.308835	-0.216842	-0.584815	-0.913363	-1.03164	1.88193	-0.523655	-0.89036	-1.38908	-0.758346	0.283096	0.41511	0.985298	0.976284	0.650722	0.962931	0.58501	0.708489		+	14	33239.3	182	150	143	162	173	174	143	192	210	198	288	231
0.90619	0.944447	-0.107595	-2.15429	-0.337132	0.0836851	-0.0502111	-1.79364	1.68837	0.676157	0.878599	-0.740939	0.271273	-0.214589	-0.555793	0.833689	1.54062	1.54062	-0.6533	-1.18959	-0.555793	1.21841	-0.261733	-0.279783	0.0992779	-0.550541	-0.947652	-0.839349	-0.229904	-0.418422	0.146164	0.635772	0.199437	-0.443656		+	19	46938	560	641	555	601	598	549	582	682	1134	433	983	763
0.893687	-0.847444	-0.059311	1.07866	1.19125	0.0934903	-1.42648	1.89959	-1.94522	-0.8854	-0.0299411	-0.300836	0.0603574	0.440561	2.23807	-0.752899	0.0525507	-1.09178	-0.099699	-0.286328	-0.885504	1.47839	-0.767566	-0.889022	-0.668011	1.47042	-1.02641	-0.552528	0.349759	0.397982	0.580077	0.65807	0.681336	0.54043		+	4	19324.7	1486	1621	1780	1573	1919	1634	1398	2520	2882	2227	3404	2665
0.012968	-1.39499	-0.698421	0.576151	1.91	0.116712	0.205636	-0.140649	-0.942416	-1.19382	-0.650247	0.355359	1.88415	1.05521	0.928819	-0.872691	-1.12617	-1.13522	0.114065	0.575759	1.62589	0.94695	-0.957498	-1.16845	-1.13915	-0.447692	0.864912	0.700837	0.410737	0.290973	0.169218	0.763754	0.926835	0.789818		+	9	35922.5	980	933	1024	848	1071	991	734	1013	903	1077	1261	1012
2.37862	0.136006	-0.54343	-0.244098	-0.201336	-0.310616	-0.391388	1.88663	-0.925775	-0.944566	-0.910116	-0.170999	0.0231757	0.154713	0.764377	-0.519254	-1.16107	-1.57444	-0.23642	0.662847	1.06897	0.8912	-0.0832242	-0.30882	-0.322091	-0.0453088	-1.6605	-1.27756	0.840224	0.371436	0.719929	0.742138	-0.246286	0.345462		+	15	48915.3	963	918	1183	948	1302	1220	1153	2191	2757	2066	2838	2571
0.638893	0.612134	0.331858	0.433264	0.0684843	0.300873	0.0276402	-0.0560308	0.552859	0.653261	0.381204	-0.023643	-2.48835	-0.868963	0.370487	0.284104	0.383285	0.879187	0.565649	-1.03724	-1.97785	1.25649	0.275309	0.0931498	-0.445049	-1.31031	0.900448	-1.88163	0.344407	0.52098	0.808386	0.709913	0.305104	-0.118686		+	30	136551	2283	2449	2454	2355	2369	2403	2356	2927	3076	3237	3239	3323
-0.41351	0.809149	0.89296	1.243	0.143588	-0.620573	-0.216307	-0.478786	1.05718	0.797698	1.19111	-0.102119	-0.696416	-1.92686	0.628952	0.43418	1.03473	0.482873	-0.531566	-1.27413	-2.11003	-1.28156	-0.0554504	1.04323	-1.55709	-0.303428	0.550716	-0.275875	0.843736	0.6264	-0.087503	0.838255	-0.128012	-0.0530053		+	1	165763	4564	4440	NaN	4231	NaN	4476	NaN	NaN	NaN	3688	5421	4330
0.0741207	0.674868	1.04372	1.31297	-0.100189	-0.498612	-0.850345	-1.86434	0.552108	0.735833	1.39911	0.343472	-1.02979	-0.173449	-1.32838	0.78716	1.06268	1.41607	0.0947562	-0.715044	-0.61921	-1.63486	0.585553	-0.0679058	0.828073	0.499323	0.636752	0.324169	0.645992	0.829465	0.0911021	0.95031	0.577465	0.697787		+	5	101898	NaN	NaN	NaN	NaN	NaN	NaN	NaN	6285	6381	4267	5370	4671
1.65245	1.10825	0.0198655	0.458111	-0.673621	-0.649542	-0.712149	0.396599	0.220496	-0.406871	-0.432553	-0.516936	-0.53528	-1.04891	1.88984	-0.099076	-0.16562	0.174492	-1.03069	-1.03069	-1.10462	1.00656	-0.348041	-0.715149	-0.717995	-0.518789	1.51311	1.35375	0.913609	0.913721	-0.162171	0.806416	-0.0438888	-0.172447		+	7	21905.1	1645	1239	1154	1292	1334	1251	1724	1862	1736	1343	1693	1812
-0.575158	-1.73216	-0.773719	0.43292	1.21189	0.203811	0.0625276	0.785309	-1.70477	-0.65568	1.09582	-0.00150731	0.81847	-0.878762	1.08289	-0.847703	-0.19196	0.280614	-0.715822	-1.01988	-1.19939	1.2405	-1.56094	-1.02037	-0.167804	-0.551295	0.633844	0.174521	0.586815	-0.100759	0.358429	0.534987	0.399118	0.727406		+	2	21305.9	1669	1453	1573	1514	1372	1434	1386	1280	1513	1166	1603	1318
-0.413965	0.794469	-0.628118	1.42163	-1.28587	-1.13291	0.809765	1.41442	0.895871	0.643417	-0.891777	-0.154884	-2.03805	-0.605207	-1.12092	0.706725	-1.27107	0.686016	0.401254	1.1727	0.37019	-1.10311	0.737659	0.543973	0.701624	0.410344	-0.709732	-0.0731203	0.0562446	0.217197	0.418598	-0.733658	0.189229	0.0587342		+	3	76278	NaN	NaN	NaN	NaN	NaN	NaN	NaN	6188	5950	NaN	NaN	NaN
-0.796855	-1.08291	-0.674262	-0.868368	0.429076	1.29744	0.265618	0.160847	-0.937305	-0.523883	0.160847	0.419236	1.42049	1.1298	1.44065	-0.94238	-0.0758236	0.639085	0.953211	-1.289	0.411614	-0.381246	-0.704224	-0.658396	-0.651849	0.12941	1.74867	1.91452	0.858517	-0.295296	0.852674	-0.00123322	-0.265104	0.895335		+	4	23247.7	1399	1229	1305	1118	1031	1207	1372	1177	1370	1049	1536	1403
-1.2274	-0.731389	-0.667091	-0.510939	0.618868	-0.0884097	0.820947	0.468794	-0.676555	-0.649919	-0.863007	0.0426176	0.721836	2.42654	-1.28538	0.098972	-0.640186	-0.41468	0.512399	1.25782	1.89675	-1.02786	-0.135133	0.311233	1.18562	0.623078	-0.465321	-0.0495282	0.604763	0.857155	0.321292	0.696196	0.0345442	-0.426931		+	9	28329.2	934	943	956	922	983	940	928	380	432	571	476	595
-0.313648	-1.46427	-1.33026	-0.0779787	0.319424	0.675238	0.989463	0.0127772	-0.257509	-1.27968	0.58775	1.08409	-0.159223	1.58044	-0.983811	1.71431	0.22891	1.07566	0.738397	0.3509	-0.861821	-1.16485	1.09088	1.07262	0.109134	1.06348	-0.639733	-0.388589	0.763416	-0.463633	-0.558211	-0.221576	0.710404	-0.229953		+	8	62101.4	2946	3020	3015	2818	2809	3206	2725	3065	2815	1559	3049	2518
1.6682	1.38503	0.115324	-0.181549	-0.622291	-0.761593	-0.788996	0.820581	1.22449	-0.0647869	-0.407301	-0.903301	-1.09879	-1.17311	0.52852	0.935327	-0.135968	-0.492335	-0.974801	-0.935327	-1.01099	0.394463	0.799125	0.0770978	-0.878262	-0.795045	-0.969637	-0.964742	0.973989	0.966984	0.926029	0.995762	0.964081	0.958936		+	12	47493.6	743	635	353	289	308	316	370	1607	1871	1119	1208	1269
0.226303	0.553444	1.15568	1.21516	0.118496	-0.799729	-0.981887	-0.278194	1.1559	1.04994	1.13126	-1.01002	-1.29339	-1.40181	0.442112	0.627512	-1.87709	-1.87709	0.609652	0.246081	0.224819	0.142659	0.635932	1.36342	1.02274	-1.28393	-0.620318	-1.41523	0.912979	-0.680695	0.866066	-0.606133	-0.702364	0.935289		+	2	23371.5	NaN	NaN	NaN	NaN	NaN	NaN	NaN	NaN	NaN	NaN	NaN	NaN
-2.10819	0.0959513	-0.576622	0.3372	0.538241	0.0118797	0.424927	0.211047	-0.672096	0.00293492	1.34232	-0.274548	-1.41116	-1.28042	-2.07461	0.305965	-1.11026	-0.466522	0.949705	0.813384	0.944656	0.235499	0.592681	0.581666	0.272213	0.523972	-0.0152104	-0.0739539	-0.218028	0.874511	-0.0304303	-0.612386	-0.242445	0.394477		+	2	27746.2	3793	4082	3884	4021	4146	4175	4326	NaN	NaN	NaN	NaN	NaN
1.67231	1.10513	0.438315	0.028263	-0.527416	-0.765016	-0.87232	1.14545	0.963533	0.287825	0.261837	-1.21952	-0.953138	-1.81726	1.61791	0.392219	0.920207	0.703355	-0.824038	-1.12575	-1.47459	0.903478	-0.538895	-0.680064	-1.4657	0.0626052	1.56636	1.40064	0.94172	0.894989	-0.309013	0.931238	-0.535858	-0.500435		+	7	17517.3	915	693	726	842	957	871	1108	1372	1332	793	1288	1681
1.43808	0.710764	1.24054	-0.357767	-0.175937	-0.87183	-1.01325	1.58438	0.827685	0.761135	-0.067043	-0.966701	-1.26741	-1.366	1.29457	0.819749	0.84349	0.382233	-0.631854	-1.38818	-1.80195	2.18398	0.04588	-0.653456	-0.842025	-0.126356	-0.0966599	-0.366892	0.944462	0.912554	0.520914	0.96453	0.395033	0.542361		+	10	31704	2377	1907	1917	2044	2406	1948	2412	2933	3096	2987	4019	3679
-2.10784	-0.57346	0.0874442	0.597616	0.524182	-0.144452	0.446883	-0.922515	1.07889	-0.89334	0.168632	0.492475	0.749215	1.07598	-1.49394	1.58011	-0.154108	-0.532288	0.140332	0.953418	1.2384	-1.05281	0.676638	0.274441	0.589101	0.832785	-0.0496832	-0.0638784	0.466248	0.433894	0.768969	0.8665	0.472326	0.473432		+	4	33870.4	NaN	NaN	NaN	NaN	NaN	NaN	NaN	3445	3499	3564	3736	NaN
0.682365	0.926045	1.06973	-0.929202	1.03867	-0.929202	-0.929202	0.335724	0.392744	0.438971	0.58315	0.728346	-1.88438	-1.88438	1.31929	-0.619954	-0.619954	1.5722	-0.619954	-0.619954	-0.619954	1.02741	-0.769984	-0.769984	-0.769984	-0.769984	1.38126	1.23701	0.705195	-0.207914	-0.535309	0.379707	-0.00455213	-0.820684		+	2	12012.7	NaN	NaN	NaN	NaN	NaN	NaN	NaN	3490	3512	2454	2243	2540
0.936039	0.987413	1.11707	0.598441	-0.925642	-0.981909	-1.19963	1.06221	0.0740302	1.2136	0.523202	-0.692889	-1.54798	-1.39826	0.632375	0.258688	0.371999	1.06874	-0.741829	-1.61457	-1.69895	1.41057	-0.0222741	0.200467	0.0975633	0.793142	-1.38477	-1.99438	0.929452	0.904514	0.621402	0.920708	0.745257	0.75678		+	1	11372.5	NaN	NaN	NaN	NaN	NaN	NaN	NaN	2426	NaN	NaN	NaN	NaN
0.195673	0.561347	1.27015	0.293353	0.789267	-0.615823	-0.600795	-1.35286	-0.202019	-1.10862	-0.914051	0.332006	1.2593	1.27172	0.274879	-1.03824	0.721339	-0.950697	1.01023	0.493732	-0.661811	0.0353409	-0.875507	-0.394579	0.082705	-0.864577	1.20123	0.749445	-0.687564	0.29509	-0.861228	0.00132093	-0.0560206	0.518069		+	3	14968.1	4070	4231	NaN	3425	4282	3793	4190	NaN	NaN	NaN	NaN	NaN
-0.8228	-0.842449	-0.744204	-0.606662	-0.0761397	0.356137	0.729468	-0.846819	-0.59438	-0.640278	-0.364889	0.438326	1.74642	1.76937	-0.688606	-0.610533	-0.532459	-0.485616	0.310731	1.74728	1.8722	-1.50417	-0.360059	0.615801	1.18786	0.51485	0.111046	-0.629262	0.981445	0.980278	-0.0336893	0.994987	-0.0752343	-0.00327439		+	10	20456.9	131	167	150	118	101	114	125	41	31	49	34	36
-1.19055	-0.269508	0.463136	-1.4993	0.00784976	0.0235493	1.16438	-0.107556	0.234838	-0.323414	-0.431342	0.242281	1.14665	1.71979	-2.02692	-0.618116	-0.583602	0.125506	0.709108	0.618116	1.58765	-1.16709	-0.497373	-0.352189	0.987253	-0.160171	0.729668	1.87241	0.695154	0.611802	0.407918	0.693183	0.86823	0.646588		+	4	52541.6	4015	3836	3408	2784	2806	4100	3973	3741	3465	3002	2757	2345
1.41973	-1.28119	1.20315	-0.669656	-0.300191	0.668064	-0.0899776	1.50462	-0.0825509	-1.90232	-0.214815	-1.04032	0.0177872	-0.24218	1.46582	0.133508	-0.0019349	-0.200953	0.105867	-1.32872	-1.31767	0.345407	-0.268389	0.296538	0.404049	-1.16758	0.634712	1.25633	0.113568	0.243035	0.303056	0.35048	-0.454111	0.259221		+	8	61387	2024	1945	1966	1891	1962	1669	1707	2883	2249	2616	2742	2285
-1.36761	-0.967237	-0.208363	-0.70294	0.0690183	0.778173	0.909013	-0.404028	-0.711343	0.228678	0.0659822	0.770998	1.34947	0.965329	-0.712021	-0.200938	0.366931	0.205307	0.554764	0.995955	1.09642	-0.436942	-0.659363	0.0400945	0.71614	0.517131	0.774672	0.979534	0.934856	0.979128	0.808095	0.910043	0.857675	0.865045		+	10	31703.8	2516	2228	2379	2263	2376	2217	2265	891	980	1471	1000	952
1.92463	0.703095	0.175502	-0.000775872	-0.594162	-1.29679	-0.856097	0.937082	1.47585	0.314229	-0.109311	-1.02179	-1.25536	-0.965733	-0.787793	-0.755206	1.31951	-2.01796	0.195251	-0.513518	0.648755	0.326697	-0.139363	-0.553537	0.277542	-0.996839	-0.745604	-0.683705	0.87333	-0.254138	0.770876	-0.226518	-0.697229	0.695221		+	8	38760.7	1778	2560	1730	2232	2278	2459	2170	2817	2846	1303	2862	2683
1.05685	1.34915	0.914606	0.136185	-0.525004	-0.965797	-0.800109	1.16397	0.608446	0.266876	-0.221083	-0.832907	-1.24579	-1.36215	0.854489	0.654409	0.0883281	-0.560713	-0.965754	-0.929154	-1.07311	0.324596	0.769355	0.433835	-0.369852	-0.0460364	-1.6144	-1.70023	0.955985	0.94986	0.894187	0.969561	0.794959	0.859701		+	10	28817.5	2293	2291	2241	3878	2879	2648	1742	2969	2878	3008	2898	2884
-1.85891	-0.964794	0.117791	-0.000547867	0.10026	0.442129	0.919869	-0.651979	0.0607106	1.80284	-0.379221	-0.0976649	0.729407	0.0255161	-0.850771	-0.189357	0.157353	1.00012	-0.738757	-0.386714	-1.22415	-0.150135	-0.789338	-0.528979	-1.05126	-0.424524	2.06057	1.48061	0.427442	0.00346161	0.494378	0.187404	-0.559047	0.161056		+	6	44609.5	NaN	NaN	NaN	NaN	NaN	NaN	NaN	4625	5387	NaN	5044	NaN
0.996281	2.09992	-0.516034	-0.516034	-0.516034	-0.516034	-0.516034	0.864055	1.83462	-0.719738	-0.719738	-0.719738	-0.719738	-0.719738	1.03587	1.6938	-0.737562	-0.737562	-0.737562	-0.737562	-0.737562	0.309307	1.47377	-0.80306	-0.80306	1.78951	-0.80306	-0.80306	0.999364	0.992409	0.560555	0.996163	0.540629	0.555656		+	3	19449.9	NaN	NaN	NaN	NaN	NaN	NaN	NaN	NaN	NaN	NaN	NaN	NaN
-2.17877	1.06067	0.874562	0.540149	0.0777873	-0.0836032	-0.234816	1.6684	-0.452475	1.07697	-0.0868066	-0.690955	-0.808605	-1.16156	2.03924	0.387093	0.281274	-0.469701	-1.38794	-0.619896	-0.572106	1.52535	-1.15738	0.0590716	-0.022648	0.659127	-0.186087	-1.18073	-0.430928	-0.556705	-0.670196	0.820926	0.403814	0.692323		+	1	15267.6	481	410	450	541	541	556	497	629	668	410	657	571
0.368576	0.482334	1.11483	0.951017	0.186563	-0.300321	-0.937366	1.27717	-0.230519	0.156432	0.352267	-1.05161	-1.12711	-1.62024	0.457081	0.664436	0.886816	-0.459485	-1.42413	-1.04248	-1.16269	1.8762	0.335461	0.189791	-0.925145	0.142168	-1.19688	-1.39577	0.727608	0.670404	0.44085	0.741194	0.619315	0.749274		+	3	30292	2646	2536	3028	2800	3756	2655	2409	3683	2951	NaN	NaN	NaN
2.38139	0.24263	-0.160834	-0.338478	-0.50709	-0.552254	-0.537199	-0.653224	-0.0865293	0.767527	0.181567	-0.569745	-0.637171	-1.0947	1.13098	0.709653	0.156347	-0.254825	-0.818284	-1.16347	-1.34367	0.719934	0.590836	-0.503624	-0.941121	-0.832105	-0.269814	-0.324322	-0.0943776	0.807647	0.759027	0.416465	0.672538	-0.222717		+	25	87362.3	707	628	691	584	549	591	661	1832	1969	1209	2227	2181
1.24182	0.663851	0.74564	0.571158	0.0477101	-0.873776	-0.699293	1.17625	0.57142	-0.0529228	-0.145599	-0.726043	-1.17967	-1.57964	0.966061	0.471339	-0.124296	-0.121834	-0.638708	-1.25896	-1.59123	1.53643	-0.405286	-1.15024	-1.1852	-0.238546	0.207887	-0.190137	0.939818	0.953916	0.089634	0.996695	0.259801	0.307169		+	25	95179.7	1099	1198	1302	1551	1457	1756	1193	1634	1522	932	1641	825
-1.26459	-1.20819	-0.672389	-0.291692	0.441503	1.37915	0.829251	-0.311467	-0.810989	-0.534782	0.258576	0.758098	1.78065	0.605303	1.44126	-0.849483	0.327703	0.645862	1.36172	-1.75623	-0.785851	-0.00125669	-0.751083	-0.579335	-0.495555	-0.185571	2.08485	1.54866	0.938006	-0.486787	0.827442	-0.374011	-0.622908	0.814697		+	3	15797.7	1560	1319	1757	1335	1101	1195	1178	592	751	1253	950	881
0.843392	-1.0683	-1.25572	-0.581004	-0.0562262	0.206163	0.131194	1.67481	-1.13875	-0.531614	-0.916628	-0.442765	-0.353916	0.771507	-0.873813	-0.157756	-0.93535	-0.924161	0.0492289	1.74986	1.80021	-0.339941	-0.454998	0.0261493	1.48005	0.632813	-1.13488	-1.09304	0.808471	0.352704	-0.315083	0.124477	-0.714092	-0.401149		+	13	60192.3	618	683	356	676	662	715	553	448	480	758	562	536
1.27776	0.807162	1.04387	0.392926	-0.374961	-0.911778	-1.1513	0.847865	0.241872	0.369726	0.140289	-0.590055	-1.19079	-1.8721	1.36184	-0.385588	0.236676	0.189712	-0.391459	-0.7339	-1.93929	1.49584	-0.312169	0.0944822	-0.33938	-0.287982	-1.24339	-1.33107	0.976867	0.856955	0.855152	0.923703	0.919296	0.870667		+	2	19270.4	1155	1240	1280	1258	1160	1450	1395	1273	1474	1540	2190	1828
1.24187	1.21624	1.16392	-0.724405	-0.724405	-0.724405	-0.724405	0.768412	0.460113	0.641622	0.625607	0.588459	-1.44351	-1.44351	0.702897	0.0309635	0.137751	0.0494929	0.638531	0.887215	-1.81466	0.882803	-0.580155	0.555943	-0.839036	-0.852073	0.606229	-0.745913	0.551888	0.209508	0.510355	0.431027	0.48819	-0.00618023		+	2	29518.9	NaN	NaN	NaN	3566	NaN	NaN	3392	4382	4037	2535	NaN	NaN
-1.20123	-0.972949	-0.691985	-0.204687	0.308951	0.0806675	0.89722	-0.425594	-0.0284445	-0.538299	-0.0499121	0.116461	1.44745	1.49575	-0.525264	0.0583627	-0.145907	0.717861	0.776223	0.927966	0.682843	-0.930224	-0.438651	0.347422	0.225636	-0.0179358	1.26193	1.85978	0.776232	0.836278	0.838077	0.713024	0.6805	0.858199		+	6	33901.8	2571	1273	2224	2403	2494	2124	2134	845	949	1191	797	949
-1.85019	0.802226	1.27276	0.899199	-0.207168	-0.052894	-0.2248	1.34334	0.933638	-0.366021	-0.54781	-0.829991	-0.72146	-1.57071	1.65402	0.602427	0.30624	0.698891	-0.114942	-0.667914	-0.951872	0.633673	0.583643	-0.0747036	-0.557946	-1.08326	-0.423775	0.0992637	-0.30615	-0.256806	-0.256911	0.867779	0.446916	0.669427		+	1	3969.44	917	564	489	849	734	681	626	1254	812	698	971	NaN
-1.55224	-0.521318	-0.762312	-0.615038	0.472784	1.16899	0.646836	-1.28827	-1.00544	0.43885	-0.163902	0.826002	1.32211	1.57249	-1.06624	-0.543259	-0.310266	-0.218075	1.04746	1.36929	1.46651	-0.662549	-0.762689	-0.258235	0.974735	0.626749	0.606721	0.939686	0.870877	0.965345	0.671126	0.937961	0.758747	0.759193		+	3	26696	3633	NaN	NaN	NaN	NaN	NaN	NaN	3438	NaN	NaN	NaN	NaN
-0.931987	-0.931987	-0.931987	-0.931987	1.06362	0.802025	1.0233	-0.964595	-0.964595	1.69808	1.06863	0.175633	-0.154173	-0.0241297	1.31769	0.963899	0.500371	0.138093	-0.616897	-0.80184	-0.825251	1.5609	0.727807	0.309402	-0.136896	-0.417692	-0.287521	-0.201981	-0.106718	-0.898695	-0.689493	-0.241621	0.912495	-0.484136		+	2	11056.1	1571	1746	2120	1647	1733	2008	1121	4783	4542	NaN	4838	NaN
-1.20345	-1.20345	-1.20345	0.889369	0.696149	0.59954	0.66591	-1.34908	1.40248	0.950879	0.312222	0.490394	0.283102	0.485459	-1.14999	-1.14999	0.792451	0.492657	0.740637	1.00536	0.941782	1.32139	-1.04079	-1.04079	0.145411	1.04241	0.0925963	0.239541	0.0346303	0.703741	0.367007	0.270031	-0.0315916	-0.812753		+	1	10441.2	1839	2288	1842	2095	2662	2080	1864	3402	3603	3101	3515	3036
0.213659	0.541061	0.877496	1.55037	-0.32825	-0.402762	-0.899511	0.276732	0.474568	0.28865	0.765363	-0.853078	-1.01039	-2.07823	0.90198	-0.0249238	1.00135	0.796095	-0.44032	-1.63438	-1.77122	0.372463	-0.821922	-0.139028	-0.285945	-1.06134	0.90572	0.663578	0.918931	0.835549	-0.391649	0.893253	-0.434063	-0.446937		+	2	40779	2564	2289	2511	1982	2411	2132	2035	3680	3761	NaN	3398	2706
1.06121	-0.465261	-0.948528	-1.11349	-0.246861	-0.107457	-0.0354319	0.677535	-0.189979	-1.37693	-1.46771	0.344652	0.532949	-0.4388	0.725288	0.499002	0.100839	-0.150795	0.412445	0.635021	-0.0574369	1.29427	-0.158078	-0.514404	-1.16429	-0.812792	0.0427785	-0.00743554	0.82769	0.685951	0.90994	0.868453	0.66325	0.652425		+	1	6843.89	274	182	220	271	293	285	329	669	486	641	687	826
-1.64309	-1.07898	-0.273102	-0.219377	0.622315	0.577545	0.644701	-1.81354	-0.546438	0.285098	0.364292	0.661269	1.06714	1.28492	-1.61316	-0.627764	0.00934425	0.55301	0.850326	0.799358	1.28356	-0.853732	-0.821084	-0.013059	0.435844	0.974527	0.999013	1.34181	0.962176	0.969051	0.969808	0.98082	0.952625	0.917985		+	9	32251.3	696	671	675	660	683	601	551	874	931	775	859	748
1.16731	-1.94551	-0.406282	0.645069	0.356463	0.82373	-0.681145	0.453364	-1.75238	-0.814761	0.280927	1.07126	0.0330503	0.122861	-1.26159	0.0440679	-0.80125	-0.326168	0.21608	1.69539	1.51518	0.150871	-0.1712	0.448957	1.10566	-0.184905	-1.22421	-1.44806	0.796503	-0.138417	0.162004	0.0778284	-0.838477	-0.0436142		+	3	32726.2	1658	2036	1735	1718	1619	1940	1930	2019	2224	1502	2013	1930
1.03577	-0.0362406	0.772685	0.554347	0.729733	-0.086351	-1.29616	0.726227	0.9828	0.247656	-0.403783	-1.19716	-1.13529	-0.967879	1.20633	0.307289	0.0271964	0.0234452	-1.00689	-1.28198	-1.04566	1.55213	-0.447942	0.460805	-0.983231	-1.0185	-0.130503	-0.603549	0.36495	0.56522	0.404579	0.89981	0.659354	0.574263		+	6	16301.5	NaN	3372	NaN	3358	NaN	NaN	NaN	2821	2997	NaN	3112	3294
-2.28254	0.202868	-0.384957	0.901511	0.451809	0.444582	0.619644	-1.71607	0.569071	0.22054	-0.0216601	0.260906	0.215617	0.332779	-1.51754	0.725647	0.2267	0.114903	-0.051758	-0.0186329	0.0289845	2.24644	-0.281444	-0.448865	-0.697353	-0.1179	0.106268	0.431242	0.873365	0.806561	-0.842685	0.956993	-0.905413	-0.868809		+	6	27862.8	2691	NaN	NaN	3338	3239	3790	3410	2754	2704	NaN	2791	3093
-0.593093	-0.593093	-0.593093	2.38882	0.161077	-0.200237	-0.216008	-1.03372	1.14198	0.579608	0.388812	-0.416009	-0.766504	-0.866118	-1.19152	1.73979	0.854104	0.413706	0.195644	0.0795893	-0.456707	-0.649653	-0.649653	-0.649653	-0.649653	1.5049	0.259257	0.102693	0.15654	0.03143	-0.0366121	0.926193	-0.163073	-0.41901		+	3	8647.09	509	228	563	401	319	137	156	537	346	285	291	494
0.134881	0.95369	1.56304	-0.0872761	-0.176139	-1.30914	0.265002	-0.923732	-0.167227	-0.240223	-0.233587	-0.757832	-0.273403	-0.61184	2.22212	-0.228175	0.330028	0.48589	-0.106747	-0.806313	-1.28477	0.594344	-0.524394	-0.487888	-1.4241	-0.13578	0.839289	1.97687	0.186275	0.191436	-0.292421	-0.411894	-0.357982	-0.478089		+	6	33792	2244	1780	NaN	3580	3089	3695	4233	3422	3692	NaN	NaN	NaN
2.22185	0.705582	-0.202055	-0.488917	-0.624	-0.41151	-0.654356	1.7577	-0.0182501	-0.230187	-0.332231	-0.640324	-0.383253	-1.29183	2.40246	-0.28536	-0.294179	-0.401762	-0.54991	-0.791531	-0.955552	1.3642	-0.919209	-0.717299	-0.617571	-0.484929	0.0417085	0.447495	0.942026	0.935302	0.565385	0.959155	0.666037	0.51702		+	8	24177.3	890	705	922	828	876	792	704	2155	1896	1359	2827	1916
1.4465	1.02293	0.802797	0.147623	-0.433479	-0.85809	-1.00936	0.768329	1.41623	0.296486	0.0235921	-1.02045	-1.13665	-1.73173	1.22372	0.911025	0.29827	0.319327	-0.840905	-1.38312	-1.60422	0.537269	1.50594	0.269862	-1.28273	-0.82705	-0.284051	-0.300423	0.942397	0.976586	0.620785	0.957845	0.517288	0.66889		+	2	11132.8	812	636	732	688	663	755	657	1391	1334	1083	1333	1325
1.54207	1.06503	0.668764	0.0498059	-0.526578	-0.68814	-0.883543	0.987395	0.649339	0.280019	-0.0345871	-0.896335	-0.931508	-1.9105	1.26306	0.638605	0.207665	0.23531	-0.852612	-1.36811	-1.55187	0.660693	0.088261	-0.653238	-1.04329	-1.04595	0.697968	0.271972	0.957935	0.965289	0.148173	0.96651	-0.0379139	0.0126605		+	13	58182.4	2927	2134	2369	2484	2501	2634	2573	3606	3510	3074	4016	3300
0.225438	-1.23525	-1.71718	-0.102472	1.07502	0.806731	0.796795	-0.540833	-0.836211	-1.18983	-0.590756	0.432666	1.90123	0.881973	1.10788	-0.515068	-1.76872	-0.505349	0.573377	-0.738588	-0.0485913	0.499488	-0.860874	-1.18666	-1.22321	-0.129838	1.04935	1.30363	0.799379	0.647785	0.743825	0.169567	0.448698	0.811685		+	8	28444.4	2672	2568	2561	2737	2649	2691	2768	1103	1155	2264	1297	1167
-1.35512	-1.28856	-0.77828	0.212029	0.552889	0.994595	1.12771	-0.927091	-1.06364	0.494857	0.775009	0.386563	1.46479	0.918616	-0.51903	-1.08076	0.157082	0.919613	0.365507	1.11787	1.20938	-0.238994	-1.5214	-1.09337	0.0607893	0.820239	1.5597	1.12668	0.879764	0.916571	0.893719	0.952687	0.814383	0.73379		+	1	12503.5	NaN	NaN	NaN	NaN	NaN	NaN	NaN	2687	2681	NaN	2865	2589
-0.872264	-0.488779	-0.121683	-0.187236	-0.554332	-0.439614	0.356854	0.0839952	0.0514971	1.54141	0.183989	-0.725959	-1.31842	0.156491	-2.61747	0.564815	0.0402983	0.606393	-0.381874	0.542427	0.830272	-0.847189	0.405442	0.75693	1.39867	0.860593	-1.22423	-1.20687	0.340926	0.717873	-0.0530773	-0.0512013	0.170855	0.375997		+	3	23568	3683	3970	NaN	NaN	NaN	3975	NaN	3943	4231	3856	4222	3946
-1.19018	-1.19018	-1.19018	0.995314	0.780929	0.781876	0.620496	-1.07445	0.372484	1.23832	0.477082	0.718237	0.151667	-1.80082	-0.784409	1.22874	0.906949	1.2931	0.0445365	-0.529547	-1.94545	-0.797831	0.29888	1.38388	1.16773	0.243512	-0.895789	-0.942639	-0.0873843	-0.246294	-0.153661	0.842961	0.860101	0.794591		+	2	12106.6	2891	3298	3252	3213	3341	3050	3191	4323	NaN	NaN	NaN	NaN
-1.65681	-0.878031	-0.587899	-0.318763	0.952472	0.639435	0.853217	-1.83347	0.0769998	0.302188	0.750142	0.568539	0.655709	0.357879	-0.941078	-0.608721	0.187737	0.618902	1.15486	0.675792	0.0410206	-1.08734	-0.573612	0.339324	2.01795	-0.714316	0.875961	0.234615	0.743954	0.800532	0.267654	0.79957	0.481472	0.64192		+	3	30779	NaN	NaN	NaN	NaN	NaN	NaN	NaN	3502	3684	NaN	3185	2966
-0.79402	-1.4557	-1.05042	-0.0330842	0.603786	1.34818	0.760936	-1.01853	-0.773522	-1.09728	0.127754	0.775272	1.34404	1.22153	1.42154	-0.940601	-0.0787381	1.3577	0.400074	-1.24917	-1.53646	0.13792	-0.851674	-0.602327	-0.539991	-0.578951	1.36907	1.89893	0.956357	-0.314756	0.701959	-0.476165	-0.56599	0.687877		+	5	18929	544	535	676	534	479	536	504	343	437	250	411	381
0.66559	1.66352	0.662497	0.473838	-0.734404	-0.779764	-0.781826	0.699709	0.184534	-0.654385	-1.23149	-0.526295	-0.120911	0.0268848	0.178796	0.344688	-1.02435	-1.207	-0.328937	-0.117801	0.83734	0.924054	0.974922	0.112985	-0.000621726	-1.12877	-1.1446	-1.11408	0.135071	-0.157274	0.949932	0.810418	-0.0718547	0.317642		+	7	40886.5	1861	1998	2031	2161	2088	2069	2253	3244	3195	2915	3503	3492
-1.27845	-1.27845	-0.968523	0.271186	0.891041	0.891041	0.891041	0.444478	0.444478	-1.03712	0.444478	-1.03712	-1.03712	1.92607	-0.69338	0.122361	-0.28551	-0.28551	-0.69338	1.75384	1.75384	-0.861134	-0.128254	0.421406	0.604626	0.971066	-0.861134	-0.861134	-0.018596	0.529593	0.059402	0.299664	-0.644564	-0.451073		+	1	1	NaN	NaN	NaN	NaN	NaN	NaN	NaN	8	7	12	9	8
-1.33935	-1.16713	-0.534614	-0.431074	0.584846	1.19173	0.554091	-0.807203	-0.870959	-0.619685	-0.0596307	0.815454	1.78555	1.24299	-0.737357	-1.10904	-0.603785	-0.129507	1.03973	1.0378	1.5295	-1.68067	-1.22216	0.111535	-0.421578	0.695595	1.125	1.31787	0.972883	0.922264	0.943932	0.94597	0.901515	0.890884		+	40	243400	4326	NaN	NaN	NaN	3705	4800	NaN	2407	4406	2825	3490	3914
-0.0691137	0.536101	0.79287	0.835474	1.26856	-1.1213	-1.1213	0.0279375	0.238468	0.540051	0.497412	1.24715	-1.6381	-1.6381	0.768296	0.539776	1.16039	1.14098	-1.11531	-1.11531	-1.11531	-0.903741	-0.818911	0.189494	0.314947	0.374687	1.58262	1.16683	0.985463	0.496525	-0.53943	0.494711	-0.675692	-0.616241		+	7	69230.8	NaN	NaN	NaN	NaN	NaN	NaN	NaN	5853	4805	NaN	NaN	NaN
1.18833	0.943621	1.21058	0.135333	-0.647002	-0.687787	-1.18462	0.740132	-0.559093	1.49624	0.463248	-0.463248	-1.42169	-1.2513	-0.949603	-0.326182	0.297238	0.419695	0.269407	-1.31141	-1.11659	1.46089	-0.0608703	-0.691574	-0.335887	-1.10593	-0.640238	-0.577901	0.79517	0.318681	0.584186	0.601999	-0.349333	0.333217		+	5	23586.7	1289	1140	1055	1344	1233	1144	1195	1420	1951	1700	1731	2574
1.66058	0.929293	0.0113924	-0.0797467	-0.142676	-1.70723	-0.661301	0.119831	0.707911	0.801414	-0.0548711	-0.71923	-0.625728	-0.581437	-0.66082	1.0626	0.414995	0.467861	0.208819	0.190316	0.0396492	-2.4843	-0.0994848	0.0436443	-0.601445	0.710908	1.20178	0.00433419	0.593192	-0.156468	-0.830581	0.394247	0.533808	-0.365852		+	1	19802.6	NaN	3169	2955	3420	3470	3885	NaN	NaN	NaN	NaN	NaN	NaN
1.29812	1.12427	0.897889	0.221607	-0.733594	-0.856815	-0.877829	0.983652	0.686874	0.529756	0.918583	-1.15569	-1.39216	-1.52071	1.43717	0.390487	0.845941	0.519389	-0.939782	-1.40383	-1.54992	1.48091	0.156404	-0.0436805	-0.686206	-1.17092	-0.703115	-0.632662	0.925668	0.947127	0.816252	0.964193	0.757996	0.657174		+	9	39967.2	425	254	359	275	287	303	443	965	791	695	1108	1038
0.928586	1.02394	0.896202	0.575953	-0.1581	-0.705042	-1.0055	1.16362	0.938148	1.15941	0.303866	-0.994201	-1.34611	-1.29343	-0.402984	1.64704	0.976569	-0.104607	-1.45959	0.109522	-0.715402	-0.67226	0.247372	0.346852	1.06531	1.27312	-1.62284	-1.56978	0.966985	0.570095	0.551626	0.605926	-7.96268e-05	0.377552		+	14	121545	NaN	NaN	NaN	NaN	NaN	NaN	NaN	6190	6039	NaN	NaN	NaN
1.52349	1.60263	-0.0347954	-0.416862	-0.463256	-0.973589	-0.558773	0.745867	0.318718	-0.434268	-0.554745	-0.587603	-0.387719	-1.80607	1.27157	0.287954	0.273096	-0.0864754	-0.668921	-1.01809	-1.62877	0.767609	0.0248478	-0.0152293	-1.62633	-0.236989	0.179812	-0.162178	0.762576	0.79772	0.444026	0.882159	0.265852	0.4099		+	4	70082.4	3725	4216	NaN	NaN	4246	4635	4184	6240	6254	NaN	5679	NaN
0.192956	-0.59426	-0.880121	-1.06483	-0.361174	-0.12369	0.892215	1.0609	-0.384004	-0.515359	-0.495795	-0.30575	-0.526538	-0.705405	0.394351	-0.671463	-1.02531	-0.816413	-0.347455	0.402878	0.714095	-0.503827	-0.24638	0.463406	0.877247	-0.268034	-0.72759	-1.69723	0.183281	0.930427	-0.9562	0.25767	-0.883471	-0.00454912		+	5	39580.8	1716	2274	NaN	2297	2368	2526	2206	1346	1913	1701	2365	2144
-0.308495	-1.50564	-1.32515	-0.0801167	0.601336	1.16492	0.501881	1.6061	-0.812385	-1.38049	-1.09644	-0.585144	0.396859	0.542943	1.30942	-0.365111	-1.13349	-1.43554	-0.433999	0.260188	0.61523	-0.0892959	-0.794563	-0.538619	-0.180298	0.456717	0.314526	0.365715	0.444104	0.337033	0.94834	0.964347	0.385898	0.458908		+	19	72911.8	1703	1474	1615	1766	1541	1744	1308	1567	1619	1316	1785	1513
2.1032	0.463642	0.146794	-0.014145	-0.232921	-0.519593	-0.72831	1.37577	-0.335316	-0.716911	-0.763595	-0.455072	-0.400268	-1.05385	1.14465	0.0049928	0.00933436	-0.3076	-0.737414	-0.78083	-1.18242	1.39372	-0.330563	-0.681138	-1.28148	-0.473501	0.0982512	0.110288	0.921972	0.973824	0.60906	0.84795	0.475232	0.791963		+	9	31004.8	579	552	581	619	596	552	543	1045	878	1272	1468	1356
-1.70405	-0.718682	-0.657662	0.0632802	1.21701	0.211311	0.372901	-1.02567	-0.714047	0.345859	0.674351	0.815274	1.06536	0.834131	-0.512181	-0.0197313	0.785084	1.32978	0.50829	0.307086	-0.180917	-1.08631	-0.41409	0.885544	0.680291	0.582594	0.790536	0.859551	0.850618	0.413882	0.738482	0.541523	0.632953	0.936167		+	6	49129.5	NaN	NaN	NaN	4345	4424	NaN	NaN	2494	2561	NaN	2846	2451
-0.791257	-0.876268	-0.876268	-0.765099	0.156943	0.38255	1.03321	1.97182	-0.317594	-0.733436	-1.09444	-0.706018	-0.0388424	0.582636	1.61581	-0.0552415	-0.856243	-0.462648	-0.883864	-0.856243	-0.504079	0.662717	-0.476987	-0.709149	-0.139297	0.430555	-1.53227	-0.371459	0.122522	-0.391424	-0.240007	0.825217	0.582724	0.341969		+	15	36071.7	1157	1531	1828	1464	1067	1153	1212	520	539	1047	589	754
-1.48122	-1.24707	-0.408942	-0.0522461	0.457632	0.571424	0.755243	-1.3612	-0.854477	0.0430551	0.827982	1.30821	0.692193	0.847854	-1.44671	-0.854722	0.0897957	0.80151	0.538774	1.0975	1.06425	-0.797844	-0.749544	-0.0401488	0.859425	1.12205	0.645097	0.554536	0.940529	0.960725	0.902736	0.93116	0.895183	0.981029		+	13	41796	1516	3714	NaN	2723	NaN	NaN	3593	3642	3984	2571	3853	NaN
0.324274	0.73099	1.2916	0.73099	-0.643051	0.21435	-1.01679	0.897698	0.43959	-0.223206	-0.0380133	-0.2427	-0.934737	-2.12387	1.64418	-0.110798	-0.0703609	0.0105137	-0.0703609	-1.03277	-1.96283	0.711419	0.0442632	-0.186675	-0.456104	-0.853831	-0.379124	-0.571573	0.612601	0.477016	0.458447	0.937767	0.704882	0.654533		+	48	119628	99	92	97	85	85	99	88	179	163	325	301	252
-1.34566	-0.521958	-0.974282	-0.626707	0.882627	0.411258	1.44922	0.290012	-0.684618	-0.993647	-1.19333	0.465921	1.95401	1.09824	-0.133062	-0.606983	-1.19756	-1.05903	1.44546	1.21214	0.880399	-1.24522	-0.397357	-0.688415	-0.859254	1.80456	1.42492	0.330287	0.637877	0.798535	0.794376	0.885143	0.869878	0.678888		+	7	23354	1294	1175	1006	1073	1090	1307	1165	1106	1119	1352	1178	1075
0.100781	1.53811	1.0822	0.431919	-0.0575891	-1.03421	-0.844641	1.0894	1.11915	0.744313	-0.0351035	-1.07036	-0.683626	-1.77243	1.27745	0.352643	0.302589	0.209631	0.0427844	-1.68051	-1.85808	1.26253	-0.555149	-1.19844	-0.156815	-0.96264	1.60593	-0.532256	0.781157	0.714472	-0.513332	0.805333	-0.111115	0.0941941		+	8	31620.5	2181	2231	2096	2120	1734	1895	1899	3583	4489	2127	3397	NaN
-1.21403	-0.650581	-0.997317	-0.697535	0.667737	0.469086	1.31425	-1.17106	-0.198466	-0.830111	-0.848055	1.50267	0.98228	1.5242	-1.7271	-0.328588	-0.396657	-0.012995	1.1318	1.28032	1.16274	-0.87182	-0.0586919	0.681071	0.919507	1.47586	-0.419403	-0.0586919	0.970857	0.90085	0.158225	0.900989	0.37551	0.203855		+	10	37636	2643	3485	2544	1758	2279	2647	3007	1570	1880	2457	1574	1674
-1.91711	-1.0767	-0.142033	0.918304	0.611984	0.499405	0.735036	-1.98307	0.00621652	-0.363118	0.902126	1.32631	0.660779	0.0866656	-0.355493	-1.84162	0.57467	1.17874	0.96491	0.724351	0.291344	-1.1003	-0.527581	-0.342639	0.824681	0.411048	1.6082	1.31786	0.853097	0.740075	0.870873	0.474617	0.575056	0.698614		+	9	72453.8	3681	3644	3724	3601	3456	3939	3606	4381	4244	3324	3931	3562
-0.717625	-1.41114	-0.528858	-0.450888	-0.26212	1.09208	0.862279	-0.226867	-0.610066	-1.36629	-0.928833	0.559877	1.37714	1.72982	-0.49834	-0.910722	-1.06871	-0.535829	1.26366	1.62516	1.19403	-0.783876	-0.804184	-1.02249	-0.291415	0.759507	1.37889	0.911814	0.818699	0.837026	0.867411	0.926019	0.982821	0.904575		+	19	67764.3	1175	1480	1393	1305	1173	1241	1184	1384	1413	1440	1080	810
0.696663	2.00491	0.246715	0.00850742	-0.309103	-0.849796	-0.891388	1.86623	0.936615	-0.0629741	-1.13753	-0.787676	-0.697713	-1.12254	1.60096	-0.0972039	0.141746	0.264701	-0.65862	-1.27339	-1.29891	1.72304	-0.355828	-0.779301	-0.740804	-0.718805	-0.370494	0.128142	0.740824	0.584826	0.159531	0.755507	0.565299	0.702363		+	7	23705.1	847	538	707	721	900	1075	1062	823	1068	978	813	1451
-1.0284	-0.36432	-0.0322815	0.225971	0.963834	-1.65558	1.33277	-0.602337	-0.0722804	1.01193	1.63836	-0.409589	-0.62643	-1.06011	0.0265295	0.392889	0.607651	1.06244	-0.264031	-1.78	-1.71683	-0.187774	-0.633338	-0.633338	0.687443	-0.330991	1.64222	1.26031	0.032848	0.0456747	-0.104175	0.813678	-0.717053	-0.282898		+	23	47463.8	244	287	655	237	261	283	586	1006	1041	586	926	864
-1.04783	-0.656846	-0.609928	0.0156392	0.250227	2.22076	0.125114	-0.289335	-0.234119	0.108225	2.1402	-0.013252	-0.167859	-0.410812	0.895112	-0.522887	0.954195	1.56718	-0.567199	-1.23927	-1.40175	0.114492	-1.21015	-0.923921	0.167744	0.300873	1.40585	1.5057	-0.00894375	-0.557789	0.686055	0.665446	-0.528086	-0.103127		+	18	52904.4	962	1112	1148	1060	1145	1083	1023	1041	1211	890	1045	903
1.96931	0.935788	0.180867	-0.169633	-0.556081	-0.681901	-0.807721	1.44429	0.170689	-0.249468	-0.393897	-0.695884	-0.997872	-1.29986	1.51243	0.0904872	-0.506132	0.557839	-0.983427	-1.19224	-0.883991	0.644978	0.614411	-0.7	-0.740757	-0.628676	-0.343377	-0.241485	0.982185	0.862999	0.774453	0.888194	0.552933	0.678533		+	10	21671.2	237	146	134	115	137	159	172	668	384	314	607	503
-1.80276	-1.18035	-0.0706879	0.875374	0.139153	0.87893	0.334767	-0.225632	-0.876579	0.148222	-0.0145143	0.741991	1.31377	1.69202	-1.53368	0.449141	0.428522	-0.296563	0.744673	1.4457	1.17423	-1.54451	0.064536	0.786991	0.736009	0.733522	-0.519894	0.574358	0.648174	0.653206	0.604859	0.646247	0.513613	0.19042		+	18	121000	3821	4380	4011	4453	4546	4164	4281	3486	3501	3007	3325	3534
0.389475	0.865499	0.378656	1.25497	-0.140644	-1.79591	-1.06024	-0.449386	-0.162278	0.518042	1.85996	-0.205969	-1.40433	0.418179	-1.44956	0.493984	-0.0863797	-0.0458892	0.325274	1.43201	1.41177	-0.489274	0.0136882	0.685366	0.363852	1.11511	-1.00497	-0.839438	0.663568	-0.672042	0.596694	-0.203171	-0.333226	0.434951		+	9	36521.9	2335	2965	2242	2772	NaN	2966	3112	3752	3420	NaN	3271	NaN
-0.976688	-1.16889	-0.74458	-0.513286	1.56185	0.414334	0.372799	-0.865506	-0.747995	-0.577724	-0.196412	1.3744	1.36601	1.34922	-0.900024	-0.746504	-0.402654	-0.259907	0.750095	1.1541	1.64069	1.19202	-0.79965	0.597677	0.476704	-1.22393	-1.28004	-0.806663	0.91398	0.792387	-0.674972	0.96131	-0.710867	-0.774964		+	26	116221	2886	3285	2855	2626	2335	2904	2634	1964	1894	2485	2949	2827
-1.27026	-1.03017	-0.784491	-0.388058	0.589066	0.589066	0.806826	-0.974041	-0.725017	-0.582717	-0.191393	0.861624	1.59447	1.52332	-0.96039	-0.750909	-0.493086	-0.130523	0.932996	1.23916	1.72258	-1.26507	-0.768659	-0.202442	0.767108	0.549928	0.968774	1.15493	0.976235	0.987335	0.901775	0.987152	0.881731	0.867904		+	17	26922.7	392	567	497	417	378	432	440	166	217	516	184	232
-2.05762	0.528392	0.913807	0.142977	-0.167842	-0.690017	0.317035	-0.699577	0.54468	0.366929	0.468501	0.125695	0.316143	1.33186	-0.622829	0.175967	0.731651	-0.159759	1.31049	0.581153	1.00949	-0.399507	-0.53989	-0.475548	0.0216424	0.665065	1.13301	1.65945	0.750384	0.539384	0.00714395	0.556079	0.598538	0.556863		+	11	37563.8	1234	1350	1104	1226	1136	1193	980	1122	1215	1290	1140	1338
1.31742	1.12903	0.941373	0.0759667	-0.619101	-0.881827	-0.909254	1.06031	0.617971	0.331792	0.190156	-0.932767	-1.29594	-1.46009	0.917861	0.824886	0.266141	-0.0646356	-0.957733	-1.23219	-1.47446	0.825382	0.647692	0.427333	0.0783824	-0.305054	-1.43081	-1.98259	0.969477	0.983889	0.911228	0.989213	0.940097	0.944102		+	11	54122.3	1215	1187	1285	1278	1292	1363	1384	3668	3453	3709	3997	3885
-0.413965	1.92698	-0.18098	0.0076275	0.445862	-0.580383	0.351558	-1.48184	-0.129491	0.115915	1.19153	0.674607	1.51525	0.0845869	0.560961	0.552099	-0.573367	-1.5659	1.46488	-1.2646	-0.49361	1.00064	-0.401179	0.585629	0.502626	-0.161394	1.3511	0.0599463	-0.127675	0.442223	-0.875334	-0.531251	-0.534587	0.0944664		+	3	20747	2006	2098	2174	2011	1998	1811	1924	3219	3336	2598	2883	3044
-1.46957	-1.02986	-0.700072	-0.196715	1.18029	1.12243	0.538072	-1.40941	-0.520984	-0.703622	-0.0783178	0.853447	1.12895	1.53138	-1.61111	0.267707	-0.82259	-0.438066	1.16818	1.0757	1.48456	-1.76019	0.241301	0.774408	0.835201	0.52656	-0.109427	0.545266	0.919301	0.849773	0.440153	0.943035	0.483253	0.475908		+	5	54827	2662	2669	2323	2513	2610	2390	3032	2922	2470	3124	3114	2961
-1.44808	-0.909816	-0.666881	-0.490634	0.47158	1.10988	0.785966	-1.3864	-0.368415	-0.0290854	0.411235	0.956586	1.09393	0.940428	-1.05324	-0.643924	-0.0915137	0.35108	1.01996	0.777034	1.26622	-1.11021	-0.534155	0.118066	0.508447	0.808374	1.18923	0.613184	0.935762	0.92355	0.912796	0.957376	0.916448	0.974861		+	39	123630	1471	1329	1265	1474	1477	1487	1374	1498	1269	1078	1329	1130
-1.60153	-1.60153	0.573814	0.828079	0.311449	0.497745	0.592126	1.14294	1.07546	0.735992	0.693047	-0.94908	-1.38875	-1.58098	0.936669	1.02264	0.726525	0.4648	-0.679529	-1.28322	-1.90028	-2.83581	0.416019	0.426421	0.373934	0.161622	0.276999	0.339416	-0.580243	-0.578115	0.621144	0.985477	-0.346976	-0.381306		+	8	138620	NaN	NaN	NaN	NaN	NaN	NaN	NaN	6463	6318	NaN	NaN	NaN
-1.53614	-0.453519	-1.06997	-0.419783	1.10447	0.834582	0.696571	-1.3535	-0.86217	-0.544588	-0.296789	1.1544	1.09316	1.41502	-1.1412	-0.88117	-0.739779	-0.430996	0.794385	1.3632	1.47371	-1.89075	-1.01974	0.472852	1.02317	0.637815	0.508484	0.482089	0.946973	0.916419	0.605726	0.979607	0.585992	0.680763		+	16	82144.1	NaN	4066	NaN	NaN	NaN	NaN	NaN	5108	5878	NaN	5595	NaN
-1.34626	-1.39242	-0.482279	0.342129	0.882941	0.599344	1.32482	-0.803606	0.273208	-0.403138	1.6615	1.17204	0.175316	-1.21297	-0.661222	-0.124479	0.823387	0.880487	1.70273	-0.741162	-1.55199	-0.768797	-0.550801	-0.565334	-0.0203462	-0.0639453	1.73815	1.29489	0.150226	-0.00351951	0.753332	0.757027	-0.503656	-0.133418		+	28	81877.2	1060	1196	1232	1065	1135	1113	1303	1780	1682	1501	1477	1453
-1.49423	-0.694643	-0.217555	1.30699	0.0196566	1.51489	-0.481419	-1.49211	1.21429	0.00718514	0.366442	1.48253	-1.0658	-1.05143	-0.831454	1.77091	0.262294	0.920599	0.207435	-0.930885	-1.51033	0.883801	-1.18699	-0.889746	-0.691584	0.626191	1.90433	-0.315077	0.102845	0.0642428	0.25358	0.817841	-0.628598	-0.477083		+	8	39336.7	2402	2416	2293	2395	2763	2563	2636	3168	3115	2554	2875	2978
-0.131579	0.534189	-1.05826	1.91971	-0.779354	0.300271	0.27328	-0.579767	-0.384084	1.37251	1.5864	-0.743595	0.134703	-1.26238	-2.02678	-0.296127	-0.19133	0.0512009	-0.296127	1.16804	1.59621	1.21409	-0.671419	1.07563	0.760392	0.230091	-1.46098	0.0474324	0.270971	0.207808	-0.172932	-0.0695972	-0.605504	0.283431		+	25	190680	3368	4122	3293	3457	3862	3327	4321	2978	3391	4115	3508	NaN
0.520464	0.54613	0.440167	0.4398	0.703057	0.579495	-1.61456	0.253755	0.577841	0.512052	0.434301	0.437665	0.590924	-1.8885	-1.22397	-0.112073	-0.925546	-0.923335	0.146558	1.25845	-0.529862	-1.15611	-0.620636	-0.174027	0.251809	-0.489077	-0.267504	-0.237499	0.98684	0.169614	-0.186657	0.187879	0.108472	-0.0858574		+	6	50268.6	NaN	NaN	NaN	NaN	NaN	NaN	NaN	6143	6137	NaN	5801	NaN
-0.565309	1.04678	1.94718	0.20587	-0.700676	-0.684268	-0.698625	-0.986743	1.11954	1.35751	1.60469	-0.713268	-0.897338	-0.877616	-0.52826	0.605032	1.44049	1.87488	-0.756209	-1.13899	-0.818573	-1.66522	1.19647	0.0114793	0.851184	0.104579	0.645099	0.455284	0.840062	0.781748	0.243633	0.964465	0.278596	0.472386		+	12	81545.3	NaN	NaN	NaN	NaN	NaN	NaN	NaN	NaN	NaN	NaN	NaN	NaN
-1.55596	-1.0446	-0.388307	-0.21603	0.169542	0.727391	0.968032	-0.3618	1.00438	1.72518	0.666326	-0.956883	-0.576924	0.470758	-0.0631236	0.571383	0.326084	-0.664924	-1.03124	0.0611612	2.14784	-1.05736	0.700259	0.750477	0.929029	-0.0195291	0.398952	0.209241	-0.201533	0.308971	0.348286	0.391532	0.0531837	0.609002		+	23	87098.4	1539	1586	1717	1856	2578	2118	1469	3500	4196	NaN	5138	3634
1.89534	-0.475987	0.665398	0.685077	-0.485827	-0.535024	-0.544864	-1.08885	-1.21154	0.199367	0.55976	0.797466	1.20387	1.13486	0.0100631	-0.715918	0.110694	-0.410431	-0.234327	1.26795	1.94721	-0.000339182	0.596622	-0.512505	0.820482	-0.739757	-1.48596	-1.25531	-0.510642	-0.331728	0.443836	0.646294	-0.831138	-0.675401		+	20	81852.9	2752	2882	2430	3143	2855	2816	2631	2404	2675	1821	3456	3540
1.8272	1.09282	0.393416	-0.375931	-0.760604	-0.708148	-0.813059	1.44198	-0.189961	0.181327	-0.587153	-0.751211	-0.984345	-0.535345	-0.171461	1.26453	-0.825158	-1.37169	-0.868023	0.267908	0.0107163	0.507836	0.809456	0.884861	0.343912	-0.00360633	-1.81333	-1.78054	0.890447	0.343342	0.669325	0.0479267	-0.167065	0.536245		+	3	9369.86	129	115	96	173	169	129	199	209	257	187	287	292
-1.43717	-1.09901	0.204131	0.204131	-0.48043	0.0639198	0.979417	-1.39247	0.486555	0.150571	1.17097	1.65628	-0.795163	-1.2307	-0.302347	-0.434762	-1.09684	1.52939	-0.776833	-0.456831	-1.07477	-1.42677	0.381668	-0.231304	0.422307	0.550997	0.869336	1.55343	-0.051226	-0.0649739	0.736396	0.352832	-0.107173	0.13929		+	11	34577	975	806	1112	1141	1382	1182	777	1617	1627	1144	1508	1498
0.947869	-0.237246	0.644907	1.38449	0.484516	-1.16395	-1.03029	0.977351	0.0114698	-0.329607	-0.595224	-0.555985	-0.758217	-1.03893	1.06797	-0.151529	-0.343534	-0.0979055	-0.746573	-0.795007	-0.943768	-0.0833197	-0.931758	-0.855551	-0.256056	0.0182897	-0.0985611	-0.0731587	0.488667	0.627475	-0.0981744	0.94183	-0.092236	-0.166564		+	18	64699.4	802	807	703	807	839	811	889	1875	1685	1704	1682	1936
-1.39533	-0.610387	-0.952659	-0.0353682	-0.0992591	1.0736	0.475759	-1.32121	-0.354241	0.562655	1.19791	0.859942	0.224686	0.906882	-1.26807	0.239106	0.421794	-0.744185	0.556123	1.64419	0.91344	-1.09068	-0.00146115	0.733096	0.869913	1.2073	-0.0758467	0.0649545	0.568472	0.759183	0.257118	0.403738	0.269596	0.858669		+	11	57810.9	2580	2850	2244	3694	3663	3369	3114	3286	3184	3527	2555	4013
1.40475	0.54485	-1.28367	0.319167	0.571207	0.111606	-0.043242	-0.197293	-0.487179	-0.504169	-0.104911	0.165862	-0.369313	-0.950148	0.551912	0.451723	0.189893	0.301731	-2.81315	0.314837	-0.00495119	-1.08451	-0.813294	-0.223635	1.20874	0.363603	0.809177	0.10207	0.423739	-0.0796597	-0.26739	-0.548219	-0.22959	0.219699		+	13	86489.3	2804	3649	3283	3516	3407	3093	3119	2874	3740	3447	3627	3708
-0.105177	-0.927686	-0.875688	-0.497523	-0.497523	0.589701	0.197355	1.91078	-0.653141	-0.139911	-1.11282	-0.429998	0.118935	-0.0350335	1.62466	0.323137	-0.94697	-1.11303	-0.372505	0.520609	1.23869	2.6981	-0.259702	-0.555482	-0.366963	-0.318208	-0.539231	-0.217447	0.389608	0.577911	0.141816	0.746933	0.642229	0.878838		+	20	66049.9	2594	2381	2404	2549	2515	2726	2640	1181	1266	1905	1567	1892
-2.32917	-0.464781	0.276087	0.493964	0.552543	0.475422	0.422322	-0.313574	0.253498	0.67332	0.895371	1.15737	-1.45281	-1.45281	-0.0865975	0.433599	0.871177	1.22919	-1.17945	-1.17945	-1.17945	0.512084	0.822899	1.15564	-1.10847	-1.10847	-1.10847	-1.10847	0.0818747	-0.145447	-0.537965	0.573193	0.54522	0.250428		+	8	58635.2	NaN	NaN	NaN	NaN	4118	4189	NaN	1748	1596	2824	1905	1716
-2.03332	-0.706078	0.187134	-0.267335	0.377414	1.10236	0.618015	-1.71088	0.899883	0.932115	0.104009	0.612277	0.122604	0.318473	-1.17201	0.0207721	0.456771	0.41996	0.891814	0.819148	-2.03349	-1.34345	1.28663	0.972125	0.954072	0.582553	-0.193741	-0.325815	0.659507	0.330731	0.302093	0.435782	0.585803	0.856274		+	13	42026.6	2846	3405	2377	NaN	2465	2270	2024	3593	5109	2683	5352	NaN
2.18512	0.489707	-0.482635	-0.180325	0.0954664	-0.661193	-0.385401	0.775004	0.333312	-0.684331	-0.0110909	-0.497536	-0.989819	-1.13381	0.36657	-0.31483	-0.213197	-0.00762243	-0.367956	-0.857639	-1.09555	0.292711	0.0113409	-0.64471	-0.226962	-0.832769	-0.758119	-0.643275	0.862186	0.719984	0.829123	0.865871	0.710705	0.922205		+	9	32113.4	1734	2049	1889	2108	1654	1886	NaN	3371	2772	2906	3231	NaN
-1.87394	-0.703622	1.44814	0.62858	0.510537	-0.400082	0.149662	-0.83221	1.00551	0.0406266	1.14834	0.33263	0.837288	0.012061	1.2111	-0.784899	0.655283	1.49464	0.484261	-1.38797	-1.30021	-0.783426	-0.0644117	1.21484	-0.256149	0.0224692	1.15791	1.34066	0.346516	0.102686	0.539919	-0.241372	-0.652117	0.107008		+	8	57886.8	4001	4065	3872	4262	4383	4053	3838	3357	3991	4244	3149	2833
-0.920149	-1.55407	-0.653984	0.603697	1.3006	0.796717	0.727636	-0.595424	-1.36482	-1.13215	0.459523	1.38227	0.689549	-0.695895	-0.917319	-1.40324	-1.08719	0.169084	1.5419	0.755741	-0.0560979	-0.0981384	-1.30243	-0.71476	0.0118692	1.40723	0.226095	-0.978199	0.843081	0.939336	0.679044	0.953523	0.84405	0.926388		+	6	53415.8	NaN	3853	3791	3924	4042	4165	NaN	4612	4843	3946	4566	3943
-1.48392	-0.735485	-1.25363	0.675034	0.277786	0.922595	0.686549	-1.226	-0.101721	0.516931	2.01597	0.0707881	-0.208795	0.570469	1.00127	0.0836279	1.50304	1.20469	-0.820458	-1.49852	-1.15045	-0.348005	-1.03446	0.00417844	0.195193	1.72331	-0.151021	-0.0256676	0.511354	-0.676332	0.351501	0.206538	-0.223123	0.19814		+	8	35144.3	2560	2433	1942	2416	2436	2004	2419	2507	2739	1853	2123	1800
1.50243	1.05813	0.720037	0.143438	-0.585371	-0.794957	-0.919191	0.961632	0.516488	0.308037	-0.250074	-0.822306	-1.18407	-1.3125	0.822245	0.681199	0.295375	-0.230002	-0.954634	-1.18001	-1.30762	0.819841	-0.210823	-0.321782	-0.52883	-0.696985	-0.704993	-0.602041	0.99715	0.995355	0.834748	0.993359	0.779346	0.821838		+	11	61806.8	695	1060	1446	887	792	680	464	2774	3478	2992	3167	1761
1.63958	1.04517	-0.716926	-0.28895	-1.22944	-0.928272	-0.0194835	1.61436	0.582994	-0.323523	-1.21376	-0.532511	-0.296382	-0.605792	1.51536	0.231567	-0.731992	-0.576855	-0.764727	-0.511384	-0.552659	0.369051	-0.157973	0.445295	-1.01673	-0.928445	-0.168674	-0.0536387	0.801398	0.904846	0.44262	0.924937	0.462036	0.62889		+	18	113744	3173	4646	3983	4187	3693	4452	4197	2851	3005	2202	3000	2393
1.74481	1.45888	-0.248023	-0.470862	-0.622474	-0.602632	-0.629088	1.1433	0.827812	0.390653	-0.550512	-0.995365	-1.06943	-1.04586	1.09033	0.860825	0.521724	-0.341755	-1.04453	-1.10744	-1.12758	1.2685	0.748849	-0.185967	-0.713541	-0.851503	-0.954718	-0.925082	0.906006	0.869522	0.981428	0.993873	0.931835	0.961204		+	86	276541	730	351	434	635	720	684	651	4547	3284	3979	4227	3097
1.43321	1.46201	0.489202	-0.234001	-0.675602	-0.810003	-0.742803	0.272947	0.976714	0.647021	0.253927	-0.97925	-1.41039	-1.37234	0.570345	0.443082	0.632678	0.650858	-0.956808	-1.32821	-1.51521	0.791523	0.419116	0.6211	0.232912	-0.603426	-1.52182	-1.60388	0.851948	0.776311	0.832423	0.953473	0.967726	0.934786		+	15	35102.3	300	262	336	188	213	204	332	1396	1683	938	1492	1538
2.24208	0.708322	-0.387628	-0.438167	-0.523912	-0.514827	-0.544355	0.0745181	1.83071	0.954065	-0.547919	-0.935762	-0.949562	-0.961909	-0.10396	1.57744	1.66894	-0.283156	-0.919877	-0.93894	-0.944024	1.53443	0.411782	-0.488984	-0.701279	-0.79761	-0.848743	-0.864722	0.414661	0.251736	0.993761	0.959916	0.356431	0.509055		+	11	41522.7	467	357	467	429	1138	405	383	2125	1996	4197	4120	NaN
0.645748	-1.31695	-1.42158	-0.566811	-0.0660929	0.784941	0.933474	-0.682417	-0.802949	-0.91604	-0.608015	0.804139	1.44549	1.87702	-1.0116	-0.534515	-0.679327	-0.678335	0.76185	1.53054	1.81322	-0.946798	0.0798504	0.624137	1.13257	-0.174367	-1.38027	-1.15865	0.750679	0.636966	-0.83177	0.984812	-0.647691	-0.698892		+	6	35116	1570	1617	1768	1789	1539	1998	1675	1874	1281	1894	1815	2563
-1.19273	-1.15219	-0.450697	-0.685703	0.824798	1.09799	0.291334	-0.577392	-0.799715	-0.618151	-0.366185	0.723198	1.78016	1.57636	-1.12489	-0.560563	-0.448838	-0.472779	1.09821	2.03875	0.790397	-1.6695	0.102778	1.07437	1.21484	-0.255423	0.364991	0.840251	0.892818	0.968982	0.233622	0.920468	0.23255	0.175697		+	9	45997.3	NaN	NaN	NaN	NaN	NaN	NaN	NaN	NaN	NaN	NaN	NaN	NaN
0.336196	0.710739	1.01751	0.906928	0.279123	-0.477096	-0.955083	1.57257	0.100115	0.315746	-0.140161	-0.660757	-0.867147	-1.49248	-0.586369	0.744576	-0.432109	-1.91014	-0.683231	1.39391	0.841437	0.305263	-2.79659	0.506002	0.277831	0.407042	0.0722201	-0.0241759	0.635731	-0.665593	-0.134413	-0.420874	-0.415596	-0.0266841		+	2	50640	NaN	NaN	NaN	NaN	NaN	NaN	NaN	6168	5976	NaN	NaN	NaN
-2.4137	0.247183	0.372544	0.497905	0.732451	0.319974	0.291666	-1.14064	0.286886	0.78666	0.645839	0.585094	0.783898	0.424945	-0.867315	-0.132111	1.22067	0.695843	0.741086	0.331634	0.318061	-0.609365	0.0444478	0.379957	0.795759	0.262385	0.919065	0.689658	0.962886	0.81889	0.78925	0.876121	0.674998	0.863788		+	7	26534	3372	3195	3836	3390	3284	2896	2926	3011	3323	NaN	2704	2824
-1.52634	-1.52634	1.18204	0.678195	0.279804	0.0266256	0.366011	1.46463	-1.15586	1.32821	0.971547	-0.0970663	-0.209345	-0.201886	0.591727	0.685847	0.968208	0.409369	-1.12062	-1.54416	-1.42972	0.663903	-0.617482	-0.385378	-0.189641	-1.12447	-0.188571	0.126962	0.293814	-0.216255	-0.295844	0.452584	0.143628	0.496233		+	8	61877.6	3169	NaN	3625	2733	2793	2870	3768	NaN	NaN	2935	NaN	NaN
-1.75495	-0.514304	-0.46919	0.392495	1.40757	0.451144	0.942891	-2.32881	0.334608	0.61905	0.613878	0.812988	0.502687	0.246689	-2.14498	-0.216426	0.546423	1.44641	0.182141	0.229283	-0.473566	-2.40745	0.21389	0.834647	1.06352	-0.217512	0.00971477	0.20401	0.777471	0.586675	0.559703	0.87518	0.924154	0.906627		+	8	64841	4384	4455	4174	4280	3778	4426	4398	4720	4676	NaN	4266	3496
1.08998	1.25451	0.789793	0.368378	-0.462908	-0.751548	-0.942051	1.66526	0.798371	-0.0114201	0.0404895	-1.06519	-0.753728	-1.46489	1.08461	0.768514	0.0276586	0.165952	-0.347708	-1.64173	-1.13795	1.23408	0.454341	0.693926	-0.3254	-0.443015	-0.739229	-1.50155	0.910653	0.921982	0.911241	0.869546	0.843251	0.904547		+	4	12614.7	678	599	842	1015	795	778	784	1323	1331	964	1517	1815
2.16111	0.794815	-0.36128	-0.781678	-0.624028	-0.571479	-0.466379	0.489304	-0.0713568	-0.886863	-0.835894	-0.377172	-0.47911	-0.47911	1.08535	-0.134617	-0.429092	-0.429092	-0.597363	-0.723567	-0.723567	-0.00190789	-0.269013	-0.440723	-0.49796	-0.478881	-0.32625	-0.192697	0.905797	0.947301	0.825226	0.812808	0.709088	0.834898		+	8	17135.6	20	23	30	34	28	25	21	204	190	203	308	174
1.5636	0.955776	0.55314	0.305364	-0.399248	-0.836727	-0.859956	1.31794	0.685052	0.240113	-0.438801	-0.948946	-1.02566	-1.3095	0.737536	0.195503	0.857988	0.536011	-0.420655	-1.29856	-1.70162	1.63044	0.160187	-0.0773648	-1.23623	-0.822121	-0.838172	-0.080575	0.980385	0.869367	0.688498	0.800929	0.325612	0.762363		+	3	17417.3	1197	976	1209	1257	1283	1170	1282	2845	2023	1799	2529	2306
1.49257	1.74067	-0.538873	-0.538873	-0.538873	-0.538873	-0.538873	0.226518	0.435349	-1.35014	1.04151	1.03006	-1.35014	-1.35014	1.47776	-0.615952	-0.615952	-0.615952	-0.615952	-0.615952	-0.615952	1.69825	-0.599305	-0.599305	-0.599305	-0.599305	-0.599305	-0.599305	0.317821	0.592118	0.592118	0.162384	1	0.162384		+	11	231431	NaN	NaN	NaN	NaN	NaN	NaN	NaN	NaN	NaN	NaN	NaN	NaN
-1.05123	-1.42709	-0.998378	0.405224	0.452206	0.640136	0.739974	-1.25804	-0.409639	-0.536267	-0.0107633	0.470421	1.06557	1.9393	-1.38381	-0.649855	-0.168198	-0.11468	1.64375	1.03212	0.0764535	-0.983543	-0.657302	-0.56462	0.0470826	0.632834	1.42619	1.65605	0.827931	0.713024	0.896445	0.620386	0.697735	0.973307		+	10	34482	1078	1178	1215	1197	1172	1202	1058	1509	1519	1265	1519	1492
-1.93737	-1.13389	0.129546	0.286748	0.583684	0.810754	0.816576	-0.161903	-0.607961	1.04411	0.763256	-0.0297372	0.680652	1.09367	0.0110851	-0.816605	0.779655	1.15655	0.0628158	0.639243	1.03092	-0.944572	-0.772623	0.127242	0.757721	0.459677	0.373702	0.700405	0.70243	0.655914	0.939218	0.94512	0.797285	0.753953		+	4	16442.4	1298	996	993	956	892	889	1019	1303	1148	887	1055	1305
-0.717483	-0.813524	0.299422	1.10165	0.514102	-0.508453	-1.35022	-1.37547	-1.67688	-0.0944804	0.948862	0.177948	0.369227	0.305467	2.21702	-0.58116	-0.502889	0.390701	0.123276	-1.2856	-1.18124	0.607442	-1.42293	-0.827724	-0.210269	-0.0489514	1.2694	0.668632	0.511562	0.208505	-0.273592	-0.377563	0.0125832	0.389276		+	28	136651	1975	2399	2403	2368	2294	2313	2132	2014	2327	2216	2468	2525
1.22934	1.5144	0.195981	0.436504	-0.564189	-0.887855	-1.02742	-0.961043	0.508482	0.144352	1.57486	0.0955841	-0.798485	-1.88437	-1.81581	0.316425	0.189128	1.67578	0.580113	-0.388257	-1.16568	-0.951569	-0.198213	0.364976	0.438117	0.547829	-0.381067	-0.249412	0.449857	0.0441343	-0.265598	0.896455	0.849801	0.629706		+	5	78947.9	NaN	4685	4294	4589	4636	4807	4583	5689	6363	NaN	NaN	NaN
-0.963659	-1.20695	-1.08835	-0.352391	0.903596	1.05869	0.891432	-1.10948	0.306798	-0.160233	1.01684	0.583979	-0.236173	0.234655	-1.26476	-0.613215	0.0466577	-0.438249	1.32641	0.799846	1.59303	-0.964889	0.12231	-0.281271	0.855345	-0.0794808	0.715327	1.33717	0.254999	0.865122	0.592221	0.365535	0.602324	0.617623		+	10	37808.7	1579	1786	1741	1900	1978	2136	1710	2076	1579	1450	1940	1993
-1.27693	-1.31321	-0.308668	-0.579857	1.20579	0.686327	0.671049	-0.915534	-0.0695361	0.555833	1.04274	0.724728	0.554311	0.421934	-1.35472	-0.168367	0.00304481	1.17022	0.962725	0.530813	0.0154496	-0.969932	0.283233	-0.135594	0.822514	0.842405	-0.072604	-0.046082	0.599899	0.583851	0.38711	0.950651	0.909841	0.81061		+	7	37978.9	2250	2751	3539	2936	2533	2507	2327	2570	2807	1339	2870	1540
-2.03817	-0.636638	-0.144644	-0.0621061	0.399138	1.14846	0.512426	-1.45854	-0.0849264	-0.427769	-0.0972508	0.697113	1.31782	1.5419	-1.32687	-0.8794	0.285848	0.161616	0.532011	1.11866	1.69841	-1.80583	0.265217	-0.403287	0.608936	0.527375	1.53814	1.0546	0.911861	0.892736	0.936889	0.901244	0.798536	0.924916		+	25	84142.1	2928	3115	3162	3394	3432	3347	3361	1495	1817	2903	1885	1525
1.5756	0.890093	0.677584	0.333115	-0.636882	-0.787695	-0.916228	1.62597	0.269068	0.265511	0.338425	-1.02559	-1.21765	-1.59289	1.80638	0.12829	0.49006	0.32443	-0.941036	-1.30426	-1.34639	0.318469	-0.621104	-0.878018	-0.929401	-0.537213	0.94555	0.624669	0.977351	0.96683	-0.397603	0.990914	-0.365865	-0.382869		+	8	38964.7	1410	1226	1278	1265	1375	1343	1118	2202	2052	2000	2419	2326
0.401629	-1.89017	-1.01731	-0.19067	0.181264	1.0079	0.824085	-1.45821	-0.661198	0.0291881	0.178461	1.27401	0.611618	-0.493266	0.204886	0.268526	0.386409	0.743048	0.573057	0.643958	-1.86234	1.31342	-1.47697	-1.26698	0.241282	-0.075716	0.447229	0.227148	0.177836	-0.29296	0.839085	0.367495	-0.100673	-0.173099		+	3	31320.9	NaN	3233	NaN	3584	2930	3051	NaN	4349	4926	3657	3871	NaN
-0.869549	-1.39032	-0.476014	0.882124	1.41473	0.899878	0.210452	0.577653	-0.836502	-1.04118	-0.412669	0.261329	-0.478828	-0.793085	0.977262	0.45639	0.124926	-0.8249	-1.22182	-0.476723	-1.49201	0.201345	-1.76057	-1.39984	-0.372874	0.655935	0.519742	0.611764	0.220795	-0.796085	0.688138	0.162245	-0.548086	0.567774		+	6	35914.2	3118	2481	NaN	NaN	2792	NaN	3024	4753	5198	NaN	4303	3266
-1.88352	-0.521611	0.0340477	-0.194753	0.382696	-0.216543	1.01462	-1.53405	-0.606704	0.94935	0.650713	1.01222	0.226335	1.13796	-0.972352	-1.08692	0.545606	1.29026	0.101675	1.08978	0.688809	-0.975327	-0.453047	0.421468	1.39315	0.980185	-0.246565	-0.00364381	0.929964	0.589539	0.553302	0.7453	0.64485	0.751824		+	7	14285.1	284	718	242	649	796	198	751	772	1151	1254	402	762
-0.953833	-1.60948	-0.348402	0.795501	1.01312	0.976851	0.67832	-0.710764	-0.427873	-0.632969	1.05731	0.767342	1.3897	1.2624	0.792879	0.636932	0.411923	0.494352	-0.612871	-1.6087	-1.69559	0.195184	-0.618082	-1.12863	-0.342475	0.0506032	0.646999	0.669589	0.878885	-0.699553	0.50304	-0.795469	-0.747831	0.660363		+	18	72683.9	2409	2543	2184	2592	2709	2456	2614	2232	2247	2380	2286	2281
1.14934	0.911826	1.21101	-0.0565893	-1.046	-0.371521	-0.384643	1.07363	0.713888	-0.549811	-0.176816	-0.4479	-1.15924	-1.4344	0.494024	0.614667	0.554838	0.552279	0.523545	0.273798	0.299382	0.148256	0.125257	0.280943	0.0651052	0.157102	-1.51299	-1.64037	0.631846	0.474856	0.471891	0.715397	0.951917	0.738965		+	3	68009.5	NaN	NaN	4047	NaN	NaN	NaN	NaN	NaN	NaN	NaN	NaN	NaN
-1.14948	-1.3157	-0.45242	-0.511402	0.250004	0.93098	1.01141	0.712662	-0.482691	0.0839643	-0.383423	0.0136494	1.35791	1.12214	0.804775	-0.942698	0.269151	-0.0689616	0.948724	-0.340121	1.84924	-0.406529	-1.17221	-0.338845	-0.833786	0.240702	1.91589	1.51824	0.688604	0.474302	0.930878	0.454352	0.42901	0.891905		+	23	123901	4526	3726	3759	3896	4004	3949	3633	2340	2560	2311	2152	2551
1.47223	1.75863	-0.538477	-0.538477	-0.538477	-0.538477	-0.538477	1.5816	-0.592911	-0.592911	-0.592911	-0.592911	-0.592911	-0.592911	1.35556	-0.711252	-0.711252	1.43317	-0.711252	-0.711252	-0.711252	-0.362323	0.511871	0.668245	0.292154	-2.42813	0.683438	0.402013	0.583613	0.240618	0.083825	0.628693	0.00257175	-0.130294		+	8	73912.7	NaN	NaN	NaN	NaN	NaN	NaN	NaN	4011	3873	NaN	2948	2111
2.08231	0.160762	0.416157	-0.389553	-0.140239	-0.739201	-0.0703096	0.107373	0.960765	0.0689009	-0.815968	-1.35109	-1.0538	0.100378	0.298775	1.0771	0.209505	0.0365449	-0.616242	-2.13383	-0.641349	0.980938	0.613742	1.07778	-0.391003	-0.62504	-1.85575	-1.29487	0.460835	0.522672	0.729696	0.717728	0.855617	0.596132		+	13	101388	2774	3047	2914	2819	3455	2864	3142	4296	4609	3992	3783	4357
0.675526	1.70717	1.06926	-0.476855	-0.564252	-0.766977	-0.803017	1.5057	0.543238	0.301941	-0.645949	-0.796191	-1.19593	-1.09121	1.08247	1.07086	-0.348248	-0.64039	-0.670378	-0.807743	-1.2092	-0.279869	0.780877	0.651757	0.322691	-1.4316	-0.904223	-1.02299	0.813987	0.827827	0.791672	0.908485	0.539839	0.559035		+	7	23846.4	685	638	550	610	566	565	685	3016	2961	3090	3598	3723
-0.518623	-0.987638	-0.229998	-0.807248	0.275096	-0.266076	2.18723	-0.407867	0.226123	1.24051	-0.259936	0.268389	-1.08412	0.41632	-2.25389	-0.208498	0.517286	0.411718	0.543678	0.979149	1.07152	-0.574556	0.301816	0.969333	1.52218	0.367339	-1.00865	-1.02503	0.256363	0.438537	-0.520931	0.174876	0.0578215	0.425033		+	11	27886.8	535	602	530	625	654	563	509	686	814	621	628	612
1.60524	1.42781	-0.283393	0.0596357	-1.12322	-0.80385	-0.484479	2.04951	-0.181314	0.112965	0.150937	-0.8648	-0.371171	-0.314214	1.64906	-0.842327	-0.275503	0.680189	-1.40915	-0.473232	0.660416	0.526452	-1.22839	-0.234839	0.12	-0.570323	0.332904	1.99097	0.738036	0.477545	-0.228893	0.816721	0.630038	0.169855		+	5	38287	1614	1286	1565	1481	1682	1294	1363	2035	2310	2322	2527	3331
1.69187	1.06974	0.546629	-0.0688959	-0.700923	-0.719075	-0.794984	0.282433	0.830337	-0.0606029	-0.321691	-0.81147	-1.04874	-1.19357	1.20784	0.358115	0.355879	0.107669	-0.926164	-1.18257	-1.33463	0.671636	0.408602	-0.142488	-0.422844	-0.848832	-0.906571	-0.969443	0.90829	0.954662	0.99506	0.871315	0.944931	0.935702		+	27	137457	1508	1567	1522	1364	1456	1608	1460	3919	3960	3968	4418	3617
-2.2466	-0.361634	0.230402	0.0469751	0.595764	0.75533	0.914896	-1.82222	-0.621249	-0.453027	-0.150654	0.967275	1.14614	0.977922	-1.38104	-0.924473	-0.0113444	0.809728	0.749286	0.668388	0.828325	-1.68094	0.881155	0.811695	1.21258	0.248073	-1.69285	-0.434624	0.926	0.874319	0.276434	0.879091	0.186904	-0.0196909		+	14	55984.8	4355	NaN	NaN	NaN	NaN	NaN	NaN	2859	2312	3395	2571	2366
1.9098	1.1696	0.00716743	-0.409847	-0.592291	-0.587078	-0.738246	0.942293	0.664437	-0.265775	-0.374501	-0.966454	-1.03894	-1.17183	1.43263	0.524764	-0.0139671	-0.243427	-0.851994	-1.08145	-0.971712	0.941907	0.0784637	-0.44577	-0.312142	-0.935739	-0.538281	-0.757569	0.968538	0.963697	0.942717	0.976433	0.941118	0.91654		+	9	16516.3	1955	1792	1669	1493	1474	1556	1636	152	109	994	185	130
-1.18866	-1.046	-0.898085	-0.507853	0.846421	1.16008	0.941881	-0.955773	-0.536728	-0.790162	-0.376136	0.439369	1.44558	1.90477	-0.832945	-0.923638	-0.763732	-0.0930798	0.892611	1.34369	1.76136	-1.15751	0.138375	0.131053	-0.542516	-0.87198	1.34641	1.97605	0.929939	0.972926	0.581093	0.96906	0.654912	0.802286		+	2	13734.7	1250	1770	1637	1748	1280	1063	984	1499	1577	1482	2385	1804
-2.19181	-0.482214	0.0918881	-0.0712332	0.797335	0.932916	0.367288	-1.45336	-0.161856	0.681803	0.351029	0.902938	0.679945	0.631629	-1.16081	-0.19079	0.407437	-0.17243	0.711906	1.18314	1.278	-1.23322	0.0115104	1.47307	1.26963	0.166767	0.0463094	-0.14107	0.970257	0.910856	0.519717	0.870567	0.281415	0.661114		+	8	36049.2	2297	2118	2700	2126	2641	2359	2442	3816	3410	2691	3442	NaN
1.74545	1.08883	0.0340534	-1.44683	-0.475874	-0.454918	-0.000873163	1.72287	0.56244	-0.663324	-0.91684	-0.963885	-0.514351	-0.365377	1.92565	0.382379	-0.713818	-0.587003	-0.74176	-0.905115	-0.666531	1.21202	0.322768	-0.217211	-0.750538	-0.963426	-0.72171	-0.624137	0.919393	0.840102	0.906744	0.961579	0.950503	0.960411		+	9	25996.7	747	679	608	623	476	439	591	2718	2301	1738	2056	1785
-2.15245	1.2945	0.585509	0.463919	0.221413	-0.0770041	-0.0635316	1.17818	1.71125	0.548998	0.0148076	-0.908291	-1.02005	-1.47266	-1.64726	1.08918	-0.0597442	1.3879	0.0391634	0.0421606	-0.026775	1.57483	-1.79637	-0.246075	-0.7897	-0.298994	0.244631	0.0113055	-0.00303542	0.879521	-0.948608	-0.0190857	-0.911727	-0.18291		+	1	21943.1	NaN	2671	NaN	NaN	NaN	NaN	3020	NaN	2628	NaN	2651	NaN
-2.31748	0.173025	0.0969119	0.111073	0.00840788	1.11648	0.434997	-1.44304	0.47456	0.752012	1.15952	0.0265892	0.0901721	0.608951	-1.0444	0.0180769	0.827235	1.10146	0.110306	0.230819	0.426345	-0.629973	0.262613	0.512592	0.785666	0.473193	0.281634	-0.0593699	0.762048	0.717378	0.685009	0.956053	0.870739	0.840336		+	5	49512.6	NaN	NaN	NaN	NaN	NaN	NaN	NaN	3717	3614	NaN	3472	4091
-0.0628051	-0.406386	-0.343581	0.0378678	0.770286	1.11479	0.904209	-0.930294	-0.853727	-0.948727	-0.431188	0.832174	1.77367	1.3015	-0.908047	-0.992126	-0.51498	-0.277459	0.834479	1.42723	1.51762	-1.53118	-1.09557	-0.531249	0.47264	0.175631	1.46267	1.43099	0.980044	0.962633	0.83619	0.977484	0.915574	0.881785		+	2	17768.7	NaN	NaN	NaN	NaN	3215	NaN	NaN	1455	1547	1453	1188	1756
1.63363	0.929912	0.786296	-0.0275263	-0.640287	-0.769541	-0.865285	1.32811	1.08182	-0.309708	-0.0880482	-0.8146	-0.937744	-1.7505	1.70216	0.418798	-0.0653052	0.18162	-0.685867	-1.31618	-1.40715	1.1793	0.095924	-0.699681	-1.17366	-0.874601	0.276487	-0.0282129	0.91158	0.933075	0.433875	0.932516	0.371038	0.417767		+	5	9906.37	330	231	251	265	286	238	312	563	600	351	539	372
2.07266	0.594437	0.441432	-0.252027	-0.530891	-0.715978	-0.839369	0.78184	1.97709	-0.142321	-0.228576	-1.60866	-0.900133	-0.216254	-1.20074	0.90872	1.32963	1.40869	0.117604	-0.0814015	-0.231337	-0.029357	0.374855	-0.615021	0.368954	-0.89974	-0.0175552	-0.345055	0.633	-0.304528	0.237812	0.0592876	0.156323	0.659467		+	1	6569.68	1285	1510	1270	1851	1594	1986	1685	1304	1614	NaN	2242	NaN
-2.0078	-0.403591	-0.342672	0.0106609	0.867594	-0.0868102	0.94882	-1.42305	-0.399882	1.0047	0.735286	0.74134	0.859397	0.423493	-1.19243	-0.35999	0.144437	0.290528	1.03476	0.709506	0.979636	-0.745811	-0.446155	0.673395	2.05098	0.282176	-0.271356	-0.65425	0.75466	0.951869	0.212654	0.839821	0.210371	0.549146		+	15	86192	2531	2744	3182	3610	3146	3080	3169	3462	3283	3370	3070	2776
-0.209038	-2.1326	0.0422196	0.738328	0.544735	0.412928	1.0802	0.286913	-1.34117	-1.31172	-0.642821	0.758091	1.60369	-0.474543	1.17893	-1.13808	1.25929	0.840756	0.515972	-1.24858	-1.33898	0.687672	-0.382811	-0.366794	0.313937	-0.954092	-0.257343	-0.412176	0.417405	0.15358	-0.0260232	-0.164203	0.374175	-0.0481743		+	4	33010.4	2937	3110	2962	2927	2723	2678	2958	3629	4122	2486	3572	3468
-1.37714	-1.10659	-0.716671	-0.257789	0.556527	0.641406	1.02204	-0.899782	-0.886831	-0.339644	-0.18423	0.749872	1.33915	1.86043	-1.09377	-0.588579	-0.589927	-0.457904	0.848853	1.38637	1.74338	-1.35241	-0.439148	0.776794	1.40303	0.985539	-0.373915	-0.191263	0.974147	0.96255	0.309727	0.98214	0.0730796	0.122051		+	33	115281	1978	2940	2685	2664	2889	2855	2945	2666	3056	3295	2718	3131
-1.33937	-1.37736	1.33937	0.858081	0.687098	0.053828	0.262807	-1.22994	-0.602715	0.830343	1.31634	0.913419	0.273735	-0.125029	-1.07917	-0.265807	0.755776	0.628891	-0.727796	-0.158443	0.10834	-1.02108	-0.381688	0.803533	0.932192	0.912698	-0.264725	-0.0970789	0.906365	0.689485	0.884481	0.648234	0.604893	0.955369		+	19	143191	3838	4310	3592	4605	4411	4606	4158	4471	4523	4101	4389	4132
-0.518978	1.34604	0.756552	1.3867	-0.442751	-0.910277	-1.02208	-0.0998205	0.256865	1.40647	-0.0305364	-0.613037	-1.75751	1.29613	-2.03866	0.550824	-1.32132	-0.150054	-0.0301048	0.162754	1.45162	-0.693273	0.955238	0.847925	0.691903	0.923273	-1.55482	-0.436026	0.280203	-0.124544	0.738642	0.0256194	-0.00780446	0.464422		+	8	284097	NaN	NaN	NaN	3849	NaN	3799	NaN	4383	NaN	3630	NaN	3921
-1.33527	-1.32467	-0.792017	0.188481	0.52768	1.03648	0.888079	-0.388126	-1.43639	-0.828934	0.101063	1.10095	1.14933	1.05256	-0.561357	-1.58803	-0.834584	-0.118398	1.52924	0.821336	0.610207	0.17318	-1.68254	-0.778858	0.27594	0.86832	0.300119	1.81129	0.926353	0.862529	0.751523	0.965181	0.815267	0.877377		+	38	251894	3431	3086	3505	3328	3356	3355	3490	4030	3926	3594	3922	3500
-1.59403	-0.718096	-0.346722	-0.764198	0.401148	0.995346	0.882653	-0.229756	-0.549285	-0.310906	-0.899245	0.211497	0.546242	1.6367	-1.25656	-0.354415	-0.656783	-0.810445	0.58243	1.21195	1.96539	-2.02106	-0.150605	0.757239	1.18483	0.224328	0.127435	-0.769878	0.763214	0.939973	0.262664	0.899515	-0.00394651	-0.348515		+	34	205127	1943	1707	2141	1846	1925	1906	1623	2400	2744	2662	2606	2379
1.18138	1.60475	0.5583	-0.0607851	-0.725802	-0.812673	-0.829648	1.46954	0.561936	0.0601946	-0.754414	-0.840201	-0.954102	-0.876245	1.14599	0.77433	0.220777	-0.65431	-1.05032	-0.897788	-0.953644	1.49011	0.465077	0.385224	-0.0307407	-0.788558	-1.14033	-1.18104	0.894589	0.95858	0.895624	0.976754	0.932868	0.935238		+	46	172768	603	1270	857	1102	875	986	1041	3512	2832	4066	3438	3633
-0.267402	1.72382	0.284219	-0.77866	-0.105952	1.07802	-0.630664	-1.75722	1.52713	0.661198	0.370494	-0.328434	0.457086	0.0241223	-0.21156	0.309367	1.4469	0.638932	0.266842	0.181793	-0.285978	-0.651625	-0.158363	-0.288169	-0.116176	0.364105	1.51938	1.59726	0.596649	0.12906	0.0161917	0.480273	-0.397615	0.17873		+	20	144734	2565	2496	2312	2257	2228	2256	2382	2976	3061	1972	2343	2380
0.935263	1.09319	-1.54723	-1.48766	0.0874482	0.298017	0.440704	-0.208583	-0.663171	-1.38164	-0.989419	0.0960753	0.910496	1.31951	-0.158881	-0.823823	-1.34469	-1.17443	0.581623	0.825435	1.44202	0.0214707	-0.363982	-0.451513	-0.447981	-0.302749	-0.477812	-0.463681	0.55359	0.531809	0.478919	0.979194	-0.0360105	-0.0928726		+	13	82224	4638	NaN	NaN	NaN	4589	4858	3103	2276	1867	2221	1817	2522
1.1054	0.683829	1.04167	0.845595	-0.789222	-1.2304	-0.806379	-0.875775	-0.52315	-0.607359	-0.254733	0.355784	1.48734	1.27156	-1.2874	-0.297853	-0.62935	0.919287	1.39922	-0.010885	-0.0207804	-1.15482	0.0591362	0.22503	-0.549791	-0.889386	-0.276555	-0.43269	-0.944155	-0.468397	0.0976232	0.3659	-0.141986	0.0267087		+	10	142167	4037	3275	3620	4173	NaN	3922	3770	3733	4237	4030	4357	3838
-2.02892	1.1713	0.503632	0.952584	0.221598	-0.112238	-0.492121	0.0191093	1.63342	0.695067	0.675102	-0.639735	0.190238	-0.882167	0.704669	1.33831	1.13651	0.492784	-0.713952	-1.10544	-1.28705	0.0858005	-0.0620071	1.12045	-1.18318	-1.66986	-0.307151	1.12045	0.556853	0.249679	-0.244797	0.811386	0.119867	0.0217156		+	3	77178.5	NaN	NaN	NaN	NaN	NaN	NaN	NaN	NaN	NaN	NaN	NaN	NaN
1.55995	1.57957	0.0352238	-0.432672	-0.664228	-0.651789	-0.702502	0.735844	1.39857	0.570915	-0.488982	-1.01685	-1.09411	-1.08116	1.53151	0.696828	0.791944	-0.126132	-1.10004	-1.1152	-1.12416	-1.27978	0.416412	0.327947	-0.209642	-0.596264	-0.631548	-0.642638	0.917295	0.866169	0.078956	0.907228	0.135627	0.422138		+	8	30914.4	348	329	305	389	388	474	335	900	764	1587	1364	962
-1.08619	-1.1154	-0.599808	-0.493252	0.0876511	0.702927	0.842138	-1.16438	-0.824083	-0.414801	-0.161873	1.30051	1.00389	1.6707	-1.40233	-0.779074	-0.543354	-0.383544	1.37836	1.25051	1.11068	-0.571944	-1.08126	0.109433	0.336559	1.19688	-0.695831	-0.282875	0.948886	0.920319	0.201943	0.972398	0.389584	0.401365		+	3	40949.8	2931	3351	3054	3231	3107	3116	2699	838	1164	1851	1298	1626
-1.1776	-1.20962	-0.849436	-0.305156	0.543279	0.831426	1.06355	-0.919275	-0.661802	-0.747626	-0.204072	0.739998	1.65546	1.38845	-0.127356	-1.37492	-0.51722	0.8603	0.990255	1.12021	0.938273	-0.371724	-1.25285	-0.371724	-0.178978	0.0413027	1.66587	1.77601	0.971489	0.854625	0.894489	0.77756	0.778174	0.902062		+	21	34333	316	400	375	375	363	409	352	144	195	141	164	163
0.606663	-2.4283	0.576358	0.486418	0.300674	0.14328	0.212201	-1.44237	-1.44237	-1.44237	0.615582	0.614234	0.508084	0.427883	0.627905	0.554667	0.559788	0.269395	0.103456	0.00768236	-0.109602	-0.901173	0.449917	0.354231	1.04317	0.224097	-0.231369	1.31492	0.350663	-0.245833	-0.120416	-0.898728	-0.456545	0.433618		+	2	58026.9	NaN	NaN	NaN	NaN	NaN	NaN	NaN	NaN	NaN	NaN	NaN	NaN
1.56144	1.05109	0.443523	0.285556	-0.32201	-0.868819	-1.01463	1.12216	0.2079	0.00751447	0.0951833	-1.06956	-1.08208	-1.13218	1.00309	-0.000822876	0.24604	0.385929	-0.650895	-1.35034	-1.44908	1.24732	-0.0909611	-0.550995	-0.446441	-1.13649	-0.279157	-0.0491399	0.958314	0.930031	0.559419	0.944884	0.444407	0.681842		+	7	23818.4	206	213	230	194	178	235	166	529	402	557	594	472
-1.65398	-0.872744	-0.189928	0.0745869	0.216071	-0.0545945	0.831221	-1.44227	0.332832	0.268413	0.0250519	0.361462	-0.103786	2.30119	-2.11847	-0.0362132	-0.564322	0.838939	0.982283	0.70314	0.740862	-1.13659	0.0733362	0.426437	0.794352	1.37709	-0.400757	-0.682249	0.83748	0.85722	0.390552	0.646292	0.572909	0.113245		+	5	14582.7	1165	1164	885	1043	1161	1105	907	1258	1440	2145	1507	1374
2.16958	-0.340569	-0.391136	0.284439	0.314779	-0.223253	-0.633857	0.498561	-0.275874	-0.717332	-0.0634314	-0.666105	-0.483796	-0.735412	0.799795	0.428097	0.219374	0.619664	-0.478276	-1.60338	-1.7249	-0.49949	-1.01841	-1.19273	0.612491	-0.461422	0.325981	0.730702	0.86601	0.548051	-0.118495	0.651348	-0.543343	-0.0304467		+	2	25704.1	NaN	NaN	NaN	3295	3267	3521	NaN	NaN	NaN	NaN	NaN	NaN
1.98281	0.455025	0.511544	0.0964803	-0.544661	-0.555258	-0.758375	0.504285	1.48459	-0.795184	0.426773	-1.58398	-0.562648	-0.909173	1.54774	0.445984	0.5516	0.700421	-0.154102	-1.62311	-1.61831	0.0373465	-0.248758	-0.890857	-0.976033	-0.541415	1.81294	1.59891	0.571835	0.857618	-0.406954	0.514687	-0.807031	-0.209538		+	4	15172.9	NaN	NaN	NaN	NaN	NaN	NaN	NaN	3701	NaN	NaN	3226	NaN
1.80383	0.658003	0.398281	0.399979	-0.440295	-0.638905	-1.17532	1.10719	0.158471	-0.366258	-0.0775817	-0.778222	-0.778222	-1.54351	1.45695	0.52514	0.0469983	-0.277747	-0.888072	-1.23566	-1.21771	0.810915	-0.230839	-0.569498	-1.09482	-1.02371	0.211818	0.226039	0.985105	0.973094	0.224259	0.941218	0.316901	0.251485		+	1	8072.38	NaN	3344	NaN	3608	NaN	3112	2850	2301	2177	NaN	2288	2129
-0.933255	-1.38865	-0.306092	0.71255	1.17593	0.864347	0.792443	1.25366	-0.150915	-0.677889	-0.714798	-0.616375	-0.282146	-1.22127	1.82091	-0.222887	-0.466497	-0.596212	-0.26718	-0.86355	-1.34602	-0.387783	-0.868089	-0.911	-0.368209	0.0865002	1.10282	1.19617	-0.611049	-0.587494	0.690229	0.942381	-0.477934	-0.330989		+	15	77629.1	2220	1678	2295	2149	2030	2230	1726	4057	3919	3349	3918	3025
-0.810059	-1.45351	-0.973011	0.518626	0.857064	1.35428	0.65233	-0.762241	-0.425414	-0.523094	0.952212	0.676013	1.33956	0.302135	2.07015	-0.907629	0.162573	0.456674	0.370894	-1.29159	-0.846358	0.062898	-0.77169	-0.867911	-1.05529	-0.218674	1.73005	1.70574	0.915232	-0.305459	0.605218	-0.463645	-0.437916	0.397926		+	3	22958	1122	989	1221	1011	1329	967	916	1590	1680	1456	2018	1931
1.31252	0.0106134	-0.498827	0.987042	0.420996	0.364392	-0.866757	0.223151	-0.199756	-0.68565	2.14873	-0.451701	-0.163764	-1.3785	1.41035	-0.552663	0.584877	0.886878	-0.300995	-1.37813	-1.71034	0.316952	-0.84326	-1.16734	-0.823815	-0.169171	1.61976	1.33457	0.749558	0.655099	-0.103397	0.592942	-0.638303	-0.37667		+	6	30394	359	321	538	329	537	318	308	551	559	572	625	617
-1.21554	-1.19165	-0.43628	0.310135	0.572874	0.548988	1.75221	-0.108307	-1.32973	0.528096	0.563672	2.27524	-0.23875	-0.554976	-0.125081	-0.838536	0.547735	0.172945	0.267772	0.746419	1.3515	1.07794	-1.8769	0.43964	1.26441	-1.01626	0.188622	0.0953868	0.247714	0.856016	0.11204	0.181151	0.396734	0.115903		+	7	52744	2708	3498	2810	2903	3104	2788	2772	2386	2273	2338	2728	2297
-1.71405	-1.01798	-0.560866	0.15598	0.454955	1.06676	0.670817	-0.373495	-0.743463	-0.0873684	0.206078	1.27539	1.22083	0.132217	-0.195414	0.141655	0.571727	0.489475	0.678169	-2.56242	0.760421	-0.991452	0.533424	0.82781	0.223507	1.18644	-0.142887	-0.0991169	0.802332	-0.282861	0.291396	-0.394697	0.390494	0.277759		+	6	62924.3	NaN	NaN	NaN	NaN	NaN	NaN	NaN	3687	3575	NaN	3932	3314
-0.959468	-0.326852	-1.08599	0.200328	-0.168698	0.295221	-0.105436	-0.550159	1.48259	1.03818	-0.504895	-0.208624	-0.17982	0.0300386	0.336567	1.4338	-0.197667	0.122874	-0.941485	-0.682587	-1.10997	0.960394	0.606628	0.510146	-1.71697	-0.450649	-0.382308	1.59556	-0.342446	-0.282319	-0.534226	0.509322	-0.00655964	0.346891		+	17	116925	2543	2530	2983	2569	2456	2398	4186	3927	4784	3679	4729	4134
-2.00347	-0.468803	-0.439061	-0.192206	0.613794	0.679225	0.73276	-0.2042	0.00225814	1.19262	0.357108	0.0700023	0.218394	1.3765	-1.52124	0.403462	0.461028	0.125644	0.41848	0.788904	1.09676	-0.699223	0.395146	0.568613	1.15024	1.0482	-0.334433	-0.0716825	0.414862	0.916076	0.351242	0.600253	0.342807	0.0976		+	13	59271.6	3608	3762	2647	3239	3931	3323	NaN	2840	2885	2640	2843	2903
-1.20896	0.327854	1.91248	0.594236	-0.116115	0.150267	-0.887939	0.381545	-0.662988	1.16978	1.27133	-0.469556	-1.82842	-1.0692	-1.54452	-1.10088	0.181554	-0.851105	-0.232255	1.09119	1.53482	-0.356821	0.512179	0.487031	1.275	1.05426	-0.577564	-0.770364	0.444839	0.0394377	0.519595	-0.555345	-0.515253	0.601396		+	16	138599	3839	4607	4082	3718	4453	3879	4533	4060	4274	3775	4223	4049
-1.70454	-0.848818	-0.0317444	0.735642	-0.572779	0.857099	0.260856	0.255414	-1.20519	0.247767	0.951303	0.882479	0.45424	1.16542	-0.529741	-0.107027	-0.187973	-0.408323	-0.295899	1.59282	1.82216	-0.335976	0.255982	0.698616	0.298645	0.885269	-0.837273	-0.383972	0.455003	0.558961	-0.192955	0.297729	-0.685781	-0.0716762		+	16	63972.8	1985	2119	1608	2240	2060	2088	1916	1924	1970	1986	2304	2292
0.273839	0.0437221	-0.15878	-0.407306	-1.10686	-1.04243	0.319862	0.0506533	-0.758288	2.28091	-0.682686	-0.372718	-0.629765	1.0486	-1.70521	0.0549769	-0.536371	-1.10924	0.461529	1.58417	1.33931	-0.360734	1.40642	0.250226	0.303776	0.155296	-1.78955	-1.56561	0.394556	-0.380407	0.130722	-0.0445945	-0.561097	-0.140881		+	9	29815.5	928	1124	913	1045	1012	1013	997	1562	1904	1523	1482	1712
-1.43499	-1.10697	-0.616535	-0.265045	0.46712	0.879518	0.797038	-0.115826	-0.0868836	0.228146	0.584364	0.933345	-2.4279	0.869337	-1.01273	-0.758787	-0.224737	0.170896	0.925105	1.36215	1.03954	-1.24365	-0.512178	-0.194607	0.351737	1.10428	0.950758	1.23823	-0.163415	0.996161	0.971941	-0.204092	0.963055	0.0236526		+	5	49469.4	NaN	NaN	NaN	NaN	NaN	NaN	NaN	4878	5257	3646	4867	3913
-0.978876	-0.995457	-0.910183	-0.471969	0.084682	0.672126	1.01559	0.76266	-1.20335	-1.1891	-0.994403	0.359011	1.25179	1.52247	1.05273	-1.25085	-1.01053	-0.828819	0.161778	-0.271974	1.03514	-0.0530512	-0.985466	-0.880971	-0.937238	0.276509	0.766831	0.967783	0.769514	0.457449	0.873514	0.84901	0.753101	0.970746		+	20	60901.9	4492	NaN	NaN	NaN	NaN	NaN	NaN	3757	2919	NaN	4349	NaN
-1.27935	-0.85393	-0.693626	-0.564149	0.477831	0.508659	0.724453	-0.979824	-0.76124	-0.666204	-0.229037	0.531253	1.68119	1.61467	-0.630919	-1.00489	-0.715364	-0.293142	0.889077	1.13035	1.96273	-0.465998	-0.991833	-0.828643	0.0779686	-0.15775	1.47415	2.05438	0.947895	0.942265	0.797703	0.951595	0.911957	0.927303		+	6	16320.4	670	762	840	696	661	709	664	299	350	262	240	285
-1.9735	-0.701736	0.737809	0.42574	0.419028	1.2143	0.278094	1.37841	0.143393	0.66887	0.226519	-0.129736	-1.93773	-1.06788	0.0733655	1.22235	-0.278304	-1.01499	-1.11807	-0.0721529	-0.966485	-0.175861	0.745427	0.691782	0.82706	0.710441	-1.34438	-1.40969	-0.695801	-0.441158	-0.162411	0.174593	0.109037	0.684851		+	6	73153.6	2951	NaN	NaN	NaN	NaN	NaN	3053	4259	NaN	NaN	NaN	3625
-1.16697	-0.916213	-1.00301	-0.433995	0.265219	1.05606	1.12357	0.868317	-0.458497	-0.521305	0.224538	0.593533	0.89187	1.1117	0.325046	0.494783	0.757875	-0.60002	-0.14173	0.401428	1.04643	-0.187118	-0.530654	-0.340613	-0.260211	1.34783	0.763089	1.25281	0.673181	0.180778	0.862569	0.0360199	0.125833	0.716271		+	21	90932.8	3065	2993	2579	2896	2829	2930	3243	1454	1510	1447	1347	1497
1.37775	1.03549	-0.565602	0.896262	0.16823	-0.913665	-0.846953	-0.370203	0.0346045	0.099896	0.922569	-0.0110995	-1.20593	-0.128624	0.321105	0.0307217	-1.04243	0.36319	-0.268079	-1.02139	-1.60216	-0.182366	-0.8724	2.11227	-0.324754	-1.46386	-0.171413	1.04436	0.443931	0.947093	-0.529034	0.429384	-0.625095	0.0111269		+	27	331075	4134	4300	4275	4241	4315	4339	4298	5049	4769	4169	4441	4284
2.04314	0.893835	-0.255466	-0.276706	-0.264906	-0.61182	-0.394704	1.31738	-0.64077	-1.12728	-0.734263	-0.0590388	-0.218322	-0.618263	0.890998	0.205657	0.0392168	0.138754	0.317705	0.11319	0.0609736	0.330465	0.250981	0.156056	0.250475	0.296039	0.342109	0.290976	0.731296	0.872669	0.214145	0.948915	0.48046	0.712166		+	14	232298	3590	3597	3067	3188	3147	3256	3275	5965	5972	NaN	5796	NaN
1.76307	1.04669	0.508545	-0.161851	-0.665788	-0.830726	-0.820845	0.847672	0.54726	0.540902	-0.400073	-0.600878	-1.20541	-1.25363	1.22368	0.508353	-0.355759	-0.563908	-1.17443	-1.00073	-1.00879	0.566639	0.834394	0.477926	0.0203773	-0.888267	-2.15177	-0.756003	0.948227	0.97705	0.827269	0.860665	0.748985	0.879313		+	2	78214.1	NaN	1073	NaN	1214	NaN	NaN	1463	NaN	2738	1946	1978	NaN
-1.72212	-1.18672	-0.139278	-0.125921	0.646579	1.01057	0.780153	-1.46162	0.205959	0.809523	1.10197	0.589668	0.0586972	0.0732159	-0.938854	0.695813	0.6917	1.0248	0.776004	0.062508	-0.180122	-1.76944	0.229636	1.20507	1.49915	-0.718478	0.268204	0.290701	0.518714	0.283155	0.371868	0.936512	0.712038	0.844897		+	17	200028	4645	NaN	NaN	NaN	NaN	NaN	4465	5788	5866	NaN	5322	NaN
1.27371	0.678947	0.372819	0.976327	-0.0382659	-0.764225	-1.00913	0.0571929	0.414649	1.45127	0.924023	-0.720273	-1.12241	-1.24752	1.28584	0.0998008	0.625322	0.938706	-0.343758	-1.62622	-1.72747	1.30027	0.120488	-1.53622	0.748029	-1.41071	0.722928	-0.00502033	0.743735	0.970612	0.250734	0.817069	0.0940647	-0.177457		+	5	16694.6	240	282	231	305	305	419	228	417	352	251	489	350
-1.58023	-0.841158	-0.907112	-0.0400089	0.600134	0.774719	1.10449	-0.613173	0.0565471	0.122887	0.236613	0.65045	0.767335	0.745221	-0.322427	-0.311332	0.0681246	0.270058	0.93577	1.22646	1.14658	-0.919482	-1.18671	-0.130857	0.675197	0.317919	1.15157	1.6686	0.956218	0.955605	0.894848	0.914224	0.901538	0.815076		+	16	58449.2	4098	3869	3442	4367	3823	3997	3859	2553	2814	3827	2424	2482
1.58724	1.34024	0.244054	0.0205829	-0.572204	-0.838018	-0.830961	2.15447	0.598463	-0.276789	-0.635867	-0.564799	-1.02113	-0.908915	0.551772	0.510382	-0.514004	-0.532112	-0.775274	-0.744232	-0.881334	0.545218	1.22005	-0.504338	-0.405385	-0.619514	-1.20675	-1.27812	0.914945	0.972091	0.938355	0.910328	0.943386	0.787577		+	6	20108	1133	847	745	1030	1213	1158	1830	2224	1733	2888	2272	2900
-0.707687	-1.08661	-0.62596	-0.529373	-0.172743	0.473649	0.659394	-1.45659	0.330934	1.61119	1.0073	-0.514518	0.306779	0.741583	-0.880458	-0.580982	-0.0618916	1.97454	0.557024	0.137759	-0.501122	-0.665025	-0.467166	-0.346253	0.0824411	-2.00607	0.500143	0.763954	0.109679	0.0188259	0.463771	0.372629	-0.0367585	0.4886		+	18	54099.3	693	783	774	703	708	705	716	1054	1029	891	1230	1272
-0.697373	-0.681295	-0.79384	-0.247196	-0.279351	0.267293	0.154748	-0.88024	-0.809679	0.901408	0.284005	0.954328	0.442766	1.41297	-0.183824	1.41225	0.300502	1.02699	-0.547068	-1.10845	-1.53773	0.057645	-1.28426	-1.87961	-0.036855	1.34285	-0.036855	-0.036855	0.535874	-0.697906	0.505762	-0.593589	-0.4796	0.202508		+	26	60977.6	555	661	554	665	624	664	548	647	675	735	666	789
-1.13995	-0.826876	-0.263035	-0.738094	-0.0325143	1.56867	1.39266	-0.795235	-0.386867	-0.161048	0.03367	-0.112369	0.424459	2.62045	-0.838776	-0.523796	-0.297914	0.172675	0.0484392	1.28201	2.17424	-1.25184	-0.823684	-0.213891	0.825908	0.740649	1.25035	1.11876	0.769483	0.92017	0.784057	0.9315	0.825482	0.655094		+	22	70833.1	4543	4187	4257	4337	3627	3376	3763	2196	2784	2277	3245	2610
-0.193535	0.0452184	1.18834	0.298442	1.35474	-0.034366	-1.11961	-0.727759	-0.347628	0.792767	1.13984	0.583419	0.374071	0.0600498	0.858546	-0.355662	0.635942	1.17728	0.0743703	-0.846404	-1.09431	-0.840371	-0.906389	-0.46368	0.00233005	0.720762	1.40813	1.31881	0.514482	0.493809	-0.251234	0.259609	-0.65495	0.326995		+	17	88829.5	2165	2250	2459	2179	2197	2415	2202	3639	3714	3908	3380	3207
-0.535417	-0.704178	-0.893031	-0.491217	-0.101458	0.0351587	0.465099	1.8491	0.543659	0.835593	-0.524931	-0.442308	-0.695685	-1.38421	-0.711851	-0.658542	0.148199	-0.0117279	0.972709	0.702611	1.29256	-1.21391	-0.722497	0.426837	1.25939	0.682696	0.305	0.861391	-0.776527	0.812517	0.401873	-0.834442	0.721136	-0.801797		+	11	90254.8	NaN	4499	4313	NaN	NaN	3131	4393	3657	3542	3702	3355	3945
-1.8962	-0.254408	-0.129858	-0.302529	0.170195	-0.0449371	0.928818	0.787751	0.407562	-0.444061	0.871393	-0.862268	-1.44016	-0.504891	-0.820313	0.930378	-0.775992	0.236011	0.476085	0.908217	-2.25337	-1.11944	0.797716	1.28286	1.24668	0.29768	-0.868359	-0.621533	-0.584656	-0.167074	0.214813	-0.0847032	0.269178	0.269744		+	5	52535.7	4201	NaN	NaN	NaN	NaN	4615	NaN	4267	4572	NaN	NaN	4297
-1.34232	-0.92646	-0.707289	-0.334778	0.336384	0.560372	0.767501	-0.884085	-0.676831	-0.66037	-0.25933	0.893662	1.77805	1.29545	-0.992804	-0.882088	-0.519807	-0.16173	0.69387	0.950339	1.99794	-0.488055	0.176023	-0.141117	2.07035	-1.54377	-0.0666207	0.916726	0.953959	0.962713	0.0480322	0.910875	0.0831938	-0.0865981		+	13	49814.2	NaN	4527	NaN	4352	4105	4496	3867	1221	899	3150	1748	1271
-0.0963559	0.87479	0.553098	1.45748	-0.0599379	-0.357351	-0.533371	-0.20309	0.845115	0.88606	-0.198995	0.202271	-1.91871	-1.30043	-1.21508	1.0069	1.27117	0.915221	-0.0609428	0.0415274	-1.75979	0.181149	1.18164	1.27259	-0.538899	-0.0234963	-0.599535	-2.1988	0.60916	0.778468	0.487911	0.589004	0.722791	0.807422		+	3	88605.2	NaN	NaN	NaN	NaN	NaN	NaN	NaN	5960	6018	NaN	5613	NaN
1.54762	0.990283	0.855136	-0.0350431	-0.638176	-0.836987	-0.866026	0.866321	0.714755	0.315896	0.0549285	-0.9935	-1.21002	-1.33196	0.835133	0.725054	0.368724	0.388294	-1.01909	-1.3428	-1.5597	0.616345	0.851822	0.327476	0.410988	-0.439191	-1.57824	-1.69598	0.9692	0.928007	0.862514	0.989244	0.963665	0.940399		+	20	74978.4	357	355	457	478	463	450	399	2141	2006	2052	2323	2561
1.18022	1.29415	0.831151	0.250588	-0.876602	-0.830545	-0.849937	0.560076	0.627017	0.644108	0.476043	0.0216966	-0.0837004	-0.334374	-2.49554	0.695278	0.650703	0.723199	0.00999273	-0.289299	-0.443109	-1.43841	0.784573	0.579956	0.825399	0.530346	0.396971	0.557997	0.929813	-0.081823	-0.337948	0.106314	0.951301	-0.194703		+	9	130615	2497	2396	2783	2474	2307	2586	2702	5472	5065	3824	5041	4219
-2.00111	0.0725215	0.00867482	-0.318886	0.0669696	-0.199521	1.05798	-0.46262	0.772786	1.42554	0.431078	0.69393	-0.331194	-2.05288	0.794759	0.685206	0.281851	0.635409	-1.02283	-0.863478	-1.08756	0.250047	0.277923	-1.33888	1.36787	0.609647	-0.608532	-0.140216	-0.177724	-0.608	-0.174906	0.452671	0.214276	-0.056434		+	13	67586.7	1781	1768	1884	1775	1837	1870	1958	5649	5476	NaN	NaN	NaN
-0.504349	-0.116755	0.150113	1.37008	-0.777571	-1.26047	-0.428101	0.871685	-1.21211	0.0206316	0.603474	-0.541579	-0.500316	-0.861369	-1.14352	-0.472917	-1.17146	-0.382105	-0.305265	0.994033	0.470122	-1.28335	-0.441987	0.40747	1.82863	0.162071	0.313086	-1.63932	0.414686	-0.435985	0.566158	-0.517096	-0.0354724	0.290017		+	12	140407	NaN	NaN	NaN	4565	4590	NaN	4443	5376	5840	NaN	4817	NaN
-1.55028	-1.21829	-0.518737	0.105724	1.22422	0.508857	0.611616	-1.50105	0.284188	-0.106009	0.957536	0.425763	0.543168	-0.0265886	-0.134392	-0.265108	1.32799	1.10332	0.968521	-0.935025	-1.26998	-1.09781	-0.495755	-0.191592	-0.502027	-0.348377	1.92188	1.44525	0.624472	-0.00201114	0.565768	0.188142	-0.658264	0.348791		+	5	67196	3874	3852	3721	3873	3907	4141	3873	5066	5110	3621	4323	3501
-1.70814	-0.455736	-0.659831	-0.270195	0.342092	0.249321	1.08426	-0.469464	-0.441055	-0.199575	-0.327417	0.808955	0.659806	1.95243	-0.879404	-0.746584	-0.327155	0.539666	1.44144	0.469761	1.31561	-0.684589	-0.630857	-0.296256	0.756393	1.29859	0.849202	1.12274	0.871422	0.865682	0.841555	0.817366	0.978715	0.763392		+	8	19810.6	1996	2070	2060	1983	2258	2385	2522	1955	2189	NaN	2463	2176
-1.07822	-0.90586	-0.788343	-0.498468	0.222303	0.402496	0.856894	-0.274998	-0.417484	-0.403235	-0.631213	0.0527198	1.2211	2.14726	-0.76457	-0.453675	-0.419132	-0.0967227	0.68627	0.916563	1.79167	-1.02953	-0.404459	0.294152	0.238999	0.238999	1.34207	1.32368	0.87582	0.991739	0.877245	0.907815	0.867981	0.783031		+	24	71214.4	944	930	814	915	887	877	873	408	428	529	495	535
-1.92612	-1.02008	0.497304	0.657193	1.14627	-0.013716	0.190065	0.278526	-0.305123	0.673782	0.0679692	0.858481	1.28698	0.345018	-0.160199	-0.235908	0.236514	0.584773	0.103267	1.56898	1.09959	-1.55762	-0.542124	1.02704	1.12938	0.544223	0.323805	0.722657	0.416967	0.36805	0.924017	0.587821	0.48591	0.287549		+	9	77529	NaN	4057	NaN	NaN	NaN	NaN	NaN	3456	3557	3397	2562	4244
-0.420098	-1.309	-0.858462	1.22377	1.64995	-0.0669722	0.140033	2.11373	-0.15398	0.433945	0.755904	-0.62992	-0.0559929	-1.67979	1.51262	-1.99414	-0.999687	0.570502	0.675181	-0.284379	0.692628	0.870882	-1.47871	-1.44679	-0.540151	0.155788	1.30505	0.845343	-0.190619	0.619011	0.336468	0.224848	0.701455	-0.0652716		+	7	23773	1497	1412	1204	1483	1433	1380	1220	1975	1770	2653	2006	2259
2.205	-1.23552	-0.736667	-0.206367	0.113814	-0.112028	-0.0019654	1.1048	0.52151	0.2741	-0.0317884	-0.451635	-1.42928	-1.72167	1.02008	0.420956	0.0282731	-0.198361	-1.34051	-1.07124	-1.52899	1.08042	0.595501	0.0162369	-0.545474	-0.391881	-1.04136	-1.43192	0.257245	0.278234	0.31927	0.923428	0.911402	0.958914		+	7	48840.8	3493	1607	1621	2751	1320	2120	2111	2663	2620	2035	2715	2385
1.89201	0.411306	0.246784	0.276697	0.112174	-1.03948	-0.620698	-0.736895	0.472513	-0.258757	-0.493138	0.0600016	-0.286883	-1.45879	0.415563	0.128023	-0.351209	-0.0362847	-0.686671	-0.741441	-0.768825	0.607499	-0.492155	-0.859702	-0.623635	-0.713281	0.0636484	0.260869	0.0894735	0.874688	0.185198	0.212965	0.154188	-0.617928		+	12	39589	770	682	915	859	757	714	731	1170	1178	1294	1153	1278
-0.788887	-1.2499	-0.574278	-0.685556	-0.14506	1.1267	1.30156	0.920835	-1.14022	-0.897742	0.0663925	0.591759	0.776504	-0.903516	-0.658195	-0.966408	-1.17323	-0.739304	0.716593	1.03697	1.56418	-0.386059	0.472755	0.955074	0.916407	0.106436	-1.46059	-1.82691	0.133516	0.915552	-0.865694	0.221751	-0.861225	-0.206414		+	30	112588	537	694	591	587	488	538	806	873	1026	1282	1041	1149
0.97469	-1.11307	-1.66359	0.794192	0.667843	0.818259	0.0631744	-1.33347	-0.728109	-0.612221	0.413993	0.840946	1.24045	1.14134	-0.916227	-0.937191	-0.397118	0.222817	0.549257	1.49264	1.52458	-2.1371	-0.0108413	0.336082	1.5476	-0.154489	0.441785	0.384868	0.376231	0.389685	-0.163527	0.956911	0.470343	0.600222		+	2	39450.9	NaN	NaN	NaN	NaN	NaN	NaN	NaN	NaN	NaN	NaN	NaN	NaN
-1.97997	-0.945712	-0.104135	0.286901	0.312404	0.862121	0.680771	-1.24349	-0.967233	-0.311538	0.0412722	1.10303	1.2395	1.26612	-0.900683	-0.769059	-0.715783	-0.339715	0.625527	1.83208	1.36199	-0.96541	-1.31008	-0.534577	0.413255	1.2439	0.895787	0.489081	0.909686	0.789822	0.823186	0.927044	0.793446	0.922215		+	17	109964	2463	2778	2584	2908	2790	2750	2927	3216	3084	3355	3800	3162
1.30688	0.819533	0.62716	0.354173	-0.41532	-1.74453	-0.00675597	-0.793691	0.333656	-0.537033	-0.212149	-1.09908	-0.559775	-0.783945	1.12868	0.390352	-0.400945	-0.134504	-0.498854	-1.32546	-1.12162	0.861623	0.539224	-0.0624365	-0.997848	-1.18402	-0.423433	-0.566469	0.269549	0.842984	0.584005	0.262824	0.677139	0.361301		+	4	19108.4	1343	1464	1851	1376	1371	1308	1453	5462	3777	2036	5185	4114
1.03727	1.15794	0.985561	0.478775	-0.851969	-0.96229	-1.04158	1.35239	0.600919	0.14532	0.111281	-1.0251	-1.32883	-1.32883	1.26723	-0.0710987	0.112921	-0.175656	-1.00375	-1.00375	-1.13758	1.24754	0.62194	0.156965	-0.617995	0.678301	-1.19851	-1.82975	0.940816	0.858005	0.65257	0.959078	0.698281	0.738782		+	15	51355.7	1083	868	1138	1119	1104	1093	1110	1452	1438	1797	2111	1888
-1.82503	-0.437945	-0.194815	-0.331965	-0.12624	0.861863	0.547041	-1.5406	-0.715439	1.39733	0.653779	0.96208	1.01649	0.327343	-1.29249	-0.0339672	0.0269996	-0.0252576	0.175062	1.38133	1.92132	-1.04927	-0.37136	0.594743	2.37614	0.073615	-0.538599	-0.693892	0.740323	0.935586	0.0681065	0.538465	-0.118011	0.470773		+	8	25103.9	1005	1224	1083	1117	1001	1131	1237	1047	1125	1174	1249	1147
-0.411307	-0.0200075	0.142312	0.566377	1.2085	-1.34116	1.19645	-0.39639	0.0411502	0.279682	0.580985	1.58626	-1.4105	-1.4105	-0.347921	-0.169804	0.439184	0.625782	1.68317	-1.25433	-1.25433	-0.914496	-0.686736	-0.134899	0.486117	0.41268	1.23538	1.63768	0.474778	0.491994	0.205587	0.992674	-0.358812	-0.426206		+	5	21209.9	NaN	NaN	NaN	NaN	NaN	NaN	NaN	2150	2592	2110	1751	2832
1.54835	0.979802	0.854562	-0.0757899	-0.952468	-0.928612	-0.958431	2.11633	0.218518	0.17661	-0.736374	-0.871077	-1.0417	-0.3622	0.563316	1.53306	-0.465554	-0.603525	-0.871583	-0.568047	-0.950424	1.51603	0.873991	0.0227609	-0.596914	-0.215373	-1.35473	-1.53366	0.852296	0.756582	0.888649	0.589632	0.775528	0.817322		+	3	11402	672	452	519	539	719	521	793	1020	963	983	1528	1412
1.46777	0.603984	0.683582	0.506698	-0.118291	-0.731488	-0.81993	0.810794	0.583945	-0.499322	-0.542653	-1.01164	-0.540104	-0.871457	1.00409	-0.100129	-0.470652	-0.648561	-0.635328	-0.664735	-0.60004	0.540379	-0.42755	-0.751147	0.334193	-0.284365	-0.301547	-0.244273	0.74821	0.76018	0.407407	0.86666	0.555297	0.374237		+	2	8734.26	1275	1015	1442	1018	1162	990	NaN	1842	1868	1518	1864	2079
1.15569	1.03228	0.735919	0.178119	-0.440577	-1.87283	-0.474679	1.13236	-0.0304612	0.0344345	-0.374806	-0.460892	-1.20256	-1.00787	0.520266	0.0437655	-0.412017	0.144763	-1.26661	0.0334068	-0.738316	0.872248	0.666668	1.07232	-0.968797	-0.293319	-1.16336	-1.69751	0.857144	0.330429	0.775502	0.479787	0.280162	0.822459		+	1	10921.6	951	797	723	882	940	812	1158	1272	1455	1637	1640	1618
-1.5206	-1.09821	-0.623023	-0.221754	0.908135	0.72862	0.813098	-1.01262	-0.832197	-0.591634	0.130054	0.889331	1.19003	1.23514	-0.805989	-0.953583	-0.53647	0.214331	0.746952	1.14481	1.71594	-1.21901	-0.80453	-0.0421879	0.216861	0.172452	1.34187	1.62312	0.977391	0.933547	0.87651	0.978183	0.936905	0.916537		+	39	104854	422	477	671	484	429	464	347	213	235	303	235	227
-0.420756	-0.963342	0.0715913	1.39791	0.741451	1.0027	-0.320277	-0.226715	1.62632	0.0642141	0.957969	-0.066835	-1.70233	-1.47692	0.3718	0.564738	-0.0694259	0.355986	-0.578655	-1.42157	-1.36148	0.807841	0.7615	-0.254528	-0.0193474	-0.445685	-0.990193	-1.56482	-0.200509	-0.272934	-0.353299	0.902278	0.928928	0.777925		+	5	24212.2	2651	2699	2585	3136	3846	2928	3089	1997	2551	NaN	2384	2152
2.02212	0.921321	-0.437926	-0.0327049	-0.173097	-0.98354	-0.712328	1.60868	-0.00261008	-0.592489	-1.38769	-0.145295	-0.401083	-0.157475	0.534498	0.0190822	-1.28323	-1.65897	-0.268134	0.436136	0.455808	0.667702	0.669617	0.185164	-1.5018	-0.352904	-0.665021	-1.43478	0.735595	0.208254	0.679075	0.716244	0.240093	0.651729		+	4	8785.9	NaN	2858	NaN	NaN	NaN	NaN	NaN	2990	3093	NaN	3386	3139
1.60702	-0.0690761	-0.767829	-0.0964782	0.71645	-0.393334	0.652512	1.14594	1.25084	0.350148	-1.18717	-0.930351	1.0953	0.165669	0.265649	1.1188	0.944827	-0.992336	-0.390109	-0.517246	0.486466	0.428157	1.45691	0.426683	-1.03097	-0.824626	0.375098	0.719982	0.0344127	-0.0667597	-0.0653261	0.600732	0.835858	0.874599		+	18	85852.8	3200	3063	3653	2623	2805	2989	3937	2463	2356	3018	1829	2764
[truncated: 3,057 more rows]
[truncated: 10 more columns]

## Sheet: S3B conserved profiles
																											Copy number SGBS_00	Copy number hAPC_00	Copy number ThAPC_00	Copy number hWA_00	Copy number SGBS_02	Copy number hAPC_02	Copy number ThAPC_02	Copy number hWA_02	Copy number SGBS_04	Copy number hAPC_04	Copy number ThAPC_04	Copy number hWA_04	Copy number SGBS_06	Copy number hAPC_06	Copy number ThAPC_06	Copy number hWA_06	Copy number SGBS_10	Copy number hAPC_10	Copy number ThAPC_10	Copy number hWA_10	Copy number SGBS_12	Copy number hAPC_12	Copy number ThAPC_12
[truncated: 2,953 more rows]
[truncated: 38 more columns]

[truncated: 6 more sheets: S3C enrichment, S3D,E PCA, S3F Preadipocyte comparison, S3G Adipocyte comparison, S3H,I PCA, S3J D14 PPAR targets]
