# Supplementary material for: A spatiotemporal proteomic map of human adipogenesis
Source: Nat Metab. 2024 Apr 2;6(5):861–79. doi: 10.1038/s42255-024-01025-8 (PMC11132986; doi:10.1038/s42255-024-01025-8)
Supplement: Supplementary file 16 — Statistical Source Data Extended Data Fig. 4. [file 42255_2024_1025_MOESM16_ESM.xlsx]

## Sheet: S4A correlation matrix
Proteome TP	day_m2	day0	day1	day2	day4	day6	day8	day10	day12	day14	Transcriptome TP
	0.472456	0.461238	0.478122	0.471347	0.444194	0.444266	0.432108	0.407076	0.373	0.362776	X0.minutes
	0.467038	0.455928	0.473511	0.466939	0.440138	0.440169	0.427977	0.40213	0.367589	0.356848	X15.minutes
	0.440915	0.432119	0.449263	0.4434	0.417016	0.416926	0.406606	0.382712	0.349139	0.340368	X30.minutes
	0.469932	0.459673	0.47733	0.471964	0.444942	0.444302	0.432348	0.405856	0.37212	0.360405	X45.minutes
	0.461998	0.451846	0.469166	0.464064	0.436506	0.436235	0.423831	0.397391	0.363073	0.351215	X60.minutes
	0.453732	0.445756	0.462442	0.456945	0.430665	0.431529	0.419051	0.395309	0.362198	0.3511	X80.minutes
	0.46631	0.458107	0.47476	0.470287	0.444205	0.445738	0.434073	0.408961	0.375511	0.365453	X100.minutes
	0.461963	0.45409	0.471452	0.46636	0.440445	0.442898	0.429187	0.405928	0.371472	0.360407	X2.hours
	0.457162	0.4505	0.469075	0.463884	0.44006	0.441715	0.426087	0.402238	0.367621	0.357561	X2.5.hours
	0.441631	0.435112	0.455398	0.452894	0.432606	0.435432	0.418698	0.397569	0.362553	0.353369	X3.hours
	0.42707	0.416844	0.440055	0.443797	0.42769	0.432107	0.41904	0.397232	0.363981	0.356967	X12.hours
	0.414988	0.405279	0.428227	0.434489	0.424237	0.432232	0.419945	0.396505	0.365292	0.355099	X24.hours
	0.415737	0.403213	0.426035	0.436974	0.431381	0.443586	0.433754	0.41149	0.378411	0.368482	X2.days
	0.432589	0.416301	0.437282	0.447184	0.440484	0.463921	0.472539	0.461105	0.435602	0.425657	X4.days
	0.408945	0.399742	0.419921	0.425531	0.422807	0.450218	0.483798	0.494953	0.488873	0.487689	X8.days
	0.385355	0.378389	0.396185	0.400179	0.39851	0.426996	0.462673	0.479424	0.483463	0.487957	X12.days

## Sheet: B,D matched profiles
day0	day1	day2	day4	day8	day12	day0	day1	day2	day4	day8	day12
Transcriptome						Proteome						correll	Gene
1.57681	0.433001	0.38078	-0.391366	-0.878012	-1.12121	-0.691098	0.737382	1.46017	-1.05355	0.336581	-0.789483	0.157508	SEC63
0.440331	0.505463	0.535035	0.00350399	0.515354	-1.99969	-0.643708	0.875133	1.2685	-1.48674	0.0036226	-0.0168141	0.173575	YTHDC2
-1.68733	-0.754	0.480292	0.75995	0.434894	0.766196	0.495059	0.916095	0.711681	0.371138	-1.53116	-0.962815	-0.46116	RIPK1
1.8619	0.370401	-0.714289	-0.369814	-0.786207	-0.361991	-0.268459	0.997319	1.2359	0.161841	-0.819961	-1.30664	0.00891486	IARS1
-1.05218	1.25626	-0.204975	1.12427	-0.12709	-0.996286	-0.292723	0.414424	1.3039	0.768686	-1.24557	-0.948721	0.505813	TRIM16
0.570974	1.17829	0.351035	-1.62337	-0.693077	0.216148	-0.63105	1.2462	1.1917	-0.0061341	-0.840026	-0.960691	0.382182	CD248
1.70738	-0.39677	-0.677412	0.707749	-0.485323	-0.855624	0.0991752	1.00096	0.822292	0.53681	-1.23008	-1.22916	0.248752	ARL1
-0.0390685	0.92991	1.06225	0.364012	-0.851645	-1.46546	-0.832119	0.0892968	1.89472	-0.195249	-0.151265	-0.805382	0.673243	LAMC1
0.231751	1.0258	0.396715	0.756104	-0.844618	-1.56575	-0.418891	1.41962	0.955786	-0.009416	-0.970675	-0.97642	0.815979	MRTFA
0.198658	1.55626	-0.271244	-0.796693	-1.23633	0.549343	-0.85669	0.656877	1.4201	0.513928	-0.70891	-1.0253	0.0741304	TBL2
0.625843	0.295226	0.735154	0.654592	-0.491222	-1.81959	0.00197632	1.09773	1.10287	-0.102146	-0.624595	-1.47584	0.812295	SND1
1.18245	0.233672	-0.00679466	0.768107	-0.547166	-1.63027	0.815422	1.01854	0.723706	-0.659759	-1.46741	-0.430496	0.439052	SAMD9
1.52183	0.423115	-0.256266	-1.3368	-0.719249	0.36737	0.762113	1.05038	0.798041	-0.354825	-1.19492	-1.06079	0.468761	RAB32
1.55385	-0.813256	-1.10681	0.189682	0.657299	-0.480766	-0.808266	0.685935	1.49715	-0.202377	0.0869991	-1.25945	-0.569304	DARS1
0.600542	1.62057	-0.999832	-0.388172	-0.924354	0.0912445	0.061086	0.864634	1.40002	-0.221528	-0.938772	-1.16544	0.177102	TAP2
0.901935	0.609297	0.621655	-0.172853	-1.83969	-0.120346	-0.415844	0.238595	1.45651	0.743471	-1.16986	-0.85287	0.560414	TRIM38
-0.937535	-1.08102	-0.223827	-0.120376	0.961723	1.40104	-1.14097	-0.180709	-0.858162	-0.114213	0.769714	1.52433	0.869357	CLYBL
-0.867937	-1.39597	-0.128932	0.636844	1.28666	0.469328	-0.428538	-0.976951	-0.431852	-0.690433	1.3081	1.21967	0.721445	RALGAPA2
-1.45672	-0.722792	-0.182176	0.246586	0.946368	1.16873	-0.445018	-0.874608	-0.6027	-0.590451	0.966458	1.54632	0.793296	F11R
-1.65927	-0.240248	-0.16702	0.204853	0.491355	1.37033	0.25189	-0.981174	-1.06473	-0.176069	0.326038	1.64405	0.474526	TDRKH
0.522593	-1.2581	-0.710765	1.48198	0.452237	-0.487949	1.29072	1.05834	0.0701233	-0.560204	-1.21874	-0.640237	-0.355157	MAP3K20
1.33938	-0.52041	-1.40665	-0.551821	0.607535	0.531965	1.43907	0.842846	0.109554	-1.12768	-0.893075	-0.370712	0.243446	SH2D4A
0.69968	-0.315057	-0.571752	-1.10876	-0.355862	1.65175	1.07795	0.699855	0.0381944	0.568	-0.890009	-1.49399	-0.453775	RNPEP
1.9275	-0.442418	-0.242094	-0.0213048	-0.234206	-0.987474	1.31749	0.908748	-0.0395561	-0.320275	-0.388898	-1.47751	0.740778	FRMD6
1.55117	-1.60005	0.103012	0.0610357	0.0222574	-0.137421	1.65666	0.667235	-0.386805	-0.787415	-0.13908	-1.01059	0.310005	PBK
1.59858	-0.873216	-1.17922	0.413483	0.264803	-0.224431	1.27011	1.08311	0.0798131	-0.431412	-0.906009	-1.09561	0.163612	PDLIM5
0.98296	-0.997487	-1.09384	-0.423227	0.270664	1.26093	0.98947	0.856136	0.327369	0.296255	-1.38377	-1.08546	-0.421615	S100A16
0.691026	0.121436	-1.91964	0.87764	0.000435514	0.229098	1.22176	0.782554	0.424676	-0.157658	-0.900905	-1.37043	-0.0657297	USP9X
1.70028	-1.42885	-0.157886	-0.164026	0.109886	-0.0594087	1.56058	0.616144	-0.224651	-0.0308968	-1.34011	-0.581067	0.340169	FBLIM1
1.95943	-0.611105	-0.45404	-0.219779	-0.727924	0.0534174	1.63388	0.7985	-0.236913	-0.591427	-0.817314	-0.786722	0.700794	NEK7
1.95834	0.0751529	-0.60417	-0.747848	-0.37776	-0.303718	1.46536	0.767997	-0.203052	0.0436121	-1.22298	-0.850938	0.747579	SPC24
0.271715	-1.18495	-1.05766	0.852009	1.28455	-0.165666	1.50268	0.940275	-0.0991387	-0.735842	-0.886926	-0.721047	-0.449562	PHACTR4
0.990133	0.325928	-0.001355	0.299585	0.315505	-1.9298	1.21515	0.988214	0.426647	-0.947001	-1.00233	-0.68068	0.447659	LRRFIP1
1.70267	0.528868	0.0148674	-0.621333	-0.573275	-1.0518	1.13973	1.07176	0.120142	-0.110294	-0.939563	-1.28178	0.892906	SLFN5
1.43963	0.728173	-0.67453	0.258801	-0.463488	-1.28858	1.71295	0.503755	0.0698559	-0.573035	-0.92988	-0.783648	0.815639	GCLM
1.67007	-0.971734	-0.730144	-0.438885	-0.228382	0.699072	1.16848	0.822299	0.494473	-0.268586	-0.80418	-1.41249	0.0210915	RRM1
1.48215	0.835466	0.139312	-0.602183	-0.887708	-0.967039	1.75092	-0.60922	-0.625466	0.29058	-1.02067	0.213859	0.504654	STC2
0.722812	0.565151	0.629161	0.10458	-1.9349	-0.0868062	0.828946	1.35736	0.407792	-0.842239	-0.70234	-1.04952	0.596966	TOR1B
1.24223	-0.0297628	1.11134	-0.362981	-1.26914	-0.691686	1.76037	0.577529	-0.294818	-0.764108	-0.440854	-0.838116	0.651705	TRAFD1
0.876489	-0.773929	-1.29283	1.00582	-0.590676	0.775129	1.25223	1.13938	-0.151762	-0.354735	-0.620008	-1.2651	-0.111844	IRF3
0.722156	0.101104	-1.49171	-0.94443	0.647625	0.965252	1.37533	0.902584	-0.180451	-0.219873	-1.41326	-0.464321	0.0395687	NTAQ1
1.73452	-0.864469	-0.831159	0.460487	0.079381	-0.578759	1.56866	0.550192	-0.0887709	0.0712973	-0.96197	-1.13941	0.586988	VTA1
0.739567	0.566947	-0.0343498	1.00641	-1.64999	-0.628584	1.23038	0.85214	-0.149995	-1.57049	0.139559	-0.501592	-0.0194632	UCK2
0.973409	0.278594	-0.240085	1.00237	-0.342391	-1.6719	1.0876	0.752553	0.560771	-1.40926	-0.0169692	-0.974697	0.271301	SUGT1
0.203565	-1.29932	-0.979303	1.0257	-0.0705794	1.11993	1.45699	0.698606	0.0179643	-1.39221	-0.121137	-0.660216	-0.55751	NUDC
-0.258582	0.0409322	-1.645	-0.177443	0.782409	1.25769	0.452596	-0.265606	0.175365	-1.10845	1.63536	-0.889269	-0.0117196	PIN4
0.767242	-0.227603	-0.0756542	0.626551	-1.84269	0.752154	1.56205	0.823526	-0.140478	-0.687942	-0.48157	-1.07559	0.133801	TRMT112
0.555144	-1.57202	-0.954539	0.724698	0.563795	0.682919	1.54582	0.910945	-0.357614	-0.958021	-0.365822	-0.775307	-0.332502	ZC3H7B
0.691894	-1.13731	-0.184262	1.41475	0.272358	-1.05743	0.481081	1.24933	0.827444	-0.77232	-0.485016	-1.30052	-0.218003	RAB3GAP2
1.27185	0.465213	-0.494408	-0.273496	-1.57479	0.605632	1.36103	0.864761	0.360532	-0.993442	-0.712073	-0.88081	0.562938	AAGAB
1.43412	0.207983	-0.0558863	0.308033	-0.237204	-1.65704	1.64581	0.447016	0.155243	-0.339512	-0.69852	-1.21004	0.902154	DYNC1I2
0.534704	-1.22552	-1.0638	-0.229299	0.818735	1.16517	1.11205	1.07211	0.167412	-0.102458	-0.972689	-1.27643	-0.631501	PSMD2
-0.174729	1.39335	-0.864107	0.888831	-1.221	-0.0223505	1.46164	0.831122	0.221917	-0.935788	-0.81652	-0.762367	0.178629	MAP2K1
1.29494	-0.58538	-0.470653	-1.37623	0.898962	0.238361	1.60092	0.722188	-0.120075	-0.929049	-0.300513	-0.97347	0.49665	UBE2K
1.67464	-1.28366	-0.100729	-0.531418	-0.21569	0.45686	0.307175	1.2307	0.534404	-1.65641	0.16304	-0.578908	-0.107725	KPNA2
1.5024	-0.935647	-0.305085	0.77833	0.0402144	-1.08021	1.75824	0.330358	0.0137927	-0.734484	-0.281318	-1.08659	0.583807	YAP1
1.67787	-0.292085	0.139078	-1.43637	-0.124942	0.0364407	1.54252	0.747538	-0.211726	-1.30928	-0.443999	-0.325048	0.852918	CLIP1
1.74539	-0.256333	-0.611094	0.0325971	0.285958	-1.19652	1.03433	0.282955	-0.647338	-1.4844	1.07653	-0.262073	0.540278	MARCKS
1.98731	-0.0662058	-0.469267	-0.297326	-0.765853	-0.388661	1.69967	-0.0432405	0.387186	-0.0907313	-1.12512	-0.827764	0.881865	JUNB
0.910454	0.569417	-1.58194	-0.904726	0.600769	0.406024	1.45502	0.117932	0.65026	-0.353393	-0.399571	-1.47025	-0.0308147	TIPRL
-0.833977	-0.530179	-0.0195353	-0.977298	0.80582	1.55517	1.29341	1.09712	-0.0858615	-0.345198	-0.783342	-1.17612	-0.756321	EIF1B
0.453494	-0.651279	-1.46492	-0.376994	0.98938	1.05032	1.59884	0.361433	0.219847	-0.795611	-0.112025	-1.27248	-0.195959	TXNL1
1.33053	0.69037	-0.054093	0.331212	-1.15183	-1.14618	1.0781	0.776316	0.825671	-0.93067	-0.594581	-1.15483	0.725196	HGS
0.425067	-0.0314813	-0.172456	1.39002	0.0771891	-1.68834	1.20913	1.00996	0.224659	-1.29363	-0.317509	-0.832609	0.00529396	KPNA3
-0.107357	-0.037566	-0.869432	-1.12873	1.6463	0.496783	0.367864	0.230484	-0.0958045	-1.85841	0.214507	1.14136	0.610587	RNF126
0.664879	-0.59712	-0.266476	-1.58468	0.771469	1.01193	1.36537	0.352097	0.868754	-0.850223	-0.751129	-0.984873	0.0474592	TSG101
-0.305009	0.194739	0.444942	1.61926	-1.24166	-0.712273	0.459527	1.12473	1.00158	-0.98229	-0.434302	-1.16925	0.0612024	EIF4B
1.06349	-1.07849	-1.2491	1.04074	-0.0252655	0.248628	1.62434	0.641486	0.00289289	-0.465025	-0.670457	-1.13324	0.0566468	HARS1
0.637936	-0.292901	-1.30705	-0.895409	0.559848	1.29757	1.13057	0.0910105	0.71742	-1.62742	0.345114	-0.656692	0.111037	AAK1
0.788149	1.19609	0.121405	-1.47107	-0.850237	0.215658	2.01266	-0.285433	-0.227267	-0.698069	-0.46127	-0.340618	0.512583	AARS1
-0.0133884	-0.929435	-1.00769	-0.25286	0.540819	1.66256	1.79044	0.593551	-0.484517	-0.659898	-0.577769	-0.661806	-0.266659	ADPRS
0.642538	-0.666333	-1.36675	-0.249554	0.16129	1.4788	1.74375	0.325847	-0.39202	0.103823	-0.664888	-1.11652	-0.0690326	DYNLRB1
0.0170606	-0.981112	-1.03468	-0.27242	0.739805	1.53135	1.53809	0.691765	-1.08112	-0.835724	0.189537	-0.502544	0.0128946	SSU72
0.833046	-0.0518288	-0.01037	0.70957	0.422532	-1.90295	1.5011	0.602349	0.0323107	-1.38596	-0.675616	-0.0741869	0.01824	RIOK2
0.413492	-1.05742	-1.25881	-0.131922	0.877755	1.1569	1.51678	0.554912	-0.226433	0.279214	-1.00966	-1.11481	-0.377471	TUBB6
1.02198	-0.149168	-1.58516	-0.219244	-0.219244	1.15084	1.17744	1.03936	0.21726	-0.679434	-1.36985	-0.384776	0.142073	PHLDA2
1.19966	-1.10513	-0.987818	-0.345433	0.130908	1.10781	1.2138	0.25799	-0.048303	-1.79686	0.468967	-0.0955935	0.358989	MAP7D1
0.455913	-1.59034	-0.62764	-0.152901	1.03527	0.879693	1.70265	0.707951	-0.793267	-0.284887	-0.637619	-0.694831	-0.215905	USP14
0.483915	-1.76317	-0.506543	0.437419	0.286849	1.06153	1.70103	0.479643	-0.248402	-1.1384	-0.0778212	-0.716052	-0.235421	RANGAP1
0.991456	-0.895141	-1.42194	-0.175411	0.615429	0.885607	1.48245	0.599546	-0.223982	0.260094	-0.856737	-1.26137	-0.0876737	ENO1
-2.03506	0.33219	0.334862	0.520607	0.47838	0.36902	1.77324	-0.563583	-0.723079	-0.93352	0.371475	0.075467	-0.863688	VTN
0.289639	-1.1259	-1.27776	0.451329	0.367751	1.29494	1.4766	0.23016	-0.264444	-1.63635	0.0852605	0.10877	-0.0119774	ZPR1
-1.71289	0.0544936	0.508011	0.614647	-0.533279	1.06902	0.309956	1.64577	-0.0683808	-1.1307	0.18111	-0.937758	-0.454004	EDF1
-0.0381669	-0.938827	-0.647025	1.79895	-0.560218	0.385288	1.1723	0.446487	0.0626827	-1.76837	0.425241	-0.338345	-0.810853	PPM1G
1.66396	-0.390778	0.189837	0.403716	-1.19526	-0.671468	1.16775	0.973425	0.107119	-0.306328	-0.380267	-1.5617	0.592501	DCTN1
1.92393	0.144653	-0.429368	-0.814823	-0.200702	-0.623691	0.268006	1.07651	0.447754	-1.57762	0.619615	-0.83427	0.432109	GOLGA2
0.824534	-0.735969	-1.09401	-0.716786	0.320361	1.40187	1.60605	0.748658	-0.0762131	-1.02456	-0.722844	-0.531094	0.122985	SRA1
0.187519	-1.10723	-1.04858	-0.270114	0.944325	1.29408	1.61084	0.647034	-0.0768265	-1.00648	-0.960004	-0.214558	-0.249228	OPTN
0.530948	1.47527	-0.0956994	0.296171	-1.17427	-1.03242	0.81482	0.861191	-0.200487	-1.45656	0.836827	-0.855793	0.238358	GPKOW
0.126861	-0.926106	-0.481396	1.46021	0.844601	-1.02417	1.41315	1.01251	-0.0861569	-0.849841	-0.481532	-1.00813	-0.266418	HSPH1
1.30569	0.617454	0.406707	-1.26744	0.00626929	-1.06868	1.17552	1.04182	0.141385	-1.19481	-1.03354	-0.130373	0.776568	ANKLE2
0.59531	-1.36815	-1.07233	0.211285	0.467334	1.16655	1.52779	0.866123	-0.104043	-1.01451	-0.814242	-0.461126	-0.259342	TOMM34
0.765855	-1.06985	-1.2913	-0.109514	0.591388	1.11342	1.01971	0.738746	-0.829058	-1.58491	0.314732	0.340781	0.360058	SLC9A3R2
0.646324	-0.495524	-1.29532	1.59645	-0.28961	-0.162315	0.73694	0.851045	0.531462	0.0345321	-0.325597	-1.82838	-0.0375253	KARS1
1.2989	-0.262574	-0.821433	0.805803	0.325997	-1.34669	1.51703	0.618315	0.162187	-0.613643	-0.344096	-1.33979	0.574505	PAK2
1.32348	-1.58743	0.411583	0.518772	-0.148938	-0.517465	1.52425	0.532713	-0.611753	-1.29181	-0.487861	0.334456	0.0298639	BCAR1
1.55498	0.208302	-0.409886	0.0226887	0.15555	-1.53164	0.473867	1.41601	0.341142	-1.54306	-0.478768	-0.209192	0.220581	HSPA13
-0.564788	-0.818756	-0.865128	-0.272222	1.18748	1.33341	1.65958	0.220722	0.240322	-0.574951	-0.218664	-1.32701	-0.639706	GART
0.0481395	-1.03849	-1.30559	0.383059	0.611234	1.30165	1.41928	0.896769	0.0216208	-0.367342	-0.756123	-1.21421	-0.614912	GSPT1
-0.136327	-0.915577	-1.1225	1.65253	0.171248	0.350628	1.44677	0.876775	-0.714056	-1.20439	0.0161158	-0.421219	-0.466737	HSP90AB1
1.47121	-0.812453	-0.824622	-0.0192202	0.952179	-0.767097	1.54483	0.946282	-0.493718	-0.694947	-0.383671	-0.918774	0.452783	TXNDC9
0.604368	1.02288	-0.224689	0.170366	0.279351	-1.85227	1.34931	1.17925	-0.276633	-0.632556	-0.788354	-0.831015	0.659027	MPDZ
-0.156443	-1.08733	-1.0494	1.47301	0.714952	0.105214	1.34413	0.97459	0.0759305	-1.11232	-0.3426	-0.939727	-0.666388	NAA50
-0.192835	-0.982016	-0.922444	-0.311584	0.931383	1.4775	1.61667	0.753439	-0.513878	-0.404289	-0.315416	-1.13653	-0.484928	PFDN1
-0.00907468	-1.57971	-0.188565	0.514557	1.47008	-0.207293	1.70425	0.713948	-0.846144	-0.691599	-0.395825	-0.484629	-0.364209	AK6
0.292917	-1.5933	-0.76043	0.384015	0.489072	1.18772	1.68509	0.186581	-0.300909	-1.4184	-0.15241	4.88e-05	-0.0388073	JPT2
0.984774	0.508049	0.608136	0.229037	-0.601357	-1.72864	1.23919	1.14757	-0.339057	-0.0974251	-0.72894	-1.22134	0.82489	PABPC1
1.31213	-1.3513	-0.914885	0.0651944	0.773065	0.11579	1.52904	0.866174	-0.208772	-1.1561	-0.494912	-0.535436	0.101374	SEC23B
-0.991999	1.36344	0.471377	-1.01802	0.752082	-0.576877	-0.697942	0.493465	0.998016	1.16212	-1.05039	-0.905266	0.076959	VPS39
-0.192626	-1.49327	-0.573153	0.0726309	1.16041	1.02602	-1.79097	-0.208851	0.972099	0.886595	0.00795847	0.133165	0.0619911	ELMOD2
0.0665737	0.597259	0.412652	-1.75497	-0.421828	1.10032	-1.76585	-0.516615	0.865817	0.748194	0.536739	0.131718	-0.292674	HGSNAT
-0.989608	-0.897415	-0.0368026	-0.448973	1.50049	0.872311	-0.624729	-1.31733	-0.600568	0.399324	0.902354	1.24095	0.815943	THEM4
-0.251659	0.0205763	-1.71061	-0.0607624	1.02841	0.974042	-1.55368	0.427879	0.403498	1.37382	-0.590869	-0.0606507	-0.208127	SLC25A3
-0.686041	-1.11716	0.0846866	1.08226	1.29291	-0.656658	-1.88486	-0.283419	0.635663	0.620824	0.171483	0.740314	0.414206	ABCD3
-1.0523	-0.0829086	-0.778224	-0.237107	0.400177	1.75037	-1.71218	-0.543596	0.722815	-0.00118329	0.575122	0.959021	0.638671	ABHD16A
-1.59531	-0.836032	0.268832	0.958812	0.743277	0.46042	-1.78741	-0.322525	0.954516	0.820285	0.342246	-0.00711479	0.883064	PRICKLE2
-2.03971	0.339721	0.445311	0.432081	0.431808	0.390789	-1.01999	0.550821	0.581046	0.999838	0.36636	-1.47808	0.507789	CALCRL
-1.42376	-0.62559	-0.271986	0.134653	0.87124	1.31544	-1.61188	-0.59718	-0.145685	0.961079	0.950985	0.442677	0.84968	FCGRT
1.27639	-0.277948	0.0288219	0.731814	-0.101721	-1.65736	-0.461354	-0.747087	-0.38638	1.12293	1.39944	-0.927542	0.364868	PLCD1
0.0904989	0.400772	-1.6166	0.153355	1.41386	-0.441893	-1.33159	-0.697686	-0.300999	1.13108	1.17017	0.0290212	0.380314	DLG1
-0.111833	1.18022	0.806597	0.396217	-0.813244	-1.45795	-1.50716	-0.514206	-0.124873	0.882494	1.29185	-0.0281029	-0.239801	SCPEP1
-0.438088	0.257285	-0.271678	-0.19915	-1.16014	1.81177	-1.47785	-0.917308	0.163248	0.84019	1.06566	0.32606	-0.0891647	CHID1
-1.95835	-0.0589444	0.49875	0.815284	0.33367	0.369594	0.643903	-1.57359	-0.537981	1.29519	-0.166145	0.338628	-0.0621773	TSKU
-0.330153	1.75455	0.459456	-0.399048	-1.15465	-0.330153	-1.54037	-0.654092	0.5848	1.10384	0.758401	-0.252588	-0.320634	PDPR
-1.63636	-0.341848	1.31755	-0.120998	0.117505	0.664149	-1.64646	-0.778535	0.722047	0.62198	0.84919	0.231777	0.818026	POMGNT2
0.973442	0.819262	-0.870439	-0.941167	-0.922639	0.94154	-1.72318	-0.392723	0.621654	0.698531	0.983281	-0.187563	-0.856303	HP1BP3
-0.537993	0.74473	1.11797	0.403984	-0.074186	-1.6545	-1.20892	-0.632864	0.175887	1.59403	0.566759	-0.494891	0.359286	ITSN1
0.53714	0.474329	1.40202	-0.332207	-0.690924	-1.39036	-1.74734	-0.273473	0.426041	0.843985	0.965462	-0.214677	-0.223985	CTBS
-1.74036	-0.655364	0.316857	0.681572	0.682694	0.714596	-1.62415	-0.783074	0.155516	0.688596	0.901768	0.661349	0.989328	PLTP
-1.1683	0.885875	1.13166	0.64064	-0.587813	-0.902059	-1.78636	-0.31328	0.743426	0.949352	0.498443	-0.0915843	0.609719	HSD11B1
-1.93556	-0.145083	0.269091	0.718668	0.394029	0.698856	-1.98033	0.131667	0.351166	0.844912	0.252758	0.399829	0.978936	NPR1
-1.37344	0.844071	1.17113	0.512622	-0.352942	-0.801447	-1.98165	-0.032026	0.631565	0.46909	0.591244	0.321778	0.641639	NID1
0.497163	-0.101099	-0.0116337	1.03189	0.448282	-1.8646	-0.856408	-0.453743	-0.164289	1.22303	1.24514	-0.993734	0.659026	RO60
0.191213	0.418761	-0.834876	0.722858	-1.56133	1.06338	-1.8479	-0.194883	0.729085	0.840202	0.55115	-0.0776588	-0.275881	PEX11B
-0.247145	-1.20303	-0.577025	-0.0628699	0.348421	1.74165	-1.43728	-0.134537	0.403494	1.22324	0.764848	-0.819761	-0.190782	MACROH2A1
-1.91909	-0.268961	0.37449	0.593498	0.546784	0.673277	-1.9468	-0.164697	0.345282	0.491596	0.706727	0.56789	0.994044	CFD
-0.698849	0.965308	0.870274	0.736529	-0.424098	-1.44916	-1.72198	0.16373	1.22236	0.528216	0.232692	-0.425023	0.666308	LAMB1
-0.207261	1.04788	0.904328	0.574352	-1.05547	-1.26383	-1.652	-0.526308	0.0760549	1.10727	0.862919	0.132063	-0.116412	MAN2B2
-1.02924	-1.03743	0.498636	1.09432	1.04495	-0.57123	-1.49834	-0.186325	0.429828	0.598419	1.31865	-0.662242	0.872172	DDB2
-1.9271	0.364274	0.146226	1.01129	0.319612	0.0857018	-1.35611	-0.955989	0.258753	1.0252	1.06204	-0.033894	0.735252	ADAMTSL4
-1.88081	0.480808	0.60794	0.585702	0.601904	-0.395545	-1.29828	-0.939549	0.495513	0.986092	1.05924	-0.303017	0.725258	RFTN2
-1.31513	0.862553	0.860152	0.81135	-0.170489	-1.04843	-1.72326	0.341751	0.764775	0.888975	0.364565	-0.636808	0.909136	FKBP5
-1.90638	-0.0142864	0.770476	0.356592	0.802891	-0.00929171	-1.59673	-0.366764	0.693352	1.10102	0.636218	-0.467089	0.89824	NFIA
-0.494204	-1.37309	-0.449236	0.0294112	1.30523	0.981888	-1.1042	0.088494	0.330529	1.20353	0.760827	-1.27918	0.00962886	CAV1
0.858515	0.864015	0.444817	-0.0429265	-0.33415	-1.79027	-1.37864	-0.954045	-0.000102595	0.363308	1.22736	0.742126	-0.752452	FBN2
0.735493	1.08351	0.640606	-0.126752	-0.904246	-1.42862	-1.74907	-0.378253	0.447564	0.804145	0.970422	-0.0948051	-0.450709	FBN1
-1.96636	0.152903	0.13111	0.359807	0.450511	0.87203	-1.66788	-0.507262	0.143439	0.96231	1.00505	0.0643408	0.815206	STOM
0.593031	0.774365	0.625931	0.559115	-1.0679	-1.48454	-0.198074	-0.187523	0.149918	0.98478	0.976886	-1.72599	0.38017	ENPP1
1.81738	0.18524	-0.226999	-0.142686	-1.17542	-0.45751	-0.610302	0.432288	-0.0872093	1.0533	0.833375	-1.62145	-0.279461	GBA
-0.597284	0.623845	1.54869	0.298796	-1.00882	-0.865233	-1.39241	-0.698863	0.506328	1.11441	0.929457	-0.458927	0.194447	GSR
-0.416202	0.45038	0.457112	1.20574	0.0236172	-1.72065	-1.63307	-0.361889	0.496782	1.14253	0.719452	-0.363809	0.552869	H6PD
-0.433674	-1.03597	-0.919688	0.276206	0.516223	1.5969	-1.21588	-0.515501	0.411662	1.45281	0.628762	-0.761859	0.0383964	COX7A1
-0.837493	1.36729	0.970259	0.018308	-1.16825	-0.35011	-1.72705	-0.0703059	0.75096	1.11587	0.282142	-0.351613	0.378562	APOL2
-0.23376	1.4882	0.832096	-0.593088	-0.21228	-1.28117	-1.48419	-0.970967	0.781465	0.974037	0.50829	0.191362	-0.275711	LSAMP
-1.91451	-0.152668	0.448169	0.869268	0.182742	0.566995	-1.30607	-0.680516	-0.493459	1.15848	1.0922	0.229362	0.743977	LIPA
-1.74863	0.0176412	0.622994	1.00287	0.573425	-0.468294	-1.86262	-0.249381	0.249166	0.815747	0.833958	0.213135	0.920872	APOD
-0.763766	-0.0443491	-0.246092	1.97636	-0.353942	-0.568209	-1.76291	-0.396206	0.587814	0.173913	1.13634	0.261045	0.20251	NOP56
0.62205	-0.45532	-0.23137	0.371338	-1.59683	1.29013	-1.60421	-0.747419	0.0094345	0.619401	0.868812	0.853984	-0.143071	SPATA20
-1.36249	-0.923953	-0.16443	0.815922	1.17848	0.456466	-0.0711595	-1.33888	-0.736217	1.03759	1.25044	-0.141777	0.742115	CRYL1
0.116846	0.98535	0.885312	0.330934	-0.693095	-1.62535	-1.41132	-0.281476	0.789505	1.07126	0.672293	-0.840272	0.302197	FKBP7
1.12867	0.511564	0.750244	-0.232622	-0.569387	-1.58847	-0.847871	0.201618	1.04788	0.693187	0.468125	-1.56294	0.397444	GPC6
-0.272054	0.914614	0.737875	0.742269	-0.452619	-1.67008	-0.648437	0.942851	1.33722	0.221669	-0.665978	-1.18732	0.894872	IRAK3
-0.526668	0.247601	1.44467	0.55606	-0.235152	-1.48652	-1.12097	-0.172382	0.947716	1.31994	0.0599644	-1.03426	0.834831	PLXND1
-0.629285	0.829188	0.963425	0.843329	-0.640204	-1.36645	-1.31437	-0.511332	0.458391	1.31492	0.757795	-0.705405	0.486483	SAMHD1
0.28028	0.458199	1.27347	0.393769	-1.05969	-1.34603	-0.324674	-0.256722	0.557055	1.55749	-0.0893179	-1.44383	0.630425	TBC1D2B
-0.489524	-1.53339	-0.0482666	1.28543	0.864962	-0.0792153	1.09255	-0.0412059	-0.880498	0.838508	0.391325	-1.40068	0.224418	NUDT4
-0.365932	1.12266	0.702655	0.764071	-1.27956	-0.943898	-1.26709	-0.208811	0.43157	1.44941	0.498109	-0.903187	0.371018	CUTC
-1.62452	-0.300377	-0.0213486	1.27703	0.790405	-0.121187	-0.566839	-1.09894	-0.440988	0.365524	1.77256	-0.0313135	0.626396	PLXNA4
-0.833888	-0.944446	-0.73514	0.127819	1.12138	1.26428	-1.35217	-0.620513	0.375291	0.938932	1.20883	-0.550361	0.443493	FRMD8
-0.0926998	0.56971	0.893148	0.741988	-0.31851	-1.79364	-0.0299239	-0.106068	0.447607	1.35833	0.0448264	-1.71477	0.882277	PLEKHF1
-1.89316	0.696622	0.0875187	0.783798	-0.194991	0.520216	-0.783632	0.780639	0.825761	0.917959	-0.263352	-1.47738	0.420382	NUDT16
0.272423	1.18395	1.00423	-0.361681	-0.747803	-1.35112	-1.27452	-0.370925	0.92607	1.12943	0.509373	-0.919423	0.119294	RAB8B
-0.15746	1.36609	1.05555	-0.393423	-0.72303	-1.14772	-1.39617	0.501375	0.824839	1.1161	-0.119277	-0.92686	0.497268	SMPDL3A
-1.57996	0.0276333	1.43414	0.472594	-0.460092	0.105692	-1.0973	-0.632409	0.896691	1.24676	0.483034	-0.896777	0.654877	NEK9
-0.790141	0.702759	1.11903	0.871931	-0.782219	-1.12136	-0.66412	-0.110989	1.02433	1.18938	0.0045647	-1.44317	0.84896	ABCA6
0.11839	-0.0497519	-0.0324451	1.34483	0.363113	-1.74414	-0.59081	0.586674	1.11378	0.783182	-0.371312	-1.52151	0.687376	LRP1
-1.20101	1.04712	1.01487	0.580174	-0.553082	-0.888072	-1.26714	0.0515644	0.89298	1.19096	0.197832	-1.06619	0.802099	AOX1
-1.79675	0.738165	-0.0995699	-0.19309	0.310459	1.04078	-2.00743	0.478838	0.459234	0.581616	0.434687	0.0530549	0.79849	RHOB
-0.611355	0.828021	1.0761	0.75332	-0.776148	-1.26994	-1.40885	-0.38975	0.887971	1.10726	0.54565	-0.742287	0.569481	PTEN
-0.643841	0.535738	0.823302	0.941167	-0.00263629	-1.65373	-1.44665	0.437618	0.888785	0.628078	0.583439	-1.09127	0.858371	COL18A1
-0.406152	0.45655	1.22863	0.658509	-0.333793	-1.60375	-0.773577	0.195112	1.28945	1.04567	-0.698792	-1.05787	0.921185	MAN1A1
-0.603333	0.728605	1.10003	0.823008	-0.779289	-1.26902	-1.06224	-0.0621472	1.16589	1.23789	-0.920493	-0.358898	0.813939	LAMA2
-0.379361	0.669318	0.298496	1.1532	-0.0127957	-1.72886	-0.983811	0.3146	1.04384	0.979549	0.0182913	-1.37247	0.879514	PTPRG
-0.0320754	0.571024	0.914388	0.918622	-0.886119	-1.48584	-1.29961	0.189982	0.49607	1.2268	0.510615	-1.12386	0.58963	FBL
1.63395	-1.29914	-0.754763	0.0760941	0.234669	0.109188	-0.962552	0.280458	0.496896	1.42665	0.0655677	-1.30702	-0.466184	HK1
-0.528027	0.7046	1.29269	0.616013	-1.03862	-1.04665	-0.018177	0.568615	0.274958	0.99332	0.080641	-1.89936	0.656357	LAMP2
-0.514284	-1.07399	-0.527612	-0.362	1.01235	1.46554	-0.652514	0.267944	1.03961	1.22176	-0.648752	-1.22804	-0.679895	PYGM
-0.525668	1.36787	0.934394	0.174701	-1.12603	-0.825261	-0.918774	0.2224	0.804734	1.2888	-0.0575757	-1.33958	0.586922	PYGB
-0.369651	0.772459	1.35356	0.14165	-0.395265	-1.50275	-1.30229	-0.770796	0.630728	1.28668	0.645475	-0.489804	0.280578	MELTF
-0.220564	1.31389	1.06891	-0.252972	-1.26755	-0.641709	-1.40948	-0.73423	0.500546	1.22015	0.779607	-0.356598	-0.237361	FYN
-0.98682	1.12086	1.21574	0.211766	-0.662915	-0.89863	-0.497927	0.770361	1.01394	0.863596	-0.883232	-1.26674	0.898848	ANGPTL1
0.486544	1.37331	0.654747	-1.18423	-0.949151	-0.381221	0.0386268	0.250339	0.988182	0.873977	-0.411548	-1.73958	0.205678	ETHE1
-0.613131	-1.02819	-0.57618	-0.252853	0.990591	1.47976	0.00664621	0.148919	0.580298	1.02272	0.13283	-1.89141	-0.683481	TMEM63A
0.23757	0.50338	0.861362	0.812429	-0.775691	-1.63905	-0.607444	-0.332855	0.471033	1.30776	0.638242	-1.47674	0.61634	ROCK2
0.262787	-0.050697	-0.466587	0.862981	1.07068	-1.67916	-1.22474	0.012497	0.470069	1.22575	0.669113	-1.15269	0.633591	SLIT3
-0.303966	0.880411	0.988312	0.589991	-0.584344	-1.57041	-1.20558	0.35356	0.720345	1.112	0.279776	-1.2601	0.772223	JAK2
0.13211	1.39792	0.647209	-0.932759	-1.31689	0.0724131	-0.466784	0.643142	0.836717	1.03853	-0.533195	-1.51841	0.200486	SUMF2
-1.75274	-0.583568	0.20322	0.574245	0.804923	0.75392	0.131565	0.0388506	0.30419	0.681075	0.792742	-1.94842	-0.126241	TSPAN14
-1.50146	-0.512984	0.983394	1.20409	-0.245565	0.0725207	-0.94227	0.35006	0.847456	1.04988	0.159064	-1.46419	0.637499	CLASP1
0.396172	0.76573	0.804364	0.476032	-0.77355	-1.66875	-0.828394	-1.50142	0.845199	0.81847	0.809187	-0.143042	-0.15913	COL6A3
0.553783	-0.365632	0.1182	1.59751	-1.25298	-0.650884	-0.763759	-0.0353347	0.65579	1.33068	0.275147	-1.46252	0.480086	EML3
0.972926	1.14389	0.346947	-1.40844	-0.732612	-0.322706	-0.99107	-0.355938	0.121953	1.53878	0.697292	-1.01102	-0.736188	BST1
0.843829	0.980243	0.528228	0.0893109	-1.04855	-1.39306	-1.35282	-0.586149	0.582508	1.30331	0.653849	-0.600698	-0.228162	ALDH1L2
-0.847924	-1.44019	0.137134	1.34371	0.571947	0.235321	-0.981646	-1.23039	0.0626443	1.04524	1.19101	-0.0868566	0.935643	RXRA
0.307149	-1.5034	-0.819221	0.274336	0.432792	1.30834	0.506777	0.476556	0.541933	0.431457	0.0516486	-2.00837	-0.698336	PI4K2A
-0.442185	0.0308216	0.335184	1.79127	-0.780928	-0.934165	-0.762056	0.739055	0.916363	0.618822	0.111967	-1.62415	0.641034	WDR43
-0.382902	-0.760687	-1.24732	1.53336	0.433515	0.424043	-0.664187	0.232588	0.972636	0.180032	0.917424	-1.63849	-0.231363	UTP4
1.38329	-0.480778	-0.964567	1.11242	-0.264557	-0.78581	-0.937741	0.622169	0.68765	-0.00415886	1.07956	-1.44748	-0.282474	DCAF13
1.15799	0.126402	0.458126	0.529253	-0.600801	-1.67097	-0.28259	0.169297	1.09547	0.450876	0.392827	-1.82588	0.649925	HMGA2
-0.387301	0.0422665	0.643464	1.4431	-0.22456	-1.51697	1.08426	0.359105	-0.0554525	0.292911	0.206952	-1.88778	0.559899	ARHGAP18
0.652299	-1.8239	-0.255067	1.05528	0.174406	0.196983	0.788752	1.0018	0.245723	0.41108	-0.949698	-1.49766	-0.280439	PDE4DIP
1.33764	-0.897346	-1.03447	1.06876	-0.437925	-0.0366553	-0.0058777	0.267479	0.112977	1.37305	-0.00683748	-1.74079	0.233902	HNRNPD
0.835337	-0.13225	0.900705	-0.197151	0.402407	-1.80905	0.331449	0.843005	0.627414	0.554502	-0.585681	-1.77069	0.717752	CDC42BPA
0.992229	0.56575	0.0510966	0.472105	-0.233045	-1.84814	0.42396	0.92652	0.630774	0.135787	-0.250877	-1.86616	0.909714	GOLM2
-0.931302	0.935361	0.831635	0.877519	-0.451287	-1.26193	-1.17116	0.306436	1.51459	0.346415	0.0605242	-1.05681	0.84944	RPL36
1.12513	0.705318	-0.18215	-0.123956	0.244365	-1.76871	0.0609235	1.25519	1.08755	-0.58597	-0.560532	-1.25716	0.582996	GOLGA5
-0.76823	1.65577	0.154739	-1.03715	0.530633	-0.535759	0.0639613	0.683352	1.17977	-1.58141	0.364046	-0.709716	0.695694	SLC35B2
1.70633	0.307934	0.108048	-1.03483	-0.143894	-0.943589	-0.054291	0.807602	1.15891	-0.172325	-0.016005	-1.72389	0.417709	STX5
1.80725	-1.00291	-0.481977	0.42916	-0.496486	-0.255035	0.217143	1.06968	1.04853	-0.303787	-0.489791	-1.54177	-0.135944	GOLGA3
-0.706848	0.982072	0.854098	0.68673	-0.322451	-1.4936	-0.0690264	0.938385	1.00049	0.32499	-0.549965	-1.64487	0.936434	RPS3
0.528007	-0.75249	-0.945943	1.56411	0.409874	-0.803562	0.162683	0.631842	1.19255	-0.147351	-0.0718779	-1.76784	-0.0714013	RPL17;RPL17-C18orf32
1.1647	-0.0551143	-0.173064	0.711051	0.110998	-1.75857	0.424418	1.26778	0.618942	-1.23638	0.0639963	-1.13876	0.289579	PRRC2C
-1.65328	1.38261	0.517546	-0.154967	0.125739	-0.21765	0.662939	1.02072	0.213585	0.298904	-0.400878	-1.79527	0.143957	ZNF330
0.995485	0.609768	0.967627	-1.30352	-0.947802	-0.321559	0.815624	0.992078	0.6426	-0.142848	-0.796637	-1.51082	0.69315	MAN1B1
1.68187	-0.881927	-0.779705	0.310217	0.398126	-0.728583	0.415638	0.748877	0.766243	0.530051	-0.799965	-1.66084	0.0994311	EML4
1.82409	-0.113858	-0.145079	0.0264031	-0.364818	-1.22674	0.804275	1.13429	0.411318	0.0528031	-1.13763	-1.26506	0.649313	ACBD3
0.537558	1.1094	0.909459	-1.01799	-0.303678	-1.23475	0.549108	1.02431	0.612103	0.308223	-1.05948	-1.43426	0.753432	DYNC2H1
1.39718	0.431946	0.0657912	-1.62163	-0.444837	0.171546	0.631764	0.843224	0.531489	0.490645	-0.895839	-1.60128	0.122009	CHPF
0.655202	1.3177	0.509216	-0.479727	-0.588784	-1.4136	-0.300401	1.20337	0.995107	0.165209	-0.634432	-1.42885	0.84194	ITPRIP
0.544978	0.697352	-1.47103	-0.0028862	1.12226	-0.89067	0.926115	0.915833	0.619964	-0.0610252	-1.0713	-1.32958	0.0427002	GALNT7
1.11102	1.03139	0.42032	-0.668457	-0.570155	-1.32412	0.165528	0.406347	0.970212	0.703676	-0.471235	-1.77453	0.631759	TMCO3
1.30508	-0.456909	0.318644	0.29243	0.228563	-1.68781	0.229324	0.976356	1.03774	-0.123643	-0.487524	-1.63226	0.558242	TMEM214
0.96847	0.741403	0.76473	-0.138021	-0.869364	-1.46722	0.628576	0.720016	0.687494	0.44199	-0.821883	-1.65619	0.950367	PTGIS
1.12793	0.184156	-0.44205	0.802703	0.0165877	-1.68933	0.661707	0.817424	0.382432	0.598084	-0.802582	-1.65707	0.798789	TWF1
0.335156	0.722532	1.17914	0.0308315	-0.684846	-1.58281	0.908029	-0.695513	0.108826	-1.61733	0.313058	0.982928	-0.377985	CDK17
1.48235	0.318447	-0.568496	0.704077	-1.02952	-0.906859	0.633868	0.830037	0.661712	0.296428	-0.736486	-1.68556	0.664652	COPB1
0.821738	0.66603	0.700748	-0.958962	-1.54068	0.311126	0.630941	0.827756	0.481242	0.431587	-0.599758	-1.77177	0.273185	PSMB8
0.544076	1.31733	0.752707	-0.586433	-0.979197	-1.04848	0.731338	1.1085	0.581324	-0.0451315	-0.996116	-1.37991	0.948881	IGFBP4
1.86409	0.429774	-0.473641	-0.670465	-0.628006	-0.521749	0.468699	1.13931	0.275849	0.583402	-1.12837	-1.33889	0.449745	ARF4
1.28098	0.510296	0.832831	-0.642929	-1.11142	-0.869758	0.935354	0.627353	0.638377	0.255596	-0.881174	-1.57551	0.847059	SLC2A3
1.316	0.419032	0.675717	-0.430678	-0.495005	-1.48507	0.593633	0.765091	0.533499	0.543185	-0.709296	-1.72611	0.828577	XPO1
0.460633	1.0389	0.782369	0.189716	-1.18122	-1.29039	0.669699	1.26802	0.680028	-0.565465	-0.859553	-1.19273	0.921001	RABAC1
0.72048	0.976131	0.394296	0.168315	-0.500233	-1.75899	0.739638	0.752852	0.713635	0.24422	-0.828224	-1.62212	0.971573	TBC1D8B
0.666951	-0.541119	0.849331	1.13988	-1.10732	-1.00773	1.00604	0.889489	0.280981	0.117906	-0.661574	-1.63284	0.588148	CAD
1.18041	0.825783	0.39771	-0.788785	-0.159465	-1.45565	0.278685	0.973731	0.71113	0.408801	-0.692541	-1.67981	0.729814	WNK1
0.81967	0.110545	-0.00665284	0.590056	0.431085	-1.9447	0.509018	1.02533	0.655579	0.248668	-0.884187	-1.55441	0.662929	WASHC4
-0.326433	0.227707	-1.65905	1.16137	-0.232128	0.828535	0.513035	1.05278	0.816478	-0.232749	-0.528257	-1.62129	-0.554662	GBF1
1.72594	-1.16929	-0.71934	-0.222749	0.271977	0.11346	0.765565	0.811013	0.184376	0.632099	-0.717324	-1.67573	-0.0571284	NPTN
-0.112957	0.966175	0.964428	0.459281	-0.738157	-1.53877	0.459576	1.27383	0.789972	-0.385855	-1.30191	-0.835607	0.802061	ERRFI1
0.837654	0.570481	-1.38251	1.15807	-0.691538	-0.492154	0.502379	1.1377	0.226142	0.280696	-0.359782	-1.78714	0.442126	TRMT6
1.61429	-1.19716	0.38384	-0.655469	-0.50479	0.359291	0.303096	1.01858	0.736621	0.361997	-0.844034	-1.57626	-0.164985	SLC12A6
0.515775	-0.271522	0.534107	0.801747	0.324357	-1.90446	0.55332	0.831014	0.593153	0.28254	-0.416665	-1.84336	0.795709	BICD2
1.03026	-0.693822	0.911259	-0.652653	0.708403	-1.30345	0.357038	0.864237	0.703921	0.466926	-0.671193	-1.72093	0.37452	SPATS2
0.727424	-0.440635	0.231543	0.625969	0.688114	-1.83241	1.12582	0.487054	0.0694134	0.622429	-0.679497	-1.62522	0.704108	MOB1B
0.757664	0.0905118	0.366442	0.993587	-0.449053	-1.75915	1.07567	0.672967	0.342261	0.34589	-0.914817	-1.52197	0.886633	THADA
0.368308	-1.48019	-0.895745	0.0834418	0.882082	1.04211	-0.245935	0.962568	0.669737	0.600458	-0.20915	-1.77768	-0.820439	PRPF8
0.984203	-0.00806829	-0.515847	1.02673	0.152427	-1.63944	1.27766	0.83875	0.141949	-0.0788447	-0.727404	-1.45211	0.67326	TSR1
1.25687	0.275431	0.226591	0.407626	-1.70776	-0.458758	0.913329	0.690202	0.150487	0.566767	-0.589181	-1.7316	0.680748	TRIP6
1.63315	-0.96992	-0.105757	0.351055	-1.10424	0.19572	0.594824	0.839762	0.513438	0.436103	-0.624108	-1.76002	0.120085	TRIM25
1.04184	1.11334	0.441934	-0.544035	-0.831352	-1.22173	0.444313	0.798656	0.684925	0.566047	-0.882735	-1.61121	0.809828	NUCB2
-0.366118	0.637936	0.837023	0.87138	-0.269538	-1.71068	-0.0720481	1.06558	0.500093	0.668216	-0.438273	-1.72356	0.954721	RPL10A
1.16363	0.411646	0.519623	0.0877076	-0.452188	-1.73042	0.639195	0.916064	0.141662	0.623512	-0.589593	-1.73084	0.902171	MAX
1.27079	0.319227	-0.250779	0.723652	-0.498116	-1.56477	0.9208	0.749699	0.267271	0.363218	-0.542446	-1.75854	0.92544	NEDD4
1.28251	1.029	-0.284445	0.0229157	-0.786584	-1.2634	0.756248	0.737545	0.35483	0.249173	-0.1841	-1.9137	0.839236	RFC3
0.355969	0.601456	-1.26095	1.14062	0.378375	-1.21547	0.944712	0.596268	-0.0132354	0.878063	-0.994503	-1.4113	0.610448	NPR3
0.425172	-1.15719	-0.919391	-0.464618	0.757837	1.35819	-0.623679	1.18219	1.15073	-0.50977	0.0748314	-1.27429	-0.825665	SRPRA
1.77659	-0.930899	-0.945414	0.233151	-0.166902	0.0334699	0.47414	0.766995	0.276154	0.654341	-0.272027	-1.8996	0.000332067	LMNA
1.49059	0.0754033	0.331611	0.270989	-0.7396	-1.429	0.439278	0.953535	0.678482	-0.019082	-0.210228	-1.84198	0.746837	TACC1
-0.941793	1.04715	-0.888756	0.518094	-0.847909	1.11322	0.55405	0.944269	0.309894	0.491476	-0.509722	-1.78997	-0.222846	RRP8
1.4182	0.556001	0.0169311	0.134179	-0.613874	-1.51144	0.823038	0.704465	0.637483	0.374476	-1.10346	-1.436	0.893553	ASAP2
1.82175	-0.846632	-0.939324	0.130128	-0.243314	0.0773955	0.83406	0.76834	0.344697	0.491927	-0.784329	-1.6547	0.13439	ARPC2
0.543897	1.43574	0.166203	-0.176105	-0.417295	-1.55244	1.04572	0.494685	0.443319	0.212676	-0.388309	-1.80809	0.856845	APAF1
0.527868	1.36101	0.107231	0.30962	-0.925434	-1.3803	-1.14073	0.479424	0.84446	1.21967	-0.324435	-1.07839	0.461455	VEZF1
1.90437	-1.01944	-0.113275	-0.519018	-0.0263509	-0.226284	0.468488	0.955992	0.292692	0.627941	-0.608266	-1.73685	-0.00648392	PPHLN1
1.68695	0.313874	0.067417	-1.10012	-0.915479	-0.0526355	0.476545	0.801693	0.359404	0.757779	-0.669613	-1.72581	0.189995	HNRNPLL
1.85435	-0.709835	-0.924786	-0.0151086	0.198626	-0.403247	0.828426	0.438913	0.198086	0.558834	-0.0845729	-1.93969	0.359676	UBE2I
1.30963	-0.620393	0.43959	0.481564	-0.0376728	-1.57271	0.791941	0.676578	0.413168	0.508488	-0.634136	-1.75604	0.765906	SCAMP1
0.293402	-1.08311	0.0146144	0.716253	1.29943	-1.24058	-0.0135344	0.688577	1.31264	0.241813	-0.75497	-1.47452	0.0581672	WDR11
-0.247192	-1.09352	-0.460022	1.83735	0.260033	-0.296652	0.909837	1.09767	-0.171335	0.393746	-0.72982	-1.5001	-0.0735462	NDC1
1.42494	0.174787	0.129243	0.44688	-0.666379	-1.50947	1.03641	0.681305	0.459644	0.167142	-0.685347	-1.65915	0.93823	LXN
0.13397	-0.872756	-0.0202028	1.8817	-0.717761	-0.404947	0.555387	0.853111	0.266687	0.722536	-0.700848	-1.69687	0.374848	SNRNP40
0.748563	0.833016	0.317513	0.438266	-0.56817	-1.76919	0.733415	0.484958	0.698599	0.401491	-0.49213	-1.82633	0.9723	TMEM263
0.874852	0.760932	0.406161	0.43826	-0.906281	-1.57392	0.551948	0.731976	0.532713	0.599627	-0.661752	-1.75451	0.976043	APPL2
1.16671	1.16671	0.243251	-0.916137	-0.845249	-0.815275	0.380994	1.05465	0.69806	0.259975	-0.795058	-1.59862	0.716387	ARFGAP1
0.99927	1.36455	-0.307347	-1.29822	-0.569059	-0.189195	1.12597	1.15133	-0.681626	0.0483993	-0.279727	-1.36434	0.652034	C2CD5
0.316623	0.193095	-0.336106	1.46148	-0.0185339	-1.61655	-0.616132	0.636951	0.360807	0.942775	0.41452	-1.73892	0.797571	DDX42
1.18403	0.258648	-0.343457	0.774321	-0.209258	-1.66429	-0.157385	0.735165	1.15097	0.538203	-0.779336	-1.48762	0.532828	KTN1
0.891205	0.759667	0.606625	0.267813	-1.27582	-1.24949	0.417509	0.475943	0.895976	0.54297	-0.541086	-1.79131	0.870227	GLT8D1
0.467925	0.599628	-0.93651	0.449208	0.969698	-1.54995	0.278183	0.734103	1.1019	-0.443815	0.0529204	-1.72329	0.412277	TUT7
1.8438	0.368823	-0.746307	-0.843744	-0.340225	-0.282352	0.334727	0.75253	0.691706	0.417342	-0.305324	-1.89098	0.132833	HDAC1
0.887285	1.1307	-0.383161	-0.410102	0.354413	-1.57913	-0.436893	0.6363	0.703918	0.675599	0.260731	-1.83966	0.5565	IK
0.95446	-0.651336	0.736213	1.00779	-0.946907	-1.10022	0.456582	0.77161	0.299995	0.661704	-0.297923	-1.89197	0.636923	SSRP1
1.04795	-0.543729	-1.48152	1.06028	0.335093	-0.418071	0.551566	0.627874	0.649081	0.620719	-0.726846	-1.7224	0.0819307	RPS7
0.827492	0.925423	0.648891	-0.292374	-0.451619	-1.65781	0.455424	0.711487	0.908741	0.345212	-0.757054	-1.66381	0.924843	CDH13
1.83881	-0.414966	-0.863447	0.359572	-0.732529	-0.187444	0.33527	0.941707	0.842261	0.26289	-0.752315	-1.62981	0.0899187	RARS1
1.23333	-1.74446	-0.368166	0.248612	0.174786	0.455899	1.06286	0.907187	0.365898	0.0407364	-0.979163	-1.39751	-0.240909	MCM2
0.861951	0.669748	0.707761	0.292782	-1.1775	-1.35474	0.584124	0.56401	0.564663	0.428609	-0.19169	-1.94972	0.854688	ALDH3B1
1.13538	0.364179	0.136858	-1.71488	-0.515594	0.594058	1.03203	0.555969	0.347451	0.41431	-0.639737	-1.71002	0.0050543	DCTD
0.402412	0.881989	0.869055	0.313534	-0.947508	-1.51948	0.843904	0.610667	1.06769	-0.191032	-1.26838	-1.06285	0.912595	IGFBP6
1.51903	-0.485922	0.0918533	0.777876	-0.823897	-1.07894	0.989755	0.574747	0.781191	-0.0330084	-0.70665	-1.60603	0.717056	PRKCA
1.0127	-1.25656	-0.33938	0.824571	-1.00703	0.7657	0.613496	0.494976	0.580696	0.303252	-0.0051036	-1.98732	-0.29285	KRT18
1.2913	0.366654	-1.27536	0.291355	0.456622	-1.13057	0.98759	0.773104	0.483973	0.140106	-0.786464	-1.59831	0.48604	LPXN
0.434093	0.990097	0.107249	0.897652	-1.39309	-1.036	0.244273	1.18218	0.747452	-0.111126	-0.381692	-1.68109	0.706052	SART1
0.980053	-1.2109	0.677767	1.0032	-0.892422	-0.557697	0.897908	0.618466	0.45819	0.472327	-0.784933	-1.66196	0.508568	TCP11L1
1.43206	-0.875289	0.698825	0.0762275	-1.29916	-0.032663	0.827933	0.962449	0.550326	0.0425511	-0.842636	-1.54062	0.37522	RAB11FIP5
1.79823	0.184519	-1.10661	-0.0538143	-0.699889	-0.122436	0.743636	0.812483	0.565352	0.365419	-0.896016	-1.59087	0.33275	CD9
0.415716	0.526307	-1.556	1.13759	-0.852501	0.328892	0.453904	1.34146	0.0870782	0.464431	-1.08046	-1.26641	0.358427	OAS3
1.64145	0.317141	0.128474	-0.00782809	-0.923689	-1.15555	0.710035	0.758897	0.677413	0.17416	-0.55266	-1.76784	0.80903	TRPV2
0.759497	0.495562	-0.525076	0.542787	0.546258	-1.81903	0.106209	1.06988	0.741871	0.319736	-0.532394	-1.7053	0.641205	DIS3
1.14604	0.455955	0.512782	0.255121	-0.771167	-1.59874	1.06123	0.684826	0.21818	0.31023	-0.556558	-1.71791	0.979034	CFDP1
1.42022	-0.687564	0.224364	0.492681	-1.48851	0.0388117	0.0559002	0.821242	0.951663	0.373087	-0.447716	-1.75418	0.102082	BIN3
1.60208	0.578129	0.0101788	-0.256318	-0.681538	-1.25253	0.389477	0.39895	0.49121	0.648132	0.0776621	-2.00543	0.630483	GLT8D2
1.76384	0.270012	-0.0709172	-0.117219	-0.706242	-1.13948	0.717208	0.64077	0.475735	0.473921	-0.460449	-1.84718	0.755757	MYADM
1.1205	-0.651537	-1.20092	1.22986	0.0983553	-0.596259	0.63262	0.692316	0.25385	0.274195	0.137487	-1.99047	0.298102	DCPS
1.24996	0.415649	0.237926	0.406232	-0.721459	-1.5883	0.634777	0.943822	0.543882	0.293531	-0.7576	-1.65841	0.923005	LPCAT1
0.516477	1.47255	0.474323	-0.36127	-1.05104	-1.05104	0.508849	0.858335	0.806508	0.295123	-0.903308	-1.56551	0.879498	MB21D2
1.12071	0.18775	1.1414	-0.364969	-0.819547	-1.26535	0.657156	0.818024	0.573607	0.2613	-0.50951	-1.80058	0.829068	CARM1
1.11242	0.764965	0.449685	-0.143205	-0.558084	-1.62578	0.454629	0.161844	0.738919	0.815803	-0.311471	-1.85972	0.808465	MBOAT2
0.934325	0.869248	0.497862	-0.0852956	-0.533325	-1.68282	0.37957	0.840291	0.786174	0.416868	-0.751689	-1.67121	0.93083	CD109
0.351752	0.617629	0.800586	0.538424	-0.483511	-1.82488	0.379205	0.70674	0.780109	0.542708	-0.678761	-1.73	0.994374	DNMBP
0.71201	-0.0764658	-1.0904	1.41586	-1.12541	0.16441	0.431044	0.571335	0.370324	0.533111	0.107838	-2.01365	0.0323606	TRMT5
0.813761	0.759492	0.631434	0.205119	-0.748503	-1.6613	0.127543	1.06134	0.932946	0.25753	-1.4017	-0.977655	0.84503	TRAM2
1.59114	-0.610485	0.0733778	0.716356	-0.955543	-0.814845	0.682218	0.596373	0.663985	0.354532	-0.4507	-1.84641	0.591863	RASA3
1.29874	0.299273	-1.78102	0.225354	-0.0198587	-0.022487	-0.00905974	0.641312	0.820347	0.852379	-0.63642	-1.66856	-0.207729	CDC16
0.450596	0.518157	-1.72528	0.70904	0.747632	-0.700149	0.420724	0.443172	0.291028	0.956684	-0.219979	-1.89163	0.351077	STX4
1.89429	0.185795	-0.518792	-0.442479	-0.181037	-0.937779	0.345128	0.851143	0.814508	0.271469	-0.502771	-1.77948	0.405802	WASHC5
0.638491	0.781322	0.55777	0.505284	-0.83331	-1.64956	0.495485	0.281131	0.616769	0.910014	-0.513692	-1.78971	0.944027	IFITM2
1.22829	-1.72578	0.248165	0.603633	-0.0669995	-0.287304	0.150382	0.886666	0.315267	0.710767	-0.177588	-1.88549	-0.0569181	HNRNPF
0.841472	0.890623	0.0776087	0.551474	-1.62835	-0.732823	1.06839	0.356469	0.0318051	0.650036	-0.315516	-1.79119	0.68077	GALK1
1.3697	-0.944988	-0.97607	0.476886	0.761117	-0.686646	1.06384	0.517615	0.0825038	0.703857	-0.799965	-1.56785	0.338165	CAPZA2
1.29371	0.482023	0.218777	0.371029	-0.947634	-1.4179	0.737954	0.382226	0.201119	0.723583	-0.112899	-1.93198	0.859551	PSMB10
0.523043	0.582808	0.64904	0.649976	-0.631759	-1.77311	0.469499	0.658119	0.814587	0.417522	-0.578025	-1.7817	0.990706	PDGFRA
1.28149	-0.0898569	0.64393	-0.299743	0.144741	-1.68056	1.04549	0.692395	0.433113	0.327848	-1.17754	-1.32131	0.701659	THBD
1.42305	0.329781	0.292953	0.142605	-0.666708	-1.52168	0.445151	0.702049	0.7648	0.531346	-0.743787	-1.69956	0.849379	SEC24D
1.25311	0.862834	0.366127	-0.35356	-0.780634	-1.34788	0.570144	0.850354	0.800776	0.273415	-0.998253	-1.49644	0.888196	KDELR3
0.227092	0.558226	0.824219	0.885168	-1.07103	-1.42367	0.637798	0.627807	0.50879	0.705338	-0.810818	-1.66891	0.956679	UBE2L6
1.12397	0.845548	0.531879	-0.317221	-1.44768	-0.736494	0.626327	0.973495	0.427871	0.36157	-0.698683	-1.69058	0.779313	EMP3
1.50097	-1.0792	0.554423	-0.0475711	0.184374	-1.113	0.428425	0.300553	0.691329	0.837472	-0.422476	-1.8353	0.525389	RUFY2
0.32206	1.70481	-0.626355	0.201963	-0.431906	-1.17057	0.358648	1.40265	-0.169598	0.632661	-1.08963	-1.13473	0.907934	HAS1
-0.289099	-0.321925	-1.14194	0.142855	-0.241882	1.85199	0.760997	0.810436	0.384826	0.490726	-0.786854	-1.66013	-0.746892	CD63
1.25616	0.488776	0.845407	-0.63359	-0.702181	-1.25457	0.588908	0.823561	0.165835	0.834433	-0.79375	-1.61899	0.66846	CBLL1
0.38108	0.747864	0.670449	0.480143	-0.426571	-1.85296	-0.246232	0.30194	1.09686	1.04719	-0.845873	-1.35388	0.847937	CDC37L1
1.28012	0.365873	0.517913	-0.0170242	-0.501438	-1.64544	0.538535	0.860599	0.702691	0.29921	-0.698738	-1.7023	0.902899	RNF213
1.7745	-0.719199	-0.634915	0.601052	-0.356051	-0.665389	-0.065175	0.752756	0.485042	1.03045	-0.507712	-1.69536	0.192641	PTBP1
-0.772612	-1.11344	-0.808293	1.12392	0.702578	0.867855	0.38958	1.44392	-0.29864	0.524584	-0.656687	-1.40275	-0.551298	NOP16
1.20753	-0.675886	0.113126	0.84859	0.0397995	-1.53316	0.791893	0.6177	0.625403	0.31872	-0.573262	-1.78045	0.71737	PARP4
1.47639	-0.241831	-0.894265	0.249464	-1.22384	0.634086	1.11731	0.840364	0.261533	0.128645	-0.854363	-1.49349	0.268635	FTSJ1
-0.106094	1.25284	0.931508	-0.239029	-1.55323	-0.285993	0.714714	0.98899	0.627613	0.123161	-1.43912	-1.01536	0.848813	CPNE7
1.1265	0.565452	0.646314	-0.00739715	-0.793272	-1.5376	0.38944	0.605832	0.567832	0.640904	-0.289821	-1.91419	0.863338	MYOF
-0.291377	0.263869	-0.409694	1.89505	-0.619899	-0.837944	0.104566	1.01025	0.507617	0.371929	-0.107311	-1.88705	0.476144	HNRNPAB
1.65943	-0.0333243	-0.344841	-0.545089	-1.25074	0.514566	0.344056	0.770509	0.781591	0.489768	-0.649422	-1.7365	-0.0145035	VAT1
0.878326	0.936156	0.452044	0.204352	-1.07198	-1.39889	0.715219	0.654143	0.633645	0.333701	-0.528982	-1.80773	0.938216	MICAL1
1.19379	0.70486	0.65094	-0.281049	-1.10104	-1.16749	0.930999	0.569416	0.747377	0.100543	-0.682747	-1.66559	0.933461	FAM114A1
1.76026	0.0148536	-1.32413	-0.2838	-0.247044	0.0798616	0.487001	0.920019	0.737433	0.341987	-0.956475	-1.52996	-0.0176986	STING1
1.03928	0.0692962	-1.24188	0.992384	0.284253	-1.14333	1.06255	0.832586	0.440314	-0.0349403	-0.74007	-1.56044	0.430845	DPP9
1.72481	0.491278	-0.0601465	-0.93354	-0.327093	-0.895308	0.789161	0.778587	0.432984	0.324429	-0.540042	-1.78512	0.637924	GALNT5
1.20741	0.738881	0.41848	-0.291756	-1.57839	-0.494631	0.789351	0.631578	0.720479	0.255369	-0.687768	-1.70901	0.715524	LPCAT2
-0.228973	-0.146257	0.317744	1.56357	0.0363539	-1.54244	0.561435	0.483121	0.480483	0.669288	-0.271016	-1.92331	0.791337	BZW1
1.46368	0.35283	-0.962658	0.35283	0.0872704	-1.29396	0.890145	0.598354	0.276607	0.682314	-0.828351	-1.61907	0.702238	TRIP13
1.49481	0.67403	0.00877194	-0.047425	-1.20657	-0.923621	0.466076	0.737991	0.524092	0.64585	-0.583522	-1.79049	0.705178	PLEC
1.59697	0.190564	-0.00950764	0.262039	-1.38314	-0.656928	0.487441	0.728857	0.813387	0.383979	-0.702229	-1.71143	0.621155	ITPR3
1.64041	0.337343	-0.0353424	0.14257	-1.03543	-1.04955	0.832645	0.654136	0.466762	0.353092	-0.491509	-1.81513	0.806877	FLNC
1.84663	0.245472	-0.425361	-0.0925543	-0.562167	-1.01202	0.946021	0.655366	0.276339	0.483552	-0.643266	-1.71801	0.769161	TUBB3
1.74297	-0.79089	-0.409926	0.540056	-0.922729	-0.159478	0.0227893	1.16022	0.531856	0.116592	0.000722646	-1.83218	-0.148283	SF3B2
1.69274	0.029468	-0.168876	0.400604	-1.11083	-0.843106	0.997188	0.805347	0.457466	0.13527	-0.836529	-1.55874	0.786414	PFKP
1.21875	0.555688	0.351636	0.0700261	-1.67505	-0.521049	0.397922	0.638716	0.720165	0.655445	-0.669473	-1.74277	0.633702	CNTNAP1
0.162475	0.512469	-0.899421	1.19633	0.513721	-1.48557	0.602556	0.883856	0.292042	0.0581513	0.101624	-1.93823	0.657865	ABCE1
0.749474	0.727485	-0.243296	0.499143	0.158148	-1.89095	0.0493769	0.642863	1.08455	0.425877	-0.468562	-1.73411	0.73168	CPT1A
0.49542	0.924574	0.684344	0.250093	-0.630781	-1.72365	0.0857467	0.744204	0.936986	0.352382	-0.287994	-1.83132	0.959625	RPL10
1.08407	0.750438	0.525108	0.0145862	-0.897897	-1.4763	0.692836	0.827427	0.388284	0.383122	-0.470585	-1.82108	0.9385	HMGB2
1.13059	-1.60023	-0.545273	-0.104874	0.895846	0.22394	0.731783	0.617105	0.601087	0.377326	-0.503412	-1.82389	-0.277383	ITGA2
1.82596	0.0650264	-0.433605	0.215901	-0.72028	-0.953003	0.673059	0.929332	0.721637	0.0841858	-0.846518	-1.5617	0.618542	VCAN
-0.278689	0.875734	0.824762	0.755259	-0.571345	-1.60572	0.774007	0.561564	0.269355	0.532373	-0.218485	-1.91881	0.821243	IMPDH2
0.365029	0.763238	0.888879	0.493233	-1.03177	-1.47861	0.677531	0.673799	0.509341	0.562847	-0.676033	-1.74748	0.954661	PAPSS2
0.32308	0.974012	0.752605	0.399974	-0.893111	-1.55656	0.393445	0.621476	0.568136	0.747548	-0.508986	-1.82162	0.949812	GFPT2
1.22108	0.250052	0.284288	0.609278	-0.867313	-1.49739	0.961222	0.665773	0.400764	0.239976	-0.484527	-1.78321	0.938148	UGDH
1.87908	-0.165866	-0.0883746	0.0231589	-1.01799	-0.630008	0.849606	0.670425	0.49443	0.402611	-0.708026	-1.70905	0.649675	PLIN3
1.34855	0.744223	0.357042	-0.267311	-0.93803	-1.24447	0.339684	0.820097	0.611309	0.556112	-0.522834	-1.80437	0.774788	CALU
1.51892	0.578639	0.210792	-0.223324	-1.25472	-0.830307	0.644893	0.634296	0.411935	0.691724	-0.602091	-1.78076	0.702592	TPD52L2
1.81468	-0.0594938	-0.489553	0.35769	-0.716266	-0.907058	0.989798	0.525184	0.297658	0.476504	-0.508674	-1.78047	0.753796	ARPC5
1.42143	0.120851	0.419457	0.320486	-0.938612	-1.34361	0.750049	0.654105	0.582734	0.404066	-0.626093	-1.76486	0.895612	MYO9B
-0.729078	1.28216	1.14774	-0.134454	-0.420991	-1.14538	0.487414	1.07287	0.826979	-0.0052231	-0.97843	-1.40361	0.797933	RPL38
0.840238	0.889966	0.776089	-0.25443	-0.738978	-1.51289	0.653608	0.757969	0.970537	0.0502053	-0.997382	-1.43494	0.974428	LMBR1;LMBR1L
1.38103	-0.122968	0.0209356	0.858908	-0.904429	-1.23348	0.787264	0.835038	0.416095	0.397784	-0.779872	-1.65631	0.816658	TJP1
1.35439	0.925783	0.184464	-0.440309	-1.1381	-0.886226	0.425776	0.784396	0.517071	0.498973	-0.335585	-1.89063	0.647195	CD59;ENSG00000284969
0.057223	1.21104	0.654475	0.373246	-0.743839	-1.55215	0.617332	0.722622	0.396235	0.31788	-0.0972317	-1.95684	0.87961	RPSA
0.96658	-0.344417	-1.81338	0.267361	0.745222	0.178635	0.524561	0.732401	0.648864	0.23146	-0.223115	-1.91417	-0.273637	PTPN9
1.58813	-1.03328	0.2719	-1.13519	0.150392	0.158053	0.742742	0.812847	0.720104	0.189964	-0.921989	-1.54367	-0.0125636	NCEH1
1.65382	-0.669454	-0.123254	0.687522	-0.519643	-1.02899	1.21748	0.929247	0.147623	-0.122714	-0.725703	-1.44594	0.63076	ABRACL
0.978042	1.16686	0.491635	-0.600225	-1.07565	-0.960662	1.20047	0.74526	0.111737	0.126325	-0.548514	-1.63528	0.83676	MAT2B
0.0177986	-0.573618	-1.32334	1.46507	-0.379146	0.793239	0.914037	1.03309	0.1977	0.211938	-0.834795	-1.52197	-0.283645	WDR55
1.31075	0.168798	0.246785	0.586265	-0.860702	-1.4519	0.919375	0.880983	0.0174356	0.0674896	-0.0491618	-1.83612	0.821166	JAM3
1.42613	-0.241093	-0.296855	-0.0823813	0.712545	-1.51835	0.828924	0.497713	0.361127	0.356224	-0.0949256	-1.94906	0.763467	PDCD10
0.880626	-0.155394	-1.15196	0.87756	0.774983	-1.22582	1.19176	0.617811	-0.194558	0.363985	-0.258251	-1.72075	0.681244	DOK1
0.744564	0.361806	0.0946022	0.898893	-0.245866	-1.854	1.09225	0.883191	0.263958	0.0427765	-0.721985	-1.56019	0.853264	NUDCD1
0.806474	0.814677	0.54583	0.372523	-1.15873	-1.38078	0.541606	0.603589	0.411484	0.695324	-0.366465	-1.88554	0.888057	ANP32B
1.74611	-0.703642	-0.967704	-0.407909	0.552355	-0.21921	1.11136	0.736783	0.45699	0.108418	-0.996045	-1.41751	0.139246	DNAJC9
1.15704	-0.897349	-1.37479	0.0792665	0.0579079	0.977924	0.964913	0.928981	-0.822227	0.15089	0.326748	-1.54931	-0.0142027	PAF1
1.13167	0.566193	0.678159	-1.29348	0.0417417	-1.12428	1.02728	0.707106	0.520951	0.196761	-0.972875	-1.47922	0.656828	CDH24
0.627067	0.169531	-0.323862	1.18856	0.0860165	-1.74731	0.959504	0.5489	0.25181	0.440423	-0.358941	-1.8417	0.864756	SRGAP1
0.389263	0.0408002	-0.153227	0.983945	0.606622	-1.8674	1.19802	0.752286	0.287343	0.105805	-0.889611	-1.45384	0.546472	PAFAH1B3
1.67066	0.0996983	-0.565629	0.319524	-0.207477	-1.31677	0.445488	0.920174	0.105936	0.401862	0.0700407	-1.9435	0.689819	KPNB1
0.965174	0.357582	1.16975	-1.00017	-1.22491	-0.267424	1.09108	1.14274	-0.142116	-0.112796	-0.483133	-1.49578	0.480016	FAM50A
0.78838	0.707665	-0.0578978	0.685121	-0.303087	-1.82018	0.975859	0.974384	0.458999	-0.164997	-0.708568	-1.53568	0.865848	PKD2
0.584217	-1.49536	-0.938231	0.519014	1.10564	0.22472	1.31023	0.657741	-0.225704	-0.0516096	-0.0183166	-1.67234	-0.0858369	XRCC4
1.17155	-0.624618	-0.980716	1.21046	0.115993	-0.892667	0.017713	0.865147	0.631772	0.454105	-0.0602753	-1.90846	0.221416	KHDRBS1
1.53965	0.852211	-0.208103	-0.439249	-1.14182	-0.602689	1.6776	0.433633	-0.0109187	-0.108069	-0.970858	-1.02139	0.945266	APLP2
0.498433	0.878852	0.235874	0.886285	-1.33469	-1.16475	1.05438	0.547488	0.434081	0.246168	-0.534645	-1.74747	0.815245	PSME1
1.88169	-0.105961	-1.0907	-0.085077	-0.488645	-0.111303	-0.0553516	1.08876	0.472973	0.439529	-0.106543	-1.83937	-0.103199	ERH
0.808765	1.00819	0.131743	0.501542	-1.05381	-1.39643	1.08225	0.642518	0.24044	0.386649	-0.705288	-1.64656	0.958244	GSTO1
1.86762	0.381058	-0.485329	-0.669057	-0.75313	-0.341165	0.837379	0.990911	0.125993	0.465188	-0.928936	-1.49054	0.555449	SEC13
1.62301	0.266557	-0.259897	0.402602	-1.01027	-1.022	0.936554	0.72502	0.373063	0.331856	-0.659908	-1.70658	0.832154	CRIP2
1.69545	0.514834	0.137278	-0.729403	-0.821156	-0.797005	1.2854	0.585411	0.404224	-0.0794796	-0.636735	-1.55882	0.871885	SMS
1.06117	0.35539	0.342221	0.459449	-0.4166	-1.80163	1.12311	0.522159	0.334001	0.302984	-0.567426	-1.71483	0.991352	RPS6KA3
1.91271	-0.258172	-0.372851	-0.0984767	-1.05322	-0.129992	0.883505	0.769871	0.358805	0.36932	-0.678011	-1.70349	0.451303	ANXA11
1.11478	-1.624	-0.191856	0.538058	-0.543103	0.706123	1.52479	-0.0357087	-0.0527354	0.531987	-0.509425	-1.45891	0.260131	SERPINB8
-0.326372	1.47884	-0.414029	0.769601	-0.119306	-1.38873	0.716043	0.609299	0.429802	0.247654	-0.0359006	-1.9669	0.683156	NASP
-0.128838	0.220357	-0.331129	1.76425	-0.237737	-1.2869	0.00435623	0.907288	0.460711	0.0893275	0.47089	-1.93257	0.515897	MTREX
1.69929	0.317953	0.133502	-0.26992	-0.664855	-1.21597	1.51277	0.402837	0.00731465	0.280961	-0.957491	-1.24639	0.955205	PPP1R2
1.14238	0.387102	0.684552	0.226754	-1.06814	-1.37265	1.45643	0.371055	0.333284	0.0420641	-0.783591	-1.41925	0.966048	TIMP3
1.50581	0.579512	-0.0843512	-0.296342	-0.200809	-1.50381	1.18731	0.935256	0.158977	-0.0150091	-0.886766	-1.37976	0.914772	RFC4
1.09899	0.241448	0.557115	0.579783	-1.14176	-1.33558	0.584818	0.6774	-0.163949	1.14748	-0.714306	-1.53144	0.848228	SDC4
0.117033	0.0600345	0.518781	1.20878	-0.104201	-1.80043	1.15479	0.877651	-0.318132	0.463831	-0.766826	-1.41132	0.640871	MAT2A
0.0921215	-0.143296	-1.64517	0.778651	1.2453	-0.32761	0.544194	0.822974	0.453733	0.525409	-0.54385	-1.80246	-0.0983814	EEF1G
1.75051	-0.101471	-0.0951342	0.200426	-0.466452	-1.28788	0.941544	1.0475	0.238351	-0.0422019	-0.558695	-1.6265	0.773219	DNMT1
0.916593	-0.584236	-0.125585	0.181048	1.16528	-1.5531	0.656076	0.985635	0.596492	0.0914468	-0.654782	-1.67487	0.361078	EIF2AK2
1.73742	-0.809698	-0.322133	0.652917	-0.672631	-0.585877	1.0937	0.702401	0.279731	0.13274	-0.481507	-1.72706	0.532753	TRIM21
1.60831	-0.135791	0.140877	0.230763	-0.3647	-1.47946	0.838724	0.69837	0.540114	0.481865	-1.20716	-1.35192	0.776347	ITGA4
1.88364	-0.0319284	-0.601916	-0.285591	-1.00275	0.0385463	1.25056	0.646613	0.229161	0.220404	-0.887608	-1.45913	0.593577	BPGM
0.9333	0.868254	0.52207	0.135791	-1.0569	-1.40252	0.89114	0.805557	0.381962	0.32701	-0.749792	-1.65588	0.977959	TIMP1
1.29002	0.0366153	0.195902	0.788718	-1.19517	-1.11608	0.715991	0.810693	0.717134	0.190307	-0.818844	-1.61528	0.80507	ENDOD1
1.31208	0.240949	0.600074	0.188956	-1.37349	-0.968568	0.67459	0.8901	0.593978	0.318126	-0.898262	-1.57853	0.855759	CLDN11
1.75265	0.28437	-0.375551	0.045722	-1.20499	-0.502207	0.948812	0.494455	0.470848	0.45441	-0.62653	-1.74199	0.655461	OGA
1.10144	0.393987	0.202357	0.297041	-0.127703	-1.86712	1.03798	0.570158	0.656147	-1.34245	0.224614	-1.14645	0.642759	SPAG9
1.60484	0.508899	0.311215	-0.818647	-1.03591	-0.570394	0.832944	0.89208	0.476706	0.222151	-0.827105	-1.59678	0.704963	SLC16A3
0.863679	0.611456	0.509223	0.505507	-0.880501	-1.60936	1.04933	0.634988	0.134385	0.414392	-0.479156	-1.75394	0.963419	TAX1BP3
1.17286	0.458317	0.221649	0.322364	-0.418426	-1.75676	1.25071	0.322456	0.0911586	0.500436	-0.478266	-1.68649	0.991822	ADAM10
0.953119	-0.999931	-1.21663	-0.421156	0.755131	0.929469	0.971208	0.86944	0.198904	0.300393	-0.704486	-1.63546	-0.47286	COPE
0.355802	0.867386	0.992241	-0.0444793	-0.46177	-1.70918	0.699096	0.675822	0.537368	0.45544	-0.569339	-1.79839	0.936909	ARHGEF1
1.28685	0.408412	0.33351	0.35349	-0.963732	-1.41853	0.898308	0.712809	0.432668	0.406488	-0.818571	-1.6317	0.967722	ZYX
0.843943	-1.46407	-1.08435	0.564818	0.571413	0.568249	0.728191	0.664624	0.587445	0.411596	-0.624514	-1.76734	-0.424834	ARPC4-TTLL3;ARPC4
1.07025	-1.40226	-0.770638	1.12956	0.0816431	-0.10856	1.03927	0.917581	0.324365	0.00307761	-0.715697	-1.5686	-0.0618089	FMNL3
0.375051	0.554705	0.447741	0.860778	-0.375738	-1.86254	1.03232	0.41603	-0.00374055	0.691812	-0.360933	-1.77549	0.930859	RPL22L1
0.959941	0.795692	0.60819	-0.145177	-0.564703	-1.65394	0.656188	0.80856	0.676753	0.321748	-0.831418	-1.63183	0.961322	PXN
1.73734	0.164636	-0.139691	0.0158311	-0.468396	-1.30972	0.886499	0.762179	0.442713	0.272863	-0.649256	-1.715	0.831679	ABI1
0.95472	1.00971	-0.944572	0.706383	-0.556665	-1.16958	0.624264	0.765604	0.710321	0.222938	-0.540505	-1.78262	0.648274	MYO18A
0.721762	1.00448	0.570323	0.0224198	-0.682281	-1.6367	-0.773629	0.0700897	0.803847	0.84105	0.669491	-1.61085	0.433807	EPB41L3
-0.235881	1.28729	0.851731	0.258242	-0.798458	-1.36293	-0.418492	1.1549	0.773449	0.607065	-0.681882	-1.43504	0.980253	TCEAL4
1.07959	0.740013	-0.457316	0.736474	-0.641385	-1.45738	0.173086	0.634099	1.04621	0.375654	-0.463382	-1.76566	0.664953	CHST14
0.525179	0.655537	0.234605	0.832879	-0.410472	-1.83773	-0.201389	1.40598	0.323043	-0.612409	0.563278	-1.4785	0.573502	GOLM1
-0.500171	1.01028	0.930322	0.537636	-0.433054	-1.54502	0.00940874	-0.318891	0.859835	0.768295	0.502401	-1.82105	0.69642	CCDC80
1.06255	0.638809	0.508925	0.239101	-0.953586	-1.4958	0.616917	0.726254	0.464622	0.49158	-0.44581	-1.85356	0.934223	TMEM119
0.61452	0.112427	0.686203	0.84318	-0.46394	-1.79239	0.165851	0.674387	0.892199	0.433653	-0.312446	-1.85364	0.924605	IFI16
0.563947	0.624318	0.40628	0.710044	-0.456809	-1.84778	0.413678	0.565716	0.518725	0.800848	-0.458188	-1.84078	0.995304	ECM1
1.6766	-0.253571	-0.977354	-0.0992608	0.568287	-0.914703	-0.0714442	0.45978	1.07593	0.40844	-0.012906	-1.8598	0.073071	RING1
0.2666	1.05901	0.749389	0.360777	-0.944777	-1.491	0.442359	0.633878	0.761919	0.598876	-0.721635	-1.7154	0.963138	IFITM3
1.51849	-0.608501	-0.0563383	0.724215	-0.263855	-1.31401	-0.0310946	0.546014	0.500904	0.915815	-0.031565	-1.90007	0.552122	HNRNPU
1.87656	-0.248233	-0.255517	-0.378567	0.100389	-1.09463	0.294193	0.733516	0.55694	0.81433	-0.687368	-1.71161	0.344796	ARF6
0.556087	0.109313	0.814883	0.407934	0.0721819	-1.9604	-0.060461	0.673964	0.748833	0.616595	-0.0830738	-1.89586	0.922487	RECQL
0.117811	0.353457	-0.369576	1.63928	-0.359659	-1.38131	-0.467716	0.834939	0.879516	0.628242	-0.176537	-1.69845	0.67088	EIF4A3
1.23705	0.594973	0.360699	0.218959	-1.08427	-1.32741	0.4519	0.620809	0.691457	0.335251	-0.150793	-1.94862	0.800266	PSMB9
0.676891	0.835494	0.468415	0.30609	-0.466788	-1.8201	-0.397959	0.0440585	0.821708	0.814069	0.516683	-1.79856	0.686779	COL6A1
0.209306	0.501606	0.907149	0.699817	-0.564952	-1.75293	0.507384	0.143729	0.934384	0.522499	-0.231197	-1.8768	0.962415	MMP2
0.114182	0.906949	0.9841	0.361382	-0.819353	-1.54726	0.27132	0.70265	0.907755	0.500053	-0.679928	-1.70185	0.986517	DCN
1.93079	-0.383714	-0.910752	-0.231247	0.0801316	-0.485213	-0.347834	0.437249	0.65223	0.762595	0.376928	-1.88117	-0.133354	NRAS
1.17301	1.15998	0.123424	-0.91522	-0.425633	-1.11556	0.399583	-0.106906	-0.176719	0.706394	0.996046	-1.8184	0.256194	LSM8
-1.14402	-0.306502	-0.128173	0.834349	-0.76968	1.51403	0.532343	0.763621	0.485928	0.714967	-0.881659	-1.6152	-0.415136	STARD3
1.59297	-0.629816	-0.418123	0.431272	0.295543	-1.27185	0.146053	0.810234	0.783568	0.659687	-0.755855	-1.64369	0.309275	SEC23A
1.32743	0.233876	-0.195524	0.378604	-0.0118996	-1.73249	0.243612	0.433257	0.776078	0.534424	-0.0215201	-1.96585	0.776275	DEK
1.47162	0.536823	0.213671	-0.12091	-0.677549	-1.42366	0.659305	0.691421	0.61481	0.381169	-0.536773	-1.80993	0.873423	SEC31A
0.937655	-1.34963	-0.526425	-0.684579	0.46761	1.15537	-0.652014	0.99803	1.02866	-0.396973	0.482008	-1.45971	-0.73784	DRG1
1.81793	-0.848197	-0.0863335	0.0130333	0.0839005	-0.980329	1.11039	0.949909	-0.00662943	-0.0797748	-0.312344	-1.66155	0.563017	PTPN14
0.5762	-0.715412	0.504483	0.918279	0.41527	-1.69882	0.908822	0.562763	0.110272	0.772698	-0.689346	-1.66521	0.685773	NAE1
0.688531	-0.923939	-0.85124	1.66111	-0.179108	-0.395349	-0.404034	1.23092	0.364688	0.483448	0.0434109	-1.71843	-0.0502513	DHX9
0.938009	-0.560424	-0.828808	0.795205	0.929742	-1.27372	-0.0696686	0.557727	0.584879	0.995268	-0.255415	-1.81279	0.400059	CSTF1
1.38168	-0.601415	-1.18275	0.651306	0.537097	-0.785918	0.0859263	0.675102	0.403132	0.972677	-0.311715	-1.82512	0.227278	SRSF3
0.742165	1.19551	-0.0487156	0.473456	-1.14295	-1.21947	0.142358	0.92441	0.655411	0.15402	0.0396155	-1.91581	0.708556	SNRPD2
1.01692	-1.45786	-0.713981	0.945803	-0.3506	0.559716	-0.242918	1.09531	0.406994	0.725663	-0.258061	-1.72698	-0.464846	ADAR
1.45106	-0.238146	0.00867384	0.593417	-0.260052	-1.55495	-0.0255177	0.143693	0.899643	0.535565	0.380031	-1.93341	0.63238	FAS
0.38866	-0.56789	-1.56483	0.892252	-0.251908	1.10371	-0.496243	0.964778	0.775122	0.529505	-0.059023	-1.71414	-0.671657	SNRNP200
0.694695	0.29699	0.376366	0.50526	0.130492	-2.0038	-0.332923	1.04676	0.411679	0.173273	0.523316	-1.82211	0.808306	SF3B1
1.12651	-0.479118	-0.493703	0.989699	0.329556	-1.47294	-0.0509395	1.24364	0.521638	0.453737	-0.526136	-1.64194	0.356677	PLRG1
0.574732	-1.13894	-1.39477	0.959026	0.560931	0.439021	0.407987	1.07951	0.476158	-0.209141	0.0867326	-1.84125	-0.523883	SUPT5H
-1.54132	0.959533	0.888755	0.659823	-0.40912	-0.55767	0.657444	0.794479	0.273639	0.586563	-0.506187	-1.80594	0.318686	RPLP0
0.83612	-0.663873	-1.38261	1.38622	-0.0120658	-0.163787	-0.67707	0.583473	0.582377	0.34814	0.883568	-1.72049	-0.200986	HCFC1
1.14098	-1.05045	0.382732	0.509357	0.432283	-1.41489	-0.471975	0.874552	0.911865	0.416963	0.00267615	-1.73408	0.311777	PARN
0.827815	-1.04693	-1.06227	0.946091	-0.586996	0.922283	-0.223923	1.12314	0.566432	0.374798	-0.0445943	-1.79586	-0.647687	USP7
-0.118612	-0.385616	-1.09245	1.36222	1.05548	-0.821024	-0.096771	0.540564	0.044184	0.894893	0.520893	-1.90376	0.617327	RRP15
-0.453505	1.1983	0.572711	0.838864	-1.04847	-1.10789	0.709812	0.365777	-0.206941	0.735964	0.313606	-1.91822	0.482327	SMC6
1.08002	-1.10778	-0.571313	0.53237	1.03194	-0.965236	0.298555	1.36475	-0.0726654	0.393315	-0.313623	-1.67033	0.0700256	FUBP3
0.655801	0.756919	-0.118821	0.290017	0.357905	-1.94182	-1.57655	0.74093	0.603887	0.267862	0.856129	-0.892256	0.314373	PDS5A
-0.645228	-1.63613	0.168649	1.17518	0.298783	0.638749	-0.453063	0.784343	0.710557	0.606718	0.162556	-1.81111	-0.253279	BOP1
0.291719	-0.10443	-0.285296	1.70726	-0.250993	-1.35826	-0.46667	0.781455	0.264171	1.00414	0.167715	-1.75081	0.751435	ILF3
-0.311134	0.590425	-0.0316314	1.56942	-1.37738	-0.439694	-1.2571	0.482689	0.740224	0.937988	0.369845	-1.27365	0.43508	ILF2
1.40254	0.386399	-0.553553	0.606008	-0.413467	-1.42792	-0.282977	0.917675	0.952777	0.565413	-0.560275	-1.59261	0.455742	LOXL1
1.05137	0.038342	-0.748541	0.968761	0.221493	-1.53143	0.865481	0.951912	-0.00718184	0.264896	-0.288704	-1.7864	0.776048	PPP3CA
1.00573	0.692278	0.589527	0.137617	-0.894703	-1.53045	-0.339209	0.515187	0.334942	1.24947	-0.0445259	-1.71586	0.610157	EMD
0.553772	1.34652	0.514739	-1.46777	-0.395301	-0.551961	-1.03343	0.0853626	0.94576	0.719359	0.70348	-1.42053	-0.104077	NUP153
0.703575	-1.45083	0.2523	0.6073	0.934104	-1.04645	-0.644682	0.835804	0.721774	0.255349	0.559831	-1.72808	0.200455	UBR5
0.433042	-0.183521	-0.385927	1.56765	0.0420455	-1.47329	-1.03047	0.771175	1.06152	-0.207936	0.702044	-1.29634	0.123199	SMARCA5
0.592539	-1.07259	-0.96986	1.14738	0.924432	-0.621897	-1.09894	0.586625	0.464227	1.05288	0.397414	-1.40221	0.143372	TCERG1
1.39763	-1.15981	0.556684	-0.459159	0.582169	-0.917507	-0.0908349	0.732548	0.93927	-0.118141	0.384147	-1.84699	0.303763	CDK11B;CDK11A
0.890415	0.854694	0.0849244	0.532824	-0.737582	-1.62527	-0.217414	0.745164	0.650584	0.687379	0.00556567	-1.87128	0.780407	SNW1
-0.551557	-0.647547	-1.12219	0.96844	-0.086513	1.43937	-1.06675	-0.481969	0.961605	1.1467	0.505567	-1.06515	-0.129001	DDX56
1.56729	-0.322823	-0.418588	0.598356	-0.0443132	-1.37992	-0.996339	0.363593	1.42826	0.530849	-0.0827681	-1.2436	-0.0478815	API5
1.1215	-1.44476	-1.00473	0.417852	0.623363	0.286774	-0.885732	0.561349	0.627868	0.769565	0.544724	-1.61777	-0.447603	SRRT
-1.7789	0.466229	1.15274	0.201372	-0.372792	0.331352	-0.487428	0.790512	0.978025	0.656748	-0.308622	-1.62924	0.414101	DDX23
0.792076	-0.363053	-0.49095	1.57496	-1.18933	-0.323697	-0.237644	0.0181259	0.755646	-0.59023	1.44521	-1.39111	-0.552784	THOC6
1.13725	-0.639049	-1.56515	0.230124	-0.0535395	0.890365	-0.66152	-0.30836	-0.312517	0.824288	1.56795	-1.10984	-0.189708	SMARCB1
1.50352	-0.586994	0.636322	-0.0395436	-1.40601	-0.107295	0.214692	0.672423	0.38127	0.489388	0.255133	-2.01291	0.00171988	TIAL1
0.427048	-1.22369	-1.24542	0.479401	1.18029	0.382379	0.313788	0.694791	0.529222	0.38009	0.0791075	-1.997	-0.372667	SNRPD3
0.391524	-0.181433	-0.483358	0.466657	1.37702	-1.57041	0.064846	0.408474	0.111541	0.559403	0.815113	-1.95938	0.871575	CTBP2
0.982511	-1.51789	-0.403387	1.0979	0.338727	-0.497861	0.0490526	0.660357	0.0428254	0.473572	0.725774	-1.95158	0.153192	SFPQ
1.03025	0.569689	0.511872	0.35096	-0.918144	-1.54463	0.387042	0.464723	0.361808	0.952211	-0.291909	-1.87388	0.869067	NT5E
1.29364	-0.915429	-1.37431	-0.0359835	0.334565	0.697517	-0.226596	0.945341	0.28005	0.709236	0.149691	-1.85772	-0.562927	XRCC6
0.59174	-0.622927	0.513211	1.20967	-0.10282	-1.58888	-0.570373	-0.0161159	0.415712	0.936182	0.908079	-1.67349	0.71679	TPR
-0.716952	-0.321309	-1.29556	1.53409	0.524487	0.275238	-0.454579	0.162013	0.45962	0.589451	1.02215	-1.77866	0.125842	PARP1
0.917283	-0.755698	-1.33034	1.07689	0.617681	-0.525821	0.400679	0.963529	0.349482	0.577977	-0.502014	-1.78965	0.0855676	HNRNPA1
1.05502	-0.518793	-1.68421	0.289487	0.83478	0.023714	-0.607529	0.574671	0.82892	0.541659	0.432368	-1.77009	-0.371881	SNRPA
1.56184	0.182757	-0.386623	-0.349027	0.430136	-1.43908	0.222353	0.36611	0.854378	0.727701	-0.310227	-1.86031	0.474715	UBXN7
0.0686407	0.306801	0.869797	1.13956	-1.1579	-1.2269	-1.17505	0.623282	0.964266	0.581751	0.359692	-1.35394	0.571377	NPM3
1.57752	-0.928685	0.27644	0.316607	-1.21304	-0.0288417	-0.58555	0.78463	1.04357	0.579851	-0.22006	-1.60244	-0.173433	BRD4
0.602205	0.854084	0.713289	0.295682	-0.86322	-1.60204	0.533174	0.787526	0.0798319	1.01911	-1.45805	-0.961594	0.83022	RGS10
0.753313	0.737613	0.572339	0.12528	-0.335882	-1.85266	0.513672	0.397668	0.29649	0.452851	0.375083	-2.03576	0.910461	NRP1
1.08894	0.221852	0.746549	0.217937	-0.602989	-1.67229	-0.418485	0.329844	0.659422	0.925455	0.325523	-1.82176	0.632336	SNAP23
0.961281	0.757853	0.368524	0.104961	-0.406752	-1.78587	0.0283525	0.0847001	1.36943	-0.409101	0.552633	-1.62601	0.646446	CANT1
1.3929	-0.922207	-1.06947	0.836072	0.29271	-0.530007	-0.502324	0.938422	0.510631	0.45467	0.398757	-1.80016	-0.132051	ZNF207
0.722434	0.093187	-0.398584	1.46091	-1.39337	-0.484574	-0.402266	0.709601	0.514754	0.497433	0.555078	-1.8746	0.0864	PES1
-1.20821	-0.788371	-0.39531	0.135042	0.814189	1.44266	-0.388579	0.317343	0.620376	1.02652	0.229109	-1.80477	-0.460891	SAP130
0.0969712	0.0893347	-1.50713	1.62405	-0.269246	-0.0339813	0.0979411	0.845466	0.368526	0.553751	0.090084	-1.95577	0.0942267	KHSRP
0.402024	0.552913	0.0543563	0.981846	-0.105803	-1.88534	-0.398081	0.447921	0.600607	0.873965	0.322792	-1.8472	0.885363	DDX17
0.764411	0.40214	0.484505	0.717198	-0.592295	-1.77596	-0.264541	1.32349	0.667633	0.498806	-1.05067	-1.17471	0.743953	KCTD3
0.963827	-0.0432044	1.08158	-0.0521161	-1.68046	-0.269624	0.321549	0.310131	0.877061	0.883305	-1.63762	-0.754425	0.830893	DSE
0.664307	-0.725782	0.127242	1.28452	0.177531	-1.52782	-0.243022	0.682527	1.03418	0.638313	-0.436368	-1.67562	0.555458	EIF2AK4
-0.0268265	0.994314	1.03407	0.247707	-0.706095	-1.54317	0.0209585	0.807223	0.905517	0.565462	-0.617992	-1.68117	0.981841	OSBPL5
0.518712	0.747919	1.17708	-0.236893	-1.48741	-0.719405	0.513972	0.817465	0.728114	0.498488	-1.18637	-1.37167	0.873671	DNAJC1
1.27816	0.429557	-0.286663	0.691209	-1.49828	-0.613982	0.226204	0.830554	0.746476	0.648663	-0.855058	-1.59684	0.628365	ERLIN1
0.537244	-1.32025	-0.277114	1.47641	0.350896	-0.767187	-0.221441	0.805532	0.592303	1.02296	-0.606615	-1.59274	0.234555	SEC23IP
0.632359	1.15131	0.77991	-0.29237	-1.16435	-1.10687	0.169095	0.691709	0.956688	0.60041	-0.825495	-1.59241	0.839528	TMED3
-1.33702	0.807675	1.06937	0.714587	-0.38354	-0.871068	-0.691458	-0.0323692	0.45503	1.31403	0.487549	-1.53278	0.694418	SUN2
0.348664	0.382714	0.857417	0.706244	-0.490095	-1.80494	-1.15983	0.661702	1.17958	0.558449	-0.00962846	-1.23028	0.695989	UGGT2
1.43627	-0.257646	0.571368	0.423776	-1.05468	-1.11909	-1.21053	0.392088	0.761443	0.716715	0.687442	-1.34716	-0.0636629	TEX10
0.603293	1.26596	-1.0685	0.537184	-0.0739628	-1.26398	0.287933	0.756297	-0.384219	1.16652	-0.148859	-1.67767	0.859974	ENY2
1.59278	-1.00404	0.545839	0.153608	-0.25442	-1.03377	-0.156706	0.794808	0.603468	0.951934	-0.51898	-1.67452	0.258223	NT5DC2
0.698696	-0.565286	-0.489113	1.45816	0.229517	-1.33197	-1.05839	-0.034048	1.05703	0.629741	0.748812	-1.34314	0.32838	RPF2
0.636595	-0.611594	-0.524746	1.73283	-0.918521	-0.314566	-1.46102	0.614679	1.20972	0.118003	0.428032	-0.909413	-0.368683	NAT10
1.77133	0.187815	0.0835898	-0.377421	-1.21413	-0.451179	0.0201884	0.700111	0.584198	0.999477	-0.644522	-1.65945	0.274021	TMED9
-0.817956	1.04028	0.947285	0.568074	-0.359452	-1.37823	-0.648161	0.561318	1.20432	0.611637	-0.17702	-1.55209	0.961029	S1PR3
-0.584739	0.528602	1.13941	0.963096	-0.851401	-1.19497	-1.15566	-1.05235	0.738446	1.23701	0.592965	-0.360415	0.415615	WNK4
0.787009	0.694585	-1.27524	-1.14916	-0.0320501	0.974854	0.145563	0.385802	0.288864	1.08538	-0.0166469	-1.88897	-0.614809	DTNBP1
0.636765	0.792231	0.636783	0.371634	-0.742888	-1.69452	-0.0756341	0.41258	0.734372	0.919802	-0.142202	-1.84892	0.865368	FKBP10
0.197479	1.51258	0.44215	0.0235285	-0.853189	-1.32255	0.0399057	0.553461	1.06084	0.686881	-0.749508	-1.59158	0.814932	UBASH3B
-0.796499	-0.534213	-0.0932556	-1.0167	1.3927	1.04797	0.29646	0.595317	0.449966	0.747687	-0.146566	-1.94286	-0.719294	CYP2U1
0.63798	-0.305314	-0.909626	-1.29724	0.595627	1.27857	-0.536474	0.287907	0.720523	0.763918	0.557411	-1.79329	-0.807477	RPL7L1
0.6048	0.984967	0.678026	0.215331	-1.04789	-1.43523	-0.811911	0.189202	0.989153	1.1288	-0.064064	-1.43118	0.546052	CERCAM
0.49617	1.27951	0.873585	-0.925437	-0.786813	-0.937017	-1.29484	0.22605	0.847158	1.2195	0.0347049	-1.03258	0.0397011	P3H1
1.11285	0.796022	0.450836	0.0566912	-1.23964	-1.17675	-0.596447	0.273326	0.697548	1.25423	-0.0450348	-1.58362	0.37175	PDIA5
0.882249	-0.262371	-0.334446	1.30844	-0.0693584	-1.52451	-1.39694	1.31991	0.975364	-0.364527	-0.067283	-0.466523	-0.333207	GNL2
1.83782	-0.14098	-0.327779	-0.316898	-1.1746	0.122429	0.136213	0.607906	0.710615	0.754067	-0.363149	-1.84565	-0.0213322	TCIRG1
-0.000313719	0.399698	0.935947	0.884868	-0.511513	-1.70869	-1.57391	0.00376242	1.22	0.451533	0.591705	-0.69309	0.485003	CEBPZ
0.0285934	-0.761199	-1.48751	1.32904	0.593394	0.297675	-0.14955	0.90991	0.724751	0.6152	-0.328936	-1.77137	-0.335966	RPL6
0.273472	1.33647	0.704632	-0.105206	-0.795802	-1.41357	-0.448146	0.651649	0.99292	0.869501	-0.533677	-1.53225	0.789433	PLOD1
0.38974	-1.48697	-1.02129	0.670821	0.943037	0.504658	-1.01817	-0.86995	0.0847314	1.24277	1.14567	-0.585053	0.485813	ADAM17
1.5301	0.845989	-0.0972911	-0.879661	-0.398707	-1.00043	0.0789986	0.71428	0.176919	1.16296	-0.424468	-1.70869	0.312717	S100A10
1.31742	0.705957	0.114709	-0.363401	-0.164142	-1.61055	-0.153395	0.812154	0.709628	0.91421	-0.70979	-1.57281	0.554006	LMAN1
1.34261	0.973077	0.229748	-0.692412	-0.89941	-0.95361	-0.199352	0.667718	1.14637	0.628671	-0.741849	-1.50156	0.461858	STT3A
0.181897	1.20162	-0.201311	0.710132	-0.175546	-1.7168	-0.382269	0.990295	0.978545	0.409402	-0.383141	-1.61283	0.810065	RPL4
0.756625	0.912774	0.789305	-0.130975	-1.5139	-0.813834	-0.720027	0.648092	0.328855	1.28007	-0.0156158	-1.52137	0.280093	CTSB
-0.520294	0.546243	0.933597	0.997451	-0.408638	-1.54836	-0.974605	-0.0371998	0.791801	1.35571	0.117322	-1.25303	0.894089	CRTAP
0.291496	0.915632	0.884875	0.222061	-0.624638	-1.68943	0.00294713	0.557352	0.503303	1.24426	-0.818714	-1.48915	0.852011	IGF2BP3
1.06683	-1.28669	-1.22261	0.470867	0.391415	0.580188	-0.138939	0.00928412	0.541514	1.40734	-0.184337	-1.63486	-0.236048	EPB41L2
-0.588089	-1.15682	-0.718395	0.170456	0.879786	1.41306	-1.1044	0.784423	0.696296	0.679923	0.382931	-1.43918	-0.467804	DDX24
-0.142955	-0.924545	-1.38768	0.579137	0.710032	1.16601	0.0754916	-0.00205702	0.594529	1.08291	0.108264	-1.85914	-0.459532	SLC25A10
0.34556	0.973267	0.806081	0.284889	-0.81834	-1.59146	-1.00256	-0.0727077	0.36583	1.66083	0.0921205	-1.04351	0.38723	THY1
1.48839	0.779812	-0.169359	-0.105542	-1.27063	-0.722675	0.566296	0.709127	0.488484	0.788004	-1.10166	-1.45025	0.735565	PYCR1
0.833858	-0.0197108	0.586198	0.432192	0.107151	-1.93969	-0.471296	0.037735	0.919385	1.21761	-0.145402	-1.55803	0.735593	ATP11C
0.271332	0.688493	0.571153	0.697756	-0.354217	-1.87452	-0.981698	0.178936	0.857956	1.18297	0.123281	-1.36145	0.736134	PTGS1
-0.185955	-1.01645	-1.32657	0.8861	0.684025	0.958851	-1.25679	0.504294	1.03259	0.621277	0.357926	-1.2593	-0.412164	NOC2L
-0.622032	-1.11539	-0.426268	1.66019	0.641813	-0.138312	-1.20172	-0.122053	1.10291	0.616762	0.767912	-1.16381	0.418256	RBM28
-0.273689	0.166794	0.0211898	1.37643	0.396095	-1.68682	-1.07304	0.176497	1.21987	0.438029	0.580474	-1.34184	0.68905	UPF2
0.344512	1.00183	0.91086	-0.196643	-0.364559	-1.696	-0.0423452	0.326173	0.756453	0.936477	-0.125586	-1.85117	0.800484	PLEKHA5
0.664944	1.38534	0.471829	-0.41971	-1.17337	-0.92903	-0.0484919	0.441071	0.728949	0.937181	-0.23114	-1.82757	0.499693	ERLEC1
-1.219	0.325913	0.940641	1.19487	-0.21903	-1.0234	-0.763584	-0.0851138	1.0714	1.1802	-0.0363055	-1.3666	0.945517	RBPMS
0.147864	0.761992	0.857501	0.597731	-0.678514	-1.68657	0.211394	0.394532	0.404298	1.02869	-0.153595	-1.88532	0.915478	SLC44A1
0.77738	-0.761956	0.67313	1.1983	-0.673262	-1.21359	-0.567951	0.695814	0.533411	0.860825	0.241283	-1.76338	0.479292	CPSF7
1.08956	0.7603	0.419014	-0.0122347	-0.621912	-1.63472	-0.531752	0.584219	1.12525	0.718857	-0.31802	-1.57856	0.621158	CNPY4
1.23106	0.443824	0.40505	0.222754	-0.691644	-1.61104	-0.179389	0.664993	1.31254	0.232789	-0.42967	-1.60126	0.706935	DNAJC10
0.918721	0.436666	1.15068	-0.24636	-1.0128	-1.2469	-0.568569	0.0956703	0.59453	1.43366	-0.0533222	-1.50196	0.355427	SLC44A2
-0.526509	0.569614	0.921364	1.02574	-0.486762	-1.50344	-0.843588	0.498464	1.03302	0.912891	-0.14537	-1.45542	0.975034	PHLDB1
1.299	0.231244	0.282239	0.455325	-0.686315	-1.58149	-0.369095	0.313272	1.1952	0.666969	-0.109178	-1.69717	0.598598	IKBIP
0.490038	0.887271	0.781171	0.323834	-0.944022	-1.53829	-0.320823	0.470844	0.695311	1.00067	-0.0608107	-1.78519	0.78626	LPAR1
0.15843	0.587361	0.79098	0.692963	-0.39438	-1.83535	-0.093019	0.526843	0.818148	0.791387	-0.20606	-1.8373	0.988722	TNS2
-1.53883	-0.827276	0.188564	0.994123	0.926022	0.257399	-0.991321	-0.274816	1.14291	1.29026	-0.202892	-0.964144	0.562993	PTPRS
-1.05438	0.360759	-1.26293	0.526197	0.0581729	1.37218	-0.0388599	0.485452	1.0316	0.641844	-0.339126	-1.78091	-0.642492	ATP1B3
0.174377	0.839942	0.87436	0.442051	-0.623136	-1.70759	0.447839	-1.46139	1.09703	0.920209	-0.267516	-0.736178	0.328076	CEBPD
-0.97124	0.961462	0.564375	1.09491	-0.468019	-1.18148	-0.932796	0.513203	1.4408	0.0320551	0.259148	-1.31241	0.735389	RPL34
-0.146236	-0.342305	0.944172	1.34051	-0.368945	-1.4272	0.366066	0.15965	0.420271	0.824498	0.214023	-1.98451	0.82944	ALDH1A3
0.255653	1.52342	0.665641	-0.596983	-1.1555	-0.692227	-1.10784	-0.254436	0.840297	1.14717	0.550661	-1.17585	-0.123735	PPIC
1.16273	1.12296	0.0682252	-0.31505	-1.33928	-0.699589	-0.810081	0.37116	0.897499	0.831618	0.323565	-1.61376	-0.00605046	DPP4
0.506575	0.768035	0.931934	0.253135	-0.91686	-1.54282	-0.937847	-0.0669145	0.833356	0.787929	0.834235	-1.45076	0.384597	DGKA
0.680673	1.08449	0.576005	-0.00999981	-0.770916	-1.56025	-0.270942	0.665977	0.648496	0.740738	0.0881767	-1.87245	0.751491	COL6A2
0.588316	0.932748	0.75462	0.235298	-1.19833	-1.31265	0.173021	0.590336	0.774529	0.735261	-0.466696	-1.80645	0.86808	ATP1A1
0.956861	1.28752	0.299671	-0.598285	-0.765598	-1.18017	-0.649896	0.389848	1.13752	0.912813	-0.30526	-1.48502	0.332225	FKBP9
0.721785	-0.487142	0.103998	1.0779	0.308026	-1.72457	-1.43781	0.273879	0.872043	0.142996	1.09074	-0.941844	0.206774	UTP20
-0.266874	0.633323	1.05104	0.712486	-0.496244	-1.63374	-0.654146	0.090084	1.0316	1.2183	-0.29773	-1.38812	0.919895	CRLF1
0.545667	1.06369	0.838288	-0.0540665	-1.21317	-1.18042	-1.07745	-0.0297817	1.12286	1.00641	0.210874	-1.23292	0.293358	P4HA2
0.423056	0.983146	0.896212	0.140258	-1.066	-1.37667	-0.400349	0.497987	1.09556	0.841617	-0.463814	-1.571	0.815459	SH3PXD2B
-0.344871	0.933381	1.11179	0.436142	-0.680045	-1.4564	-0.236695	0.292332	1.07582	0.850031	-0.278212	-1.70328	0.918234	CUL4B
0.486113	1.05563	0.650973	0.261612	-1.49668	-0.957646	-1.08504	-0.259222	0.624777	1.25143	0.644405	-1.17635	0.0190133	ACE
-0.176432	1.14536	1.07578	0.153548	-0.925986	-1.27227	-0.413809	0.307521	1.02371	1.16203	-0.744895	-1.33455	0.818525	C1orf21
-0.385281	-0.354189	0.919093	0.913872	0.559676	-1.65317	-0.677772	0.54173	1.16962	0.383165	0.221351	-1.63809	0.865267	FNDC3A
0.724918	0.963286	0.368418	0.376592	-0.823695	-1.60952	-0.0611649	0.696421	0.673345	0.831957	-0.337231	-1.80333	0.873631	PROCR
0.0639989	1.75929	0.0291661	-0.870393	0.0834987	-1.06556	-0.13122	1.00572	0.76191	-0.226652	0.37811	-1.78787	0.783419	NXF1
1.11644	0.31603	0.8248	-0.232711	-0.352793	-1.67176	0.570946	0.533962	0.754303	0.158263	-0.0707101	-1.94676	0.934192	EXTL2
0.495036	0.862423	0.842696	0.175712	-0.714763	-1.6611	0.0235049	0.446114	0.680831	0.983837	-0.328437	-1.80585	0.875488	MRC2
1.25134	0.147629	-0.0715122	0.0159058	0.447403	-1.79076	-0.453418	0.676712	1.21737	0.481976	-0.339265	-1.58338	0.427359	FKBP14
0.872123	0.99088	0.187221	0.164061	-0.4972	-1.71709	0.169362	0.814937	0.744709	0.66719	-0.730885	-1.66531	0.885395	GOPC
0.366635	1.00931	0.995484	-0.0704127	-0.831442	-1.46957	0.372801	0.654298	0.749324	0.555822	-0.516967	-1.81528	0.920276	FUT8
0.246522	0.566571	0.51343	0.982851	-0.553849	-1.75552	-1.06403	0.344416	1.16317	0.741951	0.163246	-1.34875	0.707322	GNL3
-0.280622	0.552909	0.931554	0.906532	-0.463954	-1.64642	-0.129842	0.263082	0.982852	1.11981	-0.806259	-1.42965	0.968098	TTPAL
0.824721	1.00384	0.409992	0.112185	-1.6046	-0.746132	-0.141139	0.593597	0.906567	0.640506	-0.164138	-1.83539	0.511168	CNPY3
1.65669	-0.336307	0.639712	-1.00752	-0.839774	-0.112801	0.0677894	0.571195	1.13342	0.575819	-0.789499	-1.55873	0.18079	AGPAT1
1.17741	0.838088	-0.599619	0.639156	-1.15334	-0.90169	0.201527	0.30702	0.58881	0.995004	-0.227827	-1.86453	0.544298	SIN3A
1.3506	0.0621747	0.0879964	-1.44275	0.7062	-0.764217	0.585041	0.846609	0.648959	0.377506	-0.807065	-1.65105	0.209413	ERO1A
0.916811	0.752224	0.610738	0.102525	-0.75962	-1.62268	-0.442532	0.669792	1.00177	0.708307	-0.270934	-1.6664	0.738479	P3H4
1.1381	0.800396	0.395193	-0.0857779	-0.691528	-1.55639	0.154995	0.757296	0.802205	0.615006	-0.587074	-1.74243	0.832937	GPX8
0.717426	0.857706	0.672167	0.230297	-0.942526	-1.53507	0.122883	0.559511	0.930919	0.592874	-0.388912	-1.81727	0.897306	P3H3
1.19243	-0.0430235	-0.466341	-1.38999	-0.413624	1.12055	0.433549	0.687149	0.583988	0.523041	-0.325235	-1.90249	-0.501851	PDZD11
-0.27724	1.05305	1.10797	0.320309	-0.936205	-1.26789	-0.795394	0.844616	1.17727	0.626765	-0.645656	-1.2076	0.95013	FSTL1
1.83419	-1.01022	0.0712955	0.131707	-0.33261	-0.694366	-0.112431	0.60514	1.02816	0.679828	-0.517094	-1.6836	0.137264	CKAP4
-1.0682	0.827205	0.882067	0.702983	0.0348012	-1.37885	-0.623367	1.29123	0.926533	0.0556737	-0.224529	-1.42554	0.909638	TGFBR3
0.751008	1.05776	0.521668	-0.568261	-1.64576	-0.116416	0.00711085	0.625325	0.606907	0.93131	-0.372103	-1.79855	0.255186	H4C2
1.8162	-0.0939384	0.195859	-0.117153	-0.803603	-0.997363	0.413977	0.998877	0.591081	0.431688	-0.812224	-1.6234	0.59901	COPA
-0.688808	0.849394	1.17605	0.602648	-0.671847	-1.26744	-0.0977643	0.692788	0.598739	1.12621	-0.849722	-1.47025	0.894597	SSR4
1.71443	0.334642	-0.290493	-0.106739	-0.331623	-1.32022	0.233284	0.807982	0.895499	0.413112	-0.646166	-1.70371	0.565933	ARCN1
1.98252	-0.317045	-0.0553971	-0.371179	-0.445097	-0.793806	0.326894	0.869287	0.858467	0.373444	-0.818294	-1.6098	0.365678	COPB2
-0.582547	0.710771	0.701263	1.21694	-0.812521	-1.23391	-0.493219	0.863456	1.16405	0.557515	-0.765272	-1.32653	0.930888	GPC1
0.847517	0.324847	0.840067	0.514765	-1.34148	-1.18571	-0.598066	0.329355	1.18913	0.936185	-0.418446	-1.43815	0.669511	ABCC1
1.34237	0.711838	-0.103078	0.155773	-0.586052	-1.52085	-0.911637	-0.00551378	1.17122	-1.4441	0.637616	0.552414	-0.557434	PDIA3
0.375222	0.605403	0.762064	0.734424	-0.848342	-1.62877	0.223564	0.667354	0.746921	0.709249	-0.586467	-1.76062	0.988634	PDGFRB
0.836122	1.12176	0.532104	-0.17662	-0.994792	-1.31857	-0.155903	0.982252	0.837428	0.569602	-0.621132	-1.61225	0.812049	ITGA5
1.14951	1.25507	-0.169519	-1.06609	-0.941479	-0.227499	0.30688	0.939155	0.899328	0.159825	-0.636584	-1.6686	0.437513	MYDGF
-0.148233	1.32818	0.868325	0.124844	-0.882607	-1.29051	0.20429	1.21315	1.10573	-0.966585	-1.02133	-0.535253	0.802526	NFKBIA
1.11586	0.49862	0.664052	0.113113	-0.885573	-1.50607	0.682306	0.68513	0.758133	0.240007	-0.619446	-1.74613	0.962384	SLC43A3
0.611959	-1.13877	-1.29266	1.16846	0.12486	0.526154	-0.952033	0.849214	0.913812	0.50663	0.181626	-1.49925	-0.58102	CSTF3
0.802914	-0.394888	0.239995	1.30217	-0.453316	-1.49688	-0.524764	0.253329	1.14643	0.183805	0.643593	-1.70239	0.449927	DDX27
0.632514	1.17532	0.848807	-0.595531	-1.12885	-0.932257	0.926502	0.766116	0.712651	-0.127769	-0.671331	-1.60617	0.88453	CD55
0.491287	1.37271	0.529955	-1.1418	-1.12897	-0.12319	0.302553	0.84932	0.781495	0.374688	-0.532566	-1.77549	0.424164	SDF4
1.67918	-0.547322	-0.0801458	0.0221325	0.268466	-1.34231	-0.948986	0.194908	1.0355	0.636537	0.580889	-1.49885	0.0797545	NUP214
0.786788	0.39502	0.200429	0.832471	-0.386493	-1.82821	0.0194936	0.683855	0.571509	1.03055	-0.659833	-1.64558	0.904283	RAVER1
-0.413596	0.725928	1.372	0.421253	-0.940136	-1.16545	0.274879	0.695913	0.792123	0.671882	-0.771785	-1.66301	0.885012	ECE1
0.0567128	-1.87446	0.756778	0.325759	-0.149147	0.88436	-0.127176	0.43917	0.994251	0.70992	-0.212478	-1.80369	-0.28203	CDC42BPB
0.430366	0.442107	0.0620894	0.413857	0.655279	-2.0037	0.810903	0.363996	-0.192741	1.23991	-0.822404	-1.39967	0.655339	CFAP97
-1.14048	-0.374777	0.11192	1.63338	0.537634	-0.767676	0.537036	-0.302638	0.063439	1.32343	0.0697814	-1.69105	0.601081	NSMCE4A
0.142073	-0.415171	0.973922	0.896001	0.145299	-1.74212	0.970988	0.251144	0.324012	0.690149	-0.442752	-1.79354	0.805571	DCAF16
0.314497	0.748037	0.85288	0.35118	-0.4543	-1.81229	0.0344738	0.551549	0.946208	0.615433	-0.327404	-1.82026	0.978827	DOCK5
0.681754	0.804405	0.40995	-0.0350412	0.0662286	-1.9273	0.366389	0.507646	1.06515	0.329271	-0.504888	-1.76357	0.889749	PORCN
1.05554	0.694086	0.309358	0.249435	-0.61487	-1.69355	0.333637	0.618363	0.347558	0.777161	-0.136928	-1.93979	0.890411	MARVELD1
0.556186	-1.73961	-0.684492	0.482883	0.734525	0.650512	0.1909	1.0415	0.546173	-0.179271	0.265594	-1.8649	-0.636821	NACC1
0.877766	0.0690356	0.989886	0.498574	-1.09301	-1.34225	0.396368	0.294748	0.485952	0.87586	-0.119414	-1.93351	0.802353	ZC2HC1A
1.00566	0.540025	0.687833	0.270299	-1.16163	-1.34219	0.704137	0.469074	0.470707	0.636136	-0.412496	-1.86756	0.888586	NDRG1
0.0736787	0.752775	0.377173	0.784059	-0.0731241	-1.91456	0.460251	0.456673	0.620681	0.529008	-0.0901527	-1.97646	0.963442	UBLCP1
1.25243	0.584415	0.0215904	0.412712	-0.723256	-1.54789	-0.136911	0.442035	0.727235	0.808562	0.0564539	-1.89737	0.666473	STAG1
0.554163	1.4074	0.046641	0.10451	-0.573015	-1.5397	0.0866574	0.66311	0.729834	0.780964	-0.476396	-1.78417	0.823403	TXNDC5
1.60459	-0.810221	0.181743	0.645143	-0.758886	-0.86237	-0.45697	0.58107	0.168709	0.894669	0.61448	-1.80196	0.0982885	NUP93
0.529577	0.606602	0.908058	0.340941	-0.6605	-1.72468	0.498209	0.775833	0.8719	0.368513	-1.04203	-1.47242	0.975911	POGLUT2
0.905351	0.792849	0.457447	0.294216	-0.867861	-1.582	0.572966	0.768464	0.559485	0.538068	-0.717339	-1.72164	0.977689	MOXD1
0.709914	-1.87335	-0.333197	0.310583	0.398444	0.787608	0.689441	0.733385	0.0954257	0.569415	-0.185259	-1.90241	-0.462312	MAP1S
-0.0120027	-1.1151	-1.26441	0.410966	0.873007	1.10754	0.305963	0.613703	0.743763	0.472008	-0.209308	-1.92613	-0.750089	ELMO2
0.95759	0.245445	0.806842	0.490478	-1.30181	-1.19854	0.691845	0.828431	0.519087	0.38645	-0.726093	-1.69972	0.891325	RAB31
-0.386495	1.34908	0.896997	0.120245	-0.635152	-1.34467	-0.0469705	0.673945	0.324273	1.1065	-0.288284	-1.76946	0.782744	MAPK7
0.996995	0.204893	0.665566	0.628665	-1.17555	-1.32057	0.692595	0.410289	0.374228	0.796426	-0.43209	-1.84145	0.892808	ARHGAP1
0.748907	0.609069	-0.207035	0.758554	-0.0528547	-1.85664	-0.659539	0.176838	0.824361	0.822075	0.536439	-1.70017	0.638989	RANBP2
0.449366	0.823383	0.617509	0.365227	-0.399115	-1.85637	0.209744	0.844271	0.61216	0.588092	-0.426505	-1.82776	0.989088	CTSK
1.13158	0.128568	0.779547	-0.144678	-0.147867	-1.74715	0.628047	0.423317	0.231806	0.781378	-0.129252	-1.9353	0.846624	STX2
0.435917	0.675082	0.615287	0.697307	-1.7374	-0.68619	0.569344	0.481534	0.298656	0.676451	-0.052553	-1.97343	0.534834	NFKB1
-0.421705	0.805729	0.70878	0.893094	-0.321724	-1.66417	1.02987	0.288224	-0.0779897	0.652739	-0.0428953	-1.84995	0.683608	SRM
0.900216	-0.183732	0.455269	1.12985	-1.25879	-1.04282	0.414948	0.692428	0.114605	0.774248	-0.0644914	-1.93174	0.653783	SLC2A1
-1.31531	0.300957	0.977574	0.966755	0.189493	-1.11947	0.821528	0.374636	0.212555	0.689573	-0.193975	-1.90432	0.400338	GSN
0.807505	-1.38347	0.304523	0.889147	-1.13342	0.515722	0.678739	0.799519	0.483847	0.348237	-0.493406	-1.81694	-0.0957698	ITGB3
0.089518	1.01176	0.933995	0.389824	-1.25416	-1.17094	0.588255	0.633275	0.702684	0.435795	-0.553739	-1.80627	0.865816	MT2A
0.245551	0.124075	0.547837	1.18292	-0.336365	-1.76402	-0.232499	0.340685	0.886505	0.611882	0.287366	-1.89394	0.887785	TFRC
0.956105	0.274766	0.226301	0.962731	-1.43836	-0.981547	-0.0111288	0.851499	0.685152	0.784787	-0.644894	-1.66542	0.739236	TXNDC12
1.29158	0.940212	-0.067257	-1.17325	0.0407651	-1.03204	0.472477	0.271601	0.274133	1.01756	-0.146034	-1.88974	0.31953	SORBS3
0.872987	0.841828	0.283224	0.246062	-0.462331	-1.78177	0.816922	0.22921	-0.37291	0.618211	0.563612	-1.85505	0.799462	NRP2
-1.3262	-0.812608	0.235759	-0.278256	0.905185	1.27612	1.18991	0.681914	-0.122678	0.425221	-0.558358	-1.61601	-0.969414	GET3
1.20121	0.245645	0.20853	0.398308	-0.256856	-1.79684	-0.100468	0.528992	0.357536	1.02147	0.0722601	-1.87979	0.769961	STXBP3
-0.336435	-1.89859	0.457665	0.50615	0.570277	0.700933	-0.0991922	0.11477	0.2839	1.36692	0.0721878	-1.73859	-0.10804	UBTF
0.617378	0.789671	0.840544	0.276329	-1.14512	-1.3788	0.116828	0.596741	0.683045	0.726808	-0.230752	-1.89267	0.838436	HSD17B11
0.767836	0.0423243	0.290761	0.741258	0.0981807	-1.94036	0.817765	0.72536	0.609177	-0.00384154	-0.323876	-1.82458	0.868287	PCM1
1.09315	0.193833	-0.0612589	-0.328927	0.82702	-1.72382	-0.739351	0.712903	0.47331	1.04962	0.117687	-1.61417	0.367118	PRMT6
1.93403	-0.521967	-0.776445	-0.610244	-0.0884926	0.0631187	0.614803	0.646196	0.400728	0.609529	-0.396359	-1.8749	0.0170767	ENSG00000225528;TMA7
0.694944	0.610326	0.690532	0.435481	-0.704511	-1.72677	0.547974	0.477412	0.5979	0.685401	-0.454513	-1.85417	0.981096	STAT6
0.114443	0.362426	0.804101	0.992753	-1.70189	-0.571838	-1.62555	-0.567619	0.0193867	1.02562	0.976552	0.171613	-0.223619	CPQ
-1.92208	0.0213449	0.296997	0.804078	0.0457866	0.75387	-1.60568	-0.584896	-0.180279	0.935133	0.984396	0.451323	0.831488	DPP7
-1.55971	-0.800859	0.367601	0.110553	0.882703	0.999709	-1.74915	-0.517589	0.172652	0.927527	0.809127	0.357436	0.876049	PCYOX1
-0.366694	0.757825	0.692307	0.771579	-0.0626183	-1.7924	-1.28178	-0.980314	-0.278873	0.565229	1.14116	0.834579	-0.319438	AASS
-0.170604	1.07065	1.11696	-0.191151	-1.57384	-0.252015	-1.60371	-0.787401	0.260454	0.878105	0.930211	0.322345	-0.398321	SIAE
-1.8736	0.279941	-0.157902	0.134137	0.635091	0.982335	-1.32899	-0.939623	0.026328	0.787575	1.30694	0.147764	0.660725	MACROD1
-0.604371	-1.12856	-0.740754	0.947514	1.37546	0.150712	-1.60817	-0.826378	0.299847	0.60858	0.993372	0.532749	0.741141	SLC25A46
-1.62522	-0.472566	0.372295	-0.207856	0.760981	1.17237	-1.47435	-0.564539	-0.210198	0.117021	0.768677	1.36339	0.948739	SLC7A6
-1.57436	-0.69823	-0.0873545	0.546998	1.11098	0.701964	-1.94221	-0.0437538	0.246157	0.257452	0.754706	0.727645	0.911369	USP33
0.59331	0.819106	0.255617	-1.92586	-0.162222	0.420052	-1.30628	-0.835291	-0.124476	1.33167	0.897627	0.0367548	-0.837166	NPEPL1
-0.232409	-0.332561	-1.1378	1.47132	0.937075	-0.705626	-1.64251	-0.776195	0.216196	0.875133	0.608443	0.718937	0.348867	ATAD1
0.403788	0.215416	0.387623	0.783207	0.206068	-1.9961	-1.50673	-0.00205864	1.23371	0.664492	0.392814	-0.78223	0.406432	VPS13C
-1.6118	-0.873702	0.384072	0.800838	0.695637	0.604957	-1.00401	-1.23477	-0.307872	1.0113	1.0602	0.475158	0.882739	PHYHD1
-0.585176	-1.39044	-0.432236	1.19497	1.03883	0.174058	-1.19882	-0.754767	-0.615421	0.449531	1.34806	0.771408	0.817767	GNG2
0.709185	0.572689	0.369406	0.835211	-0.894156	-1.59234	-1.36432	-1.04745	0.0210714	0.882782	1.00377	0.50415	-0.504526	MFAP2
-0.524404	1.50717	0.893665	-0.882164	-0.934337	-0.0599332	-1.73975	-0.29411	0.12411	1.21578	0.623083	0.0708858	-0.215793	NAGLU
-1.92668	-0.172549	0.219124	0.612549	0.759417	0.508135	-1.75244	-0.489775	-0.000287106	0.820313	0.760378	0.661809	0.975408	AKR1C2
0.837288	0.581437	-1.22671	-1.14409	1.06507	-0.113	-1.68039	-0.449983	0.143325	0.553875	1.27314	0.16003	-0.228041	MECP2
0.376709	0.693968	0.366547	0.742606	-0.279097	-1.90073	-0.145361	-0.861453	-1.28317	1.40045	0.78634	0.103197	-0.0997109	HNMT
-1.46142	1.29756	0.768548	0.100304	-0.759521	0.054529	-1.58032	-0.644801	-0.108891	0.934029	1.03359	0.366395	0.143558	PRCP
-1.29838	0.342573	0.714759	1.19093	0.16401	-1.1139	-1.70731	-0.563596	0.00732658	0.767237	0.920228	0.576118	0.490363	IDUA
-0.828318	-0.522802	-0.048644	1.96616	-0.205695	-0.360701	-1.51194	-0.913261	0.0607928	0.858141	0.805488	0.700777	0.59913	CPS1
-0.624691	1.20112	1.10427	0.175071	-1.24019	-0.615583	-1.38876	-0.858226	-0.272908	0.886002	1.08199	0.551905	-0.398231	GAA
-0.36734	-1.86482	0.477337	0.578428	0.330177	0.846213	-1.61242	-0.61426	-0.14358	0.648429	1.08381	0.638021	0.588414	ATXN1L
-1.37045	-0.874209	-0.304886	0.594312	0.976968	0.978263	-1.40598	-0.742325	-0.337458	0.387436	1.10696	0.991369	0.992042	COL4A2
-0.82141	-0.323587	1.11777	1.40705	-0.54948	-0.830339	-1.60501	-0.606963	0.00771158	1.01377	0.994696	0.195792	0.448136	GUSB
-1.97426	0.148905	0.629773	0.619264	0.546958	0.0293594	-1.64466	-0.730822	0.245619	0.906375	0.867387	0.356097	0.867801	ADH1B
0.407757	0.160546	0.889156	0.892132	-0.6946	-1.65499	-1.64534	-0.599528	0.510788	1.00035	0.815554	-0.0818185	0.0296777	SLC25A12
-1.84425	-0.0791577	0.550651	0.980792	0.549883	-0.15792	-1.20776	-0.377212	-0.0315292	1.73715	0.371566	-0.492212	0.845148	HSPB6
-1.67963	-0.441274	-0.21455	0.874629	0.960754	0.50007	-1.51233	-0.614093	-0.0609553	0.72849	1.33655	0.122331	0.961329	MAN2B1
-1.97116	0.0207845	0.160645	0.511453	0.569479	0.708799	-1.71706	-0.688286	0.305826	0.657604	0.799795	0.642122	0.933272	METTL7A
-1.65991	-0.267473	-0.408645	0.931767	0.977825	0.426432	-1.62044	-0.738028	0.0484516	0.622763	0.932822	0.754428	0.936299	DOCK11
0.348166	1.29759	0.103404	0.28948	-1.73435	-0.304293	-1.82902	-0.370909	0.0870048	0.613325	0.816801	0.682797	-0.511187	MSI2
-1.533	0.96472	0.541067	-0.877221	0.10011	0.804324	-1.28176	-0.775543	0.466393	0.396479	1.51034	-0.31591	0.203682	STS
0.155321	-0.572589	-0.24804	1.43488	0.671497	-1.44107	-1.6936	-0.227701	0.0155579	-0.0420416	1.27467	0.673115	-0.0621851	MYCBP2
-1.00568	-0.414005	-0.305871	-0.679544	0.772655	1.63244	-1.8732	-0.309262	0.201612	0.596573	0.834991	0.549287	0.617331	GLA
-0.745086	0.760027	-1.19668	-0.402646	0.0787775	1.5056	-1.55417	-0.718845	-0.158572	0.70242	1.02929	0.69988	0.330682	ARSA
-0.378499	-0.58711	0.525898	1.81389	-0.663796	-0.710384	-1.33499	-0.941104	-0.173588	1.21141	0.803288	0.434985	0.464335	GSTM5
-1.2747	-1.0071	-0.0635046	1.31433	0.736769	0.294202	-1.30552	-0.865254	-0.364518	0.509585	1.23943	0.786272	0.874591	TLN2
-1.76484	0.425176	0.920741	-0.588882	0.470898	0.536908	-1.46054	-0.919187	0.246755	0.237747	1.18061	0.714611	0.642725	ABCB6
-0.105028	-0.868696	-1.17201	0.0569845	0.462974	1.62577	-0.739574	-1.17243	-0.478189	0.21438	1.5552	0.620617	0.679564	LHPP
-1.45284	-0.722015	-0.112912	0.518498	0.374135	1.39513	-1.53598	-0.845611	0.0126311	0.608579	0.826877	0.93351	0.953587	ACOX2
-0.553047	0.659	1.49813	0.119038	-1.36985	-0.353267	-1.38207	-0.575737	-0.406601	0.76436	1.40366	0.196385	-0.42508	PLBD2
-1.93047	0.232536	0.807579	0.607885	0.421951	-0.139478	-1.26692	-1.00082	-0.274715	0.560609	1.13179	0.850054	0.53819	GPD1L
-1.46915	-0.904609	-0.0476543	0.679627	0.725605	1.01618	-1.46889	-0.72442	-0.183615	0.277679	1.00891	1.09034	0.970172	SLC27A3
-1.55626	-0.598971	-0.156721	0.338054	0.72973	1.24417	-1.25724	-0.928888	-0.364513	0.437943	1.04956	1.06314	0.961352	SELENBP1
-1.9902	0.279797	0.626182	0.482438	0.579171	0.0226154	-1.43358	-0.885634	-0.161147	0.634014	1.04164	0.8047	0.686354	ALDH6A1
-1.21343	-0.676145	-0.536744	0.157137	0.832076	1.43711	-1.54627	-0.663172	-0.230415	1.06457	0.823946	0.551334	0.818711	TUFM
-1.91967	0.118274	0.637834	0.88957	0.317522	-0.0435313	-1.10646	-0.911885	-0.510396	0.888439	1.34412	0.296188	0.578972	PRDX6
-1.31036	-0.346127	-0.160227	-0.211177	0.293985	1.73391	-1.65521	0.0428603	-0.0331536	0.60937	1.33942	-0.303283	0.379723	GNS
-1.60799	0.0356026	-0.108313	-0.337822	0.655677	1.36284	-1.43186	-0.887737	-0.118723	0.480302	0.981488	0.976527	0.81916	ALDH2
0.395656	-1.44569	-0.451661	0.834874	1.23621	-0.569383	-1.61952	-0.541227	-0.0507769	0.467369	0.458443	1.28571	0.0778945	AFG1L
-1.76023	0.21855	0.725847	1.09792	-0.343251	0.061166	-1.21169	-1.01699	-0.118467	0.245767	1.37871	0.722667	0.333078	GPHN
-1.79619	-0.366827	-0.0478864	0.731754	0.80066	0.678485	-1.35962	-0.79877	-0.383957	0.473639	1.06483	1.00388	0.92676	AKR1C3
-1.07021	-0.843094	-0.587397	0.15217	1.26871	1.07983	-1.41521	-0.687952	-0.47764	0.75711	1.0845	0.739193	0.932894	SCARB2
0.652602	0.453764	-0.650518	0.833871	0.454688	-1.74441	-1.2629	-0.0614404	1.1002	0.314089	0.976833	-1.06678	0.199843	TTC37
-1.09924	0.637982	1.67536	-0.417241	-0.606054	-0.190806	-1.46556	-1.04111	0.429472	0.593897	0.997553	0.485748	0.144252	PTGR1
-0.332567	-1.05799	-0.814216	-0.141821	1.5818	0.764794	-1.70849	-0.571035	-0.00910082	0.703032	0.835184	0.75041	0.595008	GALC
-0.76715	-1.57247	0.0650934	0.384881	0.967714	0.921935	-1.7468	-0.549654	0.0892514	0.638483	0.768824	0.799899	0.787478	ABCD1
-0.673475	-0.45662	-0.804928	-0.59381	0.999923	1.52891	-1.46047	-0.705448	-0.350154	0.539363	0.955456	1.02125	0.756813	NFS1
-0.291094	0.342823	-1.11983	1.8028	-0.476332	-0.258361	-1.30769	-0.383547	-0.846938	0.841408	0.475532	1.22124	0.434491	NDUFA13
-1.73363	-0.22092	-0.128531	0.788145	1.13203	0.162903	-1.39302	-0.788743	-0.313259	0.454832	1.18008	0.860112	0.892793	ERAP1
-0.364759	-1.29777	0.155176	-0.51488	0.359646	1.66259	-1.69912	0.0168661	0.917669	0.725636	-0.590144	0.629096	0.240071	ANO10
-0.383423	0.881626	0.784543	0.938414	-0.873074	-1.34809	-1.26648	-0.863783	-0.394265	0.344833	1.09301	1.08669	-0.536177	LYRM4
-0.0269743	-1.23445	-0.866839	-0.114413	0.808213	1.43447	-1.45738	-0.934051	-0.0480531	0.887051	0.844712	0.707724	0.566087	PLGRKT
-0.890504	-0.634748	-0.779477	-0.171965	1.01481	1.46188	-0.687981	0.174127	-1.2415	-0.526469	0.947923	1.3339	0.894471	CDK5RAP1
-1.68465	-0.0742466	1.31645	0.634208	-0.133335	-0.0584309	-1.65461	-0.42206	-0.0558221	0.549646	1.30435	0.278495	0.580738	PBXIP1
-1.20245	-1.01012	-0.273867	0.376501	0.841509	1.26842	-1.36744	-0.822188	-0.305889	0.440777	0.861117	1.19362	0.992632	RDH5
0.479895	-1.10242	-1.37982	0.916856	0.87494	0.210547	-1.52006	-0.661684	0.101227	-0.000907455	0.846823	1.2346	0.172067	PNPT1
-1.12997	-1.09205	0.420176	-0.26738	0.768423	1.3008	-2.02541	0.186582	0.454885	0.360933	0.546516	0.476491	0.643858	ABHD4
-0.990095	-0.739694	-0.754908	0.297501	0.63411	1.55309	-1.44531	-0.880105	-0.0754295	0.47245	0.808926	1.11947	0.906218	SUPV3L1
0.18003	-0.825847	-1.25738	-0.364547	1.12105	1.1467	-1.60402	-0.699817	-0.0664992	0.809465	0.607882	0.952991	0.370392	PARS2
0.549614	0.0925397	0.0317005	-1.68494	1.32352	-0.312435	-1.58688	-0.441979	0.104658	1.2802	0.785275	-0.141275	-0.39667	SLC25A24
-0.709268	-0.950936	-0.697668	-0.0949658	1.01583	1.43701	-1.30354	-0.744301	-0.447031	0.413052	0.717356	1.36446	0.918889	ACSF3
-0.143303	-1.26738	-1.10369	0.801119	1.00775	0.705508	-1.02373	-0.451555	-0.718118	-0.29403	1.08208	1.40536	0.671595	ITGA7
-0.310425	-0.814081	-1.24301	0.0977015	0.900099	1.36971	-1.32893	-0.499629	-0.746893	0.784342	0.573652	1.21746	0.801641	MTX1
-1.67031	-0.594289	-0.0706331	0.772004	0.912159	0.651065	-1.74736	-0.518128	0.089587	0.545813	0.962941	0.667146	0.990859	EFNB1
0.023889	-1.18865	-1.0289	0.544179	0.164672	1.48481	-1.096	-1.11888	-0.108188	0.10666	1.29198	0.924438	0.6117	TIMM10
-1.31081	-0.589866	-0.72043	1.07317	0.954355	0.593576	-1.70078	-0.585199	0.109806	1.06266	0.599477	0.514032	0.902624	CPOX
-0.795691	-1.09134	-0.745436	1.11647	0.422929	1.09307	-1.49952	-0.753668	-0.255853	0.766233	0.949356	0.793453	0.866135	FDXR
-0.767114	-0.322143	-1.18646	-0.0995226	1.00151	1.37373	-1.24133	-0.483355	-0.885138	1.11237	0.544484	0.952974	0.780374	NDUFB4
-1.11833	-0.599549	-0.448856	-0.306738	1.10388	1.36959	-1.53366	-0.747191	-0.139991	0.530514	0.914613	0.975718	0.881836	NDUFA1
-1.44666	0.354655	1.25427	0.833894	-0.406877	-0.589285	-1.53332	-0.704064	-0.240579	0.964075	0.856863	0.657027	0.346974	BCAT2
-1.7756	-0.135042	0.0326416	0.957502	0.953941	-0.0334402	-1.84208	-0.287468	0.24339	0.993003	0.246616	0.646533	0.8964	PHB2
-0.918868	-0.874544	-0.720181	0.213486	0.848912	1.4512	-1.08112	-0.608036	-1.01196	0.959794	0.863178	0.878142	0.893194	ACP2
0.493277	-0.379247	-0.00524602	-1.56467	1.47119	-0.0153081	-1.32617	-0.909942	-0.333812	0.661549	0.807125	1.10125	-0.034371	MMAA
-0.691122	-1.0808	-0.932134	1.08027	0.814245	0.809541	-1.29557	-0.917884	-0.336358	0.531933	1.16218	0.855699	0.882929	CASK
0.899588	0.453541	0.734331	0.273977	-0.641022	-1.72041	-0.937794	-0.697275	-0.680666	-0.173798	1.09994	1.38959	-0.960617	TNKS1BP1
-1.31033	0.0121847	0.701856	1.35778	0.192301	-0.953794	-1.58569	-0.782668	0.149752	0.384358	0.815549	1.0187	0.376084	PNPLA8
-0.839976	-0.598755	-1.02144	0.115574	0.916667	1.42792	-1.01151	-0.899549	-0.384861	0.0251927	0.665903	1.60483	0.937252	PPA2
-0.687374	0.418228	0.150795	-1.65851	0.871318	0.905544	-1.56055	-0.716202	-0.0786952	1.07871	0.455502	0.821243	0.0225573	WWOX
-1.59472	-0.0778366	-0.0943687	-0.266658	0.627518	1.40606	-1.56249	-0.687793	-0.0445854	0.297448	0.986969	1.01045	0.902051	SLC38A10
-1.20451	-1.04904	-0.18664	1.20921	0.304051	0.926934	-1.53594	0.352301	-0.0523611	1.2275	0.71391	-0.705408	0.507551	SIGMAR1
1.13271	0.613316	0.409492	0.11254	-0.591617	-1.67644	-1.36397	-0.739796	-0.422517	0.972318	1.1382	0.415773	-0.68654	SGSH
-0.216506	-1.18083	-1.0191	0.304429	1.37002	0.741994	-1.69469	-0.620824	0.112883	0.843823	0.461885	0.896927	0.508031	SCP2
-1.75052	-0.643073	0.36547	0.712987	0.569724	0.745411	-1.58614	-0.628064	-0.194827	0.530118	0.886736	0.992176	0.946399	UNG
-0.278246	-0.985618	-0.977778	-0.0766411	0.770559	1.54772	-1.25931	-0.529323	-0.838726	1.1538	0.654405	0.819146	0.675167	NDUFC1
0.122659	-0.702831	-1.12208	-0.600323	0.819178	1.4834	-1.43309	-0.772838	0.0591901	1.23924	0.00765458	0.899838	0.179624	ECI2
0.558591	-1.99377	0.2447	0.113363	0.711815	0.365301	-1.00282	-0.601513	-0.791481	1.64047	0.4995	0.255847	0.216084	LIN7A
-1.03222	-0.848897	-0.718096	0.576854	1.4115	0.610859	-1.04035	-0.917404	-0.286094	-0.134141	0.916261	1.46173	0.833386	MRPL50
-0.996558	-1.33896	0.437813	0.0751448	0.489445	1.33311	-1.10047	-0.384706	0.275339	-1.01129	0.915917	1.3052	0.768921	TMEM177
-1.78793	-0.496717	0.160072	0.630495	0.654103	0.83998	-0.819856	-1.26299	-0.356173	0.172252	1.19282	1.07394	0.765421	SERPINF1
1.08345	-1.69918	-0.437915	0.811503	0.293269	-0.0511336	1.11911	0.660497	-0.913031	0.747877	-0.252622	-1.36183	0.218496	FARP2
-1.46009	-0.653352	1.02706	-0.451036	0.744684	0.792737	-1.39714	-0.630418	-0.0140107	-0.228723	1.03282	1.23747	0.858145	MRPL45
-0.691846	-0.972084	-1.04692	0.817654	0.847388	1.04581	-1.47254	-0.761006	0.429332	-0.17812	0.801955	1.18038	0.615489	MRPL22
-0.604439	-1.46258	-0.0852286	1.00077	1.21752	-0.0660491	-0.963362	-0.819186	-0.512957	-0.139569	1.49455	0.940526	0.688396	LNPEP
-1.70276	-0.441349	-0.153567	0.508847	0.786396	1.00244	-0.91487	-0.340332	-1.25297	0.340044	1.15895	1.00919	0.7993	SORT1
-0.719141	-0.802191	-1.16202	1.1252	0.711801	0.846348	0.0993145	0.635092	0.735919	-1.94772	-0.0236623	0.501054	-0.644077	TRARG1
-0.475867	-1.77886	0.439552	0.16968	0.693581	0.951917	-0.714153	-0.72657	-0.578531	-0.531306	1.06032	1.49024	0.688374	PRUNE1
-1.15321	-1.10433	-0.338748	0.622146	0.978549	0.995589	-0.905391	-0.612581	-0.942751	0.046781	1.22253	1.19141	0.890303	ADIPOQ
-1.14744	-0.893009	-0.24747	-0.0465355	0.946224	1.38823	-0.744509	-0.870769	-0.69806	-0.19783	1.19211	1.31906	0.954599	EIF4EBP2
-0.592596	-1.0246	-1.03097	0.687444	1.24618	0.714539	-1.27656	-0.692986	-0.20701	0.308442	1.64372	0.224399	0.820139	GTF2I
-1.67505	-0.438807	-0.18251	0.398284	0.884375	1.01371	-0.861772	-1.22499	-0.48629	0.413935	0.98465	1.17447	0.859207	PLAAT3
-0.475628	-0.486154	-1.43856	0.25341	0.850849	1.29608	-1.33641	-0.24669	-0.0719744	-0.656922	1.0081	1.3039	0.648066	TYRO3
0.241529	-1.19882	-1.256	0.562089	1.17758	0.473621	-0.430907	-1.03615	-0.68009	-0.340137	1.42965	1.05764	0.797107	LAMA4
-1.04787	-1.2627	-0.276387	0.85835	0.877896	0.850709	-0.634077	-0.743094	-0.991271	-0.100141	1.17879	1.2898	0.784569	HK2
-0.569247	-1.02372	-0.94286	0.222753	1.07228	1.24079	-1.19852	-0.849415	-0.441746	0.290703	0.830585	1.3684	0.92432	MKKS
-0.483601	-1.07065	-0.887626	0.6965	0.230948	1.51443	-1.14909	-0.471567	-0.529508	-0.302615	1.02991	1.42287	0.742502	PAFAH2
-1.27499	-0.718371	-0.393116	0.122317	0.881438	1.38272	-0.867137	-0.818015	-0.196862	-0.454022	0.61779	1.71825	0.927096	PPTC7
-0.300541	-1.49086	-0.36779	-0.0894574	1.2125	1.03615	-1.40198	-0.707121	-0.154332	0.0490248	0.939239	1.27517	0.797605	BCKDHB
-1.46874	-0.940138	0.047335	0.569642	0.780318	1.01159	-0.580092	-1.60269	-0.222832	0.564248	0.795097	1.04627	0.869689	ABCA1
-0.845575	-0.750512	-0.82382	-0.0151879	1.02009	1.415	-0.671511	1.00631	-0.813585	-1.04704	0.208784	1.31705	0.515064	FADS1
-1.94864	0.0506099	0.695117	0.0392506	0.443173	0.72049	-0.766375	-0.25445	-1.2854	-0.000850527	1.02241	1.28467	0.393133	CREG1
-1.23251	-0.466869	-0.480615	-0.156084	0.794554	1.54152	-1.79106	-0.289086	0.125252	0.699423	0.171902	1.08357	0.796004	NEU1
-0.655047	-0.964997	-0.864899	0.146292	0.90894	1.42971	-0.668009	-0.744603	-0.99996	0.00998821	0.963489	1.4391	0.991137	BOK
-1.25423	-0.987487	-0.323424	0.545283	0.939397	1.08046	-0.575205	-0.82025	-0.81357	-0.0557824	0.513273	1.75153	0.827752	PDP2
-1.32135	-0.203527	-0.952269	0.45684	1.17787	0.84244	-1.21447	-0.850865	-0.0954277	-0.072186	0.733246	1.49971	0.792579	OXSM
-0.685815	-0.862533	-0.470815	-0.286472	0.510953	1.79468	-1.39791	-0.604021	-0.542502	0.536154	0.800854	1.20742	0.831532	VPS25
-1.24876	-0.252817	-0.669184	-0.0592859	0.646621	1.58343	-1.57205	-0.71125	-0.0894792	0.488874	0.966672	0.917234	0.850254	RMDN3
0.541692	0.959633	-0.572796	-1.09176	-0.979586	1.14282	-0.852052	-0.992216	-0.279093	-0.234486	0.744807	1.61304	0.023193	PTER
0.64104	-1.29551	-1.21609	0.22041	0.929466	0.720677	-1.28365	-0.672935	-0.3365	-0.0653061	1.20061	1.15778	0.478809	PHKB
-0.271025	-0.420186	-1.24773	-0.489152	1.15894	1.26915	-1.10537	-0.513627	-0.518911	-0.347878	1.11158	1.37421	0.873072	RTN4IP1
0.28543	-1.36894	-1.03967	0.20782	0.750202	1.16516	-1.37935	-0.688406	-0.330078	0.280878	0.746324	1.37063	0.621427	RPTOR
0.537413	-1.07898	0.11515	0.971626	0.832169	-1.37738	-1.05272	-1.11823	-0.159921	0.0491478	1.21232	1.0694	0.0412052	VPS36
-0.871617	-0.965058	-0.533404	-0.00779527	0.874912	1.50296	-1.42029	-0.476793	0.0484095	-0.387718	0.892294	1.3441	0.895217	FASTKD5
0.418002	0.514508	-0.581361	0.949937	0.461614	-1.7627	-1.32357	-0.790393	-0.259243	0.145292	0.95067	1.27724	-0.496747	MTX3
-0.659294	-0.730568	-0.874478	-0.201811	0.928763	1.53739	-1.1018	-0.647571	-0.421731	-0.253706	0.908577	1.51623	0.958877	PDK2
-0.755284	-0.855911	-0.845989	0.0547837	0.986145	1.41626	-0.813735	-0.665863	-0.694449	-0.295588	0.86382	1.60582	0.976384	ACOT2
-0.894532	-0.879213	-0.851614	0.459419	0.813863	1.35208	-0.71023	-0.830465	-0.801919	0.23206	0.39129	1.71926	0.959611	PPIF
0.37887	-0.116017	-0.474256	-1.24927	-0.267321	1.72799	0.632661	0.420779	-0.898317	0.769467	-1.60164	0.677046	0.250744	PRDX5
-1.13386	-1.24643	-0.0769344	0.52432	0.889436	1.04347	-1.40101	-0.645897	-0.412359	0.29443	0.982417	1.18242	0.937468	GPD1
-1.24796	-0.797758	-0.326616	0.138782	0.811944	1.42161	-0.804176	-0.76996	-0.519516	-0.332689	0.746095	1.68025	0.947156	MLYCD
-0.761818	-0.835469	-0.770325	-0.0882125	0.998887	1.45694	-0.813987	-0.79157	-0.09187	-0.580967	0.518979	1.75941	0.897044	MPC2
-0.695918	-0.858625	-0.583426	-0.280936	0.743834	1.67507	-1.75493	-0.240694	-0.113407	0.334372	0.601925	1.17273	0.762465	PGRMC2
-1.65899	-0.368128	-0.237601	0.302827	0.840279	1.12161	-0.98324	-1.20179	-0.0590231	0.12326	0.659546	1.46125	0.863621	PIR
1.2206	-1.47656	-0.690753	0.0277136	-0.00401698	0.923022	-1.78788	-0.300866	0.0946698	0.967136	0.166073	0.860863	-0.19654	MYO1C
1.94102	-0.287934	-0.611339	-0.402622	0.132894	-0.772022	-1.13041	-0.783341	-0.40239	-0.104013	1.14991	1.27025	-0.501714	SYNE1
-1.62444	-0.591036	-0.0177728	0.262236	0.97218	0.99883	-1.48531	-0.194268	-0.106441	-0.393075	0.760878	1.41822	0.916539	LETMD1
-0.27316	-0.431463	-0.142605	-1.4288	0.929139	1.34689	-1.14647	-0.899637	-0.385502	0.268294	0.684339	1.47897	0.600164	DMAC2L
-1.03267	-0.525186	-0.744264	-0.159317	1.07399	1.38745	-0.927899	-0.745165	-0.216318	-0.529137	0.801623	1.6169	0.939831	TBC1D10A
0.592543	-1.4211	-0.718652	-0.255088	0.440885	1.36141	-1.22476	-0.688467	-0.444036	-0.0208935	1.17268	1.20548	0.547055	ASB6
0.766828	-1.3398	-0.838975	-0.362486	0.565239	1.20919	0.585071	1.32978	0.231471	-0.0441427	-1.60978	-0.492405	-0.603302	RTN4
-1.18992	-1.13893	-0.109524	0.401401	0.878479	1.15849	-0.692997	-1.13756	-0.500095	-0.0665775	0.977468	1.41977	0.930345	PRXL2A
-0.92087	-0.865287	-0.82256	0.354907	0.952429	1.30138	-0.964093	-0.72922	-0.602401	-0.194059	1.10572	1.38405	0.959945	AIFM2
-1.66776	-0.361097	0.161932	-0.122473	0.81016	1.17924	-1.01313	-1.26248	-0.177207	0.342739	1.10307	1.00701	0.831207	CMBL
-0.941935	-0.950261	-0.341375	0.273096	0.239658	1.72082	-1.29777	-0.354068	-0.183093	-0.494327	0.848557	1.4807	0.847553	SUMF1
-1.1232	-0.597045	-0.705866	0.0569674	0.992168	1.37698	-1.15525	-0.59446	-0.406007	-0.267937	0.948856	1.4748	0.979204	RETSAT
-1.50623	-0.617282	-0.395881	0.624731	0.882787	1.01188	-0.658375	-1.06911	-0.568653	-0.180754	1.23877	1.23812	0.822042	TTC38
-1.12386	-0.733416	-0.658634	0.200439	1.00878	1.30669	-1.06731	-0.675399	-0.600256	-0.118443	1.25376	1.20765	0.981852	LPIN1
-1.78289	-0.417826	0.314166	1.04758	0.19736	0.641602	0.182827	-0.966987	-1.30829	0.185725	1.43688	0.469848	0.0893304	TTLL12
-1.15861	-0.965013	-0.4741	0.462288	1.00514	1.1303	-0.615766	-0.748041	-0.558673	-0.654416	1.26975	1.30715	0.830277	PPP1R1A
-1.19808	-1.03173	-0.389176	0.764396	1.07669	0.777901	-0.611164	-0.855099	-0.806546	-0.231859	1.08753	1.41714	0.804887	FABP5
-1.50581	-0.663917	-0.257594	0.407759	0.910303	1.10926	-0.586922	-0.967253	-0.431669	-0.553756	1.3028	1.2368	0.793849	CEBPA
-0.987252	-0.95089	-0.668179	0.358368	1.02498	1.22298	-0.602597	-0.628067	-0.748958	-0.540658	0.933602	1.58668	0.879243	FASN
-0.513097	-1.24801	-0.853952	0.534591	1.04377	1.0367	-0.4447	-0.910826	-0.900903	-0.218405	1.07788	1.39696	0.918147	GCLC
-1.11903	-1.0826	-0.43489	0.671608	1.03301	0.931902	-0.941062	-0.906894	-0.608009	0.0410999	1.15845	1.25641	0.93889	PRKAR2B
-0.382376	-1.24393	-0.781079	0.0893418	1.18834	1.1297	-1.48881	-0.211273	-0.631291	0.226184	1.24392	0.861268	0.759312	CCND3
-1.37362	-0.527149	-0.547408	0.349725	0.723972	1.37448	-0.981332	-1.18136	-0.482009	0.654213	0.990519	0.999966	0.910982	GSTM3
-1.60318	-0.711608	-0.0533497	0.604622	0.88427	0.879247	-1.00147	-0.950239	-0.609233	0.26263	1.06909	1.22923	0.899839	FABP4
-1.13369	-0.814712	-0.652686	0.386274	0.999937	1.21487	-1.05656	-0.901919	-0.591523	0.243838	1.12434	1.18182	0.994585	CAT
-1.062	-0.284977	-0.385119	-0.639846	0.727623	1.64432	-0.0547308	-0.957503	-0.962138	-0.42884	0.998058	1.40515	0.80253	FTL
-0.971805	-0.97313	-0.725087	0.520294	1.04755	1.10218	-0.797729	-0.771213	-0.241666	-0.708022	1.12254	1.39609	0.809447	DGAT1
-1.09042	-1.1581	-0.355514	0.632714	0.981935	0.989383	-0.777487	-0.549307	-0.582146	-0.641113	1.06001	1.49005	0.760069	ACACB
-1.7352	-0.523567	0.0876646	0.429274	0.816189	0.925644	-0.847553	-0.875864	-0.857921	0.278783	0.993337	1.30922	0.799268	STAT5A
-0.0311656	-1.73651	-0.225924	0.389514	0.30491	1.29917	-1.27317	-0.6764	-0.296584	-0.0988353	1.36524	0.979754	0.58638	ERMP1
-0.644425	-1.07362	-0.874244	0.386294	0.896447	1.30955	-0.60916	-0.585524	-0.361085	-0.909403	0.851694	1.61348	0.772398	NDUFAF8
-0.861349	-0.837245	-0.889112	0.290096	1.00232	1.29529	-1.65117	-0.521496	-0.0943668	0.357744	0.809524	1.09976	0.856489	ACAT1
-1.17929	-0.955227	-0.444933	0.492969	0.844306	1.24217	-0.598873	-0.519982	-0.813682	-0.629265	1.1554	1.4064	0.795454	CLUH
-1.24595	-1.04583	-0.204755	0.450359	0.934542	1.11163	-1.07207	-0.919491	-0.486552	0.141896	1.06967	1.26655	0.973699	PLIN4
-0.900182	-0.945814	-0.692038	0.185341	1.09192	1.26078	-0.778206	-0.689394	-0.462752	-0.562093	0.870123	1.62232	0.912824	VKORC1L1
-1.70994	-0.0383933	-0.150303	0.0291616	0.545049	1.32443	-1.42692	-0.594431	0.0817921	-0.164409	0.625654	1.47831	0.948921	AUP1
-0.474522	-1.12286	-1.04969	0.659629	0.961453	1.02599	-1.32637	-0.507442	-0.121832	-0.261045	0.637494	1.5792	0.677607	SLC25A13
-1.2198	-0.739367	-0.436366	0.0793231	0.950351	1.36586	-0.860402	-0.572035	-0.676892	-0.375616	0.891944	1.593	0.952301	ELOVL5
-0.257027	-0.791246	-1.14672	-0.174694	0.906757	1.46293	-1.24477	-0.29262	-0.426903	-0.397915	0.838812	1.5234	0.81995	ABCB8
-0.793018	-0.786443	-0.8857	0.0705034	0.978238	1.41642	-1.05178	-0.697298	-0.427594	-0.212669	0.791563	1.59778	0.956731	APMAP
-0.372429	-0.686811	-0.771084	-0.408727	1.86829	0.370765	-1.07278	-0.518596	-0.253863	-0.524777	0.720303	1.64971	0.624666	LNPK
-0.80104	-1.02141	-0.761997	0.296391	1.02363	1.26442	-0.872068	-0.731537	-0.475473	-0.320808	0.702131	1.69775	0.915676	PECR
-0.966217	0.47612	0.651488	-1.5608	0.701295	0.69812	-1.57126	-0.709529	0.208057	0.227082	0.583989	1.26167	0.450365	FUNDC2
-0.594643	-0.911732	-0.994235	0.154325	1.33173	1.01455	-0.824127	-0.548466	-0.427337	-0.67803	0.84686	1.6311	0.818595	GFM1
-0.996528	-0.790224	-0.0218718	-0.26862	0.279553	1.79769	-0.67761	-1.16104	-0.687931	0.426367	0.642474	1.45774	0.858687	FAHD2A
-1.33655	-0.520362	-0.528443	0.224001	0.708033	1.45332	-1.13984	-0.593585	-0.371369	-0.350179	1.03457	1.42041	0.949388	DMAC1
-0.89903	-0.912647	-0.821343	0.384486	1.05933	1.18921	-0.90841	-0.697562	-0.522018	-0.383783	1.01724	1.49453	0.917883	ACSF2
-0.397704	-1.35786	-0.409174	-0.0704014	0.712752	1.52239	-0.466636	-1.49209	-0.129183	-0.0820291	0.786482	1.38346	0.987396	HSD17B8
-0.903369	-0.934899	-0.577783	0.0196229	0.969923	1.42651	-0.980161	-0.771177	-0.456763	-0.111544	0.643527	1.67612	0.976661	MAIP1
-1.95248	-0.130601	0.350639	0.401085	0.646979	0.684376	-1.28571	-0.719686	-0.179399	-0.0886654	0.816834	1.45662	0.806239	ABHD5
-1.12437	-0.102587	-0.592517	-0.543338	0.802221	1.56059	-1.00506	-0.624658	-0.527335	-0.18136	0.642631	1.69579	0.953418	D2HGDH
-0.782239	-0.553215	-0.816182	-0.376561	1.06634	1.46185	-0.862107	-0.691997	-0.592859	-0.252149	0.707122	1.69199	0.972701	ACOT1
-0.599034	-0.880662	-0.962901	0.0203586	1.16434	1.2579	-0.92145	-0.761265	-0.363576	-0.331214	0.68713	1.69037	0.898424	ACAD11
-1.33869	-0.79648	-0.222805	1.1152	1.12536	0.117418	-0.950972	-0.847011	-0.407712	-0.292815	1.19938	1.29913	0.64285	KYAT3
-1.1617	-0.783489	-0.615787	0.295478	1.17666	1.08884	-0.989705	-0.800513	-0.531321	-0.0533045	0.816895	1.55795	0.949185	HSDL2
0.783781	-1.0699	-1.20546	-0.231109	0.507336	1.21535	-1.21263	-0.640404	-0.651247	1.4577	0.629938	0.416638	0.201769	CAVIN1
-0.486909	-0.566888	-1.11354	-0.257906	0.901026	1.52421	-1.5904	-0.478532	-0.0548095	0.00798253	1.0713	1.04446	0.732374	NHLRC3
-0.0907147	1.80127	-0.0149956	-0.82623	0.1512	-1.02052	-1.01625	0.130858	0.929066	1.0971	0.21467	-1.35545	0.164646	UGP2
-0.954164	-0.756956	-0.692132	-0.0420314	1.07087	1.37442	-1.065	-0.734972	-0.46902	-0.0949707	0.793125	1.57084	0.981893	DECR1
-0.980525	-0.967515	-0.458756	0.00688905	1.12184	1.27806	-0.984426	-0.733986	-0.490788	-0.190571	0.790293	1.60948	0.968567	ETFDH
-1.34509	-0.77333	-0.304435	0.322522	0.741705	1.35863	-1.01154	-0.775071	-0.525506	-0.0866427	0.871221	1.52754	0.962715	LGALS3BP
1.21494	-0.924212	-1.16891	-0.489037	0.938165	0.429058	-0.685621	-1.22822	-0.545939	0.147274	1.27415	1.03836	0.501832	CRYZ
-0.480799	-0.464277	-0.955306	-0.629924	1.11913	1.41117	-1.40567	-0.403622	-0.0943527	0.0795297	0.143208	1.68091	0.687119	OGDH
-0.713432	-0.427793	-1.1468	-0.0342667	0.776991	1.5453	-0.972555	-0.861759	-0.344433	-0.265298	0.961435	1.48261	0.900941	ATP5F1E;ATP5F1EP2
-0.977891	-0.748141	-0.680016	-0.00536499	0.966844	1.44457	-0.959633	-0.797549	-0.536679	-0.133208	0.903763	1.52331	0.995016	HADHB
-1.42427	-0.431175	-0.320234	-0.114862	0.992775	1.29777	-0.793823	-0.837116	-0.917707	0.483909	0.552181	1.51256	0.848199	PGD
-0.348495	-1.56023	-0.457505	0.399909	0.716914	1.24941	-1.03928	-0.7529	-0.590145	-0.0634063	1.15229	1.29344	0.844729	STAT5B
-0.93246	-0.86604	-0.747341	0.231443	0.944845	1.36955	-0.903453	-0.888308	-0.40377	-0.251162	0.92719	1.5195	0.962492	ALDH9A1
-0.166363	-1.18032	-0.924003	-0.0619762	1.14507	1.18759	-1.14864	-0.794434	-0.426652	0.0490829	0.866751	1.45389	0.847816	IDH2
-0.969229	-0.763768	-0.760959	0.1055	1.06251	1.32595	-1.11572	-0.737288	-0.463025	-0.0464239	0.8615	1.50095	0.979496	ACAA2
-1.09314	-0.632091	-0.592443	-0.105911	0.981127	1.44246	-1.125	-0.72396	-0.434756	-0.0588516	0.801166	1.5414	0.992129	ETFB
-0.805761	-0.822846	-0.684038	-0.141794	0.932667	1.52177	-0.779005	-0.750973	-0.782874	-0.0153214	0.66116	1.66701	0.987354	TALDO1
-0.241037	-0.743993	-1.06831	-0.325298	0.794142	1.58449	-1.26995	-0.693766	-0.408744	0.217382	0.647777	1.5073	0.81819	DLST
0.563599	-1.57356	-0.91267	0.459751	0.945826	0.517054	-0.74304	-0.921715	-0.567576	-0.0091107	1.73881	0.502627	0.689984	SLC16A2
-1.56869	-0.356572	-0.274691	0.147762	0.702815	1.34938	-0.870445	-0.833974	-0.322321	-0.404826	0.814048	1.61752	0.889265	SHMT1
-0.714781	-0.850495	-0.839135	0.0218792	0.857435	1.5251	-1.15137	-0.603719	-0.601364	0.00856631	0.864215	1.48367	0.969002	UQCRC1
0.0173559	-1.34008	-0.9665	0.207819	0.866851	1.21455	-0.996214	-0.749201	-0.536718	-0.139464	0.889339	1.53226	0.821677	ALDH1B1
-1.00886	-0.616125	-0.69574	-0.122011	0.97623	1.4665	-1.21602	-0.667836	-0.547341	0.799287	0.181411	1.4505	0.845161	TKT
-0.537713	-1.1531	-0.586168	-0.149215	1.02319	1.40301	-1.03577	-0.76776	-0.53198	0.0163663	0.73223	1.58691	0.945462	AK4
-0.413308	-1.40567	-0.468525	-0.00560811	1.19427	1.09883	-1.15743	-0.75232	-0.310934	-0.175196	0.977832	1.41804	0.881708	GCSH
-1.38436	-0.597308	-0.377276	0.140575	0.881063	1.33731	-1.18105	-0.799727	-0.337553	0.0392509	0.783907	1.49518	0.987148	ACADS
-0.805263	-0.810802	-0.86191	0.072096	1.04179	1.36408	-1.04417	-0.787497	-0.461718	-0.0611215	0.789442	1.56506	0.966041	ETFA
-0.783903	-0.935143	-0.786559	0.119254	1.06914	1.31721	-0.760138	-0.427085	-0.117903	-0.902596	0.40594	1.80178	0.757539	ALAS1
-0.250505	-0.977023	-0.996685	-0.157514	0.937712	1.44401	-1.04573	-0.676724	-0.427875	-0.250219	0.799333	1.60121	0.890144	PDHB
-0.946091	-0.690737	-0.76247	0.0184373	0.864972	1.51589	-1.13494	-0.804007	-0.363925	0.199158	0.468522	1.63519	0.95886	ACAA1
-0.503601	-0.93067	-0.931392	-0.0672649	1.06049	1.37244	-0.92859	-0.698092	-0.552958	-0.206129	0.715291	1.67048	0.939481	PDHA1
-0.30905	-0.858388	-1.29287	0.27412	0.96798	1.21821	-1.16509	-0.728934	-0.498985	0.135833	0.743656	1.51352	0.846353	FH
-0.843587	-0.729325	-0.761426	-0.137069	1.00771	1.4637	-1.16419	-0.571778	-0.536362	-0.038441	0.731873	1.5789	0.972265	UQCRH
-0.599836	-0.96708	-0.886308	0.0397084	1.15527	1.25825	-0.32126	-0.581725	-0.875617	-0.562679	0.564724	1.77656	0.879352	DBI
-1.23461	-0.85807	-0.425802	0.323988	0.946805	1.24769	-0.942403	-0.908648	-0.521726	-0.051413	1.02099	1.4032	0.973224	ASS1
-0.879274	-0.845549	-0.675544	-0.0274297	0.981825	1.44597	-0.984973	-0.696726	-0.418134	-0.244829	0.642755	1.70191	0.967268	LETM1
-0.154744	-0.69674	-0.631214	-0.984654	1.43207	1.03529	-1.12804	-0.928518	-0.45486	0.234322	1.21263	1.06447	0.743297	LANCL1
-1.02467	-0.81932	-0.548485	-0.00436274	0.968734	1.4281	-1.13399	-0.757701	-0.387304	-0.0689701	0.835821	1.51215	0.992937	SLC25A20
-1.18072	-0.742402	-0.653193	0.342358	1.02875	1.20521	-0.771267	-0.4407	0.399319	-1.28223	0.721016	1.37386	0.587111	AGPAT2
-0.482065	-0.9591	-1.05381	0.181589	1.03756	1.27583	-0.968712	-0.744103	-0.371801	-0.321391	0.771756	1.63425	0.879971	PDHX
-0.833533	-0.836258	-0.860633	0.147281	1.14782	1.23532	-1.14555	-0.838593	-0.413213	0.0940159	0.875821	1.42752	0.958869	UQCRC2
0.331614	-1.82763	-0.4305	0.350876	0.792918	0.782719	-1.09326	-0.741955	-0.446569	-0.0774632	0.815047	1.5442	0.602697	COQ7
-0.829191	-0.683942	-0.731201	-0.278265	1.10188	1.42071	-0.974045	-0.828637	-0.390927	0.0107007	0.447594	1.73531	0.923173	NOL3
-1.17141	-0.713893	-0.552382	0.092354	1.00799	1.33734	-1.11897	-0.795041	-0.489638	0.072561	0.888237	1.44286	0.996086	HADHA
-0.728387	-0.964509	-0.799186	0.108067	1.03866	1.34536	-0.981182	-0.661204	-0.526965	-0.330212	1.0383	1.46126	0.956447	TIMM8B
-1.05541	-0.784858	-0.611242	0.0894966	0.958603	1.40341	-1.02523	-0.77338	-0.286393	-0.231663	0.642753	1.67391	0.961736	LPCAT3
-0.946257	-0.826715	-0.856273	0.384616	1.02027	1.22436	-0.846949	-0.792238	-0.611437	-0.182032	0.836107	1.59655	0.943547	HADH
-0.947221	-0.59192	-0.765415	-0.172322	1.05218	1.4247	-1.24048	-0.521706	-0.345168	-0.277079	0.918023	1.46641	0.970175	NDUFB5
-0.251237	-1.32437	-0.779438	0.0913373	1.08239	1.18132	-1.19851	-0.820194	-0.319872	0.0518968	0.850599	1.43608	0.85171	CHCHD3
-0.726844	-0.742048	-0.998045	0.0586869	1.30826	1.1	-0.832531	-0.729948	-0.572784	-0.290397	0.754714	1.67095	0.905358	ACADM
-0.905569	-1.02464	-0.620618	0.2348	1.09577	1.22026	-0.808921	-0.726251	-0.767272	-0.107348	0.808395	1.6014	0.95352	CS
-0.63387	-1.11238	-0.751703	0.141909	1.16955	1.18649	-1.01837	-0.701614	-0.478224	-0.19959	0.794294	1.6035	0.91773	ACO2
-0.762898	-0.867336	-0.969085	0.336335	0.968822	1.29416	-1.32734	-0.679957	-0.325926	0.110033	0.806487	1.41671	0.914006	AIFM1
-0.213729	-0.520134	-1.26571	-0.372985	0.933184	1.43938	-1.26032	-0.733863	-0.556391	0.339783	1.15127	1.05953	0.765595	GNAS
-0.245606	-0.742068	-1.11505	-0.344519	1.35102	1.09623	-1.22741	-0.792059	-0.19617	-0.032423	0.73694	1.51112	0.754259	SUCLA2
-1.06	-0.750637	-0.626828	0.0626134	0.968141	1.40671	-0.52374	-0.817811	-0.706103	-0.440606	0.877766	1.61049	0.93987	ABHD14A-ACY1;ACY1
-0.948416	-0.673445	-0.651654	-0.174908	0.912484	1.53594	-0.962458	-0.748255	-0.604413	-0.142366	0.995755	1.46174	0.997848	ASAH1
0.575928	-0.959573	-1.20502	-0.363176	1.33558	0.616265	-1.21758	-0.847112	-0.394822	0.174728	1.18341	1.10137	0.556643	ALDH7A1
-1.10131	-0.922321	-0.383341	0.072917	0.993453	1.3406	-0.902985	-0.681598	-0.25762	-0.592727	0.806426	1.6285	0.932596	TMEM120A
-0.620377	-1.29506	-0.663903	0.440099	0.982077	1.15716	-0.825231	-0.391207	-1.1782	1.07965	1.26887	0.046121	0.71509	HSPA1B;HSPA1A
-0.626634	-0.666381	-0.809863	-0.417383	0.979663	1.5406	-1.27985	-0.677936	-0.174738	-0.157086	0.808621	1.48099	0.906923	MRPS18B
-1.18366	-0.716432	-0.526257	0.125677	0.879812	1.42086	-1.28991	-0.800865	-0.264997	0.110889	0.9074	1.33748	0.990539	AFG3L2
-0.982226	-0.854655	-0.350271	-0.287136	1.37608	1.0982	-1.28613	-0.787597	-0.0758517	-0.140062	1.34349	0.946153	0.978203	TMED5
-1.11272	-0.780334	-0.455126	0.00885388	0.846005	1.49332	-1.27381	-0.855675	-0.302042	0.272811	0.80592	1.3528	0.985391	AK3
-0.354297	-0.568284	-0.842717	-0.596967	0.591709	1.77056	-1.33006	-0.73745	-0.245043	0.0260266	1.06486	1.22166	0.774877	VTI1B
-0.214498	-0.171637	-1.72081	0.461908	0.377047	1.26799	-1.4655	-0.762926	-0.135437	0.293911	0.927317	1.14263	0.522521	DIABLO
-1.07563	-1.12254	-0.428821	0.651294	0.880238	1.09546	-1.24732	-0.908337	-0.296319	0.225124	1.13812	1.08873	0.965891	GLIPR2
-0.735907	-0.745706	-0.603297	-0.424516	0.931005	1.57842	-1.042	-0.979383	-0.257764	0.0667552	0.638859	1.57353	0.940559	HINT2
-0.384874	-1.41669	-0.619921	0.372193	1.35799	0.691297	-1.18478	-0.782328	-0.202431	-0.186046	0.918688	1.4369	0.77229	TIMM21
-1.05163	-0.359443	-0.904814	-0.100252	1.1151	1.30104	-1.51428	-0.874096	0.41811	0.167757	0.661001	1.14151	0.746748	DHRS4
-0.284671	-0.494285	-1.60686	0.437455	0.934075	1.01429	-1.20978	-0.931504	-0.294261	0.21609	0.919361	1.30009	0.70992	SUCLG2
0.261576	-1.21235	-1.13616	0.374254	1.38749	0.325184	-1.46484	-0.484242	-0.370111	0.156513	0.836741	1.32594	0.455026	NDUFA5
-1.29998	-0.559404	-0.564055	0.125284	1.04301	1.25515	-1.22237	-0.876664	-0.272119	0.129535	0.861924	1.37969	0.975978	ECH1
-0.614145	-0.88037	-0.940056	0.0736667	0.887446	1.47346	-0.0511381	-1.51628	-0.141322	-0.451659	0.815	1.3454	0.834305	NDUFV3
-0.752766	0.220516	-0.429309	-1.28626	1.22288	1.02494	-1.54849	-0.689261	0.131931	1.22171	0.105671	0.778441	0.0625319	OXCT1
-0.793062	-0.611185	-1.0039	-0.0365438	1.21466	1.23003	-1.16383	-0.849207	-0.581646	0.528048	0.740298	1.32633	0.907452	ATP5PO
-0.805402	-0.798478	-0.794803	-0.0299248	0.957316	1.47129	-1.09507	-0.6745	-0.806963	0.483254	0.67907	1.41421	0.955654	UQCRFS1
-1.55632	-0.755174	-0.118744	0.690103	0.910167	0.829966	-1.13949	-1.0045	-0.438133	0.432245	1.03758	1.11229	0.949965	ASPA
-0.0352321	-1.16199	-1.19282	0.358537	0.886079	1.14543	-1.39564	-0.881045	-0.272938	0.772048	1.00168	0.775897	0.690326	PHB
-1.77294	-0.229783	-0.155958	0.338158	0.846804	0.973719	-1.34857	-0.675557	-0.271116	0.0161299	0.975161	1.30395	0.93787	ACSL1
-0.939965	-0.877409	-0.771129	0.27825	1.10071	1.20955	-1.5325	-0.303833	-0.463195	0.467493	0.442822	1.38922	0.872418	ATP5F1D
-0.417413	-0.781418	-1.02799	-0.229777	1.01833	1.43826	-1.31047	-0.751565	-0.431201	0.317269	0.909362	1.2666	0.85048	NDUFS1
-0.646945	-1.59073	0.26682	0.0170273	1.16511	0.788714	-1.0621	-0.951596	-0.379268	0.0567441	0.955552	1.38067	0.860582	MMUT
-1.63386	-0.494801	-0.00861043	0.365971	1.32321	0.448088	-1.2944	-0.893533	-0.180941	0.204064	0.849432	1.31538	0.869321	DBT
-1.38591	-0.954097	-0.131476	0.56874	0.856542	1.0462	-0.983877	-1.13046	-0.387322	0.262576	1.00049	1.23859	0.959034	APOE
-0.0952205	-1.00076	-1.27912	0.343773	0.722491	1.30884	-1.61093	-0.508008	-0.16881	0.275341	0.912344	1.10007	0.614271	NDUFB6
-0.948144	-1.03349	-0.653505	1.15405	1.03822	0.442867	-1.30904	-0.654349	-0.449671	0.115453	1.10879	1.18881	0.804436	TOMM70
-0.714051	-0.734276	-0.880242	-0.175252	1.32562	1.1782	-1.58608	-0.397693	-0.420092	0.415821	1.01174	0.976308	0.842589	NDUFS4
1.61139	-0.107582	0.154871	0.271922	-0.501461	-1.42914	-0.991807	-0.806751	-0.423715	-0.27136	1.20683	1.28681	-0.819003	PJA2
-0.601755	-0.889471	-0.987959	0.187059	0.822982	1.46914	-1.44355	-0.565246	-0.259696	0.320629	0.459477	1.48839	0.850555	PGRMC1
0.471804	-1.56366	-0.47953	-0.399727	0.983613	0.987497	-1.12389	-0.76828	-0.403578	-0.0796159	0.908182	1.46718	0.647711	CHCHD6
-0.787863	-0.831284	-1.09128	0.728208	0.956058	1.02616	-1.28418	-0.821061	0.0351169	-0.18961	0.922074	1.33766	0.754422	EARS2
-0.330584	-0.818639	-1.22622	0.0510667	1.24261	1.08177	-1.11251	-0.703336	-0.447438	0.0244694	0.589924	1.64889	0.802046	IDH3A
-0.168401	-1.24763	-0.969607	0.177635	1.15754	1.05047	-0.981152	-0.533493	-0.525278	-0.420696	1.59943	0.861189	0.804293	FLVCR2
-0.0979878	-1.5835	-0.650898	0.372961	0.963791	0.99563	-1.53104	-0.720339	-0.19802	0.565572	0.983981	0.899846	0.694954	AK2
-0.656752	-1.01379	-0.856819	0.207552	0.96894	1.35087	-1.21853	-0.810273	-0.369319	0.106167	0.940514	1.35144	0.939424	IMMT
0.00390856	-1.29361	-0.969442	0.395005	1.42865	0.435488	-1.61618	0.0894408	0.516008	-0.7473	0.808719	0.949317	0.13027	COQ10B
-1.17899	-0.567885	-0.419045	-0.293247	1.19678	1.26238	-1.11797	-0.860288	-0.458899	0.205597	0.75023	1.48133	0.9413	BCL2L13
-0.724945	-0.801147	-0.694605	-0.257802	0.913519	1.56498	-1.34536	-0.822513	-0.104045	0.0480548	0.99453	1.22933	0.905309	NDUFA10
-1.07339	-0.695632	-0.804849	0.276914	1.12132	1.17564	-1.62102	-0.588015	-0.0624069	0.347003	0.80335	1.12109	0.902831	SAMM50
-1.65728	-0.245851	-0.427692	0.726584	1.11466	0.489576	-0.98159	-0.615956	-0.677836	-0.226525	1.16002	1.34189	0.770699	TXLNG
-0.488597	-0.770956	-1.23487	0.242478	1.28018	0.971764	-1.44636	-0.784419	-0.145893	0.318915	0.866773	1.19098	0.767183	ABHD10
-0.446981	-1.16754	-0.758417	0.0503671	0.876546	1.44603	-1.38695	-0.762557	-0.359612	0.833673	0.472356	1.20309	0.795745	IARS2
-1.26908	-0.79453	-0.514186	0.428192	1.07382	1.07578	-0.961179	-0.741714	-0.375201	-0.439368	1.15063	1.36683	0.903982	PALMD
-1.29374	-0.769432	-0.435283	0.393478	0.757162	1.34782	-1.51972	-0.516612	-0.0428309	-0.113364	1.14764	1.04488	0.922986	NMNAT1
-1.57054	-0.78058	0.186394	0.299567	1.1061	0.759053	-1.52363	-0.760982	-0.103796	0.476048	0.826761	1.0856	0.96974	TMEM245
-0.692243	-0.998433	-0.391854	-0.35394	0.846136	1.59033	-1.32303	-0.984966	0.0515793	0.149824	0.920139	1.18645	0.898292	TARS2
-0.184498	-1.24594	-0.785862	-0.102083	1.38072	0.937662	-1.5883	-0.724376	0.00423842	0.478285	0.758386	1.07176	0.639095	RMDN1
-1.32156	-0.759631	-0.187929	-0.0108043	0.995045	1.28488	-1.08765	-0.118001	-1.29705	0.787645	0.73575	0.979307	0.750532	SLC25A42
-1.93655	-0.138963	0.234143	0.440037	0.708532	0.692805	-1.41897	-0.926821	-0.127276	0.604646	0.923827	0.944597	0.884392	DCXR
-0.416152	-0.854515	-1.08849	-0.047057	1.11747	1.28875	-1.14894	-0.79916	-0.531428	0.387684	0.587308	1.50454	0.863301	FAHD1
-0.966858	-0.18621	-1.25685	1.33416	0.752631	0.323123	-1.58723	-0.789442	0.131684	0.447622	1.00942	0.787939	0.625528	AARS2
-0.855527	-0.534124	-0.592642	-0.117918	0.209804	1.89041	-1.78441	-0.251014	0.0431293	0.14954	0.797312	1.04544	0.752215	COQ5
-0.990955	-1.04314	-0.0953612	0.123259	1.67137	0.334824	-1.23459	-0.849862	-0.381939	0.258945	0.875456	1.33198	0.817495	ANO6
-0.12291	0.0508563	-1.40295	0.819504	1.35916	-0.703663	-1.27425	-0.776695	-0.369653	0.263839	0.731276	1.42549	0.168559	NADK2
-1.26049	-0.799954	-0.470023	0.416511	0.790119	1.32384	-1.64716	-0.494592	0.0249992	0.2448	0.597173	1.27478	0.944307	ACOX1
-0.749132	-1.05647	-0.901316	0.695347	0.963413	1.04816	-1.32174	-0.697587	-0.126968	-0.146098	0.921047	1.37134	0.812944	LARS2
-1.22983	-0.678086	-0.741378	1.03163	1.0384	0.579268	-1.54397	-0.828612	0.0455313	0.505808	0.991844	0.829396	0.891821	NNT
-0.483167	-1.60411	-0.233883	0.296762	0.984867	1.03954	-0.891689	-0.629683	-0.831399	-0.0895939	0.969622	1.47274	0.818941	PDE3B
-0.452768	0.418188	0.393236	0.722955	0.754934	-1.83654	-0.403901	-1.1469	-0.761037	1.53995	0.755368	0.0165256	0.211441	PTPN11
-0.897125	-0.290039	-1.15722	0.746156	1.48394	0.114293	-1.47372	-0.692042	-0.148077	0.190021	0.927935	1.19588	0.669931	TFAM
-0.172024	-0.789037	-1.39299	0.26413	0.767713	1.32221	-1.49991	-0.26216	-0.465908	0.455377	0.300609	1.47199	0.682244	LACTB
-1.43878	-0.785152	-0.33268	0.751122	0.968613	0.83688	-1.52423	-0.771899	-0.154085	0.647209	0.821272	0.981731	0.990714	HSD17B4
-0.32618	-0.216198	-1.10584	-0.611075	0.538739	1.72056	-1.33212	-0.890463	-0.178235	0.449456	0.591714	1.35965	0.641522	HMGCL
-0.472482	-0.603383	-0.828991	-0.648298	1.12513	1.42803	-1.26866	-0.777752	-0.538297	0.989846	1.14688	0.447982	0.560671	PRDX3
-1.00646	-1.21191	-0.342207	0.880984	1.16733	0.512264	-1.25419	-0.654074	-0.501504	0.0762075	1.06895	1.26461	0.837871	ME2
-0.303041	-0.66552	-0.930587	-0.591802	0.974723	1.51623	-1.53445	-0.6191	-0.193751	0.440949	0.626741	1.27961	0.66949	FECH
-0.256968	-1.11152	-0.885051	-0.0538738	0.800003	1.50741	-1.54023	-0.544328	-0.358432	0.47303	0.845715	1.12425	0.732768	NDUFB7
-2.00698	0.241363	0.718703	0.265073	0.494174	0.287671	-1.45728	-0.730759	-0.176377	0.328834	0.761591	1.27399	0.690323	PC
-1.80788	0.0987367	-0.0943258	-0.0354105	0.817158	1.02172	-1.84906	-0.325797	0.288629	0.582202	0.333953	0.970073	0.905382	MGST1
-1.33281	-0.833068	-0.165319	0.205997	0.745107	1.38009	-1.60293	-0.719722	-0.055318	0.666831	0.834437	0.876702	0.942834	EPHX1
0.46046	-0.942137	-1.2297	-0.39646	0.984948	1.12289	-1.65744	0.368899	0.396467	1.23267	0.266822	-0.607412	-0.501246	CYB5R3
0.0232763	-0.648722	-0.51984	-1.17338	0.810438	1.50823	-1.42426	-0.40331	-0.3691	1.56466	0.204834	0.427172	-0.121061	GLUD1
-1.53067	-0.650044	-0.148204	0.279614	0.893233	1.15607	-1.45646	-0.751274	-0.26564	0.463703	0.936505	1.07317	0.992782	CYB5A
-1.00551	-0.124816	-1.26039	0.232127	1.05562	1.10298	-1.34422	-0.556584	-0.422257	0.0624778	0.860156	1.40043	0.884092	TOMM40
-1.70126	-0.0890694	-0.0243474	0.0825218	0.322841	1.40931	-1.59516	-0.603511	-0.00535808	0.215987	0.809088	1.17896	0.941642	TK2
-1.4511	-0.791193	-0.00157858	0.12322	1.01258	1.10807	-1.392	-1.00608	0.0370156	0.432359	0.994687	0.934029	0.982266	PXMP2
-1.22421	-0.347983	-0.657646	0.163088	0.406712	1.66003	-1.50001	-0.734033	-0.207264	0.724047	0.567532	1.14973	0.897111	SIRT3
-1.18135	-0.218858	-0.12858	-0.809534	0.894591	1.44373	-1.43482	-0.665057	0.127697	-0.159155	0.760659	1.37068	0.922472	COA5
-1.01569	-1.07083	-0.564478	0.614679	0.857078	1.17925	-0.855011	-0.681457	-0.832603	0.00852386	0.777049	1.5835	0.921343	PHYH
-0.788059	-0.983988	-0.646324	0.136733	0.709909	1.57173	-1.30679	-0.862377	-0.338637	0.491309	0.725921	1.29057	0.941643	IVD
-0.820704	-1.02318	-0.830762	0.545582	0.952146	1.17692	-1.28693	-0.743309	-0.143046	-0.142516	0.972106	1.3437	0.872966	WFS1
-0.43525	-1.26853	-0.78782	0.278733	0.941114	1.27175	-1.25671	-0.609014	-0.584206	0.395854	0.556835	1.49724	0.863655	MTCH2
-0.967302	-0.658238	-0.538695	-0.327786	0.992704	1.49932	-1.15868	-0.728596	-0.388806	-0.0491449	0.795407	1.52982	0.981846	ACAD8
-0.685386	-1.24038	-0.665255	0.44076	1.22185	0.928412	-1.17932	-0.68056	-0.297963	-0.100404	0.63045	1.6278	0.817597	NDUFAF4
1.07799	-0.245143	0.267945	0.940136	-0.412383	-1.62854	-1.13793	-0.0603121	-0.582539	1.83165	-0.0796695	0.0288007	0.0679942	EHD2
-0.53905	-0.951589	-0.859517	0.123608	0.578906	1.64764	-0.85893	-0.89721	-0.454691	-0.169001	0.748246	1.63159	0.961628	COQ3
-0.014677	-0.548725	-0.607762	-1.03668	1.74318	0.464669	-1.19969	-1.0673	-0.0681672	0.210259	0.822465	1.30243	0.493125	TMLHE
-1.00332	-0.490058	-0.877292	0.0167217	0.850842	1.50311	-1.37583	-0.56271	-0.368837	0.0668317	0.855794	1.38476	0.958089	UQCC1
-0.291265	-1.15747	-0.641006	-0.353281	1.05486	1.38817	-1.22552	-0.794782	-0.444796	0.228085	0.879297	1.35772	0.858739	ACOT13
-0.961297	-0.492161	-0.796442	-0.163529	0.845948	1.56748	-1.31523	-0.617459	-0.347796	-0.0152483	0.890459	1.40528	0.960747	PREB
-0.846778	-1.23934	-0.545503	0.593133	1.11899	0.919504	-1.12431	-0.863458	-0.437454	0.149095	0.832781	1.44335	0.921652	MCCC2
-1.22062	-0.235296	-0.760291	-0.0544883	0.750837	1.51986	-1.22043	-0.730741	-0.464756	0.133648	0.878172	1.40411	0.960219	HDHD5
-1.15183	-0.707807	-0.71956	0.336684	1.00565	1.23687	-1.18143	-0.844334	-0.308916	0.0469451	0.846513	1.44122	0.966082	HSD17B10
-1.37049	-0.549645	-0.603043	0.379956	0.985215	1.15801	-1.18756	-0.869994	-0.42261	0.25771	0.868169	1.35428	0.976419	MCCC1
-1.54905	-0.454919	-0.176581	0.024234	0.942357	1.21396	-1.47146	-0.636159	-0.157598	0.126035	0.8445	1.29468	0.993432	REEP6
-0.815193	0.0158277	-1.14203	0.244461	-0.0265787	1.72352	-0.855926	-0.80635	-0.474462	-0.0803159	0.427366	1.78969	0.85608	CCDC51
-0.744886	-0.926227	-0.897631	0.31537	0.859103	1.39427	-1.12539	-0.966087	-0.411801	0.359822	0.75241	1.39104	0.960423	ISOC2
-1.27223	-0.868828	-0.381008	0.524521	0.673827	1.32372	-1.05709	-0.670386	-0.417227	-0.297084	0.91297	1.52882	0.913873	GCDH
-0.728875	-0.706712	-0.830406	-0.173252	1.59026	0.848981	-1.08586	-0.803536	-0.383196	-0.153375	1.0366	1.38936	0.906424	MOSPD2
0.308664	-0.76883	-1.6533	0.922627	0.495573	0.695266	-1.74263	-0.230043	0.145032	1.21275	0.646176	-0.0312872	0.163317	STK11IP
-0.498155	-1.39797	-0.66235	0.516554	0.960641	1.08128	-0.894146	-0.730449	-0.630981	-0.215814	0.94557	1.52582	0.866242	HACD2
-0.0874446	-0.219668	1.04959	0.950212	0.0216846	-1.71438	-1.32484	-0.708721	-0.1999	0.0974328	0.614282	1.52175	-0.488246	SLC27A1
-0.622214	-1.32001	-0.468276	0.197357	0.820925	1.39222	-1.12195	-0.941685	-0.291145	0.147727	0.708357	1.4987	0.954929	ACAD10
-0.5365	-1.20137	-0.537867	-0.154775	1.18407	1.24643	-0.726799	-1.06411	-0.611935	0.0861158	0.788259	1.52847	0.964522	LYPLAL1
-1.37683	-0.31174	-0.50354	-0.107399	0.928193	1.37132	-1.0227	-0.692079	-0.58678	-0.0520802	0.753586	1.60006	0.963714	TST
0.200742	-1.06492	-1.13453	-0.168945	0.800472	1.36718	-1.35241	-0.604	-0.394608	0.258674	0.601994	1.49035	0.659036	AUH
-1.51813	-0.688097	-0.251205	0.520806	0.890277	1.04635	-1.07676	-0.46386	-1.03412	0.43505	0.872876	1.26682	0.908569	GBE1
-0.969802	-0.875261	-0.68531	0.177215	1.06779	1.28537	-1.11531	-0.632945	-0.539644	-0.038329	0.740545	1.58568	0.965516	SLC25A1
-0.661489	-1.03113	-0.797349	0.109796	1.28699	1.09318	-0.929688	-0.516963	-0.932124	-0.0593352	1.10983	1.32828	0.953027	CAV2
-1.20458	-0.81972	-0.568955	0.439868	0.932951	1.22043	-1.17063	-0.738205	-0.53082	0.114547	0.954322	1.37079	0.986185	ACADVL
-1.14588	-0.632728	-0.88383	0.611131	0.907235	1.14407	-1.19952	-0.741852	-0.567788	0.262292	0.904983	1.34188	0.972451	ACADSB
-0.735192	-0.396615	-0.719693	-0.659649	0.942397	1.56875	-1.32567	-0.703708	-0.105505	0.100112	0.444633	1.59014	0.835434	CRAT
-0.0759228	-1.67066	-0.514463	0.872785	0.367718	1.02054	-1.74545	-0.398992	-0.107786	0.539346	0.745232	0.967647	0.517367	MTOR
-0.91191	-0.513642	-0.661632	-0.262336	0.610006	1.73951	-1.33095	-0.760102	-0.335633	0.386664	0.627708	1.41232	0.912882	ECI1
-0.678689	-0.972472	-0.77538	0.00168225	1.05042	1.37444	-1.2495	-0.882699	-0.384299	0.523037	0.642201	1.35126	0.907418	MDH2
-0.602678	-1.21442	-0.77011	0.657541	0.594222	1.33545	-1.48879	-0.601072	-0.279096	0.243345	0.948789	1.17682	0.827507	STAT3
-0.646143	-0.795747	-0.935814	-0.0589481	0.993133	1.44352	-0.997316	-0.636246	-0.680893	0.0479871	0.601167	1.6653	0.957199	ECHS1
-1.06664	-1.05757	-0.46837	0.558262	0.749231	1.28509	-1.16347	-0.770136	-0.513048	0.13246	0.939483	1.37471	0.968047	ALDH4A1
-1.06421	-0.685116	-0.567991	-0.106503	0.960236	1.46358	-1.16632	-0.605599	-0.547507	0.0824323	0.636673	1.60032	0.982374	CPT2
-0.740722	-0.820127	-0.908563	0.08773	0.957033	1.42465	-1.42672	-0.737695	-0.180133	0.222472	0.852817	1.26926	0.893884	SDHB
-0.98222	-0.711678	-0.624857	-0.138821	1.00607	1.4515	-1.48778	-0.786581	-0.035705	0.509715	0.521974	1.27838	0.870678	COX6B1
-0.827666	-0.891365	-0.939106	0.464621	1.00487	1.18865	-0.931711	-0.756846	-0.661967	-0.115139	1.04859	1.41708	0.950406	GYS1
-1.46645	-0.409023	-0.323076	-0.056859	1.00283	1.25258	-1.48839	-0.574698	-0.423348	0.577839	0.709429	1.19917	0.947024	COX4I1
-1.24311	-0.580808	-0.451682	0.00459731	0.726486	1.54451	-1.14987	-0.828454	-0.425088	0.0656327	0.976705	1.36107	0.982929	BCKDHA
-0.58389	-1.17557	-0.909967	0.702938	1.08669	0.879802	-1.21501	-0.688111	-0.543011	0.319886	0.620061	1.50618	0.847259	SLC25A4
-0.95517	-0.482483	-0.620256	-0.408494	0.871468	1.59494	-1.05225	-0.830954	-0.442309	0.476779	0.192782	1.65595	0.858944	G6PD
0.339732	0.991223	0.454208	-0.231808	0.326853	-1.88021	-1.26753	-0.824182	-0.437517	0.417701	0.811931	1.2996	-0.744252	MME
-1.12449	-0.750453	-0.81761	0.710859	0.858555	1.12313	-1.22528	-0.784067	-0.389761	0.112083	0.915266	1.37176	0.938209	PCCA
-0.588459	-1.11163	-0.790842	0.138618	1.11845	1.23387	-1.04422	-0.780632	-0.522223	-0.0492543	0.920789	1.47554	0.94778	CAVIN2
-0.284129	-1.0128	-1.05467	0.0180455	0.996349	1.33721	-1.31107	-0.932229	0.0617566	0.0334966	0.850337	1.29771	0.766937	ATP5MG
-0.494726	-0.657442	-0.583113	-0.716225	0.743531	1.70797	-0.290797	-1.33343	-0.771541	0.234985	0.804327	1.35645	0.843388	NDUFB1
-0.652203	-0.701427	-1.08742	0.0862937	0.932167	1.42259	-1.42048	-0.791423	-0.166526	0.250076	1.04593	1.08242	0.839812	NDUFS6
-1.00943	-0.628529	-0.783605	0.0166038	1.00277	1.40219	-1.19829	-0.773664	-0.367	0.0372782	0.850327	1.45135	0.974362	COQ9
-0.734492	-1.02345	-0.786977	0.219853	1.01686	1.30821	-1.1818	-0.708911	-0.55266	0.885185	0.147494	1.41069	0.843711	MGST3
-0.922244	-1.06398	-0.432127	0.0591443	1.03085	1.32835	-0.723192	-0.782217	-0.777739	-0.154465	0.854518	1.5831	0.961992	OPLAH
-0.845777	-0.209119	-0.894875	-0.423213	0.714531	1.65845	-1.00092	-0.534881	-0.571645	-0.263243	0.68241	1.68828	0.973782	ATPAF1
-0.9664	-0.521607	-0.562664	-0.397669	0.822872	1.62547	-1.05263	-0.951405	-0.285398	0.335917	0.311782	1.64174	0.893134	C8orf82
-0.61619	-0.747908	-0.940635	-0.109511	0.853658	1.56059	-1.46219	-0.711337	-0.341407	0.707861	0.673753	1.13332	0.804085	NDUFV1
-0.289085	-1.10128	-0.998023	0.100185	1.34356	0.944644	-0.960227	-0.849555	-0.486107	0.0625469	0.558954	1.67439	0.807459	DLD
-0.455162	-0.967792	-1.01407	0.0882657	0.998682	1.35008	-1.02663	-0.927333	-0.441317	0.0309999	0.963656	1.40062	0.933668	PCCB
-1.21415	0.179054	-0.084004	-0.223153	1.7972	-0.454947	-1.42494	-0.602998	-0.43767	0.527949	0.609407	1.32826	0.406403	UQCRB
-1.17903	-0.323079	-0.69288	0.696283	1.59124	-0.0925403	-0.780306	-0.832145	-0.617519	-0.243779	0.922086	1.55166	0.554131	LDAH
-0.230397	-1.15762	-0.507627	-0.145951	1.8094	0.232203	-1.07879	-0.784455	-0.343052	-0.180639	0.860443	1.52649	0.653699	VWA8
-1.04859	-0.915888	-0.336991	-0.0961454	1.01922	1.3784	-1.26995	-0.785073	-0.324268	0.13172	0.876225	1.37135	0.986131	ALDH3A2
-1.02763	-0.920086	-0.59024	0.218577	1.0838	1.23557	-0.919902	-0.973961	-0.5609	0.0514656	1.20183	1.20147	0.994161	GYG2
-0.241552	-0.352053	-1.28183	-0.119949	1.76237	0.233019	-1.34126	-0.704596	-0.422995	0.399371	0.699497	1.36998	0.523669	APOOL
-0.82187	-0.684373	-0.885953	0.0159047	0.83628	1.54001	-1.33932	-0.737996	-0.549294	0.787394	0.763879	1.07534	0.879967	NDUFB9
-1.11138	-1.3784	0.741983	0.138331	0.805948	0.803514	-0.288535	-0.700286	-1.46468	0.402382	1.11391	0.937204	0.38113	DNPEP
1.23737	-0.737477	-1.2746	-0.596517	0.73296	0.638258	-1.37916	-0.69445	-0.459412	0.427135	1.00404	1.10184	0.115113	NDUFA12
-0.75836	-0.417747	-0.310614	-0.70667	0.306432	1.88696	-1.19942	-0.943332	-0.0946598	0.23412	0.453386	1.5499	0.84623	CYB5R1
0.716298	0.678919	-0.398307	0.980316	-0.298828	-1.6784	-1.59971	-0.383559	-0.0630984	-0.0694623	0.905214	1.21062	-0.750328	SEL1L
-0.359561	-1.09623	-0.97971	0.307011	1.48237	0.646122	-1.39513	-0.364659	-0.570876	0.306755	0.536291	1.48762	0.662206	CISD1
-0.29223	-0.741853	-0.996986	-0.215312	1.75596	0.490417	-0.396477	-0.337096	-0.768678	-0.910728	0.760595	1.65238	0.694866	FASTKD2
-0.927452	-1.39791	-0.18502	0.685017	0.822684	1.00269	-0.710817	-1.04395	-0.757128	0.171784	0.991041	1.34907	0.908874	MAN2C1
-0.938692	-0.217825	-0.894887	-0.329862	0.786551	1.59472	-1.54709	-0.725604	0.117432	0.186605	0.768013	1.20065	0.792485	SDR39U1
-1.32372	0.0238758	1.13531	1.19204	-0.445104	-0.582403	-0.973273	-0.638128	-0.497725	-0.159929	0.502894	1.76616	-0.147013	XPNPEP3
-0.949498	-0.977907	-0.602534	0.18744	1.18393	1.15857	-1.30854	-0.68238	-0.572333	0.452651	0.878786	1.23181	0.961403	SLC25A51
-0.248546	0.184121	-0.888548	-1.15263	0.519195	1.58641	-0.341949	-1.20715	-0.884353	0.144254	1.18185	1.10734	0.57051	C11orf54
-0.826933	-0.903908	-0.926295	0.479251	0.947814	1.23007	-0.909402	-1.30469	-0.320101	0.616522	0.68544	1.23223	0.937741	TMEM126A
-0.921968	-0.695937	-0.792249	-0.0111189	0.979789	1.44148	-1.1387	-0.720927	-0.561254	0.4288	0.404191	1.58789	0.935277	MECR
-0.465038	-0.815148	-0.893267	-0.349125	1.16706	1.35552	-1.31419	-0.7347	-0.488699	0.406586	0.894636	1.23637	0.844928	SDHC
0.321236	-0.81651	-1.27023	-0.419433	0.928533	1.2564	-0.824552	-0.139267	-1.0355	-0.39758	0.883941	1.51296	0.810513	TIMM17A
-1.05662	-0.980638	-0.337871	0.00668726	1.14599	1.22246	-1.57983	-0.451673	-0.383817	0.444794	0.903073	1.06745	0.916936	TMEM143
-1.77231	0.751227	-0.523356	0.873572	0.462915	0.207954	-1.1624	-1.03469	-0.123476	0.166459	0.749008	1.40509	0.426361	MRPS27
-0.213793	-1.11469	-0.704734	-0.342781	0.817222	1.55877	-1.1749	-0.742683	-0.142349	-0.197657	0.649039	1.60855	0.856978	PTPMT1
-0.865734	-1.55644	0.196966	0.48757	1.01334	0.724302	-0.786552	0.437154	-1.16678	-0.666837	1.06489	1.11812	0.26691	LRRC20
-1.04573	0.377627	-1.29711	0.589129	0.0605402	1.31554	-1.75151	-0.482733	0.218658	0.312641	0.623844	1.0791	0.601446	NUBPL
-0.918455	-0.716622	-0.406632	-0.128665	0.341639	1.82874	-0.959038	-0.315619	-0.582371	-0.241088	0.217702	1.88041	0.9776	MCAT
1.40619	0.143235	-0.634219	0.676215	-0.133789	-1.45764	-1.16061	-0.162298	-0.782248	-0.300919	1.08143	1.32465	-0.687639	RALGAPB
-0.768341	-0.985053	-0.602695	-0.0686663	0.955816	1.46894	-0.910702	-0.653873	-0.717375	0.0460748	0.515129	1.72075	0.958612	BPHL
-0.907292	-0.680053	-0.937513	0.457673	1.52823	0.538959	-1.09595	-0.709843	-0.334651	-0.237764	0.802736	1.57547	0.751575	TRMT10C
0.170448	-0.830531	-1.1889	-0.41241	1.39589	0.865505	-0.944228	-0.674087	-0.664798	-0.0652955	0.699699	1.64871	0.723976	HIBCH
-0.599321	-0.225964	-1.2036	-0.357474	0.905131	1.48123	-1.21419	-0.676958	-0.405834	0.130136	0.564676	1.60218	0.841381	IBA57
-0.847993	-0.685178	-0.84414	-0.0276579	0.881422	1.52355	-1.74568	-0.199111	0.196548	-0.0811422	0.602912	1.22647	0.770618	DHCR24
-0.452106	-0.632651	-0.964369	-0.425654	0.904307	1.57047	-1.77025	-0.326912	0.245844	0.220087	0.415608	1.21562	0.592267	SLC25A11
-0.629316	-1.0631	-0.657287	-0.0982639	1.09017	1.3578	-1.19393	-0.52064	-0.707285	0.220991	0.69272	1.50815	0.910195	SUCLG1
-0.981965	-1.22279	-0.275956	0.306907	1.02575	1.14805	-1.18365	0.263416	-1.00125	-0.0296834	0.417611	1.53356	0.659272	SREBF1
-0.60781	-0.825486	-1.05201	0.111458	1.26567	1.10818	-1.64305	-0.549549	-0.0448547	0.511927	0.512335	1.21319	0.709886	ATP5PB
-0.0297598	-1.18709	-0.96994	-0.109768	1.14786	1.1487	-1.87117	0.0857758	0.0201979	0.110947	0.592179	1.06207	0.364366	SLC25A16
0.473089	-0.965174	-0.784717	-0.912052	1.06733	1.12152	-1.30992	-0.74898	-0.398176	0.389767	0.662313	1.405	0.468559	MTX2
-0.588413	-0.963029	-0.785081	-0.0488626	0.83036	1.55503	-1.28211	-0.668699	-0.547855	0.414537	0.677883	1.40624	0.911575	NDUFS2
0.25497	-1.40756	-0.929962	0.648922	1.28258	0.151051	-1.27734	-0.682393	-0.567823	0.397779	0.78731	1.34247	0.526716	OPA1
-0.866561	-0.859534	-0.766394	0.0962891	1.05188	1.34432	-1.33562	-0.521994	-0.566604	0.239116	0.794159	1.39095	0.953714	NDUFAB1
-0.266033	-0.884318	-1.07599	-0.1524	0.927641	1.4511	-1.0848	-0.794858	-0.524311	0.188731	0.64543	1.56981	0.880716	SARS2
-0.741042	-1.31087	-0.313286	0.119758	0.90024	1.3452	-1.063	-0.656425	-0.360731	-0.0255469	0.314155	1.79155	0.890196	SLC35A4
-0.604151	-1.40478	-0.34647	0.137196	0.932282	1.28592	-0.719349	-0.908959	-0.414347	-0.285074	0.574706	1.75302	0.921193	ME3
0.626465	-0.26968	0.707032	1.00163	-0.362428	-1.70302	0.615741	-0.450081	-1.28567	-0.808669	0.609724	1.31895	-0.735814	TMCC1
-0.665881	-1.11354	-0.722773	0.218172	0.879077	1.40494	-1.06927	-0.699773	-0.420549	-0.0645651	0.559044	1.69512	0.930817	IDH3B
-0.865031	-0.570631	-0.985066	0.229828	0.593999	1.5969	-1.10846	-0.811049	-0.318799	-0.188477	1.0875	1.33928	0.895414	GATB
1.09164	-0.352676	-1.37096	-0.823716	0.54573	0.909984	-1.2259	-0.639369	-0.0651873	-0.407997	0.866331	1.47212	0.225016	MRPL17
-0.876087	-0.51437	-0.609194	-0.454169	0.791084	1.66274	-1.34534	-0.528239	-0.653558	1.26287	0.420186	0.844088	0.602166	COX6A1
-0.939033	-0.67169	-0.640549	-0.255255	1.09475	1.41177	-1.57623	-0.652922	-0.166785	0.537097	0.779031	1.07981	0.853147	COX6C
-1.37229	-0.904559	0.207391	-0.0492045	0.993009	1.12565	-0.33007	-1.57946	-0.0349541	-0.121537	0.682204	1.38382	0.823107	LYRM1
-0.776765	-0.818228	-0.86919	0.0414999	1.07862	1.34406	-1.37701	-0.935621	0.132338	0.0876845	0.963338	1.12927	0.856131	ATP5F1A
0.532944	-1.60385	-0.571149	0.0269324	1.31372	0.301395	-1.01422	-0.470939	-0.241495	-0.671925	0.773152	1.62543	0.368045	GTPBP10
-0.687922	-1.03816	-0.43263	-0.232987	0.779064	1.61264	-1.22807	-0.901379	-0.343915	0.373175	0.721128	1.37906	0.925631	RMND1
-1.00844	-0.532505	-0.818393	-0.0926775	1.13956	1.31246	-1.16218	-0.453312	-0.931739	0.887034	0.37691	1.28329	0.841493	COX7B
-0.129782	-1.278	-0.745739	-0.187641	1.07567	1.26549	-1.76724	-0.584486	0.546555	0.531924	0.36924	0.904008	0.402025	VDAC3
-0.808275	-0.376172	-0.286118	-0.373406	-0.146606	1.99058	-1.22405	-0.478893	-0.224117	-0.48606	1.01381	1.39931	0.810388	C19orf25
-0.957633	-0.0243081	0.0237706	0.313408	1.69637	-1.05161	-1.13035	-0.717787	0.104316	-0.620367	1.09088	1.27332	0.283892	MTPAP
-1.15908	-0.5349	-0.490156	-0.271917	1.08634	1.36971	-1.41109	-0.446263	-0.303082	-0.0179967	0.674063	1.50437	0.964106	SLC25A22
-0.349329	-1.26633	-0.761963	0.17262	0.761197	1.4438	-1.62538	-0.450553	-0.068105	0.323645	0.469275	1.35112	0.710814	ACAD9
-0.367017	-0.632473	-1.19521	-0.217895	1.0076	1.40499	-1.62793	-0.567368	0.419603	0.38216	0.0905982	1.30293	0.458686	SPRYD4
-0.325697	-1.58933	-0.518574	0.52657	0.912385	0.994644	-1.17629	-0.691604	0.0553184	-0.539402	0.978381	1.3736	0.685697	MRPS5
0.86608	-1.18429	-1.2858	0.735165	0.0628411	0.806009	-1.12048	-0.593926	-0.452789	-0.227225	0.830824	1.5636	0.292119	CES2
-0.24962	-0.958735	-1.12663	0.0481614	0.886373	1.40045	-1.23845	-0.279856	-0.790272	0.103815	0.70107	1.5037	0.840011	NDUFS8
-0.32094	-0.729997	-0.709798	-0.606492	0.596	1.77123	-1.11127	-0.830379	-0.346826	0.0740148	0.608285	1.60617	0.874307	LONP1
0.251637	-1.3066	-0.509632	-0.499491	0.488888	1.5752	-1.04713	-0.90733	-0.339175	-0.0551401	0.855176	1.4936	0.778646	MIEF1
-0.721905	-0.677168	-0.9702	-0.0308316	0.885562	1.51454	-1.35831	-0.782072	0.122904	-0.206461	1.03241	1.19153	0.823236	TMEM230
-0.717268	-0.803999	-0.562425	-0.452646	1.04301	1.49333	-0.649745	-1.00914	-0.432889	-0.317528	0.775179	1.63412	0.982677	SPG7
-1.55905	0.2147	1.27063	0.698492	-0.64832	0.0235492	-1.45735	-0.248028	-0.821949	0.82323	0.920425	0.783668	0.234236	CTSF
-0.629188	-1.15419	-0.760728	0.297162	0.922778	1.32417	-0.453349	-0.718016	-1.22851	0.157013	0.782446	1.46042	0.950211	GRHPR
-0.76306	-0.656034	-0.800402	-0.32345	1.20511	1.33784	-0.831809	-0.37503	-0.575015	-0.40993	0.300028	1.89176	0.873203	TECR
0.54698	-1.13092	-0.594161	-0.519939	0.0253646	1.67267	-0.670502	-0.332724	-1.04426	-0.404651	0.926896	1.52524	0.683024	KLC4
-0.930379	-0.85031	-0.636888	0.0120964	0.965646	1.43983	-0.494375	-0.416174	-0.992811	-0.563332	0.889041	1.57765	0.913876	GLRX2
-0.507021	-0.182472	-1.02906	-0.678618	0.800513	1.59666	-0.533537	-0.748976	-0.856516	-0.369053	0.990115	1.51797	0.951063	HDHD2
-0.886996	-0.841491	-0.634652	-0.119132	1.18065	1.30162	-1.05301	-0.603342	-0.592091	-0.228824	1.07159	1.40568	0.987916	CHP1
-0.491809	-1.19235	-0.840902	0.33964	0.841766	1.34365	-0.525639	-0.579112	-0.958876	-0.361204	0.76603	1.6588	0.901264	RILP
-1.12175	-0.517199	-0.866757	0.210652	0.997659	1.29739	-0.898571	0.0297876	-0.715239	-0.826486	0.991052	1.41946	0.853744	ECHDC2
-0.941558	-1.3804	-0.171057	0.751131	1.09166	0.650225	-0.41648	-0.437944	-0.920201	-0.749799	1.12181	1.40261	0.545507	PDE12
-0.87622	-0.835167	-0.727338	-0.00135631	1.10021	1.33987	0.436572	-0.100179	-1.29536	-0.774448	0.152827	1.58059	0.586056	HAGH
-0.999735	-1.0211	-0.621248	0.48781	0.994875	1.1594	-0.394971	-0.867918	-0.908947	-0.328185	1.12397	1.37605	0.879857	CAMK1
1.80767	0.0955916	-0.877817	-0.822384	-0.459088	0.256027	-0.675423	-0.793004	-0.798841	-0.21849	0.97871	1.50705	-0.0958591	FHL1
-1.09414	-0.813239	-0.647589	0.248294	1.14687	1.15981	-1.21413	-0.263514	-0.647123	-0.298252	1.13018	1.29283	0.936672	SUOX
-0.597155	-0.879358	-1.03768	0.167769	1.09461	1.25181	-0.46714	-0.611053	-0.993801	-0.30215	0.681512	1.69263	0.932339	PRDX2
-0.533679	-0.273879	-1.46175	0.0335115	1.07952	1.15628	-0.295932	-0.622677	-0.465071	-1.09546	1.10672	1.37242	0.750641	CNTFR
-0.410855	-1.01106	-0.904791	-0.0742764	0.974198	1.42679	-0.704989	-0.42182	-0.848609	-0.476572	0.794909	1.65708	0.93161	PRKACA
-0.721765	-0.991192	-0.876134	0.291248	1.10355	1.19429	-0.803314	-0.544264	-0.534004	-0.362676	0.372654	1.8716	0.825597	CYC1
-0.6766	-1.16821	-0.636712	0.15189	1.03172	1.29792	-0.667947	-0.614827	-0.443888	-0.754692	0.834058	1.6473	0.867349	C19orf12
-1.09663	-0.692416	-0.539629	0.356465	0.295137	1.67708	-0.8016	-0.863252	-0.651239	-0.0497041	0.74292	1.62287	0.950289	PHKG2
0.24846	-1.32901	-0.909015	-0.113338	0.804752	1.29816	0.107322	-1.84738	-0.0750615	0.134571	0.575879	1.10467	0.886461	PCBD2
0.474725	-1.43244	-0.202898	-0.76779	0.62311	1.3053	-0.430464	-1.09236	-0.782434	-0.118452	1.04154	1.38217	0.812648	RNLS
-0.455972	-1.22402	-0.542169	0.0677598	1.65798	0.496425	-0.967925	-0.641232	-0.804662	0.00319692	0.982934	1.42769	0.800225	ASPH
0.745865	-1.22006	-0.194533	1.21641	0.528551	-1.07623	-0.442537	-0.472468	-1.25713	-0.250876	1.17898	1.24404	-0.105994	ANK2
0.352111	-0.924384	-0.786825	-0.900814	0.993268	1.26665	-1.10074	0.0962945	0.605685	-0.102957	-1.02894	1.53066	0.0112757	ERG28
-1.07474	-0.908696	-0.484146	0.137495	1.00495	1.32514	-0.316465	-1.09754	-1.09303	0.345223	0.931495	1.23032	0.896108	MOCS1
-1.287	-0.639664	-0.171279	0.016314	0.433248	1.64838	-0.847751	0.660824	-0.628157	-1.07246	0.434624	1.45292	0.668342	INPP5K
-1.18984	-0.525627	-0.821956	0.305885	0.959309	1.27223	-1.54903	0.0891551	0.172893	-0.50569	0.304692	1.48798	0.736958	NUDT8
-0.308268	-1.67257	0.0850195	-0.0900883	0.747787	1.23812	-1.19419	-0.254925	-0.62436	-0.100849	0.47681	1.69752	0.641761	PDSS2
0.0154466	-0.480323	-0.440437	-1.3844	1.00868	1.28104	-1.57937	-0.625271	0.730741	-0.262185	0.818519	0.917567	0.463625	PIP4P1
-0.217774	0.479687	-1.36331	0.342531	1.48817	-0.729299	-1.13113	-0.654904	-0.52229	-0.0196136	0.771002	1.55693	0.129884	DENND4C
-0.19292	-0.621009	-1.4112	0.0200141	0.825071	1.38004	-1.91371	-0.119078	0.861784	0.222975	0.676229	0.271796	0.0328961	MLEC
-0.49871	-1.14252	-0.744413	0.00716364	1.01152	1.36696	-0.389347	-0.451591	-1.01033	-0.550567	0.733909	1.66792	0.896124	STXBP1
-0.342559	-1.15479	-0.595633	-0.286932	0.81579	1.56413	-1.23116	-0.635424	-0.219057	-0.257216	0.838357	1.50449	0.879389	DAP3
-0.763346	-0.574578	-1.02475	0.0791426	0.681586	1.60194	-0.99176	-0.373835	-0.380309	-0.516063	0.457392	1.80458	0.904663	TSFM
-1.17983	-0.517851	-0.746176	0.960474	1.35827	0.125116	-0.924222	-0.604131	-0.499418	-0.467306	0.93104	1.56404	0.557476	LRPPRC
-0.800053	-0.865062	-0.839463	0.123704	1.02117	1.3597	0.563723	-0.335873	0.118114	-0.572902	-1.33592	1.56286	0.0860682	ACO1
-0.533549	-0.645923	-0.790576	-0.601064	1.34261	1.2285	-1.1498	-0.635648	-0.70674	1.4792	0.314992	0.697995	0.394818	ADCY6
-1.05771	1.28525	1.08428	0.12177	-0.641737	-0.791856	-1.18435	-0.446933	0.683995	-0.985174	0.75183	1.18063	-0.0234822	RAB4B
-0.418099	-1.0624	-0.700512	-0.193527	0.769474	1.60507	-0.973815	-0.928741	-0.337159	0.150649	0.38474	1.70433	0.926496	TXNRD2
-1.27917	-0.130369	-0.49236	-0.383323	0.726535	1.55869	-0.948941	-0.632193	-0.526773	-0.105149	0.412811	1.80025	0.940378	GDE1
-1.54744	-0.665016	-0.187381	0.482921	1.12811	0.788811	-0.0534472	-0.818619	-1.18479	-0.218029	0.757851	1.51704	0.559083	NIT2
-0.844521	-0.00835713	-0.691007	-0.798045	0.707267	1.63466	-1.23055	-0.333291	-0.46455	-0.210402	0.567819	1.67098	0.932803	TIMMDC1
-0.668213	-0.970496	-0.579643	-0.286065	1.08227	1.42214	-0.282718	-0.473741	-0.905902	-0.627858	0.490042	1.80018	0.888771	PCYT2
-0.556419	-0.721149	-1.08264	0.0839621	0.690607	1.58564	-0.95913	-0.459983	-0.385667	-0.639238	0.819202	1.62482	0.874276	CRELD1
-1.5629	-0.351591	-0.174835	0.901488	-0.0712912	1.25913	-0.254841	-0.80474	-0.721359	-0.717877	0.994751	1.50407	0.396618	PDXP
-0.32728	-0.845608	-1.15497	-0.033594	1.01562	1.34583	-0.893879	-0.416473	-0.714679	-0.310558	0.579224	1.75637	0.886526	MMAB
-0.985961	-1.05633	-0.516401	0.324941	0.96693	1.26682	-1.00578	-0.341799	-0.696876	-0.30511	0.658736	1.69083	0.878475	THEM6
-1.22924	-1.01254	-0.334507	0.565785	1.07827	0.932235	-1.05419	-0.959822	-0.36718	0.0259874	1.00668	1.34852	0.949571	TMEM135
0.808826	0.274248	0.0174166	-1.54835	-0.717509	1.16537	-0.5649	-0.87587	-0.640516	-0.359455	0.775586	1.66515	0.246464	TP53I3
-0.733938	-0.800347	-0.470911	-0.548925	1.14302	1.4111	-0.782196	0.179244	-0.0592343	-0.703792	-0.526198	1.89217	0.582688	EBP
-0.175046	-0.514762	-0.942038	-0.409956	1.90532	0.136479	-1.01853	-0.69452	-0.276312	-0.301137	0.557868	1.73263	0.443787	ITPR2
-0.530032	-0.974044	-0.865978	0.0731614	0.714182	1.58271	-0.440138	-0.843663	-0.570611	-0.474232	0.519058	1.80958	0.949849	COASY
0.395989	-0.200201	0.778503	0.513093	0.445346	-1.93273	-0.623874	-1.18902	-0.801763	0.660589	0.654078	1.29999	-0.503096	RNASEL
-0.807105	-0.833058	-0.901503	0.186274	1.04875	1.30664	-0.668563	-0.691306	-0.682199	-0.409432	0.758225	1.69328	0.932386	CASP7
-1.407	-0.255807	-0.0885874	-0.49268	0.816746	1.42733	-0.492469	-0.823038	-0.829841	-0.321088	0.882008	1.58443	0.823405	MPST
-0.0542479	-1.16962	-1.14608	0.290858	0.85299	1.22611	-0.476931	-0.48263	-1.04957	-0.503918	1.14165	1.37139	0.860397	PFKL
-0.725214	-0.895131	-0.606283	-0.278494	1.04061	1.46451	0.0439454	-0.320843	-1.41314	-0.354083	0.437442	1.60668	0.803783	ACYP2
-0.759971	-0.687364	-1.04784	0.122553	1.08067	1.29195	1.04084	0.0136248	-1.42379	-0.527899	-0.328605	1.22582	0.371084	QDPR
-0.582821	-1.16836	-0.494893	-0.205872	1.25717	1.19477	-0.376022	-1.04831	-0.59944	-0.476792	1.09768	1.40288	0.978975	BPNT1
-0.504077	-0.929192	-0.740995	-0.325809	1.02409	1.47598	-0.819104	-0.254017	-0.602254	-0.483788	0.262027	1.89714	0.864258	RTN3
-0.854095	-0.818143	-0.896791	0.246788	1.02036	1.30188	-0.897953	-0.555279	-0.465423	-0.553339	0.844102	1.62789	0.896535	TM7SF2
-0.143874	-1.49948	-0.667253	0.526908	0.435124	1.34858	0.575046	-0.0724364	-0.680962	-0.679989	-0.868829	1.72717	0.414629	TBC1D4
-0.348292	-1.34614	-0.79526	0.359604	1.19959	0.930499	-0.786159	-0.903729	-0.957268	0.453944	0.959287	1.23392	0.942759	GSTM2
-0.452806	-0.721558	-1.22044	0.0647197	1.3467	0.983389	-1.09051	-0.324933	-0.469917	-0.204986	0.252201	1.83814	0.687147	CYCS
-0.780669	-1.08255	-0.734729	0.3677	0.946918	1.28333	-1.0818	-0.166436	-0.50795	-0.616384	0.768254	1.60432	0.791524	ILVBL
-0.968016	-1.07516	-0.62955	0.597104	1.03963	1.036	-1.07698	-1.02204	-0.327049	0.292616	0.662273	1.47118	0.946931	MTFP1
-0.938241	-1.23172	-0.421951	1.00606	1.07122	0.514631	-0.61871	-1.06764	-0.602392	-0.182893	1.35095	1.12069	0.797925	HEBP2
-1.01774	-0.679801	-0.973447	0.575288	0.930499	1.1652	-0.973351	-0.798838	-0.537628	-0.127168	0.954124	1.48286	0.919901	TIMM13
-0.781309	-0.606126	-0.859264	-0.156112	0.769719	1.63309	-1.18799	-0.823824	-0.108726	-0.0973458	0.645699	1.57219	0.920137	COA3
-0.579245	-0.625461	-1.02378	-0.28016	1.25587	1.25278	-1.22865	-1.0206	-0.0417628	0.121085	0.887405	1.28253	0.816013	DMAC2
0.134768	-1.38327	-0.459773	1.23242	1.02053	-0.544676	-1.31453	-0.800423	0.0548774	-0.191373	0.95664	1.29481	0.187998	MRPL1
0.225245	-1.1805	-1.13597	-0.000497098	0.848849	1.24287	-1.16127	-0.701149	-0.158767	-0.32575	0.803033	1.54391	0.669436	NDUFAF3
-0.0264014	-1.0678	-0.941784	-0.337594	1.04319	1.33039	-1.08397	-0.794537	-0.128357	-0.381908	0.895844	1.49293	0.809512	C18orf32
-1.547	0.482199	-0.371794	-0.412314	0.502061	1.34684	-1.26452	-0.699886	-0.0719491	-0.28828	0.916459	1.40818	0.82421	PNKD
-1.95011	0.281928	0.529084	0.420403	0.808048	-0.089355	-1.1325	-1.11738	-0.165674	0.251805	1.21814	0.945608	0.562301	RIDA
-1.62759	-0.26769	-0.444295	0.365918	0.9736	1.00005	-0.898205	-0.922087	-0.906382	0.762327	1.05629	0.908061	0.86538	MMP15
0.0782964	-0.954605	-1.21605	-0.131795	0.874379	1.34978	-1.43642	-0.733841	-0.0621793	0.0470291	1.04756	1.13785	0.621859	VDAC2
0.593509	-1.1392	-1.24423	0.0118783	1.22143	0.556613	-1.46538	-0.772164	0.0808907	1.00684	1.11115	0.0386669	0.259993	VDAC1
-0.885945	-0.901386	-0.709105	0.757032	1.50763	0.231772	-1.50551	-0.653102	-0.204819	0.285225	0.929272	1.14893	0.790191	HSPD1
-1.49473	-0.651127	-0.106677	0.231466	0.668099	1.35297	-1.09993	-0.947774	-0.294249	-0.0222546	1.25302	1.11119	0.925599	PSAP
-0.310515	-0.861134	-1.06978	-0.166005	0.989025	1.41841	-1.22025	-0.835879	-0.295829	0.0681268	0.90504	1.37879	0.850931	ATP5PD
-0.728995	-0.836879	-0.835281	-0.0376761	1.00131	1.43752	-1.38386	-0.847562	-0.203116	0.332764	1.10497	0.996806	0.882921	NDUFS3
-1.24621	-0.520136	-0.300934	-0.227331	0.699228	1.59539	-1.31526	-0.910307	0.0455992	-0.0217535	1.014	1.18772	0.941538	NDUFA2
-0.359625	-0.804227	-1.3204	0.419284	1.32623	0.738747	-1.12368	-0.991676	-0.159225	-0.058704	1.20548	1.12781	0.763834	NDUFB3
-0.523504	-0.803142	-0.85716	-0.319256	1.01531	1.48775	-1.42318	-0.768763	0.00439453	0.0166885	0.969386	1.20148	0.825021	NDUFA4
-1.54517	-0.447342	-0.473158	0.565439	0.772213	1.12802	-0.841885	-0.426671	-0.787928	-0.488492	1.34756	1.19741	0.795927	FXYD1
-0.633872	-0.449502	-0.857594	-0.445532	0.638949	1.74755	-1.32042	-0.821598	-0.178769	0.0855358	0.969246	1.266	0.830637	NDUFB10
-0.442643	-1.0839	-0.869794	0.0018928	1.2521	1.14234	-1.25768	-0.925122	-0.159541	0.127868	0.921967	1.29251	0.865864	NDUFV2
-0.692996	-0.820821	-0.743033	-0.180588	0.837438	1.6	-1.50987	-0.62708	-0.0602121	0.0847326	0.849965	1.26246	0.864445	NDUFS7
0.402729	-0.937147	-1.40267	0.0178517	0.685724	1.23351	0.942615	-0.739503	-1.60893	0.0630341	0.859082	0.4837	0.903261	PHPT1
-0.678742	-1.56824	-0.126913	0.439953	0.977168	0.956773	-0.376326	-0.663548	-1.02913	-0.439542	1.15587	1.35268	0.73139	MLXIPL
-1.09716	-0.873384	-0.668028	0.458027	1.09102	1.08952	-1.00265	-0.655696	-0.632701	-0.0135002	0.647897	1.65665	0.92021	L2HGDH
-0.255149	-0.507684	-1.3625	-0.0715312	0.649807	1.54706	-0.937773	-0.805477	-0.43573	-0.269277	0.898215	1.55004	0.848562	CLPB
-1.20199	-0.803249	-0.357909	0.0463503	0.939305	1.37749	-0.372791	0.0915575	-1.24934	-0.776342	1.03475	1.27216	0.702008	ISCA1
-1.56627	-0.336648	-0.340052	0.287328	0.575961	1.37968	-0.846017	-0.30885	-0.577498	-0.745898	0.901414	1.57685	0.821173	ECSIT
-0.671082	-1.22617	-0.48216	0.0380311	0.982009	1.35937	-1.26917	0.430749	-0.626747	-0.65365	0.795878	1.32294	0.636161	CLMN
-0.415971	-0.541063	-1.44187	0.268446	1.30368	0.826783	-0.0841684	-0.644669	-0.850521	-0.863734	0.973006	1.47009	0.772446	APIP
-0.794248	-1.37527	-0.348803	0.442332	0.985036	1.09095	-0.757388	-0.504559	-0.540617	-0.757257	1.15798	1.40184	0.763813	LGALS12
-0.328544	-1.42144	-0.352101	0.840186	-0.158188	1.42009	-0.210327	-0.63391	-0.738995	-0.921236	1.35936	1.14511	0.373496	ITPK1
-0.763707	-0.998136	-0.883773	0.434441	1.05067	1.1605	0.267656	0.590516	-1.65171	-0.776407	0.69458	0.875364	0.414849	LIPE
-1.78228	-0.0443314	-0.130273	0.65909	1.1627	0.135095	-1.04794	-0.458523	-0.730095	-0.250988	1.27214	1.2154	0.692212	GPT
-0.302399	0.498894	-0.695265	-1.47765	0.847341	1.12908	-1.15203	-0.554236	-0.0330653	-0.0370238	-0.0566687	1.83302	0.434236	NME6
-0.968942	-1.04292	-0.622179	0.452159	1.06266	1.11923	-0.767731	-0.687808	-0.496478	-0.601835	1.0929	1.46095	0.858902	SLC29A1
0.531679	-1.35595	-0.972063	-0.0153209	1.28828	0.523365	0.666948	0.144016	-0.216664	-1.90242	0.574363	0.733758	0.304609	WIPF2
-0.0369144	-1.19747	-1.1027	0.185902	1.08958	1.06161	-0.96628	-1.31398	-0.0218085	0.242168	0.747963	1.31194	0.777185	SLC43A2
-0.0774224	-0.945957	-0.448502	-0.92651	1.48508	0.913316	0.137661	-0.918047	-0.995106	-0.535335	1.46482	0.846008	0.949623	CCDC50
-0.373209	-0.709606	-1.23611	-0.0580341	1.20928	1.16768	-0.52097	-0.152928	-0.111391	-1.44901	0.896803	1.3375	0.634199	GPAT3
-0.00203531	-1.56782	-0.35727	1.13814	1.02998	-0.240984	-0.304636	-0.518054	-0.855463	-0.832409	1.43224	1.07832	0.277278	STRN3
0.472389	-1.53243	-0.820638	0.0232144	1.05007	0.807395	-0.726246	-0.51876	0.0211162	-1.15969	1.09854	1.28504	0.519744	GSK3B
-0.0175954	-0.909381	-1.36516	1.21871	0.888611	0.184816	0.155614	-0.531672	-1.25319	-0.561553	1.54677	0.644034	0.60014	LAP3
-1.20852	-0.463234	-0.896066	0.430806	0.905827	1.23119	-0.450809	-0.824746	-0.922149	-0.304758	1.10602	1.39644	0.868606	CALB2
-1.3328	-0.397507	-0.63083	0.0624239	1.04514	1.25358	-0.560249	-0.561712	-0.484564	-0.779003	0.608135	1.77739	0.818146	SLC2A4
-1.01807	0.344995	-1.32144	-0.0526973	1.02597	1.02124	-1.27807	0.576444	1.38905	0.422007	-0.949235	-0.160196	-0.299046	MAPT
-0.613839	1.22872	-0.412173	0.275733	0.934043	-1.41248	-0.0512606	-1.64084	-0.378619	0.0710223	1.28023	0.719461	-0.325893	ZC3H11A
-1.66861	-0.301516	0.211367	0.58665	1.31031	-0.138204	-1.4001	-0.587595	-0.169081	-0.106487	0.915586	1.34768	0.685723	TMEM205
0.402289	-0.771568	-1.19651	1.22496	-0.620978	0.961809	-0.273827	-0.135647	-0.440701	-1.42381	0.913755	1.36023	-0.0962887	DNAJB12
-0.153753	-0.862894	-0.797195	-0.602961	0.813289	1.60351	-0.421531	-0.848351	-0.380731	-0.851143	1.02304	1.47872	0.963348	LAIR1
-0.0740594	-1.07967	-1.27045	0.778852	1.17947	0.465862	-0.447222	-0.3857	-0.621759	-1.03146	1.00825	1.47789	0.462761	GRSF1
0.682933	0.132569	-1.08536	-1.39522	0.883316	0.781757	1.14562	0.727687	-0.259153	-1.56896	-0.583052	0.537861	0.650924	ATP6V1H
-0.668321	-1.33863	-0.620115	0.756317	0.769526	1.10122	0.349169	-0.650803	-0.883247	-1.03003	0.824151	1.39076	0.514451	FN3K
-0.165612	-1.11152	-0.90176	-0.216898	1.13895	1.25685	0.353967	-0.217186	-0.811021	-0.897004	-0.246552	1.8178	0.622515	ACAT2
-0.475081	-0.735326	-0.996164	-0.267214	1.00233	1.47146	-0.206515	-0.96821	-0.527678	-0.551595	0.457309	1.79669	0.917046	ADIPOR2
-1.3277	-0.399347	-0.576814	0.0241951	0.869651	1.41002	-0.550373	-0.353428	-0.595725	-0.710407	0.307875	1.90206	0.829596	APBB1IP
-0.48472	-0.128244	-1.44123	-0.230182	1.21038	1.07399	0.658206	-0.0772841	-1.02175	-1.34768	0.669295	1.11921	0.697154	NT5DC1
0.119839	-0.912918	-1.25177	-0.203077	1.03047	1.21745	0.916044	0.703665	-0.783434	-1.52021	-0.161539	0.845473	0.323929	MSMO1
0.226151	-0.16568	-0.682318	-1.04121	-0.16568	1.82874	1.30934	0.281409	-0.910725	-0.196356	-1.29575	0.812086	0.555022	QPRT
-0.209061	-0.917045	-0.857882	-0.512276	1.22297	1.27329	0.44459	-0.145514	-0.814545	-1.33962	0.378711	1.47638	0.753709	IDI1
-0.0267768	-1.18829	-1.00724	-0.0446642	1.15767	1.1093	0.63343	-0.113043	-0.881191	-1.45631	0.771275	1.04584	0.624602	HMGCS1
-1.54694	0.0888809	1.60433	-0.0331063	-0.15069	0.0375188	1.77193	0.422393	-1.1465	-0.363664	-0.365672	-0.318482	-0.897538	PPP2CB;PPP2CA
-0.531581	-0.885056	-0.960507	-0.044615	1.01457	1.40719	0.088723	-0.599702	-0.928349	-0.652444	0.285224	1.80655	0.847187	PCBD1
-0.159777	-1.24511	-0.524948	-0.449852	0.950251	1.42943	1.37408	0.0539748	-1.16504	-0.684083	-0.562463	0.983536	0.300797	BLVRA
0.263906	-1.45051	-0.880283	0.0642081	1.14626	0.856419	1.3959	0.554482	-0.893831	-1.3734	0.0927062	0.224143	0.112194	ATP6V1A
0.436558	-0.701436	-1.20314	-0.68518	0.873778	1.27942	0.608785	0.00785765	-1.35264	-1.06759	0.772446	1.03114	0.922674	FDFT1
-0.458298	-1.36446	-0.187408	0.136076	0.189237	1.68486	0.079499	-0.684247	-0.968925	-0.736593	0.721869	1.5884	0.758276	GBP2
0.0157561	-1.33026	-1.07192	0.570593	0.676654	1.13917	1.40927	0.247624	-1.44075	-0.787351	0.502181	0.0690306	0.241271	PPP2R1A
-0.546533	-0.960431	-0.532405	-0.369805	0.726777	1.6824	1.63406	0.02993	-1.40898	-0.274935	-0.35605	0.375979	0.060757	BLVRB
0.64289	-0.989155	-1.3224	-0.230288	0.907702	0.991248	0.440674	-0.672189	-0.872481	-0.965172	0.524458	1.54471	0.866296	GOT1
-0.181871	-0.758064	-1.07281	-0.434882	1.05528	1.39234	0.15369	-0.374509	-0.611307	-1.13544	0.19717	1.7704	0.815724	FDPS
-0.0931072	-1.3196	-0.843899	0.00368783	1.12641	1.12651	0.490883	-0.123852	-1.14254	-1.01907	0.268978	1.5256	0.619947	CKB
-0.666957	-0.612812	-0.571198	-0.622445	0.785575	1.68784	-0.146296	-0.0903238	0.141695	-1.14322	-0.58028	1.81843	0.679388	SOD3
-0.29316	-0.993812	-0.84133	-0.310181	0.946068	1.49241	1.98716	-0.130523	-0.683382	-0.370394	-0.633451	-0.169409	-0.123024	CSTB
0.753865	-1.41522	-1.0871	0.514872	0.284306	0.949278	1.40314	0.049629	-1.38307	-0.784423	0.00729516	0.707429	0.552166	PLPBP
-0.905094	-0.53361	-0.804477	-0.271085	1.17162	1.34265	-0.647916	-0.670741	-0.832922	-0.406324	1.27599	1.28192	0.988137	PHKG1
-0.191661	-0.761506	-1.38218	0.126602	1.01043	1.19831	-0.39579	-0.548721	-0.659594	-0.745864	0.546614	1.80336	0.804852	MVK
-0.818029	-0.630834	-0.658711	-0.39843	0.936615	1.56939	-0.214936	-1.03883	-0.61208	-0.507508	0.725132	1.64822	0.940481	AAMDC
0.46624	-0.804712	-1.3009	-0.456321	0.909029	1.18666	0.958474	0.190378	-1.5087	-0.867098	0.249921	0.977027	0.807721	SQLE
-0.65804	-0.616968	-0.573194	-0.56922	0.655628	1.7618	0.739722	-0.0433481	-1.14827	-1.22595	0.505827	1.17201	0.658493	NPC2
-1.12914	-0.383061	-0.349848	-0.613638	1.32406	1.15163	0.59353	-1.45237	-0.721827	-0.2606	0.564066	1.2772	0.503264	PLCD4
0.913354	0.642392	0.399548	0.376224	-0.559977	-1.77154	-0.297272	-0.36458	-0.894423	-0.888124	0.904069	1.54033	-0.886446	PALM2AKAP2;PALM2
-0.194707	-1.53608	-0.503844	0.113822	0.852088	1.26873	0.103015	-0.434992	-0.910825	-0.88267	0.379857	1.74561	0.708991	MGLL
-0.74205	-1.15881	-0.493015	0.11456	0.784213	1.4951	1.51296	-0.11365	-0.966963	-0.824527	-0.513232	0.905414	0.0684956	PGP
-0.717639	-0.929888	-0.840222	0.109686	0.995763	1.3823	-0.820763	-0.727649	-0.806466	-0.0796072	0.919932	1.51455	0.988825	SH3GLB1
-0.30082	-1.01599	-0.740103	-0.391005	0.923558	1.52436	0.264115	-0.627134	-1.42468	-0.358873	1.26637	0.880197	0.852749	MAPRE3
-0.681434	-1.05214	-0.782689	0.167411	1.05306	1.2958	-0.662937	-0.543099	-0.808031	-0.521717	1.01754	1.51824	0.921425	NFU1
-0.766834	-0.699391	-0.492333	-0.398466	0.568648	1.78838	0.748496	-0.408719	-1.2051	-0.799212	0.201247	1.46328	0.670998	DUSP23
-0.766533	-0.970695	-0.895037	0.404963	1.00262	1.22468	-0.520899	-1.12342	-0.244743	-0.570886	1.064	1.39595	0.850807	THRSP
-0.488193	-0.91767	-0.612077	-0.299776	0.538721	1.779	-0.997704	-0.536189	-0.361333	-0.598807	1.00427	1.48977	0.914219	LRRN4CL
0.257547	-0.656075	-1.06141	-0.830663	0.967547	1.32306	-0.721711	0.168493	-0.750985	-1.03506	1.36883	0.970428	0.793762	SCAI
-1.05063	-0.517819	-0.454206	-0.44961	0.950169	1.52209	-0.439662	-0.473959	-0.734892	-0.807624	0.795962	1.66017	0.937499	SIRT2
-0.111179	-0.515488	-0.762058	-0.898374	0.544094	1.743	0.85635	-1.0967	-0.942149	-0.232241	-0.0414946	1.45623	0.782476	NIT1
-0.254196	-1.79106	0.0392586	0.265765	1.13573	0.604507	-0.605252	-0.897381	-0.523563	-0.531443	1.30194	1.2557	0.767411	RRM2B
-1.12402	-1.08991	-0.240663	0.395886	0.701562	1.35714	-0.291761	-0.629521	-0.934403	-0.565555	0.766539	1.6547	0.759697	NAPRT
-0.958198	-0.867182	-0.706697	0.173435	1.08248	1.27616	-0.620495	-0.582173	-0.826429	-0.465913	0.884561	1.61045	0.92307	PPP2R5A
-1.07501	-0.558525	-0.883129	0.197426	1.04989	1.26934	-0.291422	-0.755417	-0.949056	-0.395198	0.732477	1.65862	0.873938	YWHAG
-0.546459	-0.713467	-1.11498	0.127913	0.671655	1.57534	0.381142	-1.37976	-0.547822	-0.566335	0.834738	1.27803	0.777697	ATP5ME
0.314902	-0.571108	-0.669729	-1.22333	1.4746	0.67466	-0.477576	-1.20471	-0.329059	-0.443704	1.19748	1.25757	0.783008	IST1
-1.64908	0.0880321	0.750009	0.837171	-0.723379	0.697245	-0.360779	-1.19361	-0.392364	-0.493749	1.40652	1.03398	-0.102852	FNTA
-0.843004	-0.878393	-0.593536	-0.0882437	0.83412	1.56906	0.123455	-0.733158	-1.39636	0.162033	0.301163	1.54287	0.805297	PEBP1
0.455324	0.161752	-1.14177	1.19417	0.617299	-1.28678	0.550206	-1.6042	-0.693802	0.321749	1.22397	0.202075	0.33259	CMPK1
-0.185672	-1.39353	-0.874567	0.412852	0.96756	1.07336	-0.300566	-0.542453	-0.71291	-0.923301	0.93846	1.54077	0.723171	ITGA6
-0.81541	-1.2254	-0.623566	0.66199	1.02992	0.972471	-0.543816	-0.906283	-0.823404	-0.221744	1.10164	1.39361	0.882098	FAH
-0.499535	-1.13479	-0.405039	-0.42702	1.03979	1.42659	-1.00883	-0.929379	-0.427981	-0.00890328	0.948037	1.42706	0.951466	PRKAR2A
-0.299458	-0.781194	-0.942678	-0.309144	0.620511	1.71196	-1.38789	-0.669357	-0.271475	0.735868	1.40549	0.187365	0.431965	CNP
-0.577178	-0.975528	-0.772062	-0.158319	1.31639	1.1667	-0.404533	-0.823701	-1.35683	0.625395	1.03281	0.926856	0.885304	GSTM1
-0.466669	-1.47206	-0.593376	0.568392	0.904325	1.05939	-0.789838	-1.31854	0.167334	-0.30289	1.11053	1.1334	0.848619	ANXA6
-0.0112838	-0.747497	-1.18075	-0.441853	1.10062	1.28077	-0.833742	-0.454602	-0.755583	-0.502714	1.14704	1.39961	0.903703	HMGCR
0.447267	-0.742969	-1.11687	-0.65636	0.571066	1.49787	-0.0820935	-1.05463	-1.13072	-0.0129452	1.17342	1.10697	0.869283	AK1
-1.23702	-0.770624	-0.653477	1.09903	0.883461	0.678626	-0.591865	-0.900428	-0.547275	-0.492267	1.05145	1.48039	0.635239	GGCT
-0.851314	-1.25028	-0.397022	0.304626	0.931419	1.26257	-0.0379783	-1.18845	-0.788193	-0.338241	0.973334	1.37953	0.875293	SYNGR2
-1.66609	-0.427322	-0.263615	0.625104	1.06783	0.664094	-0.642804	-0.868579	-1.01612	0.174879	1.14574	1.20688	0.768852	SYNM
-0.62247	-0.879376	-0.896912	-0.0474772	1.08083	1.3654	-0.18249	-0.618684	-1.0186	-0.535296	0.684254	1.67082	0.923513	MDH1
0.486008	-1.82623	0.0928688	0.344328	1.12001	-0.216985	0.275459	-0.690628	-0.851652	-1.03481	1.18451	1.11712	0.408795	CERT1
-0.468537	-1.36509	-0.559233	0.148059	0.945217	1.29958	-0.920734	-0.810389	-0.258326	-0.407093	0.755915	1.64063	0.893694	COQ6
-0.24569	-1.16263	-0.763793	-0.227963	1.00976	1.39031	-0.694386	-0.257915	-0.135077	-0.833	-0.0132697	1.93365	0.6877	DHCR7
-0.429267	-1.27027	-0.790528	0.303036	0.876936	1.3101	-0.336906	-0.74486	-0.715859	-0.656834	0.793865	1.66059	0.865874	CYRIB
-0.579474	-1.13448	-0.669194	-0.0366152	1.19615	1.22362	-0.686052	-0.702909	-0.497504	-0.503046	0.611745	1.77777	0.890674	ECHDC1
-0.313914	-0.560413	-1.19897	-0.301219	0.840877	1.53364	-0.355724	0.115265	-0.89512	-0.743322	0.00637168	1.87253	0.844269	SAR1A
-0.920453	-0.786159	-0.75275	0.0424981	1.05732	1.35954	-0.3985	-0.68765	-0.72328	-0.605387	0.676825	1.73799	0.900924	ACSS2
-0.793498	-1.0357	-0.535313	-0.0643112	1.04498	1.38384	-0.464006	-0.679453	-0.724086	-0.610284	0.816731	1.6611	0.930183	ISOC1
-1.78998	0.473767	0.233392	0.57686	0.979717	-0.473761	-0.594266	-0.601957	-0.701355	-0.623935	0.925876	1.59564	0.0812133	ATL2
-0.468028	-1.43945	-0.533177	0.273111	1.10552	1.06202	-0.988654	-0.686077	-0.921861	0.874067	0.384557	1.33797	0.805322	MFSD9
-1.35285	-0.633855	-0.242473	-0.0794475	1.01642	1.29221	-0.672817	-0.794894	-0.42573	-0.46318	0.568866	1.78776	0.888491	DDI2
-0.595902	-0.706445	-0.854538	-0.387329	1.15156	1.39265	-0.0720999	-0.36471	-0.537792	-0.665333	-0.360119	2.00005	0.677712	LACTB2
-0.490412	-1.02476	-0.86321	-0.048199	1.11903	1.30755	-0.89802	-0.5397	-0.178802	-0.616716	0.410822	1.82242	0.80403	HSD17B12
-0.0850737	-0.61093	-1.40288	-0.144696	0.883355	1.36022	-0.399675	-0.561468	-0.342977	-1.08714	0.767597	1.62367	0.780418	ADIRF
-0.426043	-1.25422	-0.790381	0.205937	1.04911	1.2156	-0.694132	-0.490514	-0.498929	-0.733185	0.674189	1.74257	0.795972	NSDHL
-0.231583	-0.852549	-0.882584	-0.498342	0.955064	1.50999	-1.06591	-0.414637	-0.372877	-0.410519	0.491017	1.77292	0.856014	PDK1
1.10949	-1.65617	0.306421	-0.0773251	0.820543	-0.502967	-0.722042	-0.620375	-0.296781	-0.88914	1.16697	1.36137	0.0953971	ACAP2
-0.476382	-0.860915	-1.12895	0.134735	1.06273	1.26878	-0.604322	-0.511137	-0.476018	-0.863391	0.786803	1.66806	0.820315	ACACA
-0.406572	-1.08177	-1.07223	0.457275	0.835144	1.26816	-1.12882	-0.667511	-0.24026	-0.292982	0.704806	1.62477	0.790753	TRAP1
-0.492651	-0.19588	-1.47256	0.145181	1.50668	0.509227	-0.190308	-0.712065	-0.799271	-0.790387	1.03614	1.45589	0.719595	SCRN3
-0.133567	-1.07883	-0.927824	-0.260903	1.14285	1.25827	-0.882522	-0.450281	-0.444226	-0.512256	0.459717	1.82957	0.795389	MPP1
0.63464	-0.61087	-1.32476	-0.632199	0.649757	1.28344	0.232322	-0.0709008	-0.588633	-1.25518	-0.0543	1.73669	0.791545	HSPA2
-0.465031	-0.778915	-0.933821	-0.322154	1.05447	1.44545	-0.261953	-0.498704	-0.708729	-0.849353	0.538603	1.78014	0.91735	MVD
-0.525482	-0.787891	-0.840464	-0.368114	1.05961	1.46234	-0.31282	-0.350991	-0.671581	-0.824715	0.269269	1.89084	0.871864	ACLY
-0.697111	-1.02831	-0.491195	-0.249701	0.99688	1.46943	-1.01358	-0.587694	-0.29684	-0.443923	0.623515	1.71852	0.942876	BCAP31
-0.559199	-1.0828	-0.721085	-0.0409264	0.97442	1.42959	-0.343723	-1.06516	-0.223964	-0.389898	0.145539	1.87721	0.869694	ARRB1
-0.423259	-0.993259	-0.693408	-0.374968	0.991923	1.49297	-0.625009	-0.386807	-0.284794	-0.797066	0.166048	1.92763	0.837538	LSS
-0.537187	-0.722623	-0.921855	-0.336694	1.09335	1.42501	-0.601016	-0.658062	-0.636902	-0.501219	0.617398	1.7798	0.953108	ME1
0.0260002	-0.852251	-1.35281	-0.0236043	1.01064	1.19203	-0.833421	-0.689877	-0.505409	-0.316573	0.57112	1.77416	0.789905	HSPA9
-0.529464	-0.770572	-1.01078	-0.141135	1.02814	1.42381	-0.61425	-0.659548	-0.693578	-0.486766	0.748376	1.70577	0.960264	PGM1
-1.09717	-0.666207	-0.566939	-0.0856645	0.978706	1.43728	-0.532212	-0.663714	-0.764292	-0.519212	0.822152	1.65728	0.9381	SPR
-0.741614	-0.440813	-1.29572	0.244171	1.22156	1.01242	-0.471961	-0.51394	-0.670642	-0.775257	0.713153	1.71865	0.773475	NQO2
-0.36975	-1.20445	-0.969886	0.40096	1.15714	0.98599	-0.890401	-0.680703	-0.451751	-0.494455	1.00682	1.51049	0.808669	PYGL
-0.629978	-0.954656	-0.716311	-0.119037	0.866241	1.55374	-0.611185	-0.125018	-0.22239	-1.22165	0.501812	1.67843	0.770328	CLPTM1
-0.153324	-1.57921	-0.592046	0.328353	0.872037	1.12419	-1.28318	-0.506887	-0.433928	-0.173025	1.14638	1.25064	0.720591	VAPB
-0.423516	-1.0004	-0.840974	-0.210362	1.28717	1.18808	-0.56435	-0.840777	-0.663719	-0.319324	0.655366	1.7328	0.92155	IDH1
-0.589829	-1.13714	-0.956459	0.737807	1.0324	0.913223	-1.233	-0.521802	-0.0247079	-0.591306	1.03245	1.33837	0.639224	ACSL4
-0.794514	-0.921769	-0.735493	0.13472	0.787303	1.52975	-1.20107	-0.811045	-0.243072	-0.0420065	0.832176	1.46502	0.954254	TIMM44
0.0825794	-1.24444	-1.09379	0.223858	0.757087	1.27471	-0.980366	-0.657978	-0.466689	-0.397598	1.02942	1.47322	0.763318	HSPA12A
-0.219102	-0.958533	-0.787623	-0.501822	0.990849	1.47623	-0.552605	0.0223675	-0.400163	-0.442261	-0.616801	1.98946	0.592499	CYB5B
-0.438653	-0.837678	-1.14188	0.0757141	1.00902	1.33347	-0.163978	-0.710692	-0.944067	-0.348955	0.340357	1.82734	0.899794	PDXK
-1.17968	0.0891002	-0.541286	-0.479175	0.403761	1.70728	-1.67977	-0.574525	0.00550411	0.449408	0.7826	1.01678	0.752796	BIN1
-0.3296	-0.579368	-0.983328	-0.583169	0.933831	1.54163	-0.53754	-0.80325	-1.17462	0.242611	1.28547	0.987325	0.875723	APOC1
-0.223208	-1.45263	-0.443418	-0.0868973	0.785006	1.42114	-1.25723	-0.621686	-0.0607772	-0.274642	0.606114	1.60822	0.799167	DHRS7B
-0.149829	-1.14827	-0.666391	-0.393341	0.804367	1.55346	-1.27371	-0.449413	0.287901	-0.685226	0.627151	1.4933	0.72176	TMCO1
-0.740084	-1.0053	-0.431194	-0.329541	1.3114	1.19472	0.115881	-0.589762	-0.855676	-0.676987	0.156173	1.85037	0.702932	OGFR
-0.719425	-0.796208	-0.6607	-0.36763	1.12892	1.41504	-0.437641	-0.837091	-0.409269	-0.608116	0.459204	1.83291	0.917474	CIAO3
1.51364	0.685943	0.0429903	-0.236106	-0.713567	-1.2929	-0.184266	-0.518663	-0.594362	-1.05322	0.689423	1.66108	-0.610226	HMCN1
-0.476047	0.36623	-0.791144	-1.12714	0.428266	1.59984	-0.349126	0.16205	-0.645102	-1.30498	0.594779	1.54238	0.985822	TMEM199
-0.740191	-1.18078	-0.389544	-0.00554122	0.823347	1.49271	-0.11779	0.159053	-0.456847	-1.61461	0.809816	1.22038	0.514947	ORMDL3
-0.659068	-0.690645	-0.914719	-0.234412	1.05594	1.4429	-0.697995	-0.342338	-0.707556	-0.638643	0.627873	1.75866	0.93879	DHRS11
-0.951436	0.740949	-0.628878	-1.10305	1.12462	0.817795	0.417512	-0.678741	-1.10723	-0.698762	0.526619	1.5406	0.483815	PTRHD1
-0.874268	-0.955643	-0.545911	-0.0795642	1.27009	1.18529	-0.323575	-0.474438	-0.419459	-1.06698	0.531297	1.75315	0.760592	GAPVD1
-0.510656	-0.661714	-1.00007	-0.286002	0.915022	1.54342	-0.318542	-1.3634	-0.597081	0.154431	0.613756	1.51083	0.902252	COX17
0.809065	0.262715	-1.39171	0.142614	1.16185	-0.984539	0.137902	-0.204451	-0.597943	-1.49789	1.08104	1.08135	0.173555	CUL3
-0.228779	-1.02794	-1.0461	-0.0586658	1.13111	1.23037	0.499565	-0.00301995	-0.762109	-1.53175	0.576038	1.22128	0.586023	GFPT1
-0.514276	-0.181017	-0.851985	-0.378258	-0.0322068	1.95774	-0.533123	-0.860894	-0.42955	-0.626074	0.778845	1.6708	0.855741	SULT1A1
-0.42618	-1.05875	-0.915106	0.0474772	0.963587	1.38897	-0.639312	0.0896968	-0.776754	-1.00741	0.819208	1.51457	0.74671	MCAM
0.150034	-1.78114	-0.187209	0.47565	1.23806	0.104612	-1.57775	0.344447	0.895485	0.783744	0.439038	-0.884966	-0.0388204	ATP2B4
-1.03385	-0.702382	-0.587695	-0.106519	0.962694	1.46775	-0.515299	-0.84524	-0.260172	-0.790157	0.746165	1.6647	0.905039	CKMT2
-0.679443	-1.27889	-0.705645	0.810662	0.803577	1.04974	1.3931	1.00395	-0.814676	-1.06059	-0.00924206	-0.512546	-0.612171	HSPA8
1.21786	-0.65105	-1.17388	0.436542	0.954125	-0.783595	1.05854	0.667763	-0.518031	-1.64435	-0.2099	0.645972	0.00764672	PRKAR1A
-0.261791	-0.79618	-0.920291	-0.509866	1.02581	1.46232	0.841446	0.11163	-1.10128	-0.864537	-0.444003	1.45675	0.563982	ALDOA
-0.239157	-0.985327	-0.94459	-0.280182	1.19502	1.25423	-0.856867	0.225503	0.0988215	-0.990996	-0.253737	1.77728	0.418588	ACSL3
-0.113541	-1.55378	-0.487787	0.345517	1.44249	0.367107	0.0365363	-0.860041	-0.359509	-1.12048	0.819156	1.48434	0.569384	DDHD2
-1.65991	-0.562782	0.33811	-0.00837584	0.841704	1.05125	-0.243149	-0.736486	-0.54729	-0.884589	0.753683	1.65783	0.603525	CASP1
0.108822	-0.825987	-1.16602	-0.388707	0.808481	1.46341	1.29723	-0.0936709	-0.514298	-1.09839	-0.73186	1.14098	0.46464	HYI
-0.448937	0.871229	0.489637	-1.80861	0.699912	0.196771	0.680533	-0.497019	-1.2536	-0.803173	0.537445	1.33581	0.14786	CREBZF
-0.201158	-0.470281	-1.45989	-0.103849	0.895925	1.33926	0.514807	-0.111702	0.0927669	-1.82158	0.154434	1.17127	0.341943	MSRA
-0.117851	-1.52388	-0.727608	0.379867	1.06946	0.920016	-0.0354993	-0.827945	-0.69091	-0.558162	0.252211	1.86031	0.70756	LYPLA1
-0.537479	-0.453374	-0.996696	-0.493506	0.93166	1.5494	-0.758995	0.038739	-0.106978	-0.493154	-0.623563	1.94395	0.634277	AQP7P3;AQP7
0.342739	-1.13602	-0.790947	-0.636214	0.890643	1.3298	-0.585058	-0.322261	0.206838	-1.40463	0.651081	1.45403	0.681813	CUL1
-0.207505	-1.46599	-0.681717	0.215103	1.01175	1.12836	-0.771698	-0.70027	-0.256305	-0.73376	0.857381	1.60465	0.776337	PFKFB3
0.521683	-0.745677	-1.10651	1.25276	0.868038	-0.790293	0.176956	-0.0888451	0.163987	-1.88644	0.67623	0.958108	-0.511266	ALG13
-0.588389	-0.473899	-0.831292	-0.460106	0.561801	1.79189	-0.571098	-0.366352	-0.51295	-0.858615	0.493631	1.81539	0.972279	MMP24OS
-0.131724	-0.777423	-1.2037	-0.260133	1.33846	1.03451	-0.393989	-0.244074	-1.10857	-0.718483	1.26135	1.20377	0.939303	TCAF1
0.334242	-1.10752	-1.12356	-0.0357307	0.451225	1.48135	0.0335499	-0.343882	-0.409955	-1.49478	1.21915	0.995921	0.586303	STOML1
0.165957	-0.862126	-1.47441	0.1594	0.944519	1.06666	-1.06288	-1.18782	0.859107	-0.358852	1.04914	0.701305	0.252554	EPS15L1
0.82983	-0.51431	0.00641978	0.29362	1.06538	-1.68094	0.709491	0.875759	-0.74631	-1.60879	0.00536148	0.764491	-0.323635	RAB18
-0.21272	-0.80275	-1.37383	0.207888	1.07599	1.10542	0.499561	-0.0226548	-0.146485	-1.85041	0.486783	1.0332	0.278876	CACYBP
0.665498	-1.85434	-0.437221	0.420202	0.711921	0.493938	-0.367518	-0.364318	-0.631558	-1.10753	1.07117	1.39976	0.339142	KIF13A
0.0878774	-1.16628	-0.945098	-0.200271	0.775625	1.44815	0.490532	-0.279386	-0.832411	-1.39111	0.886999	1.12537	0.75039	TOM1L2
-0.368597	-1.27443	-0.928982	0.551861	1.13635	0.883804	-0.025968	-0.595247	-0.355883	-1.32741	0.927588	1.37692	0.527446	CIAPIN1
-0.00111727	-1.67171	-0.558565	0.724093	0.412268	1.09504	0.14773	-0.595775	-0.703987	-1.16664	1.35741	0.961258	0.4313	HECTD3
-0.267772	-0.992162	-0.992162	-0.144074	1.01376	1.38241	0.380532	-0.660341	-1.01727	-0.876341	0.730024	1.4434	0.884853	PMVK
0.691859	-1.31829	-1.11088	-0.0179498	0.94315	0.812113	0.155876	0.296384	-1.38901	-0.742959	0.134222	1.54548	0.531036	SNTB1
-0.0344131	-0.157502	-1.66428	0.731265	-0.157502	1.28243	0.442373	-1.2199	-0.357339	-0.976827	1.00768	1.10402	0.262884	PPP2R2A
-0.177922	-1.11693	-1.03121	0.0711522	0.892875	1.36203	1.03058	0.257235	-1.28327	-1.21918	0.586473	0.628171	0.429027	VCP
-0.310162	-1.1001	-1.03459	0.383188	0.611804	1.44985	0.425791	-0.57656	-0.781089	-1.10029	0.468022	1.56413	0.688558	RAP1GDS1
-0.817211	-0.84997	-0.744522	-0.0185116	0.989176	1.44104	0.204956	0.34079	-0.842556	-1.54637	0.776614	1.06657	0.50079	DNAJA1
-0.0161466	-1.61157	-0.505327	0.483781	0.298739	1.35053	1.15945	1.14114	0.212426	-0.599023	-0.714238	-1.19975	-0.817711	ATP6V1B2
0.323451	-0.0205256	0.469533	1.46619	-1.02184	-1.21681	0.797713	0.224507	0.501577	-1.98799	0.201972	0.262224	-0.590263	UBL4A
-0.530237	-0.640235	-0.931314	-0.421992	1.0634	1.46038	0.628168	-0.104838	-0.428523	-1.59455	0.14013	1.35961	0.588117	WBP2
0.323266	-1.45062	-0.956913	0.307655	0.569947	1.20666	1.19928	-0.250582	-0.707226	-1.48962	0.603264	0.644881	0.418326	COPRS
0.2683	-1.5588	-0.865382	0.672012	0.428305	1.05557	1.77798	-0.362974	-0.80076	-0.795394	-0.365916	0.547067	0.324405	DPP3
-0.93986	-0.722924	-0.880002	0.973831	1.35038	0.21858	0.545774	-0.603502	-1.00785	-0.958767	1.43284	0.59151	0.388148	PPP1CC
0.580887	-1.5656	-0.419734	0.216336	-0.206786	1.3949	1.18647	-0.818681	-0.286316	-1.4021	0.627444	0.693188	0.524992	GLOD4
1.28287	-0.0918543	-0.810983	0.548138	0.525079	-1.45325	-0.722156	-0.373042	-0.082791	-1.21343	1.17841	1.21302	-0.526844	DNAJC7
0.214893	-1.7353	-0.402657	0.0377362	0.972602	0.912721	0.866031	-0.128716	-0.611318	-1.64366	0.815614	0.702048	0.405526	BAG6
1.3891	-0.369367	0.419371	0.156692	0.0565877	-1.65238	0.448009	0.95069	1.16908	-0.488097	-0.786904	-1.29278	0.55532	ARFGEF1
1.83488	0.387866	-0.266504	-0.679441	-0.37858	-0.898219	1.16396	0.864713	0.297113	-0.00833363	-0.909881	-1.40757	0.801272	CLIC4
1.68492	0.342326	0.0885291	-0.300005	-0.522185	-1.29358	0.861975	0.933501	0.69128	-0.547164	-0.366758	-1.57283	0.844674	LRRFIP2
1.88714	-0.603606	-0.77997	-0.228074	-0.571368	0.295881	1.00902	0.839942	0.410072	0.0509548	-0.687245	-1.62275	0.195646	SNX9
1.6387	0.151422	0.197223	-0.807916	-1.26224	0.0828044	1.48404	0.921571	-0.290126	-0.386442	-0.532854	-1.19619	0.679996	NME7
1.42406	-1.24521	-0.86525	-0.0385195	0.814458	-0.0895392	0.86766	1.00007	0.810369	-0.741425	-0.680892	-1.25579	-0.224885	HBS1L
1.84939	-0.737773	-0.923753	-0.395069	0.151375	0.055825	1.31102	0.724504	0.266126	-0.00525958	-0.992005	-1.30438	0.284666	CFL2
1.52456	0.441645	-0.291936	0.289524	-0.54407	-1.41972	1.20847	0.72844	0.455631	-0.0945433	-0.873292	-1.42471	0.900306	SWAP70
1.4713	-0.437527	0.143398	0.78252	-0.766829	-1.19286	1.16858	1.05978	0.173296	-0.457066	-0.535475	-1.40912	0.602867	CTTNBP2NL
1.31798	0.881793	0.268559	-0.317916	-1.07741	-1.07301	1.27902	0.957809	0.219634	-0.419538	-0.746519	-1.29041	0.982323	SH3BP4
1.60222	0.380611	0.00480418	-0.332636	-0.19195	-1.46305	0.901379	0.896696	0.408056	0.223457	-0.886495	-1.54309	0.828183	TMOD3
0.798592	-0.732763	0.259569	1.14145	0.0969932	-1.56384	1.32131	0.590761	0.636357	-0.994012	-0.387334	-1.16709	0.288088	SLK
1.77058	-1.04738	0.177442	-0.0378796	-0.00537199	-0.857388	0.98515	0.869758	0.4575	0.0526308	-0.819052	-1.54599	0.448483	UACA
1.52943	-0.272043	-0.636831	0.833127	-0.262834	-1.19085	1.41996	0.505231	0.505625	-0.795208	-0.316398	-1.31921	0.540784	PBDC1
0.940633	-0.430854	-0.115071	0.940633	0.36673	-1.70207	0.762995	0.667939	0.902024	-0.0193155	-0.666308	-1.64733	0.573494	WDR44
-0.726256	-0.698514	0.376936	-0.231212	-0.579311	1.85836	1.67464	0.378304	0.252893	-0.389162	-0.969851	-0.946821	-0.498569	TRADD
1.23943	0.589006	0.342417	0.0406456	-0.580106	-1.6314	0.813058	0.883668	0.641568	-0.148527	-0.492033	-1.69773	0.959395	ADAM9
1.72533	-0.654373	0.359138	0.207534	-0.616217	-1.02141	1.13927	0.54819	0.771596	-1.30572	-0.109669	-1.04367	0.549323	PAK1
1.97501	-0.43042	0.0155671	-0.25922	-0.63617	-0.664769	1.25363	0.890599	0.378309	-0.355194	-0.990778	-1.17657	0.720604	MYO1E
1.81912	-0.825459	-0.646373	-0.380137	-0.456105	0.488952	1.11248	0.443904	0.483969	0.151318	-0.422604	-1.76907	0.122945	YWHAH
2.02111	-0.320308	-0.347973	-0.683088	-0.351331	-0.318411	1.30756	0.737558	0.224187	-0.0436375	-0.783196	-1.44247	0.618548	DSTN
0.370717	-0.683946	-0.821119	1.18412	1.05149	-1.10126	0.99465	0.908157	0.403543	0.125753	-1.05842	-1.37369	-0.00699501	RAB27A
0.269795	-0.501319	-1.6755	1.27358	0.165147	0.468303	0.355148	1.41951	0.346923	-0.42222	-0.102582	-1.59678	-0.499906	MSH2
0.386147	-0.707488	-1.30488	0.0659441	-0.0642805	1.62455	1.10066	0.773709	0.730074	-0.553683	-0.673581	-1.37718	-0.661109	RFC2
1.18969	-1.38689	-1.05405	0.500467	0.280951	0.469839	0.990578	0.733723	0.409514	-0.0320816	-0.308225	-1.79351	-0.243215	CTNNA1
1.16413	-1.77066	-0.0742415	0.27346	-0.212475	0.619791	1.47963	0.609596	0.0337372	-0.109592	-0.559986	-1.45339	-0.0342389	GBP1
0.723104	0.405815	0.501465	0.896621	-1.08439	-1.44262	1.34698	0.691726	0.479055	-0.557627	-0.629595	-1.33054	0.71943	ADSS2
1.66831	-1.23673	-0.785341	0.185749	0.188554	-0.0205387	1.24031	0.581298	-0.00320703	0.089623	-0.149218	-1.75881	0.275494	UBA1
0.806018	-1.58928	-0.130803	-0.426183	1.2733	0.0669565	1.19328	1.05214	0.10943	-0.178634	-0.918923	-1.25729	-0.380555	IFIT1
1.96583	0.0925098	-0.521318	-0.62782	-0.609058	-0.30014	1.96486	-0.104555	-0.396185	-0.324505	-0.24058	-0.899032	0.935906	THBS1
1.94759	-0.401154	-0.78863	-0.643612	-0.0975836	-0.0166093	1.75515	0.287511	0.0287938	-0.524588	-0.346591	-1.20027	0.73433	GREM1
1.90078	-0.464305	-0.424579	-0.821398	0.290996	-0.48149	1.51052	0.854707	0.0354413	-0.7606	-0.642345	-0.997719	0.675498	GIPC1
1.72294	-0.512265	0.480159	-0.486043	-1.1393	-0.0654933	1.21585	0.951593	-0.00573569	0.0844793	-0.915345	-1.33084	0.538713	IFIT3
1.34609	0.244886	0.148124	0.602915	-1.16327	-1.17874	1.04713	0.555819	0.430747	0.258319	-0.547824	-1.74419	0.891681	IRF9
1.73645	-0.462324	-0.885966	0.646516	-0.389233	-0.645438	1.27435	0.61153	0.664589	-0.978123	-0.357498	-1.21485	0.32644	PWP1
1.48092	-1.06896	-1.16019	0.486577	0.284428	-0.0227819	1.24586	1.0811	0.197335	-0.56473	-1.00469	-0.954879	-0.0156745	STAT1
-0.067709	0.188379	-0.904683	1.86607	-0.733187	-0.348867	1.33537	0.849614	0.421972	-1.01492	-0.697158	-0.894875	-0.276537	KIFBP
1.62697	0.578655	-0.0931183	-0.354061	-1.29034	-0.468107	0.388036	0.853724	1.16543	-0.0903303	-0.970942	-1.34591	0.586333	HM13
0.892812	0.432984	-0.0886416	-0.40003	0.903773	-1.7409	0.53357	0.360582	0.18259	0.660234	0.273329	-2.01031	0.819794	SMC3
1.20958	-0.235024	0.114347	1.06719	-1.02631	-1.12978	1.02352	0.620229	0.302091	0.196551	-0.315251	-1.82714	0.744875	CORO1B
1.94274	-0.475536	-0.231749	-0.112611	-0.950557	-0.172285	0.997545	0.761221	0.140037	0.481577	-0.777383	-1.603	0.500883	TUBA1A
1.68449	-0.54419	-0.155732	0.0547578	0.286256	-1.32558	1.32786	0.755271	0.246236	-0.0783941	-0.943659	-1.30732	0.649189	RIPOR1
0.52676	-1.82411	-0.153248	0.506023	-0.106291	1.05086	0.591034	0.654328	0.269775	0.366329	0.11889	-2.00036	-0.570587	CC2D1A
1.30971	-1.08952	0.511799	-0.235947	0.662195	-1.15823	1.29123	0.641483	0.425784	-0.181581	-0.677685	-1.49923	0.508137	PKN1
0.452625	0.870087	0.706472	0.348707	-0.645716	-1.73217	0.419541	0.657568	0.937568	0.104555	-0.267136	-1.8521	0.968302	PCOLCE
1.49714	0.59485	-0.85194	-0.478209	-1.14251	0.380666	0.215153	0.993835	0.697144	0.272383	-0.370634	-1.80788	-0.0151259	MEF2D
1.62127	-0.121604	-0.163751	0.617701	-0.835335	-1.11828	0.827523	0.823527	0.465159	0.252783	-0.659769	-1.70922	0.756797	CTTN
1.80841	0.260388	-0.338951	-0.190822	-1.17339	-0.365637	1.02673	0.741779	0.453705	0.137336	-0.739794	-1.61975	0.666044	FHL2
1.57032	0.492625	-0.130253	0.173239	-0.936816	-1.16911	0.873299	0.873299	0.510676	0.196995	-0.941314	-1.51295	0.883965	FHL3
1.43462	-0.5531	-0.526497	0.560416	0.443847	-1.35929	0.928082	0.962676	0.346785	-0.0346847	-0.525164	-1.67769	0.52887	PLCB3
1.59016	-0.477794	-0.755539	0.547526	0.241917	-1.14627	0.445626	0.320786	0.489771	0.326785	0.453297	-2.03626	0.561601	ACTR2
1.98933	-0.517348	-0.542608	-0.052399	-0.222628	-0.654349	1.09528	0.616195	0.209958	0.292791	-0.459248	-1.75498	0.596286	ACTR3
1.70198	-0.156925	-0.076108	0.038833	-0.0702918	-1.43749	0.981685	0.584502	0.284319	0.17104	-0.132924	-1.88862	0.857663	CDH11
-0.279784	-1.32617	-0.859696	1.33512	0.599444	0.531082	0.792835	0.621365	0.27149	0.616266	-0.486776	-1.81518	-0.342454	ADGRE5
1.69376	0.095751	-0.6213	0.183898	-0.0483404	-1.30377	0.203564	0.716644	0.331526	0.646587	0.0792343	-1.97755	0.580158	HNRNPH3
1.75409	-0.867492	0.564508	-0.199887	-0.746465	-0.504757	0.599594	0.709994	0.243001	0.63399	-0.291779	-1.8948	0.324099	HOXC8
1.54513	0.588196	-0.111096	0.0576251	-0.830145	-1.24971	0.792064	1.00634	0.695698	-1.5286	-0.674087	-0.291413	0.514833	FLNA
2.00102	-0.718598	-0.457621	-0.106237	-0.34117	-0.377396	0.756993	0.679856	0.512356	0.148861	-0.189049	-1.90902	0.312178	TPM3
1.06041	0.779756	0.548162	0.0123323	-0.993844	-1.40682	1.02769	0.84452	0.484627	0.0104619	-0.872518	-1.49478	0.996824	FN1
0.671196	-0.880557	-1.46775	0.405024	1.20467	0.0674191	1.45484	0.646113	0.0468484	-0.094398	-0.610389	-1.44302	-0.106411	HPRT1
1.3502	0.385829	-0.0630061	0.446266	-0.521473	-1.59782	1.04761	0.640676	0.431112	0.209289	-0.639464	-1.68922	0.952091	SASH1
0.78766	-0.284742	-1.87464	0.134544	0.63901	0.598168	0.822951	1.22506	-0.0275635	-0.121063	-0.241629	-1.65776	-0.162252	DNAJC8
1.00938	0.97717	0.478091	-0.155943	-0.921581	-1.38712	0.250804	0.712284	0.641802	0.455517	-0.11159	-1.94882	0.798213	ISLR
-0.202204	1.05816	1.43821	-0.864691	-0.742656	-0.686823	0.872594	0.537529	0.314552	0.642051	-0.618664	-1.74806	0.389926	AIP
0.805717	0.162223	0.539295	0.344155	0.123448	-1.97484	0.913744	0.75931	0.407577	0.297001	-0.685018	-1.69261	0.887897	ARHGEF10
-0.957543	0.657817	0.580842	1.0462	0.154138	-1.48146	1.97328	-0.731202	-0.23543	-0.260982	-0.0813306	-0.664339	-0.361726	CLEC3B
1.85249	0.204901	-0.985099	-0.0746576	-0.661074	-0.336563	1.02772	0.542965	0.39118	0.366898	-0.594395	-1.73437	0.515804	CAPNS1
1.28797	-1.12253	-0.402755	1.14839	-0.759708	-0.151367	1.46628	0.944651	-0.110694	-0.533806	-0.65928	-1.10716	0.185627	MPRIP
1.37822	0.743514	0.227631	-0.121817	-1.1183	-1.10925	1.02135	0.549475	0.592965	0.138191	-0.587678	-1.71431	0.898626	REXO2
1.76099	0.46915	-0.105175	-0.484645	-0.610964	-1.02936	1.10847	0.56669	0.601044	-0.0292756	-0.592577	-1.65435	0.846764	TES
1.89752	-0.481662	0.11453	-0.332687	-0.194869	-1.00283	0.595794	0.603447	0.697969	0.391779	-0.43018	-1.85881	0.547473	RAI14
0.926795	-1.83904	0.256327	0.633942	-0.370571	0.392542	0.374707	0.426285	0.297623	-0.336565	1.06564	-1.82769	-0.337217	RANBP3
0.871462	-0.642807	-0.212399	1.10682	-1.543	0.419921	0.381667	0.663571	0.866464	0.431756	-0.567192	-1.77627	0.0658369	TRIOBP
0.642258	-0.663616	0.108269	1.39833	-1.47648	-0.00877027	0.490845	0.554705	0.59919	0.197817	0.164011	-2.00657	0.0128129	LRRC8A
1.5236	0.392057	0.0299022	0.265895	-1.04212	-1.16933	0.712377	0.682938	0.670229	0.291625	-0.581198	-1.77597	0.826616	MVP
1.32455	0.439994	0.301439	0.234241	-0.789039	-1.51118	1.00806	0.470821	0.413525	0.440692	-0.585502	-1.7476	0.974638	COTL1
1.71901	0.0226628	-0.379077	-1.1002	-0.703874	0.441481	0.746497	0.850643	0.323699	0.255952	-0.320397	-1.85639	0.0608335	PDAP1
1.48413	-0.10345	-0.10397	-1.18067	-0.877854	0.781817	0.490749	1.14739	0.624695	0.176122	-1.06595	-1.37301	0.0398104	PTP4A2
1.52964	-0.0325403	0.15968	0.480884	-1.31132	-0.826338	0.969527	0.592155	0.571532	0.0297754	-0.359492	-1.8035	0.706209	IFI35
1.49538	0.875534	-0.0932184	-0.407037	-1.12668	-0.743975	0.926477	0.751308	0.665828	-0.12566	-0.535216	-1.68274	0.777449	TMSB10
-1.06463	1.25595	0.929752	0.428065	-0.63039	-0.918742	0.69883	0.882144	0.36552	0.296633	-0.415854	-1.82727	0.554339	RPS21
0.311807	-0.79357	-0.114606	1.8506	-0.471219	-0.783014	0.765285	0.671864	0.538065	0.187592	-0.275372	-1.88743	0.319718	GMPS
1.11616	0.0638597	-1.807	0.647331	-0.1913	0.170945	1.28943	0.452422	0.459907	0.11055	-0.812968	-1.49934	0.121566	NUDT1
1.62985	-0.757167	-1.20067	0.180538	-0.303919	0.451362	1.58727	0.300087	0.395203	-0.485247	-0.460636	-1.33667	0.266871	ARL3
1.99146	-0.3139	-0.634494	-0.0143525	-0.55713	-0.47158	0.772558	0.869951	0.505288	0.250701	-0.723972	-1.67453	0.426851	MYH9
0.735166	0.336229	0.0880344	0.0369572	0.747485	-1.94387	0.878253	0.80124	0.267469	0.415884	-0.656702	-1.70614	0.755925	RDX
1.47432	-0.199954	0.228107	0.373482	-0.291722	-1.58423	0.891266	0.620154	0.503658	0.111034	-0.25842	-1.86769	0.876121	CRABP2
1.25301	0.221163	-0.203589	0.781935	-0.468685	-1.58383	0.996332	0.424996	0.300474	0.509065	-0.412267	-1.8186	0.950573	SP100
1.82395	-0.220259	-0.384515	0.397149	-0.888293	-0.728035	1.00472	0.588444	0.450584	0.318538	-0.656928	-1.70535	0.696261	CAPN2
1.50137	0.559992	-0.0714207	0.191493	-1.01596	-1.16547	1.25677	0.392723	0.173051	0.327108	-0.434963	-1.71469	0.919483	TXN
1.58448	0.661542	-0.34807	-0.491241	-0.111792	-1.29492	-0.192753	0.217046	1.17135	0.784571	-0.294583	-1.68563	0.252147	HMGN2
1.16317	0.853267	-0.0557946	0.388369	-1.22975	-1.11926	1.75449	0.0643493	0.138279	-0.0662408	-0.714802	-1.17608	0.851521	APOB
0.826139	0.511417	0.656065	0.24846	-0.396357	-1.84572	0.211838	0.638366	0.693618	0.132835	0.311295	-1.98795	0.907074	PSIP1
1.78613	0.0307644	-0.47317	0.0537668	-1.24898	-0.148507	0.996981	0.531726	0.5997	0.155009	-0.536464	-1.74695	0.490228	ARPC1B
1.36536	-0.395252	0.300038	0.828708	-1.04016	-1.05869	0.661875	0.590927	0.818791	0.0544187	-0.263198	-1.86281	0.641364	PPP1R12A
1.7807	-0.0352172	-0.18243	0.172528	-1.22746	-0.50812	1.30104	0.687346	0.418918	-0.368006	-0.548171	-1.49112	0.716632	TBCB
0.814873	-1.45017	-0.0988008	-0.426128	-0.247102	1.40733	1.24485	0.332455	0.625205	-0.171777	-0.360578	-1.67015	-0.34353	GLTP
1.96607	0.108383	-0.534168	-0.555845	-0.343968	-0.640473	1.26692	0.555387	-0.242154	0.485052	-0.458144	-1.60706	0.719531	PFN2
1.66574	-0.0672262	-0.754593	-1.2029	0.444047	-0.0850601	0.794505	0.524923	0.643987	0.191235	-0.264715	-1.88993	0.123076	SEPTIN6
1.12751	0.595605	0.505636	0.233508	-1.10382	-1.35844	0.123016	0.890354	0.99847	0.141552	-0.422246	-1.73115	0.804932	PRAF2
1.53281	-0.611328	-1.42454	0.150417	-0.10887	0.461511	0.747461	0.302583	0.38639	0.794822	-0.380966	-1.85029	-0.0565176	TFG
1.97926	-0.854788	-0.304962	-0.121717	-0.331842	-0.365954	1.02021	0.72392	0.505389	0.0410286	-0.618643	-1.67191	0.411696	PLS3
1.97545	-0.337346	-0.235087	-0.101252	-0.462476	-0.839286	0.790858	0.923854	0.687363	-0.124516	-0.670042	-1.60752	0.55214	PPP1R18
1.33401	-1.04833	0.0780432	0.561358	0.36581	-1.29089	1.02028	0.818877	0.53672	-0.088771	-0.709328	-1.57778	0.454384	CD2AP
1.38339	-0.801157	-0.642106	-0.919754	-0.104449	1.08408	1.3768	0.80785	0.00923576	0.0126924	-1.01094	-1.19564	0.00985093	CARHSP1
1.37303	0.559381	-0.0759556	0.412995	-0.97606	-1.29339	1.29586	0.884183	-0.0877698	0.147605	-1.14169	-1.09819	0.975244	DUSP12
1.23018	0.453932	0.302403	-0.701791	0.324944	-1.60967	1.28158	1.09316	-0.00347493	-0.456422	-1.2033	-0.711541	0.629281	NTM
1.90057	-0.140722	0.167907	-0.544572	-0.48339	-0.899791	1.32718	0.455755	0.370634	0.224755	-1.10324	-1.27509	0.815741	SACS
1.36503	0.27952	0.681498	-0.318985	-1.49252	-0.514542	1.30025	0.893323	0.136674	-0.162196	-0.843049	-1.325	0.821898	HOMER3
1.61952	-0.539266	-1.00093	0.167637	-0.839681	0.592727	1.27773	0.952246	0.344826	-0.613887	-0.835063	-1.12585	0.228321	EPG5
0.156207	1.40001	0.559607	-1.14961	-1.15913	0.192912	1.39087	0.670086	0.13486	0.0533214	-0.942705	-1.30643	0.40205	C11orf68
0.852934	-1.10734	-0.109734	1.14462	0.452232	-1.23272	1.34076	0.736267	0.160278	-0.0316467	-0.785716	-1.41994	0.333907	TAOK3
0.246209	-0.960522	-0.45875	1.5243	0.667345	-1.01858	0.710026	0.639101	0.461424	-0.0709003	-1.95525	0.215597	-0.456646	NAA15
1.61726	-0.0150278	-0.580963	-1.29427	-0.272342	0.545345	1.62017	0.620459	-0.172841	-0.0997522	-0.901257	-1.06677	0.500826	LARP6
0.995454	0.647145	0.84504	-0.115725	-1.34376	-1.02816	1.43821	0.559734	0.0357974	0.212168	-0.964963	-1.28094	0.882656	MXRA8
0.112374	0.80278	0.973325	0.554766	-0.994611	-1.44863	0.782237	0.431916	0.906083	0.257193	-0.694581	-1.68285	0.91758	C12orf57
1.79803	0.0992674	-0.743295	-1.04379	-0.288754	0.178544	1.52955	0.515282	0.352095	-0.557356	-0.5535	-1.28607	0.610317	GMPPA
0.674944	0.63975	-0.594538	-1.79113	0.540124	0.530852	1.01386	0.892878	0.415834	0.0773061	-0.958838	-1.44104	-0.0826095	PIP4K2C
1.31068	-0.639567	-0.19829	1.19828	-0.807489	-0.863616	1.44629	0.265181	-0.093216	0.602139	-1.08218	-1.13822	0.864575	BTN2A1
1.91937	-0.999472	-0.317294	-0.22802	0.0298033	-0.404385	0.910558	0.822946	0.397485	0.0614738	-0.414902	-1.77756	0.2983	PACS1
-0.462172	-1.44139	-0.522822	0.295874	1.26319	0.867319	1.22674	0.881465	0.0694671	0.0356039	-0.7442	-1.46908	-0.815504	RILPL1
0.330614	-0.983217	-1.4964	0.45333	0.992089	0.70358	1.30526	0.914734	0.0353019	-0.0584586	-0.953806	-1.24304	-0.473602	MAPKAPK3
0.719761	0.571402	0.902535	-1.56635	0.273964	-0.901312	0.969829	0.810458	0.685233	-0.0631619	-1.05388	-1.34848	0.56104	UAP1
1.70562	-1.12039	0.211408	-0.799802	-0.273385	0.276555	1.18928	0.741459	0.408512	-0.0572335	-0.779162	-1.50286	0.225452	PDCL
-0.441251	-0.669055	-1.11967	1.21654	-0.238444	1.25187	1.05108	0.966654	0.381923	-0.167383	-0.731806	-1.50047	-0.689136	RFC5
-0.631914	1.10916	0.779567	0.635334	-0.41271	-1.47944	0.60423	1.11648	0.168018	0.528223	-0.92539	-1.49157	0.782344	RPS12
0.987992	-1.75564	0.841106	-0.172009	0.365254	-0.266699	1.05016	0.953205	0.422341	-0.167983	-0.787318	-1.47041	-0.0294443	MCM3
0.111519	0.252234	0.0175582	1.1201	0.376657	-1.87807	0.355046	1.02662	0.651813	-0.426984	0.177159	-1.78366	0.649657	GTF2F2
1.82596	0.468366	-0.359274	-0.707821	-0.435595	-0.791634	1.05633	0.837447	0.160155	0.334365	-0.883184	-1.50512	0.72061	GAPDH
1.10456	-0.65773	-1.61388	0.821405	0.108483	0.23717	1.18993	0.737319	0.468034	-0.0643949	-0.941056	-1.38983	-0.0821136	PNP
1.24385	-0.456353	-0.376079	1.11017	-1.35789	-0.163695	1.38544	0.935468	0.0585166	-0.839823	-0.375131	-1.16447	0.208406	TTC4
1.81592	0.339302	-0.750927	-0.834944	-0.57122	0.00187176	1.09068	0.910243	0.50068	-0.298403	-1.42956	-0.773634	0.59555	MICAL2
0.85359	-0.906854	-1.16912	1.20708	0.566659	-0.551357	0.886965	0.819841	0.742391	-0.0208873	-1.07057	-1.35774	-0.147516	TRIO
1.93092	-0.721042	-0.721916	0.123168	-0.425109	-0.186019	1.07529	0.779703	0.31527	0.228712	-0.878095	-1.52088	0.394173	WDR1
1.06082	-0.45721	-0.585709	0.579766	-1.4837	0.886035	0.369733	1.46176	-0.0111726	0.400161	-0.885508	-1.33498	0.0186844	PRPF4
-0.956269	1.74972	0.406734	-0.0635497	-0.245377	-0.891259	1.29955	0.532807	0.174192	0.301508	-0.805835	-1.50222	0.255567	ZFYVE19
1.38653	0.292879	0.232199	0.432759	-1.13671	-1.20766	0.784114	0.908175	0.630589	-0.0373049	-0.618658	-1.66692	0.839953	SLC39A14
0.509139	-0.013322	-0.735898	-1.58656	0.830977	0.995666	1.09018	1.00478	0.0161724	0.109147	-0.70706	-1.51322	-0.347522	ELOC
1.75035	-0.373291	0.145998	0.309357	-0.893382	-0.939032	0.394076	1.16585	0.626704	0.00567268	-0.508953	-1.68335	0.476647	EIF4G2
-0.661513	-0.961199	-0.878491	0.380142	0.574324	1.54674	1.25102	0.902159	0.243004	-0.267575	-0.72895	-1.39966	-0.918694	MCRIP1
0.625818	0.828784	0.0548749	0.929788	-1.02095	-1.41831	1.79381	0.302081	-0.0917065	-0.204198	-0.797795	-1.0022	0.682802	TAX1BP1
1.33718	-0.527482	-1.26198	1.01193	0.00346828	-0.563119	1.05459	1.08063	0.038941	0.121352	-0.961817	-1.3337	0.332303	SH3GLB2
0.901695	0.344369	0.509934	0.263007	-0.0872881	-1.93172	1.3435	0.844646	0.242149	-1.13144	-0.262586	-1.03627	0.670579	TMF1
0.960648	0.618881	0.634115	-0.0258219	-0.423802	-1.76402	1.03941	1.01906	0.112196	0.203616	-1.25226	-1.12202	0.84101	ISG15
0.90096	-1.66994	-0.501068	0.633358	-0.203512	0.840202	0.76697	0.922342	0.52606	0.204058	-0.812324	-1.60711	-0.433715	CCDC9
0.987492	0.598772	-1.07837	0.119293	0.757045	-1.38423	1.16181	0.753284	0.440712	-0.0143337	-0.899562	-1.44191	0.487259	DYNC1LI1
-1.05909	0.559909	-0.0789424	1.58917	-1.01643	0.00537742	1.62856	0.524679	-0.741109	0.269808	-0.975157	-0.706781	0.00872693	INVS
0.0726369	0.0972638	0.209175	0.789595	0.76384	-1.93251	1.65562	0.662233	-0.0254151	-0.624345	-0.973076	-0.695015	0.0572447	CHORDC1
1.75405	0.116274	0.407998	-0.852569	-0.706756	-0.718994	1.43113	0.624525	0.358628	-0.440256	-0.605581	-1.36845	0.903293	UBE2Z
-0.573046	-1.65872	0.679262	0.711664	-0.126809	0.967645	1.38709	1.01146	-0.371792	-0.477028	-0.281753	-1.26798	-0.851168	ILKAP
0.496438	-0.327533	-1.41115	1.49709	0.30915	-0.563991	1.57247	0.47985	-0.398386	0.335364	-0.840929	-1.14837	0.415082	TXNDC17
0.193186	0.208747	-0.436299	1.64809	-1.40289	-0.210839	1.51016	0.779743	0.0233716	-0.362722	-0.77908	-1.17147	0.237294	KTI12
0.34942	-1.25623	-0.762714	-0.466203	0.736153	1.39957	1.30364	0.816538	0.133267	0.033179	-1.16077	-1.12585	-0.623513	OSTF1
1.33062	0.305019	-0.135849	0.207793	0.0453281	-1.75292	1.38641	0.953541	0.119667	-0.572438	-0.792101	-1.09508	0.776822	FAM3C
0.474821	-1.83391	-0.482552	0.791584	0.508493	0.541564	1.05266	0.447702	0.847894	-0.170796	-0.553605	-1.62385	-0.405299	RNF214
0.823303	1.54255	-1.0174	-0.717011	-0.00417445	-0.627267	1.05394	1.06434	-0.280405	0.320991	-0.729877	-1.42899	0.69281	CCDC25
0.748003	-1.2518	-1.20194	0.866872	0.0160036	0.822863	1.26854	0.901211	0.403125	-0.711985	-1.22855	-0.632336	-0.364197	EFL1
0.292717	0.540689	-1.22766	0.361181	1.23798	-1.2049	1.02208	1.1194	0.163511	-0.0298231	-0.929636	-1.34553	0.232655	PARP14
1.43988	0.00371124	-1.16076	-0.668883	0.920164	-0.534106	1.06302	0.765787	0.505948	0.103993	-1.07272	-1.36603	0.123829	METAP1
1.34321	-1.00515	-0.84343	-0.658951	0.1567	1.00762	1.54458	0.532375	-0.0923597	0.0127851	-0.594097	-1.40328	0.020397	PPM1F
-0.211161	-1.75634	-0.148395	0.222192	1.00274	0.890962	1.56058	0.772232	0.0266846	-0.971709	-0.520178	-0.867607	-0.640061	NAA10
0.228924	1.01558	0.686442	0.511226	-0.903647	-1.53853	1.39253	0.628708	-0.13447	0.287872	-0.771004	-1.40363	0.773678	NME2;NME1-NME2
1.41728	0.293384	-1.51986	0.171623	0.318855	-0.681278	1.12912	1.17345	0.0194588	-0.471578	-0.470655	-1.37979	0.524799	ZNF598
1.70122	-0.280281	0.212745	-1.1392	0.28286	-0.777344	1.22456	1.00361	0.206607	-0.436812	-1.36216	-0.635803	0.490492	PSD3
1.17128	-0.385763	0.137664	0.663027	-1.73191	0.145699	1.4129	0.741966	0.235804	-0.416565	-1.35822	-0.615881	0.677505	SPC25
0.850236	-1.7145	-0.348007	0.855995	-0.280269	0.636548	1.12289	0.840402	-0.128503	0.509013	-1.24451	-1.09929	-0.0713337	PTGES3
1.52677	0.268347	-0.0924715	0.450465	-0.89279	-1.26032	1.37769	0.984666	-1.25491	-0.255004	-0.171985	-0.680457	0.675991	RUNX1
0.73897	0.750883	-0.876944	0.631786	0.364385	-1.60908	0.935413	0.802052	0.703141	-0.00780275	-1.33469	-1.09811	0.39051	HSPB11
0.740726	1.23827	-1.65532	0.197034	-0.218332	-0.302379	1.04235	0.977548	0.482714	-0.187809	-1.22981	-1.08499	0.348619	NAGPA
0.417917	1.14482	0.864126	-0.0854982	-1.07137	-1.26999	1.60777	0.349914	-0.11316	-0.117401	-0.241244	-1.48588	0.626055	ADAMTS1
0.309368	1.67044	0.127619	-0.182054	-0.637904	-1.28747	1.01649	0.580448	0.707596	0.150684	-1.01268	-1.44254	0.770031	UBQLN2
1.41851	0.52896	-0.0761484	-0.235132	-0.00926502	-1.62692	0.96941	0.550461	0.822819	0.0509998	-0.87071	-1.52298	0.815494	TBC1D23
1.71291	-0.440956	-1.17246	0.446844	-0.00120095	-0.545129	1.27492	0.939599	0.254816	-0.370828	-0.840185	-1.25832	0.398399	ARHGAP35
1.69854	-0.989813	-0.803339	0.305156	-0.538053	0.32751	1.00058	0.894308	0.342112	0.194209	-1.00478	-1.42643	0.134443	PTPN23
1.82913	-0.46758	-1.10765	-0.0567999	0.206501	-0.4036	1.23421	0.99261	0.397773	-0.717726	-0.957221	-0.949645	0.315838	NCAPG
1.82219	-0.144475	-0.530465	0.195853	-0.204077	-1.13902	0.955948	0.899968	0.583404	-0.178978	-0.712287	-1.54806	0.635198	DCBLD2
1.66229	0.535183	-1.06077	-0.0815837	-0.165741	-0.889381	0.897291	0.715911	0.56013	0.225755	-0.730597	-1.66849	0.573426	IPO9
0.528814	-1.90326	-0.044427	0.899484	0.535419	-0.0160344	0.731122	1.10776	0.63359	-0.222925	-0.766341	-1.48321	-0.467384	DOCK7
-1.60115	0.41753	1.05183	0.883205	-0.159759	-0.591651	1.09206	0.827772	0.758922	-0.62279	-0.878215	-1.17775	-0.0635215	C1GALT1C1
1.67025	0.0850386	0.352642	-0.787967	-0.118389	-1.20157	1.02855	1.11168	0.396302	-0.326872	-1.12754	-1.08212	0.728705	ARHGAP21
0.882544	0.983448	0.522735	-0.0976922	-0.729148	-1.56189	0.887261	0.597867	0.569221	0.236795	-0.493433	-1.79771	0.962609	NFATC4
1.70914	0.0756311	0.109162	0.0981475	-0.812482	-1.1796	0.512426	0.731228	0.698587	0.30311	-0.380372	-1.86498	0.709218	MAD2L1
0.158972	0.299501	0.891951	0.4948	0.112327	-1.95755	1.06824	0.991566	0.238184	0.0276887	-0.924339	-1.40134	0.666462	EEF1A1
0.561857	1.03391	-1.45981	0.214086	0.654804	-1.00484	1.43672	0.44879	0.0712825	0.217098	-0.68737	-1.48652	0.451456	ADK
0.318152	-1.34222	-1.1766	0.986382	0.643641	0.570639	1.06377	0.786981	0.290766	0.153606	-0.644015	-1.65111	-0.453032	CSE1L
1.88102	-0.670674	-0.573317	0.27722	-0.150112	-0.764133	1.23458	0.853187	0.464634	-0.363549	-1.14075	-1.0481	0.471004	MCM7
0.194024	0.544937	0.231052	1.01214	-0.0902135	-1.89194	1.06752	0.94535	0.345958	0.000725142	-1.00192	-1.35764	0.692382	IPO7
0.706276	-0.878313	0.663241	0.725224	0.397781	-1.61421	1.0201	0.719111	0.379966	0.112295	-0.485046	-1.74643	0.609696	IKBKB
1.10046	-0.866944	-1.34149	-0.0690105	1.1083	0.0686921	1.13921	0.856354	0.558338	-0.316489	-0.954453	-1.28296	-0.272373	ACOT7
1.23888	-1.65006	-0.317717	0.406258	0.622	-0.299358	0.910365	0.965463	0.702223	-0.446145	-0.695517	-1.43639	-0.174442	DDX39A
1.77342	-0.795697	-0.10974	0.496308	-0.553998	-0.810293	0.181389	1.02873	0.728955	0.0191185	-0.124753	-1.83344	0.19747	BUB3
1.8887	-0.0759094	-0.652381	-0.576011	0.207242	-0.791644	1.27008	0.680759	0.38899	-0.313985	-0.455465	-1.57038	0.684603	NRBP1
1.81738	0.524587	-0.614252	-0.739516	-0.562913	-0.425287	1.76223	-0.659794	0.57277	-0.88309	-0.533115	-0.259004	0.713602	EVA1A
0.554371	-0.546696	-0.839474	1.78857	-0.351134	-0.605638	1.32852	0.857555	0.238316	-0.27154	-0.915623	-1.23723	0.130553	CTPS1
1.73519	-0.109989	-1.22965	0.169252	-0.65446	0.089656	1.13179	0.951598	0.361202	-0.23772	-0.794082	-1.41279	0.353569	EPS8L2
0.410379	-1.60066	-0.868752	0.907014	0.695419	0.456596	1.7754	0.468841	-0.276337	-0.259694	-0.966639	-0.741575	-0.205633	HSPBP1
1.3798	-1.19216	-0.478928	0.617019	-0.874127	0.548391	1.85999	-0.0740566	0.0719507	-0.119897	-0.818439	-0.919546	0.551482	POLR3B
0.141275	-1.00505	-1.18368	0.526013	0.00747406	1.51396	1.61601	0.844206	-0.415941	-0.632944	-0.475135	-0.936193	-0.376334	NTMT1
-0.725755	0.310629	0.524734	0.886656	-1.68536	0.689094	1.61915	0.73894	-0.163285	-0.453788	-0.665397	-1.07562	-0.210675	UBE2Q1
0.618864	-0.224066	0.269498	-1.90321	0.848062	0.390849	1.67596	0.617301	-0.00758165	-0.920931	-0.558518	-0.806226	0.372156	CCDC88A
1.15167	0.591307	-1.34459	0.403613	-1.11918	0.317183	1.05268	0.773919	0.318143	0.206818	-0.737583	-1.61397	0.327847	RELA
-1.15731	0.11611	0.25423	-0.617869	-0.349715	1.75455	1.89277	0.283327	-0.275002	-0.442619	-0.697443	-0.761035	-0.609086	SQSTM1
1.82421	0.164225	-0.188105	-0.0554527	-0.66682	-1.07805	1.11235	1.00844	0.314811	-0.157559	-1.02272	-1.25533	0.835912	DST
0.936691	-1.27477	-1.12852	-0.0796353	0.667583	0.878646	1.35009	0.886698	-0.00433915	-0.162	-0.702537	-1.36792	-0.303768	PPP1CA
1.7484	-0.730647	-0.987737	-0.514167	0.0807332	0.403418	1.26708	0.791271	0.499199	-0.555009	-0.680289	-1.32226	0.168233	PRPS1
0.155573	-0.987397	-1.46817	0.567813	0.759564	0.972614	1.66022	0.521983	-0.11685	-0.102754	-0.878557	-1.08404	-0.373115	THOP1
1.13433	-1.02611	-0.970053	-0.565346	1.15026	0.276921	1.6833	0.487605	0.0389031	-0.326901	-0.786994	-1.09591	0.0694853	TPMT
1.78823	0.0243463	-0.561774	-0.134579	0.0918846	-1.2081	1.79384	0.341971	-0.206146	-0.340227	-0.445606	-1.14384	0.94373	PITPNB
0.891686	0.409146	0.791241	0.11859	-0.414732	-1.79593	1.48255	-0.0121385	0.442853	-0.155915	-0.158494	-1.59886	0.917218	CXCL12
1.2581	-1.82345	0.199611	0.186292	0.0618275	0.117614	1.58709	0.340199	-0.0517341	0.107374	-0.552591	-1.43033	0.236734	ATIC
1.55352	0.47746	-0.0552089	0.178912	-1.04389	-1.11079	1.96443	-0.178336	-0.312006	-0.76406	-0.0583667	-0.651662	0.726389	PTX3
0.464552	0.760696	0.717123	0.357474	-0.472118	-1.82773	1.51648	0.250544	0.299673	-0.0508449	-0.501331	-1.51452	0.819325	FBLN1
2.01416	-0.503597	-0.431075	-0.613963	-0.136858	-0.328671	1.26122	0.592057	-0.0068098	-1.46925	0.455165	-0.832381	0.671688	RAB3B
-1.80764	0.405166	0.982626	0.660578	0.141725	-0.382456	1.1621	1.04323	0.0265136	-0.195327	-0.544635	-1.49188	-0.257513	EEF2
1.98035	-0.108205	-0.792154	-0.248432	-0.290222	-0.541338	1.36956	0.632525	0.195033	-0.020032	-0.691103	-1.48598	0.699849	PFN1
1.63883	0.271173	0.0519063	-0.0458807	-1.40542	-0.510605	1.52333	0.461761	0.362656	-0.211	-1.00777	-1.12898	0.928599	SERPINE1
1.71111	-1.1077	-0.372945	0.60055	-0.421087	-0.409921	1.23687	0.377011	0.149595	-0.0946307	0.14132	-1.81017	0.453741	ACTL6A
-0.599046	-0.231077	-1.20037	-0.166021	0.503717	1.6928	1.90499	0.113804	-0.307621	-0.132704	-0.786459	-0.792014	-0.502612	APOM
1.6548	-0.228148	-0.133517	-0.0165397	0.191354	-1.46795	1.4085	1.01071	0.0177814	-0.905257	-0.736835	-0.794898	0.627733	SIPA1L1
1.95203	-0.72325	-0.754542	-0.276581	-0.075156	-0.1225	1.43381	0.634644	-0.0196462	0.118029	-0.783824	-1.38301	0.510068	CFL1
1.67366	-1.16142	-0.645916	0.320534	0.301889	-0.488754	1.03859	0.995568	0.0943006	-0.365563	-0.0960396	-1.66686	0.237916	MAP1A
-1.53445	0.28421	0.27963	1.02104	0.824106	-0.874541	1.39977	0.853447	0.065907	-0.322328	-0.674042	-1.32276	-0.322935	TPT1
-0.566224	-1.50897	0.188234	0.69763	-0.171186	1.36051	1.74162	0.314127	-0.188828	-0.348093	-0.231281	-1.28754	-0.690131	UNC45A
0.764968	1.19126	-0.74124	0.591879	-0.421994	-1.38488	0.512244	0.880795	0.327342	0.18481	0.0488094	-1.954	0.798662	TRIM33
1.62524	0.0659247	-0.251598	0.466513	-0.594731	-1.31134	1.12	0.756531	0.496853	-0.264614	-1.61693	-0.491843	0.64566	ZWILCH
0.57516	-1.14914	-1.08591	0.00573358	0.194095	1.46006	1.27599	0.856141	0.290816	-0.177042	-1.1444	-1.10151	-0.479425	DCTPP1
0.685831	-0.152526	-0.446445	1.49599	-0.152526	-1.43032	0.632249	1.16529	0.10537	0.141651	-0.273595	-1.77097	0.599106	XRN2
0.581956	0.912471	-0.964803	0.762693	0.214403	-1.50672	1.33907	0.765195	0.239396	-0.543438	-0.330757	-1.46947	0.595043	IPO4
1.59666	0.635764	-0.699797	0.202791	-0.937633	-0.797791	1.17208	0.893984	0.319579	-0.141293	-0.816896	-1.42745	0.818448	CEP170
-0.653585	1.78297	0.605532	-0.691013	-0.472923	-0.570981	0.608159	1.32622	0.310108	-0.0925369	-0.601043	-1.5509	0.677727	RBBP7
0.628517	-0.718463	-1.52442	0.208557	0.0974006	1.30841	0.486784	0.737744	0.66464	0.567942	-0.76177	-1.69534	-0.682246	EFTUD2
1.35256	0.413269	0.0863274	0.462205	-0.932914	-1.38144	1.33552	0.51944	0.564075	-0.296893	-0.681263	-1.44088	0.91171	RIN1
0.763722	-0.958536	1.34414	0.395701	-0.359541	-1.18549	1.02023	0.977024	-1.36906	0.141232	0.253356	-1.02279	-0.164049	TP53BP2
1.21098	-1.39243	0.22031	0.395242	0.587831	-1.02193	0.981288	0.87402	0.716024	-0.71904	-0.412356	-1.43994	0.214797	XIAP
1.2955	0.775275	0.193758	-0.147425	-0.600138	-1.51697	1.69439	0.639595	-0.376278	-0.656427	-0.262826	-1.03846	0.88957	LUM
1.36223	-0.367784	-1.12865	1.09868	-0.304765	-0.659717	1.22274	0.379608	0.340748	0.313633	-0.580685	-1.67605	0.553745	RANBP1
-0.0577886	-1.45361	-0.881097	0.587131	0.644877	1.16049	0.522545	0.812904	0.499832	0.578824	-0.674458	-1.73965	-0.753238	NF2
-0.975895	0.60197	0.345045	1.51682	-0.46248	-1.02546	1.14263	1.09193	-0.0637919	-0.0138645	-0.78546	-1.37145	0.253762	YBX3
0.964765	-0.11456	0.224719	0.807229	-0.0514875	-1.83067	1.25776	0.894174	0.207002	-0.413224	-0.466896	-1.47882	0.711044	PCNA
1.07312	-0.383098	-1.56799	1.10256	-0.0790093	-0.14558	1.03795	0.875957	0.454823	-0.171198	-0.596466	-1.60107	0.0313126	STK10
1.14253	-1.19374	-1.11724	0.391825	0.920422	-0.143803	1.06726	0.871743	0.324466	-0.305314	-0.277164	-1.68099	-0.063354	PAPSS1
1.05134	-1.63486	-0.719484	0.728817	0.222986	0.351202	0.494532	1.04673	0.104882	0.422941	-0.219272	-1.84982	-0.331422	U2AF2
0.905837	-1.0818	-1.4206	0.71319	0.226929	0.656446	0.789579	0.75112	0.383251	0.475381	-0.669985	-1.72935	-0.318001	PSME2
0.724861	-0.0711083	0.196665	0.180134	0.875295	-1.90585	0.614787	1.45799	0.353248	-0.387304	-0.751674	-1.28705	0.42733	FXR1
-0.0761784	-1.76587	-0.0427655	-0.0427655	1.04889	0.878684	0.101759	0.795504	1.06236	-0.239753	0.0597787	-1.77965	-0.589747	RBM8A
1.59809	-1.39122	0.188561	-0.0149735	0.258357	-0.638817	1.1042	0.904475	0.308654	-0.0701518	-0.712743	-1.53443	0.272323	CLIP2
1.74526	0.276161	-0.0839667	-1.28772	-0.351766	-0.297964	1.14537	0.917622	0.555335	-0.48308	-0.956485	-1.17876	0.703102	SPHK1
1.69812	-0.0637127	-1.30802	-0.0938156	-0.543817	0.311237	1.02763	0.667435	0.509148	0.24525	-0.925416	-1.52405	0.20849	SYNC
-1.09655	-0.387385	-1.03839	0.416002	0.75489	1.35143	1.09622	0.812771	0.473168	-0.112632	-0.731194	-1.53834	-0.937204	ARAP1
1.80686	-0.637109	-0.531525	-0.681423	-0.517644	0.560844	1.13512	0.772823	0.459199	-0.0021338	-0.951504	-1.41351	0.203158	EFHD2
-0.292764	0.431358	1.64651	0.0784441	-0.561179	-1.30237	0.96813	0.660132	0.427852	0.377547	-0.80452	-1.62914	0.661723	SETD7
1.76204	-0.473496	-0.301054	0.377311	-1.18572	-0.179086	1.46209	0.657374	0.402317	-0.528845	-0.959558	-1.03338	0.653434	PPP4R1
1.36135	0.656579	0.466703	-1.09902	-0.286586	-1.09902	1.00607	0.126762	0.899484	-0.0398218	-0.229409	-1.76309	0.783962	GCC2
1.98972	-0.000734404	-0.412279	-0.453566	-0.430096	-0.693049	0.958603	0.88528	0.368641	0.235144	-0.988639	-1.45903	0.616892	PPFIBP1
1.87124	0.16569	-0.328563	-0.0672875	-0.743239	-0.897841	0.864654	0.621985	-0.0490635	0.900985	-0.771223	-1.56734	0.73139	SCARA3
1.88113	0.20721	-0.965403	-0.218913	-0.574226	-0.329795	1.12004	0.864739	0.36096	-0.125412	-0.670388	-1.54994	0.572243	STEAP3
1.87839	-0.0985614	-0.666839	0.257862	-0.610726	-0.760125	1.06207	0.777628	0.297251	0.238053	-0.798928	-1.57607	0.693487	SH3BGRL3
1.76819	0.530229	-0.142552	-0.840064	-0.676231	-0.639571	1.31697	0.739428	0.449926	-0.376535	-0.834001	-1.29579	0.873123	MAGED2
1.24921	0.361702	-0.287755	0.182547	0.261778	-1.76748	0.822677	1.05751	0.5103	-0.281766	-0.487923	-1.6208	0.789787	FNDC3B
1.59463	-1.25537	-0.857858	0.224162	-0.0135032	0.307939	1.27814	0.726547	0.205931	-0.0780094	-0.558374	-1.57423	0.0909407	CBFB
1.37826	-1.07602	-1.22904	0.522443	0.00553376	0.398827	0.972138	0.984309	0.565206	-0.203041	-1.02253	-1.29609	-0.208518	FLII
1.90698	-0.273465	-0.942744	0.158866	-0.507597	-0.342039	0.84508	0.837673	-0.0964852	0.414172	-0.768887	-0.709768	0.597192	ACTB;ACTG1
1.34566	0.191846	-0.64909	0.557664	0.105969	-1.55205	1.32072	0.856332	0.217482	-0.440711	-0.545545	-1.40828	0.7365	EIF5
0.403648	1.05132	0.0798206	-0.930238	-1.45928	0.854734	0.8975	0.993038	0.416175	0.148163	-1.22968	-1.22519	0.409782	PDLIM4
1.09433	0.109864	0.646094	-0.303004	0.247166	-1.79445	0.803547	1.08532	0.173388	-0.0952415	-0.208046	-1.75897	0.848884	PRKCI
0.832783	-1.26484	-0.902706	1.2676	0.409566	-0.342405	1.28575	0.769742	0.0218326	0.163789	-0.792103	-1.44901	0.0913578	MAPK1
0.90892	1.10784	0.569656	-0.361572	-1.20287	-1.02197	0.895157	0.995572	0.736532	-0.383469	-1.10317	-1.14062	0.993486	LOX
1.87799	-0.629764	-0.287897	-0.102546	-0.98353	0.125743	0.684323	1.15012	0.657016	-0.410124	-0.569992	-1.51134	0.156863	MARK3
1.54636	0.652622	-0.424694	-1.38832	-0.175979	-0.209988	1.27711	0.687778	0.601547	-0.44758	-1.27037	-0.848486	0.638274	TARS1
0.860641	-0.448424	-1.57627	0.885169	-0.473409	0.752293	1.20818	0.907982	0.322372	-0.171942	-1.05068	-1.21591	-0.0890029	ITGA3
1.25452	-0.978792	0.111658	1.08922	-0.439038	-1.03756	-0.0249315	0.904425	1.18937	-1.17208	0.255494	-1.15228	-0.195396	PRPF3
0.828333	1.34115	-0.152181	-0.0115517	-0.51279	-1.49296	1.30415	0.893425	0.138765	-0.194638	-0.796612	-1.34509	0.935255	IPO5
1.3033	-1.40073	-0.775808	-0.260796	0.452025	0.682013	1.12694	0.801968	0.465858	-0.0100943	-1.0774	-1.30726	-0.278393	EZR
1.84229	-1.10817	-0.0460179	-0.554247	-0.239655	0.105806	1.30937	0.909038	0.339007	-0.59372	-0.803369	-1.16033	0.35762	DCK
1.73615	-0.798247	-0.225849	-1.08746	0.0384515	0.336954	0.949802	0.953613	0.344551	0.00326682	-0.608052	-1.64318	0.0458709	CTNND1
1.60587	-0.693695	-0.462328	0.287349	-1.19682	0.459627	1.66214	-0.891732	0.0586236	-0.136831	-1.11434	0.422135	0.949809	ASB1
1.48232	-0.962505	0.852329	-1.02651	-0.307755	-0.0378787	0.649587	1.20616	0.609817	-0.275788	-0.722249	-1.46753	0.176537	TP53BP1
0.137546	0.033343	0.830655	1.28601	-1.24301	-1.04454	0.127339	1.27712	0.817459	-0.0924307	-0.612751	-1.51674	0.593243	MSH6
1.87362	0.193772	-0.186365	-0.258052	-0.941245	-0.681726	0.840167	0.92302	0.618543	0.0117563	-0.88447	-1.50902	0.699187	DIAPH1
1.19657	-1.13344	-1.21606	0.264299	0.0319796	0.856655	0.903029	0.826662	0.391993	0.203921	-0.614303	-1.7113	-0.352973	CTNNB1
-0.195599	0.396291	0.932617	0.230508	0.532956	-1.89677	0.99775	0.676161	0.719608	-0.103929	-0.698949	-1.59064	0.672906	NCKAP1
1.06784	-0.57374	-0.235157	0.798628	0.538497	-1.59607	0.542991	0.966322	0.526121	0.408068	-0.807801	-1.6357	0.480656	NECTIN3
0.620914	0.00467164	0.145811	1.06909	0.0169128	-1.8574	0.631423	-0.123945	0.866718	0.412975	0.123076	-1.91025	0.901909	LRRC40
1.06537	0.334208	0.219952	0.165634	0.128225	-1.91339	0.926324	0.833364	0.446667	0.108361	-0.629523	-1.68519	0.905057	OSBPL3
1.35984	0.664315	0.266305	-0.0132771	-1.28967	-0.987516	0.840318	0.777599	0.530275	0.209517	-0.638152	-1.71956	0.863758	NIBAN1
1.44515	-1.37991	-0.875023	0.3865	0.248812	0.174478	0.711592	0.343608	0.897192	0.495528	-0.818428	-1.62949	-0.105456	ANP32E
1.4733	0.542886	0.049142	-0.159566	-0.365178	-1.54059	0.973036	0.772369	0.530293	0.0285164	-0.642245	-1.66197	0.933869	NIBAN2
1.66505	-0.320387	0.00382184	0.550539	-0.852865	-1.04616	1.11714	0.644441	0.34845	0.228938	-0.707165	-1.6318	0.81825	TRIM47
1.43402	0.317574	0.40868	0.112138	-0.934679	-1.33773	1.11491	0.659126	0.485931	0.0766337	-0.749559	-1.58704	0.967786	SGTB
-1.61176	0.601362	0.619598	-0.901487	0.713254	0.579033	0.841064	0.726848	0.425477	0.457351	-0.794652	-1.65609	-0.518577	TNPO1
1.22767	0.763428	0.490866	-0.19148	-1.07735	-1.21314	0.372986	0.830657	0.791707	0.365095	-0.621228	-1.73922	0.837991	ATL1
1.79722	-1.01589	0.091512	0.225062	-0.353734	-0.744169	0.981378	0.764855	0.492898	0.171159	-0.834401	-1.57589	0.507652	MEAK7
1.30947	0.794089	0.510251	-1.09214	-0.90892	-0.612745	0.717823	1.09408	0.551308	0.0362769	-0.972039	-1.42745	0.761723	VASN
1.90317	-0.305014	0.00758287	-0.292994	-1.06707	-0.245682	1.12206	0.876966	0.185092	-0.010635	-0.550298	-1.62318	0.5717	NXN
1.70594	0.263092	0.134317	-0.116055	-1.07843	-0.908861	0.991148	0.740103	0.405914	0.205737	-0.662438	-1.68046	0.83158	FSCN1
1.83967	0.0140815	0.0486993	-0.193045	-0.615153	-1.09425	0.870598	0.981897	0.4477	0.0513443	-0.78207	-1.56947	0.765161	DBN1
0.885046	0.885765	0.659142	0.0165103	-1.27212	-1.17434	1.01161	0.63991	0.466171	0.230861	-0.655274	-1.69327	0.919056	TGFBI
1.15295	0.646557	0.0485201	0.120403	-0.178473	-1.78996	0.749419	0.991518	0.575843	0.0497081	-0.78258	-1.58391	0.90277	ALCAM
1.79343	0.494733	-0.383336	-0.455263	-0.465913	-0.98365	1.12563	0.713207	0.492944	0.0930449	-1.08445	-1.34038	0.792796	NMI
1.99034	-0.742999	-0.38776	-0.0567713	-0.474397	-0.328414	0.970835	0.736452	0.56236	0.0584088	-0.671312	-1.65674	0.40526	CAP1
1.24747	0.694969	0.536376	-0.27815	-0.805134	-1.39553	1.25099	0.664328	0.384327	-0.0806911	-0.674955	-1.544	0.989795	BCAT1
1.95125	-0.303532	-0.365059	0.0824083	-0.80241	-0.562654	0.747277	0.730634	0.45115	0.482822	-0.675607	-1.73628	0.526096	VASP
1.70684	-0.552991	-0.0806446	0.332411	-1.28419	-0.121433	0.670964	0.729757	0.64322	0.298987	-0.551188	-1.79174	0.34292	NES
1.94451	-0.513083	-0.358717	0.0823643	-0.300897	-0.854179	0.801959	0.777222	0.509087	0.385986	-0.860519	-1.61373	0.529432	IQGAP1
1.37257	0.590058	0.274733	0.0741545	-1.24335	-1.06817	1.01319	0.618258	0.442531	0.265812	-0.627944	-1.71184	0.901213	TAGLN2
1.52956	-1.20013	-0.282756	-0.665977	-0.192776	0.812079	1.11121	0.671293	0.429354	0.142616	-0.766064	-1.58841	-0.0929189	MAPK3
1.42711	-1.28427	-0.650131	0.1709	-0.466456	0.802843	0.959665	0.856197	0.359054	0.188562	-0.74101	-1.62247	-0.177637	MSN
1.22514	1.10104	0.253147	-0.85627	-0.911372	-0.811692	0.770903	0.578802	0.609952	0.450849	-0.662057	-1.74845	0.674539	TNC
1.31646	0.91053	0.257409	-1.05813	-1.05582	-0.370448	0.902241	0.865361	0.515644	0.198484	-1.0791	-1.40263	0.711468	WARS1
1.34825	0.545016	0.24793	0.0166059	-0.581212	-1.57659	0.372684	0.686721	0.857544	0.471347	-0.655636	-1.73266	0.841988	ATP2B1
1.84722	-0.0292308	-0.557614	0.278594	-0.685399	-0.853574	0.896646	0.886295	0.389251	0.17669	-0.690115	-1.65877	0.670292	CD44
1.92355	0.00461389	-0.717819	-0.326777	-0.82095	-0.0626195	1.17588	0.659492	0.183863	0.268926	-0.665337	-1.62283	0.538576	PKM
1.27523	-0.901184	-1.39519	-0.0397524	0.689767	0.371131	1.13016	0.668337	0.127636	0.39965	-0.718256	-1.60753	-0.0894156	TUBB
1.66984	0.187205	-0.0462433	0.23116	-1.15554	-0.886424	0.686498	0.661658	0.586347	0.428687	-0.560702	-1.80249	0.717574	CAPN1
1.34194	1.01873	-0.00590878	-0.410848	-0.74484	-1.19907	0.714343	0.89981	0.696146	0.142163	-0.936452	-1.51601	0.865611	BAG2
1.22678	0.988782	-0.469087	-0.989876	0.339748	-1.09635	1.02354	0.916893	0.157105	0.272845	-0.866445	-1.50394	0.634592	DDX58
1.20569	0.113392	-0.61595	0.895886	-0.0670445	-1.53198	0.92674	0.839195	0.51309	-0.0576155	-0.517832	-1.70358	0.697885	PSMG1
1.88324	0.0794978	-0.752455	0.104155	-0.601696	-0.712744	1.17862	0.73683	-0.0463081	0.297521	-0.522055	-1.64461	0.766067	RNASEH2A
1.59043	0.0933133	0.226664	0.2466	-1.18644	-0.970563	0.795628	0.784678	0.574547	0.305451	-0.842014	-1.61829	0.822764	FLNB
1.89375	-0.304145	-1.0224	-0.345301	0.145984	-0.367893	0.78096	0.653892	0.525399	0.270546	-1.86542	-0.365379	0.102315	MYO1B
1.81363	-0.743606	-1.01482	-0.309076	0.136436	0.117432	1.07013	0.647303	0.132221	0.442705	-0.600794	-1.69157	0.181571	ARPC3
1.62763	0.44381	-0.569275	-0.276237	0.0948595	-1.32079	1.05488	0.813227	0.56059	-0.0280171	-1.32116	-1.07952	0.613396	PODXL
0.749721	1.07317	0.172164	0.436545	-0.981612	-1.44999	0.773211	0.688385	0.74574	0.203565	-0.744756	-1.66615	0.93653	EEF2K
1.0701	0.675892	0.492218	0.23449	-1.38411	-1.08859	0.814759	0.543759	0.480849	0.312402	-0.240232	-1.91154	0.792544	AXL
1.39511	-0.872731	-1.15432	0.908979	-0.356391	0.0793559	0.584989	0.936884	0.5588	0.345028	-0.761893	-1.66381	-0.0386871	RAN
1.55612	0.732926	0.159713	-0.756776	-0.922416	-0.769569	1.13252	0.607642	0.447854	0.233343	-0.926359	-1.495	0.821524	GARS1
1.01529	1.0632	0.077974	-0.392076	-0.133028	-1.63135	0.571656	0.707927	0.700403	0.509574	-0.842994	-1.64657	0.79723	EML1
0.945059	0.964023	0.658404	-0.253759	-1.11832	-1.1954	0.331333	1.01206	0.789498	0.213475	-0.701823	-1.64454	0.901034	HDLBP
1.36878	0.399664	-0.412663	0.737859	-1.22049	-0.873144	0.670494	0.77022	0.789623	0.168355	-0.736478	-1.66221	0.674836	ABR
-0.841057	-0.65538	-1.10275	0.363727	1.02803	1.20743	-0.363055	-0.624473	-1.29391	-0.075023	1.0735	1.28296	0.953374	CYRIA
-0.24587	-1.02676	-0.960824	-0.13228	0.912425	1.45331	0.0363726	1.00791	-0.926488	-1.33278	1.15976	0.0552242	0.232224	LUZP1
1.12689	-1.09403	-1.192	-0.139149	1.00285	0.295446	0.696359	-0.665108	-1.14293	-0.859806	1.19043	0.781057	0.883791	FAT1
-0.325105	-1.46237	-0.0692665	-0.366102	0.840819	1.38202	0.664242	-0.436075	-1.25058	-0.938727	0.994858	0.966286	0.604794	CDC34
-0.500263	-1.05089	-0.432761	0.773509	1.63652	-0.426116	-0.0904927	0.675892	-0.933653	-0.454544	1.65328	-0.850484	0.491094	DDX5
1.60271	-0.408023	-0.220441	-0.22581	0.596654	-1.34509	1.2675	-0.871552	-1.2878	-0.372705	0.768217	0.496337	0.509166	NR3C1
-0.039853	-1.57316	-0.486191	-0.013148	0.888842	1.22351	1.14214	-1.36172	-0.385588	-0.817051	0.628585	0.793642	0.764928	BCAR3
-0.0431976	-0.774437	-1.27747	-0.2013	0.937001	1.3594	0.2844	0.98275	-0.779245	-1.63182	0.451596	0.692322	0.382975	FADS2
0.74481	-1.63075	-0.727488	0.134705	1.00884	0.469881	0.341749	0.243859	0.0787935	-1.95694	0.370066	0.922474	0.0685448	LIMA1
-0.610063	-1.48962	0.602879	-0.366149	0.634802	1.22815	0.721451	-0.134183	-0.546134	-1.59003	0.307793	1.2411	0.346466	KLC2
-1.55235	-0.332613	0.0840463	-0.152161	0.455898	1.49717	-0.0904637	0.49905	-0.396255	0.160221	-1.59379	1.42124	0.263598	PLIN2
0.683151	-0.891011	-0.893623	-0.933133	1.02894	1.00568	0.868386	0.191579	-0.650103	-1.54285	-0.0517091	1.1847	0.716278	NRBF2
1.49945	0.114071	-0.794225	-1.08894	-0.530656	0.8003	-0.0408685	-0.510865	-0.60408	-1.01954	0.392379	1.78298	0.537826	SLC1A5
0.643344	-0.0839229	-0.756633	-1.10669	-0.330834	1.63474	0.146441	-0.748236	0.0321508	-1.38471	0.433823	1.52054	0.801456	YARS1
-0.16259	-0.738965	-0.898937	-0.428416	0.42458	1.80433	-0.223983	-0.388185	0.543805	-1.69224	0.668312	1.09229	0.562802	STAU1
-0.200943	-0.532238	-1.42109	-0.134081	1.04265	1.2457	1.14127	0.445755	-0.542992	-1.585	-0.251724	0.792694	0.248516	NRDC
0.353872	-0.0357748	-1.70784	-0.469768	0.869644	0.989862	0.6176	0.649398	-0.103	-1.35249	-0.987243	1.17574	0.26237	PRUNE2
1.70934	-1.13878	0.287806	0.165234	-0.783198	-0.2404	1.32296	0.304876	-0.755994	-1.29263	-0.432215	0.853001	0.323297	CAPN7
0.705757	-0.768814	-1.30221	-0.529739	0.683919	1.21108	1.26503	0.991637	0.155448	-0.431133	-1.33989	-0.64109	-0.307282	CORO1C
0.44414	-1.47044	-0.679797	-0.321405	0.914339	1.11316	1.54646	0.422113	-0.967596	-0.291747	-1.11535	0.406121	0.0499919	EHD1
0.676038	-0.987658	-1.47907	0.154055	0.726519	0.910112	1.10029	0.920693	-0.507179	-1.59744	0.295941	-0.212302	0.072071	CSPG4
-0.119205	-1.32925	-0.741993	1.32643	0.949525	-0.0855081	1.13392	0.875318	0.537428	-1.3521	-0.839733	-0.354831	-0.851584	UBR4
0.11815	-1.08241	-1.38944	0.926112	0.653772	0.773813	1.33288	0.964445	-0.389384	-1.01037	0.150373	-1.04795	-0.398748	CCT2
0.604406	-1.10572	-0.986721	-0.449351	1.39284	0.544541	1.47172	0.760653	0.0737355	-1.14043	-0.950284	-0.215396	-0.190548	PLA2G4A
0.132154	-1.48001	-0.855172	0.230075	0.81101	1.16194	1.13025	-0.220986	-0.426008	-1.64438	0.341691	0.819431	0.338331	MAP2K3
0.371834	0.751988	0.171668	0.759456	-0.139045	-1.9159	1.23343	0.778577	0.194543	-0.064871	-0.552667	-1.58901	0.829896	CCT6A
0.350277	-1.19489	-1.05626	0.10301	1.49354	0.304317	1.6545	0.762511	-0.348075	-0.813071	-0.393044	-0.862826	-0.179456	KIF5B
1.63252	-0.509614	-0.245641	-0.569328	0.752471	-1.06041	1.26949	0.299263	-0.886125	-1.46819	0.235513	0.550052	0.513491	GJA1
0.526537	-1.16224	-1.22817	0.00146719	0.676964	1.18544	-0.400254	-0.353295	-0.1621	-1.06848	1.88051	0.103625	0.358653	ACTN1
1.46568	0.825375	-0.0875296	-1.15352	-0.899857	-0.150145	1.54425	0.686402	0.0413356	-1.04664	-0.997553	-0.227795	0.993091	ASNS
0.143422	-0.922139	-1.20906	-0.284211	1.08342	1.18857	1.65503	0.556637	-0.324305	-1.1247	-0.762175	-0.000483754	-0.0781005	GLRX3
0.348976	-0.768563	-1.54605	0.0293488	1.0725	0.863787	1.27479	0.620065	0.121662	-1.40364	-0.945822	0.332936	-0.197558	ITSN2
1.53958	-0.31023	-1.56819	0.20778	0.171513	-0.0404512	0.93207	0.871623	0.850622	-0.797096	-0.549159	-1.30806	-0.0752481	ETF1
1.46762	-1.07119	-1.16888	0.487887	0.306341	-0.0217819	1.36279	0.375353	-0.755037	-1.49103	0.45354	0.0543812	0.378167	PDCL3
0.980887	-0.245454	-1.72778	-0.249048	0.337997	0.903398	1.53392	0.90866	-0.326557	-0.685023	-1.0484	-0.382602	0.263278	EHD4
-0.403268	0.0988668	-1.62885	-0.0715195	0.71973	1.28504	0.392144	-0.757818	-1.46645	0.0480274	1.40569	0.378405	0.730022	LZIC
0.188036	-1.31055	-1.09766	0.931725	1.05901	0.229435	1.85133	0.405312	-0.613276	-0.392274	-0.4068	-0.844292	-0.0999805	PDCD6IP
0.267524	-0.13764	-1.78582	-0.135492	0.675053	1.11637	1.4916	0.890163	-0.161017	-0.368223	-1.15574	-0.696781	-0.188819	UBE2L3
1.23552	-0.135784	0.551772	0.668263	-1.2416	-1.07817	1.52999	0.496917	-1.09177	-1.07466	0.236529	-0.0970071	0.0626424	PSMC5
0.0490274	-1.07691	-0.600527	-0.646918	0.652809	1.62252	1.66434	0.721394	-0.212198	-0.878015	-0.812761	-0.482757	-0.26274	DUSP3
0.850737	-0.732475	-1.22387	-0.626513	0.448177	1.28394	1.54315	0.587651	-0.190567	0.159241	-0.987307	-1.11217	-0.170921	ANXA5
-0.135006	-1.3047	-0.976547	0.483414	1.30127	0.631573	1.59307	0.919656	-0.618215	-0.545867	-0.558585	-0.790056	-0.460192	HSP90AA1
-0.567117	-0.444068	0.0804667	-0.992287	0.0556604	1.86734	0.592116	0.59112	0.441847	0.235597	0.14627	-2.00695	-0.907209	FBXO17
0.0209748	-0.650184	-1.07978	-0.648442	0.853402	1.50403	1.67671	0.300383	-0.0528932	-0.417637	-1.38031	-0.126252	-0.240011	SERPINB6
0.241955	-0.574562	-0.999253	-0.412192	-0.108297	1.85235	1.44468	0.960535	-0.0537794	-0.473999	-0.951717	-0.925716	-0.31298	UROD

## Sheet: 1F 1D annotation 
Type	Name	Size	Score	P value	Benj. Hoch. FDR	Mean	Median
GOMF name	guanyl ribonucleotide binding	53	-0.25289	0.00168281	0.0988513	0.320549	0.368045
GOCC name	cytosol	507	-0.0827711	0.00612932	0.098187	0.479806	0.640871
GOBP name	monosaccharide metabolic process	61	0.233518	0.00190472	0.0981091	0.657686	0.808669
GOCC name	cell projection	166	-0.129418	0.00591624	0.096632	0.434838	0.596739
Keywords	NADP	54	0.206106	0.0097842	0.0963651	0.627851	0.825542
Keywords	Ublconjugation	161	-0.122276	0.0103207	0.0962032	0.439837	0.574505
Keywords	WDrepeat	34	-0.258131	0.00982833	0.0950072	0.379891	0.397116
Keywords	Signal	225	0.105986	0.00996691	0.094595	0.576	0.735252
GOBP name	negative regulation of intracellular protein kinase cascade	20	-0.405058	0.00181211	0.094123	0.204824	0.321956
GOCC name	polysome	5	-0.716428	0.0056033	0.093351	-0.165089	-0.257513
Keywords	Metalloenzymeinhibitor	3	0.871145	0.00903934	0.0925203	0.960746	0.966048
GOCC name	fibril	3	-0.93025	0.00530869	0.0921279	-0.569229	-0.504526
KEGG name	Colorectal cancer	8	-0.5127	0.0122282	0.0915262	0.14054	0.134993
Keywords	Metalloproteaseinhibitor	3	0.871145	0.00903934	0.0907411	0.960746	0.966048
GOBP name	glycerolipid metabolic process	57	0.243503	0.00172989	0.0906138	0.657958	0.820315
Keywords	GTP-binding	45	-0.228811	0.00867166	0.0905322	0.330048	0.449745
GOCC name	microfibril	3	-0.93025	0.00530869	0.0902477	-0.569229	-0.504526
GOMF name	guanyl nucleotide binding	54	-0.253929	0.00145867	0.0885414	0.323622	0.394214
Keywords	Ubiquinone	13	0.42542	0.0081328	0.0866392	0.819449	0.864445
Keywords	Helicase	21	-0.336617	0.00791627	0.0860894	0.25063	0.414101
GOBP name	sulfur compound metabolic process	61	0.237379	0.00159934	0.08522	0.677087	0.82421
GOBP name	termination of RNA polymerase II transcription	7	-0.689688	0.00161274	0.0851996	-0.109747	-0.331422
Keywords	4Fe-4S	11	0.465909	0.00763938	0.0848459	0.811584	0.893884
Keywords	Actin-binding	55	-0.211956	0.00735311	0.0834418	0.437136	0.526096
Keywords	Glucosemetabolism	8	0.55011	0.00718151	0.0833055	0.862623	0.887268
GOBP name	nitrogen compound metabolic process	535	-0.0941625	0.00153194	0.0830609	0.461927	0.619947
Keywords	Lyase	28	0.297559	0.00682303	0.0828284	0.684431	0.864771
GOBP name	histone acetylation	7	-0.692841	0.00153485	0.0824949	-0.110026	-0.200986
Keywords	Coiledcoil	200	-0.116949	0.00689579	0.0818091	0.472966	0.629079
GOCC name	cytosolic part	20	-0.368705	0.00451913	0.0800943	0.167186	0.264677
KEGG name	Glycosaminoglycan degradation	6	-0.605442	0.0103554	0.079931	0.0205358	0.0819652
GOBP name	fatty acid beta-oxidation using acyl-CoA dehydrogenase	5	0.823374	0.0014543	0.0795488	0.949136	0.968567
GOBP name	coenzyme biosynthetic process	44	0.280922	0.0014356	0.0792272	0.696247	0.866188
Keywords	Iron	46	0.235342	0.00635829	0.0790244	0.697305	0.802314
GOBP name	peptidyl-lysine acetylation	8	-0.653644	0.00140188	0.0787731	-0.0455824	-0.187209
GOBP name	internal peptidyl-lysine acetylation	8	-0.653644	0.00140188	0.0780634	-0.0455824	-0.187209
Keywords	Host-virusinteraction	83	-0.177877	0.0061193	0.0779091	0.38461	0.574505
GOBP name	coenzyme catabolic process	22	0.396671	0.00136408	0.0773523	0.775276	0.86898
GOCC name	nuclear speck	17	-0.402233	0.00425949	0.0771337	0.136803	0.073071
GOCC name	peroxisomal matrix	14	0.447091	0.00390769	0.0757002	0.769311	0.932929
GOCC name	filopodium membrane	6	-0.678801	0.00404839	0.0749402	-0.0948055	-0.0923864
KEGG name	Glutathione metabolism	22	0.321748	0.00939524	0.0748588	0.754366	0.848007
KEGG name	Fc epsilon RI signaling pathway	8	-0.536858	0.00870197	0.0741168	0.101269	-0.000780545
GOCC name	microbody lumen	14	0.447091	0.00390769	0.0739797	0.769311	0.932929
GOBP name	macromolecule localization	66	-0.233608	0.00125496	0.0731782	0.364364	0.50441
GOBP name	polysaccharide biosynthetic process	25	0.375117	0.00125831	0.0726882	0.733464	0.905358
GOBP name	cellular localization	58	-0.249055	0.0012311	0.0724708	0.354538	0.50441
GOCC name	cytoskeleton	135	-0.150189	0.00364473	0.0722872	0.454781	0.563017
KEGG name	Butanoate metabolism	12	0.438388	0.00876939	0.0722014	0.78679	0.905177
GOBP name	RNA 3'-end processing	21	-0.408814	0.00125889	0.0720484	0.189863	0.283892
KEGG name	Caprolactam degradation	3	0.884361	0.00804521	0.0709702	0.965611	0.957199
KEGG name	PPAR signaling pathway	19	0.355322	0.00763408	0.0698377	0.732012	0.890303
GOCC name	microvillus membrane	6	-0.690936	0.00343627	0.069815	-0.0813196	-0.187089
GOBP name	regulation of transcription, DNA-dependent	217	-0.135579	0.00117251	0.0696851	0.431098	0.560671
GOBP name	cellular protein metabolic process	360	-0.110441	0.00115555	0.0693443	0.440093	0.594733
GOBP name	transcription termination, DNA-dependent	10	-0.596573	0.00112329	0.0680695	0.0274321	0.0596189
GOMF name	NADH dehydrogenase activity	28	0.361889	0.00100104	0.0675145	0.789238	0.8413
GOBP name	hexose metabolic process	57	0.254416	0.00106233	0.0663256	0.665631	0.845161
GOBP name	aerobic respiration	9	0.630939	0.00107762	0.065948	0.873138	0.921193
GOBP name	protein metabolic process	402	-0.106805	0.00106497	0.0658259	0.446869	0.597079
GOBP name	ncRNA processing	27	-0.367849	0.00101955	0.0656444	0.248379	0.268635
GOBP name	actin filament-based process	84	-0.212145	0.00100861	0.0656232	0.390542	0.537709
GOBP name	acyl-CoA metabolic process	17	0.462101	0.00102453	0.065285	0.831465	0.871864
GOMF name	NADH dehydrogenase (ubiquinone) activity	28	0.361889	0.00100104	0.0651032	0.789238	0.8413
GOBP name	thioester metabolic process	17	0.462101	0.00102453	0.0646189	0.831465	0.871864
GOBP name	intracellular transport	206	-0.14096	0.000970557	0.0638193	0.417899	0.589744
GOMF name	NADH dehydrogenase (quinone) activity	28	0.361889	0.00100104	0.0628583	0.789238	0.8413
GOBP name	actin cytoskeleton organization	78	-0.221005	0.000944574	0.0627786	0.383893	0.520464
KEGG name	Long-term depression	12	-0.454436	0.00659038	0.0626086	0.189447	0.20995
GOBP name	N-terminal protein amino acid modification	5	-0.85667	0.000925004	0.0621462	-0.40312	-0.456646
GOBP name	establishment of localization in cell	246	-0.131425	0.000902713	0.0619963	0.434241	0.593772
GOBP name	regulation of I-kappaB kinase/NF-kappaB cascade	25	-0.385686	0.000912533	0.061982	0.203696	0.327847
KEGG name	Drug metabolism - cytochrome P450	11	0.481094	0.0058773	0.0604873	0.84225	0.867801
KEGG name	RNA transport	23	-0.332575	0.00606404	0.0599127	0.283731	0.476647
GOMF name	electron carrier activity	33	0.339441	0.00082074	0.0574834	0.744537	0.844928
Keywords	Nucleotide-binding	280	-0.106915	0.00437925	0.0571492	0.449107	0.60312
GOBP name	protein acetylation	11	-0.584372	0.000820221	0.0569639	-0.0503589	-0.200986
GOBP name	protein localization	60	-0.254216	0.000799329	0.0561438	0.3398	0.467298
GOBP name	regulation of Wnt receptor signaling pathway	27	-0.375827	0.000789869	0.056117	0.243775	0.214797
Keywords	Celldivision	41	-0.261242	0.00418744	0.0560472	0.395168	0.388148
GOBP name	carbohydrate biosynthetic process	54	0.268303	0.000771144	0.0554237	0.677696	0.84668
GOCC name	catalytic step 2 spliceosome	19	-0.400292	0.00265153	0.0552181	0.180607	0.374848
Keywords	Zinc-finger	61	-0.217759	0.00378948	0.0534625	0.362241	0.532753
Keywords	TPRrepeat	26	-0.329486	0.00387355	0.0532103	0.27018	0.319912
GOBP name	small GTPase mediated signal transduction	86	-0.215583	0.000727521	0.0529036	0.383006	0.53113
KEGG name	Biosynthesis of unsaturated fatty acids	13	0.453531	0.00478167	0.051351	0.76042	0.915676
GOBP name	rRNA processing	19	-0.452164	0.000686405	0.0511165	0.201738	0.20251
GOBP name	rRNA metabolic process	19	-0.452164	0.000686405	0.0505079	0.201738	0.20251
GOCC name	respiratory chain complex I	27	0.342551	0.00221963	0.0499716	0.782915	0.840011
GOCC name	chromosomal part	77	-0.206748	0.00211045	0.0488335	0.37569	0.544298
GOCC name	NADH dehydrogenase complex	27	0.342551	0.00221963	0.0486566	0.782915	0.840011
KEGG name	Pathogenic Escherichia coli infection	15	-0.436659	0.00354215	0.0486062	0.202661	0.181571
GOCC name	mitochondrial respiratory chain complex I	27	0.342551	0.00221963	0.047409	0.782915	0.840011
Keywords	Hydrolase	223	-0.121447	0.0032654	0.0473483	0.428209	0.569481
KEGG name	Hepatitis C	26	-0.33176	0.00363501	0.0472552	0.252754	0.343137
GOMF name	catalytic activity	823	0.0928867	0.000639341	0.0465696	0.54534	0.70756
KEGG name	Adherens junction	10	-0.531786	0.00368553	0.0455163	0.120176	0.0686143
KEGG name	Endometrial cancer	8	-0.604638	0.00312894	0.0454617	0.0670939	-0.000780545
KEGG name	mRNA surveillance pathway	16	-0.418885	0.0038704	0.043454	0.111267	0.252077
KEGG name	Antigen processing and presentation	9	-0.560344	0.00368874	0.0433866	-0.0389501	-0.318001
GOBP name	regulation of nucleobase-containing compound metabolic process	295	-0.126598	0.000568273	0.0428353	0.436126	0.563017
Keywords	Ribosomebiogenesis	8	-0.611126	0.00282205	0.0420889	0.0415317	-0.0213006
GOBP name	regulation of cell cycle	93	-0.212387	0.000550821	0.0420324	0.380085	0.532753
Keywords	rRNAprocessing	10	-0.550359	0.00265303	0.0419661	0.102364	-0.0213006
GOMF name	oxidoreductase activity, acting on NADH or NADPH	47	0.296071	0.000522435	0.0413632	0.735819	0.839812
Keywords	Glutaricaciduria	4	0.867769	0.00268294	0.0411911	0.960152	0.967304
GOMF name	oxidoreductase activity, acting on NADH or NADPH, quinone or similar compound as acceptor	34	0.34612	0.000536453	0.0407033	0.77589	0.8413
GOBP name	cell cycle	89	-0.21764	0.000525873	0.0406302	0.354931	0.500883
GOMF name	N-acetyltransferase activity	5	-0.903859	0.000474319	0.0392607	-0.48489	-0.456646
GOBP name	branched chain family amino acid catabolic process	17	0.489848	0.000499785	0.0391034	0.83068	0.869321
GOBP name	vitamin metabolic process	40	0.321838	0.000490993	0.038908	0.698597	0.877682
GOCC name	nuclear body	33	-0.319862	0.0016176	0.0384988	0.235384	0.388148
GOMF name	GTPase activity	35	-0.347085	0.000429575	0.0372503	0.278002	0.344796
Keywords	Acetylation	800	-0.0833562	0.00224618	0.0366408	0.47574	0.641038
GOBP name	cellular respiration	16	0.509151	0.000446439	0.0358369	0.841797	0.89455
GOBP name	localization	77	-0.236405	0.0004394	0.035736	0.366642	0.508031
GOCC name	cell projection membrane	30	-0.339184	0.00142145	0.0348256	0.284821	0.415212
GOBP name	cytoskeleton organization	117	-0.195748	0.000390456	0.0321788	0.400874	0.553745
Keywords	Fattyacidbiosynthesis	19	0.414327	0.00186538	0.0314105	0.783314	0.873203
KEGG name	Peroxisome	26	0.352997	0.00197231	0.0304475	0.735659	0.866334
GOBP name	branched chain family amino acid metabolic process	19	0.474971	0.000362204	0.0302539	0.829766	0.856489
GOMF name	lyase activity	39	0.33633	0.000320968	0.0292242	0.696084	0.866242
GOBP name	tricarboxylic acid cycle	21	0.454261	0.000338723	0.0290784	0.823059	0.890144
GOCC name	endosome	65	-0.237821	0.00111325	0.0289794	0.368249	0.468761
GOMF name	monocarboxylic acid binding	24	0.42883	0.000301898	0.0289345	0.777352	0.877736
GOBP name	cellular component organization	611	-0.103142	0.000321142	0.0287678	0.467109	0.648066
GOCC name	small nuclear ribonucleoprotein complex	12	-0.544272	0.00113812	0.028729	0.0501427	0.137439
GOBP name	acetyl-CoA catabolic process	21	0.454261	0.000338723	0.0286801	0.823059	0.890144
GOBP name	transcription, DNA-dependent	131	-0.188425	0.000321453	0.0283843	0.385318	0.491094
GOBP name	regulation of nitrogen compound metabolic process	309	-0.12966	0.000323368	0.0281513	0.431843	0.569481
Keywords	Repressor	35	-0.31089	0.00161041	0.0280211	0.27227	0.367118
GOBP name	regulation of RNA metabolic process	229	-0.147357	0.000306162	0.0278293	0.422451	0.552122
GOBP name	energy derivation by oxidation of organic compounds	62	0.2711	0.000280412	0.025869	0.688051	0.836433
GOBP name	biological regulation	970	-0.0988622	0.000270043	0.02529	0.483108	0.646053
GOCC name	cell projection part	77	-0.223195	0.000904121	0.0242946	0.378663	0.514833
GOBP name	regulation of cellular macromolecule biosynthetic process	255	-0.142621	0.000255427	0.0242891	0.424863	0.557476
GOBP name	amine metabolic process	146	0.182455	0.000251196	0.02426	0.614641	0.802077
GOBP name	carboxylic acid biosynthetic process	69	0.260654	0.000235683	0.023496	0.679197	0.815639
GOBP name	organic acid biosynthetic process	69	0.260654	0.000235683	0.0231231	0.679197	0.815639
GOBP name	dicarboxylic acid metabolic process	25	0.429788	0.000219547	0.0222462	0.817402	0.866296
Keywords	Methylation	57	-0.25336	0.00111452	0.0200614	0.336879	0.476144
GOBP name	regulation of macromolecule biosynthetic process	258	-0.14461	0.000194594	0.0200465	0.4222	0.556467
GOBP name	steroid metabolic process	59	0.285478	0.000187787	0.0196731	0.707659	0.837538
Keywords	Cellcycle	65	-0.241961	0.000909978	0.0169646	0.384476	0.451303
GOBP name	mitochondrial electron transport, NADH to ubiquinone	27	0.424024	0.00015263	0.0162656	0.828553	0.842589
Keywords	Peroxisome	29	0.361086	0.000837431	0.0161903	0.737042	0.898424
GOMF name	3-hydroxyacyl-CoA dehydrogenase activity	7	0.825922	0.000159032	0.0160887	0.945851	0.987396
KEGG name	beta-Alanine metabolism	14	0.512149	0.000948418	0.0156173	0.851107	0.863287
GOBP name	mRNA 3'-end processing	16	-0.551373	0.000143452	0.0155557	0.0553282	0.14424
Keywords	Diseasemutation	356	0.114783	0.000770542	0.0154701	0.560372	0.75434
KEGG name	Huntington's disease	52	0.271777	0.00082369	0.0145322	0.735804	0.839911
KEGG name	Tryptophan metabolism	14	0.526237	0.000682984	0.0129767	0.851401	0.885181
KEGG name	Parkinson's disease	50	0.299107	0.000304308	0.0125274	0.736734	0.842041
KEGG name	Propanoate metabolism	21	0.467345	0.000226962	0.0112119	0.836609	0.856489
GOBP name	cellular component organization at cellular level	488	-0.118994	9.87749e-05	0.0109023	0.454292	0.637211
KEGG name	Citrate cycle (TCA cycle)	23	0.437639	0.000304718	0.0107522	0.818894	0.871864
GOBP name	cellular component organization or biogenesis	617	-0.111923	9.10553e-05	0.0106191	0.462006	0.64566
GOBP name	regulation of biological process	906	-0.105767	9.40402e-05	0.0105684	0.479206	0.641501
GOBP name	chromosome organization	73	-0.269956	9.11873e-05	0.0104376	0.29817	0.482327
GOCC name	peroxisome	28	0.391521	0.000371354	0.0103113	0.730381	0.90705
Keywords	Tricarboxylicacidcycle	18	0.477512	0.000481898	0.010062	0.827657	0.892014
KEGG name	Benzoate degradation	8	0.713556	0.000488394	0.0100528	0.909942	0.95803
KEGG name	Pyruvate metabolism	24	0.427066	0.000319689	0.0098704	0.822313	0.84718
KEGG name	Alzheimer's disease	64	0.258636	0.000432869	0.00971988	0.702656	0.832471
GOBP name	small molecule biosynthetic process	104	0.229928	8.06541e-05	0.00958699	0.659342	0.807454
GOMF name	NAD binding	30	0.416546	8.93241e-05	0.00956819	0.756054	0.894466
KEGG name	Fatty acid elongation in mitochondria	6	0.893914	0.00015355	0.00948171	0.96777	0.968348
KEGG name	Metabolism of xenobiotics by cytochrome P450	13	0.576369	0.000336362	0.00923128	0.869819	0.905382
KEGG name	Oxidative phosphorylation	48	0.30183	0.000353083	0.00872115	0.720028	0.842041
GOCC name	nucleus	504	-0.109992	0.000277458	0.00796973	0.456193	0.601418
GOCC name	microbody	37	0.350381	0.000259448	0.00771858	0.716949	0.898424
GOBP name	cell cycle process	111	-0.22628	6.33011e-05	0.00767184	0.381997	0.510068
GOBP name	acetyl-CoA metabolic process	30	0.427837	5.71934e-05	0.00707025	0.795985	0.882048
GOMF name	hydrolase activity	320	-0.142683	6.01808e-05	0.00684933	0.428422	0.582514
GOCC name	membrane part	547	0.10933	0.000213442	0.00658508	0.571738	0.74671
GOBP name	protein modification process	253	-0.158668	5.01745e-05	0.00632915	0.409646	0.554006
GOMF name	carboxylic acid binding	44	0.361536	4.09478e-05	0.00497107	0.744454	0.877736
GOCC name	protein complex	441	-0.119675	0.000152074	0.00487222	0.454716	0.621155
Corum	Spliceosome	31	-0.475824	5.41154e-06	0.00467016	0.0799834	0.0186844
GOBP name	cellular amine metabolic process	116	0.22922	3.52919e-05	0.00454456	0.650782	0.814292
GOBP name	cellular lipid catabolic process	51	0.341585	3.12212e-05	0.00410592	0.705406	0.898424
GOBP name	macromolecule modification	265	-0.16054	2.88067e-05	0.00387074	0.41232	0.549323
GOBP name	cellular amino acid metabolic process	102	0.247787	2.55291e-05	0.00350656	0.665754	0.8212
GOBP name	cellular component organization or biogenesis at cellular level	494	-0.128589	2.40246e-05	0.00337492	0.448074	0.6357
Keywords	Respiratorychain	34	0.379338	0.000148177	0.00322284	0.791578	0.8413
GOBP name	gene expression	128	-0.224802	2.17408e-05	0.00312511	0.354827	0.530832
KEGG name	Spliceosome	27	-0.467221	3.01257e-05	0.00248035	0.125457	0.227278
Keywords	Membrane	625	0.113833	6.54032e-05	0.00148437	0.571194	0.735593
GOBP name	organelle organization	338	-0.15383	9.92598e-06	0.00146077	0.434611	0.595918
Keywords	Lipidbiosynthesis	52	0.325606	6.14512e-05	0.00145807	0.752391	0.828927
GOCC name	cytoplasmic part	1213	0.119653	3.11368e-05	0.00103748	0.544144	0.695989
GOCC name	mitochondrial membrane part	52	0.341692	2.60933e-05	0.000905657	0.772147	0.842041
GOBP name	lipid biosynthetic process	92	0.280179	5.78213e-06	0.000871692	0.682188	0.818019
GOCC name	nucleolus	118	-0.232276	2.38982e-05	0.000865532	0.345396	0.442503
Keywords	Cytoskeleton	145	-0.207762	3.24185e-05	0.000805831	0.386522	0.526096
GOBP name	regulation of cellular process	851	-0.124542	4.4478e-06	0.000687297	0.470628	0.635198
GOBP name	regulation of gene expression	301	-0.167435	4.32652e-06	0.000685698	0.412641	0.557476
GOMF name	acyl-CoA dehydrogenase activity	12	0.763789	4.96319e-06	0.00064557	0.929214	0.948947
GOMF name	nucleoside-triphosphatase activity	104	-0.268906	4.0118e-06	0.00056196	0.338812	0.459344
GOBP name	alcohol metabolic process	128	0.24648	3.22922e-06	0.000525259	0.661269	0.817442
GOBP name	regulation of macromolecule metabolic process	423	-0.149729	2.99219e-06	0.000499857	0.423222	0.560414
Keywords	Spliceosome	26	-0.488352	1.86141e-05	0.000485828	0.100531	0.170881
GOCC name	cytoskeletal part	175	-0.20057	1.25515e-05	0.000475245	0.402539	0.519744
Keywords	NAD	60	0.327895	1.52658e-05	0.000419408	0.719452	0.84312
GOBP name	electron transport chain	48	0.401939	1.95625e-06	0.000345474	0.788546	0.844158
GOBP name	respiratory electron transport chain	48	0.401939	1.95625e-06	0.000335877	0.788546	0.844158
GOMF name	RNA binding	114	-0.264763	2.14657e-06	0.000325742	0.349223	0.45521
GOMF name	hydrolase activity, acting on acid anhydrides, in phosphorus-containing anhydrides	116	-0.265768	1.61997e-06	0.000294996	0.348964	0.449836
GOBP name	nucleobase-containing compound metabolic process	396	-0.157396	1.61065e-06	0.000292806	0.424985	0.553604
GOMF name	hydrolase activity, acting on acid anhydrides	116	-0.265768	1.61997e-06	0.000268178	0.348964	0.449836
GOCC name	nucleoplasm part	67	-0.324388	6.41389e-06	0.000254418	0.243515	0.393133
GOMF name	pyrophosphatase activity	115	-0.270535	1.16095e-06	0.000234899	0.345009	0.449745
GOCC name	spliceosomal complex	29	-0.497168	4.24732e-06	0.000176901	0.10247	0.0855676
Keywords	Electrontransport	47	0.387277	5.68938e-06	0.000164992	0.778001	0.844928
GOBP name	cofactor metabolic process	110	0.280802	7.69198e-07	0.000144073	0.694272	0.845757
GOMF name	flavin adenine dinucleotide binding	27	0.558077	6.23128e-07	0.00014184	0.820281	0.926496
GOBP name	coenzyme metabolic process	90	0.312024	5.81532e-07	0.000112327	0.710966	0.848007
GOBP name	generation of precursor metabolites and energy	126	0.267	5.53741e-07	0.000110409	0.688905	0.827937
Keywords	RNA-binding	75	-0.318073	3.00581e-06	9.22961e-05	0.317427	0.420382
GOBP name	fatty acid catabolic process	31	0.530057	4.05096e-07	8.34632e-05	0.792518	0.938209
GOBP name	lipid modification	35	0.502082	3.51193e-07	7.48525e-05	0.765866	0.921343
GOBP name	RNA splicing, via transesterification reactions with bulged adenosine as nucleophile	39	-0.481619	2.57803e-07	5.90177e-05	0.136596	0.227278
GOCC name	cytoplasm	661	-0.136168	1.31974e-06	5.78603e-05	0.452576	0.60014
GOBP name	nuclear mRNA splicing, via spliceosome	39	-0.481619	2.57803e-07	5.691e-05	0.136596	0.227278
Keywords	Repeat	427	-0.15312	1.64463e-06	5.3656e-05	0.440253	0.592267
KEGG name	Fatty acid metabolism	27	0.568783	3.78394e-07	4.67317e-05	0.845729	0.93787
GOBP name	monocarboxylic acid catabolic process	32	0.542459	1.38982e-07	3.43618e-05	0.798003	0.940878
GOBP name	RNA splicing, via transesterification reactions	40	-0.485666	1.44103e-07	3.42578e-05	0.135536	0.209959
GOBP name	macromolecule metabolic process	674	-0.14949	9.72688e-08	2.50508e-05	0.438523	0.591065
GOMF name	oxidoreductase activity, acting on the CH-CH group of donors	30	0.570076	8.23225e-08	2.14156e-05	0.835939	0.914775
Keywords	mRNAsplicing	35	-0.494138	5.35646e-07	1.86405e-05	0.10752	0.153192
KEGG name	Valine, leucine and isoleucine degradation	36	0.526703	6.03599e-08	1.49089e-05	0.832611	0.92766
GOBP name	small molecule catabolic process	101	0.323563	4.44671e-08	1.195e-05	0.701763	0.856489
GOBP name	cellular macromolecule metabolic process	615	-0.156983	4.14857e-08	1.16556e-05	0.431215	0.586922
GOMF name	nucleic acid binding	229	-0.225448	3.3294e-08	1.01047e-05	0.378603	0.486483
GOBP name	fatty acid beta-oxidation	26	0.63379	2.76339e-08	8.13358e-06	0.859337	0.943927
GOCC name	organelle membrane	444	0.16607	1.37788e-07	6.37651e-06	0.602754	0.76365
Keywords	Phosphoprotein	931	-0.1421	1.55724e-07	5.80627e-06	0.462456	0.63238
GOBP name	RNA splicing	46	-0.48552	1.808e-08	5.58761e-06	0.120475	0.209959
GOCC name	non-membrane-bounded organelle	345	-0.184673	8.95606e-08	4.66275e-06	0.421896	0.554339
GOCC name	intracellular non-membrane-bounded organelle	345	-0.184673	8.95606e-08	4.38847e-06	0.421896	0.554339
GOBP name	organic acid catabolic process	73	0.395142	1.01949e-08	3.50082e-06	0.731999	0.889265
GOBP name	carboxylic acid catabolic process	73	0.395142	1.01949e-08	3.31657e-06	0.731999	0.889265
GOCC name	intracellular organelle lumen	192	0.239129	5.75449e-08	3.19566e-06	0.646835	0.815567
GOCC name	membrane-enclosed lumen	217	0.230351	3.50509e-08	2.24595e-06	0.641316	0.807459
GOCC name	ribonucleoprotein complex	94	-0.336639	3.7209e-08	2.21394e-06	0.276871	0.394474
GOBP name	nucleic acid metabolic process	309	-0.210099	5.65633e-09	2.05658e-06	0.386089	0.500826
GOCC name	intrinsic to membrane	368	0.188109	2.39506e-08	1.81371e-06	0.622917	0.783317
GOCC name	organelle lumen	201	0.241918	2.12891e-08	1.77339e-06	0.643009	0.81819
GOCC name	macromolecular complex	527	-0.166445	2.45922e-08	1.70711e-06	0.431557	0.592501
GOCC name	integral to membrane	359	0.193525	1.28287e-08	1.18737e-06	0.62691	0.789787
GOBP name	RNA metabolic process	256	-0.231721	2.66519e-09	1.17668e-06	0.370495	0.476909
GOBP name	lipid oxidation	29	0.642227	2.83776e-09	1.16935e-06	0.865346	0.938209
GOBP name	fatty acid oxidation	29	0.642227	2.83776e-09	1.09626e-06	0.865346	0.938209
Keywords	Flavoprotein	38	0.542894	9.80414e-09	4.65251e-07	0.828824	0.909616
Keywords	mRNAprocessing	46	-0.492459	1.13042e-08	4.53906e-07	0.135937	0.209959
Keywords	FAD	37	0.549428	1.0172e-08	4.4248e-07	0.829493	0.913873
Keywords	Mitochondrioninnermembrane	89	0.364526	6.3505e-09	3.31496e-07	0.749484	0.844928
Keywords	Transmembranehelix	334	0.203992	5.4516e-09	3.16193e-07	0.637293	0.792034
Keywords	Transmembrane	340	0.203412	4.73187e-09	3.08755e-07	0.637537	0.792034
Keywords	Lipidmetabolism	113	0.33203	3.24385e-09	2.41899e-07	0.726605	0.838436
GOCC name	nucleoplasm	333	-0.209644	2.13197e-09	2.21991e-07	0.384905	0.527446
GOBP name	fatty acid metabolic process	82	0.417878	1.5239e-10	7.24554e-08	0.742656	0.901891
GOMF name	coenzyme binding	81	0.418361	1.85376e-10	6.7514e-08	0.763143	0.891821
GOBP name	mRNA metabolic process	83	-0.419063	1.05882e-10	5.45383e-08	0.189867	0.241271
GOMF name	oxidoreductase activity, acting on the CH-OH group of donors, NAD or NADP as acceptor	42	0.581102	1.1534e-10	5.25084e-08	0.872976	0.90556
GOBP name	cellular lipid metabolic process	173	0.300943	7.03079e-11	3.95067e-08	0.669802	0.847553
GOCC name	mitochondrial matrix	112	0.356296	2.5322e-10	3.01332e-08	0.725547	0.856252
Keywords	Cytoplasm	630	-0.186119	6.15275e-11	5.35289e-09	0.428367	0.5635
GOMF name	oxidoreductase activity, acting on CH-OH group of donors	45	0.596693	7.65983e-12	4.64952e-09	0.877426	0.912824
GOBP name	mRNA processing	57	-0.533943	6.4179e-12	3.9669e-09	0.096436	0.189995
GOMF name	cofactor binding	98	0.41746	3.3895e-12	3.08614e-09	0.761275	0.879298
GOCC name	nuclear part	457	-0.208909	2.20777e-11	3.06512e-09	0.396216	0.551482
GOBP name	lipid metabolic process	223	0.286878	3.69222e-12	2.53574e-09	0.667922	0.835434
Keywords	Fattyacidmetabolism	51	0.562528	6.98498e-12	7.29231e-10	0.828822	0.918889
GOCC name	organelle inner membrane	139	0.354	3.77708e-12	6.29261e-10	0.742528	0.843388
GOBP name	monocarboxylic acid metabolic process	110	0.41083	4.76141e-13	4.20433e-10	0.732554	0.890223
GOBP name	RNA processing	87	-0.457925	5.31708e-13	4.10811e-10	0.164327	0.206774
GOCC name	mitochondrial inner membrane	136	0.366004	1.16691e-12	2.43008e-10	0.74659	0.846094
Keywords	Nucleus	448	-0.233996	9.66208e-14	1.2609e-11	0.387754	0.522567
GOBP name	oxidation-reduction process	177	0.360013	3.27855e-15	3.37746e-12	0.719729	0.85048
Keywords	Oxidoreductase	155	0.376869	7.80813e-15	1.35862e-12	0.740183	0.858944
GOCC name	mitochondrial membrane	176	0.367759	9.82503e-16	2.72808e-13	0.734749	0.847537
GOCC name	mitochondrion	343	0.286485	1.27463e-16	5.30884e-14	0.674075	0.81819
GOBP name	organic acid metabolic process	228	0.344619	3.54982e-17	4.38829e-14	0.694611	0.856252
GOBP name	carboxylic acid metabolic process	225	0.353364	8.56395e-18	1.76446e-14	0.69983	0.858944
GOBP name	small molecule metabolic process	534	0.257719	4.41772e-18	1.3653e-14	0.631655	0.80759
GOBP name	oxoacid metabolic process	225	0.353364	8.56395e-18	1.32334e-14	0.69983	0.858944
GOMF name	oxidoreductase activity	205	0.369934	5.65673e-18	1.03009e-14	0.72869	0.847816
GOBP name	cellular ketone metabolic process	236	0.357083	7.91827e-19	4.89428e-15	0.702458	0.862539
GOCC name	mitochondrial part	274	0.343028	1.28821e-19	1.07308e-16	0.710481	0.838841
Keywords	Mitochondrion	319	0.324376	8.24381e-20	4.30327e-17	0.696414	0.830637
Keywords	Transitpeptide	190	0.402636	9.50866e-20	2.48176e-17	0.757693	0.856733
