# Supplementary material for: A spatiotemporal proteomic map of human adipogenesis
Source: Nat Metab. 2024 Apr 2;6(5):861–79. doi: 10.1038/s42255-024-01025-8 (PMC11132986; doi:10.1038/s42255-024-01025-8)
Supplement: Supplementary file 17 — Statistical Source Data Extended Data Fig. 5. [file 42255_2024_1025_MOESM17_ESM.xlsx]

## Sheet: S5A Protein numbers
Number	Fraction	Condition
4770	FR01	Adipocyte
4965	FR01	Adipocyte
3897	FR01	Adipocyte
4770	FR01	Preadipocyte
4965	FR01	Preadipocyte
3897	FR01	Preadipocyte
4981	FR02	Adipocyte
4767	FR02	Adipocyte
4594	FR02	Adipocyte
4981	FR02	Preadipocyte
4767	FR02	Preadipocyte
4594	FR02	Preadipocyte
5086	FR03	Adipocyte
4879	FR03	Adipocyte
4905	FR03	Adipocyte
5086	FR03	Preadipocyte
4879	FR03	Preadipocyte
4905	FR03	Preadipocyte
5429	FR04	Adipocyte
5315	FR04	Adipocyte
4944	FR04	Adipocyte
5429	FR04	Preadipocyte
5315	FR04	Preadipocyte
4944	FR04	Preadipocyte
5770	FR05	Adipocyte
5645	FR05	Adipocyte
5058	FR05	Adipocyte
5770	FR05	Preadipocyte
5645	FR05	Preadipocyte
5058	FR05	Preadipocyte
6146	FR06	Adipocyte
5734	FR06	Adipocyte
4755	FR06	Adipocyte
6146	FR06	Preadipocyte
5734	FR06	Preadipocyte
4755	FR06	Preadipocyte
6203	FR07	Adipocyte
5938	FR07	Adipocyte
4758	FR07	Adipocyte
6203	FR07	Preadipocyte
5938	FR07	Preadipocyte
4758	FR07	Preadipocyte
6236	FR08	Adipocyte
5752	FR08	Adipocyte
4779	FR08	Adipocyte
6236	FR08	Preadipocyte
5752	FR08	Preadipocyte
4779	FR08	Preadipocyte
6088	FR09	Adipocyte
5756	FR09	Adipocyte
4717	FR09	Adipocyte
6088	FR09	Preadipocyte
5756	FR09	Preadipocyte
4717	FR09	Preadipocyte
6287	FR10	Adipocyte
5789	FR10	Adipocyte
4878	FR10	Adipocyte
6287	FR10	Preadipocyte
5789	FR10	Preadipocyte
4878	FR10	Preadipocyte
6255	FR11	Adipocyte
5641	FR11	Adipocyte
4818	FR11	Adipocyte
6255	FR11	Preadipocyte
5641	FR11	Preadipocyte
4818	FR11	Preadipocyte
6174	FR12	Adipocyte
5635	FR12	Adipocyte
4648	FR12	Adipocyte
6174	FR12	Preadipocyte
5635	FR12	Preadipocyte
4648	FR12	Preadipocyte
6038	FR13	Adipocyte
5896	FR13	Adipocyte
4888	FR13	Adipocyte
6038	FR13	Preadipocyte
5896	FR13	Preadipocyte
4888	FR13	Preadipocyte
6302	FR14	Adipocyte
5812	FR14	Adipocyte
5061	FR14	Adipocyte
6302	FR14	Preadipocyte
5812	FR14	Preadipocyte
5061	FR14	Preadipocyte
6272	FR15	Adipocyte
5805	FR15	Adipocyte
5137	FR15	Adipocyte
6272	FR15	Preadipocyte
5805	FR15	Preadipocyte
5137	FR15	Preadipocyte
6319	FR16	Adipocyte
5753	FR16	Adipocyte
5368	FR16	Adipocyte
6319	FR16	Preadipocyte
5753	FR16	Preadipocyte
5368	FR16	Preadipocyte
6249	FR17	Adipocyte
5847	FR17	Adipocyte
5666	FR17	Adipocyte
6249	FR17	Preadipocyte
5847	FR17	Preadipocyte
5666	FR17	Preadipocyte
6062	FR18	Adipocyte
5757	FR18	Adipocyte
5456	FR18	Adipocyte
6062	FR18	Preadipocyte
5757	FR18	Preadipocyte
5456	FR18	Preadipocyte
6504	FR19	Adipocyte
5980	FR19	Adipocyte
5389	FR19	Adipocyte
6504	FR19	Preadipocyte
5980	FR19	Preadipocyte
5389	FR19	Preadipocyte
6751	FR20	Adipocyte
6173	FR20	Adipocyte
5595	FR20	Adipocyte
6751	FR20	Preadipocyte
6173	FR20	Preadipocyte
5595	FR20	Preadipocyte
6639	FR21	Adipocyte
6289	FR21	Adipocyte
5768	FR21	Adipocyte
6639	FR21	Preadipocyte
6289	FR21	Preadipocyte
5768	FR21	Preadipocyte
6653	FR22	Adipocyte
6209	FR22	Adipocyte
5219	FR22	Adipocyte
6653	FR22	Preadipocyte
6209	FR22	Preadipocyte
5219	FR22	Preadipocyte
6638	FR23	Adipocyte
6306	FR23	Adipocyte
6638	FR23	Adipocyte
6306	FR23	Preadipocyte
6775	FR24	Adipocyte
6345	FR24	Adipocyte
6775	FR24	Adipocyte
6345	FR24	Preadipocyte

## Sheet: S5B assignments preadipocytes
protein-complex	Cytoplasm	Lysosome	endosome-vesicle	Nucleus	Golgi apparatus	ER	Translation	Mitochondria	PM	LD	Peroxisome	First Organelle	Second Organelle	Alpha	Corr	ProteinGroups	Genes	ProteinDescriptions	UniProtIds
-1.37556	-1.47817	-1.20058	-1.85677	-1.73303	-1.64303	-0.597173	-1.19093	0.311196	-1.46345	-1.82658	-1.09157	Mitochondria	protein-complex	0.135213	0.647749	B9ZVN9;O95602	POLR1A	Isoform of O95602, DNA-directed RNA polymerase subunit;DNA-directed RNA polymerase I subunit RPA1	B9ZVN9;O95602
-1.7303	-1.02027	-1.60687	-0.922661	0.53736	-1.71079	-0.679548	-1.79017	-0.619292	-1.22637	-1.44063	-1.35793	Nucleus	PM	0.234616	0.450038	P12270	TPR	Nucleoprotein TPR	P12270
-0.38809	-0.947258	-1.47672	-1.7376	0.320259	-1.79412	-1.20158	-1.2382	-1.25494	-1.46384	-1.03707	-0.90117	Nucleus	Cytoplasm	0.375887	0.452894	P33993	MCM7	DNA replication licensing factor MCM7	P33993
-1.97057	-0.521186	-1.55671	-0.534198	-1.5594	-1.49226	-1.7166	-0.076414	-1.06082	-1.56832	-1.33943	-1.36062	Translation	Cytoplasm	0.485825	0.857907	Q86VS8	HOOK3	Protein Hook homolog 3	Q86VS8
-0.902954	-0.077791	-1.5798	-1.7899	-1.13162	-1.5102	-1.36354	0.0774375	-0.729212	-1.65369	-1.42459	-1.51846	Translation	Nucleus	0.260084	0.478556	Q8IYM9;Q8IYM9-2	TRIM22	E3 ubiquitin-protein ligase TRIM22;Isoform of Q8IYM9, Isoform 2 of E3 ubiquitin-protein ligase TRIM22	Q8IYM9;Q8IYM9-2
-1.16462	-0.817151	-1.37637	-1.46394	-0.936289	-1.59284	-1.62275	-0.0956186	-0.496953	-0.837371	-1.59979	-1.12844	Translation	protein-complex	0.588935	0.672022	P35573	AGL	Glycogen debranching enzyme	P35573
-0.51562	-0.792774	-1.4447	-1.51517	-0.963443	-1.29458	-1.72533	-0.570109	-0.535591	-1.21098	-0.873729	-1.39347	protein-complex	LD	0.461818	0.42268	Q16186	ADRM1	Proteasomal ubiquitin receptor ADRM1	Q16186
-1.11603	-0.581555	-1.58	-1.51125	-0.447766	-1.49282	-1.79011	-0.420256	-1.19189	-1.46326	-0.84656	-1.36133	Translation	Nucleus	0.518564	0.556776	A0A0A6YYC0;E9PJN1;O75676;O75676-2	RPS6KA4	Isoform of O75676, Non-specific serine/threonine protein kinase (Fragment);Isoform of O75676, Ribosomal protein S6 kinase;Ribosomal protein S6 kinase alpha-4;Isoform of O75676, Isoform 2 of Ribosomal protein S6 kinase alpha-4	A0A0A6YYC0;E9PJN1;O75676;O75676-2
-0.215947	-1.25806	-1.50299	-0.925049	-1.10384	-0.769929	-1.52343	-1.66704	-1.15635	-1.46039	-1.47846	-1.34582	protein-complex	Golgi apparatus	0.218268	0.704956	Q08378	GOLGA3	Golgin subfamily A member 3	Q08378
-0.226599	-1.03824	-1.58738	-0.929134	-0.919773	-0.610049	-0.992715	-1.59287	-1.06365	-1.65671	-0.830687	-1.35317	protein-complex	LD	0.553647	0.592079	Q99570	PIK3R4	Phosphoinositide 3-kinase regulatory subunit 4	Q99570
-0.281851	-1.0316	-1.55223	-1.00227	-0.749033	-0.489738	-0.982376	-1.90431	-0.899308	-1.29549	-1.03469	-1.04302	protein-complex	Peroxisome	0.376357	0.374696	A0A0A0MS45;A0A6I8PIQ6;J3KNI1;Q9H9E3	COG4	Isoform of Q9H9E3, Component of oligomeric Golgi complex 4;Isoform of Q9H9E3, Component of oligomeric Golgi complex 4;Isoform of Q9H9E3, Component of oligomeric Golgi complex 4;Conserved oligomeric Golgi complex subunit 4	A0A0A0MS45;A0A6I8PIQ6;J3KNI1;Q9H9E3
-0.931038	-0.814636	-1.4564	-0.30382	-1.24565	-1.516	-1.44246	-0.909199	-1.28069	-1.41882	-1.24383	-1.39944	endosome-vesicle	protein-complex	1	0.641707	P46019	PHKA2	Phosphorylase b kinase regulatory subunit alpha, liver isoform	P46019
-1.01081	-0.539656	-1.38035	-0.748336	-0.815556	-1.30032	-1.42109	-0.755721	-1.5733	-1.27099	-1.43711	-1.38743	Cytoplasm	Translation	0.383476	0.637926	O00399	DCTN6	Dynactin subunit 6	O00399
-0.158334	-1.08215	-1.44268	-0.881189	-1.42703	-1.11643	-1.36026	-0.511742	-1.49515	-1.06941	-1.00161	-1.32868	protein-complex	Cytoplasm	0	0.621613	P85299;P85299-2;P85299-3;P85299-4;P85299-5	PRR5	Proline-rich protein 5;Isoform of P85299, Isoform 2 of Proline-rich protein 5;Isoform of P85299, Isoform 3 of Proline-rich protein 5;Isoform of P85299, Isoform 4 of Proline-rich protein 5;Isoform of P85299, Isoform 5 of Proline-rich protein 5	P85299;P85299-2;P85299-3;P85299-4;P85299-5
-0.407376	-0.731774	-1.60298	-1.09064	-1.39261	-1.45955	-1.50817	-0.630357	-1.15793	-1.96957	-1.26274	-1.38523	protein-complex	Translation	0.343569	0.660089	A0A590UJR3;Q13616	CUL1	Isoform of Q13616, CULLIN_2 domain-containing protein;Cullin-1	A0A590UJR3;Q13616
-0.962029	-0.174628	-1.49043	-0.934426	-1.57039	-0.59793	-1.33002	-0.786918	-1.50856	-1.77772	-1.34732	-1.15323	Cytoplasm	protein-complex	0.303756	0.670363	A0A0B4J294;H3BP13;Q9UL33;Q9UL33-2	TRAPPC2L	Isoform of Q9UL33, Trafficking protein particle complex subunit 2-like protein;Isoform of Q9UL33, Trafficking protein particle complex subunit 2-like protein;Trafficking protein particle complex subunit 2-like protein;Isoform of Q9UL33, Isoform 2 of Trafficking protein particle complex subunit 2-like protein	A0A0B4J294;H3BP13;Q9UL33;Q9UL33-2
-0.683116	-1.47166	-1.55173	-0.687895	-1.57457	-1.28486	-1.3174	0.228663	-1.19829	-1.83207	-1.45603	-1.55307	Translation	protein-complex	0.219552	0.885935	Q6R327;Q6R327-3	RICTOR	Rapamycin-insensitive companion of mTOR;Isoform of Q6R327, Isoform 3 of Rapamycin-insensitive companion of mTOR	Q6R327;Q6R327-3
0.0192373	-1.42914	-1.66225	-0.499292	-1.67444	-0.899497	-1.40249	-0.910293	-1.41829	-2.02197	-1.43594	-1.51728	protein-complex	Translation	0.620522	0.660572	Q9H9T3;Q9H9T3-2	ELP3	Elongator complex protein 3;Isoform of Q9H9T3, Isoform 2 of Elongator complex protein 3	Q9H9T3;Q9H9T3-2
-0.800338	0.729399	-1.31463	-0.783563	-1.70666	-1.28792	-1.52843	-1.4861	-1.54317	-2.13346	-1.18966	-1.37032	Cytoplasm	protein-complex	0.498334	0.75921	Q5VZ89;Q5VZ89-3;Q5VZ89-7	DENND4C	DENN domain-containing protein 4C;Isoform of Q5VZ89, Isoform 3 of DENN domain-containing protein 4C;Isoform of Q5VZ89, Isoform 2 of DENN domain-containing protein 4C	Q5VZ89;Q5VZ89-3;Q5VZ89-7
-1.25236	0.882875	-1.50269	-0.745126	-1.27655	-1.68764	-1.43593	-1.53916	-1.3582	-1.69438	-1.15924	-1.40044	Cytoplasm	Translation	0	0.700103	P83436	COG7	Conserved oligomeric Golgi complex subunit 7	P83436
-1.22696	0.989181	-1.56648	-0.624778	-1.26648	-1.56958	-1.35245	-1.66593	-1.62098	-1.85309	-1.17617	-1.47576	Cytoplasm	endosome-vesicle	0.636149	0.677078	O43741	PRKAB2	5'-AMP-activated protein kinase subunit beta-2	O43741
-0.775118	0.719131	-1.36865	-1.13766	-1.15046	-1.47193	-1.65535	-1.82698	-1.15679	-1.66175	-1.05646	-1.35172	Cytoplasm	Lysosome	0.0917487	0.707311	Q00653;Q00653-4	NFKB2	Nuclear factor NF-kappa-B p100 subunit;Isoform of Q00653, Isoform 4 of Nuclear factor NF-kappa-B p100 subunit	Q00653;Q00653-4
-0.673349	0.264196	-1.30888	-1.32674	-1.01478	-1.37942	-1.32527	-1.4985	-1.35222	-1.59057	-0.538442	-1.41863	Cytoplasm	protein-complex	1	0.352351	P55072	VCP	Transitional endoplasmic reticulum ATPase	P55072
-0.836792	0.451612	-1.51266	-1.17344	-1.00567	-0.909291	-1.26723	-1.65436	-0.918222	-1.24694	-1.21885	-1.38159	Cytoplasm	protein-complex	0.897964	0.364161	F5H459;Q92572	AP3S1	Isoform of Q92572, AP complex subunit sigma;AP-3 complex subunit sigma-1	F5H459;Q92572
-0.98661	0.594318	-1.44159	-1.48269	-1.17285	-1.47786	-1.5806	-1.38939	-0.490521	-1.57363	-1.37739	-1.28714	Cytoplasm	protein-complex	0.341403	0.646914	E9PMI6;J3KN38;P54105	CLNS1A	Isoform of P54105, Chloride channel, nucleotide sensitive 1A;Isoform of P54105, Chloride channel, nucleotide sensitive 1A;Methylosome subunit pICln	E9PMI6;J3KN38;P54105
-2.04579	0.581094	-1.21147	-1.28508	-0.53188	-1.3307	-1.26881	-1.3948	-1.46574	-1.66363	-1.53404	-0.991114	Cytoplasm	protein-complex	0	0.531175	Q8NFJ9;Q8NFJ9-2	BBS1	Bardet-Biedl syndrome 1 protein;Isoform of Q8NFJ9, Isoform 3 of Bardet-Biedl syndrome 1 protein	Q8NFJ9;Q8NFJ9-2
-1.8234	1.40095	-1.33106	-1.30443	-1.11356	-1.36736	-1.52176	-1.60144	-1.00292	-1.68039	-1.30646	-1.1326	Cytoplasm	Peroxisome	0.243244	0.550831	Q96B36	AKT1S1	Proline-rich AKT1 substrate 1	Q96B36
-1.98383	1.5508	-1.58467	-1.17005	-1.33262	-1.68012	-1.71984	-1.73443	-1.42483	-1.86866	-1.16534	-1.36699	Cytoplasm	protein-complex	0	0.769667	Q5W0V3;Q5W0V3-2	FAM160B1	Protein FAM160B1;Isoform of Q5W0V3, Isoform 2 of Protein FAM160B1	Q5W0V3;Q5W0V3-2
-1.62785	1.2593	-1.52238	-1.56186	-0.889822	-0.98874	-1.69227	-1.40541	-1.99507	-1.69372	-1.32469	-1.26388	Cytoplasm	Translation	0.125428	0.808887	Q9BQE3	TUBA1C	Tubulin alpha-1C chain	Q9BQE3
-0.526718	-0.256154	-1.30745	-0.765609	-1.29312	-1.67622	-1.47582	-1.50376	-2.16062	-1.73818	-1.29622	-1.58493	Cytoplasm	endosome-vesicle	1	0.72308	P20839;P20839-3;P20839-5;P20839-6;P20839-7	IMPDH1	Inosine-5'-monophosphate dehydrogenase 1;Isoform of P20839, Isoform 3 of Inosine-5'-monophosphate dehydrogenase 1;Isoform of P20839, Isoform 5 of Inosine-5'-monophosphate dehydrogenase 1;Isoform of P20839, Isoform 6 of Inosine-5'-monophosphate dehydrogenase 1;Isoform of P20839, Isoform 7 of Inosine-5'-monophosphate dehydrogenase 1	P20839;P20839-3;P20839-5;P20839-6;P20839-7
-0.434048	-0.546221	-1.07396	-0.308313	-1.52666	-1.53195	-1.34484	-1.60739	-2.3701	-1.27074	-1.29199	-1.39291	endosome-vesicle	LD	0.0437171	0.727336	Q8IYI6	EXOC8	Exocyst complex component 8	Q8IYI6
-1.00638	0.329874	-1.40892	-0.401065	-1.46205	-1.15416	-1.66864	-1.60085	-2.32358	-1.97519	-1.56883	-1.38646	Cytoplasm	endosome-vesicle	0.561645	0.72619	Q641Q2;Q641Q2-2	WASHC2A	WASH complex subunit 2A;Isoform of Q641Q2, Isoform 2 of WASH complex subunit 2A	Q641Q2;Q641Q2-2
-1.01204	-0.0737393	-1.49584	-0.872912	-0.849164	-1.3832	-1.76025	-1.28236	-1.82094	-1.5649	-1.47875	-1.40332	Cytoplasm	protein-complex	0.646606	0.72812	P35580;P35580-3	MYH10	Myosin-10;Isoform of P35580, Isoform 3 of Myosin-10	P35580;P35580-3
-0.659102	0.134953	-1.39953	-0.990249	-1.30693	-1.24713	-1.59322	-1.33248	-2.19003	-1.384	-1.36887	-1.2864	Cytoplasm	protein-complex	0.682691	0.849645	C9JIF9;P13798	APEH	Isoform of P13798, Acyl-peptide hydrolase;Acylamino-acid-releasing enzyme	C9JIF9;P13798
-1.07316	0.378308	-1.49869	0.281758	-1.28253	-1.23931	-1.12805	-1.82563	-1.59899	-1.59433	-1.22718	-1.2408	Cytoplasm	LD	0.553757	0.393906	P50570;P50570-5	DNM2	Dynamin-2;Isoform of P50570, Isoform 5 of Dynamin-2	P50570;P50570-5
-1.02126	-0.46015	-1.11687	0.0897075	-1.10056	-1.45267	-0.95435	-1.6965	-1.52689	-1.80717	-1.2178	-1.45778	endosome-vesicle	Golgi apparatus	0	0.496798	P54619;P54619-2	PRKAG1	5'-AMP-activated protein kinase subunit gamma-1;Isoform of P54619, Isoform 2 of 5'-AMP-activated protein kinase subunit gamma-1	P54619;P54619-2
0.209111	0.312331	-1.6671	-2.09898	-1.3876	-1.10178	-1.04086	-1.18122	-1.46594	-1.32355	-0.751037	-1.58308	Cytoplasm	LD	0.982878	0.454151	P29692	EEF1D	Elongation factor 1-delta	P29692
0.120968	-0.00758422	-1.39875	-1.91353	-1.35641	-1.66335	-1.8284	-1.27442	-1.32941	-1.08493	-1.17111	-1.18429	protein-complex	endosome-vesicle	0	0.763218	Q9H6R7	WDCP	WD repeat and coiled-coil-containing protein	Q9H6R7
-0.227318	0.0221599	-1.5013	-1.99651	-0.699625	-1.65791	-1.86357	-1.22684	-1.27142	-1.58923	-1.46344	-1.02865	Cytoplasm	protein-complex	0.291076	0.625475	C9JFE4;Q13098;Q13098-5;Q13098-7	GPS1	Isoform of Q13098, PCI domain-containing protein;COP9 signalosome complex subunit 1;Isoform of Q13098, Isoform 4 of COP9 signalosome complex subunit 1;Isoform of Q13098, Isoform 2 of COP9 signalosome complex subunit 1	C9JFE4;Q13098;Q13098-5;Q13098-7
-0.446435	0.147605	-1.29444	-1.44227	-0.304134	-1.50224	-1.46434	-1.43266	-1.79587	-1.40144	-1.37429	-1.13599	Cytoplasm	protein-complex	0.607599	0.460987	Q8TEB1;Q8TEB1-2	DCAF11	DDB1- and CUL4-associated factor 11;Isoform of Q8TEB1, Isoform 2 of DDB1- and CUL4-associated factor 11	Q8TEB1;Q8TEB1-2
-0.590349	-0.240846	-1.45855	-1.16443	-1.07577	-1.04525	-1.55343	-1.66437	-1.43281	-1.53619	-1.11195	-1.32166	Cytoplasm	protein-complex	0.760895	0.687388	P62714;P67775	PPP2CB;PPP2CA	Serine/threonine-protein phosphatase 2A catalytic subunit beta isoform;Serine/threonine-protein phosphatase 2A catalytic subunit alpha isoform	P62714;P67775
-0.491715	-0.0860472	-1.50992	-1.3541	-1.34737	-1.20743	-1.6902	-1.51786	-1.75304	-1.74399	-0.946571	-1.41823	Cytoplasm	protein-complex	0.128752	0.907596	P22234;P22234-2	PAICS	Multifunctional protein ADE2;Isoform of P22234, Isoform 2 of Multifunctional protein ADE2	P22234;P22234-2
-0.241662	0.166168	-1.45349	-1.37458	-1.1409	-1.38918	-1.64743	-1.50645	-1.16559	-1.77839	-1.43371	-1.30401	Cytoplasm	Lysosome	0	0.81634	I3L3S0;Q9Y5R8	TRAPPC1	Isoform of Q9Y5R8, Trafficking protein particle complex subunit (Fragment);Trafficking protein particle complex subunit 1	I3L3S0;Q9Y5R8
-0.669528	-0.213165	-1.44411	-0.696461	-1.5812	-1.15791	-1.66738	-1.40853	-1.44672	-1.51186	-1.33325	-1.3785	Cytoplasm	protein-complex	0.607794	0.870994	Q13045	FLII	Protein flightless-1 homolog	Q13045
-0.403386	0.0619725	-1.40362	-0.751464	-1.57545	-1.35465	-1.55289	-1.16589	-1.47732	-1.96182	-1.30411	-1.34274	Cytoplasm	Nucleus	0	0.727614	Q13131;Q13131-2	PRKAA1	5'-AMP-activated protein kinase catalytic subunit alpha-1;Isoform of Q13131, Isoform 2 of 5'-AMP-activated protein kinase catalytic subunit alpha-1	Q13131;Q13131-2
-0.210748	-0.0943585	-1.46282	-1.14362	-1.60244	-1.15171	-1.57492	-1.23207	-1.53029	-1.54732	-1.29503	-1.36131	Cytoplasm	protein-complex	0.760662	0.854287	A0A6Q8PFU3;P43034	PAFAH1B1	Isoform of P43034, Platelet-activating factor acetylhydrolase IB subunit alpha;Platelet-activating factor acetylhydrolase IB subunit beta	A0A6Q8PFU3;P43034
0.0141826	0.249844	-1.32761	-1.12336	-1.60521	-1.33074	-1.3024	-1.81281	-1.61743	-1.4306	-0.954279	-1.40823	Cytoplasm	protein-complex	1	0.679066	A0A2R8Y5N2;A0A2R8Y5S3;A0A2R8YFV7;Q92574;Q92574-2	TSC1	Isoform of Q92574, Hamartin;Isoform of Q92574, Hamartin;Isoform of Q92574, Hamartin;Hamartin;Isoform of Q92574, Isoform 2 of Hamartin	A0A2R8Y5N2;A0A2R8Y5S3;A0A2R8YFV7;Q92574;Q92574-2
-0.302039	0.170165	-1.43442	-1.85927	-1.29795	-0.738968	-1.57165	-1.27095	-2.37029	-1.60285	-1.36074	-1.29132	Cytoplasm	protein-complex	0.479768	0.904513	P46940	IQGAP1	Ras GTPase-activating-like protein IQGAP1	P46940
-0.0737048	0.172448	-1.45909	-1.95373	-1.10432	-1.08167	-1.54125	-1.49278	-2.20979	-1.62645	-1.32537	-1.23944	Cytoplasm	protein-complex	0.330571	0.90453	J3KR97;Q9BTW9;Q9BTW9-4	TBCD	Isoform of Q9BTW9, Tubulin-specific chaperone D;Tubulin-specific chaperone D;Isoform of Q9BTW9, Isoform 4 of Tubulin-specific chaperone D	J3KR97;Q9BTW9;Q9BTW9-4
-0.246606	0.407785	-1.50262	-1.43957	-1.34821	-0.810138	-1.48591	-1.3465	-1.69566	-1.65777	-1.15687	-1.29487	Cytoplasm	LD	0.691599	0.288186	D6R938;Q13557;Q13557-10;Q13557-11;Q13557-12;Q13557-6;Q13557-8	CAMK2D	Isoform of Q13557, Calcium/calmodulin-dependent protein kinase;Calcium/calmodulin-dependent protein kinase type II subunit delta;Isoform of Q13557, Isoform Delta 10 of Calcium/calmodulin-dependent protein kinase type II subunit delta;Isoform of Q13557, Isoform Delta 11 of Calcium/calmodulin-dependent protein kinase type II subunit delta;Isoform of Q13557, Isoform Delta 12 of Calcium/calmodulin-de…	D6R938;Q13557;Q13557-10;Q13557-11;Q13557-12;Q13557-6;Q13557-8
-0.532803	0.154212	-1.48568	-1.88485	-1.08189	-1.21232	-1.57145	-1.45209	-1.78427	-1.60095	-1.23021	-1.298	Cytoplasm	protein-complex	0.0625138	0.879472	E7ESC6;Q9UIA9	XPO7	Isoform of Q9UIA9, Importin N-terminal domain-containing protein;Exportin-7	E7ESC6;Q9UIA9
-0.642997	0.319032	-1.51545	-1.76536	-1.10372	-0.773096	-1.57307	-1.288	-1.78888	-1.58932	-1.29039	-1.39285	Cytoplasm	Translation	0.615571	0.520063	A0A1W2PS05;Q8NEB9	PIK3C3	Isoform of Q8NEB9, Phosphatidylinositol 3-kinase catalytic subunit type 3;Phosphatidylinositol 3-kinase catalytic subunit type 3	A0A1W2PS05;Q8NEB9
-0.19099	0.688255	-1.45897	-1.59849	-1.66374	-1.56479	-1.52471	-1.77985	-2.02083	-1.82986	-1.53337	-1.24866	Cytoplasm	protein-complex	0.530395	0.879657	Q96T76;Q96T76-8	MMS19	MMS19 nucleotide excision repair protein homolog;Isoform of Q96T76, Isoform 5 of MMS19 nucleotide excision repair protein homolog	Q96T76;Q96T76-8
-0.326973	0.401951	-1.42789	-1.83654	-1.1199	-1.74083	-1.51458	-1.52434	-1.73901	-1.63543	-1.39611	-1.27465	Cytoplasm	protein-complex	0.513652	0.864713	A0A0A0MTN0;Q13617;Q13617-2	CUL2	Isoform of Q13617, CULLIN_2 domain-containing protein;Cullin-2;Isoform of Q13617, Isoform 2 of Cullin-2	A0A0A0MTN0;Q13617;Q13617-2
0.351385	-0.161972	-1.47034	-2.11005	-0.698521	-1.42647	-1.59226	-1.91111	-1.88574	-1.44822	-1.31125	-1.30422	protein-complex	Translation	0	0.762925	Q13085-4	ACACA	Isoform of Q13085, Isoform 4 of Acetyl-CoA carboxylase 1	Q13085-4
0.0329287	-0.343139	-1.458	-2.04613	-1.22554	-0.893655	-1.59321	-1.57004	-1.88278	-1.5283	-1.04643	-1.32771	protein-complex	Cytoplasm	0.638474	0.921979	O95456;O95456-2	PSMG1	Proteasome assembly chaperone 1;Isoform of O95456, Isoform 2 of Proteasome assembly chaperone 1	O95456;O95456-2
0.019	-0.106636	-1.48435	-1.96816	-1.44423	-1.46628	-1.66697	-1.57395	-1.77416	-1.76815	-1.29692	-1.29559	protein-complex	Cytoplasm	0.61623	0.884104	B1AKR6;Q9NP97	DYNLRB1	Isoform of Q9NP97, Robl_LC7 domain-containing protein;Dynein light chain roadblock-type 1	B1AKR6;Q9NP97
0.411515	-0.0585029	-1.5203	-1.34001	-1.2008	-1.05409	-1.5768	-1.51975	-1.72773	-1.73656	-1.31804	-1.34368	protein-complex	Translation	0	0.602167	Q8WTW3	COG1	Conserved oligomeric Golgi complex subunit 1	Q8WTW3
0.333322	-0.0937432	-1.51642	-1.56374	-1.50657	-1.03532	-1.45656	-1.55329	-1.49095	-1.34424	-1.22539	-1.25288	protein-complex	Translation	0	0.529134	O15084-4	ANKRD28	Isoform of O15084, Isoform 4 of Serine/threonine-protein phosphatase 6 regulatory ankyrin repeat subunit A	O15084-4
0.48083	-0.072252	-1.52026	-1.52079	-1.56085	-0.80843	-1.47925	-1.89541	-1.98577	-1.76378	-1.45658	-1.24394	protein-complex	Cytoplasm	0.217418	0.71175	A5PLN9;A5PLN9-2;A5PLN9-4;A5PLN9-5	TRAPPC13	Trafficking protein particle complex subunit 13;Isoform of A5PLN9, Isoform 2 of Trafficking protein particle complex subunit 13;Isoform of A5PLN9, Isoform 3 of Trafficking protein particle complex subunit 13;Isoform of A5PLN9, Isoform 4 of Trafficking protein particle complex subunit 13	A5PLN9;A5PLN9-2;A5PLN9-4;A5PLN9-5
-0.0899032	-0.258939	-1.50249	-1.44642	-1.26692	-1.08236	-1.68193	-1.52524	-2.16929	-1.65329	-1.34557	-1.31293	protein-complex	Cytoplasm	0.487555	0.883292	Q8TD19	NEK9	Serine/threonine-protein kinase Nek9	Q8TD19
0.130517	-0.535356	-1.44828	-1.05767	-1.0374	-1.17875	-1.56882	-1.28905	-2.21859	-1.43179	-1.28235	-1.31384	protein-complex	Cytoplasm	0.366666	0.858319	O15027;O15027-5	SEC16A	Protein transport protein Sec16A;Isoform of O15027, Isoform 5 of Protein transport protein Sec16A	O15027;O15027-5
0.440231	-0.313307	-1.43884	-1.44896	-1.35544	-1.28471	-1.63037	-1.41775	-2.35014	-1.40471	-1.21832	-1.28122	protein-complex	Cytoplasm	0.321316	0.925918	Q06210;Q06210-2	GFPT1	Glutamine--fructose-6-phosphate aminotransferase [isomerizing] 1;Isoform of Q06210, Isoform 2 of Glutamine--fructose-6-phosphate aminotransferase [isomerizing] 1	Q06210;Q06210-2
0.397839	-0.46523	-1.43216	-1.16994	-1.31187	-1.17313	-1.73337	-1.36458	-2.18384	-1.51246	-1.16564	-1.27614	protein-complex	Translation	0	0.919986	A0A087WYS1;E7EUC7;Q16851	UGP2	Isoform of Q16851, UTP--glucose-1-phosphate uridylyltransferase;Isoform of Q16851, UTP--glucose-1-phosphate uridylyltransferase;UTP--glucose-1-phosphate uridylyltransferase	A0A087WYS1;E7EUC7;Q16851
-0.852384	-0.748582	-1.42201	0.627697	-1.46736	-1.26797	-2.29941	-1.61712	-2.00271	-1.38046	-1.43086	-1.35499	endosome-vesicle	ER	0	0.742492	A0A087WVQ6;Q00610;Q00610-2	CLTC	Isoform of Q00610, Clathrin heavy chain;Clathrin heavy chain 1;Isoform of Q00610, Isoform 2 of Clathrin heavy chain 1	A0A087WVQ6;Q00610;Q00610-2
1.24976	-1.1076	-1.43401	-1.59598	-1.07358	-1.77651	-1.60868	-2.09906	-1.71913	-1.59265	-1.44046	-1.23517	protein-complex	Translation	0	0.865719	Q16401;Q16401-2	PSMD5	26S proteasome non-ATPase regulatory subunit 5;Isoform of Q16401, Isoform 2 of 26S proteasome non-ATPase regulatory subunit 5	Q16401;Q16401-2
1.4397	-1.55278	-1.48692	-1.8119	-0.684939	-1.71241	-1.72594	-2.01364	-1.77408	-1.18898	-1.34537	-1.19604	protein-complex	Nucleus	0.157237	0.736511	Q99996;Q99996-3;Q99996-6	AKAP9	A-kinase anchor protein 9;Isoform of Q99996, Isoform 3 of A-kinase anchor protein 9;Isoform of Q99996, Isoform 6 of A-kinase anchor protein 9	Q99996;Q99996-3;Q99996-6
1.88266	-2.35997	-1.43628	-1.48369	-1.12932	-1.73225	-1.63024	-1.72112	-1.84134	-1.10885	-1.39741	-1.21321	protein-complex	Cytoplasm	0	0.837223	P55036	PSMD4	26S proteasome non-ATPase regulatory subunit 4	P55036
1.84271	-2.14255	-1.43711	-1.71227	-1.23885	-1.55606	-1.67049	-1.7123	-2.00419	-1.07295	-1.34745	-1.18531	protein-complex	Cytoplasm	0	0.862647	P51665	PSMD7	26S proteasome non-ATPase regulatory subunit 7	P51665
1.7918	-1.85533	-1.42557	-1.5997	-1.36959	-1.5904	-1.74862	-1.82479	-1.99099	-1.20454	-1.37245	-1.1698	protein-complex	endosome-vesicle	0	0.872428	O43396	TXNL1	Thioredoxin-like protein 1	O43396
1.40041	-2.23647	-1.43802	-1.43055	-1.08138	-1.63398	-1.33382	-2.07056	-1.804	-1.48279	-1.40879	-1.12236	protein-complex	Nucleus	0.130288	0.789457	Q15008	PSMD6	26S proteasome non-ATPase regulatory subunit 6	Q15008
1.57972	-2.5125	-1.46847	-1.53808	-0.971563	-1.72814	-1.51949	-2.05503	-1.82732	-1.22604	-1.4801	-1.1156	protein-complex	Nucleus	0.135457	0.833383	O00232	PSMD12	26S proteasome non-ATPase regulatory subunit 12	O00232
1.7922	-2.53555	-1.4787	-1.63692	-1.11223	-1.61042	-1.42683	-2.09987	-1.69359	-1.52564	-1.43172	-1.0823	protein-complex	Nucleus	0.153496	0.802242	O00231	PSMD11	26S proteasome non-ATPase regulatory subunit 11	O00231
1.13083	-1.96644	-1.46493	-1.08594	-1.16923	-0.879017	-1.43577	-1.55851	-1.25333	-1.53412	-1.14109	-1.37693	protein-complex	Cytoplasm	0	0.649931	Q8IUR7	ARMC8	Armadillo repeat-containing protein 8	Q8IUR7
1.16722	-1.79479	-1.45406	-0.964875	-1.17478	-1.1818	-1.7316	-1.57636	-1.9875	-1.22401	-1.36473	-1.17802	protein-complex	Translation	0	0.904597	Q12792	TWF1	Twinfilin-1	Q12792
1.38233	-2.20086	-1.44156	-1.09606	-1.27982	-1.1156	-1.78248	-1.39233	-1.93391	-1.30705	-1.26548	-1.31041	protein-complex	Golgi apparatus	0	0.923257	P53396	ACLY	ATP-citrate synthase	P53396
1.44018	-1.79487	-1.39215	-1.08491	-1.70535	-1.38759	-1.64168	-1.51354	-1.22493	-1.54293	-1.32339	-1.33413	protein-complex	Golgi apparatus	0	0.806693	Q9NRL3;Q9NRL3-3	STRN4	Striatin-4;Isoform of Q9NRL3, Isoform 3 of Striatin-4	Q9NRL3;Q9NRL3-3
1.33148	-1.96125	-1.5005	-1.35097	-1.48721	-1.50335	-1.71726	-1.34973	-1.49564	-1.42722	-1.49248	-1.07204	protein-complex	ER	0	0.799288	P20618	PSMB1	Proteasome subunit beta type-1	P20618
1.33384	-2.14699	-1.49403	-1.35293	-1.59365	-1.58753	-1.5979	-1.82004	-1.66518	-1.08433	-1.41101	-1.15318	protein-complex	Cytoplasm	0	0.86933	J3KN16;Q5VYK3	ECPAS	Isoform of Q5VYK3, Proteasome adapter and scaffold protein ECM29;Proteasome adapter and scaffold protein ECM29	J3KN16;Q5VYK3
1.58192	-1.83125	-1.27518	-1.17039	-1.40435	-1.54277	-1.14103	-1.7165	-1.47151	-1.38413	-0.933556	-1.5206	protein-complex	LD	0.364675	0.711928	Q14161	GIT2	ARF GTPase-activating protein GIT2	Q14161
0.926384	-1.88131	-1.39823	-1.44302	-1.13431	-1.36557	-1.56477	-1.87509	-1.58578	-1.08181	-0.775148	-1.26675	protein-complex	Cytoplasm	0	0.871505	A6NIT2;A6NMN0;P46020;P46020-2;P46020-3	PHKA1	Isoform of P46020, Phosphorylase b kinase regulatory subunit;Isoform of P46020, Phosphorylase b kinase regulatory subunit;Phosphorylase b kinase regulatory subunit alpha, skeletal muscle isoform;Isoform of P46020, Isoform 2 of Phosphorylase b kinase regulatory subunit alpha, skeletal muscle isoform;Isoform of P46020, Isoform 3 of Phosphorylase b kinase regulatory subunit alpha, skeletal muscle is…	A6NIT2;A6NMN0;P46020;P46020-2;P46020-3
0.756429	-1.83096	-1.10222	-0.198432	-1.25348	-1.29241	-1.84041	-1.06016	-1.15568	-1.35811	-1.00091	-1.47627	protein-complex	Lysosome	0.436711	0.642815	Q8N122	RPTOR	Regulatory-associated protein of mTOR	Q8N122
1.06359	-1.55946	-1.32281	-0.430949	-1.38285	-1.43782	-1.69578	-1.59399	-1.27599	-1.44719	-1.41723	-1.32676	protein-complex	Peroxisome	0.179155	0.692022	Q13033;Q13033-2	STRN3	Striatin-3;Isoform of Q13033, Isoform Alpha of Striatin-3	Q13033;Q13033-2
0.782054	-1.88613	-1.55143	-1.00935	-1.73984	-1.20906	-1.61041	-0.848698	-1.07518	-1.72406	-1.31353	-1.1519	protein-complex	Translation	0.209727	0.754124	P60891	PRPS1	Ribose-phosphate pyrophosphokinase 1	P60891
1.56078	-2.07421	-1.50757	-0.807738	-2.1539	-1.20494	-1.50578	-1.62486	-1.29909	-1.83963	-1.32436	-1.24647	protein-complex	Lysosome	0	0.828542	O60256	PRPSAP2	Phosphoribosyl pyrophosphate synthase-associated protein 2	O60256
1.44481	-2.16503	-1.55041	-0.634685	-1.51392	-1.03422	-1.5303	-1.39844	-1.45922	-1.90967	-1.46421	-1.39806	protein-complex	endosome-vesicle	0.197391	0.736013	A0A669KBH4;Q14999;Q14999-2	CUL7	Isoform of Q14999, Cullin-7;Cullin-7;Isoform of Q14999, Isoform 2 of Cullin-7	A0A669KBH4;Q14999;Q14999-2
0.162034	-1.02654	-1.2547	-0.313548	-1.6843	-1.41333	-1.70941	-1.6294	-2.35689	-2.00886	-1.41513	-1.36655	protein-complex	Nucleus	0	0.812239	P38606	ATP6V1A	V-type proton ATPase catalytic subunit A	P38606
0.883363	-0.911029	-1.55575	-0.567048	-1.72799	-1.24459	-1.6657	-1.82315	-2.2314	-1.8006	-1.3716	-1.39907	protein-complex	endosome-vesicle	0.381871	0.800051	Q7L576	CYFIP1	Cytoplasmic FMR1-interacting protein 1	Q7L576
0.17061	-0.724669	-1.49558	-1.23452	-0.691602	-1.44963	-1.72595	-1.62291	-1.20249	-1.12129	-1.46022	-1.51815	protein-complex	Nucleus	0.200847	0.511965	P63167	DYNLL1	Dynein light chain 1, cytoplasmic	P63167
0.124109	-0.56655	-1.41748	-1.02465	-1.0075	-1.40769	-1.62616	-1.61679	-1.34047	-1.54603	-1.33349	-1.24791	protein-complex	LD	0	0.734591	O95373	IPO7	Importin-7	O95373
0.341268	-0.942285	-1.54961	-1.18628	-1.04667	-1.45109	-1.38252	-1.04838	-1.28981	-1.55631	-1.65436	-1.38256	protein-complex	Translation	0.41229	0.743296	Q96S59	RANBP9	Ran-binding protein 9	Q96S59
0.629923	-1.15157	-1.47236	-1.00176	-1.34742	-1.48698	-1.54946	-2.17693	-1.40886	-1.38999	-1.19379	-1.40374	protein-complex	endosome-vesicle	0	0.781953	Q9NR09	BIRC6	Baculoviral IAP repeat-containing protein 6	Q9NR09
0.632134	-1.19921	-1.47805	-1.53239	-1.40092	-1.31766	-1.63532	-1.50712	-1.33403	-1.46474	-1.06461	-1.41971	protein-complex	Nucleus	0.0975148	0.762033	H3BR94;Q9BTE1;Q9BTE1-2	DCTN5	Isoform of Q9BTE1, Dynactin subunit 5;Dynactin subunit 5;Isoform of Q9BTE1, Isoform 2 of Dynactin subunit 5	H3BR94;Q9BTE1;Q9BTE1-2
0.371612	-0.773965	-1.49088	-0.975395	-1.86918	-1.21159	-1.59477	-1.59652	-1.81702	-1.31088	-1.33669	-1.30178	protein-complex	Translation	0.0959655	0.740492	Q9H2J4	PDCL3	Phosducin-like protein 3	Q9H2J4
0.237654	-1.04173	-1.50586	-0.457141	-1.6172	-1.36681	-1.69276	-1.51136	-1.45433	-1.66926	-0.809398	-1.61275	protein-complex	PM	0.367138	0.801113	P42345	MTOR	Serine/threonine-protein kinase mTOR	P42345
1.01034	-1.23604	-1.65259	-1.22891	-1.42947	-1.32125	-0.980504	-0.842115	-1.92458	-1.80791	-1.25167	-1.57677	protein-complex	endosome-vesicle	0.898686	0.556412	P48643	CCT5	T-complex protein 1 subunit epsilon	P48643
0.770202	-0.780302	-1.71161	-1.12297	-1.35873	-1.58221	-1.35959	-0.987028	-2.03793	-1.78088	-1.19634	-1.60226	protein-complex	endosome-vesicle	0.947611	0.647091	P49368	CCT3	T-complex protein 1 subunit gamma	P49368
1.09388	-1.29214	-1.71631	-1.09939	-1.2511	-1.5607	-0.923382	-1.14353	-1.7967	-1.45365	-1.07748	-1.49813	protein-complex	LD	0.794339	0.496415	P78371	CCT2	T-complex protein 1 subunit beta	P78371
1.0028	-1.08699	-1.72342	-1.09628	-1.19568	-1.77553	-1.33387	-1.12763	-1.76958	-1.51295	-1.01341	-1.59913	protein-complex	endosome-vesicle	1	0.579115	Q99832	CCT7	T-complex protein 1 subunit eta	Q99832
1.1231	-1.25526	-1.6698	-0.99648	-1.17962	-1.70233	-1.28885	-1.09296	-1.81142	-1.62326	-0.952071	-1.62113	protein-complex	endosome-vesicle	1	0.566305	P40227	CCT6A	T-complex protein 1 subunit zeta	P40227
0.906553	-1.21634	-1.67544	-1.02139	-1.20818	-1.67168	-1.39029	-0.888534	-1.86403	-1.72205	-0.992162	-1.63363	protein-complex	endosome-vesicle	0.995512	0.593869	P17987	TCP1	T-complex protein 1 subunit alpha	P17987
0.573514	-1.25765	-1.61637	-0.616879	-1.11496	-1.48048	-1.08477	-1.15665	-1.58712	-1.24085	-0.945211	-1.56381	protein-complex	LD	0.763994	0.504347	P50991	CCT4	T-complex protein 1 subunit delta	P50991
1.67833	-1.57325	-1.42746	-0.882472	-1.84047	-1.29427	-1.68342	-1.73289	-1.87187	-1.59106	-1.54911	-1.32144	protein-complex	Nucleus	0	0.906318	O00203-3	AP3B1	Isoform of O00203, Isoform 2 of AP-3 complex subunit beta-1	O00203-3
1.34368	-1.19824	-1.44815	-1.12682	-1.64938	-1.5419	-1.78578	-1.56706	-2.05622	-1.66516	-1.11258	-1.26274	protein-complex	Cytoplasm	0.211132	0.915996	P40123	CAP2	Adenylyl cyclase-associated protein 2	P40123
1.22074	-1.28739	-1.41696	-0.809045	-1.65203	-1.32354	-1.70703	-1.38699	-2.07846	-1.36318	-1.40313	-1.25844	protein-complex	LD	0	0.90795	Q93008;Q93008-3	USP9X	Probable ubiquitin carboxyl-terminal hydrolase FAF-X;Isoform of Q93008, Isoform 2 of Probable ubiquitin carboxyl-terminal hydrolase FAF-X	Q93008;Q93008-3
0.990626	-1.44398	-1.4363	-0.814278	-1.74029	-1.36269	-1.71438	-1.60607	-1.8682	-1.52938	-1.36819	-1.30912	protein-complex	LD	0	0.920232	Q8WVT3	TRAPPC12	Trafficking protein particle complex subunit 12	Q8WVT3
0.59823	-1.21598	-1.43818	-1.17758	-1.37374	-1.34889	-1.71984	-1.31537	-2.28191	-0.984079	-1.32272	-1.29936	protein-complex	LD	0	0.942362	P11216	PYGB	Glycogen phosphorylase, brain form	P11216
1.50281	-1.4201	-1.44039	-1.48708	-1.50975	-1.20709	-1.68615	-1.50051	-2.36154	-1.41529	-1.2776	-1.25396	protein-complex	LD	0	0.954509	Q01518	CAP1	Adenylyl cyclase-associated protein 1	Q01518
1.21914	-1.29059	-1.44858	-1.78967	-1.14931	-1.26654	-1.54407	-1.18638	-2.00367	-1.56682	-1.30217	-1.40512	protein-complex	Cytoplasm	0.314935	0.850111	P42858	HTT	Huntingtin	P42858
1.16988	-1.32682	-1.43992	-1.32093	-1.09914	-1.35748	-1.76364	-1.53259	-2.24435	-1.4217	-1.24308	-1.30713	protein-complex	LD	0	0.913876	Q7Z6Z7;Q7Z6Z7-2;Q7Z6Z7-3	HUWE1	E3 ubiquitin-protein ligase HUWE1;Isoform of Q7Z6Z7, Isoform 2 of E3 ubiquitin-protein ligase HUWE1;Isoform of Q7Z6Z7, Isoform 3 of E3 ubiquitin-protein ligase HUWE1	Q7Z6Z7;Q7Z6Z7-2;Q7Z6Z7-3
0.960221	-0.964931	-1.42648	-1.50142	-1.18698	-1.33838	-1.71614	-1.62329	-2.19206	-1.40223	-1.30394	-1.31998	protein-complex	LD	0	0.916732	P61201;P61201-2	COPS2	COP9 signalosome complex subunit 2;Isoform of P61201, Isoform 2 of COP9 signalosome complex subunit 2	P61201;P61201-2
0.935773	-0.811695	-1.44048	-1.56441	-1.27336	-1.06295	-1.65931	-1.39256	-2.34181	-1.50622	-1.2061	-1.30284	protein-complex	Translation	0	0.92325	P17858	PFKL	ATP-dependent 6-phosphofructokinase, liver type	P17858
0.965793	-1.12677	-1.45217	-1.39747	-1.26024	-1.07936	-1.6472	-1.37951	-2.26218	-1.44266	-1.25641	-1.26713	protein-complex	Cytoplasm	0.286237	0.910631	P08237	PFKM	ATP-dependent 6-phosphofructokinase, muscle type	P08237
1.01681	-1.03258	-1.48137	-1.60351	-1.53701	-1.19111	-1.58008	-1.51252	-2.15482	-1.87954	-1.21127	-1.3722	protein-complex	Cytoplasm	0.201304	0.894353	A0A5F9UK94;H0Y360;Q01433	AMPD2	Isoform of Q01433, AMP deaminase;Isoform of Q01433, AMP deaminase;AMP deaminase 2	A0A5F9UK94;H0Y360;Q01433
0.868144	-0.689478	-1.45739	-1.72819	-1.56941	-1.50744	-1.73508	-1.95372	-1.91342	-1.37531	-1.29465	-1.26456	protein-complex	LD	0	0.908498	P54578	USP14	Ubiquitin carboxyl-terminal hydrolase 14	P54578
1.38697	-0.599714	-1.44597	-1.87015	-1.70797	-1.38499	-1.62588	-1.62105	-1.44869	-1.78698	-1.12614	-1.34798	protein-complex	Cytoplasm	0.594866	0.863369	P13716	ALAD	Delta-aminolevulinic acid dehydratase	P13716
1.21575	-0.813682	-1.44553	-1.35829	-1.72793	-1.32109	-1.43897	-2.09267	-1.18919	-1.73574	-1.37711	-1.44105	protein-complex	Translation	0.331854	0.838976	O14617-5	AP3D1	Isoform of O14617, Isoform 5 of AP-3 complex subunit delta-1	O14617-5
1.06029	-0.262758	-1.29659	-1.30015	-1.24256	-0.901266	-1.81495	-1.85882	-1.81904	-2.22324	-1.07264	-1.43066	protein-complex	endosome-vesicle	0.415009	0.675234	A0A2R8YG42	ARHGEF7	Isoform of Q14155, Rho guanine nucleotide exchange factor 7	A0A2R8YG42
1.30327	-1.20964	-1.43823	-2.19736	-1.16292	-1.11073	-1.52062	-1.66008	-1.15183	-1.65435	-1.19216	-1.40883	protein-complex	Cytoplasm	0.346974	0.853907	Q8IWV8;Q8IWV8-4	UBR2	E3 ubiquitin-protein ligase UBR2;Isoform of Q8IWV8, Isoform 4 of E3 ubiquitin-protein ligase UBR2	Q8IWV8;Q8IWV8-4
0.733979	-1.3255	-1.51598	-1.75418	-1.22778	-0.559907	-1.42943	-1.03239	-1.16702	-1.72741	-1.18901	-1.19275	protein-complex	Cytoplasm	0.553214	0.680624	E7EM64;Q7L5N1	COPS6	Isoform of Q7L5N1, COP9 signalosome complex subunit 6;COP9 signalosome complex subunit 6	E7EM64;Q7L5N1
1.03046	-1.77837	-1.5366	-1.52023	-0.173995	-1.50534	-1.17533	-1.15916	-1.36741	-1.72909	-1.16533	-1.46283	protein-complex	Nucleus	0.237625	0.766869	Q13619	CUL4A	Cullin-4A	Q13619
0.489212	-1.17574	-1.46427	-1.69935	-0.628203	-1.49151	-0.698864	-1.56472	-1.56515	-1.59889	-1.4003	-1.13039	protein-complex	Nucleus	0.344891	0.531262	Q93100;Q93100-2;Q93100-3;Q93100-4	PHKB	Phosphorylase b kinase regulatory subunit beta;Isoform of Q93100, Isoform 2 of Phosphorylase b kinase regulatory subunit beta;Isoform of Q93100, Isoform 3 of Phosphorylase b kinase regulatory subunit beta;Isoform of Q93100, Isoform 4 of Phosphorylase b kinase regulatory subunit beta	Q93100;Q93100-2;Q93100-3;Q93100-4
0.301687	-1.47554	-1.4755	-2.041	-0.284378	-1.51326	-1.41511	-1.26052	-1.6139	-1.55107	-1.32603	-1.31158	protein-complex	Nucleus	0.305143	0.785441	C9J2Y9;P30876	POLR2B	Isoform of P30876, DNA-directed RNA polymerase subunit beta;DNA-directed RNA polymerase II subunit RPB2	C9J2Y9;P30876
1.75777	-2.1793	-1.46064	-1.45688	-1.70948	-1.4423	-1.40773	-2.19343	-0.165149	-1.7189	-1.362	-1.23552	protein-complex	Translation	0	0.812667	O75935	DCTN3	Dynactin subunit 3	O75935
1.35476	-1.52173	-1.3864	-1.23093	-1.91699	-1.44349	-1.61361	-2.05974	-0.784567	-1.79269	-0.904719	-1.38312	protein-complex	Mitochondria	0.0413355	0.742945	Q96JH7	VCPIP1	Deubiquitinating protein VCPIP1	Q96JH7
1.80537	-2.51221	-1.52129	-1.6953	-1.65409	-1.67385	-1.47379	-1.3573	-1.23252	-1.5731	-1.01549	-1.37484	protein-complex	Nucleus	0.151458	0.786147	P49721	PSMB2	Proteasome subunit beta type-2	P49721
1.84939	-2.674	-1.5404	-1.4853	-1.63931	-1.25787	-1.26799	-1.02773	-1.37343	-1.62755	-0.987471	-1.31658	protein-complex	Nucleus	0.121488	0.748676	Q14997	PSME4	Proteasome activator complex subunit 4	Q14997
1.72419	-2.7981	-1.46733	-1.22998	-1.82177	-1.5027	-1.64101	-1.74437	-1.76197	-0.626036	-1.38337	-1.15445	protein-complex	Cytoplasm	0	0.898316	Q14558-2	PRPSAP1	Isoform of Q14558, Isoform 2 of Phosphoribosyl pyrophosphate synthase-associated protein 1	Q14558-2
2.24803	-3.05746	-1.56004	-1.32583	-1.45804	-1.38376	-1.55292	-0.955007	-1.5985	-1.55057	-1.42869	-1.1932	protein-complex	Cytoplasm	0	0.807968	P49720	PSMB3	Proteasome subunit beta type-3	P49720
2.01957	-3.06237	-1.4874	-1.2744	-1.33191	-1.39021	-1.76554	-1.19735	-1.54107	-1.23136	-1.40524	-1.10335	protein-complex	Cytoplasm	0	0.848664	Q99436	PSMB7	Proteasome subunit beta type-7	Q99436
2.42842	-2.61939	-1.44248	-1.59473	-1.5181	-1.57918	-1.49215	-1.69476	-1.54702	-1.43218	-1.43641	-1.1072	protein-complex	Cytoplasm	0	0.790612	P48556;R4GMR5	PSMD8	26S proteasome non-ATPase regulatory subunit 8;Isoform of P48556, 26S proteasome non-ATPase regulatory subunit 8	P48556;R4GMR5
2.63075	-2.50079	-1.46651	-1.43459	-1.84967	-1.47841	-1.46553	-1.44343	-1.65891	-1.73473	-1.34879	-1.29013	protein-complex	endosome-vesicle	0	0.860845	Q15386	UBE3C	Ubiquitin-protein ligase E3C	Q15386
2.65189	-3.00211	-1.47345	-1.53016	-1.55925	-1.37659	-1.49122	-1.35957	-1.792	-1.69722	-1.25584	-1.23467	protein-complex	Cytoplasm	0	0.820702	P28062;P28062-2;X5D2R7	PSMB8	Proteasome subunit beta type-8;Isoform of P28062, Isoform 2 of Proteasome subunit beta type-8;Isoform of P28062, Proteasome subunit beta	P28062;P28062-2;X5D2R7
2.32068	-2.92693	-1.52474	-1.016	-1.70094	-1.34416	-1.59554	-1.5717	-1.22987	-1.64881	-1.21375	-1.37599	protein-complex	Translation	0.122661	0.780037	A6NGJ0;P51808	DYNLT3	Isoform of P51808, Dynein light chain Tctex-type 3;Dynein light chain Tctex-type 3	A6NGJ0;P51808
2.38796	-2.63624	-1.50917	-1.13727	-1.62511	-1.31968	-1.81741	-1.61603	-1.9114	-1.6424	-1.20823	-1.31779	protein-complex	Cytoplasm	0	0.932625	Q13561;Q13561-2;Q13561-3	DCTN2	Dynactin subunit 2;Isoform of Q13561, Isoform 2 of Dynactin subunit 2;Isoform of Q13561, Isoform 3 of Dynactin subunit 2	Q13561;Q13561-2;Q13561-3
2.23307	-2.64949	-1.40291	-0.968299	-1.61032	-1.377	-1.67333	-1.80507	-1.94146	-1.34231	-1.29431	-1.26891	protein-complex	Cytoplasm	0	0.889434	Q13409-3;Q13409-6;Q13409-7	DYNC1I2	Isoform of Q13409, Isoform 2C of Cytoplasmic dynein 1 intermediate chain 2;Isoform of Q13409, Isoform 2F of Cytoplasmic dynein 1 intermediate chain 2;Isoform of Q13409, Isoform 3 of Cytoplasmic dynein 1 intermediate chain 2	Q13409-3;Q13409-6;Q13409-7
2.19812	-2.59657	-1.43262	-1.4782	-1.57371	-1.24346	-1.59487	-1.65546	-1.99259	-1.2883	-1.32034	-1.19046	protein-complex	Cytoplasm	0	0.855238	J3KNN3;P15735;P15735-2	PHKG2	Isoform of P15735, Phosphorylase kinase;Phosphorylase b kinase gamma catalytic chain, liver/testis isoform;Isoform of P15735, Isoform 2 of Phosphorylase b kinase gamma catalytic chain, liver/testis isoform	J3KNN3;P15735;P15735-2
2.12626	-2.2665	-1.55	-1.48287	-1.21024	-1.26897	-1.78684	-1.7087	-2.19117	-1.73138	-1.44785	-1.30164	protein-complex	Mitochondria	0	0.908319	Q13618;Q13618-2	CUL3	Cullin-3;Isoform of Q13618, Isoform 2 of Cullin-3	Q13618;Q13618-2
2.12655	-2.13217	-1.45791	-1.22269	-1.4623	-1.32467	-1.84211	-1.79883	-2.08697	-1.4624	-1.36101	-1.29936	protein-complex	LD	0	0.944845	Q9BRP4	PAAF1	Proteasomal ATPase-associated factor 1	Q9BRP4
2.92272	-3.11413	-1.52144	-1.37383	-1.66933	-1.39359	-1.60484	-1.76105	-1.61983	-1.60844	-1.49034	-1.37861	protein-complex	Cytoplasm	0	0.927971	P42025	ACTR1B	Beta-centractin	P42025
2.78729	-2.89141	-1.44919	-1.20362	-1.83494	-1.47539	-1.61433	-1.96198	-1.86049	-1.29474	-1.49485	-1.25791	protein-complex	Cytoplasm	0	0.942106	Q5T4S7;Q5T4S7-2;Q5T4S7-3	UBR4	E3 ubiquitin-protein ligase UBR4;Isoform of Q5T4S7, Isoform 2 of E3 ubiquitin-protein ligase UBR4;Isoform of Q5T4S7, Isoform 3 of E3 ubiquitin-protein ligase UBR4	Q5T4S7;Q5T4S7-2;Q5T4S7-3
2.82176	-3.1619	-1.45007	-1.01086	-1.76949	-1.38657	-1.64384	-1.78676	-1.89428	-1.39971	-1.38195	-1.29032	protein-complex	Cytoplasm	0	0.966158	Q14204	DYNC1H1	Cytoplasmic dynein 1 heavy chain 1	Q14204
2.74292	-3.08874	-1.44062	-1.05035	-1.72256	-1.31071	-1.58424	-2.09538	-1.736	-1.38807	-1.38614	-1.33461	protein-complex	Cytoplasm	0	0.94351	E7EX90;Q14203-3	DCTN1	Isoform of Q14203, Dynactin subunit 1;Isoform of Q14203, Isoform 3 of Dynactin subunit 1	E7EX90;Q14203-3
2.46273	-2.90323	-1.43875	-1.74203	-1.29568	-1.41533	-1.68515	-2.04557	-2.10832	-1.30303	-1.29427	-1.20986	protein-complex	endosome-vesicle	0	0.951984	P28070	PSMB4	Proteasome subunit beta type-4	P28070
2.40522	-2.58027	-1.45513	-1.79177	-1.45178	-1.51656	-1.68167	-1.94749	-1.96356	-1.39627	-1.30923	-1.19031	protein-complex	endosome-vesicle	0	0.947521	P28066	PSMA5	Proteasome subunit alpha type-5	P28066
2.29977	-2.98447	-1.46152	-1.58473	-1.55131	-1.50565	-1.6905	-1.85927	-1.97547	-1.13493	-1.38054	-1.13218	protein-complex	Cytoplasm	0	0.934011	O00487	PSMD14	26S proteasome non-ATPase regulatory subunit 14	O00487
2.31398	-2.89852	-1.43235	-1.63525	-1.42569	-1.5058	-1.65616	-1.91004	-2.06686	-0.945375	-1.30129	-1.1814	protein-complex	Cytoplasm	0	0.953269	Q99460	PSMD1	26S proteasome non-ATPase regulatory subunit 1	Q99460
2.30926	-2.69374	-1.41841	-1.73282	-1.50481	-1.53241	-1.62245	-1.94621	-2.01724	-1.02763	-1.31898	-1.15259	protein-complex	Cytoplasm	0	0.939982	Q13200	PSMD2	26S proteasome non-ATPase regulatory subunit 2	Q13200
2.41789	-2.78029	-1.43051	-1.77545	-1.45963	-1.4804	-1.68409	-1.80377	-1.97163	-0.968417	-1.2979	-1.2118	protein-complex	endosome-vesicle	0	0.93585	P62191	PSMC1	26S proteasome regulatory subunit 4	P62191
2.39026	-2.74934	-1.43067	-1.51695	-1.36741	-1.54432	-1.64362	-1.84459	-2.09914	-1.0841	-1.38006	-1.17885	protein-complex	Cytoplasm	0	0.928903	G3V5Z7;P60900	PSMA6	Isoform of P60900, Proteasome subunit alpha type;Proteasome subunit alpha type-6	G3V5Z7;P60900
2.13322	-2.77567	-1.46554	-1.69795	-1.33662	-1.58565	-1.6483	-1.83201	-1.94829	-1.18117	-1.37964	-1.09781	protein-complex	Cytoplasm	0	0.908938	A0A087X2I1;P62333	PSMC6	Isoform of P62333, 26S proteasome regulatory subunit 10B;26S proteasome regulatory subunit 10B	A0A087X2I1;P62333
2.68558	-2.7048	-1.43747	-1.5036	-1.68619	-1.36299	-1.66906	-1.86304	-2.15245	-1.56666	-1.3582	-1.26259	protein-complex	Cytoplasm	0	0.964251	P61163	ACTR1A	Alpha-centractin	P61163
2.91055	-2.96281	-1.44617	-1.41208	-1.72147	-1.46268	-1.64304	-1.94086	-2.06303	-1.36827	-1.24868	-1.30998	protein-complex	Cytoplasm	0	0.959838	O43237	DYNC1LI2	Cytoplasmic dynein 1 light intermediate chain 2	O43237
2.95959	-3.36859	-1.39552	-1.33488	-1.55306	-1.49883	-1.59812	-1.83906	-1.85427	-1.20009	-1.39153	-1.23113	protein-complex	Cytoplasm	0	0.907498	P28065;P28065-2	PSMB9	Proteasome subunit beta type-9;Isoform of P28065, Isoform LMP2.S of Proteasome subunit beta type-9	P28065;P28065-2
2.75201	-3.20453	-1.43868	-1.51174	-1.57313	-1.51008	-1.6421	-1.80342	-1.997	-1.02074	-1.39784	-1.20951	protein-complex	Cytoplasm	0	0.945715	P28074	PSMB5	Proteasome subunit beta type-5	P28074
2.63034	-2.8459	-1.42457	-1.47172	-1.54314	-1.51597	-1.64525	-1.90536	-2.04216	-1.16626	-1.36886	-1.19641	protein-complex	Cytoplasm	0	0.93832	P28072	PSMB6	Proteasome subunit beta type-6	P28072
2.65822	-3.01567	-1.44599	-1.48395	-1.55206	-1.51434	-1.69039	-1.85325	-2.02389	-1.13259	-1.34789	-1.19314	protein-complex	Cytoplasm	0	0.959256	P25788;P25788-2	PSMA3	Proteasome subunit alpha type-3;Isoform of P25788, Isoform 2 of Proteasome subunit alpha type-3	P25788;P25788-2
2.68121	-2.9898	-1.40701	-1.4726	-1.56894	-1.4698	-1.62459	-1.83973	-2.05792	-1.10864	-1.32232	-1.20109	protein-complex	Cytoplasm	0	0.953108	F8VPD4;P27708	CAD	Isoform of P27708, Aspartate carbamoyltransferase;CAD protein	F8VPD4;P27708
2.77909	-3.21437	-1.445	-1.61616	-1.33455	-1.44097	-1.67148	-1.94597	-2.08967	-1.3927	-1.36681	-1.1834	protein-complex	endosome-vesicle	0	0.954663	O43242	PSMD3	26S proteasome non-ATPase regulatory subunit 3	O43242
2.62749	-3.24982	-1.45056	-1.55751	-1.39301	-1.51567	-1.63991	-1.90147	-1.89086	-1.28646	-1.35969	-1.14477	protein-complex	Cytoplasm	0	0.939441	P62195;P62195-2	PSMC5	26S proteasome regulatory subunit 8;Isoform of P62195, Isoform 2 of 26S proteasome regulatory subunit 8	P62195;P62195-2
2.53446	-3.10395	-1.46399	-1.46375	-1.4392	-1.4298	-1.65289	-1.94393	-1.92064	-1.23598	-1.39882	-1.1745	protein-complex	Cytoplasm	0	0.948001	P43686	PSMC4	26S proteasome regulatory subunit 6B	P43686
2.52341	-3.05827	-1.45248	-1.67316	-1.48824	-1.49198	-1.71249	-1.93913	-2.01942	-1.23065	-1.30347	-1.16162	protein-complex	endosome-vesicle	0	0.953265	P25786;P25786-2	PSMA1	Proteasome subunit alpha type-1;Isoform of P25786, Isoform Long of Proteasome subunit alpha type-1	P25786;P25786-2
2.75034	-3.06459	-1.45597	-1.62217	-1.49153	-1.4787	-1.67034	-1.9718	-1.9474	-1.43781	-1.35966	-1.17014	protein-complex	endosome-vesicle	0	0.946109	O14818	PSMA7	Proteasome subunit alpha type-7	O14818
2.67362	-3.13197	-1.45469	-1.67055	-1.46149	-1.44775	-1.66287	-1.90344	-1.96477	-1.34818	-1.36155	-1.13597	protein-complex	endosome-vesicle	0	0.9377	P35998	PSMC2	26S proteasome regulatory subunit 7	P35998
2.65622	-3.06645	-1.44401	-1.60989	-1.51081	-1.42956	-1.69715	-1.8279	-1.99659	-1.31708	-1.31522	-1.16616	protein-complex	Cytoplasm	0	0.962189	A0A024RA52;P25787	PSMA2	Isoform of P25787, Proteasome subunit alpha type;Proteasome subunit alpha type-2	A0A024RA52;P25787
-1.37723	-2.9273	-1.51706	-2.15414	-0.830376	-2.1043	-0.437885	-1.76847	-0.227323	-1.17097	-1.6776	-1.5075	Mitochondria	Nucleus	0.397266	0.869042	P21980	TGM2	Protein-glutamine gamma-glutamyltransferase 2	P21980
-1.56858	-0.0209581	-1.54615	-1.52496	0.655858	-1.91942	-1.84263	-1.57374	-1.49435	-1.57386	-1.54925	-1.4462	Nucleus	Cytoplasm	0.522354	0.689231	A0A1B0GTC3;A0A1B0GVH5;Q9C0B1	FTO	Isoform of Q9C0B1, Alpha-ketoglutarate-dependent dioxygenase FTO;Isoform of Q9C0B1, Alpha-ketoglutarate-dependent dioxygenase FTO;Alpha-ketoglutarate-dependent dioxygenase FTO	A0A1B0GTC3;A0A1B0GVH5;Q9C0B1
-1.9864	-0.988894	-1.578	-1.80166	1.33003	-2.15319	-1.75982	-1.59212	-0.982801	-1.8419	-1.26666	-1.52487	Nucleus	Translation	0	0.846834	Q6I9Y2	THOC7	THO complex subunit 7 homolog	Q6I9Y2
-1.22981	-0.705931	-1.30738	-1.18875	-0.624725	-0.670143	-1.04628	-1.85222	-0.25915	-1.28197	-1.12956	-1.343	Mitochondria	endosome-vesicle	0.499891	0.211225	Q99576-3	TSC22D3	Isoform of Q99576, Isoform 2 of TSC22 domain family protein 3	Q99576-3
-0.590963	-0.811917	-1.41722	-1.21507	-0.684876	-0.646632	-1.61369	-1.3125	-0.401287	-1.38515	-1.21696	-1.19788	Mitochondria	protein-complex	0.798721	0.505692	A0A1B0GV47;Q7Z4S6;Q7Z4S6-2;Q7Z4S6-3;Q7Z4S6-4;Q7Z4S6-5;Q7Z4S6-6	KIF21A	Isoform of Q7Z4S6, Kinesin-like protein KIF21A (Fragment);Kinesin-like protein KIF21A;Isoform of Q7Z4S6, Isoform 2 of Kinesin-like protein KIF21A;Isoform of Q7Z4S6, Isoform 3 of Kinesin-like protein KIF21A;Isoform of Q7Z4S6, Isoform 4 of Kinesin-like protein KIF21A;Isoform of Q7Z4S6, Isoform 5 of Kinesin-like protein KIF21A;Isoform of Q7Z4S6, Isoform 6 of Kinesin-like protein KIF21A	A0A1B0GV47;Q7Z4S6;Q7Z4S6-2;Q7Z4S6-3;Q7Z4S6-4;Q7Z4S6-5;Q7Z4S6-6
-1.62418	-1.08858	-1.42355	-1.59259	-0.868477	-1.26336	-1.49648	-1.30724	0.133368	-1.42395	-0.432688	-0.964852	Mitochondria	Cytoplasm	0.396798	0.29986	E5RFH6;E5RFU2;P34913	EPHX2	Isoform of P34913, AB hydrolase-1 domain-containing protein;Isoform of P34913, AB hydrolase-1 domain-containing protein;Bifunctional epoxide hydrolase 2	E5RFH6;E5RFU2;P34913
-1.51013	-0.728849	-1.46672	-0.429156	-0.556685	-1.47002	-0.879348	-1.54728	-0.514784	-1.89501	-1.23064	-1.29257	endosome-vesicle	Cytoplasm	1	0.445024	Q99584	S100A13	Protein S100-A13	Q99584
-1.9745	-0.325964	-1.41402	-0.72995	-0.437333	-1.28528	-1.51985	-1.57025	-0.193001	-1.82533	-1.3291	-1.17608	Mitochondria	Cytoplasm	0.86573	0.630337	E5RIA9;H0YAN3;Q9UJ68;Q9UJ68-2;Q9UJ68-3;Q9UJ68-4;Q9UJ68-5	MSRA	Isoform of Q9UJ68, Peptide-methionine (S)-S-oxide reductase;Isoform of Q9UJ68, Peptide-methionine (S)-S-oxide reductase (Fragment);Mitochondrial peptide methionine sulfoxide reductase;Isoform of Q9UJ68, Isoform 2 of Mitochondrial peptide methionine sulfoxide reductase;Isoform of Q9UJ68, Isoform 3 of Mitochondrial peptide methionine sulfoxide reductase;Isoform of Q9UJ68, Isoform 4 of Mitochondrial…	E5RIA9;H0YAN3;Q9UJ68;Q9UJ68-2;Q9UJ68-3;Q9UJ68-4;Q9UJ68-5
-1.63348	-1.19932	-1.59095	-1.39758	0.229232	-1.50733	-1.16437	-1.09909	-0.23027	-1.78528	-1.12495	-1.39214	Nucleus	Cytoplasm	0.667421	0.797659	O60684	KPNA6	Importin subunit alpha-7	O60684
1.09323	-1.45788	-1.42664	-1.00878	-1.57521	-1.05211	-1.48888	-1.72523	-2.38049	-1.79559	-1.46336	-1.33826	protein-complex	Nucleus	0	0.81712	P10644	PRKAR1A	cAMP-dependent protein kinase type I-alpha regulatory subunit	P10644
0.816998	-1.3271	-1.54828	-0.49899	-1.3175	-1.49441	-1.49105	-1.54218	-2.19749	-1.52585	-1.32918	-1.58903	protein-complex	endosome-vesicle	1	0.715731	P12268	IMPDH2	Inosine-5'-monophosphate dehydrogenase 2	P12268
1.03039	-1.17107	-1.43163	-1.59836	-1.3277	-1.27539	-1.6181	-1.74181	-2.04102	-1.52282	-1.27804	-1.28486	protein-complex	Translation	0	0.896191	P28838;P28838-2	LAP3	Cytosol aminopeptidase;Isoform of P28838, Isoform 2 of Cytosol aminopeptidase	P28838;P28838-2
0.944512	-1.12899	-1.44769	-1.61473	-1.25603	-1.12802	-1.6641	-1.30819	-2.29922	-1.30744	-1.26276	-1.30854	protein-complex	Cytoplasm	0.364901	0.943681	P06737;P06737-2	PYGL	Glycogen phosphorylase, liver form;Isoform of P06737, Isoform 2 of Glycogen phosphorylase, liver form	P06737;P06737-2
1.04386	-0.87048	-1.46333	-1.54068	-1.33098	-1.17943	-1.77982	-1.53346	-2.33513	-1.50777	-1.23681	-1.29089	protein-complex	Translation	0	0.937638	P02511	CRYAB	Alpha-crystallin B chain	P02511
1.22612	-0.923158	-1.46063	-2.07168	-1.19845	-1.47877	-1.55491	-1.79782	-1.49884	-1.71835	-1.38932	-1.21438	protein-complex	Cytoplasm	0.668278	0.781464	O75832	PSMD10	26S proteasome non-ATPase regulatory subunit 10	O75832
0.820525	-0.453232	-1.34092	-1.95326	-1.61956	-0.752687	-1.68737	-1.70337	-1.48424	-1.76347	-1.46093	-1.23703	protein-complex	Nucleus	0	0.762404	Q13867	BLMH	Bleomycin hydrolase	Q13867
-0.911097	-1.18562	-1.56874	0.410022	-1.74071	-0.897237	-1.17175	-0.631487	-1.4526	-1.94268	-1.28848	-1.4509	endosome-vesicle	Translation	0.767221	0.691793	Q13136	PPFIA1	Liprin-alpha-1	Q13136
-0.820511	-0.959387	-0.878656	0.501311	-1.08694	-1.43362	-1.38819	-1.33927	-1.49474	-2.07925	-1.11627	-1.62713	endosome-vesicle	ER	0.0140655	0.696354	O75962;O75962-2	TRIO	Triple functional domain protein;Isoform of O75962, Isoform 2 of Triple functional domain protein	O75962;O75962-2
0.337476	-1.058	-1.18323	0.187523	-1.23776	-1.33829	-1.76224	-1.58096	-2.01802	-2.1542	-1.52062	-1.49079	protein-complex	endosome-vesicle	0.990875	0.743501	Q6ULP2;Q6ULP2-6;Q6ULP2-8;Q6ULP2-9	AFTPH	Aftiphilin;Isoform of Q6ULP2, Isoform 2 of Aftiphilin;Isoform of Q6ULP2, Isoform 4 of Aftiphilin;Isoform of Q6ULP2, Isoform 5 of Aftiphilin	Q6ULP2;Q6ULP2-6;Q6ULP2-8;Q6ULP2-9
-0.527598	-1.34429	-1.49543	-0.729733	-1.20924	-1.69311	-1.61756	-0.0762016	-0.834144	-1.6064	-1.23169	-1.40527	Translation	LD	0	0.876508	O00178	GTPBP1	GTP-binding protein 1	O00178
-0.744376	-1.05866	-1.54656	-0.676049	-0.890504	-0.783926	-0.788676	-0.767149	-1.37211	-1.44458	-1.26094	-1.71629	endosome-vesicle	Translation	0.689008	0.285913	Q15796;Q15796-2	SMAD2	Mothers against decapentaplegic homolog 2;Isoform of Q15796, Isoform Short of Mothers against decapentaplegic homolog 2	Q15796;Q15796-2
-0.0286172	-1.00464	-1.63806	-1.80397	-0.983342	-1.01822	-0.834832	-0.509168	-1.43659	-1.51276	-0.992074	-1.67565	protein-complex	LD	0.911979	0.521086	P24534	EEF1B2	Elongation factor 1-beta	P24534
-0.436802	-1.05126	-1.43931	-0.39941	-1.14821	-1.21257	-1.53395	-1.07576	-0.98239	-1.44497	-1.35652	-1.4231	endosome-vesicle	protein-complex	0.974133	0.581634	Q99614	TTC1	Tetratricopeptide repeat protein 1	Q99614
-0.113716	-1.16013	-1.48029	0.0251031	-0.99586	-1.44185	-1.57261	-1.25747	-1.21251	-1.79121	-1.31944	-1.49981	endosome-vesicle	Cytoplasm	0.381532	0.34475	O43301	HSPA12A	Heat shock 70 kDa protein 12A	O43301
-0.0244011	-0.960302	-1.54634	-0.504584	-1.25981	-1.10107	-1.67527	-1.16893	-1.86	-1.5293	-1.40077	-1.36496	protein-complex	Cytoplasm	0.333892	0.763178	A6NHJ8;A6NND8;O95825	CRYZL1	Isoform of O95825, PKS_ER domain-containing protein;Isoform of O95825, PKS_ER domain-containing protein;Quinone oxidoreductase-like protein 1	A6NHJ8;A6NND8;O95825
0.100767	-0.473734	-1.37778	-0.835721	-1.53117	-1.28634	-1.28977	-1.55503	-1.27769	-1.72276	-0.981546	-1.39747	protein-complex	Cytoplasm	0.600686	0.744673	Q15172;Q15172-2	PPP2R5A	Serine/threonine-protein phosphatase 2A 56 kDa regulatory subunit alpha isoform;Isoform of Q15172, Isoform 2 of Serine/threonine-protein phosphatase 2A 56 kDa regulatory subunit alpha isoform	Q15172;Q15172-2
-0.0905746	-0.937354	-1.51432	-1.16395	-1.32407	-1.35305	-1.14717	-1.08781	-1.4476	-1.79921	-1.4345	-1.42165	protein-complex	Translation	0.431777	0.700551	Q8TEA8	DTD1	D-aminoacyl-tRNA deacylase 1	Q8TEA8
0.222457	-0.828705	-1.40596	-1.05546	-1.65526	-1.09766	-1.43051	-1.2015	-1.5054	-1.91474	-1.1804	-1.25123	protein-complex	Golgi apparatus	0.219854	0.557507	E5RK69	ANXA6	Isoform of P08133, Annexin	E5RK69
0.298133	-0.616343	-1.55481	-0.890409	-1.74897	-1.16634	-1.72563	-0.925843	-1.3676	-1.6877	-1.59023	-1.33471	protein-complex	Translation	0.211734	0.600286	Q96PY6-3;Q96PY6-6	NEK1	Isoform of Q96PY6, Isoform 3 of Serine/threonine-protein kinase Nek1;Isoform of Q96PY6, Isoform 6 of Serine/threonine-protein kinase Nek1	Q96PY6-3;Q96PY6-6
-0.098048	-0.494203	-1.34343	-1.22012	-1.04011	-0.609019	-0.988724	-1.69054	-1.14239	-1.47557	-1.12344	-1.40322	protein-complex	endosome-vesicle	0.368502	0.557252	A7E2V4;A7E2V4-3;A7E2V4-4;A7E2V4-5;S4R393;S4R410	ZSWIM8	Zinc finger SWIM domain-containing protein 8;Isoform of A7E2V4, Isoform 3 of Zinc finger SWIM domain-containing protein 8;Isoform of A7E2V4, Isoform 4 of Zinc finger SWIM domain-containing protein 8;Isoform of A7E2V4, Isoform 5 of Zinc finger SWIM domain-containing protein 8;Isoform of A7E2V4, SWIM-type domain-containing protein;Isoform of A7E2V4, SWIM-type domain-containing protein	A7E2V4;A7E2V4-3;A7E2V4-4;A7E2V4-5;S4R393;S4R410
0.205451	-0.85878	-1.52047	-1.39283	-1.39085	-0.712374	-1.64707	-1.41892	-1.01626	-1.62563	-1.26092	-1.14505	protein-complex	Cytoplasm	0.716429	0.774167	A0A1B0GTJ7;A0A1B0GWJ0;P30566	ADSL	Isoform of P30566, Adenylosuccinate lyase;Isoform of P30566, Adenylosuccinate lyase;Adenylosuccinate lyase	A0A1B0GTJ7;A0A1B0GWJ0;P30566
0.207777	-1.15365	-1.3437	-1.01086	-1.04314	-1.29684	-0.875305	-1.51392	-0.341758	-1.14793	-0.910287	-1.28849	protein-complex	Mitochondria	0.341276	0.386925	Q9NUS5	AP5S1	AP-5 complex subunit sigma-1	Q9NUS5
-0.587179	-0.328285	-1.50569	-0.884338	-1.93236	-1.05899	-1.53853	-1.48668	-0.122506	-1.63024	-0.917152	-1.35192	Mitochondria	protein-complex	0.974607	0.569129	P17931	LGALS3	Galectin-3	P17931
-1.20704	-0.331479	-1.51375	-0.670969	-1.13459	-1.31288	-1.46106	-1.59219	-1.37341	0.0169733	-1.14132	-1.61467	PM	Lysosome	0	0.715324	A0A3B3ISV5;Q8N9N7	ENSG00000285942;LRRC57	ENSG00000285942 readthrough, Uncharacterized protein;Leucine-rich repeat-containing protein 57	A0A3B3ISV5;Q8N9N7
-1.78795	0.180293	-1.50791	-1.0566	-1.23994	-1.65647	-1.99891	-1.78597	-1.80942	0.400369	-1.37342	-1.66652	PM	ER	0	0.790214	Q96BJ3	AIDA	Axin interactor, dorsalization-associated protein	Q96BJ3
-1.04065	1.59329	-1.48779	-1.67949	-1.90301	-1.19657	-1.62145	-2.02345	-2.12219	-2.08254	-1.23869	-1.21864	Cytoplasm	endosome-vesicle	0.186948	0.78751	Q96TA1;Q96TA1-2	NIBAN2	Protein Niban 2;Isoform of Q96TA1, Isoform 2 of Protein Niban 2	Q96TA1;Q96TA1-2
-1.24342	1.63367	-1.47401	-1.7298	-1.49898	-1.33057	-1.65696	-2.20733	-1.64129	-1.87399	-1.19911	-1.34158	Cytoplasm	protein-complex	0.158231	0.793548	Q9NPQ8;Q9NPQ8-4	RIC8A	Synembryn-A;Isoform of Q9NPQ8, Isoform 4 of Synembryn-A	Q9NPQ8;Q9NPQ8-4
-1.56574	2.02066	-1.55263	-2.33936	-1.54212	-0.992715	-1.59022	-2.04747	-1.68243	-1.93796	-1.51711	-1.323	Cytoplasm	Mitochondria	0	0.869274	O00499-2;O00499-6	BIN1	Isoform of O00499, Isoform IIB of Myc box-dependent-interacting protein 1;Isoform of O00499, Isoform II2 of Myc box-dependent-interacting protein 1	O00499-2;O00499-6
-1.58518	2.40198	-1.46069	-2.01951	-1.79668	-1.51848	-1.50758	-1.95754	-1.8183	-1.73099	-1.43366	-1.24506	Cytoplasm	Translation	0	0.842713	A0A1W2PNW1;A0A494C0T4;H0YJH6;P42226;P42226-3	STAT6	Isoform of P42226, Signal transducer and activator of transcription (Fragment);Isoform of P42226, Signal transducer and activator of transcription;Isoform of P42226, Signal transducer and activator of transcription;Signal transducer and activator of transcription 6;Isoform of P42226, Isoform 3 of Signal transducer and activator of transcription 6	A0A1W2PNW1;A0A494C0T4;H0YJH6;P42226;P42226-3
-1.87644	1.16091	-1.52102	-1.12964	-1.3068	-0.582203	-1.39194	-1.72701	-1.4067	-1.89662	-1.51319	-1.48324	Cytoplasm	Translation	0.431715	0.732284	P50579	METAP2	Methionine aminopeptidase 2	P50579
-2.04942	0.976791	-1.31625	-1.10121	-1.17713	-0.482426	-1.5195	-1.35406	-1.70777	-2.15676	-1.24522	-1.44918	Cytoplasm	endosome-vesicle	0.683796	0.477071	Q6P1N0;Q6P1N0-2	CC2D1A	Coiled-coil and C2 domain-containing protein 1A;Isoform of Q6P1N0, Isoform 2 of Coiled-coil and C2 domain-containing protein 1A	Q6P1N0;Q6P1N0-2
-2.01283	1.0047	-1.39384	-1.3243	-1.55137	-0.858567	-1.1435	-1.6717	-1.30739	-1.56865	-1.25873	-0.85364	Cytoplasm	protein-complex	0	0.688947	Q9HCJ6	VAT1L	Synaptic vesicle membrane protein VAT-1 homolog-like	Q9HCJ6
-2.43346	1.31935	-1.34008	-1.36112	-1.41476	-0.821765	-1.51084	-1.87287	-1.25205	-1.77833	-1.1642	-1.25326	Cytoplasm	Golgi apparatus	0.17791	0.595226	B4E0T2;P50542;P50542-3;P50542-4	PEX5	Isoform of P50542, PTS1-BP;Peroxisomal targeting signal 1 receptor;Isoform of P50542, Isoform 3 of Peroxisomal targeting signal 1 receptor;Isoform of P50542, Isoform 4 of Peroxisomal targeting signal 1 receptor	B4E0T2;P50542;P50542-3;P50542-4
-2.05325	1.06025	-1.29953	-0.656383	-1.29003	-1.04124	-1.64657	-1.92031	-1.24289	-1.68822	-0.933295	-1.36384	Cytoplasm	Translation	0.250344	0.587338	O15357	INPPL1	Phosphatidylinositol 3,4,5-trisphosphate 5-phosphatase 2	O15357
-2.20795	0.951535	-1.52615	-1.59852	-0.909966	-0.938478	-1.51537	-0.79875	-1.63107	-1.95956	-1.58391	-1.36434	Cytoplasm	Translation	0.18809	0.898918	F8VVL1;O43583	DENR	Isoform of O43583, Density-regulated protein;Density-regulated protein	F8VVL1;O43583
-2.39599	1.38329	-1.48673	-1.684	-1.23846	-1.18171	-1.52323	-0.700045	-2.00355	-1.74196	-1.44282	-1.41118	Cytoplasm	Peroxisome	0	0.872124	A0A0B4J2C3;P13693;Q5W0H4	TPT1	Isoform of P13693, TCTP domain-containing protein;Translationally-controlled tumor protein;Isoform of P13693, TCTP domain-containing protein	A0A0B4J2C3;P13693;Q5W0H4
-2.76143	3.11213	-1.38553	-1.77822	-1.08479	-1.84977	-1.51766	-1.48798	-1.68156	-1.13289	-1.16092	-1.33886	Cytoplasm	PM	0	0.826428	P50135	HNMT	Histamine N-methyltransferase	P50135
-2.97524	3.02215	-1.46289	-2.02935	-1.5179	-1.6432	-1.72365	-1.45107	-1.75778	-1.67205	-1.20598	-1.37296	Cytoplasm	LD	0	0.913694	Q9BRF8	CPPED1	Serine/threonine-protein phosphatase CPPED1	Q9BRF8
-2.81202	2.72626	-1.47724	-1.96628	-1.34777	-1.53396	-1.70699	-1.27243	-2.06548	-1.6643	-1.26375	-1.35897	Cytoplasm	LD	0	0.942585	P12277	CKB	Creatine kinase B-type	P12277
-2.77469	2.43343	-1.48376	-1.98895	-1.26221	-1.72453	-1.74237	-1.56954	-1.3894	-1.76376	-1.34417	-1.35288	Cytoplasm	endosome-vesicle	0	0.928732	Q9NVS9	PNPO	Pyridoxine-5'-phosphate oxidase	Q9NVS9
-3.03463	1.86908	-1.5171	-1.81377	-1.35813	-1.41388	-1.52176	-1.40467	-1.06888	-1.71225	-1.54407	-1.34896	Cytoplasm	Lysosome	0	0.871691	P00390;P00390-2;P00390-3	GSR	Glutathione reductase, mitochondrial;Isoform of P00390, Isoform Cytoplasmic of Glutathione reductase, mitochondrial;Isoform of P00390, Isoform 2 of Glutathione reductase, mitochondrial	P00390;P00390-2;P00390-3
-2.6213	2.10408	-1.38858	-1.64829	-1.0648	-1.58636	-1.5734	-1.56252	-0.943565	-1.55825	-1.31063	-1.31935	Cytoplasm	protein-complex	0	0.79841	P62328	TMSB4X	Thymosin beta-4	P62328
-2.5352	2.06759	-1.41711	-1.78006	-1.14842	-1.43337	-1.50178	-1.51993	-1.22162	-1.67173	-1.37091	-1.26018	Cytoplasm	Translation	0	0.888434	P04080	CSTB	Cystatin-B	P04080
-2.48347	1.88335	-1.44425	-1.85706	-1.14798	-1.47102	-1.66849	-1.30158	-1.19566	-1.63362	-1.42344	-1.27956	Cytoplasm	Translation	0	0.869412	E5RGR0;O75608;O75608-2	LYPLA1	Isoform of O75608, Acyl-protein thioesterase 1 (Fragment);Acyl-protein thioesterase 1;Isoform of O75608, Isoform 2 of Acyl-protein thioesterase 1	E5RGR0;O75608;O75608-2
-2.33753	2.01228	-1.51563	-1.38451	-1.46378	-1.32435	-1.5145	-1.11232	-2.19548	-2.33811	-1.43403	-1.29611	Cytoplasm	PM	0.189939	0.823059	O75131	CPNE3	Copine-3	O75131
-1.95667	2.14748	-1.41912	-1.45165	-1.75236	-1.39123	-1.48599	-1.10216	-2.01169	-1.79045	-1.32548	-1.18169	Cytoplasm	Mitochondria	0	0.858585	Q16543	CDC37	Hsp90 co-chaperone Cdc37	Q16543
-2.11615	2.07345	-1.48098	-1.52744	-1.31414	-1.78274	-1.62933	-1.29978	-1.87806	-1.79698	-1.39797	-1.35344	Cytoplasm	LD	0	0.932874	Q02790	FKBP4	Peptidyl-prolyl cis-trans isomerase FKBP4	Q02790
-2.31038	2.04716	-1.50557	-1.6507	-1.28832	-1.49761	-1.70676	-1.52928	-1.77302	-1.70208	-1.23991	-1.34846	Cytoplasm	LD	0	0.890062	Q96CV9;Q96CV9-2	OPTN	Optineurin;Isoform of Q96CV9, Isoform 2 of Optineurin	Q96CV9;Q96CV9-2
-2.15627	2.12351	-1.58284	-1.432	-1.27525	-1.47836	-1.69567	-1.61316	-1.92475	-1.60517	-1.22437	-1.28881	Cytoplasm	protein-complex	0	0.790283	P55039	DRG2	Developmentally-regulated GTP-binding protein 2	P55039
-1.89473	2.12836	-1.3854	-1.81044	-1.49822	-1.56481	-1.50002	-1.60517	-1.72962	-1.77311	-1.33059	-1.23912	Cytoplasm	Golgi apparatus	0	0.828355	Q15654	TRIP6	Thyroid receptor-interacting protein 6	Q15654
-2.13225	2.09666	-1.49569	-1.82058	-1.69727	-1.66127	-1.66724	-1.4213	-1.67382	-1.78559	-1.19928	-1.23881	Cytoplasm	protein-complex	0	0.889695	Q14019	COTL1	Coactosin-like protein	Q14019
-2.01901	1.97553	-1.48718	-1.52234	-1.69593	-1.49125	-1.58871	-1.31923	-1.74788	-1.87196	-1.38778	-1.25261	Cytoplasm	protein-complex	0	0.910584	P48739;P48739-2;P48739-3	PITPNB	Phosphatidylinositol transfer protein beta isoform;Isoform of P48739, Isoform 2 of Phosphatidylinositol transfer protein beta isoform;Isoform of P48739, Isoform 3 of Phosphatidylinositol transfer protein beta isoform	P48739;P48739-2;P48739-3
-1.94718	1.93777	-1.46428	-1.56189	-1.47559	-1.61087	-1.7418	-1.42934	-1.69777	-1.86868	-1.28177	-1.28278	Cytoplasm	protein-complex	0	0.885924	O00401	WASL	Neural Wiskott-Aldrich syndrome protein	O00401
-2.39622	2.21058	-1.45359	-1.5065	-1.47649	-1.72127	-1.63731	-1.30646	-1.46778	-1.74936	-1.39815	-1.35097	Cytoplasm	endosome-vesicle	0	0.901431	P48147	PREP	Prolyl endopeptidase	P48147
-2.30409	1.98956	-1.44661	-1.59135	-1.25706	-1.52713	-1.54244	-1.17002	-1.61533	-1.71369	-1.47412	-1.3387	Cytoplasm	Mitochondria	0	0.837524	Q16658	FSCN1	Fascin	Q16658
-2.35302	1.84338	-1.42771	-1.5126	-1.32374	-1.34939	-1.63846	-1.25314	-1.46938	-1.72261	-1.20741	-1.34836	Cytoplasm	protein-complex	0	0.878408	P16930	FAH	Fumarylacetoacetase	P16930
-2.20931	1.98514	-1.44412	-1.85789	-1.4584	-1.62189	-1.47268	-1.34004	-1.32146	-1.55644	-1.24421	-1.35165	Cytoplasm	PM	0	0.951457	G3V180;G3V1D3;Q9NY33	DPP3	Isoform of Q9NY33, Dipeptidyl peptidase 3;Isoform of Q9NY33, Dipeptidyl peptidase 3;Dipeptidyl peptidase 3	G3V180;G3V1D3;Q9NY33
-2.45016	1.65056	-1.44127	-1.47206	-1.26878	-1.36853	-1.52381	-1.04853	-1.94661	-1.56965	-1.352	-1.30515	Cytoplasm	protein-complex	0.180775	0.91738	P49588	AARS1	Alanine--tRNA ligase, cytoplasmic	P49588
-2.3939	2.07756	-1.46845	-1.83489	-1.24388	-1.39737	-1.56	-1.04117	-2.14157	-1.65047	-1.25418	-1.32182	Cytoplasm	LD	0	0.952411	J3KQ32;Q9NTK5	OLA1	Isoform of Q9NTK5, Obg-like ATPase 1;Obg-like ATPase 1	J3KQ32;Q9NTK5
-2.24863	1.96325	-1.46911	-1.55321	-1.23375	-1.43267	-1.54943	-1.17142	-1.9269	-1.62899	-1.24955	-1.34068	Cytoplasm	Mitochondria	0	0.851392	P07384	CAPN1	Calpain-1 catalytic subunit	P07384
-2.22213	1.97733	-1.47628	-1.49031	-1.4067	-1.48315	-1.58713	-1.15871	-2.00401	-1.65849	-1.26537	-1.32487	Cytoplasm	LD	0	0.904875	E9PLK3;P55786	NPEPPS	Isoform of P55786, Aminopeptidase;Puromycin-sensitive aminopeptidase	E9PLK3;P55786
-2.34702	2.4509	-1.40299	-1.50964	-1.26163	-1.37796	-1.47845	-0.97651	-1.91772	-1.58642	-1.20535	-1.29995	Cytoplasm	Mitochondria	0	0.804682	P17655	CAPN2	Calpain-2 catalytic subunit	P17655
-2.68121	2.24833	-1.47029	-1.33807	-1.34378	-1.62573	-1.63497	-1.06423	-1.89338	-1.58939	-1.22244	-1.3746	Cytoplasm	LD	0	0.916234	A0AVT1	UBA6	Ubiquitin-like modifier-activating enzyme 6	A0AVT1
-2.23873	2.08588	-1.46929	-1.84469	-1.25569	-1.15685	-1.68513	-1.13877	-1.88626	-1.9843	-1.463	-1.2541	Cytoplasm	Mitochondria	0	0.851991	Q99961	SH3GL1	Endophilin-A2	Q99961
-2.34795	2.02907	-1.47106	-2.00023	-1.39571	-1.40652	-1.56526	-1.15155	-1.84886	-1.79988	-1.39056	-1.28815	Cytoplasm	Translation	0	0.952122	P50395	GDI2	Rab GDP dissociation inhibitor beta	P50395
-2.15439	2.20812	-1.46252	-1.97677	-1.70721	-1.44635	-1.62513	-1.21573	-1.87952	-1.71567	-1.40646	-1.30881	Cytoplasm	ER	0	0.947652	P30043	BLVRB	Flavin reductase (NADPH)	P30043
-2.71729	1.9385	-1.47839	-1.85923	-1.46182	-1.13933	-1.63884	-1.10192	-1.82067	-1.58306	-1.3573	-1.35895	Cytoplasm	Lysosome	0	0.882353	Q9BYB4	GNB1L	Guanine nucleotide-binding protein subunit beta-like protein 1	Q9BYB4
-2.71111	2.43448	-1.47509	-1.81677	-1.42596	-1.50756	-1.67925	-1.31029	-1.85893	-1.59296	-1.16423	-1.35861	Cytoplasm	LD	0	0.948401	Q9NRX4	PHPT1	14 kDa phosphohistidine phosphatase	Q9NRX4
-2.7256	2.42227	-1.45915	-2.03284	-1.35945	-1.58911	-1.6144	-1.31979	-1.71266	-1.64726	-1.26572	-1.35532	Cytoplasm	LD	0	0.965786	P51570;P51570-2	GALK1	Galactokinase;Isoform of P51570, Isoform 2 of Galactokinase	P51570;P51570-2
-2.44644	2.17912	-1.45203	-1.78276	-1.46491	-1.55939	-1.68577	-1.21159	-1.52182	-1.74849	-1.46887	-1.33656	Cytoplasm	endosome-vesicle	0	0.910268	Q96KP4	CNDP2	Cytosolic non-specific dipeptidase	Q96KP4
-2.42502	2.26463	-1.43873	-1.82098	-1.43313	-1.53005	-1.66321	-1.24806	-1.73405	-1.74009	-1.33247	-1.27059	Cytoplasm	protein-complex	0	0.894231	P52565	ARHGDIA	Rho GDP-dissociation inhibitor 1	P52565
-2.55086	2.37201	-1.47343	-1.7963	-1.51771	-1.45879	-1.64515	-1.33727	-1.76098	-1.71736	-1.32112	-1.3247	Cytoplasm	protein-complex	0	0.92821	Q93052	LPP	Lipoma-preferred partner	Q93052
-2.60278	2.29723	-1.48393	-1.76573	-1.50496	-1.63641	-1.70531	-1.31993	-1.7193	-1.71178	-1.26083	-1.34474	Cytoplasm	LD	0	0.957818	P36871	PGM1	Phosphoglucomutase-1	P36871
-2.61408	2.41686	-1.46056	-1.87485	-1.42009	-1.4587	-1.66355	-1.14722	-1.95776	-1.76759	-1.46516	-1.28314	Cytoplasm	LD	0	0.935203	Q12765;Q12765-2	SCRN1	Secernin-1;Isoform of Q12765, Isoform 2 of Secernin-1	Q12765;Q12765-2
-2.67627	2.39456	-1.48944	-1.86913	-1.54169	-1.42198	-1.70959	-1.19965	-2.03205	-1.72392	-1.35591	-1.32645	Cytoplasm	LD	0	0.952483	P68036;P68036-3	UBE2L3	Ubiquitin-conjugating enzyme E2 L3;Isoform of P68036, Isoform 3 of Ubiquitin-conjugating enzyme E2 L3	P68036;P68036-3
-2.74086	2.34244	-1.46905	-1.97014	-1.39656	-1.38825	-1.65482	-1.06825	-2.01377	-1.63924	-1.46971	-1.3303	Cytoplasm	ER	0	0.926663	P10599	TXN	Thioredoxin	P10599
-2.78243	2.35014	-1.46663	-1.76961	-1.18556	-1.47085	-1.64296	-1.11273	-2.0016	-1.56181	-1.11755	-1.37365	Cytoplasm	LD	0	0.937128	P52209;P52209-2	PGD	6-phosphogluconate dehydrogenase, decarboxylating;Isoform of P52209, Isoform 2 of 6-phosphogluconate dehydrogenase, decarboxylating	P52209;P52209-2
-2.70572	2.17975	-1.44273	-1.88057	-1.1424	-1.41162	-1.69957	-1.0933	-1.91711	-1.57151	-1.10739	-1.39156	Cytoplasm	PM	0	0.931492	O75874	IDH1	Isocitrate dehydrogenase [NADP] cytoplasmic	O75874
-1.96025	2.23531	-1.43219	-1.95706	-1.25334	-1.74868	-1.71724	-1.36695	-1.84985	-1.79496	-1.32481	-1.35047	Cytoplasm	Translation	0	0.91504	Q04760;Q04760-2	GLO1	Lactoylglutathione lyase;Isoform of Q04760, Isoform 2 of Lactoylglutathione lyase	Q04760;Q04760-2
-1.93049	2.32015	-1.43236	-2.08635	-1.28102	-1.66408	-1.63049	-1.61774	-1.78939	-1.62639	-1.35742	-1.27429	Cytoplasm	endosome-vesicle	0	0.894946	J3KN29;O00233	PSMD9	Isoform of O00233, 26S proteasome non-ATPase regulatory subunit 9;26S proteasome non-ATPase regulatory subunit 9	J3KN29;O00233
-1.99068	2.0595	-1.42964	-2.02196	-1.13406	-1.55874	-1.59138	-1.42662	-1.70898	-1.64142	-1.21048	-1.33467	Cytoplasm	Translation	0	0.937629	O14558	HSPB6	Heat shock protein beta-6	O14558
-2.12133	2.22043	-1.44182	-2.03363	-1.23747	-1.4489	-1.63657	-1.32283	-1.68909	-1.60437	-1.43338	-1.34482	Cytoplasm	Translation	0	0.925983	P15559;P15559-2	NQO1	NAD(P)H dehydrogenase [quinone] 1;Isoform of P15559, Isoform 2 of NAD(P)H dehydrogenase [quinone] 1	P15559;P15559-2
-2.22056	2.13688	-1.44947	-1.92279	-1.18219	-1.44134	-1.69975	-1.23795	-1.68051	-1.55956	-1.26539	-1.32379	Cytoplasm	Lysosome	0	0.908876	P14174	MIF	Macrophage migration inhibitory factor	P14174
-2.14683	2.05296	-1.45407	-1.87973	-1.20925	-1.53942	-1.655	-1.36249	-1.55405	-1.68196	-1.35275	-1.33058	Cytoplasm	Translation	0	0.938406	C9JBI3;P78330	PSPH	Isoform of P78330, O-phosphoserine phosphohydrolase (Fragment);Phosphoserine phosphatase	C9JBI3;P78330
-2.46069	2.39273	-1.43794	-1.99747	-1.05184	-1.54533	-1.5958	-1.50393	-1.62097	-1.57246	-1.38417	-1.28766	Cytoplasm	endosome-vesicle	0	0.90976	P60673	PFN3	Profilin-3	P60673
-2.23807	2.44407	-1.43389	-2.0086	-1.25859	-1.67431	-1.7012	-1.42483	-1.7943	-1.59257	-1.31284	-1.30453	Cytoplasm	endosome-vesicle	0	0.907843	P49773	HINT1	Histidine triad nucleotide-binding protein 1	P49773
-2.36242	2.35925	-1.43595	-2.04065	-1.19017	-1.66338	-1.63678	-1.3314	-1.93803	-1.52316	-1.20319	-1.32523	Cytoplasm	endosome-vesicle	0	0.933412	A0A5K1VW95;P40925;P40925-3	MDH1	Isoform of P40925, Malate dehydrogenase;Malate dehydrogenase, cytoplasmic;Isoform of P40925, Isoform 3 of Malate dehydrogenase, cytoplasmic	A0A5K1VW95;P40925;P40925-3
-2.27249	2.2373	-1.44215	-2.03166	-1.25938	-1.56716	-1.63665	-1.27332	-2.05996	-1.54456	-1.1573	-1.35993	Cytoplasm	protein-complex	0.0891782	0.941322	A0A2U3TZU2;P06744	GPI	Isoform of P06744, Glucose-6-phosphate isomerase;Glucose-6-phosphate isomerase	A0A2U3TZU2;P06744
-2.99798	2.45073	-1.46189	-1.19859	-1.36316	-1.31266	-1.4982	-1.62972	-1.85079	-1.73181	-1.5406	-1.09265	Cytoplasm	PM	0.192429	0.646904	Q9H425	C1orf198	Uncharacterized protein C1orf198	Q9H425
-2.15492	1.75785	-1.40516	-1.37943	-1.66919	-1.23496	-1.50841	-1.46817	-1.1966	-1.16022	-1.21998	-1.00867	Cytoplasm	endosome-vesicle	0	0.56117	P61024	CKS1B	Cyclin-dependent kinases regulatory subunit 1	P61024
-2.20268	2.27107	-1.46885	-1.43988	-1.61607	-1.27047	-1.46912	-1.79507	-1.41757	-1.74904	-1.3822	-1.21305	Cytoplasm	Translation	0	0.807223	P46734;P46734-2;P46734-3	MAP2K3	Dual specificity mitogen-activated protein kinase kinase 3;Isoform of P46734, Isoform 1 of Dual specificity mitogen-activated protein kinase kinase 3;Isoform of P46734, Isoform 2 of Dual specificity mitogen-activated protein kinase kinase 3	P46734;P46734-2;P46734-3
-2.4493	2.0149	-1.51129	-1.49911	-1.65487	-1.22328	-1.60938	-1.62986	-1.7589	-1.54592	-1.10072	-1.32877	Cytoplasm	LD	0	0.887811	P00492	HPRT1	Hypoxanthine-guanine phosphoribosyltransferase	P00492
-2.07988	1.81166	-1.47186	-0.802406	-1.62241	-1.56967	-1.40823	-1.87259	-1.76385	-1.63936	-0.964628	-1.22321	Cytoplasm	Lysosome	0.0682546	0.707702	Q7Z2Z2	EFL1	Elongation factor-like GTPase 1	Q7Z2Z2
-1.93216	1.66376	-1.45493	-0.837364	-1.37572	-1.34212	-1.44629	-1.66843	-1.71077	-2.03924	-1.23438	-1.24902	Cytoplasm	PM	0.160603	0.685041	O94760	DDAH1	N(G),N(G)-dimethylarginine dimethylaminohydrolase 1	O94760
-2.2407	1.98009	-1.36788	-1.17551	-1.32125	-1.50868	-1.56897	-1.84359	-1.59848	-2.0062	-1.16463	-1.34709	Cytoplasm	Nucleus	0	0.839761	A0A3B3ISQ4;Q9H6S3;Q9H6S3-3	EPS8L2	Isoform of Q9H6S3, Epidermal growth factor receptor kinase substrate 8-like protein 2;Epidermal growth factor receptor kinase substrate 8-like protein 2;Isoform of Q9H6S3, Isoform 3 of Epidermal growth factor receptor kinase substrate 8-like protein 2	A0A3B3ISQ4;Q9H6S3;Q9H6S3-3
-2.6112	1.72466	-1.51201	-0.988881	-1.5273	-1.43043	-1.61474	-1.33532	-1.10887	-1.57402	-1.29644	-1.28718	Cytoplasm	protein-complex	0	0.706524	Q0VDG4;Q0VDG4-2	SCRN3	Secernin-3;Isoform of Q0VDG4, Isoform 2 of Secernin-3	Q0VDG4;Q0VDG4-2
-2.70448	2.21679	-1.47045	-0.99223	-1.57291	-1.61406	-1.64675	-1.33798	-1.28942	-1.55722	-1.28646	-1.39961	Cytoplasm	endosome-vesicle	0	0.842645	P45974-2	USP5	Isoform of P45974, Isoform Short of Ubiquitin carboxyl-terminal hydrolase 5	P45974-2
-2.58381	1.87896	-1.4332	-0.449042	-1.69284	-1.29286	-1.3493	-1.50132	-1.26017	-1.59049	-1.40387	-1.34013	Cytoplasm	Lysosome	0	0.772196	B4E1N1;Q6NXE6;Q6NXE6-2	ARMC6	Isoform of Q6NXE6, Armadillo repeat-containing protein 6;Armadillo repeat-containing protein 6;Isoform of Q6NXE6, Isoform 2 of Armadillo repeat-containing protein 6	B4E1N1;Q6NXE6;Q6NXE6-2
-2.74126	1.628	-1.51117	-0.790759	-1.49824	-1.47315	-1.53758	-1.29798	-1.79857	-1.57778	-1.0003	-1.34748	Cytoplasm	Mitochondria	0	0.851984	P16333	NCK1	Cytoplasmic protein NCK1	P16333
-2.19073	1.93021	-1.45798	-0.923872	-1.44457	-1.23633	-1.47902	-0.99817	-1.85346	-1.42397	-1.3802	-1.32344	Cytoplasm	protein-complex	0	0.629161	Q9NVQ4;Q9NVQ4-2;Q9NVQ4-3	FAIM	Fas apoptotic inhibitory molecule 1;Isoform of Q9NVQ4, Isoform 2 of Fas apoptotic inhibitory molecule 1;Isoform of Q9NVQ4, Isoform 3 of Fas apoptotic inhibitory molecule 1	Q9NVQ4;Q9NVQ4-2;Q9NVQ4-3
-1.69349	1.21883	-1.35361	-1.69178	-0.771879	-1.49072	-1.61553	-1.24734	-1.25859	-1.18963	-0.874183	-1.32215	Cytoplasm	protein-complex	0.315883	0.594518	Q6UWP2	DHRS11	Dehydrogenase/reductase SDR family member 11	Q6UWP2
-1.5295	1.50217	-1.34799	-1.98332	-0.690093	-1.57975	-1.23165	-1.4333	-1.31322	-1.15793	-0.999256	-1.23847	Cytoplasm	Mitochondria	0	0.681389	O75143;O75143-2;O75143-3;O75143-4;O75143-5	ATG13	Autophagy-related protein 13;Isoform of O75143, Isoform 2 of Autophagy-related protein 13;Isoform of O75143, Isoform 3 of Autophagy-related protein 13;Isoform of O75143, Isoform 4 of Autophagy-related protein 13;Isoform of O75143, Isoform 5 of Autophagy-related protein 13	O75143;O75143-2;O75143-3;O75143-4;O75143-5
-1.68405	1.52817	-1.44067	-1.61701	-1.29336	-1.75187	-1.60661	-1.47129	-1.51572	-0.997982	-1.13618	-1.35105	Cytoplasm	protein-complex	0.45019	0.702954	P58004	SESN2	Sestrin-2	P58004
-2.37266	1.36801	-1.37243	-1.60043	-0.767661	-1.6696	-1.18195	-1.53492	-1.27766	-1.31705	-1.07251	-1.26089	Cytoplasm	protein-complex	0	0.563261	P29373	CRABP2	Cellular retinoic acid-binding protein 2	P29373
-2.09912	1.1248	-1.46732	-1.47463	-0.957644	-1.41681	-1.49115	-1.79573	-1.43278	-1.48556	-0.956217	-1.40318	Cytoplasm	Translation	0	0.815321	Q01415	GALK2	N-acetylgalactosamine kinase	Q01415
-2.13361	1.07389	-1.51407	-0.915579	-0.83146	-1.47154	-1.47881	-1.65679	-1.35722	-1.68611	-1.3916	-1.38018	Cytoplasm	LD	0	0.825815	P30520	ADSS2	Adenylosuccinate synthetase isozyme 2	P30520
-2.3233	1.35926	-1.44914	-1.16201	-0.878071	-1.3169	-1.51318	-1.71894	-1.06624	-1.57411	-1.34222	-1.35943	Cytoplasm	protein-complex	0	0.617465	Q8IYB5;Q8IYB5-2;Q8IYB5-3	SMAP1	Stromal membrane-associated protein 1;Isoform of Q8IYB5, Isoform 2 of Stromal membrane-associated protein 1;Isoform of Q8IYB5, Isoform 3 of Stromal membrane-associated protein 1	Q8IYB5;Q8IYB5-2;Q8IYB5-3
-1.82881	1.0306	-1.45555	-1.40635	-0.70669	-1.5135	-1.59866	-2.2185	-0.856215	-1.47862	-1.35592	-1.26939	Cytoplasm	Translation	0	0.58156	Q13951	CBFB	Core-binding factor subunit beta	Q13951
-1.67609	0.892195	-1.3898	-1.6777	-0.35403	-1.37059	-1.12559	-1.81446	-0.760032	-1.39097	-1.21983	-1.33105	Cytoplasm	Nucleus	0.223941	0.581228	A0A6Q8PFK4;P50747	HLCS	Isoform of P50747, Biotin--protein ligase;Biotin--protein ligase	A0A6Q8PFK4;P50747
-1.79924	1.80285	-1.44517	-1.64798	-0.858697	-1.51676	-1.46211	-1.94772	-1.40878	-1.58035	-1.48286	-1.28063	Cytoplasm	Nucleus	0.195909	0.579346	Q9NQ88	TIGAR	Fructose-2,6-bisphosphatase TIGAR	Q9NQ88
-1.91016	2.12863	-1.45873	-2.09379	-0.878096	-1.51603	-1.77237	-2.00806	-1.3296	-1.49741	-1.27667	-1.35621	Cytoplasm	endosome-vesicle	0	0.77166	P09104	ENO2	Gamma-enolase	P09104
-1.50115	1.59459	-1.45305	-2.42552	-1.19797	-1.47238	-1.47164	-1.30608	-1.91867	-1.41472	-1.06902	-1.33467	Cytoplasm	endosome-vesicle	0	0.87103	P55212	CASP6	Caspase-6	P55212
-1.68831	1.9287	-1.4238	-1.63083	-0.987877	-1.66239	-1.60372	-1.2914	-1.763	-1.62844	-1.39293	-1.3314	Cytoplasm	LD	0	0.777224	P34932	HSPA4	Heat shock 70 kDa protein 4	P34932
-2.06611	2.0483	-1.45094	-2.15812	-1.18798	-1.48088	-1.60756	-1.66998	-1.9172	-1.51609	-0.984836	-1.18541	Cytoplasm	Translation	0	0.823342	Q14012	CAMK1	Calcium/calmodulin-dependent protein kinase type 1	Q14012
-1.8095	1.84486	-1.44633	-2.23746	-1.19399	-1.52515	-1.47447	-1.79855	-1.78085	-1.5168	-1.06437	-1.35269	Cytoplasm	protein-complex	0.0968094	0.899606	Q9NQW7-3;Q9NQW7-4	XPNPEP1	Isoform of Q9NQW7, Isoform 3 of Xaa-Pro aminopeptidase 1;Isoform of Q9NQW7, Isoform 4 of Xaa-Pro aminopeptidase 1	Q9NQW7-3;Q9NQW7-4
-1.88278	1.90608	-1.49418	-2.1776	-1.44601	-1.52095	-1.53902	-1.63612	-1.60448	-1.81399	-1.36598	-1.31123	Cytoplasm	LD	0	0.962573	Q00169	PITPNA	Phosphatidylinositol transfer protein alpha isoform	Q00169
-1.99593	1.86324	-1.45653	-2.19552	-1.06628	-1.48712	-1.41177	-1.35066	-1.70532	-1.74766	-1.17767	-1.31744	Cytoplasm	Mitochondria	0	0.904027	Q96LD4	TRIM47	E3 ubiquitin-protein ligase TRIM47	Q96LD4
-1.83514	1.8436	-1.44188	-1.97386	-1.26943	-1.55206	-1.6084	-1.37145	-1.8338	-1.6491	-1.27246	-1.35323	Cytoplasm	protein-complex	0.0523081	0.921717	P22392-2;Q32Q12	NME2;NME1-NME2	Isoform of P22392, Isoform 3 of Nucleoside diphosphate kinase B;Isoform of P22392, Nucleoside diphosphate kinase	P22392-2;Q32Q12
-1.73675	1.80442	-1.44358	-1.958	-1.1683	-1.5376	-1.61902	-1.25501	-1.73577	-1.68385	-1.37802	-1.29759	Cytoplasm	Translation	0	0.911636	P07737	PFN1	Profilin-1	P07737
-1.61933	1.89349	-1.4232	-1.99535	-1.20986	-1.50091	-1.65441	-1.53046	-1.50197	-1.69939	-1.005	-1.29754	Cytoplasm	Nucleus	0	0.836306	P36507	MAP2K2	Dual specificity mitogen-activated protein kinase kinase 2	P36507
-1.87851	1.74279	-1.44032	-2.13953	-1.08283	-1.49018	-1.5879	-1.73687	-1.27514	-1.63061	-1.27101	-1.28257	Cytoplasm	Translation	0	0.911654	C9J0K6;P30626;P30626-2	SRI	Isoform of P30626, Sorcin;Sorcin;Isoform of P30626, Isoform 2 of Sorcin	C9J0K6;P30626;P30626-2
-1.30447	1.64118	-1.48158	-2.17642	-1.40594	-1.46862	-1.62226	-1.52149	-1.90457	-1.73145	-1.43738	-1.19452	Cytoplasm	Mitochondria	0	0.892755	P43487;P43487-2	RANBP1	Ran-specific GTPase-activating protein;Isoform of P43487, Isoform 2 of Ran-specific GTPase-activating protein	P43487;P43487-2
-1.35855	1.52136	-1.48056	-1.99834	-1.2873	-1.25313	-1.56586	-1.72531	-1.89202	-1.57333	-1.30136	-1.27055	Cytoplasm	protein-complex	0.183687	0.895108	P17812	CTPS1	CTP synthase 1	P17812
-1.37842	1.63899	-1.43706	-1.85637	-1.10363	-1.49245	-1.67138	-1.46796	-1.76349	-1.68744	-1.31057	-1.31043	Cytoplasm	Translation	0	0.895859	P00338	LDHA	L-lactate dehydrogenase A chain	P00338
-1.52961	1.36977	-1.53629	-1.78949	-1.2663	-1.40549	-1.6955	-1.32541	-2.03116	-1.87658	-1.47991	-1.2946	Cytoplasm	Mitochondria	0	0.882163	E7ETE2;P12081;P12081-4	HARS1	Isoform of P12081, WHEP-TRS domain-containing protein;Histidine--tRNA ligase, cytoplasmic;Isoform of P12081, Isoform 4 of Histidine--tRNA ligase, cytoplasmic	E7ETE2;P12081;P12081-4
-1.21253	1.47296	-1.47095	-2.1022	-1.53436	-1.66237	-1.67917	-1.62576	-1.56721	-1.90605	-1.39959	-1.22007	Cytoplasm	protein-complex	0	0.844959	P30086	PEBP1	Phosphatidylethanolamine-binding protein 1	P30086
-0.993257	1.40202	-1.50696	-2.11619	-1.37741	-1.55204	-1.87107	-1.50834	-1.88356	-1.77167	-1.17188	-1.3069	Cytoplasm	Nucleus	0	0.851578	Q9H5N1	RABEP2	Rab GTPase-binding effector protein 2	Q9H5N1
-1.63809	1.6342	-1.4198	-1.65797	-0.830654	-1.29297	-1.6655	-1.30091	-2.27503	-1.49869	-0.964775	-1.35478	Cytoplasm	protein-complex	0.232384	0.881851	P04075	ALDOA	Fructose-bisphosphate aldolase A	P04075
-1.92936	1.50804	-1.4707	-1.44938	-1.2096	-1.30591	-1.61208	-1.1012	-2.06047	-1.51723	-1.20349	-1.3597	Cytoplasm	protein-complex	0.121394	0.910458	Q04446	GBE1	1,4-alpha-glucan-branching enzyme	Q04446
-1.81836	1.72339	-1.46121	-1.56148	-1.46391	-1.25456	-1.61355	-1.16061	-2.26649	-1.67994	-1.40337	-1.27326	Cytoplasm	Mitochondria	0	0.858614	Q5T5C7	SARS1	Isoform of P49591, Seryl-tRNA synthetase	Q5T5C7
-1.86793	1.92662	-1.43446	-1.93002	-1.35209	-1.43298	-1.57584	-1.1591	-2.152	-1.58167	-1.26606	-1.31378	Cytoplasm	protein-complex	0.257396	0.903446	P23381	WARS1	Tryptophan--tRNA ligase, cytoplasmic	P23381
-1.70643	1.74125	-1.41594	-1.85193	-1.29306	-1.48846	-1.51356	-1.22988	-2.1489	-1.5488	-1.17855	-1.31441	Cytoplasm	protein-complex	0.257961	0.909809	P22102	GART	Trifunctional purine biosynthetic protein adenosine-3	P22102
-1.92781	1.70747	-1.4667	-1.77811	-1.29265	-1.28096	-1.68798	-1.12466	-2.14287	-1.60421	-1.12164	-1.32721	Cytoplasm	PM	0	0.927317	A0A5F9ZHM4;P07195	LDHB	Isoform of P07195, L-lactate dehydrogenase;L-lactate dehydrogenase B chain	A0A5F9ZHM4;P07195
-1.32958	1.00832	-1.53367	-1.42604	-1.22262	-0.894651	-1.7144	-1.16947	-2.35504	-1.78036	-1.26914	-1.31531	Cytoplasm	protein-complex	0.253659	0.861426	Q86VP6	CAND1	Cullin-associated NEDD8-dissociated protein 1	Q86VP6
-1.43618	0.965234	-1.44989	-1.74684	-1.09844	-1.24258	-1.56237	-1.0748	-1.97234	-1.47556	-1.20481	-1.31853	Cytoplasm	protein-complex	0.256086	0.912659	A0A6Q8PGZ8;P41250	GARS1	Isoform of P41250, Glycine--tRNA ligase;Glycine--tRNA ligase	A0A6Q8PGZ8;P41250
-1.44371	1.44425	-1.4469	-1.93012	-1.1333	-1.11975	-1.66129	-1.24082	-2.325	-1.62392	-1.14548	-1.33328	Cytoplasm	protein-complex	0.162028	0.909848	A0A286YF22;O43175	PHGDH	Isoform of O43175, D-3-phosphoglycerate dehydrogenase;D-3-phosphoglycerate dehydrogenase	A0A286YF22;O43175
-1.7562	1.16519	-1.47332	-1.72905	-1.2027	-1.10611	-1.59485	-1.06282	-2.31746	-1.47678	-1.24432	-1.31362	Cytoplasm	protein-complex	0.240276	0.919643	P26639;P26639-2	TARS1	Threonine--tRNA ligase 1, cytoplasmic;Isoform of P26639, Isoform 2 of Threonine--tRNA ligase 1, cytoplasmic	P26639;P26639-2
-1.71688	1.27667	-1.4816	-1.7432	-1.30738	-1.12255	-1.66272	-1.17987	-1.96466	-1.70677	-1.1454	-1.32967	Cytoplasm	Nucleus	0	0.907714	A0A0C4DGQ5;P04632	CAPNS1	Isoform of P04632, Calcium-activated neutral proteinase small subunit;Calpain small subunit 1	A0A0C4DGQ5;P04632
-1.61999	1.11014	-1.34143	-0.882938	-1.03841	-1.45602	-1.55762	-1.2888	-1.35689	-1.35478	-1.04387	-1.41639	Cytoplasm	Golgi apparatus	0.166092	0.454719	Q8IVD9	NUDCD3	NudC domain-containing protein 3	Q8IVD9
-1.74201	0.927157	-1.276	-0.737469	-0.983058	-1.79377	-1.52444	-1.37592	-1.39462	-1.81156	-0.848453	-1.45528	Cytoplasm	PM	0.757965	0.540336	Q9BZQ8	NIBAN1	Protein Niban 1	Q9BZQ8
-1.9154	1.31429	-1.46463	-0.664625	-1.30574	-1.22142	-1.45323	-0.984773	-1.43223	-1.43432	-1.25149	-1.41998	Cytoplasm	Translation	0.218272	0.655006	Q8WUI4;Q8WUI4-3;Q8WUI4-4;Q8WUI4-5;Q8WUI4-6;Q8WUI4-7	HDAC7	Histone deacetylase 7;Isoform of Q8WUI4, Isoform 3 of Histone deacetylase 7;Isoform of Q8WUI4, Isoform 4 of Histone deacetylase 7;Isoform of Q8WUI4, Isoform 5 of Histone deacetylase 7;Isoform of Q8WUI4, Isoform 6 of Histone deacetylase 7;Isoform of Q8WUI4, Isoform 7 of Histone deacetylase 7	Q8WUI4;Q8WUI4-3;Q8WUI4-4;Q8WUI4-5;Q8WUI4-6;Q8WUI4-7
-1.89051	0.997931	-1.44656	-0.718303	-1.17751	-1.4851	-1.58085	-0.950762	-1.68534	-1.69525	-1.47091	-1.3619	Cytoplasm	Mitochondria	0	0.885608	P15170;P15170-2;P15170-3	GSPT1	Eukaryotic peptide chain release factor GTP-binding subunit ERF3A;Isoform of P15170, Isoform 2 of Eukaryotic peptide chain release factor GTP-binding subunit ERF3A;Isoform of P15170, Isoform 3 of Eukaryotic peptide chain release factor GTP-binding subunit ERF3A	P15170;P15170-2;P15170-3
-1.69955	1.07614	-1.48586	-1.0234	-1.13408	-1.27124	-1.47937	-1.44051	-1.55179	-1.84113	-1.36653	-1.46553	Cytoplasm	Lysosome	0	0.787443	Q9BWD1;Q9BWD1-2	ACAT2	Acetyl-CoA acetyltransferase, cytosolic;Isoform of Q9BWD1, Isoform 2 of Acetyl-CoA acetyltransferase, cytosolic	Q9BWD1;Q9BWD1-2
-1.95399	1.25397	-1.45909	-1.29025	-1.25857	-1.47905	-1.67522	-1.09723	-1.80948	-1.62829	-1.38182	-1.37974	Cytoplasm	protein-complex	0.317232	0.896705	P06733	ENO1	Alpha-enolase	P06733
-2.07331	1.69807	-1.37866	-1.14498	-1.0886	-1.51236	-1.58393	-0.952467	-1.8878	-1.60912	-1.39266	-1.32832	Cytoplasm	LD	0	0.74685	P08238	HSP90AB1	Heat shock protein HSP 90-beta	P08238
-1.91304	1.64767	-1.44806	-1.20444	-1.18457	-1.3841	-1.53468	-1.25791	-1.68851	-1.68647	-1.31232	-1.36773	Cytoplasm	Mitochondria	0	0.845225	Q9H074;Q9H074-2	PAIP1	Polyadenylate-binding protein-interacting protein 1;Isoform of Q9H074, Isoform 2 of Polyadenylate-binding protein-interacting protein 1	Q9H074;Q9H074-2
-1.87727	1.45225	-1.39686	-1.10976	-0.9579	-1.48935	-1.57699	-1.17277	-1.64933	-1.53011	-1.28195	-1.3739	Cytoplasm	LD	0	0.711066	P07900;P07900-2	HSP90AA1	Heat shock protein HSP 90-alpha;Isoform of P07900, Isoform 2 of Heat shock protein HSP 90-alpha	P07900;P07900-2
-1.96984	1.421	-1.41667	-1.22168	-1.04787	-1.58915	-1.49006	-0.992325	-1.7611	-1.67504	-1.32603	-1.33462	Cytoplasm	Mitochondria	0	0.870377	O60271	SPAG9	C-Jun-amino-terminal kinase-interacting protein 4	O60271
-1.23614	1.39955	-1.27184	-1.07514	-1.19087	-1.45793	-1.30824	-0.91977	-1.76851	-1.6302	-1.39753	-1.23767	Cytoplasm	Peroxisome	0.496712	0.364647	Q92890;Q92890-1	UFD1	Ubiquitin recognition factor in ER-associated degradation protein 1;Isoform of Q92890, Isoform Long of Ubiquitin recognition factor in ER-associated degradation protein 1	Q92890;Q92890-1
-1.44572	0.97657	-1.32751	-0.965824	-1.06305	-1.59148	-1.52493	-1.22368	-1.81663	-1.5394	-1.24185	-1.39526	Cytoplasm	Mitochondria	0	0.707209	F8W6G1;Q9UHY1	NRBP1	Isoform of Q9UHY1, Protein kinase domain-containing protein;Nuclear receptor-binding protein	F8W6G1;Q9UHY1
-1.5287	1.24429	-1.43268	-1.03995	-0.925181	-1.63817	-1.68018	-0.983219	-1.80554	-1.5328	-1.38824	-1.31984	Cytoplasm	protein-complex	0.406581	0.756008	A0A0G2JIW1;P0DMV8;P0DMV9	HSPA1B;HSPA1A;HSPA1B	Isoform of P0DMV9, Heat shock 70 kDa protein 1B;Heat shock 70 kDa protein 1A;Heat shock 70 kDa protein 1B	A0A0G2JIW1;P0DMV8;P0DMV9
-2.11671	0.932816	-1.50821	-0.725279	-1.68372	-1.10363	-1.60416	-1.0434	-1.26819	-1.91509	-1.5665	-1.44407	Cytoplasm	Translation	0.511464	0.815401	P63241;P63241-2	EIF5A	Eukaryotic translation initiation factor 5A-1;Isoform of P63241, Isoform 2 of Eukaryotic translation initiation factor 5A-1	P63241;P63241-2
-2.14416	1.50352	-1.48629	-1.16623	-1.92675	-1.42628	-1.64411	-1.09318	-1.35922	-1.91254	-1.32001	-1.36981	Cytoplasm	PM	0	0.898829	Q9HB71	CACYBP	Calcyclin-binding protein	Q9HB71
-2.12958	1.06489	-1.476	-1.10558	-1.70218	-1.31395	-1.51648	-1.24935	-1.24545	-1.91491	-1.30397	-1.19986	Cytoplasm	protein-complex	0	0.81677	Q99816	TSG101	Tumor susceptibility gene 101 protein	Q99816
-2.37494	1.22376	-1.44188	-1.41542	-1.46111	-1.42937	-1.59816	-0.990464	-1.10764	-1.78069	-1.22562	-1.35748	Cytoplasm	PM	0	0.870577	Q14166	TTLL12	Tubulin--tyrosine ligase-like protein 12	Q14166
-1.71887	0.899055	-1.47335	-1.40815	-1.3137	-1.87232	-1.19237	-1.1977	-0.839332	-1.85939	-1.14984	-1.43267	Cytoplasm	Lysosome	0	0.857679	Q08752	PPID	Peptidyl-prolyl cis-trans isomerase D	Q08752
-1.27932	0.693234	-1.45566	-1.33283	-1.48908	-1.0866	-1.64152	-1.43371	-0.726997	-1.61403	-1.18926	-1.14272	Cytoplasm	protein-complex	0	0.610971	P78560	CRADD	Death domain-containing protein CRADD	P78560
-1.70311	0.915234	-1.42457	-1.23603	-1.51246	-0.815835	-1.2469	-1.29149	-0.627803	-1.65468	-1.26563	-1.25059	Cytoplasm	Mitochondria	0	0.582923	Q15785	TOMM34	Mitochondrial import receptor subunit TOM34	Q15785
-1.65957	1.42685	-1.58206	-1.34381	-1.18789	-1.35583	-1.70285	-1.66815	-0.85364	-1.39276	-1.17693	-1.36148	Cytoplasm	PM	0.177046	0.48152	A0A6Q8PFT9;A0A6Q8PG02;A0A6Q8PGB2;A0A6Q8PGW1;Q6UWE0;Q6UWE0-2	LRSAM1	Isoform of Q6UWE0, E3 ubiquitin-protein ligase LRSAM1;Isoform of Q6UWE0, E3 ubiquitin-protein ligase LRSAM1;Isoform of Q6UWE0, E3 ubiquitin-protein ligase LRSAM1;Isoform of Q6UWE0, E3 ubiquitin-protein ligase LRSAM1;E3 ubiquitin-protein ligase LRSAM1;Isoform of Q6UWE0, Isoform 2 of E3 ubiquitin-protein ligase LRSAM1	A0A6Q8PFT9;A0A6Q8PG02;A0A6Q8PGB2;A0A6Q8PGW1;Q6UWE0;Q6UWE0-2
-1.86544	1.52498	-1.46609	-1.1545	-1.15063	-1.18606	-1.49407	-1.63367	-1.32267	-1.42074	-1.15886	-1.20814	Cytoplasm	protein-complex	0.186707	0.674019	A0A0U1RQX8;A0A0U1RR39;A0A1B0GW38;P22681	CBL	Isoform of P22681, E3 ubiquitin-protein ligase CBL;Isoform of P22681, E3 ubiquitin-protein ligase CBL;Isoform of P22681, E3 ubiquitin-protein ligase CBL (Fragment);E3 ubiquitin-protein ligase CBL	A0A0U1RQX8;A0A0U1RR39;A0A1B0GW38;P22681
-2.0918	0.927049	-1.4872	-1.02165	-1.44214	-1.15077	-1.31799	-1.35331	-0.900565	-1.62498	-1.28403	-1.28159	Cytoplasm	protein-complex	0	0.612872	P30154;P30154-2	PPP2R1B	Serine/threonine-protein phosphatase 2A 65 kDa regulatory subunit A beta isoform;Isoform of P30154, Isoform 2 of Serine/threonine-protein phosphatase 2A 65 kDa regulatory subunit A beta isoform	P30154;P30154-2
-1.84192	1.20094	-1.37891	-0.955584	-1.21397	-1.45617	-1.4674	-1.31168	-0.831183	-1.55567	-1.46169	-1.42879	Cytoplasm	ER	0.123999	0.61744	Q14315	FLNC	Filamin-C	Q14315
-1.5554	1.10263	-1.49241	-1.34496	-1.59476	-1.52519	-1.61359	-1.49228	-0.987248	-1.53482	-1.36536	-1.20936	Cytoplasm	protein-complex	0	0.670558	Q14376	GALE	UDP-glucose 4-epimerase	Q14376
-1.44396	1.06268	-1.51185	-1.31208	-1.60926	-1.63271	-1.29853	-1.64027	-1.07352	-1.71912	-1.41142	-1.28838	Cytoplasm	Translation	0	0.810017	P31751	AKT2	RAC-beta serine/threonine-protein kinase	P31751
-1.62423	1.37556	-1.41974	-1.22311	-1.49217	-1.54436	-1.50676	-1.52406	-0.944854	-1.6388	-1.20834	-1.41034	Cytoplasm	Translation	0	0.758329	F5H8H2;Q03426	MVK	Isoform of Q03426, Mevalonate kinase;Mevalonate kinase	F5H8H2;Q03426
-1.56034	1.35046	-1.21938	-1.11569	-1.62137	-1.23911	-1.36844	-1.4043	-1.13816	-1.74708	-0.958541	-1.27125	Cytoplasm	Mitochondria	0.36685	0.486676	P37802;P37802-2	TAGLN2	Transgelin-2;Isoform of P37802, Isoform 2 of Transgelin-2	P37802;P37802-2
-1.80306	1.14306	-1.34234	-0.780487	-1.50517	-1.40553	-1.45786	-1.50055	-1.29383	-1.90731	-0.940127	-1.22879	Cytoplasm	Peroxisome	0.100143	0.63851	Q96F24	NRBF2	Nuclear receptor-binding factor 2	Q96F24
-1.74553	1.05675	-1.39529	-1.14447	-1.41345	-1.50789	-1.51932	-1.51297	-1.0773	-1.80216	-1.16154	-1.36817	Cytoplasm	protein-complex	0	0.842178	P31150	GDI1	Rab GDP dissociation inhibitor alpha	P31150
-1.75314	0.954817	-1.44776	-0.933574	-1.50095	-1.43603	-1.41967	-1.49985	-1.24448	-1.6806	-1.11653	-1.3132	Cytoplasm	protein-complex	0	0.784861	A0A494C0G1;O95394;O95394-4	PGM3	Isoform of O95394, Phosphoacetylglucosamine mutase;Phosphoacetylglucosamine mutase;Isoform of O95394, Isoform 3 of Phosphoacetylglucosamine mutase	A0A494C0G1;O95394;O95394-4
-1.71331	1.31238	-1.47236	-1.02823	-1.64965	-1.0748	-1.72975	-1.31811	-1.2454	-1.45659	-1.23526	-1.11256	Cytoplasm	protein-complex	0	0.633411	Q13158	FADD	FAS-associated death domain protein	Q13158
-1.66	1.29666	-1.44798	-1.17057	-1.63289	-1.22714	-1.6714	-1.29898	-0.984803	-1.53752	-1.20474	-1.19135	Cytoplasm	protein-complex	0	0.650507	A0A0A0MR85;Q03013	GSTM4	Isoform of Q03013, Glutathione transferase;Glutathione S-transferase Mu 4	A0A0A0MR85;Q03013
-1.11897	2.00863	-1.48844	-1.63947	-1.70209	-1.72951	-1.74095	-1.59486	-1.47703	-1.73405	-1.38882	-1.29027	Cytoplasm	Translation	0	0.832188	P78318	IGBP1	Immunoglobulin-binding protein 1	P78318
-1.3855	1.82695	-1.55068	-1.48913	-1.74041	-1.6198	-1.86553	-1.31259	-1.68832	-1.60391	-1.3152	-1.19156	Cytoplasm	protein-complex	0	0.822914	P16949	STMN1	Stathmin	P16949
-1.41195	2.29665	-1.48326	-1.50686	-1.82146	-1.47868	-1.8945	-1.49188	-1.91338	-2.0047	-1.2799	-1.27237	Cytoplasm	protein-complex	0	0.813843	Q5EBL4	RILPL1	RILP-like protein 1	Q5EBL4
-1.55569	1.47998	-1.34779	-1.60831	-1.17428	-1.46947	-1.93539	-1.32499	-0.887789	-1.61253	-1.3004	-1.11969	Cytoplasm	protein-complex	0	0.649397	P53384;P53384-2	NUBP1	Cytosolic Fe-S cluster assembly factor NUBP1;Isoform of P53384, Isoform 2 of Cytosolic Fe-S cluster assembly factor NUBP1	P53384;P53384-2
-1.827	1.60638	-1.47676	-1.76	-1.71877	-1.50703	-1.84324	-1.47803	-0.788634	-1.61288	-1.28851	-1.12092	Cytoplasm	protein-complex	0	0.797462	Q15121;Q15121-2	PEA15	Astrocytic phosphoprotein PEA-15;Isoform of Q15121, Isoform 2 of Astrocytic phosphoprotein PEA-15	Q15121;Q15121-2
-1.62346	1.78885	-1.42041	-1.77311	-1.55842	-1.52918	-1.84032	-1.47123	-0.982062	-1.53867	-1.28404	-1.14951	Cytoplasm	protein-complex	0	0.827148	P06703	S100A6	Protein S100-A6	P06703
-2.16703	1.88584	-1.56348	-1.65121	-1.47088	-1.56028	-1.98463	-1.78297	-0.776365	-1.59891	-1.17251	-1.31446	Cytoplasm	endosome-vesicle	0	0.697803	F6TLX2;Q9HC38-2	GLOD4	Isoform of Q9HC38, Glyoxalase domain-containing protein 4;Isoform of Q9HC38, Isoform 2 of Glyoxalase domain-containing protein 4	F6TLX2;Q9HC38-2
-1.67203	1.27564	-1.45955	-2.13405	-1.33221	-1.12792	-1.55945	-1.28526	-1.38094	-1.78837	-1.17788	-1.34596	Cytoplasm	Lysosome	0	0.819077	Q9NT62;Q9NT62-2	ATG3	Ubiquitin-like-conjugating enzyme ATG3;Isoform of Q9NT62, Isoform 2 of Ubiquitin-like-conjugating enzyme ATG3	Q9NT62;Q9NT62-2
-1.63297	1.27842	-1.45759	-1.84201	-1.08282	-1.35691	-1.71649	-1.29503	-1.50199	-1.64435	-1.3186	-1.32258	Cytoplasm	PM	0	0.887799	P00966	ASS1	Argininosuccinate synthase	P00966
-1.70143	1.44361	-1.52015	-1.97029	-1.52153	-1.5621	-1.71771	-1.29255	-1.30817	-1.6953	-1.28637	-1.28458	Cytoplasm	protein-complex	0	0.892445	O00299	CLIC1	Chloride intracellular channel protein 1	O00299
-1.32181	1.4311	-1.30073	-1.29235	-1.37855	-1.6035	-1.45261	-1.23292	-1.3431	-1.69304	-1.52789	-1.23338	Cytoplasm	protein-complex	0	0.683926	O95989	NUDT3	Diphosphoinositol polyphosphate phosphohydrolase 1	O95989
-1.47887	1.18483	-1.56058	-1.5923	-1.21823	-1.65267	-1.71995	-1.43138	-1.2472	-1.76636	-1.35738	-1.28413	Cytoplasm	protein-complex	0	0.807585	P60484;P60484-2	PTEN	Phosphatidylinositol 3,4,5-trisphosphate 3-phosphatase and dual-specificity protein phosphatase PTEN;Isoform of P60484, Isoform alpha of Phosphatidylinositol 3,4,5-trisphosphate 3-phosphatase and dual-specificity protein phosphatase PTEN	P60484;P60484-2
-1.42795	1.51323	-1.42609	-1.44924	-1.16964	-1.65263	-1.63349	-1.72786	-1.15874	-1.70843	-1.39927	-1.25473	Cytoplasm	Translation	0	0.830713	F5H6Q1;J3KR44;Q96FW1	OTUB1	Isoform of Q96FW1, Ubiquitin thioesterase;Isoform of Q96FW1, Ubiquitin thioesterase;Ubiquitin thioesterase OTUB1	F5H6Q1;J3KR44;Q96FW1
-1.25842	1.66439	-1.40912	-1.78556	-1.5085	-1.34062	-1.6838	-1.51527	-1.37326	-1.59928	-1.10139	-1.15999	Cytoplasm	Golgi apparatus	0.110781	0.554652	G3V4P8;P60983	GMFB	Isoform of P60983, ADF-H domain-containing protein (Fragment);Glia maturation factor beta	G3V4P8;P60983
-1.63516	1.29645	-1.4343	-1.38933	-1.57609	-1.67964	-1.73901	-1.24498	-1.35435	-1.48313	-0.864926	-1.332	Cytoplasm	Nucleus	0.033459	0.788405	Q8TBE9	NANP	N-acylneuraminate-9-phosphatase	Q8TBE9
-1.66163	1.42394	-1.50315	-1.43065	-1.59981	-1.70874	-1.65918	-1.42747	-1.55088	-1.59572	-1.03901	-1.36985	Cytoplasm	endosome-vesicle	0	0.935898	P52888	THOP1	Thimet oligopeptidase	P52888
-1.3243	1.23382	-1.51417	-1.48755	-1.51067	-1.68671	-1.61649	-1.45045	-1.49071	-1.52291	-1.34962	-1.4139	Cytoplasm	PM	0	0.812165	Q13630	GFUS	GDP-L-fucose synthase	Q13630
-1.44657	1.36969	-1.48226	-1.61337	-1.51653	-1.55049	-1.59763	-1.40256	-1.36673	-1.56476	-1.10866	-1.35432	Cytoplasm	endosome-vesicle	0	0.904501	P00491	PNP	Purine nucleoside phosphorylase	P00491
-1.40658	1.43074	-1.54376	-1.68408	-1.65236	-1.61801	-1.69559	-1.27722	-1.64152	-1.71045	-1.22732	-1.32154	Cytoplasm	protein-complex	0	0.901528	Q16222;Q16222-2;Q16222-3	UAP1	UDP-N-acetylhexosamine pyrophosphorylase;Isoform of Q16222, Isoform AGX1 of UDP-N-acetylhexosamine pyrophosphorylase;Isoform of Q16222, Isoform 3 of UDP-N-acetylhexosamine pyrophosphorylase	Q16222;Q16222-2;Q16222-3
-1.38698	1.50935	-1.4735	-1.86046	-1.49078	-1.66657	-1.64022	-1.19423	-1.60848	-1.55652	-1.26082	-1.36115	Cytoplasm	Lysosome	0	0.861907	O75828	CBR3	Carbonyl reductase [NADPH] 3	O75828
-1.3491	1.38237	-1.50788	-1.97997	-1.28752	-1.67302	-1.44492	-1.41161	-1.44724	-1.64703	-1.17597	-1.38793	Cytoplasm	Lysosome	0	0.646096	B0QYS6;B0QYS7;P19484	TFEB	Isoform of P19484, BHLH domain-containing protein;Isoform of P19484, BHLH domain-containing protein;Transcription factor EB	B0QYS6;B0QYS7;P19484
-1.25804	1.50344	-1.39966	-1.5549	-1.08079	-1.40549	-1.39029	-1.70208	-1.72703	-1.32278	-1.19748	-1.24177	Cytoplasm	Mitochondria	0	0.727434	E9PKF6;H7BXH2;Q5H9R7;Q5H9R7-2;Q5H9R7-6	PPP6R3	Isoform of Q5H9R7, Serine/threonine-protein phosphatase 6 regulatory subunit 3;Isoform of Q5H9R7, Serine/threonine-protein phosphatase 6 regulatory subunit 3;Serine/threonine-protein phosphatase 6 regulatory subunit 3;Isoform of Q5H9R7, Isoform 2 of Serine/threonine-protein phosphatase 6 regulatory subunit 3;Isoform of Q5H9R7, Isoform 6 of Serine/threonine-protein phosphatase 6 regulatory subunit…	E9PKF6;H7BXH2;Q5H9R7;Q5H9R7-2;Q5H9R7-6
-1.48062	1.53735	-1.46949	-1.46025	-1.17797	-1.1964	-1.24121	-1.38198	-1.67114	-1.80583	-1.1856	-1.29564	Cytoplasm	endosome-vesicle	0.370419	0.555529	C9IZ93;C9J9P8;C9JF62;Q969M7;Q969M7-2;Q969M7-3;Q969M7-7	UBE2F	Isoform of Q969M7, UBC core domain-containing protein;Isoform of Q969M7, UBC core domain-containing protein (Fragment);Isoform of Q969M7, UBC core domain-containing protein (Fragment);NEDD8-conjugating enzyme UBE2F;Isoform of Q969M7, Isoform 2 of NEDD8-conjugating enzyme UBE2F;Isoform of Q969M7, Isoform 3 of NEDD8-conjugating enzyme UBE2F;Isoform of Q969M7, Isoform 7 of NEDD8-conjugating enzyme U…	C9IZ93;C9J9P8;C9JF62;Q969M7;Q969M7-2;Q969M7-3;Q969M7-7
-1.51141	1.68192	-1.45769	-1.47547	-1.30307	-1.68236	-1.48817	-1.42366	-1.67744	-1.62204	-1.23034	-1.32034	Cytoplasm	protein-complex	0	0.802553	Q86WV7;Q96MW1	CCDC43	Isoform of Q96MW1, Coiled-coil domain-containing protein 43;Coiled-coil domain-containing protein 43	Q86WV7;Q96MW1
-1.51211	1.6236	-1.39881	-1.21577	-1.30468	-1.62364	-1.42171	-1.61752	-1.71809	-1.62011	-1.34939	-1.12888	Cytoplasm	Mitochondria	0	0.707941	Q13287	NMI	N-myc-interactor	Q13287
-1.50089	1.52044	-1.47957	-1.25961	-1.43118	-1.57507	-1.72594	-1.55386	-1.84188	-1.57879	-1.06809	-1.25901	Cytoplasm	protein-complex	0	0.756657	O75157;O75157-2	TSC22D2	TSC22 domain family protein 2;Isoform of O75157, Isoform 2 of TSC22 domain family protein 2	O75157;O75157-2
-1.88	1.25859	-1.47402	-1.54543	-1.32158	-1.12982	-1.43512	-1.5848	-1.63165	-1.64856	-1.16984	-1.35012	Cytoplasm	Translation	0	0.868596	Q9BUK6;Q9BUK6-2	MSTO1	Protein misato homolog 1;Isoform of Q9BUK6, Isoform 2 of Protein misato homolog 1	Q9BUK6;Q9BUK6-2
-1.95904	1.60717	-1.51751	-1.55794	-1.19702	-1.25408	-1.56391	-1.65993	-1.69216	-1.49526	-1.18743	-1.38606	Cytoplasm	Golgi apparatus	0	0.869163	Q86TI2	DPP9	Dipeptidyl peptidase 9	Q86TI2
-1.73563	1.51057	-1.4182	-1.55675	-1.22065	-1.49392	-1.69785	-1.51014	-1.70832	-1.57822	-1.2297	-1.34424	Cytoplasm	Translation	0	0.787583	K7EP07;Q99426;Q99426-2	TBCB	Isoform of Q99426, CAP-Gly domain-containing protein (Fragment);Tubulin-folding cofactor B;Isoform of Q99426, Isoform 2 of Tubulin-folding cofactor B	K7EP07;Q99426;Q99426-2
-1.98419	1.81157	-1.40693	-1.4814	-1.29405	-1.39641	-1.41315	-1.44191	-1.61045	-1.65346	-1.18029	-1.20279	Cytoplasm	Nucleus	0	0.687314	Q9H788;Q9H788-2	SH2D4A	SH2 domain-containing protein 4A;Isoform of Q9H788, Isoform 2 of SH2 domain-containing protein 4A	Q9H788;Q9H788-2
-1.69617	1.73739	-1.41572	-1.37956	-1.35134	-1.29567	-1.45478	-1.46384	-1.78363	-1.39343	-1.29555	-1.18568	Cytoplasm	Lysosome	0	0.59071	A0A0A0MSS8;P42330	AKR1C3	Isoform of P42330, Aldo_ket_red domain-containing protein;Aldo-keto reductase family 1 member C3	A0A0A0MSS8;P42330
-1.76486	1.57545	-1.46293	-1.23644	-1.77907	-1.47352	-1.57496	-1.06942	-1.83684	-2.04859	-1.57711	-1.21033	Cytoplasm	protein-complex	0	0.879049	Q14847;Q14847-2	LASP1	LIM and SH3 domain protein 1;Isoform of Q14847, Isoform 2 of LIM and SH3 domain protein 1	Q14847;Q14847-2
-1.58648	1.5667	-1.46522	-1.47987	-1.69468	-1.54443	-1.64455	-1.31372	-1.70662	-1.95517	-1.36301	-1.25558	Cytoplasm	protein-complex	0	0.903224	Q92597	NDRG1	Protein NDRG1	Q92597
-1.58475	1.38976	-1.40826	-1.34211	-1.59852	-1.55951	-1.59513	-1.18238	-1.63692	-1.99116	-1.44609	-1.23452	Cytoplasm	protein-complex	0	0.811001	Q05209	PTPN12	Tyrosine-protein phosphatase non-receptor type 12	Q05209
-1.88233	1.62984	-1.45194	-1.492	-1.63351	-1.19433	-1.74871	-1.34281	-1.95504	-2.16334	-1.51327	-1.29898	Cytoplasm	Nucleus	0	0.827769	O95747	OXSR1	Serine/threonine-protein kinase OSR1	O95747
-1.79061	1.74564	-1.5064	-1.40287	-1.85108	-1.25314	-1.69937	-1.06712	-1.84211	-1.69347	-1.32088	-1.2416	Cytoplasm	protein-complex	0	0.759537	P55957;P55957-2	BID	BH3-interacting domain death agonist;Isoform of P55957, Isoform 2 of BH3-interacting domain death agonist	P55957;P55957-2
-1.82499	1.76213	-1.46815	-1.52882	-1.49549	-1.53441	-1.64366	-1.17865	-1.62931	-1.68936	-1.28396	-1.38096	Cytoplasm	PM	0	0.912902	P31939	ATIC	Bifunctional purine biosynthesis protein ATIC	P31939
-1.94021	1.7836	-1.46081	-1.51423	-1.45803	-1.43149	-1.70148	-1.14265	-1.79411	-1.59306	-1.17479	-1.33297	Cytoplasm	Nucleus	0	0.890271	P15531;P15531-2	NME1	Nucleoside diphosphate kinase A;Isoform of P15531, Isoform 2 of Nucleoside diphosphate kinase A	P15531;P15531-2
-2.10645	1.50081	-1.45537	-1.6566	-1.40697	-1.40392	-1.70547	-0.874474	-1.51371	-1.68415	-1.36549	-1.27512	Cytoplasm	protein-complex	0	0.813943	O96007	MOCS2	Molybdopterin synthase catalytic subunit	O96007
-1.91174	1.33307	-1.51399	-1.48303	-1.65087	-1.40883	-1.87648	-1.08219	-1.59264	-1.79058	-1.25951	-1.26457	Cytoplasm	protein-complex	0	0.856109	C9J0E4;P01040	CSTA	Isoform of P01040, Cystatin domain-containing protein;Cystatin-A	C9J0E4;P01040
-1.87673	1.17249	-1.48874	-1.60846	-1.4831	-0.927988	-1.37778	-1.61678	-1.31474	-1.99887	-1.40313	-1.31624	Cytoplasm	Translation	0.0327905	0.866577	P35813;P35813-3	PPM1A	Protein phosphatase 1A;Isoform of P35813, Isoform 3 of Protein phosphatase 1A	P35813;P35813-3
-1.61787	1.15142	-1.38678	-1.45591	-1.46255	-1.32348	-1.70286	-1.52946	-1.40855	-1.96451	-1.34748	-1.28086	Cytoplasm	protein-complex	0	0.762842	Q96RR4;Q96RR4-2;Q96RR4-3;Q96RR4-4;Q96RR4-5;Q96RR4-6;Q96RR4-7	CAMKK2	Calcium/calmodulin-dependent protein kinase kinase 2;Isoform of Q96RR4, Isoform 2 of Calcium/calmodulin-dependent protein kinase kinase 2;Isoform of Q96RR4, Isoform 3 of Calcium/calmodulin-dependent protein kinase kinase 2;Isoform of Q96RR4, Isoform 4 of Calcium/calmodulin-dependent protein kinase kinase 2;Isoform of Q96RR4, Isoform 5 of Calcium/calmodulin-dependent protein kinase kinase 2;Isofor…	Q96RR4;Q96RR4-2;Q96RR4-3;Q96RR4-4;Q96RR4-5;Q96RR4-6;Q96RR4-7
-1.64538	1.35306	-1.5118	-1.26581	-1.6135	-1.23293	-1.59349	-1.44302	-1.43262	-1.9466	-1.41995	-1.23747	Cytoplasm	Translation	0	0.791516	P62258	YWHAE	14-3-3 protein epsilon	P62258
-1.60708	1.35888	-1.58953	-1.59212	-1.74517	-1.29314	-1.47838	-1.41671	-1.14344	-2.01493	-1.26666	-1.35346	Cytoplasm	protein-complex	0	0.841236	O00170	AIP	AH receptor-interacting protein	O00170
-1.70223	1.38818	-1.51179	-1.08902	-1.74549	-1.83117	-1.5722	-1.33835	-1.30282	-1.79756	-1.38224	-1.32404	Cytoplasm	endosome-vesicle	0	0.915551	O00154;O00154-4;O00154-6;O00154-7	ACOT7	Cytosolic acyl coenzyme A thioester hydrolase;Isoform of O00154, Isoform 4 of Cytosolic acyl coenzyme A thioester hydrolase;Isoform of O00154, Isoform 6 of Cytosolic acyl coenzyme A thioester hydrolase;Isoform of O00154, Isoform 7 of Cytosolic acyl coenzyme A thioester hydrolase	O00154;O00154-4;O00154-6;O00154-7
-1.54181	1.3479	-1.45984	-1.44664	-1.66168	-1.54834	-1.68863	-1.25256	-1.29307	-1.69643	-1.29664	-1.24167	Cytoplasm	protein-complex	0	0.833266	Q7Z422;Q7Z422-2;Q7Z422-3;Q7Z422-4;Q7Z422-5	SZRD1	SUZ domain-containing protein 1;Isoform of Q7Z422, Isoform 2 of SUZ domain-containing protein 1;Isoform of Q7Z422, Isoform 3 of SUZ domain-containing protein 1;Isoform of Q7Z422, Isoform 4 of SUZ domain-containing protein 1;Isoform of Q7Z422, Isoform 5 of SUZ domain-containing protein 1	Q7Z422;Q7Z422-2;Q7Z422-3;Q7Z422-4;Q7Z422-5
-1.58995	1.50775	-1.44893	-1.3444	-1.6687	-1.56558	-1.76112	-1.24275	-1.40517	-1.63086	-1.34463	-1.23617	Cytoplasm	protein-complex	0	0.911554	Q13541	EIF4EBP1	Eukaryotic translation initiation factor 4E-binding protein 1	Q13541
-1.68245	1.5511	-1.4649	-1.51228	-1.78111	-1.52881	-1.85539	-1.18145	-1.16272	-1.64523	-1.32274	-1.20231	Cytoplasm	protein-complex	0	0.879586	O75368	SH3BGRL	SH3 domain-binding glutamic acid-rich-like protein	O75368
-1.45836	1.17837	-1.5384	-1.17565	-1.95356	-1.42825	-1.64547	-1.32024	-1.2623	-1.90025	-1.23384	-1.21767	Cytoplasm	protein-complex	0	0.760492	P21266	GSTM3	Glutathione S-transferase Mu 3	P21266
-1.42484	1.3551	-1.54783	-1.28402	-1.83126	-1.36912	-1.69429	-1.49438	-1.26876	-1.57142	-1.29586	-1.01593	Cytoplasm	endosome-vesicle	0	0.731129	P55263;P55263-2	ADK	Adenosine kinase;Isoform of P55263, Isoform 2 of Adenosine kinase	P55263;P55263-2
-1.4559	1.33329	-1.52754	-1.32863	-1.7392	-1.36677	-1.692	-1.39279	-1.33188	-1.68282	-1.23269	-1.25432	Cytoplasm	protein-complex	0	0.852641	O14737	PDCD5	Programmed cell death protein 5	O14737
-1.57822	1.34663	-1.55242	-1.47298	-1.9681	-1.67953	-1.72481	-1.55763	-1.06803	-1.85809	-1.27623	-1.30344	Cytoplasm	protein-complex	0	0.838741	F6UJY1;Q5T013	HYI	Isoform of Q5T013, Putative hydroxypyruvate isomerase;Putative hydroxypyruvate isomerase	F6UJY1;Q5T013
-1.67617	1.60919	-1.47573	-1.28419	-1.62228	-1.35558	-1.6693	-1.61278	-1.21512	-1.58213	-1.31434	-1.23427	Cytoplasm	protein-complex	0	0.700452	Q8N4P3	HDDC3	Guanosine-3',5'-bis(diphosphate) 3'-pyrophosphohydrolase MESH1	Q8N4P3
-1.91923	1.73948	-1.43546	-1.39123	-1.70733	-1.55927	-1.57641	-1.56627	-1.14927	-1.62274	-1.32797	-1.18868	Cytoplasm	protein-complex	0	0.857354	Q7LG56	RRM2B	Ribonucleoside-diphosphate reductase subunit M2 B	Q7LG56
-2.08892	1.71101	-1.43847	-1.44996	-1.73982	-1.52366	-1.55034	-1.44046	-1.08466	-1.67729	-1.2986	-1.29282	Cytoplasm	protein-complex	0	0.90463	O14933	UBE2L6	Ubiquitin/ISG15-conjugating enzyme E2 L6	O14933
-1.89054	1.53093	-1.40579	-1.49105	-1.57351	-1.57421	-1.417	-1.55109	-1.02186	-1.65032	-1.32451	-1.23355	Cytoplasm	protein-complex	0	0.749387	J3KTI2;Q9BRT3	MIEN1	Isoform of Q9BRT3, Migration and invasion enhancer 1;Migration and invasion enhancer 1	J3KTI2;Q9BRT3
-1.88998	1.66026	-1.47575	-1.53833	-1.5843	-1.53134	-1.57137	-1.29732	-1.33408	-1.77831	-1.39448	-1.28734	Cytoplasm	Translation	0	0.93025	P13489	RNH1	Ribonuclease inhibitor	P13489
-1.93539	1.54315	-1.48731	-1.50295	-1.59457	-1.38036	-1.56219	-1.30508	-1.31578	-1.80758	-1.40913	-1.26286	Cytoplasm	Translation	0	0.910729	P09936	UCHL1	Ubiquitin carboxyl-terminal hydrolase isozyme L1	P09936
-1.73499	1.35927	-1.48682	-1.50399	-1.64975	-1.47161	-1.62563	-1.34155	-1.17913	-1.85502	-1.50888	-1.2288	Cytoplasm	Translation	0	0.870734	P09211	GSTP1	Glutathione S-transferase P	P09211
-1.92047	1.28957	-1.53957	-1.47878	-1.53206	-1.4996	-1.56328	-1.47053	-1.20624	-1.90229	-1.36891	-1.36009	Cytoplasm	LD	0	0.955763	C9J5N1;Q9BTE6;Q9BTE6-2;Q9BTE6-3	PTGES3L-AARSD1;AARSD1;AARSD1;AARSD1	Isoform of Q9BTE6, PTGES3L-AARSD1 readthrough;Alanyl-tRNA editing protein Aarsd1;Isoform of Q9BTE6, Isoform 2 of Alanyl-tRNA editing protein Aarsd1;Isoform of Q9BTE6, Isoform 3 of Alanyl-tRNA editing protein Aarsd1	C9J5N1;Q9BTE6;Q9BTE6-2;Q9BTE6-3
-1.60581	1.67515	-1.45551	-1.62107	-1.59715	-1.65941	-1.51934	-1.64224	-1.01329	-1.76955	-1.49151	-1.22011	Cytoplasm	Translation	0	0.824967	P09488	GSTM1	Glutathione S-transferase Mu 1	P09488
-1.71986	1.50281	-1.44447	-1.46491	-1.72631	-1.48486	-1.59998	-1.42117	-0.875796	-1.73405	-1.51902	-1.1614	Cytoplasm	protein-complex	0	0.789197	P11441	UBL4A	Ubiquitin-like protein 4A	P11441
-1.76247	1.49779	-1.45479	-1.54954	-1.59456	-1.56375	-1.58405	-1.58916	-0.764488	-1.84064	-1.44225	-1.23431	Cytoplasm	protein-complex	0	0.842361	A0A0A0MRJ6;P22061;P22061-2	PCMT1	Isoform of P22061, Protein-L-isoaspartate O-methyltransferase;Protein-L-isoaspartate(D-aspartate) O-methyltransferase;Isoform of P22061, Isoform 2 of Protein-L-isoaspartate(D-aspartate) O-methyltransferase	A0A0A0MRJ6;P22061;P22061-2
-1.83362	1.87085	-1.41845	-1.28684	-1.58306	-1.51745	-1.62364	-1.72968	-1.58047	-1.75684	-1.1691	-1.30286	Cytoplasm	protein-complex	0	0.85406	Q13546	RIPK1	Receptor-interacting serine/threonine-protein kinase 1	Q13546
-1.5464	2.06118	-1.44566	-1.2566	-1.57153	-1.42937	-1.64499	-1.62044	-1.36224	-1.66497	-1.17632	-1.1842	Cytoplasm	protein-complex	0	0.66214	O00273	DFFA	DNA fragmentation factor subunit alpha	O00273
-1.80813	1.87073	-1.43422	-1.40244	-1.52991	-1.75201	-1.40284	-1.49075	-1.41702	-1.83648	-1.38381	-1.29355	Cytoplasm	protein-complex	0	0.804879	P61086	UBE2K	Ubiquitin-conjugating enzyme E2 K	P61086
-1.8002	1.94996	-1.47035	-1.58923	-1.81	-1.65514	-1.71226	-1.59547	-1.38538	-1.72209	-1.33114	-1.2306	Cytoplasm	protein-complex	0	0.950254	O60925	PFDN1	Prefoldin subunit 1	O60925
-1.57209	1.79731	-1.44606	-1.40376	-1.9427	-1.57765	-1.516	-1.67396	-1.23367	-1.81459	-1.46244	-1.16899	Cytoplasm	Translation	0	0.868762	A0A087WY55;Q9NP79	VTA1	Isoform of Q9NP79, Chromosome 6 open reading frame 55, isoform CRA_b;Vacuolar protein sorting-associated protein VTA1 homolog	A0A087WY55;Q9NP79
-2.04547	1.65742	-1.51829	-1.46438	-1.4488	-1.35728	-1.69792	-1.36614	-1.24358	-1.61693	-1.06998	-1.40965	Cytoplasm	protein-complex	0	0.752349	H3BPB8;P34949	MPI	Isoform of P34949, Mannose-6-phosphate isomerase;Mannose-6-phosphate isomerase	H3BPB8;P34949
-1.97553	1.7738	-1.44615	-1.78383	-1.14459	-1.43574	-1.60716	-1.4019	-1.39643	-1.71528	-1.34231	-1.32541	Cytoplasm	Translation	0	0.923736	P30041	PRDX6	Peroxiredoxin-6	P30041
-2.22271	1.92074	-1.43316	-1.56711	-1.09152	-1.50635	-1.66992	-1.42653	-1.28158	-1.7133	-1.41479	-1.24799	Cytoplasm	Translation	0	0.846777	P07741	APRT	Adenine phosphoribosyltransferase	P07741
-1.96721	1.74525	-1.44251	-1.6043	-1.32159	-1.51296	-1.56279	-1.44498	-1.31189	-1.6527	-1.45531	-1.28358	Cytoplasm	Translation	0	0.904275	P53004	BLVRA	Biliverdin reductase A	P53004
-2.11068	1.68515	-1.44237	-1.50973	-1.2364	-1.62771	-1.44473	-1.50533	-1.18662	-1.70943	-1.44209	-1.26944	Cytoplasm	Translation	0	0.893904	P15121	AKR1B1	Aldo-keto reductase family 1 member B1	P15121
-2.05994	1.76114	-1.44539	-1.57674	-1.26736	-1.54033	-1.58942	-1.70575	-1.054	-1.64927	-1.27085	-1.34564	Cytoplasm	Translation	0	0.839784	O43353	RIPK2	Receptor-interacting serine/threonine-protein kinase 2	O43353
-2.19222	1.55143	-1.44994	-1.79052	-1.08376	-1.45885	-1.7106	-1.64038	-1.12359	-1.75493	-1.29769	-1.31219	Cytoplasm	Translation	0	0.912201	Q99497	PARK7	Parkinson disease protein 7	Q99497
-2.2949	1.83394	-1.46725	-1.85198	-1.25565	-1.26663	-1.72338	-1.51867	-1.24604	-1.58208	-1.16297	-1.34638	Cytoplasm	endosome-vesicle	0	0.886519	H3BLU7;O43488	AKR7A2	Isoform of O43488, Aflatoxin B1 aldehyde reductase member 2 (Fragment);Aflatoxin B1 aldehyde reductase member 2	H3BLU7;O43488
-2.21373	1.84107	-1.47999	-1.44014	-1.71948	-1.46849	-1.60762	-1.23027	-1.41245	-1.81576	-1.47124	-1.27783	Cytoplasm	protein-complex	0	0.897212	P00568;Q5T9B7	AK1	Adenylate kinase isoenzyme 1;Isoform of P00568, Adenylate kinase isoenzyme 1	P00568;Q5T9B7
-2.22269	1.78644	-1.49694	-1.50019	-1.63997	-1.69004	-1.64854	-1.39662	-1.37589	-1.88911	-1.37845	-1.30931	Cytoplasm	endosome-vesicle	0	0.936171	Q9NQR4	NIT2	Omega-amidase NIT2	Q9NQR4
-2.06776	1.91696	-1.5414	-1.64647	-1.65042	-1.65365	-1.6792	-1.48102	-1.45495	-1.8618	-1.46771	-1.27381	Cytoplasm	protein-complex	0	0.935933	H3BUN4;H3BUP2;O60936;O60936-3	NOL3	Isoform of O60936, CARD domain-containing protein (Fragment);Isoform of O60936, CARD domain-containing protein (Fragment);Nucleolar protein 3;Isoform of O60936, Isoform 3 of Nucleolar protein 3	H3BUN4;H3BUP2;O60936;O60936-3
-2.03555	1.58391	-1.48756	-1.26621	-1.76574	-1.38919	-1.58755	-1.30999	-1.15333	-1.67359	-1.48922	-1.23947	Cytoplasm	protein-complex	0	0.801423	Q9BS40	LXN	Latexin	Q9BS40
-2.09461	1.64925	-1.45319	-1.27232	-1.74288	-1.34778	-1.59705	-1.3428	-1.25055	-1.81694	-1.47427	-1.214	Cytoplasm	protein-complex	0	0.841414	Q01995	TAGLN	Transgelin	Q01995
-2.27246	1.72033	-1.47104	-1.38585	-1.57529	-1.20596	-1.53842	-1.38522	-1.3978	-1.84526	-1.3863	-1.26087	Cytoplasm	Translation	0	0.811746	P04083	ANXA1	Annexin A1	P04083
-2.36867	1.70626	-1.48144	-1.29073	-1.56368	-1.46733	-1.50329	-1.36805	-1.20665	-1.79142	-1.55648	-1.22201	Cytoplasm	protein-complex	0	0.864851	E9PRQ7;Q04323	UBXN1	Isoform of Q04323, UBX domain-containing protein 1;UBX domain-containing protein 1	E9PRQ7;Q04323
-2.33293	2.00043	-1.44768	-1.62575	-1.58871	-1.48615	-1.65558	-1.43165	-1.16265	-1.63259	-1.41123	-1.20893	Cytoplasm	protein-complex	0	0.938601	P58546	MTPN	Myotrophin	P58546
-2.39971	1.85677	-1.45734	-1.50061	-1.67755	-1.35885	-1.38896	-1.68214	-1.21713	-1.66808	-1.31245	-1.24357	Cytoplasm	protein-complex	0	0.894532	A0A087WV97;Q8WU79;Q8WU79-2;Q8WU79-3;X6RCC3	SMAP2	Isoform of Q8WU79, Arf-GAP domain-containing protein;Stromal membrane-associated protein 2;Isoform of Q8WU79, Isoform 2 of Stromal membrane-associated protein 2;Isoform of Q8WU79, Isoform 3 of Stromal membrane-associated protein 2;Isoform of Q8WU79, Arf-GAP domain-containing protein (Fragment)	A0A087WV97;Q8WU79;Q8WU79-2;Q8WU79-3;X6RCC3
-1.3802	-0.478451	-1.48269	-0.891526	-1.24503	-1.33709	-1.65799	-0.252861	-0.824682	-2.01453	-1.30396	-1.43089	Translation	Cytoplasm	0.2156	0.776287	O43310;O43310-2	CTIF	CBP80/20-dependent translation initiation factor;Isoform of O43310, Isoform 2 of CBP80/20-dependent translation initiation factor	O43310;O43310-2
-1.18716	-0.337739	-1.57558	-1.15638	-1.58317	-1.27499	-1.53238	0.323672	-1.3033	-1.90631	-1.69634	-1.57532	Translation	Cytoplasm	0.169326	0.784591	O75534;O75534-2	CSDE1	Cold shock domain-containing protein E1;Isoform of O75534, Isoform 2 of Cold shock domain-containing protein E1	O75534;O75534-2
-0.668885	-0.260148	-1.63168	-1.40859	-1.38828	-1.19769	-1.49024	-0.162411	-1.42817	-2.11972	-1.56795	-1.47611	Translation	protein-complex	0.325902	0.734288	P55010	EIF5	Eukaryotic translation initiation factor 5	P55010
-1.2814	0.753507	-1.36111	-1.16116	-1.17811	-1.33754	-1.684	-0.86961	-1.63949	-2.33843	-1.39232	-1.41881	Cytoplasm	Lysosome	0.335859	0.675123	Q05655	PRKCD	Protein kinase C delta type	Q05655
-1.53989	0.120798	-1.59342	-1.1283	-1.14302	-1.16439	-1.36391	0.018863	-1.60958	-2.27139	-1.39519	-1.44874	Cytoplasm	Translation	0.498291	0.617033	Q8ND24	RNF214	RING finger protein 214	Q8ND24
-1.68779	0.614664	-1.67036	-1.23179	-1.20337	-1.48878	-1.58436	-0.17005	-1.6944	-2.11001	-1.54799	-1.61964	Cytoplasm	Translation	0.533768	0.697744	A0A2R8Y4Z8	CCDC9	Isoform of Q9Y3X0, Coiled-coil domain-containing protein 9	A0A2R8Y4Z8
-0.649505	0.229721	-0.488732	-1.12044	-1.25894	-0.987887	-0.823578	-1.81243	-1.61658	-1.73824	-1.42073	-1.48687	Cytoplasm	Lysosome	0.592246	0.341545	Q96HN2-2	AHCYL2	Isoform of Q96HN2, Isoform 2 of Adenosylhomocysteinase 3	Q96HN2-2
-0.578293	0.723339	-1.24588	-1.36611	-1.33809	-1.08019	-0.68754	-1.98228	-1.76764	-1.77499	-1.35278	-1.2966	Cytoplasm	Mitochondria	0.554001	0.390497	A6NMH6;Q92599;Q92599-2;Q92599-4	SEPTIN8	Isoform of Q92599, Septin-type G domain-containing protein;Septin-8;Isoform of Q92599, Isoform 2 of Septin-8;Isoform of Q92599, Isoform 4 of Septin-8	A6NMH6;Q92599;Q92599-2;Q92599-4
-0.640398	0.217188	-1.29037	-1.07895	-1.11019	-1.54442	-0.222621	-1.12422	-1.77982	-1.43554	-1.31181	-1.28225	Cytoplasm	Peroxisome	0.602798	0.418444	Q8TAT6;Q8TAT6-2	NPLOC4	Nuclear protein localization protein 4 homolog;Isoform of Q8TAT6, Isoform 2 of Nuclear protein localization protein 4 homolog	Q8TAT6;Q8TAT6-2
-0.598494	0.125303	-1.03142	-1.26833	-1.12124	-1.40544	-0.824479	-1.3901	-1.86045	-0.827355	-1.08136	-1.4661	Cytoplasm	LD	0.939568	0.402763	Q96RF0-2	SNX18	Isoform of Q96RF0, Isoform 2 of Sorting nexin-18	Q96RF0-2
-1.0832	-0.303502	-1.32391	-1.45925	-1.11457	-0.727126	-0.883336	-1.02605	-1.34913	-1.15509	-1.01153	-1.08858	Cytoplasm	Lysosome	0.176543	0.385711	P27986	PIK3R1	Phosphatidylinositol 3-kinase regulatory subunit alpha	P27986
-0.419776	0.236324	-1.53508	-1.73874	-0.913728	-0.706771	-1.14337	-1.96945	-0.744632	-1.33502	-1.37431	-1.38692	Cytoplasm	protein-complex	0.728898	0.585747	Q92546	RGP1	RAB6A-GEF complex partner protein 2	Q92546
-0.443328	0.00841608	-1.3483	-2.02881	-1.27313	-0.884835	-1.19959	-1.24427	-0.832317	-1.32185	-0.808272	-1.2494	Cytoplasm	Mitochondria	0.167798	0.481307	Q5R3I4	TTC38	Tetratricopeptide repeat protein 38	Q5R3I4
-0.301288	-0.194676	-1.19158	-1.57623	-1.01428	-0.843438	-1.2772	-1.68322	-1.13579	-1.90353	-0.725485	-1.24677	Cytoplasm	LD	0.532131	0.489321	Q14457	BECN1	Beclin-1	Q14457
-0.378167	0.0154374	-1.34979	-1.78831	-1.26059	-1.06492	-1.0334	-1.76463	-1.11883	-1.68633	-1.24124	-1.04503	Cytoplasm	Mitochondria	0.744519	0.476315	D6RER5;D6RGI3;Q9NVA2	SEPTIN11	Isoform of Q9NVA2, Septin-type G domain-containing protein;Isoform of Q9NVA2, Septin-type G domain-containing protein;Septin-11	D6RER5;D6RGI3;Q9NVA2
0.382483	-0.0298175	-1.46047	-1.52767	-1.50441	-1.86865	-1.56364	-1.66013	-1.206	-1.82692	-1.23038	-1.38551	protein-complex	Cytoplasm	0.973943	0.879643	P04424	ASL	Argininosuccinate lyase	P04424
0.741552	-0.725603	-1.57124	-1.41543	-1.11494	-1.44906	-1.51224	-1.42317	-1.19877	-1.81216	-0.935422	-1.29524	protein-complex	Peroxisome	0.258431	0.675457	P61011;P61011-2	SRP54	Signal recognition particle 54 kDa protein;Isoform of P61011, Isoform 2 of Signal recognition particle 54 kDa protein	P61011;P61011-2
0.181476	-0.00384847	-1.39813	-1.38727	-0.500915	-1.7308	-1.5306	-1.6356	-1.39834	-1.18059	-1.15912	-1.39308	protein-complex	Cytoplasm	0.577631	0.723816	H0Y8G9;Q15034	HERC3	HERC3 readthrough, HECT domain-containing protein;Probable E3 ubiquitin-protein ligase HERC3	H0Y8G9;Q15034
-0.179308	-0.0573173	-1.39467	-1.62204	-0.890688	-1.7406	-1.42526	-1.7831	-1.02435	-1.60469	-1.14933	-1.45024	Cytoplasm	Mitochondria	0.121599	0.686344	A0A494C0P1;P04150;P04150-10;P04150-8	NR3C1	Isoform of P04150, Glucocorticoid receptor;Glucocorticoid receptor;Isoform of P04150, Isoform 10 of Glucocorticoid receptor;Isoform of P04150, Isoform Alpha-B of Glucocorticoid receptor	A0A494C0P1;P04150;P04150-10;P04150-8
0.00971357	-0.210636	-1.60255	-1.4719	-1.31326	-0.979278	-1.57074	-0.979097	-2.48616	-2.2226	-1.41062	-1.3773	protein-complex	Cytoplasm	0.716332	0.683417	A0A2U3TZH3;Q05639	EEF1A2	Isoform of Q05639, Elongation factor 1-alpha;Elongation factor 1-alpha 2	A0A2U3TZH3;Q05639
0.0145074	0.53163	-1.43872	-1.51961	-1.22749	-0.964713	-1.46935	-1.4153	-1.49117	-1.59024	-1.33036	-1.25548	Cytoplasm	Nucleus	0.0622617	0.754836	O95749	GGPS1	Geranylgeranyl pyrophosphate synthase	O95749
-0.201745	0.166951	-1.33701	-1.33819	-1.32398	-1.18665	-1.15251	-1.6125	-1.55043	-1.17318	-1.19228	-1.26661	Cytoplasm	protein-complex	0.520931	0.615807	Q6YHU6	THADA	Thyroid adenoma-associated protein	Q6YHU6
-0.0865588	0.619981	-1.53971	-1.67774	-1.31772	-1.40039	-1.44272	-1.83489	-1.75669	-1.78898	-1.31741	-1.23564	Cytoplasm	Lysosome	0.0819951	0.712547	Q6PD74	AAGAB	Alpha- and gamma-adaptin-binding protein p34	Q6PD74
-0.212317	0.360166	-1.44136	-1.73535	-1.24787	-1.40027	-1.26225	-1.91977	-1.79604	-1.68891	-1.25817	-1.43893	Cytoplasm	endosome-vesicle	0.354275	0.648344	P04049;P04049-2	RAF1	RAF proto-oncogene serine/threonine-protein kinase;Isoform of P04049, Isoform 2 of RAF proto-oncogene serine/threonine-protein kinase	P04049;P04049-2
-0.301099	0.377373	-1.44573	-1.33825	-1.22096	-1.19652	-1.59423	-1.95822	-1.66028	-1.76887	-1.10835	-1.37012	Cytoplasm	Nucleus	0	0.757028	M0R0P8;Q13459	MYO9B	Isoform of Q13459, Unconventional myosin-IXb;Unconventional myosin-IXb	M0R0P8;Q13459
-0.357494	0.502565	-1.3021	-1.21361	-1.39186	-1.12303	-1.83142	-2.18026	-1.79518	-2.21825	-0.954416	-1.40884	Cytoplasm	endosome-vesicle	0.793168	0.527453	P48059-3	LIMS1	Isoform of P48059, Isoform 3 of LIM and senescent cell antigen-like-containing domain protein 1	P48059-3
-0.103134	0.715203	-1.47707	-2.02031	-1.24137	-1.37827	-1.50788	-2.02947	-2.52035	-1.34347	-1.35399	-1.15126	Cytoplasm	protein-complex	0.445715	0.77192	Q8TEX9;Q8TEX9-2	IPO4	Importin-4;Isoform of Q8TEX9, Isoform 2 of Importin-4	Q8TEX9;Q8TEX9-2
-0.523875	0.888931	-1.44456	-1.48673	-1.41597	-1.30705	-1.59497	-1.01271	-2.31852	-1.59069	-1.23377	-1.30091	Cytoplasm	protein-complex	0.236884	0.842524	P32119	PRDX2	Peroxiredoxin-2	P32119
-0.332774	0.519366	-1.43704	-1.75295	-1.29768	-1.32529	-1.71794	-1.28715	-2.42007	-1.42707	-1.11343	-1.3387	Cytoplasm	protein-complex	0.472153	0.940224	P04792	HSPB1	Heat shock protein beta-1	P04792
-0.654816	-0.319034	-1.46387	-1.44811	-0.88741	-1.60283	-1.73502	-1.29444	-1.14383	-1.64579	-1.2876	-1.43564	Cytoplasm	Lysosome	0	0.753334	Q9NTM9	CUTC	Copper homeostasis protein cutC homolog	Q9NTM9
-0.648362	0.139797	-1.41824	-1.3456	-0.588712	-1.78379	-1.63891	-0.79793	-1.24265	-1.80865	-1.30812	-1.32322	Cytoplasm	Translation	0.0983683	0.644629	Q32MZ4-4	LRRFIP1	Isoform of Q32MZ4, Isoform 4 of Leucine-rich repeat flightless-interacting protein 1	Q32MZ4-4
-0.470371	-0.035837	-1.47323	-1.10095	-1.09449	-1.17602	-1.77932	-0.745776	-1.16726	-1.845	-1.23679	-1.42171	Cytoplasm	protein-complex	0.810012	0.442713	Q13137;Q13137-3;Q13137-4	CALCOCO2	Calcium-binding and coiled-coil domain-containing protein 2;Isoform of Q13137, Isoform 3 of Calcium-binding and coiled-coil domain-containing protein 2;Isoform of Q13137, Isoform 4 of Calcium-binding and coiled-coil domain-containing protein 2	Q13137;Q13137-3;Q13137-4
-0.493179	-0.314058	-1.47943	-0.906586	-1.84709	-1.31151	-1.57943	-1.35364	-1.24334	-1.80779	-1.40469	-1.41679	Cytoplasm	protein-complex	0.439038	0.924707	P21399	ACO1	Cytoplasmic aconitate hydratase	P21399
-0.463993	-0.259642	-1.45721	-1.27958	-1.43535	-1.20525	-1.42845	-1.49657	-1.24505	-1.83496	-1.14467	-1.34674	Cytoplasm	protein-complex	0.178284	0.867926	E9PFR3;Q14738	PPP2R5D	Isoform of Q14738, Serine/threonine-protein phosphatase 2A 56 kDa regulatory subunit;Serine/threonine-protein phosphatase 2A 56 kDa regulatory subunit delta isoform	E9PFR3;Q14738
-0.563287	-0.122855	-1.30867	-0.975476	-1.318	-1.40782	-1.34493	-0.906011	-1.20711	-1.39473	-1.18091	-1.27104	Cytoplasm	Mitochondria	0	0.633148	Q13107;Q13107-2	USP4	Ubiquitin carboxyl-terminal hydrolase 4;Isoform of Q13107, Isoform 2 of Ubiquitin carboxyl-terminal hydrolase 4	Q13107;Q13107-2
-0.503855	0.14641	-1.37337	-0.956239	-1.36838	-1.58863	-1.3814	-1.35353	-1.2887	-1.75117	-1.53942	-1.27364	Cytoplasm	endosome-vesicle	0	0.696427	A0A087WYT3;Q15185;Q15185-4	PTGES3	Isoform of Q15185, CS domain-containing protein;Prostaglandin E synthase 3;Isoform of Q15185, Isoform 4 of Prostaglandin E synthase 3	A0A087WYT3;Q15185;Q15185-4
-1.19244	-0.152938	-1.51619	-0.823123	-1.36958	-1.05193	-1.64313	-1.12656	-2.12221	-1.82245	-1.53995	-1.39076	Cytoplasm	protein-complex	0.396567	0.916538	Q9BXJ9	NAA15	N-alpha-acetyltransferase 15, NatA auxiliary subunit	Q9BXJ9
-0.165303	-0.170675	-1.45803	-1.34054	-1.66865	-1.36201	-1.54638	-1.54674	-2.1607	-1.53886	-0.896573	-1.35514	protein-complex	Cytoplasm	0.670461	0.756305	Q9H0B6	KLC2	Kinesin light chain 2	Q9H0B6
-0.174039	-0.363411	-1.56857	-1.578	-0.713792	-1.07084	-1.56487	-1.32374	-1.96259	-1.44719	-1.47976	-1.1789	protein-complex	Cytoplasm	0.935517	0.787753	Q14195-2	DPYSL3	Isoform of Q14195, Isoform LCRMP-4 of Dihydropyrimidinase-related protein 3	Q14195-2
-0.462661	-0.55513	-1.46379	-1.07985	-1.00266	-0.928065	-1.56195	-1.04941	-1.81071	-1.41296	-1.23545	-1.31798	protein-complex	Cytoplasm	0.562262	0.852419	P49589-3	CARS1	Isoform of P49589, Isoform 3 of Cysteine--tRNA ligase, cytoplasmic	P49589-3
-0.617066	-0.0385958	-1.36103	-1.3642	-0.8664	-0.900082	-1.3318	-1.11274	-1.63819	-1.42599	-1.05426	-1.16406	Cytoplasm	protein-complex	0.502975	0.357372	C9JEA7;Q9BRC7	PLCD4	Isoform of Q9BRC7, Phosphoinositide phospholipase C;1-phosphatidylinositol 4,5-bisphosphate phosphodiesterase delta-4	C9JEA7;Q9BRC7
-0.648552	-0.0716335	-1.44591	-1.13403	-1.19609	-1.19176	-1.53244	-1.11433	-2.21604	-1.528	-1.33147	-1.31418	Cytoplasm	protein-complex	0.428493	0.886216	P33176	KIF5B	Kinesin-1 heavy chain	P33176
-0.646553	0.0795699	-1.44892	-1.29548	-1.0803	-1.19074	-1.595	-1.20103	-2.21973	-1.46828	-1.26849	-1.3186	Cytoplasm	protein-complex	0.399432	0.9016	A0A1C7CYX9	DPYSL2	Isoform of Q16555, Dihydropyrimidinase-related protein 2	A0A1C7CYX9
-0.166037	0.0719314	-1.37323	-0.943345	-1.12682	-1.34795	-1.71674	-1.39524	-1.95755	-1.5962	-1.29554	-1.34304	Cytoplasm	protein-complex	0.605786	0.743466	P04406	GAPDH	Glyceraldehyde-3-phosphate dehydrogenase	P04406
-0.213909	-0.496465	-1.40492	-0.947233	-1.01955	-1.47472	-1.65763	-1.10043	-2.12555	-1.47572	-1.45942	-1.33024	protein-complex	Cytoplasm	0.335532	0.866621	A0A024RCR6;A0A0G2JK23;P46379;P46379-2;P46379-3	BAG6	Isoform of P46379, BCL2-associated athanogene 6;Isoform of P46379, BCL2-associated athanogene 6;Large proline-rich protein BAG6;Isoform of P46379, Isoform 2 of Large proline-rich protein BAG6;Isoform of P46379, Isoform 3 of Large proline-rich protein BAG6	A0A024RCR6;A0A0G2JK23;P46379;P46379-2;P46379-3
-2.23615	0.387792	-1.38039	-1.06623	-0.612543	-1.1564	-0.6957	-1.95474	-0.676224	-1.43662	-0.999439	-1.21762	Cytoplasm	ER	0.365864	0.339091	Q6ICB0	DESI1	Desumoylating isopeptidase 1	Q6ICB0
-1.79844	0.711199	-1.50162	-1.83498	-0.565757	-1.40597	-1.30143	-2.07016	-1.55448	-1.46187	-0.806502	-1.43339	Cytoplasm	protein-complex	0.238871	0.63594	Q92844	TANK	TRAF family member-associated NF-kappa-B activator	Q92844
-1.35928	0.51552	-1.34564	-1.50604	-0.678819	-1.52796	-0.929709	-1.90117	-1.57898	-1.64916	-0.924293	-1.03542	Cytoplasm	protein-complex	0	0.462607	P31949	S100A11	Protein S100-A11	P31949
-1.14254	0.398655	-1.51408	-1.44588	-0.259888	-2.00074	-1.72821	-1.89357	-1.24414	-1.59497	-1.21911	-0.982692	Cytoplasm	Nucleus	0.603972	0.668617	Q9NP77	SSU72	RNA polymerase II subunit A C-terminal domain phosphatase SSU72	Q9NP77
-1.51677	0.403233	-1.47086	-1.25193	-0.63112	-1.08787	-1.04614	-1.70754	-0.972356	-1.48201	-0.939049	-1.29149	Cytoplasm	protein-complex	0.533127	0.384401	O43572	AKAP10	A-kinase anchor protein 10, mitochondrial	O43572
-1.64906	-0.0328341	-1.52986	-1.58433	-0.611612	-1.26461	-1.57101	-1.78965	-0.835954	-1.71998	-1.16995	-1.30711	Cytoplasm	Nucleus	0.291738	0.605895	Q99447;Q99447-3	PCYT2	Ethanolamine-phosphate cytidylyltransferase;Isoform of Q99447, Isoform 3 of Ethanolamine-phosphate cytidylyltransferase	Q99447;Q99447-3
-1.40969	0.191263	-1.37285	-1.57413	-0.217306	-1.50319	-1.37335	-1.68999	-0.928739	-1.29103	-1.26172	-1.24367	Cytoplasm	Translation	0	0.501517	C9JRZ8;C9JRZ8-2;O60218	AKR1B15;AKR1B15;AKR1B10	Aldo-keto reductase family 1 member B15;Isoform of C9JRZ8, Isoform 2 of Aldo-keto reductase family 1 member B15;Aldo-keto reductase family 1 member B10	C9JRZ8;C9JRZ8-2;O60218
-1.40131	-0.294724	-1.47951	-1.24456	0.0423025	-1.55193	-1.31979	-1.75447	-1.26904	-1.61779	-1.22319	-1.36705	Nucleus	Cytoplasm	0.64938	0.588949	A0A494C066;B7Z4W5;Q16773	KYAT1	KYAT1 readthrough, Aminotran_1_2 domain-containing protein;Isoform of Q16773, Aminotran_1_2 domain-containing protein;Kynurenine--oxoglutarate transaminase 1	A0A494C066;B7Z4W5;Q16773
-1.81113	0.252848	-1.37866	-0.978107	-0.117195	-1.45694	-1.61715	-1.40453	-1.14283	-1.28383	-1.05239	-1.26095	Cytoplasm	Nucleus	0.514612	0.277378	A0A2R8YDT1;P15104	GLUL	Isoform of P15104, Glutamine synthetase;Glutamine synthetase	A0A2R8YDT1;P15104
-1.79025	0.567571	-0.892346	-0.922253	-0.969394	-0.921458	-1.67474	-1.80605	-1.74406	-0.604743	-1.38268	-1.32894	Cytoplasm	PM	0.608854	0.553847	Q8IZ21;Q8IZ21-2;Q8IZ21-3	PHACTR4	Phosphatase and actin regulator 4;Isoform of Q8IZ21, Isoform 2 of Phosphatase and actin regulator 4;Isoform of Q8IZ21, Isoform 3 of Phosphatase and actin regulator 4	Q8IZ21;Q8IZ21-2;Q8IZ21-3
-1.36062	-0.0283864	-1.11702	-0.291291	-0.741501	-1.12308	-1.68049	-1.58394	-1.29163	-1.03274	-1.43036	-1.33105	Cytoplasm	Lysosome	0.44186	0.404032	P19532	TFE3	Transcription factor E3	P19532
-1.72685	-0.225893	-1.42548	0.0149664	-0.672479	-1.21521	-1.53717	-1.62542	-1.67647	-1.27743	-1.14282	-1.43494	endosome-vesicle	Cytoplasm	1	0.626289	O75170;O75170-2;O75170-3;O75170-4;O75170-5;O75170-6	PPP6R2	Serine/threonine-protein phosphatase 6 regulatory subunit 2;Isoform of O75170, Isoform 2 of Serine/threonine-protein phosphatase 6 regulatory subunit 2;Isoform of O75170, Isoform 3 of Serine/threonine-protein phosphatase 6 regulatory subunit 2;Isoform of O75170, Isoform 4 of Serine/threonine-protein phosphatase 6 regulatory subunit 2;Isoform of O75170, Isoform 5 of Serine/threonine-protein phosph…	O75170;O75170-2;O75170-3;O75170-4;O75170-5;O75170-6
-0.730845	-0.623277	-1.3958	-0.540594	-0.76097	-1.79204	-0.927943	-1.28335	-1.17332	-1.71041	-1.07034	-0.983279	endosome-vesicle	Nucleus	0.6259	0.263628	Q96C19	EFHD2	EF-hand domain-containing protein D2	Q96C19
-0.943133	0.249362	-1.37335	-0.852628	-1.2403	-1.50327	-1.61779	-1.39719	-0.754515	-1.30079	-0.775867	-0.915242	Cytoplasm	Lysosome	0.122801	0.242733	G3V2U7;P07311	ACYP1	Isoform of P07311, Acylphosphatase;Acylphosphatase-1	G3V2U7;P07311
-1.04055	0.0623099	-1.48703	-0.466547	-0.956039	-1.76647	-1.75371	-1.3402	-1.02353	-1.13725	-1.14846	-1.55824	Cytoplasm	Translation	0.99627	0.453639	P09382	LGALS1	Galectin-1	P09382
-1.18114	-0.0397396	-1.14918	-0.249003	-0.930988	-1.57535	-1.38302	-1.3626	-0.804816	-1.44624	-1.28796	-1.38369	Cytoplasm	Nucleus	0	0.49272	P00441	SOD1	Superoxide dismutase [Cu-Zn]	P00441
-0.893084	-0.11718	-1.35272	-1.3189	-0.64367	-1.70432	-1.3407	-1.24861	-0.797366	-1.02602	-1.07624	-1.11918	Cytoplasm	Peroxisome	0.244509	0.276663	Q9BTX7	TTPAL	Alpha-tocopherol transfer protein-like	Q9BTX7
-1.01571	0.122111	-1.21146	-1.25429	-0.529599	-1.52067	-1.07575	-1.20933	-0.941949	-1.46267	-1.02333	-1.21351	Cytoplasm	Peroxisome	0.313354	0.391554	O43318;O43318-2	MAP3K7	Mitogen-activated protein kinase kinase kinase 7;Isoform of O43318, Isoform 1A of Mitogen-activated protein kinase kinase kinase 7	O43318;O43318-2
-0.942327	-0.115082	-1.41109	-1.07322	-1.03302	-1.40667	-1.34937	-1.4187	-1.38832	-1.29304	-0.906176	-1.37346	Cytoplasm	protein-complex	0.688337	0.585904	Q15048	LRRC14	Leucine-rich repeat-containing protein 14	Q15048
-0.854608	-0.138707	-1.45094	-0.709071	-0.837854	-1.34271	-1.08417	-1.38515	-1.67192	-1.36475	-1.2868	-1.33185	Cytoplasm	PM	0.138347	0.516921	Q16537;Q16537-2	PPP2R5E	Serine/threonine-protein phosphatase 2A 56 kDa regulatory subunit epsilon isoform;Isoform of Q16537, Isoform 2 of Serine/threonine-protein phosphatase 2A 56 kDa regulatory subunit epsilon isoform	Q16537;Q16537-2
-1.42098	-0.00492788	-1.4484	-0.808588	-1.12871	-1.21809	-1.17695	-0.728611	-1.32381	-1.31153	-0.856686	-1.35785	Cytoplasm	endosome-vesicle	0.33659	0.397391	Q8TC76	FAM110B	Protein FAM110B	Q8TC76
-1.58379	0.127615	-1.3762	-0.902412	-1.0248	-1.59895	-1.37102	-1.18946	-1.31146	-1.19452	-0.653058	-1.42212	Cytoplasm	PM	0.845613	0.509818	Q6P9B6	MEAK7	MTOR-associated protein MEAK7	Q6P9B6
-1.48597	0.122451	-1.38099	-0.792311	-0.624588	-1.47022	-1.03453	-1.08733	-0.955761	-1.63417	-1.1906	-1.17064	Cytoplasm	Peroxisome	0.185011	0.535124	Q86X02	CDR2L	Cerebellar degeneration-related protein 2-like	Q86X02
-1.38662	-0.0369007	-1.41562	-0.656556	-0.748971	-1.40076	-1.17423	-1.25222	-1.22125	-1.36986	-1.19044	-1.43762	Cytoplasm	protein-complex	0.754003	0.519536	A0A2R8Y6I6	DYRK1A	Isoform of Q13627, Dual-specificity kinase	A0A2R8Y6I6
-1.04683	0.253574	-1.5316	-1.09787	-1.48417	-0.694673	-1.84833	-1.54215	-1.08921	-1.26923	-1.34396	-1.17877	Cytoplasm	Golgi apparatus	0.233667	0.4016	P45984;P45984-2;P45984-3;P45984-4	MAPK9	Mitogen-activated protein kinase 9;Isoform of P45984, Isoform Alpha-1 of Mitogen-activated protein kinase 9;Isoform of P45984, Isoform Beta-1 of Mitogen-activated protein kinase 9;Isoform of P45984, Isoform Beta-2 of Mitogen-activated protein kinase 9	P45984;P45984-2;P45984-3;P45984-4
-1.44337	-0.257102	-1.44774	-1.0392	-0.858129	-0.757167	-1.74364	-0.836822	-1.16309	-1.44729	-0.979733	-1.26525	Cytoplasm	Golgi apparatus	0.140066	0.486471	P07902	GALT	Galactose-1-phosphate uridylyltransferase	P07902
-1.35759	-0.176593	-1.38476	-0.877595	-1.03124	-0.845546	-1.62543	-1.26583	-0.810301	-1.57806	-0.901445	-1.10527	Cytoplasm	Golgi apparatus	0.309452	0.377845	Q9NSK7-4	C19orf12	Isoform of Q9NSK7, Isoform 1 of Protein C19orf12	Q9NSK7-4
-1.25121	0.372462	-1.45512	-0.900694	-1.03766	-0.865787	-1.70389	-1.23508	-0.983048	-1.44278	-1.16299	-1.1517	Cytoplasm	Golgi apparatus	0.0209957	0.649964	H3BQR0;H3BRI5;H3BSK1;H3BTA6;O95149	SNUPN	Isoform of O95149, IBB domain-containing protein (Fragment);Isoform of O95149, RNA U transporter 1 (Fragment);Isoform of O95149, RNA U transporter 1 (Fragment);Isoform of O95149, RNA U transporter 1 (Fragment);Snurportin-1	H3BQR0;H3BRI5;H3BSK1;H3BTA6;O95149
-1.30847	0.0701188	-1.25175	-0.927162	-1.31067	-1.05498	-1.12487	-1.6335	-1.06402	-1.91145	-1.18255	-1.22792	Cytoplasm	Lysosome	0.172203	0.634012	Q9BXW6	OSBPL1A	Oxysterol-binding protein-related protein 1	Q9BXW6
-0.933083	0.4154	-1.18517	-1.04466	-1.12486	-1.13098	-0.869243	-1.25068	-1.14678	-1.48614	-1.15161	-1.27188	Cytoplasm	PM	0.224106	0.435313	Q96EP0	RNF31	E3 ubiquitin-protein ligase RNF31	Q96EP0
-1.25684	0.526174	-1.17104	-0.414461	-1.23682	-1.07238	-0.658436	-1.4988	-1.35384	-1.82848	-1.20012	-1.39714	Cytoplasm	LD	0.762188	0.359846	Q86UU1;Q86UU1-2	PHLDB1	Pleckstrin homology-like domain family B member 1;Isoform of Q86UU1, Isoform 2 of Pleckstrin homology-like domain family B member 1	Q86UU1;Q86UU1-2
-1.00423	0.117733	-1.06141	-1.35669	-1.68331	-1.24295	-0.965277	-1.45862	-0.82846	-1.30354	-1.15226	-1.02971	Cytoplasm	Peroxisome	0.492239	0.390663	O43865	AHCYL1	S-adenosylhomocysteine hydrolase-like protein 1	O43865
-1.44392	0.371054	-1.47905	-0.636663	-1.7067	-1.74185	-1.54023	-1.46324	-0.481638	-1.75844	-1.45279	-1.29059	Cytoplasm	protein-complex	0	0.827837	P14324;P14324-2	FDPS	Farnesyl pyrophosphate synthase;Isoform of P14324, Isoform 2 of Farnesyl pyrophosphate synthase	P14324;P14324-2
-1.39782	0.186142	-1.4447	-0.489647	-1.62537	-1.14047	-1.58687	-1.2853	-0.740543	-1.70017	-1.37148	-1.11313	Cytoplasm	protein-complex	0	0.640094	P40763-2	STAT3	Isoform of P40763, Isoform Del-701 of Signal transducer and activator of transcription 3	P40763-2
-2.04052	0.116439	-1.4598	-0.373026	-1.1762	-0.888026	-1.31743	-1.34565	-0.900282	-1.64782	-1.30277	-1.20407	Cytoplasm	protein-complex	0	0.497294	Q9NVG8	TBC1D13	TBC1 domain family member 13	Q9NVG8
-1.49266	0.276691	-1.43732	-0.552381	-1.45044	-1.08058	-1.0265	-1.83476	-0.784354	-1.39736	-1.42877	-1.18339	Cytoplasm	Mitochondria	0.37966	0.450173	Q8IYB1	MB21D2	Protein MB21D2	Q8IYB1
-1.47045	-0.163616	-1.12329	-0.346512	-1.31533	-1.26821	-1.33249	-1.76973	-0.647271	-1.66762	-1.01994	-1.12229	Cytoplasm	Mitochondria	0.359496	0.488104	B7ZC38;Q9NR46	SH3GLB2	Isoform of Q9NR46, Endophilin-B2;Endophilin-B2	B7ZC38;Q9NR46
-1.46495	0.254939	-1.4932	-0.0229641	-1.20546	-2.2574	-1.67057	-1.51258	-1.56942	-1.73597	-1.08428	-1.64006	Cytoplasm	endosome-vesicle	1	0.725105	P61764	STXBP1	Syntaxin-binding protein 1	P61764
-1.44971	-0.110162	-1.45748	-0.117674	-1.13012	-1.91353	-1.14802	-0.961752	-1.75772	-1.88546	-1.22084	-1.37339	Cytoplasm	endosome-vesicle	0.764532	0.535246	Q93034	CUL5	Cullin-5	Q93034
-1.32666	0.333521	-1.3523	-0.484753	-0.942411	-1.4344	-1.58676	-1.35723	-1.36534	-1.69448	-1.36988	-1.33145	Cytoplasm	Mitochondria	0	0.73226	P30622-2	CLIP1	Isoform of P30622, Isoform 3 of CAP-Gly domain-containing linker protein 1	P30622-2
-1.01926	0.662237	-1.4112	-0.604855	-0.990487	-1.5707	-1.5505	-1.63498	-1.51611	-1.60907	-1.18952	-1.39228	Cytoplasm	Lysosome	0.0940111	0.647496	O60502;O60502-4	OGA	Protein O-GlcNAcase;Isoform of O60502, Isoform 4 of Protein O-GlcNAcase	O60502;O60502-4
-1.21254	0.543927	-1.46986	-0.502544	-1.62797	-1.22657	-1.54554	-1.362	-1.6873	-1.45865	-1.36824	-1.27857	Cytoplasm	Translation	0.201681	0.774487	O75688	PPM1B	Protein phosphatase 1B	O75688
-1.16082	0.305073	-1.43075	-0.531123	-1.08975	-1.46259	-1.64574	-0.943793	-1.86546	-1.47777	-1.43234	-1.32366	Cytoplasm	Mitochondria	0	0.752403	O43776	NARS1	Asparagine--tRNA ligase, cytoplasmic	O43776
-1.3047	0.675342	-1.54617	-0.774705	-1.46263	-1.398	-1.52711	-0.809476	-1.33592	-1.9115	-0.983529	-1.25024	Cytoplasm	LD	0.249419	0.514982	Q15691	MAPRE1	Microtubule-associated protein RP/EB family member 1	Q15691
-1.19885	0.323194	-1.49412	-0.466166	-1.32774	-1.34688	-1.64256	-0.881066	-1.54237	-1.7003	-1.03078	-1.46943	Cytoplasm	endosome-vesicle	0.451689	0.470722	E9PPQ1;J3KNE7;Q16890;Q16890-5	TPD52L1	Isoform of Q16890, Tumor protein D53;Isoform of Q16890, Tumor protein D53;Tumor protein D53;Isoform of Q16890, Isoform 5 of Tumor protein D53	E9PPQ1;J3KNE7;Q16890;Q16890-5
-1.07285	0.327228	-1.49999	-0.455292	-1.49795	-1.16983	-1.35324	-1.98743	-1.38993	-1.98358	-1.01628	-1.13555	Cytoplasm	LD	0.231254	0.584032	K7EMC9;Q969T9	WBP2	Isoform of Q969T9, GRAM domain-containing protein;WW domain-binding protein 2	K7EMC9;Q969T9
-0.830762	0.399436	-1.5022	-0.32316	-1.1293	-1.24651	-1.68451	-1.97762	-1.67787	-1.97643	-1.35599	-1.35035	Cytoplasm	Mitochondria	0	0.831744	Q92882	OSTF1	Osteoclast-stimulating factor 1	Q92882
-1.37175	0.891803	-1.27508	-0.488763	-1.23261	-1.08391	-1.65523	-1.71995	-1.30356	-1.94102	-1.39843	-1.25648	Cytoplasm	Lysosome	0.305818	0.523787	P16298;P16298-3;P16298-4	PPP3CB	Serine/threonine-protein phosphatase 2B catalytic subunit beta isoform;Isoform of P16298, Isoform 3 of Serine/threonine-protein phosphatase 2B catalytic subunit beta isoform;Isoform of P16298, Isoform 4 of Serine/threonine-protein phosphatase 2B catalytic subunit beta isoform	P16298;P16298-3;P16298-4
-1.65134	0.581109	-1.30556	-0.0686948	-1.10511	-0.989779	-1.5029	-1.78897	-1.50203	-2.0132	-1.25836	-1.22515	Cytoplasm	endosome-vesicle	0.624315	0.586519	A0A0U1RQE4;A0A494C1M0	SH3D19	Isoform of Q5HYK7, SH3 domain-containing protein 19;Isoform of Q5HYK7, SH3 domain-containing protein 19	A0A0U1RQE4;A0A494C1M0
-1.70307	0.539822	-1.48683	-0.517622	-1.71201	-0.973626	-1.15252	-1.45107	-1.7108	-2.20485	-1.36467	-1.28197	Cytoplasm	endosome-vesicle	0.158006	0.759729	Q15208	STK38	Serine/threonine-protein kinase 38	Q15208
-1.75078	0.808639	-1.53227	-0.278612	-1.85402	-1.00402	-1.28517	-1.36676	-1.377	-1.827	-1.40557	-1.30881	Cytoplasm	LD	0.100307	0.747405	P28482	MAPK1	Mitogen-activated protein kinase 1	P28482
-2.06753	0.825585	-1.49969	-0.386509	-1.63372	-1.26851	-1.53174	-1.2793	-1.43338	-2.04491	-1.28689	-1.20708	Cytoplasm	protein-complex	0	0.768355	P09525	ANXA4	Annexin A4	P09525
-1.67985	0.977407	-1.40445	-0.56021	-1.53131	-1.27325	-1.15085	-1.19067	-1.35993	-1.95509	-1.03157	-1.27534	Cytoplasm	protein-complex	0	0.526991	Q96F85	CNRIP1	CB1 cannabinoid receptor-interacting protein 1	Q96F85
-1.71565	0.550805	-1.52336	-0.192772	-1.68054	-1.62575	-1.2028	-1.63189	-1.32353	-2.06439	-1.11944	-1.32552	Cytoplasm	Mitochondria	0.169411	0.643083	P41240	CSK	Tyrosine-protein kinase CSK	P41240
-1.61399	1.3169	-1.5842	-0.99063	-1.74737	-1.21966	-1.79104	-1.27055	-1.85193	-2.15389	-1.313	-1.25268	Cytoplasm	protein-complex	0	0.701956	Q9GZZ9;Q9GZZ9-2	UBA5	Ubiquitin-like modifier-activating enzyme 5;Isoform of Q9GZZ9, Isoform 2 of Ubiquitin-like modifier-activating enzyme 5	Q9GZZ9;Q9GZZ9-2
-1.74326	1.56636	-1.52138	-0.708694	-1.88521	-1.47772	-1.55875	-1.299	-1.75748	-2.19749	-1.53972	-1.38746	Cytoplasm	protein-complex	0	0.835476	Q8IVM0	CCDC50	Coiled-coil domain-containing protein 50	Q8IVM0
-1.96474	0.697424	-0.80647	-0.0677369	-1.33141	-1.20862	-1.39989	-1.0999	-2.12142	-2.10376	-1.36305	-1.27817	Cytoplasm	PM	0.556062	0.593474	Q02952;Q02952-2;Q02952-3	AKAP12	A-kinase anchor protein 12;Isoform of Q02952, Isoform 2 of A-kinase anchor protein 12;Isoform of Q02952, Isoform 3 of A-kinase anchor protein 12	Q02952;Q02952-2;Q02952-3
-2.36722	0.720121	-1.48304	-1.54645	-1.26324	-1.46698	-1.5978	-1.49515	-0.393094	-1.73417	-1.37968	-1.3544	Cytoplasm	PM	0	0.871325	P49189-3	ALDH9A1	Isoform of P49189, Isoform 3 of 4-trimethylaminobutyraldehyde dehydrogenase	P49189-3
-1.37738	0.718928	-1.46542	-1.05425	-0.730241	-1.34464	-1.16042	-0.826338	-0.872903	-1.54551	-1.03109	-1.47186	Cytoplasm	Translation	0.464509	0.298728	O75815	BCAR3	Breast cancer anti-estrogen resistance protein 3	O75815
-1.48784	0.794093	-1.35979	-1.54302	-0.838408	-1.68851	-1.66695	-1.0608	-1.08108	-1.44812	-1.32775	-1.18065	Cytoplasm	Nucleus	0.22694	0.534597	Q7Z5R6	APBB1IP	Amyloid beta A4 precursor protein-binding family B member 1-interacting protein	Q7Z5R6
-1.30574	0.493102	-1.39196	-1.52786	-0.826583	-1.53368	-1.48748	-1.05996	-0.858913	-1.34203	-1.20208	-1.38704	Cytoplasm	protein-complex	0	0.69602	Q86TP1	PRUNE1	Exopolyphosphatase PRUNE1	Q86TP1
-1.30648	0.540545	-1.47598	-1.29388	-1.01297	-1.30953	-1.44669	-1.23286	-0.926254	-1.27294	-1.0262	-1.22933	Cytoplasm	Mitochondria	0.24789	0.424501	G3V169;P29466;P29466-2;P29466-3	CASP1	Isoform of P29466, Caspase 1, apoptosis-related cysteine peptidase (Interleukin 1, beta, convertase), isoform CRA_c;Caspase-1;Isoform of P29466, Isoform Beta of Caspase-1;Isoform of P29466, Isoform Gamma of Caspase-1	G3V169;P29466;P29466-2;P29466-3
-1.51778	1.31424	-1.39084	-1.99128	-0.874703	-1.3509	-1.54835	-1.19385	-0.866081	-1.51728	-1.14508	-1.1242	Cytoplasm	Translation	0	0.553818	D3YTB5;P51617;P51617-2;P51617-3;P51617-4	IRAK1	Isoform of P51617, Protein kinase domain-containing protein;Interleukin-1 receptor-associated kinase 1;Isoform of P51617, Isoform 2 of Interleukin-1 receptor-associated kinase 1;Isoform of P51617, Isoform 3 of Interleukin-1 receptor-associated kinase 1;Isoform of P51617, Isoform 4 of Interleukin-1 receptor-associated kinase 1	D3YTB5;P51617;P51617-2;P51617-3;P51617-4
-1.62277	0.823196	-1.38443	-2.07128	-0.816542	-1.23301	-1.54317	-0.87083	-0.940584	-1.44502	-1.30393	-1.31368	Cytoplasm	protein-complex	0	0.561143	C9JIK8;Q9Y4P1;Q9Y4P1-2;Q9Y4P1-6	ATG4B	Isoform of Q9Y4P1, Cysteine protease (Fragment);Cysteine protease ATG4B;Isoform of Q9Y4P1, Isoform 2 of Cysteine protease ATG4B;Isoform of Q9Y4P1, Isoform 6 of Cysteine protease ATG4B	C9JIK8;Q9Y4P1;Q9Y4P1-2;Q9Y4P1-6
-1.42722	0.552674	-1.29512	-1.89248	-1.18041	-1.34816	-1.91989	-0.84558	-0.396205	-1.26751	-0.95512	-1.07349	Cytoplasm	protein-complex	0.459302	0.374263	Q5T0N5;Q5T0N5-2;Q5T0N5-3;Q5T0N5-4;Q5T0N5-5;S4R347	FNBP1L	Formin-binding protein 1-like;Isoform of Q5T0N5, Isoform 2 of Formin-binding protein 1-like;Isoform of Q5T0N5, Isoform 3 of Formin-binding protein 1-like;Isoform of Q5T0N5, Isoform 4 of Formin-binding protein 1-like;Isoform of Q5T0N5, Isoform 5 of Formin-binding protein 1-like;Isoform of Q5T0N5, Formin-binding protein 1-like	Q5T0N5;Q5T0N5-2;Q5T0N5-3;Q5T0N5-4;Q5T0N5-5;S4R347
-1.8328	0.5042	-1.48726	-1.43878	-1.24817	-1.54841	-1.56558	-0.688643	-1.73908	-1.53703	-1.1506	-1.4098	Cytoplasm	Peroxisome	0	0.842887	Q9C035;Q9C035-2;Q9C035-3;Q9C035-4	TRIM5	Tripartite motif-containing protein 5;Isoform of Q9C035, Isoform Beta of Tripartite motif-containing protein 5;Isoform of Q9C035, Isoform Gamma of Tripartite motif-containing protein 5;Isoform of Q9C035, Isoform Delta of Tripartite motif-containing protein 5	Q9C035;Q9C035-2;Q9C035-3;Q9C035-4
-1.35647	0.226	-1.08804	-1.52986	-0.934536	-1.29065	-1.46563	-0.241846	-1.26292	-1.44359	-1.20026	-1.2186	Cytoplasm	Translation	0.551203	0.294062	P49418;P49418-2	AMPH	Amphiphysin;Isoform of P49418, Isoform 2 of Amphiphysin	P49418;P49418-2
-1.8171	0.435276	-1.2901	-0.861179	-1.35596	-1.29646	-1.38546	-0.695512	-0.701685	-1.24625	-1.1297	-1.16016	Cytoplasm	Translation	0.212803	0.307787	Q8IXJ6	SIRT2	NAD-dependent protein deacetylase sirtuin-2	Q8IXJ6
-2.0685	0.432674	-1.44092	-1.18743	-0.980125	-1.15169	-1.42697	-0.661912	-1.07203	-1.64506	-1.41463	-1.27181	Cytoplasm	protein-complex	0	0.60522	Q9NRS6	SNX15	Sorting nexin-15	Q9NRS6
-1.49531	0.392524	-1.58613	-1.37761	-1.75548	-1.11987	-1.64647	-0.402488	-0.798923	-1.44439	-0.963274	-1.25153	Cytoplasm	Translation	0.327478	0.427041	Q9H477;Q9H477-2	RBKS	Ribokinase;Isoform of Q9H477, Isoform 2 of Ribokinase	Q9H477;Q9H477-2
-1.34136	0.158783	-1.44115	-1.16116	-1.11095	-1.54182	-1.20099	-1.72621	-0.584126	-1.57636	-1.14198	-1.31781	Cytoplasm	Translation	0	0.675673	P14550	AKR1A1	Aldo-keto reductase family 1 member A1	P14550
-1.0718	0.752265	-1.40659	-1.52641	-1.11289	-1.7743	-1.39251	-1.87429	-0.650757	-1.56304	-1.11436	-1.39474	Cytoplasm	Nucleus	0.366603	0.602419	E7EUN9;Q9NX74	DUS2	Isoform of Q9NX74, DRBM domain-containing protein;tRNA-dihydrouridine(20) synthase [NAD(P)+]-like	E7EUN9;Q9NX74
-0.552287	0.0833021	-1.41895	-1.36965	-1.44591	-1.66601	-1.71251	-1.86885	-0.663945	-1.85941	-0.903735	-1.34336	Cytoplasm	Mitochondria	0.245471	0.682217	Q8N8S7	ENAH	Protein enabled homolog	Q8N8S7
-0.256883	0.248058	-1.53855	-1.533	-1.66625	-1.25099	-1.15783	-1.84929	-0.648507	-1.54982	-1.26515	-1.38542	Cytoplasm	Mitochondria	0.514687	0.447307	P47712	PLA2G4A	Cytosolic phospholipase A2	P47712
-0.387777	0.815608	-1.39816	-1.73599	-1.53081	-1.46607	-1.63292	-1.62831	-0.850179	-1.6576	-1.23921	-1.20779	Cytoplasm	Translation	0	0.771672	P35754	GLRX	Glutaredoxin-1	P35754
-0.740316	0.612923	-1.57299	-1.23032	-1.61463	-1.7076	-1.56107	-1.63726	-0.875053	-1.6734	-1.05761	-1.22557	Cytoplasm	Nucleus	0.240669	0.660414	A0A494C0Q8;P06132	UROD	Isoform of P06132, Uroporphyrinogen decarboxylase;Uroporphyrinogen decarboxylase	A0A494C0Q8;P06132
-0.926559	0.781302	-1.56778	-1.28922	-1.61856	-1.55161	-1.79408	-1.52764	-0.688837	-1.67244	-1.21144	-0.721653	Cytoplasm	Mitochondria	0.462361	0.635254	A0A0A0MSQ0;P13797;P13797-2	PLS3	Isoform of P13797, Plastin-3;Plastin-3;Isoform of P13797, Isoform 2 of Plastin-3	A0A0A0MSQ0;P13797;P13797-2
-0.889236	0.793169	-0.596355	-1.15246	-0.996935	-1.50366	-1.46448	-1.29949	-1.41457	-1.97157	-1.23009	-1.35216	Cytoplasm	Lysosome	0.449255	0.632022	P17252	PRKCA	Protein kinase C alpha type	P17252
-1.30686	0.740958	-1.55677	-1.50493	-0.798053	-1.0496	-1.57469	-1.5182	-1.47969	-2.0361	-1.40189	-1.42864	Cytoplasm	Peroxisome	0	0.864234	O95352	ATG7	Ubiquitin-like modifier-activating enzyme ATG7	O95352
-1.50874	0.758251	-1.44482	-1.54333	-1.08719	-0.766443	-1.48825	-1.29836	-1.60992	-1.4174	-1.25858	-1.31937	Cytoplasm	endosome-vesicle	0	0.761095	P50238	CRIP1	Cysteine-rich protein 1	P50238
-1.1227	1.21758	-1.6295	-1.37927	-0.765714	-1.46737	-2.13633	-1.13459	-1.54183	-1.82275	-1.17874	-1.2769	Cytoplasm	Nucleus	0.46911	0.501339	P54577	YARS1	Tyrosine--tRNA ligase, cytoplasmic	P54577
-1.25736	1.35491	-1.38877	-1.37625	-0.699296	-1.56365	-1.76756	-1.52317	-1.5886	-1.63922	-1.44559	-1.31216	Cytoplasm	Translation	0	0.640915	H0YCY6;Q3LXA3;Q3LXA3-2	TKFC	Isoform of Q3LXA3, ATP-dependent dihydroxyacetone kinase (Fragment);Triokinase/FMN cyclase;Isoform of Q3LXA3, Isoform 2 of Triokinase/FMN cyclase	H0YCY6;Q3LXA3;Q3LXA3-2
-0.6665	0.819189	-1.50826	-1.44056	-0.954676	-1.79462	-1.95609	-1.55265	-1.08515	-1.67491	-1.29389	-1.22198	Cytoplasm	Nucleus	0.421485	0.68365	P37837	TALDO1	Transaldolase	P37837
-1.0956	1.28913	-1.43442	-1.77177	-1.01159	-1.62481	-1.52185	-1.65151	-1.36571	-1.50012	-1.12882	-1.33284	Cytoplasm	Translation	0	0.786051	Q9NSY0	NRBP2	Nuclear receptor-binding protein 2	Q9NSY0
-1.04023	0.962508	-1.49828	-1.66928	-1.07844	-1.82032	-1.63598	-1.59925	-1.32068	-1.59229	-1.26569	-1.38732	Cytoplasm	Translation	0	0.784554	P09960	LTA4H	Leukotriene A-4 hydrolase	P09960
-1.38121	0.953447	-1.52998	-1.53846	-0.914219	-1.71824	-1.45843	-1.69025	-1.5063	-1.76914	-1.27379	-1.35318	Cytoplasm	endosome-vesicle	0	0.817039	Q99707	MTR	Methionine synthase	Q99707
-1.40399	0.971291	-1.49829	-1.37009	-1.08914	-1.60346	-1.53664	-1.73951	-1.15664	-1.63833	-1.23845	-1.26332	Cytoplasm	Translation	0	0.715335	Q8TCD5	NT5C	5'(3')-deoxyribonucleotidase, cytosolic type	Q8TCD5
-1.35122	0.879185	-1.52121	-1.35147	-1.14353	-1.61684	-1.83922	-1.67089	-1.12319	-1.56949	-1.11513	-1.31774	Cytoplasm	Nucleus	0.192015	0.733841	P11802	CDK4	Cyclin-dependent kinase 4	P11802
-1.10948	0.909672	-1.40389	-1.12844	-0.989207	-1.5039	-1.50506	-1.77294	-1.35298	-1.74847	-1.0254	-1.25988	Cytoplasm	Lysosome	0.15104	0.603519	Q15018	ABRAXAS2	BRISC complex subunit Abraxas 2	Q15018
-1.05911	0.668091	-1.51177	-1.26181	-0.950734	-1.86752	-1.6648	-1.81775	-1.37622	-1.67849	-1.15363	-1.23624	Cytoplasm	Nucleus	0.362678	0.551212	C9JCC6;Q14919;Q14919-2	DRAP1	Isoform of Q14919, CBFD_NFYB_HMF domain-containing protein;Dr1-associated corepressor;Isoform of Q14919, Isoform 2 of Dr1-associated corepressor	C9JCC6;Q14919;Q14919-2
-1.18921	0.577534	-1.47207	-1.54591	-0.707633	-1.54508	-1.70429	-1.64535	-1.86278	-1.38167	-0.983795	-1.31054	Cytoplasm	LD	0	0.805603	P08243;P08243-2	ASNS	Asparagine synthetase [glutamine-hydrolyzing];Isoform of P08243, Isoform 2 of Asparagine synthetase [glutamine-hydrolyzing]	P08243;P08243-2
-2.04157	1.09298	-1.51658	-1.27956	-1.54194	-1.27794	-1.61959	-1.54384	-1.74766	-1.61475	-0.984487	-1.37785	Cytoplasm	Lysosome	0	0.86255	P49662;P49662-2	CASP4	Caspase-4;Isoform of P49662, Isoform 2 of Caspase-4	P49662;P49662-2
-1.6234	1.21826	-1.51627	-1.30091	-1.59258	-1.532	-1.60629	-1.41061	-1.78302	-1.68922	-1.09404	-1.40962	Cytoplasm	Peroxisome	0	0.853091	Q9NVE7	PANK4	4'-phosphopantetheine phosphatase	Q9NVE7
-1.41573	1.01846	-1.44966	-1.39578	-1.48253	-1.43678	-1.72727	-1.40235	-1.97172	-1.66507	-1.20881	-1.31392	Cytoplasm	protein-complex	0.324367	0.89781	P31948;P31948-2	STIP1	Stress-induced-phosphoprotein 1;Isoform of P31948, Isoform 2 of Stress-induced-phosphoprotein 1	P31948;P31948-2
-1.46396	1.00637	-1.53147	-1.39286	-1.51024	-1.50619	-1.70876	-0.856289	-1.71014	-1.8772	-1.25722	-1.40271	Cytoplasm	Translation	0.194351	0.7756	Q15056	EIF4H	Eukaryotic translation initiation factor 4H	Q15056
-1.19951	1.15656	-1.66463	-1.30067	-1.68399	-1.26433	-1.72177	-1.03285	-1.64817	-1.80071	-1.4062	-1.38567	Cytoplasm	Translation	0.168182	0.636037	P32321;P32321-2	DCTD	Deoxycytidylate deaminase;Isoform of P32321, Isoform 2 of Deoxycytidylate deaminase	P32321;P32321-2
-1.16002	1.15789	-1.55141	-1.59175	-1.61513	-1.20485	-1.56236	-1.2258	-1.78081	-1.86433	-1.11318	-1.3138	Cytoplasm	Mitochondria	0.0322751	0.737347	O15511	ARPC5	Actin-related protein 2/3 complex subunit 5	O15511
-1.14396	1.30688	-1.53709	-1.3372	-1.66944	-1.68903	-1.9914	-1.16063	-1.51966	-1.64675	-1.10978	-1.38998	Cytoplasm	Nucleus	0.137238	0.753834	Q5TDH0;Q5TDH0-3	DDI2	Protein DDI1 homolog 2;Isoform of Q5TDH0, Isoform 3 of Protein DDI1 homolog 2	Q5TDH0;Q5TDH0-3
-1.25411	0.866979	-1.53961	-1.20183	-1.38931	-1.69717	-1.55032	-1.36481	-1.49176	-1.68664	-1.31246	-1.41552	Cytoplasm	PM	0	0.866286	B4DUC8;Q13126	MTAP	Isoform of Q13126, S-methyl-5'-thioadenosine phosphorylase;S-methyl-5'-thioadenosine phosphorylase	B4DUC8;Q13126
-1.53326	0.932306	-1.47276	-1.18146	-1.46596	-1.52343	-1.78612	-1.19605	-1.25783	-1.54653	-1.12168	-1.33398	Cytoplasm	protein-complex	0	0.822419	A6NGP5;Q9H910;Q9H910-3	JPT2	Isoform of Q9H910, Jupiter microtubule-associated homolog 2;Jupiter microtubule associated homolog 2;Isoform of Q9H910, Isoform 3 of Jupiter microtubule associated homolog 2	A6NGP5;Q9H910;Q9H910-3
-1.13625	1.07463	-1.43108	-1.45406	-1.29924	-1.24019	-1.62922	-1.59704	-1.71018	-2.15503	-1.2879	-1.34678	Cytoplasm	Lysosome	0.115316	0.754696	Q8IWE2	FAM114A1	Protein NOXP20	Q8IWE2
-1.23339	1.031	-1.5051	-1.37976	-1.73688	-1.10372	-1.48505	-1.61827	-2.11847	-2.24651	-1.32792	-1.29125	Cytoplasm	endosome-vesicle	0.200478	0.837245	Q08209;Q08209-2	PPP3CA	Serine/threonine-protein phosphatase 2B catalytic subunit alpha isoform;Isoform of Q08209, Isoform 2 of Serine/threonine-protein phosphatase 2B catalytic subunit alpha isoform	Q08209;Q08209-2
-1.13143	1.55025	-1.49248	-1.33515	-1.57923	-1.62049	-1.61184	-1.73842	-1.76157	-1.79569	-1.27213	-1.35822	Cytoplasm	Translation	0.0616625	0.765523	Q92598	HSPH1	Heat shock protein 105 kDa	Q92598
-0.958516	1.27401	-1.50676	-1.72128	-1.5403	-1.45152	-1.70807	-1.74598	-1.86036	-1.70716	-1.42359	-1.3472	Cytoplasm	protein-complex	0.372958	0.878851	O95817	BAG3	BAG family molecular chaperone regulator 3	O95817
-0.884641	1.11652	-1.4917	-1.46161	-1.46334	-1.59479	-1.84085	-1.85233	-1.50336	-1.90495	-1.32351	-1.31646	Cytoplasm	protein-complex	0	0.741694	O95433	AHSA1	Activator of 90 kDa heat shock protein ATPase homolog 1	O95433
-1.08766	1.25244	-1.50585	-1.45695	-1.42296	-1.46668	-1.70865	-1.78559	-1.62523	-1.89352	-1.26938	-1.32566	Cytoplasm	Lysosome	0.0682136	0.867108	O60443	GSDME	Gasdermin-E	O60443
-0.995154	1.00961	-1.46833	-1.76746	-1.88451	-1.4694	-1.49815	-1.6005	-1.42509	-1.75852	-1.38774	-1.31302	Cytoplasm	protein-complex	0.181698	0.900487	P53602	MVD	Diphosphomevalonate decarboxylase	P53602
-1.33384	1.18073	-1.4809	-1.6912	-1.79376	-1.34359	-1.56007	-1.46504	-1.39218	-1.91082	-1.45104	-1.16891	Cytoplasm	Translation	0	0.866447	P27348	YWHAQ	14-3-3 protein theta	P27348
-1.242	1.03242	-1.5056	-1.75664	-1.33086	-1.59499	-1.69006	-1.49851	-1.36072	-1.73992	-1.23634	-1.29033	Cytoplasm	Translation	0	0.894928	P32456	GBP2	Guanylate-binding protein 2	P32456
-1.18108	1.14279	-1.47296	-1.71416	-1.53931	-1.52024	-1.64734	-1.4843	-1.43329	-1.69333	-1.32597	-1.32215	Cytoplasm	protein-complex	0.208342	0.921258	O94903	PLPBP	Pyridoxal phosphate homeostasis protein	O94903
-1.18955	0.918698	-1.45122	-1.51857	-1.50568	-1.35793	-1.51817	-1.51066	-1.41988	-1.69522	-1.08542	-1.36577	Cytoplasm	protein-complex	0.0834124	0.877858	A0A494C164;P52630;P52630-4	STAT2	Isoform of P52630, Signal transducer and activator of transcription;Signal transducer and activator of transcription 2;Isoform of P52630, Isoform 2 of Signal transducer and activator of transcription 2	A0A494C164;P52630;P52630-4
-1.12489	1.36712	-1.48496	-1.73532	-1.736	-1.57079	-1.53022	-1.74598	-1.04839	-1.8032	-1.38739	-1.21428	Cytoplasm	Translation	0	0.737929	A0A286YET3;Q6ZNW5	ENSG00000284626;GDPGP1	ENSG00000284626 readthrough, GDP-D-glucose phosphorylase 1;GDP-D-glucose phosphorylase 1	A0A286YET3;Q6ZNW5
-1.02376	1.49281	-1.37619	-2.07954	-1.2238	-1.34345	-1.39311	-2.05117	-1.17502	-1.55147	-1.26468	-1.16251	Cytoplasm	Translation	0	0.709562	Q96CD2	PPCDC	Phosphopantothenoylcysteine decarboxylase	Q96CD2
-0.824098	0.91782	-1.35338	-2.23508	-1.33166	-1.58697	-1.38669	-1.68301	-1.77523	-1.18699	-0.751029	-1.32695	Cytoplasm	protein-complex	0.472595	0.898742	Q9H6Q4;Q9H6Q4-3	CIAO3	Cytosolic iron-sulfur assembly component 3;Isoform of Q9H6Q4, Isoform 3 of Cytosolic iron-sulfur assembly component 3	Q9H6Q4;Q9H6Q4-3
-0.967094	0.667508	-1.48155	-2.24038	-1.43635	-1.58041	-1.60469	-1.76394	-1.24331	-1.60917	-1.30994	-1.26844	Cytoplasm	endosome-vesicle	0	0.866947	Q86X76;Q86X76-2;Q86X76-4	NIT1	Deaminated glutathione amidase;Isoform of Q86X76, Isoform 1 of Deaminated glutathione amidase;Isoform of Q86X76, Isoform 5 of Deaminated glutathione amidase	Q86X76;Q86X76-2;Q86X76-4
-1.05781	0.701178	-1.41683	-2.04167	-1.1315	-1.37446	-1.56996	-1.64274	-1.19768	-1.54492	-0.857505	-1.33004	Cytoplasm	Golgi apparatus	0	0.713531	P50502	ST13	Hsc70-interacting protein	P50502
-0.797485	0.856008	-1.45402	-1.8934	-1.40923	-1.22735	-1.55807	-1.69635	-1.67622	-1.45683	-1.06248	-1.2096	Cytoplasm	protein-complex	0.118555	0.846438	O95671;O95671-2	ASMTL	Probable bifunctional dTTP/UTP pyrophosphatase/methyltransferase protein;Isoform of O95671, Isoform 2 of Probable bifunctional dTTP/UTP pyrophosphatase/methyltransferase protein	O95671;O95671-2
-0.765974	1.31213	-1.46256	-1.99728	-1.39239	-1.30876	-1.60792	-1.49701	-1.53318	-1.64032	-1.24325	-1.24826	Cytoplasm	Translation	0	0.715478	Q9NQ48;Q9NQ48-2	LZTFL1	Leucine zipper transcription factor-like protein 1;Isoform of Q9NQ48, Isoform 2 of Leucine zipper transcription factor-like protein 1	Q9NQ48;Q9NQ48-2
-0.617452	1.01895	-1.48588	-2.09888	-1.33225	-1.51604	-1.55771	-1.7652	-1.53019	-1.73261	-1.38002	-1.3059	Cytoplasm	Lysosome	0	0.878518	Q9BY32	ITPA	Inosine triphosphate pyrophosphatase	Q9BY32
-0.653274	1.00049	-1.34537	-2.06106	-1.44425	-1.62531	-1.5796	-1.76882	-1.23204	-1.77245	-1.17947	-1.30815	Cytoplasm	Lysosome	0.0612259	0.777725	K7EK35;P42229	STAT5A	Isoform of P42229, Signal transducer and activator of transcription;Signal transducer and activator of transcription 5A	K7EK35;P42229
-0.839478	0.993995	-1.39665	-1.46777	-1.03154	-1.21128	-1.47644	-1.36959	-1.34022	-1.43783	-0.963351	-1.32949	Cytoplasm	Golgi apparatus	0	0.703282	Q9NRF8	CTPS2	CTP synthase 2	Q9NRF8
-1.25579	0.990947	-1.42222	-1.97294	-1.39486	-1.23121	-1.64316	-1.2921	-1.68622	-1.51029	-0.930709	-1.32791	Cytoplasm	endosome-vesicle	0	0.826145	E7EM57	G6PD	Isoform of P11413, Glucose-6-phosphate 1-dehydrogenase (Fragment)	E7EM57
-0.910644	1.08163	-1.41459	-1.64439	-1.318	-1.74959	-1.82032	-1.2804	-1.41882	-1.09266	-1.22034	-1.14736	Cytoplasm	PM	0	0.631273	P62253	UBE2G1	Ubiquitin-conjugating enzyme E2 G1	P62253
-0.282036	0.77627	-1.36014	-1.03352	-1.83262	-1.61235	-1.38228	-1.9489	-1.7392	-1.40381	-1.01385	-1.23533	Cytoplasm	protein-complex	0.389491	0.711246	G5E9C8;Q07889	SOS1	Isoform of Q07889, Son of sevenless homolog 1;Son of sevenless homolog 1	G5E9C8;Q07889
-0.456232	1.01859	-1.41381	-1.27536	-1.25389	-1.50539	-1.60743	-1.80503	-1.98831	-1.94698	-1.01234	-1.33066	Cytoplasm	Nucleus	0	0.831685	M0QZR4;Q92888;Q92888-2;Q92888-3	ARHGEF1	Isoform of Q92888, Rho guanine nucleotide exchange factor 1;Rho guanine nucleotide exchange factor 1;Isoform of Q92888, Isoform 2 of Rho guanine nucleotide exchange factor 1;Isoform of Q92888, Isoform 3 of Rho guanine nucleotide exchange factor 1	M0QZR4;Q92888;Q92888-2;Q92888-3
-0.912177	0.899276	-1.51506	-1.42361	-1.36101	-1.44855	-1.72689	-1.54516	-2.04963	-1.57587	-1.15146	-1.38865	Cytoplasm	Peroxisome	0	0.897921	Q13976	PRKG1	cGMP-dependent protein kinase 1	Q13976
-1.04034	0.748305	-1.43906	-1.02779	-1.47025	-1.52567	-1.54621	-2.04254	-1.87365	-1.72563	-1.47155	-1.333	Cytoplasm	protein-complex	0.481841	0.873737	P53041	PPP5C	Serine/threonine-protein phosphatase 5	P53041
-1.31479	0.620302	-1.41036	-1.0521	-1.29421	-0.962506	-1.16108	-1.28298	-1.51989	-1.95761	-1.46501	-0.950669	Cytoplasm	protein-complex	0	0.711108	Q96FQ6	S100A16	Protein S100-A16	Q96FQ6
-0.885498	0.943146	-1.36531	-1.01183	-1.4498	-1.408	-1.10164	-1.71527	-1.46224	-1.66116	-1.23286	-1.00179	Cytoplasm	Peroxisome	0.123977	0.609794	P28161	GSTM2	Glutathione S-transferase Mu 2	P28161
-1.02359	0.775831	-1.34993	-1.14184	-1.17389	-1.43918	-0.992751	-1.49406	-1.63385	-1.70247	-1.31465	-1.26173	Cytoplasm	protein-complex	0	0.569198	H7C5J3;Q92995;Q92995-2	USP13	Isoform of Q92995, USP domain-containing protein (Fragment);Ubiquitin carboxyl-terminal hydrolase 13;Isoform of Q92995, Isoform 2 of Ubiquitin carboxyl-terminal hydrolase 13	H7C5J3;Q92995;Q92995-2
-0.959676	0.622214	-1.40374	-0.650815	-1.84026	-1.60804	-1.47161	-1.24703	-1.17683	-2.03185	-1.26317	-1.15457	Cytoplasm	protein-complex	0	0.65939	P61758	VBP1	Prefoldin subunit 3	P61758
-1.1262	0.735344	-1.48572	-1.02861	-1.93505	-1.41687	-1.47946	-1.50845	-1.20488	-1.86124	-1.31604	-1.29318	Cytoplasm	Translation	0	0.784578	H3BR70	PKM	Isoform of P14618, Pyruvate kinase	H3BR70
-0.939153	0.792071	-1.49087	-0.930606	-2.03104	-1.10035	-1.36546	-1.82163	-1.40067	-1.64712	-1.12283	-1.29171	Cytoplasm	Translation	0.367058	0.692643	Q8TBX8	PIP4K2C	Phosphatidylinositol 5-phosphate 4-kinase type-2 gamma	Q8TBX8
-1.29393	0.87997	-1.41171	-0.828485	-1.63906	-1.16443	-1.541	-1.75846	-1.22688	-1.90893	-1.28524	-1.11765	Cytoplasm	Golgi apparatus	0.0934388	0.657283	P61204;P84077	ARF3;ARF1	ADP-ribosylation factor 3;ADP-ribosylation factor 1	P61204;P84077
-1.04013	0.983041	-1.42941	-1.03778	-1.55259	-1.21064	-1.461	-2.02045	-1.52789	-1.87069	-1.16734	-1.22525	Cytoplasm	Lysosome	0.0928269	0.737139	Q9GZN8;Q9GZN8-2	C20orf27	UPF0687 protein C20orf27;Isoform of Q9GZN8, Isoform 2 of UPF0687 protein C20orf27	Q9GZN8;Q9GZN8-2
-1.01111	0.860392	-1.44212	-1.01074	-1.50173	-1.14255	-1.38784	-1.64076	-1.36149	-1.92592	-1.03816	-1.36918	Cytoplasm	Translation	0.377495	0.67448	Q9NUQ8;Q9NUQ8-2	ABCF3	ATP-binding cassette sub-family F member 3;Isoform of Q9NUQ8, Isoform 2 of ATP-binding cassette sub-family F member 3	Q9NUQ8;Q9NUQ8-2
-1.29622	0.49656	-1.42665	-1.22159	-0.950537	-1.39666	-1.45147	-1.46439	-1.37856	-1.68232	-1.15368	-1.341	Cytoplasm	LD	0	0.884068	Q5GLZ8;Q5GLZ8-2;Q5GLZ8-3	HERC4	Probable E3 ubiquitin-protein ligase HERC4;Isoform of Q5GLZ8, Isoform 2 of Probable E3 ubiquitin-protein ligase HERC4;Isoform of Q5GLZ8, Isoform 3 of Probable E3 ubiquitin-protein ligase HERC4	Q5GLZ8;Q5GLZ8-2;Q5GLZ8-3
-1.25375	0.356578	-1.46699	-1.27464	-1.22139	-1.44504	-1.66693	-1.4678	-1.09813	-1.78056	-0.957963	-1.30684	Cytoplasm	Mitochondria	0.127044	0.605184	P16083	NQO2	Ribosyldihydronicotinamide dehydrogenase [quinone]	P16083
-0.972518	0.376282	-1.43892	-1.2365	-1.14604	-1.38389	-1.35449	-1.55455	-0.974987	-1.63946	-1.4402	-1.14068	Cytoplasm	Translation	0	0.677073	P35270	SPR	Sepiapterin reductase	P35270
-0.857128	0.142957	-1.46262	-1.28684	-1.37851	-1.31345	-1.23573	-1.5842	-1.0126	-1.83804	-0.963366	-1.30628	Cytoplasm	Lysosome	0.150626	0.704933	Q02750;Q02750-2	MAP2K1	Dual specificity mitogen-activated protein kinase kinase 1;Isoform of Q02750, Isoform 2 of Dual specificity mitogen-activated protein kinase kinase 1	Q02750;Q02750-2
-0.668944	0.554048	-1.45164	-1.31634	-1.54522	-1.4596	-1.41505	-1.62941	-1.10898	-1.77797	-1.45991	-1.19203	Cytoplasm	Translation	0	0.834744	P30153	PPP2R1A	Serine/threonine-protein phosphatase 2A 65 kDa regulatory subunit A alpha isoform	P30153
-0.928651	0.609148	-1.46951	-1.0899	-1.54328	-1.38112	-1.43427	-1.53662	-1.5291	-1.9146	-1.46198	-1.30293	Cytoplasm	Translation	0	0.812005	P61981	YWHAG	14-3-3 protein gamma	P61981
-0.902604	0.752767	-1.41283	-1.26595	-1.24433	-1.34131	-1.49089	-1.61634	-1.33882	-1.95887	-1.27953	-1.29422	Cytoplasm	Lysosome	0.109298	0.739743	Q9H2G2-2	SLK	Isoform of Q9H2G2, Isoform 2 of STE20-like serine/threonine-protein kinase	Q9H2G2-2
-0.65504	0.966454	-1.42507	-1.5117	-1.13933	-1.56032	-1.62414	-1.71295	-1.41093	-1.55403	-1.51071	-1.18612	Cytoplasm	Lysosome	0	0.741468	Q9BU89	DOHH	Deoxyhypusine hydroxylase	Q9BU89
-0.811265	0.666716	-1.40594	-1.30928	-1.15042	-1.51716	-1.64393	-1.30015	-1.43829	-1.71733	-1.37939	-1.25555	Cytoplasm	protein-complex	0.362142	0.693977	Q9NP61	ARFGAP3	ADP-ribosylation factor GTPase-activating protein 3	Q9NP61
-0.827691	0.749054	-1.42212	-1.70415	-1.26226	-1.39669	-1.44442	-1.51438	-1.4817	-1.75393	-1.39844	-1.28381	Cytoplasm	Translation	0	0.890616	O00429;O00429-2;O00429-3;O00429-4;O00429-5	DNM1L	Dynamin-1-like protein;Isoform of O00429, Isoform 4 of Dynamin-1-like protein;Isoform of O00429, Isoform 2 of Dynamin-1-like protein;Isoform of O00429, Isoform 3 of Dynamin-1-like protein;Isoform of O00429, Isoform 5 of Dynamin-1-like protein	O00429;O00429-2;O00429-3;O00429-4;O00429-5
-0.988126	0.595591	-1.49621	-1.85789	-1.14229	-1.42587	-1.7761	-1.62857	-1.19707	-1.70701	-1.35607	-1.24983	Cytoplasm	Translation	0	0.847511	Q06323	PSME1	Proteasome activator complex subunit 1	Q06323
-0.803192	0.478284	-1.42569	-1.65978	-1.03506	-1.42865	-1.66483	-1.40666	-1.21617	-1.58212	-1.21406	-1.33193	Cytoplasm	protein-complex	0.243532	0.594076	Q01581	HMGCS1	Hydroxymethylglutaryl-CoA synthase, cytoplasmic	Q01581
-1.0509	0.540725	-1.46243	-1.60013	-1.40048	-1.38364	-1.57704	-1.48709	-1.00612	-1.70866	-1.2611	-1.38586	Cytoplasm	endosome-vesicle	0	0.86459	B1AL69;Q7L3B6	CDC37L1	Isoform of Q7L3B6, CDC37_M domain-containing protein;Hsp90 co-chaperone Cdc37-like 1	B1AL69;Q7L3B6
-0.565483	0.0654458	-1.43158	-1.07243	-1.36147	-1.23882	-1.71245	-1.6854	-1.62209	-1.95593	-1.37007	-1.36798	Cytoplasm	endosome-vesicle	0.402819	0.769479	P46934-4	NEDD4	Isoform of P46934, Isoform 4 of E3 ubiquitin-protein ligase NEDD4	P46934-4
-0.783852	0.3732	-1.42118	-1.36461	-1.26526	-1.31129	-1.56726	-1.72578	-1.75767	-1.92453	-1.40736	-1.42291	Cytoplasm	endosome-vesicle	0.610888	0.674308	Q6IA86;Q6IA86-2;Q6IA86-3;Q6IA86-5;Q6IA86-6	ELP2	Elongator complex protein 2;Isoform of Q6IA86, Isoform 2 of Elongator complex protein 2;Isoform of Q6IA86, Isoform 3 of Elongator complex protein 2;Isoform of Q6IA86, Isoform 5 of Elongator complex protein 2;Isoform of Q6IA86, Isoform 6 of Elongator complex protein 2	Q6IA86;Q6IA86-2;Q6IA86-3;Q6IA86-5;Q6IA86-6
-0.668774	0.320464	-1.40431	-1.04123	-1.31821	-1.40199	-1.55658	-1.50271	-1.51348	-1.7158	-0.947448	-1.34064	Cytoplasm	protein-complex	0.28145	0.854855	A0A2R8Y566;Q9P260-2	RELCH	Isoform of Q9P260, LisH domain-containing protein;Isoform of Q9P260, Isoform 2 of RAB11-binding protein RELCH	A0A2R8Y566;Q9P260-2
-0.940889	0.442468	-1.65	-1.09022	-0.938694	-1.32344	-1.41756	-1.26668	-1.63015	-1.93745	-1.28117	-1.34472	Cytoplasm	Nucleus	0.273563	0.519743	A0A087WYR0;P09132	SRP19	Isoform of P09132, Signal recognition particle 19 kDa protein;Signal recognition particle 19 kDa protein	A0A087WYR0;P09132
-0.411689	0.594789	-1.16996	-1.36507	-1.29204	-1.31689	-1.43503	-1.08007	-1.52596	-2.1363	-1.16815	-1.28691	Cytoplasm	Lysosome	0.349432	0.694247	O75116	ROCK2	Rho-associated protein kinase 2	O75116
-0.413446	0.495418	-1.47123	-1.77813	-1.66961	-1.32574	-1.57289	-1.39848	-1.80052	-1.76452	-1.19533	-1.32622	Cytoplasm	protein-complex	0.367406	0.887422	P68402	PAFAH1B2	Platelet-activating factor acetylhydrolase IB subunit alpha2	P68402
-0.726193	0.851202	-1.4067	-1.60725	-1.57463	-1.25822	-1.49496	-1.10383	-1.71997	-1.53411	-1.39882	-1.28169	Cytoplasm	protein-complex	0.457428	0.849613	P63151;P63151-2	PPP2R2A	Serine/threonine-protein phosphatase 2A 55 kDa regulatory subunit B alpha isoform;Isoform of P63151, Isoform 2 of Serine/threonine-protein phosphatase 2A 55 kDa regulatory subunit B alpha isoform	P63151;P63151-2
-0.680053	0.634941	-1.45156	-1.46859	-1.55059	-1.44703	-1.4003	-1.10924	-1.30393	-1.62777	-1.23961	-1.32845	Cytoplasm	endosome-vesicle	0	0.798823	A0A024RBG1;Q9NZJ9-2	NUDT4B;NUDT4	Diphosphoinositol polyphosphate phosphohydrolase NUDT4B;Isoform of Q9NZJ9, Isoform 2 of Diphosphoinositol polyphosphate phosphohydrolase 2	A0A024RBG1;Q9NZJ9-2
-0.961912	-1.28409	-0.319693	-1.70576	-1.51541	-1.6088	0.0232025	-1.50685	-1.64707	-1.64193	-0.931438	-0.961801	ER	Lysosome	0.520483	0.726686	Q9BTY2	FUCA2	Plasma alpha-L-fucosidase	Q9BTY2
-1.76271	-0.916818	-0.584936	-1.28333	-1.09622	-1.57304	-0.346883	-1.50965	-1.34668	0.194404	-1.70578	-1.91817	PM	Lysosome	0.533206	0.790391	Q8WWB7	GLMP	Glycosylated lysosomal membrane protein	Q8WWB7
-1.78957	-1.43891	-0.944119	-0.63024	-1.08534	-1.21003	-1.80835	-1.21129	-1.04905	0.50052	-1.95358	-1.60954	PM	Lysosome	0.551521	0.80645	Q9NUM4	TMEM106B	Transmembrane protein 106B	Q9NUM4
-1.88164	-1.55593	-0.895656	-0.462053	-1.14317	-1.32789	-1.12406	-1.35041	-1.64331	0.185281	-1.72511	-1.48489	PM	Lysosome	0.442142	0.836089	P13473	LAMP2	Lysosome-associated membrane glycoprotein 2	P13473
-1.4552	-1.43755	-0.301214	-0.496459	-0.933007	-0.866572	-1.56852	-1.15803	-0.965375	-1.02638	-1.60495	-1.48753	Lysosome	Translation	0.17535	0.768428	O43567	RNF13	E3 ubiquitin-protein ligase RNF13	O43567
-1.32275	-1.58683	0.0552274	-0.127861	-0.966583	-0.890895	-1.62941	-0.909813	-0.941306	-1.56406	-1.25587	-1.5244	Lysosome	Translation	0.369903	0.722939	I3L0L6;Q9H6Y7	RNF167	Isoform of Q9H6Y7, RING-type domain-containing protein;E3 ubiquitin-protein ligase RNF167	I3L0L6;Q9H6Y7
-1.41838	-1.32399	-0.18749	-0.829956	-1.0617	-0.83148	-0.994171	-0.739919	-1.40996	-1.02894	-0.950618	-1.25465	Lysosome	Translation	0.338995	0.579239	P04066	FUCA1	Tissue alpha-L-fucosidase	P04066
-1.69609	-1.26104	-0.761821	-0.637038	-1.19745	-1.07442	-0.516141	-0.989536	-1.51849	-0.784177	-1.32019	-1.23333	ER	Lysosome	0.770015	0.708997	P08236	GUSB	Beta-glucuronidase	P08236
-1.46578	-1.05766	-0.461872	-0.42665	-1.56541	-1.319	-0.856676	-1.29577	-1.05726	-1.51866	-1.51159	-1.10427	endosome-vesicle	Lysosome	0.597237	0.689734	Q8IY95;Q8IY95-2	TMEM192	Transmembrane protein 192;Isoform of Q8IY95, Isoform 2 of Transmembrane protein 192	Q8IY95;Q8IY95-2
-1.55667	-1.54203	-0.0884708	-0.0592119	-1.38981	-0.685897	-0.989271	-1.68096	-1.86112	-1.28932	-1.45433	-1.49163	endosome-vesicle	ER	0.381339	0.768188	Q8N357	SLC35F6	Solute carrier family 35 member F6	Q8N357
-1.7074	-1.6939	0.132102	-0.635394	-1.65068	-1.14123	-0.932897	-1.69317	-1.37378	-1.12364	-0.999322	-2.0398	Lysosome	LD	0.470087	0.815215	A0A0C4DGV4;E9PLX3;O43504;R4GMU8	LAMTOR5	Isoform of O43504, Late endosomal/lysosomal adaptor and MAPK and MTOR activator 5;Isoform of O43504, Late endosomal/lysosomal adaptor and MAPK and MTOR activator 5;Ragulator complex protein LAMTOR5;Isoform of O43504, Late endosomal/lysosomal adaptor and MAPK and MTOR activator 5	A0A0C4DGV4;E9PLX3;O43504;R4GMU8
-1.74036	-0.806795	-0.207636	-1.14787	-1.52982	-0.32892	-1.45258	-0.879819	-0.633583	-1.46389	-0.927024	-1.36698	Lysosome	LD	0.66916	0.599941	P54803	GALC	Galactocerebrosidase	P54803
-1.21413	-1.25825	-0.604424	-1.80808	-1.38973	-0.428903	-1.24029	-1.61541	-1.36049	0.0258185	-1.33612	-1.15692	PM	Golgi apparatus	0.509999	0.709772	D6R9Q7;E7ESU6;Q8NBW4;Q8NBW4-2	SLC38A9	Isoform of Q8NBW4, Aa_trans domain-containing protein (Fragment);Isoform of Q8NBW4, Sodium-coupled neutral amino acid transporter 9 (Fragment);Sodium-coupled neutral amino acid transporter 9;Isoform of Q8NBW4, Isoform 2 of Sodium-coupled neutral amino acid transporter 9	D6R9Q7;E7ESU6;Q8NBW4;Q8NBW4-2
-1.64075	-1.10177	0.033236	-1.23588	-1.21887	-1.97169	-1.29722	-1.70444	-0.924363	-0.920799	-1.45376	-1.70332	Lysosome	PM	0.0446503	0.950008	P42785	PRCP	Lysosomal Pro-X carboxypeptidase	P42785
-1.62622	-1.2111	0.164258	-0.889993	-1.03597	-1.1721	-1.60546	-1.03541	-1.2844	-0.686331	-1.33055	-1.45151	Lysosome	Translation	0.172655	0.757727	D6REQ6;D6RHI9;O00584	RNASET2	Isoform of O00584, Ribonuclease T2;Isoform of O00584, Ribonuclease T2 (Fragment);Ribonuclease T2	D6REQ6;D6RHI9;O00584
-1.48911	-1.42792	0.210243	-1.14349	-1.46101	-0.707745	-1.68405	-1.41491	-1.74948	-0.595915	-1.03289	-1.2415	Lysosome	LD	0.334179	0.771988	Q8N1F8	STK11IP	Serine/threonine-protein kinase 11-interacting protein	Q8N1F8
-1.63111	-1.40444	0.26086	-1.40586	-1.24666	-1.54369	-1.12833	-1.43239	-1.03698	-0.148007	-1.51445	-1.37039	Lysosome	PM	0.314608	0.785882	A0A3B3IUC4;A0A6Q8PFA9;P06280	GLA	Isoform of P06280, Alpha-galactosidase;Isoform of P06280, Alpha-galactosidase A;Alpha-galactosidase A	A0A3B3IUC4;A0A6Q8PFA9;P06280
-1.65501	-1.35542	-0.132833	-1.47895	-1.13097	-1.0585	-0.962442	-1.63746	-1.48075	0.0386936	-1.48436	-1.38047	PM	Lysosome	0.689641	0.738695	A0A0A0MSP4;Q86WC4	OSTM1	Isoform of Q86WC4, Osteopetrosis-associated transmembrane protein 1 (Fragment);Osteopetrosis-associated transmembrane protein 1	A0A0A0MSP4;Q86WC4
-1.73623	-1.33546	1.28341	-1.13542	-1.23425	-1.41345	-0.617549	-1.44262	-1.42124	-1.59298	-1.74053	-1.60972	Lysosome	ER	0.0647381	0.879746	P15848	ARSB	Arylsulfatase B	P15848
-1.44022	-1.17828	1.08693	-1.91707	-1.36983	-1.09717	-1.31432	-1.39637	-1.40962	-1.2681	-1.78009	-0.814732	Lysosome	Golgi apparatus	0.210651	0.814123	P07711;P07711-3	CTSL	Procathepsin L;Isoform of P07711, Isoform 2 of Procathepsin L	P07711;P07711-3
-1.65453	-1.10584	1.30077	-1.87154	-1.23564	-1.39366	-1.08018	-1.39289	-1.24606	-1.60648	-1.6292	-1.28163	Lysosome	PM	0	0.928526	P20933	AGA	N(4)-(beta-N-acetylglucosaminyl)-L-asparaginase	P20933
-1.54607	-1.09348	1.33139	-1.88753	-1.18382	-1.74477	-0.988162	-1.53248	-1.43473	-1.28791	-1.74447	-1.04564	Lysosome	endosome-vesicle	0	0.952557	Q9HAT2	SIAE	Sialate O-acetylesterase	Q9HAT2
-1.64593	-1.18716	1.15822	-2.00257	-1.24438	-1.76868	-1.51558	-1.59828	-1.26467	-0.703002	-1.69264	-1.4571	Lysosome	LD	0	0.973029	O00115;O00115-2	DNASE2	Deoxyribonuclease-2-alpha;Isoform of O00115, Isoform 2 of Deoxyribonuclease-2-alpha	O00115;O00115-2
-1.73749	-1.06581	1.17778	-2.07997	-1.25732	-1.34888	-1.81373	-1.59657	-1.19753	-0.546761	-1.74909	-1.37399	Lysosome	ER	0	0.967918	Q92820	GGH	Gamma-glutamyl hydrolase	Q92820
-1.63364	-1.30888	1.10498	-1.68673	-1.38999	-1.81022	-0.962	-1.54998	-0.955574	-1.19436	-1.64221	-1.73871	Lysosome	endosome-vesicle	0	0.957505	P35475	IDUA	Alpha-L-iduronidase	P35475
-1.62504	-1.19819	1.2954	-1.66003	-1.11926	-1.77216	-1.23767	-1.59787	-1.33275	-0.952442	-1.42557	-1.4918	Lysosome	Golgi apparatus	0	0.939685	Q9HB40	SCPEP1	Retinoid-inducible serine carboxypeptidase	Q9HB40
-1.71263	-1.24295	1.11542	-2.07569	-1.17416	-1.41576	-1.64456	-1.51938	-0.829891	-1.23242	-1.65028	-1.30145	Lysosome	Translation	0	0.98134	P54802	NAGLU	Alpha-N-acetylglucosaminidase	P54802
-1.71586	-1.15133	1.33005	-2.08642	-1.34051	-1.34245	-1.79164	-1.45334	-0.985738	-1.30441	-1.64838	-1.32094	Lysosome	PM	0	0.963894	P34059	GALNS	N-acetylgalactosamine-6-sulfatase	P34059
-1.57925	-1.25948	1.64731	-1.94324	-1.13738	-1.6146	-1.70592	-1.53638	-1.06813	-1.15315	-1.66053	-1.30505	Lysosome	PM	0	0.970732	P16278;P16278-3	GLB1	Beta-galactosidase;Isoform of P16278, Isoform 3 of Beta-galactosidase	P16278;P16278-3
-1.59226	-1.15888	1.42899	-1.84063	-1.1942	-1.55715	-1.70514	-1.6208	-1.11284	-1.30358	-1.62232	-1.38164	Lysosome	LD	0	0.977467	P10253	GAA	Lysosomal alpha-glucosidase	P10253
-1.64307	-1.06784	1.52596	-1.9814	-1.08881	-1.6569	-1.43827	-1.6621	-1.21408	-1.38069	-1.51192	-1.52763	Lysosome	LD	0	0.990598	Q8NHP8	PLBD2	Putative phospholipase B-like 2	Q8NHP8
-1.64164	-1.05934	1.581	-1.93249	-1.14036	-1.61855	-1.57843	-1.64114	-1.29187	-1.32763	-1.47222	-1.64644	Lysosome	PM	0	0.97592	O00754;O00754-2	MAN2B1	Lysosomal alpha-mannosidase;Isoform of O00754, Isoform 2 of Lysosomal alpha-mannosidase	O00754;O00754-2
-1.58849	-1.01436	1.23343	-2.02296	-0.972575	-1.54803	-1.47742	-1.61542	-1.21391	-1.07611	-1.3992	-1.50357	Lysosome	endosome-vesicle	0	0.974488	P15586	GNS	N-acetylglucosamine-6-sulfatase	P15586
-1.54164	-0.975237	1.30597	-1.95135	-1.02058	-1.63582	-1.44443	-1.52595	-1.06598	-1.2096	-1.40626	-1.65	Lysosome	endosome-vesicle	0	0.977124	P07858	CTSB	Cathepsin B	P07858
-1.69017	-1.06727	1.26537	-2.04063	-1.14742	-1.44572	-1.51177	-1.57717	-1.03072	-1.2408	-1.64335	-1.56402	Lysosome	LD	0	0.978788	A0A1B0GVD5;A0A1B0GVP3;P07339	CTSD	Isoform of P07339, Cathepsin D;Isoform of P07339, Cathepsin D;Cathepsin D	A0A1B0GVD5;A0A1B0GVP3;P07339
-1.67053	-1.13912	1.39937	-2.09596	-1.09559	-1.49509	-1.46238	-1.60513	-1.32758	-1.0294	-1.64888	-1.41853	Lysosome	LD	0	0.974563	A0A1B0GTM3;A0A1B0GUA4;A0A1B0GW68;Q13510;Q13510-2	ASAH1	Isoform of Q13510, Acid ceramidase;Isoform of Q13510, Acid ceramidase;Isoform of Q13510, Acid ceramidase;Acid ceramidase;Isoform of Q13510, Isoform 2 of Acid ceramidase	A0A1B0GTM3;A0A1B0GUA4;A0A1B0GW68;Q13510;Q13510-2
-1.75737	-1.07152	1.39053	-1.95058	-1.0978	-1.95117	-1.18041	-1.41564	-1.10849	-1.09486	-1.58814	-1.70533	Lysosome	endosome-vesicle	0	0.975175	Q01459	CTBS	Di-N-acetylchitobiase	Q01459
-1.59803	-1.05073	1.41599	-1.77697	-1.25956	-1.98597	-1.1916	-1.53612	-1.0259	-1.46795	-1.69136	-1.52173	Lysosome	endosome-vesicle	0	0.980068	H3BP20;P06865	HEXA	Isoform of P06865, Beta-hexosaminidase;Beta-hexosaminidase subunit alpha	H3BP20;P06865
-1.55714	-1.15708	1.51866	-2.12894	-1.35853	-1.7981	-1.42541	-1.42174	-1.10943	-1.41164	-1.67244	-1.44446	Lysosome	PM	0	0.97472	P07686	HEXB	Beta-hexosaminidase subunit beta	P07686
-1.58088	-1.10596	1.45777	-2.19252	-1.19458	-1.84284	-1.04674	-1.54287	-0.988401	-1.41965	-1.52296	-1.54391	Lysosome	endosome-vesicle	0	0.978394	A0A0C4DFZ2;P15289;P15289-2	ARSA	Isoform of P15289, Sulfatase domain-containing protein;Arylsulfatase A;Isoform of P15289, Isoform 2 of Arylsulfatase A	A0A0C4DFZ2;P15289;P15289-2
-1.7415	-1.11353	0.773696	-1.20998	-1.07294	-1.47646	-1.08557	-1.62452	-1.29746	-0.690675	-1.72441	-1.68873	Lysosome	Mitochondria	0	0.795164	P17050	NAGA	Alpha-N-acetylgalactosaminidase	P17050
-1.52948	-1.06809	0.934003	-1.35384	-1.0509	-1.49393	-1.34799	-1.45827	-1.04628	-1.04911	-1.71475	-1.58867	Lysosome	PM	0	0.911275	P51688	SGSH	N-sulphoglucosamine sulphohydrolase	P51688
-1.52474	-1.33102	0.589137	-1.24762	-1.21307	-1.41641	-1.2281	-1.46322	-1.13825	-1.10248	-1.41315	-1.73426	Lysosome	LD	0	0.895514	Q8IV08	PLD3	5'-3' exonuclease PLD3	Q8IV08
-1.62507	-1.22483	0.591252	-1.6069	-1.1874	-1.59379	-1.08394	-1.68749	-1.35646	-0.766045	-1.27617	-1.63968	Lysosome	Cytoplasm	0	0.943908	A0A2R8YEC9;O00462	MANBA	Isoform of O00462, Beta-mannosidase;Beta-mannosidase	A0A2R8YEC9;O00462
-1.55545	-1.22904	1.31299	-1.57729	-1.45396	-1.64043	-1.65425	-1.56854	-0.976505	-1.30297	-1.48065	-1.69501	Lysosome	PM	0	0.957706	P53634	CTSC	Dipeptidyl peptidase 1	P53634
-1.55157	-1.20365	0.930944	-1.57263	-1.40118	-1.73378	-1.75012	-1.40589	-0.817227	-1.21687	-1.75519	-1.57761	Lysosome	Golgi apparatus	0	0.957848	P10619;P10619-2;X6R5C5;X6R8A1	CTSA	Lysosomal protective protein;Isoform of P10619, Isoform 2 of Lysosomal protective protein;Isoform of P10619, Carboxypeptidase;Isoform of P10619, Carboxypeptidase	P10619;P10619-2;X6R5C5;X6R8A1
-1.69955	-1.17336	0.822186	-1.58284	-1.20016	-1.5602	-1.39811	-1.46847	-1.22876	-1.30245	-1.75941	-1.24114	Lysosome	endosome-vesicle	0	0.968558	Q99519	NEU1	Sialidase-1	Q99519
-1.63416	-1.40656	1.02304	-1.2409	-1.39243	-1.58834	-1.55737	-1.59153	-1.18605	-1.2153	-1.70851	-1.28074	Lysosome	PM	0.146931	0.930182	Q8NCC3	PLA2G15	Phospholipase A2 group XV	Q8NCC3
-1.53059	-1.34171	0.987782	-1.2433	-1.26271	-1.78289	-1.03334	-1.59591	-0.742899	-1.64665	-1.46635	-1.66859	Lysosome	Peroxisome	0	0.929161	E7EMS2;G3V3D1;G3V3E8;J3KMY5;P61916	NPC2	Isoform of P61916, Epididymal secretory protein E1;Isoform of P61916, Epididymal secretory protein E1 (Fragment);Isoform of P61916, Epididymal secretory protein E1;Isoform of P61916, Epididymal secretory protein E1;NPC intracellular cholesterol transporter 2	E7EMS2;G3V3D1;G3V3E8;J3KMY5;P61916
-1.60721	-1.18925	1.16791	-1.2831	-1.23178	-1.75292	-1.49167	-1.59814	-0.892244	-1.55474	-1.68355	-1.608	Lysosome	LD	0	0.955623	A0A0A0MT32;P38571;P38571-2	LIPA	Isoform of P38571, AB hydrolase-1 domain-containing protein;Lysosomal acid lipase/cholesteryl ester hydrolase;Isoform of P38571, Isoform 2 of Lysosomal acid lipase/cholesteryl ester hydrolase	A0A0A0MT32;P38571;P38571-2
-1.45253	-1.33796	0.997212	-1.3073	-1.50211	-1.66619	-2.02535	-1.35028	-1.44247	-0.506314	-1.66177	-1.52096	Lysosome	Golgi apparatus	0	0.906404	E9PQY3;P11117	ACP2	Isoform of P11117, Lysosomal acid phosphatase;Lysosomal acid phosphatase	E9PQY3;P11117
-1.53717	-1.31483	1.18078	-1.63286	-1.45862	-1.00992	-2.0178	-1.43395	-1.0208	-1.33485	-1.30702	-1.20649	Lysosome	Mitochondria	0.173845	0.829347	P13284	IFI30	Gamma-interferon-inducible lysosomal thiol reductase	P13284
-1.65884	-1.19204	0.79834	-1.4559	-1.34211	-0.467312	-1.95558	-1.36635	-1.17695	-0.993916	-1.59479	-1.31073	Lysosome	ER	0	0.902213	A0A024RCQ8;A0A0G2JHB6;A0A0G2JID8;A0A0G2JK02;A0A0G2JLL3;A2ABN7;G8JLL2;Q9UMR5;Q9UMR5-2;Q9UMR5-3	PPT2;PPT2;PPT2;PPT2;ENSG00000254875;PPT2;PPT2;PPT2;PPT2;PPT2	Isoform of Q9UMR5, HCG1999928, isoform CRA_a;Isoform of Q9UMR5, Lysosomal thioesterase PPT2 (Fragment);Isoform of Q9UMR5, Lysosomal thioesterase PPT2;Isoform of Q9UMR5, Lysosomal thioesterase PPT2;Isoform of Q9UMR5, Uncharacterized protein;Isoform of Q9UMR5, Lysosomal thioesterase PPT2 (Fragment);Isoform of Q9UMR5, Lysosomal thioesterase PPT2 (Fragment);Lysosomal thioesterase PPT2;Isoform of Q9UM…	A0A024RCQ8;A0A0G2JHB6;A0A0G2JID8;A0A0G2JK02;A0A0G2JLL3;A2ABN7;G8JLL2;Q9UMR5;Q9UMR5-2;Q9UMR5-3
-0.454437	-1.27538	-0.463301	-1.76399	-1.4308	-1.39734	-0.86259	-1.56446	-1.44759	-0.782586	-1.24661	-1.07685	protein-complex	PM	0.908465	0.61434	O94973;O94973-2	AP2A2	AP-2 complex subunit alpha-2;Isoform of O94973, Isoform 2 of AP-2 complex subunit alpha-2	O94973;O94973-2
0.243843	-0.747008	-1.33463	-0.980882	-0.711436	-1.63383	-0.865267	-1.68404	-0.726641	-1.12666	-1.11191	-1.28958	protein-complex	LD	0.730537	0.292451	Q8TCE6;Q8TCE6-2	DENND10	DENN domain-containing protein 10;Isoform of Q8TCE6, Isoform 2 of DENN domain-containing protein 10	Q8TCE6;Q8TCE6-2
-0.375914	-1.62607	-1.42019	-1.36796	-1.34878	-1.10109	-1.21601	-0.683825	-0.337586	-1.04356	-1.1593	-1.28997	Mitochondria	protein-complex	0.654457	0.510472	Q9H1U4	MEGF9	Multiple epidermal growth factor-like domains protein 9	Q9H1U4
-1.30562	-0.731864	-0.806778	-0.954823	-0.582633	-1.30147	-0.9773	-1.07007	-0.587535	-1.09243	-1.00597	-1.36072	Nucleus	Lysosome	0.498039	0.12767	J3QSS3;Q9BZC7;Q9BZC7-3	ABCA2	Isoform of Q9BZC7, ATP-binding cassette sub-family A member 2;ATP-binding cassette sub-family A member 2;Isoform of Q9BZC7, Isoform 3 of ATP-binding cassette sub-family A member 2	J3QSS3;Q9BZC7;Q9BZC7-3
-1.68317	-1.09064	0.103006	-1.03147	-0.852862	-1.18744	-1.4901	-1.14576	-0.744028	-0.727242	-1.2632	-1.38195	Lysosome	Translation	0.177983	0.739997	A0A3B3IT31;Q9NUN5;Q9NUN5-3	LMBRD1	Isoform of Q9NUN5, Lysosomal cobalamin transport escort protein LMBD1;Lysosomal cobalamin transport escort protein LMBD1;Isoform of Q9NUN5, Isoform 3 of Lysosomal cobalamin transport escort protein LMBD1	A0A3B3IT31;Q9NUN5;Q9NUN5-3
-1.63817	-1.06772	-0.726586	-0.865025	-1.12172	-1.28609	0.481323	-1.13149	-1.18067	-1.69646	-1.55104	-2.07191	ER	Lysosome	0.5277	0.66448	Q9BXF6	RAB11FIP5	Rab11 family-interacting protein 5	Q9BXF6
-1.48807	-0.660982	-0.839296	-0.991009	-1.38789	-1.48473	-0.198432	-1.82354	-1.02302	-1.09763	-1.3147	-1.20556	ER	Golgi apparatus	0.740557	0.414018	O15400;O15400-2	STX7	Syntaxin-7;Isoform of O15400, Isoform 2 of Syntaxin-7	O15400;O15400-2
-1.22869	0.14644	-1.51784	-1.25195	-1.16168	-1.19264	-0.805281	-0.644479	-0.272433	-1.77111	-1.60127	-1.77788	Cytoplasm	Translation	0.77706	0.380492	C9JEX3;Q13614;Q13614-2	MTMR2	Isoform of Q13614, Phosphatidylinositol-3,5-bisphosphate 3-phosphatase (Fragment);Myotubularin-related protein 2;Isoform of Q13614, Isoform 2 of Myotubularin-related protein 2	C9JEX3;Q13614;Q13614-2
-1.80216	0.638847	-1.04479	-0.591595	-0.988189	-1.2676	-1.22839	-1.65579	-1.48424	-1.2366	-1.21683	-1.3183	Cytoplasm	PM	0.342337	0.341763	Q9H0E2	TOLLIP	Toll-interacting protein	Q9H0E2
-1.41124	0.725023	-1.05599	-0.938024	-1.55019	-1.21763	-1.45947	-0.776786	-1.52254	-1.76832	-1.30754	-1.12362	Cytoplasm	PM	0.245185	0.560541	Q7Z3T8	ZFYVE16	Zinc finger FYVE domain-containing protein 16	Q7Z3T8
-0.893554	0.632903	-1.23253	-0.910206	-1.54554	-1.16549	-1.17691	-1.20206	-1.45121	-1.75908	-1.51408	-1.36112	Cytoplasm	Nucleus	0	0.600545	O60749	SNX2	Sorting nexin-2	O60749
-1.23482	0.788031	-1.40375	-1.14624	-1.47007	-1.11918	-1.24582	-1.48405	-1.2394	-1.60047	-1.41396	-1.20762	Cytoplasm	protein-complex	0.405311	0.574008	F5H785;P0DI81;P0DI81-3;P0DI82	TRAPPC2;TRAPPC2;TRAPPC2;TRAPPC2B	Isoform of P0DI81, Trafficking protein particle complex subunit 2;Trafficking protein particle complex subunit 2;Isoform of P0DI81, Isoform 3 of Trafficking protein particle complex subunit 2;Trafficking protein particle complex subunit 2B	F5H785;P0DI81;P0DI81-3;P0DI82
-1.68096	0.711202	-1.4391	-0.849502	-1.22963	-1.39232	-1.60603	-1.27352	-1.60346	-1.64647	-1.48112	-1.37572	Cytoplasm	protein-complex	0.431443	0.863064	P55735	SEC13	Protein SEC13 homolog	P55735
-1.43549	0.639251	-1.49573	-1.00533	-1.23419	-1.13969	-1.72115	-1.05294	-2.05347	-1.58759	-1.46244	-1.34852	Cytoplasm	protein-complex	0.368814	0.871351	D6REX3	SEC31A	Isoform of O94979, WD_REPEATS_REGION domain-containing protein	D6REX3
-1.99058	1.39024	-1.45924	-0.910744	-1.24048	-1.48303	-1.45256	-1.42358	-1.57233	-1.59749	-1.29061	-1.39315	Cytoplasm	Mitochondria	0	0.853323	O95486	SEC24A	Protein transport protein Sec24A	O95486
-1.70584	1.15913	-1.53131	-1.55432	-1.48946	-1.32238	-1.12869	-1.27993	-1.35875	-2.11196	-1.38448	-1.31751	Cytoplasm	protein-complex	0	0.734753	H6UMI1;O95166	GABARAP	Isoform of O95166, GABARAP-a;Gamma-aminobutyric acid receptor-associated protein	H6UMI1;O95166
-1.98885	1.34187	-1.44288	-1.23117	-1.63883	-0.690701	-1.49421	-1.0753	-1.32998	-1.72895	-1.01557	-1.19574	Cytoplasm	Golgi apparatus	0.243266	0.498845	A0A0C4DGW2;P57768	SNX16	Isoform of P57768, PX domain-containing protein;Sorting nexin-16	A0A0C4DGW2;P57768
-2.04577	0.050623	-1.30697	-0.809994	-1.14894	-0.792782	-1.62045	-0.588287	-0.910635	-1.99697	-1.2905	-1.28034	Cytoplasm	Translation	0.4344	0.664127	F5GZY7;Q9H0R8;Q9H0R8-2	GABARAPL1	Isoform of Q9H0R8, Gamma-aminobutyric acid receptor-associated protein-like 1 (Fragment);Gamma-aminobutyric acid receptor-associated protein-like 1;Isoform of Q9H0R8, Isoform 2 of Gamma-aminobutyric acid receptor-associated protein-like 1	F5GZY7;Q9H0R8;Q9H0R8-2
-1.7854	0.989092	-1.41406	-0.510973	-1.96364	-1.35342	-1.12059	-1.61023	-0.864915	-2.00431	-1.35789	-1.206	Cytoplasm	protein-complex	0	0.757899	O60493	SNX3	Sorting nexin-3	O60493
-2.16477	-0.119025	-1.32347	-0.157546	-1.61351	-1.18752	-1.31079	-1.43054	-0.618585	-2.18203	-1.42549	-1.37295	Cytoplasm	Golgi apparatus	0.178581	0.735507	O14964	HGS	Hepatocyte growth factor-regulated tyrosine kinase substrate	O14964
-1.4568	0.0858933	-1.45512	0.0618882	-1.4691	-1.15462	-1.28636	-1.53847	-1.15728	-2.06682	-1.15014	-1.21688	Cytoplasm	Golgi apparatus	0.225942	0.596988	O95219	SNX4	Sorting nexin-4	O95219
-1.61559	0.0792643	-1.5044	-0.22787	-1.71459	-1.10815	-1.01733	-1.23239	-0.723402	-1.62139	-1.19008	-1.25359	Cytoplasm	Mitochondria	0.145293	0.625795	O75886	STAM2	Signal transducing adapter molecule 2	O75886
-1.27174	-0.0640391	-1.37892	-0.506025	-1.17747	-1.08807	-1.1245	-1.40542	-0.813886	-1.85912	-1.03052	-1.28147	Cytoplasm	LD	0.221865	0.59447	A0A0A0MRI2;Q9UNH7	SNX6	Isoform of Q9UNH7, Sorting nexin;Sorting nexin-6	A0A0A0MRI2;Q9UNH7
-1.24371	-0.89781	-1.84281	-0.583419	-1.04087	-2.00079	-0.67485	-0.738425	-0.51985	-0.59583	-1.29499	-1.58623	Mitochondria	endosome-vesicle	0.78141	0.396057	Q96NW4	ANKRD27	Ankyrin repeat domain-containing protein 27	Q96NW4
-1.80004	-0.745366	-1.81139	-0.732044	-1.16233	-1.25273	-1.20776	-0.252219	-1.51457	-0.196581	-1.5531	-1.78121	PM	Translation	0.444785	0.715814	Q8TAF3	WDR48	WD repeat-containing protein 48	Q8TAF3
-0.179357	-0.429912	-1.54536	-1.44361	-1.97983	-0.890187	-1.57154	-0.274531	-1.61681	-1.70166	-1.43356	-1.24445	protein-complex	Translation	0.146576	0.680715	B1ALD0;Q9Y6B7	AP4B1	Isoform of Q9Y6B7, AP complex subunit beta;AP-4 complex subunit beta-1	B1ALD0;Q9Y6B7
-1.33885	-1.23458	-1.26587	-0.704202	-1.16568	-1.23698	-1.49115	0.38871	-1.10205	-1.51254	-1.43001	-1.49415	Translation	Nucleus	0	0.682052	Q6PJI9	WDR59	GATOR complex protein WDR59	Q6PJI9
-1.09054	-0.369145	-1.6716	-0.995325	-1.46663	-1.33648	-1.78088	-0.427725	-0.985793	-1.51765	-1.30235	-1.44625	Cytoplasm	Translation	0.713827	0.802446	Q08AM6	VAC14	Protein VAC14 homolog	Q08AM6
-0.757561	-0.863736	-1.62016	-0.684384	-1.52929	-1.51055	-1.71655	0.117017	-1.46243	-1.8545	-1.27873	-1.54514	Translation	Cytoplasm	0.205737	0.826211	A0A6Q8PF62;A0A6Q8PG59;A0A6Q8PGP4;A0A6Q8PGY7;A0A6Q8PHC7;A0A6Q8PHH5;Q92562	FIG4	Isoform of Q92562, Polyphosphoinositide phosphatase;Isoform of Q92562, Polyphosphoinositide phosphatase;Isoform of Q92562, Polyphosphoinositide phosphatase;Isoform of Q92562, Polyphosphoinositide phosphatase;Isoform of Q92562, Polyphosphoinositide phosphatase;Isoform of Q92562, Polyphosphoinositide phosphatase;Polyphosphoinositide phosphatase	A0A6Q8PF62;A0A6Q8PG59;A0A6Q8PGP4;A0A6Q8PGY7;A0A6Q8PHC7;A0A6Q8PHH5;Q92562
1.2215	-1.59615	-1.44261	-0.517357	-1.44551	-1.41189	-1.78748	-1.31245	-2.06171	-1.55846	-1.47837	-1.37128	protein-complex	Nucleus	0	0.853904	P53618	COPB1	Coatomer subunit beta	P53618
0.700166	-1.67301	-1.40204	0.124766	-1.25162	-1.52559	-1.85326	-1.02734	-1.78369	-1.5414	-1.5561	-1.43516	protein-complex	Mitochondria	0	0.750023	P48444	ARCN1	Coatomer subunit delta	P48444
-0.391587	-0.552445	-1.3707	-1.01298	-1.49655	-1.17752	-2.05085	-1.28579	-2.06222	-0.892476	-1.19722	-1.79662	protein-complex	endosome-vesicle	1	0.765772	Q96KP1	EXOC2	Exocyst complex component 2	Q96KP1
-0.40878	-0.361246	-1.50402	-0.458469	-1.02799	-1.15928	-2.10893	-1.31152	-1.2396	-1.3026	-1.06956	-1.51946	Cytoplasm	endosome-vesicle	1	0.430217	Q96J02;Q96J02-2	ITCH	E3 ubiquitin-protein ligase Itchy homolog;Isoform of Q96J02, Isoform 2 of E3 ubiquitin-protein ligase Itchy homolog	Q96J02;Q96J02-2
0.18675	-1.20274	-1.54832	-0.860443	-1.17248	-1.28901	-1.34957	-1.1516	-1.7093	-1.33729	-0.431144	-1.43863	protein-complex	LD	0.590924	0.573736	F8W9X7;Q567U6	CCDC93	Isoform of Q567U6, Coiled-coil domain-containing protein 93;Coiled-coil domain-containing protein 93	F8W9X7;Q567U6
0.278529	-0.0754563	-1.23952	-0.97359	-1.22337	-1.30707	-1.10074	-1.69032	-1.70305	-1.54909	-1.28425	-1.37709	protein-complex	endosome-vesicle	1	0.60207	Q96JC1;Q96JC1-2	VPS39	Vam6/Vps39-like protein;Isoform of Q96JC1, Isoform 2 of Vam6/Vps39-like protein	Q96JC1;Q96JC1-2
0.459464	-0.859083	-1.60506	-0.787465	-1.96034	-0.882111	-1.39428	-0.998804	-1.55467	-1.84553	-1.15074	-1.52147	protein-complex	Translation	0.585071	0.769604	Q96Q05;Q96Q05-2;Q96Q05-3	TRAPPC9	Trafficking protein particle complex subunit 9;Isoform of Q96Q05, Isoform 2 of Trafficking protein particle complex subunit 9;Isoform of Q96Q05, Isoform 3 of Trafficking protein particle complex subunit 9	Q96Q05;Q96Q05-2;Q96Q05-3
0.321152	-0.758241	-1.45622	-0.433293	-1.37376	-1.45792	-1.76849	-1.44729	-1.62951	-1.71511	-1.55093	-1.39145	protein-complex	Cytoplasm	0.290861	0.850449	A0A494C0R8	CLUH	Isoform of O75153, Clustered mitochondria protein homolog	A0A494C0R8
-0.71634	-0.79408	-1.50421	0.334455	-1.17274	-1.65485	-1.99626	-1.19451	-1.92068	-1.71435	-1.7921	-1.61888	endosome-vesicle	Mitochondria	0	0.836596	Q9BXS5	AP1M1	AP-1 complex subunit mu-1	Q9BXS5
-0.898753	-0.712947	-1.37021	0.544473	-0.934135	-2.13219	-1.94637	-1.26444	-1.49651	-1.52493	-1.52393	-1.61536	endosome-vesicle	PM	0	0.775996	O43747;O43747-2	AP1G1	AP-1 complex subunit gamma-1;Isoform of O43747, Isoform 2 of AP-1 complex subunit gamma-1	O43747;O43747-2
-1.33737	-0.0522477	-1.48271	0.157867	-1.40567	-1.39794	-1.56919	-1.22426	-1.74793	-1.67721	-1.62786	-1.46865	endosome-vesicle	protein-complex	0.70024	0.659806	Q92609;Q92609-2	TBC1D5	TBC1 domain family member 5;Isoform of Q92609, Isoform 2 of TBC1 domain family member 5	Q92609;Q92609-2
-0.590331	-0.350084	-0.968624	0.128086	-1.2358	-1.43163	-1.35092	-1.80416	-1.66717	-2.13146	-1.66638	-1.41138	endosome-vesicle	Translation	0	0.614708	Q5T1M5	FKBP15	FK506-binding protein 15	Q5T1M5
-0.364694	0.787668	-1.55762	-1.71585	-1.69104	-1.46748	-1.71401	-1.61362	-1.70159	-1.67117	-1.05623	-1.37955	Cytoplasm	PM	0	0.796131	H0YAB3	SEC31A	Isoform of O94979, Sec16_C domain-containing protein (Fragment)	H0YAB3
1.03286	-0.170437	-1.22196	-1.58349	-1.58775	-1.54367	-1.6628	-1.99863	-2.19986	-2.32949	-1.42391	-1.38573	protein-complex	endosome-vesicle	0.750072	0.778796	P21281	ATP6V1B2	V-type proton ATPase subunit B, brain isoform	P21281
-1.42445	-1.53426	-1.3961	-1.72515	-1.32792	-0.883525	-1.11229	-1.46702	-2.15182	1.07077	-1.5346	-1.54038	PM	Golgi apparatus	0.455978	0.788345	Q658P3;Q658P3-2	STEAP3	Metalloreductase STEAP3;Isoform of Q658P3, Isoform 2 of Metalloreductase STEAP3	Q658P3;Q658P3-2
-1.83521	-0.745593	-1.62444	-0.473306	-1.55575	-1.03977	-0.789504	-1.8296	-1.98558	-0.160657	-1.37532	-1.62757	PM	endosome-vesicle	0.308805	0.843688	Q15907	RAB11B	Ras-related protein Rab-11B	Q15907
-1.49444	-1.24431	-1.9008	-0.379541	-1.29743	-1.4697	-0.816399	-1.95491	-1.5128	-0.0653023	-0.712018	-1.7481	PM	Lysosome	0.185615	0.937861	Q07954	LRP1	Prolow-density lipoprotein receptor-related protein 1	Q07954
-1.10838	-1.5444	-0.964774	-0.146242	-1.35414	-1.90512	-1.27793	-1.83845	-1.62876	-0.0309644	-1.02325	-1.49162	PM	Golgi apparatus	0.453011	0.780871	P61421	ATP6V0D1	V-type proton ATPase subunit d 1	P61421
-1.63297	-1.46094	-1.92326	-0.561634	-1.27152	-0.924879	-1.81993	-1.44895	-0.961376	0.590891	-1.16733	-1.74226	PM	Lysosome	0	0.761033	Q9NQ34	TMEM9B	Transmembrane protein 9B	Q9NQ34
-1.73285	-1.3144	-1.89793	-0.452923	-1.21672	-1.1992	-1.17422	-1.97745	-1.66209	1.06637	-1.45598	-2.05302	PM	Peroxisome	0	0.907127	A0A3B3ISF9;P42892;P42892-3;P42892-4	ECE1	Isoform of P42892, Endothelin-converting enzyme 1;Endothelin-converting enzyme 1;Isoform of P42892, Isoform C of Endothelin-converting enzyme 1;Isoform of P42892, Isoform D of Endothelin-converting enzyme 1	A0A3B3ISF9;P42892;P42892-3;P42892-4
-1.71003	-0.85787	-1.66846	0.549654	-1.10509	-0.680255	-0.648816	-1.4487	-1.80747	-2.84113	-0.283204	-1.82704	endosome-vesicle	ER	0.0826279	0.868283	Q9BTU6	PI4K2A	Phosphatidylinositol 4-kinase type 2-alpha	Q9BTU6
-1.48349	-1.37175	0.385572	-0.104725	-1.14108	-1.42365	-1.23267	-1.59722	-1.29429	-1.30539	-1.34104	-1.75954	Lysosome	PM	0.475459	0.703577	Q9BXP2	SLC12A9	Solute carrier family 12 member 9	Q9BXP2
-1.42799	-1.7578	-0.35965	0.0733868	-1.75364	-1.14686	-0.803028	-1.3753	-1.80145	-0.703215	-1.30769	-1.45002	endosome-vesicle	Mitochondria	0.146152	0.81283	Q96BM9	ARL8A	ADP-ribosylation factor-like protein 8A	Q96BM9
-1.63813	-1.66147	-0.430562	-0.291345	-1.03188	-1.12106	-1.08083	-1.40358	-1.57342	-0.637766	-1.21741	-1.58955	endosome-vesicle	Lysosome	0.572501	0.655669	Q8TB96	ITFG1	T-cell immunomodulatory protein	Q8TB96
-1.62047	-1.74469	-1.11011	-0.19811	-0.560145	-0.685396	-0.901681	-0.995021	-1.13068	-1.11116	-1.31963	-2.19721	endosome-vesicle	Lysosome	0.310814	0.46836	Q92581-2	SLC9A6	Isoform of Q92581, Isoform 2 of Sodium/hydrogen exchanger 6	Q92581-2
-1.80175	-1.50083	-1.29636	0.0500879	-0.813564	-0.43317	-1.51102	-1.29629	-0.931258	-0.676838	-1.39713	-1.89427	endosome-vesicle	PM	0.304404	0.542126	Q30201;Q30201-5;Q30201-7	HFE	Hereditary hemochromatosis protein;Isoform of Q30201, Isoform 5 of Hereditary hemochromatosis protein;Isoform of Q30201, Isoform 7 of Hereditary hemochromatosis protein	Q30201;Q30201-5;Q30201-7
-1.249	-1.45093	-0.784058	0.568508	-1.11277	-0.931087	-1.41484	-1.338	-1.06565	-1.39973	-1.21316	-1.46461	endosome-vesicle	Lysosome	0.245093	0.4363	P51797	CLCN6	Chloride transport protein 6	P51797
-1.5918	-1.90738	-0.889125	0.953405	-1.01369	-0.788113	-1.41133	-1.26826	-1.26816	-1.43396	-1.29751	-1.90309	endosome-vesicle	Cytoplasm	0	0.778827	O43752	STX6	Syntaxin-6	O43752
-1.64501	-1.29937	-0.947895	-0.15609	-1.06497	-1.08419	-0.565622	-1.4834	-1.34551	-1.04887	-1.32869	-1.88508	endosome-vesicle	PM	0.81611	0.715225	Q8IWU2	LMTK2	Serine/threonine-protein kinase LMTK2	Q8IWU2
-1.81055	-1.30766	-1.42957	-0.305347	-1.45744	-0.846348	-0.734973	-1.57395	-1.67173	-0.929721	-1.08838	-1.77835	endosome-vesicle	Cytoplasm	0	0.82279	Q86Y82	STX12	Syntaxin-12	Q86Y82
-1.64102	-1.08876	-1.20587	-0.406114	-0.940077	-0.485801	-0.809457	-1.64132	-1.74978	-1.5461	-0.983841	-2.02851	endosome-vesicle	protein-complex	0	0.698124	P98155;P98155-2	VLDLR	Very low-density lipoprotein receptor;Isoform of P98155, Isoform Short of Very low-density lipoprotein receptor	P98155;P98155-2
-1.47166	-1.29916	-1.58624	0.285793	-1.0861	-1.16206	-0.19689	-1.69309	-1.62457	-0.601897	-1.45011	-1.64796	endosome-vesicle	PM	1	0.736723	Q13641	TPBG	Trophoblast glycoprotein	Q13641
-1.7727	-0.560928	-1.32122	-0.00736665	-0.931594	-0.691051	-1.73421	-1.9614	-1.63096	-0.974938	-1.34636	-1.59229	endosome-vesicle	ER	0.0339615	0.689917	Q15036	SNX17	Sorting nexin-17	Q15036
-1.65019	-1.09892	-1.7576	-0.51292	-1.1913	-1.5315	-0.740137	-0.976671	-1.45575	-1.27525	-0.787856	-1.77975	endosome-vesicle	Translation	0.189688	0.694735	Q16563-2	SYPL1	Isoform of Q16563, Isoform 2 of Synaptophysin-like protein 1	Q16563-2
-1.67415	-0.428944	-1.58578	-0.197505	-0.915612	-1.38207	-0.964072	-0.71062	-1.40626	-2.14886	-0.905189	-1.51474	endosome-vesicle	Lysosome	0	0.498675	H3BSM5;P60520	GABARAPL2	Isoform of P60520, Gamma-aminobutyric acid receptor-associated protein-like 2;Gamma-aminobutyric acid receptor-associated protein-like 2	H3BSM5;P60520
-1.25165	-1.77452	-1.58153	-0.494658	-0.766509	-1.01574	-1.02483	-0.498002	-1.73198	-0.914864	-1.10743	-1.69954	endosome-vesicle	Cytoplasm	0	0.602116	Q5T3F8	TMEM63B	CSC1-like protein 2	Q5T3F8
-1.7103	-1.71104	-0.617875	-0.477976	-0.767708	-0.901153	-0.57333	-0.346405	-1.48388	-1.42575	-1.43769	-1.91765	Translation	Lysosome	0.586656	0.734434	A0A087WXD1;Q96T83	SLC9A7	Isoform of Q96T83, Sodium/hydrogen exchanger;Sodium/hydrogen exchanger 7	A0A087WXD1;Q96T83
-1.28308	-2.38448	-1.58343	0.662006	-1.29398	-0.634395	-1.38969	-0.76522	-1.96048	-1.38119	-1.66701	-1.96925	endosome-vesicle	Cytoplasm	0	0.835462	Q68DH5	LMBRD2	G-protein coupled receptor-associated protein LMBRD2	Q68DH5
-1.70685	-1.765	-1.48685	1.31374	-1.10444	-0.569326	-2.22844	-0.845403	-1.62493	-1.49988	-1.8414	-1.83824	endosome-vesicle	Cytoplasm	0	0.809496	Q99523	SORT1	Sortilin	Q99523
-1.80629	-1.86269	-1.50199	1.85647	-1.09918	-0.955046	-1.67686	-1.11466	-1.70854	-1.9738	-2.14521	-1.88493	endosome-vesicle	Cytoplasm	0	0.815698	P20645	M6PR	Cation-dependent mannose-6-phosphate receptor	P20645
-1.34295	-1.58443	-2.36653	0.339538	-1.2466	-0.94161	-1.53043	-1.62459	-1.48116	-0.74486	-0.994769	-1.59469	endosome-vesicle	Golgi apparatus	0.582333	0.767354	P61106	RAB14	Ras-related protein Rab-14	P61106
-1.73537	-1.17129	-2.01515	0.80442	-1.39264	-1.28823	-1.74571	-1.65515	-1.7159	-0.252749	-1.41623	-1.88651	endosome-vesicle	Cytoplasm	0	0.888678	P02786	TFRC	Transferrin receptor protein 1	P02786
-1.74886	-0.991066	-1.74021	1.10414	-1.17086	-1.09269	-0.82234	-1.54103	-1.65955	-1.46247	-1.22743	-1.54626	endosome-vesicle	Golgi apparatus	0.468119	0.695459	P20339;P20339-2	RAB5A	Ras-related protein Rab-5A;Isoform of P20339, Isoform 2 of Ras-related protein Rab-5A	P20339;P20339-2
-2.0269	-0.506012	-1.68648	0.599401	-1.25592	-1.28361	-0.948441	-1.47565	-1.32152	-1.29883	-1.32562	-1.56814	endosome-vesicle	Cytoplasm	0	0.772524	O15127	SCAMP2	Secretory carrier-associated membrane protein 2	O15127
-1.38385	-0.819498	-1.64482	0.626609	-0.935867	-1.414	-1.11777	-2.07712	-1.25182	-1.83804	-1.1438	-1.66176	endosome-vesicle	Lysosome	0	0.600273	M0R0X1;P61018;P61018-2	RAB4B	Isoform of P61018, Ras-related protein Rab-4B (Fragment);Ras-related protein Rab-4B;Isoform of P61018, Isoform 2 of Ras-related protein Rab-4B	M0R0X1;P61018;P61018-2
-1.13566	-1.49136	-1.9624	1.4234	-1.22545	-0.623465	-2.02654	-1.54591	-1.66844	-1.70672	-1.03191	-1.70161	endosome-vesicle	Cytoplasm	0	0.851018	Q96L92	SNX27	Sorting nexin-27	Q96L92
-1.08363	-1.34414	-2.04538	0.0723198	-1.66514	-0.497911	-1.13806	-1.13409	-1.81288	-1.68519	-1.16114	-1.77543	endosome-vesicle	Golgi apparatus	0.543654	0.774688	O14828	SCAMP3	Secretory carrier-associated membrane protein 3	O14828
-1.5233	-1.34506	-1.6641	0.64617	-1.60796	-0.873363	-1.28137	-1.56259	-1.93658	-1.51338	-1.31985	-1.63058	endosome-vesicle	Golgi apparatus	0.611481	0.787565	P61020	RAB5B	Ras-related protein Rab-5B	P61020
-1.24956	-1.08065	-1.65392	0.619817	-1.51229	-0.75837	-1.57684	-1.5701	-1.29453	-1.75646	-1.0758	-1.5004	endosome-vesicle	Translation	0	0.687244	P20338	RAB4A	Ras-related protein Rab-4A	P20338
-1.06736	-1.77781	-1.4216	1.00233	-1.41325	-0.800619	-1.18173	-1.47849	-1.60114	-1.40539	-1.31591	-1.87792	endosome-vesicle	LD	0.26131	0.780858	A0A087WXB0;O15126	SCAMP1	Isoform of O15126, Secretory carrier-associated membrane protein;Secretory carrier-associated membrane protein 1	A0A087WXB0;O15126
-2.07478	-0.974211	-1.2969	0.0685379	-1.26066	-0.111384	-1.56652	-1.37554	-1.39991	-1.85424	-1.02389	-1.61047	endosome-vesicle	Golgi apparatus	1	0.725702	O14662-2	STX16	Isoform of O14662, Isoform A of Syntaxin-16	O14662-2
-1.77048	-1.58051	-1.64724	0.0213876	-1.2194	0.0831022	-1.29188	-1.1179	-1.63804	-1.24613	-1.44299	-1.69026	Golgi apparatus	endosome-vesicle	0.459205	0.718203	K7EIY4;O60499;Q5U8S2	STX10	Isoform of O60499, t-SNARE coiled-coil homology domain-containing protein (Fragment);Syntaxin-10;Isoform of O60499, t-SNARE coiled-coil homology domain-containing protein	K7EIY4;O60499;Q5U8S2
-1.76699	-1.86835	-1.55639	0.25103	-1.36623	-0.000662223	-1.45207	-1.66791	-1.8112	-1.19468	-1.05869	-1.82174	endosome-vesicle	LD	0.395546	0.885469	H3BU86;O14662;O14662-5	STX16-NPEPL1;STX16;STX16	STX16-NPEPL1 readthrough, t-SNARE coiled-coil homology domain-containing protein;Syntaxin-16;Isoform of O14662, Isoform E of Syntaxin-16	H3BU86;O14662;O14662-5
-0.934784	-1.53744	-1.74491	0.492453	-1.29921	0.26859	-1.90943	-1.68959	-2.00089	-2.02557	-1.42873	-1.84075	endosome-vesicle	Golgi apparatus	0.577484	0.864136	A0A087WU65;A0A2R8YE10;Q9NRW7	VPS45	Isoform of Q9NRW7, Vacuolar protein sorting-associated protein 45;Isoform of Q9NRW7, Vacuolar protein sorting-associated protein 45;Vacuolar protein sorting-associated protein 45	A0A087WU65;A0A2R8YE10;Q9NRW7
-1.99861	-1.8921	-1.15	-0.660646	-1.19827	1.09881	-1.10805	-1.54079	-1.90063	-1.64618	-1.62049	-1.74907	Golgi apparatus	endosome-vesicle	0.355774	0.806384	O75379;O75379-2	VAMP4	Vesicle-associated membrane protein 4;Isoform of O75379, Isoform 2 of Vesicle-associated membrane protein 4	O75379;O75379-2
-1.35267	-1.97769	-1.70174	-0.851924	-1.30003	0.376566	-1.74384	-0.938677	-1.38419	-1.02406	-1.34122	-1.58296	Golgi apparatus	Peroxisome	0	0.672643	Q96EC8	YIPF6	Protein YIPF6	Q96EC8
-1.27889	-0.788372	-1.26357	-1.07855	-1.30288	0.0231906	-1.64746	-1.16532	-1.50657	-1.13642	-0.686867	-1.47934	Golgi apparatus	ER	0	0.788613	F5H385;Q9BRY0	SLC39A3	Isoform of Q9BRY0, Zinc transporter ZIP3;Zinc transporter ZIP3	F5H385;Q9BRY0
-1.6771	-1.66236	-1.98059	-0.966667	-1.29903	-0.0923449	-0.967991	-1.47238	-1.544	-1.25609	-0.314707	-1.98354	Golgi apparatus	PM	1	0.800456	A0A067XG54;Q8NB49;Q8NB49-2;Q8NB49-3;Q8NB49-4	ATP11C	Isoform of Q8NB49, Phospholipid-transporting ATPase;Phospholipid-transporting ATPase IG;Isoform of Q8NB49, Isoform 2 of Phospholipid-transporting ATPase IG;Isoform of Q8NB49, Isoform 3 of Phospholipid-transporting ATPase IG;Isoform of Q8NB49, Isoform 4 of Phospholipid-transporting ATPase IG	A0A067XG54;Q8NB49;Q8NB49-2;Q8NB49-3;Q8NB49-4
-1.41514	0.0571423	-1.44686	-1.25735	-0.195148	-1.64616	-1.4524	-1.78639	-0.254525	-1.64222	-1.36021	-1.46539	Cytoplasm	Nucleus	0.49001	0.677906	Q7Z4V5	HDGFL2	Hepatoma-derived growth factor-related protein 2	Q7Z4V5
-1.67029	0.43441	-1.33764	-1.53292	-0.121941	-1.34924	-1.33147	-1.71407	-0.719111	-1.47661	-0.917912	-1.15381	Cytoplasm	Peroxisome	0.284352	0.249758	Q96ST3	SIN3A	Paired amphipathic helix protein Sin3a	Q96ST3
-1.47745	0.409234	-1.51431	-1.81545	-0.529911	-1.83158	-1.06522	-1.60785	-1.42312	-1.57838	-1.1107	-1.38028	Cytoplasm	Nucleus	0.379837	0.833223	C9JLU1;P52434	POLR2H	Isoform of P52434, DNA-directed RNA polymerases I, II, and III subunit RPABC3 (Fragment);DNA-directed RNA polymerases I, II, and III subunit RPABC3	C9JLU1;P52434
-1.05709	0.782321	-1.47169	-1.10987	-1.06288	-1.4739	-1.37028	-1.56597	-1.08012	-1.51461	-1.27629	-1.42253	Cytoplasm	Lysosome	0.0695073	0.671678	O15013;O15013-4;O15013-5;O15013-6	ARHGEF10	Rho guanine nucleotide exchange factor 10;Isoform of O15013, Isoform 4 of Rho guanine nucleotide exchange factor 10;Isoform of O15013, Isoform 5 of Rho guanine nucleotide exchange factor 10;Isoform of O15013, Isoform 2 of Rho guanine nucleotide exchange factor 10	O15013;O15013-4;O15013-5;O15013-6
-1.17198	1.676	-1.37799	-1.65796	-1.55756	-1.53628	-1.46648	-1.75426	-1.2968	-1.5648	-1.2621	-1.17645	Cytoplasm	Translation	0	0.630838	Q9NV35	NUDT15	Nucleotide triphosphate diphosphatase NUDT15	Q9NV35
-1.43251	1.56785	-1.49013	-1.87716	-1.70032	-1.33656	-1.5821	-1.58079	-2.10666	-1.55195	-1.15079	-1.36761	Cytoplasm	Translation	0	0.888403	Q15645	TRIP13	Pachytene checkpoint protein 2 homolog	Q15645
-1.70866	-1.24539	-0.271837	-0.94767	-1.61201	-0.175977	-2.09672	-1.07848	-0.299457	-1.29149	-0.851893	-1.80771	Golgi apparatus	Lysosome	0.380931	0.569904	C9J7K9;O15162;O15162-2	PLSCR1	Isoform of O15162, Phospholipid scramblase;Phospholipid scramblase 1;Isoform of O15162, Isoform 2 of Phospholipid scramblase 1	C9J7K9;O15162;O15162-2
-1.90248	-1.89915	-1.87195	-1.90115	-0.327012	-0.561738	-0.793117	-0.855483	-0.883974	-1.89398	-0.935366	-1.80712	Nucleus	Golgi apparatus	0.287175	0.649344	O43660;O43660-2	PLRG1	Pleiotropic regulator 1;Isoform of O43660, Isoform 2 of Pleiotropic regulator 1	O43660;O43660-2
-0.602474	-1.82908	-1.5697	-1.32337	-0.521127	-1.22252	-1.04551	-0.296952	-1.32794	-1.58204	-0.706961	-1.43059	Translation	Nucleus	0.581278	0.535288	B3KTM8;Q9UBU8-2	MORF4L1	Isoform of Q9UBU8, MRG domain-containing protein;Isoform of Q9UBU8, Isoform 2 of Mortality factor 4-like protein 1	B3KTM8;Q9UBU8-2
-0.953062	-1.31635	-1.06226	-1.00595	-1.08272	-1.10145	-1.17204	0.349461	-1.34506	-1.47154	-1.05602	-1.41925	Translation	Lysosome	0.179959	0.552492	Q15633;Q15633-2	TARBP2	RISC-loading complex subunit TARBP2;Isoform of Q15633, Isoform 2 of RISC-loading complex subunit TARBP2	Q15633;Q15633-2
-0.207986	-1.38777	-1.55257	-1.61192	-1.48081	-1.81996	-1.44327	0.543236	-1.00145	-1.64171	-1.12925	-1.47687	Translation	PM	0	0.547356	P13984	GTF2F2	General transcription factor IIF subunit 2	P13984
-1.46751	-1.44256	-1.5446	-1.89059	-0.533006	-1.78358	-1.43309	-0.262521	-1.18889	-1.51971	-1.29155	-1.46104	Translation	Nucleus	0.560335	0.829819	Q7Z2T5	TRMT1L	TRMT1-like protein	Q7Z2T5
-1.35618	-1.90131	-1.84432	-1.74873	-0.0225389	-1.61859	-1.32929	-0.387441	-0.901628	-1.36908	-1.5001	-1.62966	Nucleus	Translation	0.26817	0.776041	Q00839	HNRNPU	Heterogeneous nuclear ribonucleoprotein U	Q00839
-0.418504	-1.05154	-1.56288	-1.65081	-0.574554	-1.5186	-1.72299	-0.235499	-1.38423	-1.36335	-1.528	-1.56859	Translation	Nucleus	0.568959	0.619237	P61326;Q96A72	MAGOH;MAGOHB	Protein mago nashi homolog;Protein mago nashi homolog 2	P61326;Q96A72
-1.46042	-1.54656	-1.69338	-2.08178	-0.307462	-1.84035	-1.9843	0.493079	-1.64351	-1.4668	-1.38147	-1.67902	Translation	Nucleus	0.704356	0.902428	Q9BUJ2;Q9BUJ2-2	HNRNPUL1	Heterogeneous nuclear ribonucleoprotein U-like protein 1;Isoform of Q9BUJ2, Isoform 2 of Heterogeneous nuclear ribonucleoprotein U-like protein 1	Q9BUJ2;Q9BUJ2-2
-1.33991	-1.72975	-1.86018	-2.07484	-0.191182	-1.51198	-1.56415	0.216244	-2.05881	-1.26108	-1.34497	-1.68088	Translation	Nucleus	0.684542	0.89495	Q99729-3	HNRNPAB	Isoform of Q99729, Isoform 3 of Heterogeneous nuclear ribonucleoprotein A/B	Q99729-3
-1.33513	-1.89828	-1.64428	-2.19974	0.157579	-1.82753	-1.74566	0.570752	-2.05014	-1.39848	-1.60394	-1.77786	Translation	Nucleus	0.528554	0.879186	Q16666	IFI16	Gamma-interferon-inducible protein 16	Q16666
-0.882925	-0.307295	-1.4775	-1.45461	-1.51156	-0.528159	-1.55011	-0.859072	-1.25047	-1.60027	-1.43754	-1.35569	Cytoplasm	Translation	0.164098	0.802092	O94916;O94916-2;O94916-5	NFAT5	Nuclear factor of activated T-cells 5;Isoform of O94916, Isoform A of Nuclear factor of activated T-cells 5;Isoform of O94916, Isoform E of Nuclear factor of activated T-cells 5	O94916;O94916-2;O94916-5
-0.858476	-0.275284	-1.50826	-1.45952	-1.08805	-1.40394	-1.94132	-0.176397	-0.336891	-1.549	-1.30667	-1.46474	Translation	Cytoplasm	0.391669	0.339776	Q9H6Y2	WDR55	WD repeat-containing protein 55	Q9H6Y2
-1.82639	-0.482253	-1.46684	-1.06827	-1.15094	-0.867883	-1.60519	0.315216	-0.980576	-1.63892	-1.33133	-1.75031	Translation	endosome-vesicle	0.353351	0.581327	O15234	CASC3	Protein CASC3	O15234
0.128186	-1.97042	-1.59889	-1.81901	1.5626	-1.72556	-1.50355	-2.31862	-1.91384	-1.90802	-1.21249	-1.51667	Nucleus	protein-complex	0.350977	0.760027	Q5QP82;Q5QP82-2	DCAF10	DDB1- and CUL4-associated factor 10;Isoform of Q5QP82, Isoform 2 of DDB1- and CUL4-associated factor 10	Q5QP82;Q5QP82-2
-1.24594	-1.61196	-1.50107	-1.83431	1.27103	-1.77528	-1.89021	-0.644061	-1.98427	-1.28058	-1.6401	-1.44969	Nucleus	Translation	0.319369	0.771956	Q7Z333;Q7Z333-3;Q7Z333-4	SETX	Probable helicase senataxin;Isoform of Q7Z333, Isoform 3 of Probable helicase senataxin;Isoform of Q7Z333, Isoform 4 of Probable helicase senataxin	Q7Z333;Q7Z333-3;Q7Z333-4
-1.71243	-1.55295	-1.61379	-2.0926	1.17138	-2.0269	-2.21942	-0.837866	-1.89915	-1.32148	-1.30593	-1.31291	Nucleus	Translation	0.211439	0.758136	A0A286YEX4;P08651;P08651-5;P08651-6	NFIC	Isoform of P08651, Nuclear factor 1;Nuclear factor 1 C-type;Isoform of P08651, Isoform 5 of Nuclear factor 1 C-type;Isoform of P08651, Isoform 6 of Nuclear factor 1 C-type	A0A286YEX4;P08651;P08651-5;P08651-6
-1.80046	-2.11888	-1.65443	-2.25624	1.52855	-1.99834	-1.83977	-1.36026	-1.72813	-1.32918	-1.19839	-1.60899	Nucleus	Translation	0.183218	0.806336	E9PB61;Q86V81	ALYREF	Isoform of Q86V81, RRM domain-containing protein;THO complex subunit 4	E9PB61;Q86V81
-1.2024	-1.91949	-1.66159	-2.22004	1.14276	-2.22702	-1.75705	-1.5577	-1.76114	-1.45702	-1.38172	-1.77731	Nucleus	Translation	0.261391	0.845122	C9JWJ8;Q14938-3;Q14938-5	NFIX	Isoform of Q14938, Nuclear factor 1;Isoform of Q14938, Isoform 3 of Nuclear factor 1 X-type;Isoform of Q14938, Isoform 5 of Nuclear factor 1 X-type	C9JWJ8;Q14938-3;Q14938-5
-1.64283	-2.30592	-1.82766	-2.18207	1.52493	-1.95309	-1.64478	-0.832842	-2.34701	-1.54893	-1.50209	-1.80181	Nucleus	Translation	0.223878	0.936894	P17844	DDX5	Probable ATP-dependent RNA helicase DDX5	P17844
-1.46005	-2.15383	-1.85744	-2.25049	1.1359	-1.84457	-1.61513	-0.736724	-1.99671	-1.41966	-1.47612	-1.81495	Nucleus	Translation	0.23384	0.899732	A0A1X7SBZ2;A0A5H1ZRQ2;Q92841	DDX17	Isoform of Q92841, RNA helicase;Isoform of Q92841, RNA helicase;Probable ATP-dependent RNA helicase DDX17	A0A1X7SBZ2;A0A5H1ZRQ2;Q92841
-1.02521	-2.15972	-1.593	-1.90721	0.770164	-1.87468	-1.90079	-0.264712	-1.79464	-1.3976	-1.27792	-1.48779	Nucleus	Translation	0.397005	0.771724	C9JYM0;O75817	POP7	Isoform of O75817, Ribonuclease P (Fragment);Ribonuclease P protein subunit p20	C9JYM0;O75817
-1.19556	-2.60815	-1.67262	-1.50322	1.01259	-1.63798	-1.52605	-0.590171	-1.80952	-1.64681	-1.47285	-1.60717	Nucleus	Translation	0.361271	0.769763	A0A0C4DGA6;Q14527;Q14527-2	HLTF	Isoform of Q14527, Helicase-like transcription factor;Helicase-like transcription factor;Isoform of Q14527, Isoform 2 of Helicase-like transcription factor	A0A0C4DGA6;Q14527;Q14527-2
-0.950368	-2.27045	-1.8169	-1.99737	1.26075	-1.63938	-1.17633	-0.707484	-2.3895	-1.74798	-1.69452	-1.59448	Nucleus	Translation	0.239019	0.860271	B7ZLQ5;P28370	SMARCA1	Isoform of P28370, Probable global transcription activator SNF2L1;Probable global transcription activator SNF2L1	B7ZLQ5;P28370
-0.840879	-2.14293	-1.65916	-1.78876	1.73178	-1.61989	-1.20977	-1.01812	-2.24006	-1.95993	-1.53403	-1.44826	Nucleus	Translation	0.207056	0.731621	B1AMU3;B1AMU4;Q9Y3B2;R4GMQ7;R4GNH9	EXOSC1	Isoform of Q9Y3B2, Exosome complex component CSL4;Isoform of Q9Y3B2, ECR1_N domain-containing protein;Exosome complex component CSL4;Isoform of Q9Y3B2, Exosome complex component CSL4 (Fragment);Isoform of Q9Y3B2, ECR1_N domain-containing protein	B1AMU3;B1AMU4;Q9Y3B2;R4GMQ7;R4GNH9
-1.18156	-2.45022	-1.72486	-2.05688	1.40402	-1.96688	-1.00486	-1.05984	-2.63185	-1.73041	-1.36716	-1.60421	Nucleus	Translation	0.219905	0.836913	A0A087WZE9	HMGN3	Isoform of Q15651, High mobility group nucleosome-binding domain-containing protein 3	A0A087WZE9
-1.27834	-1.9082	-1.56889	-1.91783	0.709041	-1.78307	-1.09922	-0.836186	-1.92866	-1.43845	-1.36614	-0.959466	Nucleus	Translation	0.141652	0.667911	Q96KR1	ZFR	Zinc finger RNA-binding protein	Q96KR1
-1.49055	-1.78132	-1.7579	-1.93658	0.358755	-1.22631	-0.898978	-0.146283	-1.83201	-1.47084	-1.01274	-0.93342	Nucleus	LD	0.254362	0.687725	D6R927;Q06330;Q06330-4;Q06330-5;Q06330-6;Q06330-7	RBPJ	Isoform of Q06330, Recombining-binding protein suppressor of hairless;Recombining binding protein suppressor of hairless;Isoform of Q06330, Isoform 4 of Recombining binding protein suppressor of hairless;Isoform of Q06330, Isoform 5 of Recombining binding protein suppressor of hairless;Isoform of Q06330, Isoform 6 of Recombining binding protein suppressor of hairless;Isoform of Q06330, Isoform 7 …	D6R927;Q06330;Q06330-4;Q06330-5;Q06330-6;Q06330-7
-1.56662	-1.57917	-1.83576	-1.82835	1.13047	-1.90277	-1.20817	-0.83063	-2.62028	-1.70534	-0.882849	-1.47363	Nucleus	Lysosome	0.133889	0.819833	P49792	RANBP2	E3 SUMO-protein ligase RanBP2	P49792
-1.37964	-0.758568	-1.75453	-1.84513	0.584002	-1.81438	-1.51763	-0.86596	-2.00732	-1.92356	-1.25558	-1.23532	Nucleus	protein-complex	0.125573	0.788123	P18074	ERCC2	General transcription and DNA repair factor IIH helicase subunit XPD	P18074
-1.32946	-1.36366	-1.72349	-2.05502	0.456227	-1.76964	-1.84124	-0.436221	-1.72197	-1.55819	-1.14526	-1.67823	Nucleus	Translation	0.200906	0.786082	E9PI41;Q9NPD3	EXOSC4	Isoform of Q9NPD3, Exosome complex component RRP41 (Fragment);Exosome complex component RRP41	E9PI41;Q9NPD3
-1.42087	-1.3474	-1.85044	-2.18399	0.526547	-1.71845	-0.984359	-0.10313	-2.07384	-1.63094	-1.20079	-1.61434	Nucleus	Translation	0.178394	0.894588	E7EVX8;Q8WWY3	PRPF31	Isoform of Q8WWY3, Pre-mRNA-processing factor 31;U4/U6 small nuclear ribonucleoprotein Prp31	E7EVX8;Q8WWY3
-1.82176	-1.52054	-1.8281	-1.83835	0.698008	-1.61922	-1.13299	-0.65938	-1.80955	-1.6615	-0.823237	-1.96501	Nucleus	Translation	0.294775	0.816152	A0A087WUK2;O14979	HNRNPDL	Isoform of O14979, Heterogeneous nuclear ribonucleoprotein D-like;Heterogeneous nuclear ribonucleoprotein D-like	A0A087WUK2;O14979
-1.46001	-1.93881	-1.62748	-1.94526	0.500251	-2.02094	-1.62349	-0.960381	-0.991562	-1.86793	-1.69707	-1.69941	Nucleus	Translation	0.140503	0.817488	Q9BZE4	GTPBP4	Nucleolar GTP-binding protein 1	Q9BZE4
-1.23315	-2.28468	-1.61755	-1.81769	1.60111	-1.77749	-1.57721	-1.41395	-1.39262	-1.66538	-1.86775	-1.5292	Nucleus	Translation	0.0662704	0.724397	O15213	WDR46	WD repeat-containing protein 46	O15213
-1.18691	-1.77467	-1.52833	-1.71614	1.11804	-2.36106	-1.62269	-1.57269	-0.942657	-1.67107	-1.88278	-1.58255	Nucleus	Lysosome	0.0594143	0.746277	A0A087X1B2;Q53GS9	USP39	Isoform of Q53GS9, U4/U6.U5 tri-snRNP-associated protein 2;U4/U6.U5 tri-snRNP-associated protein 2	A0A087X1B2;Q53GS9
-1.12716	-0.423886	-1.57897	-1.7941	1.40277	-1.90765	-1.23585	-2.23963	-2.04303	-1.85635	-1.41888	-1.23002	Nucleus	Cytoplasm	0.263322	0.695619	Q7Z5L9;Q7Z5L9-2	IRF2BP2	Interferon regulatory factor 2-binding protein 2;Isoform of Q7Z5L9, Isoform 2 of Interferon regulatory factor 2-binding protein 2	Q7Z5L9;Q7Z5L9-2
-1.60242	-1.09057	-1.65506	-1.82948	1.28114	-1.77653	-1.66973	-1.63694	-1.22802	-1.62872	-1.13802	-0.967683	Nucleus	Peroxisome	0.126757	0.722445	Q13595;Q13595-3;Q13595-4	TRA2A	Transformer-2 protein homolog alpha;Isoform of Q13595, Isoform 3 of Transformer-2 protein homolog alpha;Isoform of Q13595, Isoform 4 of Transformer-2 protein homolog alpha	Q13595;Q13595-3;Q13595-4
-1.48336	-1.13892	-1.50459	-1.65153	1.32091	-2.10004	-1.99745	-1.64661	-1.3441	-1.59583	-1.21186	-1.36813	Nucleus	Translation	0	0.850649	Q8N9N5;Q8N9N5-2;Q8N9N5-3;Q8N9N5-4;Q8N9N5-5;Q8N9N5-6;Q8N9N5-7	BANP	Protein BANP;Isoform of Q8N9N5, Isoform 2 of Protein BANP;Isoform of Q8N9N5, Isoform 3 of Protein BANP;Isoform of Q8N9N5, Isoform 4 of Protein BANP;Isoform of Q8N9N5, Isoform 5 of Protein BANP;Isoform of Q8N9N5, Isoform 6 of Protein BANP;Isoform of Q8N9N5, Isoform 7 of Protein BANP	Q8N9N5;Q8N9N5-2;Q8N9N5-3;Q8N9N5-4;Q8N9N5-5;Q8N9N5-6;Q8N9N5-7
-1.73921	-0.707873	-1.52948	-1.7859	1.09067	-1.89248	-1.54889	-2.07045	-1.65405	-1.64686	-1.33728	-1.20851	Nucleus	Translation	0	0.704752	Q96ST2	IWS1	Protein IWS1 homolog	Q96ST2
-1.59571	-0.933657	-1.65065	-1.81358	1.38976	-1.97101	-1.40933	-1.98274	-1.61249	-1.79554	-1.51712	-1.4501	Nucleus	Cytoplasm	0.194903	0.807674	Q8N1F7	NUP93	Nuclear pore complex protein Nup93	Q8N1F7
-1.88112	-0.869298	-1.54168	-1.84467	1.36852	-2.15122	-1.63715	-1.72506	-1.47039	-1.83866	-1.13229	-1.35241	Nucleus	Translation	0	0.858219	B7WP74;Q9HCG8	CWC22	Isoform of Q9HCG8, MI domain-containing protein (Fragment);Pre-mRNA-splicing factor CWC22 homolog	B7WP74;Q9HCG8
-1.72879	-0.292433	-1.64239	-1.6276	0.934224	-1.75245	-1.26683	-2.02421	-1.4209	-1.65913	-1.31875	-1.51419	Nucleus	Cytoplasm	0.423355	0.716649	Q96J01	THOC3	THO complex subunit 3	Q96J01
-1.55906	-0.750634	-1.63501	-1.79105	0.65028	-1.8888	-1.05443	-2.27245	-1.44113	-1.91548	-1.50447	-1.55759	Nucleus	Translation	0	0.688721	Q5SSJ5	HP1BP3	Heterochromatin protein 1-binding protein 3	Q5SSJ5
-1.35636	-0.995104	-1.62757	-2.06022	1.61634	-1.99375	-1.5011	-2.01194	-1.69557	-0.86165	-1.51565	-1.46892	Nucleus	protein-complex	0.074661	0.714885	Q13263	TRIM28	Transcription intermediary factor 1-beta	Q13263
-1.98439	-1.95619	-1.65007	-1.90103	1.66362	-2.22593	-2.19611	-1.73645	-1.31628	-1.82335	-1.5662	-1.51002	Nucleus	protein-complex	0	0.943714	Q8TDN6	BRIX1	Ribosome biogenesis protein BRX1 homolog	Q8TDN6
-1.58217	-1.58427	-1.67474	-2.07179	1.58063	-2.16391	-2.203	-1.69668	-1.3042	-1.88647	-1.63482	-1.26284	Nucleus	Translation	0	0.847748	G3V198;Q12769	NUP160	Isoform of Q12769, Nuclear pore complex protein Nup160 (Fragment);Nuclear pore complex protein Nup160	G3V198;Q12769
-1.80619	-1.53116	-1.48906	-1.79354	1.72702	-1.87357	-1.98544	-1.93135	-1.41639	-1.42538	-1.28085	-1.37426	Nucleus	Golgi apparatus	0	0.771761	E9PC66;P17029	ZKSCAN1	Isoform of P17029, Zinc finger protein with KRAB and SCAN domains 1;Zinc finger protein with KRAB and SCAN domains 1	E9PC66;P17029
-2.04243	-1.51032	-1.64896	-1.90457	1.553	-2.06899	-2.00316	-1.62736	-1.53836	-1.59832	-1.69708	-0.861428	Nucleus	Translation	0	0.819211	Q7RTV0	PHF5A	PHD finger-like domain-containing protein 5A	Q7RTV0
-1.54087	-1.73185	-1.70077	-1.87428	1.72766	-1.94825	-1.72868	-1.78707	-1.53008	-1.45184	-1.74618	-1.11446	Nucleus	Cytoplasm	0	0.869529	B2R5W2;B4DY08;G3V4W0;P07910-2	HNRNPC	Isoform of P07910, RRM domain-containing protein;Isoform of P07910, RRM domain-containing protein;Isoform of P07910, RRM domain-containing protein (Fragment);Isoform of P07910, Isoform C1 of Heterogeneous nuclear ribonucleoproteins C1/C2	B2R5W2;B4DY08;G3V4W0;P07910-2
-1.70366	-0.798926	-1.49448	-1.8286	1.86763	-2.17177	-2.10027	-1.95632	-1.57727	-1.70493	-1.48787	-1.35036	Nucleus	Translation	0	0.88035	Q8WVC0	LEO1	RNA polymerase-associated protein LEO1	Q8WVC0
-1.84766	-1.12505	-1.59569	-2.04611	1.57679	-2.32513	-1.95986	-1.86628	-1.35964	-1.70885	-1.47729	-1.45488	Nucleus	Translation	0	0.905161	Q8N3X1;Q8N3X1-2	FNBP4	Formin-binding protein 4;Isoform of Q8N3X1, Isoform 2 of Formin-binding protein 4	Q8N3X1;Q8N3X1-2
-1.68989	-1.19787	-1.56818	-2.03637	1.73641	-2.39382	-1.94378	-1.8716	-1.61696	-1.67982	-1.5196	-1.51413	Nucleus	Translation	0	0.898346	O43719	HTATSF1	HIV Tat-specific factor 1	O43719
-1.63024	-1.24245	-1.69748	-2.116	1.90786	-2.35282	-1.54335	-2.20956	-1.74587	-1.93385	-1.61968	-1.48195	Nucleus	Translation	0	0.88885	A6NNK5;Q12888;Q12888-2	TP53BP1	Isoform of Q12888, TP53-binding protein 1;TP53-binding protein 1;Isoform of Q12888, Isoform 2 of TP53-binding protein 1	A6NNK5;Q12888;Q12888-2
-1.74878	-1.48178	-1.59511	-2.00951	1.82827	-2.31229	-1.77591	-2.14561	-1.75048	-1.77235	-1.65101	-1.43759	Nucleus	Translation	0	0.967301	A0A6Q8PFJ0;P02545	LMNA	Isoform of P02545, Prelamin-A/C;Prelamin-A/C	A0A6Q8PFJ0;P02545
-1.65102	-1.15002	-1.62911	-1.99964	2.02086	-2.17181	-1.67374	-2.50842	-1.92232	-1.46853	-1.7334	-1.52973	Nucleus	Cytoplasm	0.117708	0.758284	A0A494C1K3;P78347;P78347-2;P78347-3;P78347-4	GTF2I	Isoform of P78347, HTH CENPB-type domain-containing protein;General transcription factor II-I;Isoform of P78347, Isoform 2 of General transcription factor II-I;Isoform of P78347, Isoform 3 of General transcription factor II-I;Isoform of P78347, Isoform 4 of General transcription factor II-I	A0A494C1K3;P78347;P78347-2;P78347-3;P78347-4
-1.25876	-1.3463	-1.54222	-1.27157	1.60564	-1.684	-1.53841	-2.1016	-1.33676	-1.62785	-1.60967	-1.32326	Nucleus	Cytoplasm	0.177849	0.635683	Q14498;Q14498-2	RBM39	RNA-binding protein 39;Isoform of Q14498, Isoform 2 of RNA-binding protein 39	Q14498;Q14498-2
-1.34635	-1.47224	-1.52514	-1.49193	1.86018	-1.80154	-1.50307	-2.3956	-1.42601	-1.86202	-1.56231	-1.43674	Nucleus	Cytoplasm	0.306929	0.729292	Q07666	KHDRBS1	KH domain-containing, RNA-binding, signal transduction-associated protein 1	Q07666
-1.04842	-1.44209	-1.56052	-1.83958	1.18479	-1.91452	-1.55011	-1.82598	-1.71239	-1.38272	-1.3955	-1.26253	Nucleus	protein-complex	0.131664	0.659349	P38159	RBMX	RNA-binding motif protein, X chromosome	P38159
-1.35074	-1.3692	-1.47744	-1.97656	1.18196	-1.48257	-1.38462	-2.10823	-1.69503	-1.6673	-1.58965	-1.32136	Nucleus	Translation	0	0.780695	P20700	LMNB1	Lamin-B1	P20700
-1.64449	-1.35467	-1.5437	-2.04499	1.45217	-1.35926	-1.63072	-2.26824	-1.64714	-1.55427	-1.60012	-1.23626	Nucleus	Golgi apparatus	0.112558	0.677586	J3QRS9;O43670;O43670-2;O43670-4	ZNF207	Isoform of O43670, BUB3-interacting and GLEBS motif-containing protein ZNF207;BUB3-interacting and GLEBS motif-containing protein ZNF207;Isoform of O43670, Isoform 2 of BUB3-interacting and GLEBS motif-containing protein ZNF207;Isoform of O43670, Isoform 4 of BUB3-interacting and GLEBS motif-containing protein ZNF207	J3QRS9;O43670;O43670-2;O43670-4
-1.84263	-1.46223	-1.71658	-2.05154	1.46411	-1.89248	-1.4312	-2.4905	-1.0208	-1.84495	-1.73201	-1.43744	Nucleus	Peroxisome	0.0774896	0.841622	O00567	NOP56	Nucleolar protein 56	O00567
-1.85288	-1.92263	-1.52224	-1.89309	1.30607	-1.94353	-1.89921	-2.02015	-0.918936	-1.74113	-1.37613	-1.34915	Nucleus	protein-complex	0	0.865643	Q5UIP0;Q5UIP0-2	RIF1	Telomere-associated protein RIF1;Isoform of Q5UIP0, Isoform 2 of Telomere-associated protein RIF1	Q5UIP0;Q5UIP0-2
-1.75666	-1.9431	-1.51312	-1.87992	1.06823	-1.92904	-1.48865	-1.94601	-1.05975	-1.8377	-1.44221	-1.45444	Nucleus	protein-complex	0	0.859652	O60264	SMARCA5	SWI/SNF-related matrix-associated actin-dependent regulator of chromatin subfamily A member 5	O60264
-1.68416	-1.80426	-1.57507	-1.96005	1.49816	-2.2066	-1.83033	-2.21834	-1.30769	-1.85104	-1.43971	-1.34651	Nucleus	Translation	0	0.918115	Q6PD62	CTR9	RNA polymerase-associated protein CTR9 homolog	Q6PD62
-1.70486	-1.93006	-1.44163	-1.95394	1.42869	-1.84175	-1.73529	-2.19748	-1.19562	-1.74502	-1.45269	-1.4521	Nucleus	protein-complex	0	0.81545	O60318	MCM3AP	Germinal-center associated nuclear protein	O60318
-1.86679	-1.80881	-1.49609	-1.86851	1.43016	-1.95024	-1.5309	-2.2302	-1.45677	-1.70478	-1.33307	-1.35493	Nucleus	Cytoplasm	0	0.877087	A0A2R8Y440;A0A2R8Y4P4;A0A2R8Y7S2;A0A2R8YG32;A0A2R8YGG3;P51532;P51532-2;P51532-3;P51532-4;P51532-5;Q9HBD4	SMARCA4	Isoform of P51532, Transcription activator BRG1 (Fragment);Isoform of P51532, Transcription activator BRG1;Isoform of P51532, Transcription activator BRG1;Isoform of P51532, Transcription activator BRG1 (Fragment);Isoform of P51532, Transcription activator BRG1 (Fragment);Transcription activator BRG1;Isoform of P51532, Isoform 2 of Transcription activator BRG1;Isoform of P51532, Isoform 3 of Tran…	A0A2R8Y440;A0A2R8Y4P4;A0A2R8Y7S2;A0A2R8YG32;A0A2R8YGG3;P51532;P51532-2;P51532-3;P51532-4;P51532-5;Q9HBD4
-1.89484	-1.81258	-1.56008	-1.90747	1.38614	-2.2028	-1.45788	-2.05626	-1.30127	-1.61713	-1.59249	-1.32782	Nucleus	Cytoplasm	0	0.914543	A0A0B4J2E5;Q15269	LOC102724159;PWP2	Uncharacterized protein;Periodic tryptophan protein 2 homolog	A0A0B4J2E5;Q15269
-1.51539	-1.44623	-1.41919	-1.79458	1.39298	-1.77409	-1.05544	-2.11312	-1.73561	-1.57111	-1.29611	-1.39814	Nucleus	Mitochondria	0	0.68966	A0A590UJS4;Q6KC79;Q6KC79-2	NIPBL	Isoform of Q6KC79, Nipped-B protein;Nipped-B-like protein;Isoform of Q6KC79, Isoform 2 of Nipped-B-like protein	A0A590UJS4;Q6KC79;Q6KC79-2
-1.61033	-1.75913	-1.58793	-1.90875	0.858095	-1.9338	-1.51802	-2.12002	-1.3156	-1.54691	-1.52181	-1.25796	Nucleus	Mitochondria	0.164098	0.846076	O60306	AQR	RNA helicase aquarius	O60306
-1.57907	-1.40902	-1.44333	-1.79763	0.974921	-1.83162	-1.34746	-1.99807	-1.12304	-1.61454	-1.40817	-1.34808	Nucleus	Translation	0	0.80062	O75525;O75525-2	KHDRBS3	KH domain-containing, RNA-binding, signal transduction-associated protein 3;Isoform of O75525, Isoform 2 of KH domain-containing, RNA-binding, signal transduction-associated protein 3	O75525;O75525-2
-1.59824	-1.58855	-1.50646	-1.76175	1.25762	-1.82649	-1.19743	-2.28798	-1.17004	-1.49627	-1.43266	-1.22905	Nucleus	Translation	0	0.766518	A0A669KBJ7;Q9H2P0	ADNP	Isoform of Q9H2P0, Activity-dependent neuroprotector homeobox protein;Activity-dependent neuroprotector homeobox protein	A0A669KBJ7;Q9H2P0
-1.56905	-1.56526	-1.49289	-1.86913	1.05879	-2.01698	-1.21492	-2.14266	-1.31135	-1.65874	-1.35394	-1.39973	Nucleus	protein-complex	0	0.866026	P10412	H1-4	Histone H1.4	P10412
-1.62457	-1.52981	-1.43963	-1.75702	1.0479	-1.89636	-1.06986	-2.25806	-1.28601	-1.63653	-1.35753	-1.36171	Nucleus	protein-complex	0	0.822397	A0A1B0GU48;A0A1B0GV09;Q9H9B1;Q9H9B1-3;Q9H9B1-4	EHMT1	Isoform of Q9H9B1, ANK_REP_REGION domain-containing protein (Fragment);Isoform of Q9H9B1, Histone-lysine N-methyltransferase EHMT1;Histone-lysine N-methyltransferase EHMT1;Isoform of Q9H9B1, Isoform 3 of Histone-lysine N-methyltransferase EHMT1;Isoform of Q9H9B1, Isoform 4 of Histone-lysine N-methyltransferase EHMT1	A0A1B0GU48;A0A1B0GV09;Q9H9B1;Q9H9B1-3;Q9H9B1-4
-1.39937	-1.62121	-1.5663	-1.86491	1.2181	-1.96837	-1.42972	-2.0122	-1.17475	-1.48704	-1.25347	-1.30434	Nucleus	Translation	0	0.789485	A0A0A0MRR7;P09234	SNRPC	Isoform of P09234, U1 small nuclear ribonucleoprotein C;U1 small nuclear ribonucleoprotein C	A0A0A0MRR7;P09234
-1.66486	-1.68206	-1.97793	-2.39011	1.05016	-1.61767	-1.24393	-1.15397	-1.74432	-1.00998	-1.22916	-1.80023	Nucleus	Cytoplasm	0	0.895153	Q13242	SRSF9	Serine/arginine-rich splicing factor 9	Q13242
-1.60179	-1.35069	-1.85268	-1.90249	0.923388	-1.89562	-1.34694	-1.03988	-1.7452	-1.1334	-1.30577	-1.80767	Nucleus	Cytoplasm	0	0.828284	O43818	RRP9	U3 small nucleolar RNA-interacting protein 2	O43818
-1.47111	-1.3824	-1.7092	-1.88956	0.572762	-1.62341	-0.954114	-1.0949	-1.72985	-1.34142	-1.74919	-1.62976	Nucleus	Golgi apparatus	0.164101	0.767721	O43172;O43172-2	PRPF4	U4/U6 small nuclear ribonucleoprotein Prp4;Isoform of O43172, Isoform 2 of U4/U6 small nuclear ribonucleoprotein Prp4	O43172;O43172-2
-1.39139	-1.33892	-1.69735	-2.10768	0.513405	-2.08224	-1.23127	-1.45876	-1.33756	-1.82869	-1.57049	-1.32258	Nucleus	Mitochondria	0.341665	0.808069	O75694;O75694-2	NUP155	Nuclear pore complex protein Nup155;Isoform of O75694, Isoform 2 of Nuclear pore complex protein Nup155	O75694;O75694-2
-1.91637	-1.37186	-1.69505	-1.96903	1.00179	-1.94187	-1.49395	-1.5785	-1.37758	-1.30868	-1.37354	-1.69961	Nucleus	Mitochondria	0.237259	0.835798	P49959;P49959-3	MRE11	Double-strand break repair protein MRE11;Isoform of P49959, Isoform 3 of Double-strand break repair protein MRE11	P49959;P49959-3
-1.8359	-1.39372	-1.6456	-1.85982	0.639949	-1.78145	-1.38411	-1.26121	-1.5732	-1.64328	-0.966799	-1.47909	Nucleus	Lysosome	0.0738919	0.710906	Q9NP66	HMG20A	High mobility group protein 20A	Q9NP66
-1.77195	-1.40551	-1.73675	-2.17552	0.761546	-2.04292	-0.897718	-1.44755	-1.323	-1.46986	-1.24342	-1.59411	Nucleus	ER	0.168975	0.858779	Q5JTV8	TOR1AIP1	Torsin-1A-interacting protein 1	Q5JTV8
-1.51844	-1.33137	-1.67423	-2.12894	0.88118	-1.83899	-1.23362	-1.42278	-1.49823	-1.68756	-1.17517	-1.51407	Nucleus	LD	0.162298	0.803483	O14776;O14776-2	TCERG1	Transcription elongation regulator 1;Isoform of O14776, Isoform 2 of Transcription elongation regulator 1	O14776;O14776-2
-1.32923	-1.18455	-1.43423	-2.2278	0.912706	-1.57373	-1.37939	-1.53709	-1.62472	-1.69157	-1.03201	-1.00053	Nucleus	Peroxisome	0.0973707	0.680944	Q53F19	NCBP3	Nuclear cap-binding protein subunit 3	Q53F19
-1.74732	-1.72756	-1.79031	-1.88453	1.3778	-2.07327	-1.62693	-1.64544	-1.54701	-1.46027	-1.82358	-1.53541	Nucleus	Mitochondria	0.137219	0.856695	Q29RF7	PDS5A	Sister chromatid cohesion protein PDS5 homolog A	Q29RF7
-1.64544	-1.86037	-1.72833	-2.0157	1.11016	-2.17508	-1.54038	-1.63284	-1.44104	-1.65034	-1.55607	-1.45113	Nucleus	Cytoplasm	0	0.917264	Q13427	PPIG	Peptidyl-prolyl cis-trans isomerase G	Q13427
-1.61024	-1.49655	-1.6875	-2.06187	1.46149	-2.14835	-1.28541	-1.49313	-1.41054	-1.66289	-1.45786	-1.3636	Nucleus	protein-complex	0.099121	0.784615	P57740	NUP107	Nuclear pore complex protein Nup107	P57740
-1.50781	-1.49752	-1.67985	-1.70366	1.04662	-2.17199	-1.21743	-1.15201	-1.6459	-1.71097	-1.79963	-1.54298	Nucleus	Cytoplasm	0	0.843231	O94906	PRPF6	Pre-mRNA-processing factor 6	O94906
-1.38206	-1.26117	-1.71552	-1.93111	1.23964	-2.10581	-1.33781	-1.2553	-1.84544	-1.87118	-1.52667	-1.41487	Nucleus	Translation	0	0.879386	Q15459	SF3A1	Splicing factor 3A subunit 1	Q15459
-1.76262	-1.22288	-1.74034	-2.05043	1.08925	-2.20624	-1.35525	-1.49858	-1.70609	-1.74689	-1.42343	-1.61601	Nucleus	protein-complex	0	0.919889	O75494;O75494-2;O75494-3;O75494-4;O75494-5;O75494-6;Q5JRI1	SRSF10	Serine/arginine-rich splicing factor 10;Isoform of O75494, Isoform 2 of Serine/arginine-rich splicing factor 10;Isoform of O75494, Isoform 3 of Serine/arginine-rich splicing factor 10;Isoform of O75494, Isoform 4 of Serine/arginine-rich splicing factor 10;Isoform of O75494, Isoform 5 of Serine/arginine-rich splicing factor 10;Isoform of O75494, Isoform 6 of Serine/arginine-rich splicing factor 10…	O75494;O75494-2;O75494-3;O75494-4;O75494-5;O75494-6;Q5JRI1
-1.65531	-1.58657	-1.65897	-1.73148	1.03772	-1.77954	-1.30304	-1.56322	-1.8253	-1.71546	-1.30213	-1.7288	Nucleus	Cytoplasm	0	0.770388	P78563;P78563-5	ADARB1	Double-stranded RNA-specific editase 1;Isoform of P78563, Isoform 5 of Double-stranded RNA-specific editase 1	P78563;P78563-5
-1.50057	-1.77939	-1.65617	-1.92623	1.32387	-2.15011	-1.14557	-1.60687	-2.28582	-1.73848	-1.75797	-1.60754	Nucleus	Lysosome	0.0507963	0.903104	P51991	HNRNPA3	Heterogeneous nuclear ribonucleoprotein A3	P51991
-1.63243	-1.66379	-1.62209	-1.96369	1.51446	-1.99305	-1.13674	-1.52963	-2.35213	-1.83255	-1.77907	-1.56336	Nucleus	PM	0	0.836932	A0A499FI31;Q15020	SART3	Isoform of Q15020, Squamous cell carcinoma antigen recognized by T-cells 3;Squamous cell carcinoma antigen recognized by T-cells 3	A0A499FI31;Q15020
-1.72962	-1.36955	-1.84818	-2.00012	1.51484	-1.78719	-1.06211	-1.50269	-1.78813	-1.49696	-1.37403	-1.49326	Nucleus	Peroxisome	0.171353	0.906324	O75533	SF3B1	Splicing factor 3B subunit 1	O75533
-1.88476	-1.5061	-1.77905	-2.24418	1.58403	-2.11183	-1.35807	-1.48721	-2.1597	-1.66832	-1.4504	-1.28518	Nucleus	protein-complex	0	0.879529	Q92843-2	BCL2L2	Isoform of Q92843, Isoform 3 of Bcl-2-like protein 2	Q92843-2
-1.85953	-1.28488	-1.71826	-1.94339	1.65474	-2.19129	-1.17038	-1.74332	-1.95096	-1.79491	-1.38545	-1.34447	Nucleus	protein-complex	0	0.841847	A0A0A0MRM9;Q14978;Q14978-2;Q14978-3	NOLC1	Isoform of Q14978, LisH domain-containing protein (Fragment);Nucleolar and coiled-body phosphoprotein 1;Isoform of Q14978, Isoform Beta of Nucleolar and coiled-body phosphoprotein 1;Isoform of Q14978, Isoform 3 of Nucleolar and coiled-body phosphoprotein 1	A0A0A0MRM9;Q14978;Q14978-2;Q14978-3
-1.71774	-1.88862	-1.69906	-2.01994	1.59202	-1.62517	-1.33076	-1.74211	-1.59668	-1.99813	-1.78659	-1.51742	Nucleus	protein-complex	0	0.844389	P22087	FBL	rRNA 2'-O-methyltransferase fibrillarin	P22087
-1.84965	-1.93899	-1.75504	-2.02915	1.54648	-1.57064	-1.03826	-1.48607	-1.61619	-1.97576	-1.15784	-1.59438	Nucleus	LD	0.131483	0.77428	A0A087WWQ2;Q92979;V9GYP5	EMG1	Isoform of Q92979, Ribosomal RNA small subunit methyltransferase NEP1 (Fragment);Ribosomal RNA small subunit methyltransferase NEP1;Isoform of Q92979, Ribosomal RNA small subunit methyltransferase NEP1 (Fragment)	A0A087WWQ2;Q92979;V9GYP5
-1.73375	-1.73262	-1.59979	-2.09696	2.06253	-2.12492	-2.75436	-1.42722	-1.28487	-1.56787	-1.42025	-1.39786	Nucleus	endosome-vesicle	0	0.82811	Q13547	HDAC1	Histone deacetylase 1	Q13547
-1.32112	-0.688561	-1.62703	-1.73107	1.48223	-2.27376	-1.89037	-1.64765	-2.36203	-1.71669	-1.36514	-1.01603	Nucleus	Translation	0	0.777021	P56545;P56545-2;P56545-3	CTBP2	C-terminal-binding protein 2;Isoform of P56545, Isoform 2 of C-terminal-binding protein 2;Isoform of P56545, Isoform 3 of C-terminal-binding protein 2	P56545;P56545-2;P56545-3
-1.48595	-0.924725	-1.65775	-1.98015	1.87637	-2.12872	-2.28102	-1.63403	-2.32007	-1.72967	-1.66741	-1.1744	Nucleus	PM	0	0.819876	O43143	DHX15	Pre-mRNA-splicing factor ATP-dependent RNA helicase DHX15	O43143
-1.68665	-1.21703	-1.79467	-1.94485	1.64291	-2.05038	-1.84838	-1.26216	-1.72773	-1.25099	-1.30882	-1.43672	Nucleus	protein-complex	0	0.894055	Q14151	SAFB2	Scaffold attachment factor B2	Q14151
-1.5254	-1.31567	-1.60555	-2.10891	1.84	-2.03812	-1.85951	-1.37488	-1.809	-1.73623	-1.08381	-1.4723	Nucleus	Peroxisome	0.0879925	0.765766	Q5JWT2;Q9ULK4;Q9ULK4-3;Q9ULK4-4;Q9ULK4-5	MED23	Isoform of Q9ULK4, Mediator complex subunit 23;Mediator of RNA polymerase II transcription subunit 23;Isoform of Q9ULK4, Isoform 3 of Mediator of RNA polymerase II transcription subunit 23;Isoform of Q9ULK4, Isoform 4 of Mediator of RNA polymerase II transcription subunit 23;Isoform of Q9ULK4, Isoform 5 of Mediator of RNA polymerase II transcription subunit 23	Q5JWT2;Q9ULK4;Q9ULK4-3;Q9ULK4-4;Q9ULK4-5
-1.42358	-1.23922	-1.59309	-1.80198	1.69197	-2.06375	-1.71425	-1.51929	-2.32403	-1.55387	-1.33331	-1.47063	Nucleus	Mitochondria	0	0.734039	A0A2R8YES3;B4DGM3;Q969G3;Q969G3-3;Q969G3-4	SMARCE1	Isoform of Q969G3, HMG box domain-containing protein;Isoform of Q969G3, HMG box domain-containing protein;SWI/SNF-related matrix-associated actin-dependent regulator of chromatin subfamily E member 1;Isoform of Q969G3, Isoform 3 of SWI/SNF-related matrix-associated actin-dependent regulator of chromatin subfamily E member 1;Isoform of Q969G3, Isoform 4 of SWI/SNF-related matrix-associated actin-d…	A0A2R8YES3;B4DGM3;Q969G3;Q969G3-3;Q969G3-4
-1.84731	-1.13399	-1.73483	-2.1167	1.5722	-2.22426	-2.35495	-0.861598	-1.65508	-1.69975	-1.42972	-1.37498	Nucleus	protein-complex	0	0.879696	J3KTL2;Q07955	SRSF1	Isoform of Q07955, Serine/arginine-rich splicing factor 1;Serine/arginine-rich splicing factor 1	J3KTL2;Q07955
-2.01117	-1.08443	-1.69321	-1.987	1.96741	-2.32479	-2.26019	-1.41273	-1.98227	-1.72251	-1.61321	-1.39739	Nucleus	Translation	0	0.966042	Q9BXP5;Q9BXP5-2;Q9BXP5-3;Q9BXP5-4	SRRT	Serrate RNA effector molecule homolog;Isoform of Q9BXP5, Isoform 2 of Serrate RNA effector molecule homolog;Isoform of Q9BXP5, Isoform 3 of Serrate RNA effector molecule homolog;Isoform of Q9BXP5, Isoform 4 of Serrate RNA effector molecule homolog	Q9BXP5;Q9BXP5-2;Q9BXP5-3;Q9BXP5-4
-1.89112	-1.33317	-1.76286	-2.00208	1.83076	-2.26391	-2.04137	-1.43123	-1.66952	-1.73829	-1.63869	-1.33627	Nucleus	protein-complex	0	0.940437	A8MXP9	MATR3	Isoform of P43243, Matrin-3	A8MXP9
-1.82906	-1.17711	-1.66903	-1.99559	1.58664	-2.34238	-2.09171	-1.2531	-1.72727	-1.74722	-1.47578	-1.31947	Nucleus	Translation	0	0.950346	Q05519;Q05519-2	SRSF11	Serine/arginine-rich splicing factor 11;Isoform of Q05519, Isoform 2 of Serine/arginine-rich splicing factor 11	Q05519;Q05519-2
-1.9229	-1.08928	-1.70853	-1.97359	1.75593	-2.29334	-2.18888	-1.09399	-1.77363	-1.69842	-1.56372	-1.36214	Nucleus	protein-complex	0	0.946971	A0A0B4J1Z1;C9JAB2;Q16629;Q16629-2;Q16629-3;Q16629-4	SRSF7	Isoform of Q16629, Serine/arginine-rich-splicing factor 7;Isoform of Q16629, Serine/arginine-rich-splicing factor 7;Serine/arginine-rich splicing factor 7;Isoform of Q16629, Isoform 2 of Serine/arginine-rich splicing factor 7;Isoform of Q16629, Isoform 3 of Serine/arginine-rich splicing factor 7;Isoform of Q16629, Isoform 4 of Serine/arginine-rich splicing factor 7	A0A0B4J1Z1;C9JAB2;Q16629;Q16629-2;Q16629-3;Q16629-4
-1.98585	-1.68403	-1.74764	-2.08786	1.92446	-2.10881	-2.31611	-1.01645	-2.46159	-1.56332	-1.51152	-1.38597	Nucleus	PM	0	0.919791	Q9H0D6	XRN2	5'-3' exoribonuclease 2	Q9H0D6
-1.94526	-1.27546	-1.73957	-2.0194	2.2171	-2.23578	-2.47587	-1.26362	-2.3538	-1.69943	-1.59811	-1.3896	Nucleus	PM	0	0.940692	P85037	FOXK1	Forkhead box protein K1	P85037
-1.96712	-1.46106	-1.60257	-1.84415	2.25001	-2.12072	-2.12383	-1.6056	-2.08631	-1.37655	-1.28594	-1.46115	Nucleus	Cytoplasm	0	0.862957	A0A087X0H9;Q5T8P6	RBM26	Isoform of Q5T8P6, RNA-binding protein 26;RNA-binding protein 26	A0A087X0H9;Q5T8P6
-1.96895	-1.0267	-1.62884	-2.14336	2.58867	-2.11323	-1.83645	-2.55936	-2.57065	-1.73582	-1.39167	-1.35726	Nucleus	Translation	0	0.844263	Q6IN85;Q6IN85-2	PPP4R3A	Serine/threonine-protein phosphatase 4 regulatory subunit 3A;Isoform of Q6IN85, Isoform 2 of Serine/threonine-protein phosphatase 4 regulatory subunit 3A	Q6IN85;Q6IN85-2
-1.99656	-1.19484	-1.7061	-1.87377	2.36072	-1.98402	-1.75811	-2.02559	-2.50306	-1.66284	-1.63966	-1.49929	Nucleus	Translation	0	0.914454	Q09028;Q09028-3	RBBP4	Histone-binding protein RBBP4;Isoform of Q09028, Isoform 3 of Histone-binding protein RBBP4	Q09028;Q09028-3
-1.7088	-1.08634	-1.81061	-2.0879	2.69576	-1.7427	-1.22934	-2.35201	-2.31434	-1.63316	-1.38063	-1.50899	Nucleus	LD	0.0837987	0.870725	A0A0C4DG89;Q7L014	DDX46	Isoform of Q7L014, RNA helicase;Probable ATP-dependent RNA helicase DDX46	A0A0C4DG89;Q7L014
-1.50025	-2.59375	-1.70606	-2.1916	2.49177	-2.24675	-1.63564	-1.3807	-2.79982	-1.68246	-1.53319	-1.66142	Nucleus	Lysosome	0	0.93033	Q99575	POP1	Ribonucleases P/MRP protein subunit POP1	Q99575
-1.66987	-2.33112	-1.7477	-2.10015	2.60203	-2.19763	-1.61008	-1.64206	-2.95599	-1.76952	-1.71344	-1.62596	Nucleus	Cytoplasm	0	0.973976	P09651-2	HNRNPA1	Isoform of P09651, Isoform A1-A of Heterogeneous nuclear ribonucleoprotein A1	P09651-2
-1.48231	-2.5542	-1.67274	-2.03038	2.04609	-2.15764	-1.46861	-1.35447	-2.33413	-1.91764	-1.83722	-1.56038	Nucleus	Translation	0.0328658	0.886443	Q02880;Q02880-2	TOP2B	DNA topoisomerase 2-beta;Isoform of Q02880, Isoform Beta-1 of DNA topoisomerase 2-beta	Q02880;Q02880-2
-1.60367	-2.20558	-1.73754	-2.16976	1.78508	-2.17103	-1.38482	-1.44336	-2.48486	-1.54007	-1.60004	-1.67698	Nucleus	Translation	0.0744588	0.945233	Q12906;Q12906-7	ILF3	Interleukin enhancer-binding factor 3;Isoform of Q12906, Isoform 7 of Interleukin enhancer-binding factor 3	Q12906;Q12906-7
-1.79213	-2.23076	-1.81382	-2.20543	2.01906	-2.15668	-1.65927	-1.26193	-2.60587	-1.64315	-1.55771	-1.70181	Nucleus	Translation	0.098366	0.959316	Q12905	ILF2	Interleukin enhancer-binding factor 2	Q12905
-1.61645	-1.67325	-1.63162	-2.08651	1.91676	-1.58967	-0.897711	-2.0142	-2.12766	-1.68503	-1.4329	-1.65771	Nucleus	LD	0.0677688	0.822106	O75934	BCAS2	Pre-mRNA-splicing factor SPF27	O75934
-1.83345	-1.6744	-1.82295	-1.82421	2.17407	-1.92813	-1.10098	-1.82199	-2.55787	-1.93413	-1.494	-1.67744	Nucleus	Translation	0.110712	0.89699	P38919	EIF4A3	Eukaryotic initiation factor 4A-III	P38919
-1.60683	-1.56846	-1.66762	-1.8965	2.02288	-1.83175	-1.6639	-2.07069	-2.39314	-1.92088	-1.27717	-1.68	Nucleus	Translation	0.18153	0.814464	Q06265;Q06265-2	EXOSC9	Exosome complex component RRP45;Isoform of Q06265, Isoform 2 of Exosome complex component RRP45	Q06265;Q06265-2
-1.65084	-1.96297	-1.5909	-2.17682	2.34933	-2.00084	-1.11147	-2.14234	-2.55685	-1.60127	-1.62109	-1.39201	Nucleus	Cytoplasm	0	0.851114	A0A0C4DFX9;Q9H3P2	NELFA	Isoform of Q9H3P2, Negative elongation factor A;Negative elongation factor A	A0A0C4DFX9;Q9H3P2
-1.70241	-1.73008	-1.73341	-1.95842	2.26992	-1.42516	-1.3347	-2.47848	-1.80253	-1.60293	-1.80403	-1.64133	Nucleus	PM	0.0858313	0.789767	Q13151	HNRNPA0	Heterogeneous nuclear ribonucleoprotein A0	Q13151
-1.89258	-2.23342	-1.63147	-2.29107	2.31408	-1.85006	-2.05855	-1.65681	-2.14534	-1.82794	-1.55569	-1.52424	Nucleus	Cytoplasm	0	0.866512	P09012	SNRPA	U1 small nuclear ribonucleoprotein A	P09012
-1.64356	-2.03373	-1.66548	-1.75781	2.62963	-2.12128	-1.70885	-2.14337	-2.40802	-1.76851	-1.45758	-1.45957	Nucleus	Lysosome	0.021589	0.841287	P55265	ADAR	Double-stranded RNA-specific adenosine deaminase	P55265
-1.51063	-2.29485	-1.55548	-1.83896	2.54729	-2.16958	-1.40443	-2.08112	-2.64934	-1.73692	-1.71686	-1.48989	Nucleus	Mitochondria	0	0.915911	O43159	RRP8	Ribosomal RNA-processing protein 8	O43159
-1.7525	-2.2929	-1.67186	-2.1264	2.51742	-2.15136	-1.90143	-1.97863	-2.29141	-1.78246	-1.77822	-1.58059	Nucleus	Cytoplasm	0	0.963787	Q08211	DHX9	ATP-dependent RNA helicase A	Q08211
-1.6134	-2.43519	-1.62225	-1.97594	2.63856	-2.12382	-2.07028	-1.91006	-2.37775	-1.77883	-1.78187	-1.6404	Nucleus	Peroxisome	0	0.88416	O95707	POP4	Ribonuclease P protein subunit p29	O95707
-1.54468	-2.05215	-1.68593	-2.14359	2.55521	-2.23789	-1.85454	-2.17431	-2.42591	-1.73967	-1.70144	-1.35939	Nucleus	endosome-vesicle	0	0.914383	P78346;P78346-2	RPP30	Ribonuclease P protein subunit p30;Isoform of P78346, Isoform 2 of Ribonuclease P protein subunit p30	P78346;P78346-2
-1.75625	-1.93437	-1.70311	-2.1408	2.48699	-2.19234	-1.79694	-2.15924	-2.35501	-1.61759	-1.77148	-1.51816	Nucleus	Cytoplasm	0	0.965617	P23246	SFPQ	Splicing factor, proline- and glutamine-rich	P23246
-1.79533	-2.03269	-1.70648	-2.05992	2.75199	-2.14714	-1.93403	-2.29123	-2.48743	-1.88121	-1.81387	-1.5738	Nucleus	LD	0	0.956397	Q15029;Q15029-2	EFTUD2	116 kDa U5 small nuclear ribonucleoprotein component;Isoform of Q15029, Isoform 2 of 116 kDa U5 small nuclear ribonucleoprotein component	Q15029;Q15029-2
-1.73869	-2.0978	-1.6514	-2.0574	2.65603	-2.25127	-1.79134	-2.16282	-2.45098	-1.84719	-1.78101	-1.52784	Nucleus	Cytoplasm	0	0.975556	P62308	SNRPG	Small nuclear ribonucleoprotein G	P62308
-1.62558	-2.18185	-1.68771	-2.0841	2.71133	-2.16264	-1.87658	-1.99788	-2.59071	-1.7868	-1.83243	-1.61945	Nucleus	Cytoplasm	0	0.943576	J3QLE5;P14678;P14678-2;P14678-3;P63162;P63162-2	SNRPN;SNRPB;SNRPB;SNRPB;SNRPN;SNRPN	Isoform of P63162, Sm domain-containing protein (Fragment);Small nuclear ribonucleoprotein-associated proteins B and B';Isoform of P14678, Isoform SM-B of Small nuclear ribonucleoprotein-associated proteins B and B';Isoform of P14678, Isoform SM-B1 of Small nuclear ribonucleoprotein-associated proteins B and B';Small nuclear ribonucleoprotein-associated protein N;Isoform of P63162, Isoform 2 of S…	J3QLE5;P14678;P14678-2;P14678-3;P63162;P63162-2
-1.87667	-1.71882	-1.73644	-2.12904	2.57041	-2.23952	-1.90958	-1.89268	-2.56764	-1.73953	-1.50577	-1.48273	Nucleus	protein-complex	0	0.969522	P84090	ERH	Enhancer of rudimentary homolog	P84090
-1.64112	-1.88049	-1.66727	-2.09775	2.70426	-2.26577	-2.04189	-2.00493	-2.61088	-1.71366	-1.70774	-1.65868	Nucleus	Cytoplasm	0	0.925883	P62318;P62318-2	SNRPD3	Small nuclear ribonucleoprotein Sm D3;Isoform of P62318, Isoform 2 of Small nuclear ribonucleoprotein Sm D3	P62318;P62318-2
-1.6533	-1.84791	-1.73321	-2.14318	2.5647	-2.25414	-2.01108	-1.62388	-2.72599	-1.87065	-1.80913	-1.53998	Nucleus	LD	0	0.972545	J3QT28;O43684;O43684-2	BUB3	Isoform of O43684, WD_REPEATS_REGION domain-containing protein (Fragment);Mitotic checkpoint protein BUB3;Isoform of O43684, Isoform 2 of Mitotic checkpoint protein BUB3	J3QT28;O43684;O43684-2
-1.69685	-1.78815	-1.63632	-1.98708	2.33479	-2.09018	-1.93162	-1.81891	-2.73747	-1.57493	-1.7357	-1.6412	Nucleus	Translation	0.0787168	0.884601	A0A087X0X3;P52272;P52272-2	HNRNPM	Isoform of P52272, Heterogeneous nuclear ribonucleoprotein M;Heterogeneous nuclear ribonucleoprotein M;Isoform of P52272, Isoform 2 of Heterogeneous nuclear ribonucleoprotein M	A0A087X0X3;P52272;P52272-2
-1.57352	-1.61923	-1.69049	-2.19938	1.58203	-2.08817	-0.949261	-2.24101	-1.75029	-1.6273	-1.76702	-1.17642	Nucleus	protein-complex	0	0.867182	P42167	TMPO	Isoform of P42166, Lamina-associated polypeptide 2, isoforms beta/gamma	P42167
-1.51282	-1.60937	-1.60167	-2.1127	1.55919	-2.22123	-1.2426	-1.79756	-1.8005	-1.71106	-1.59824	-1.45012	Nucleus	protein-complex	0	0.863857	Q52LJ0;Q52LJ0-1	FAM98B	Protein FAM98B;Isoform of Q52LJ0, Isoform 1 of Protein FAM98B	Q52LJ0;Q52LJ0-1
-1.67261	-1.86979	-1.56365	-1.93252	1.67572	-2.20691	-1.58394	-1.85436	-1.79233	-1.78669	-1.45547	-1.54016	Nucleus	Cytoplasm	0	0.898381	P46087;P46087-4	NOP2	Probable 28S rRNA (cytosine(4447)-C(5))-methyltransferase;Isoform of P46087, Isoform 4 of Probable 28S rRNA (cytosine(4447)-C(5))-methyltransferase	P46087;P46087-4
-1.62261	-1.75726	-1.57279	-1.9877	1.71225	-2.21607	-1.42558	-2.1547	-1.86176	-1.72677	-1.55008	-1.45463	Nucleus	Translation	0	0.938833	P09661	SNRPA1	U2 small nuclear ribonucleoprotein A'	P09661
-1.73123	-1.65425	-1.5715	-2.0098	1.9763	-2.10909	-1.56084	-1.79104	-1.54742	-1.76118	-1.55555	-1.41803	Nucleus	protein-complex	0	0.855018	O75400;O75400-2;O75400-3	PRPF40A	Pre-mRNA-processing factor 40 homolog A;Isoform of O75400, Isoform 2 of Pre-mRNA-processing factor 40 homolog A;Isoform of O75400, Isoform 3 of Pre-mRNA-processing factor 40 homolog A	O75400;O75400-2;O75400-3
-1.86464	-1.77768	-1.67806	-1.98579	1.92689	-2.25308	-1.13866	-2.29363	-1.61373	-1.95035	-1.82529	-1.64027	Nucleus	Translation	0	0.886415	P18754;P18754-2	RCC1	Regulator of chromosome condensation;Isoform of P18754, Isoform 2 of Regulator of chromosome condensation	P18754;P18754-2
-1.86324	-1.72423	-1.68804	-2.06702	1.82116	-2.35268	-1.34059	-2.09432	-1.87866	-1.64875	-1.83575	-1.28745	Nucleus	Translation	0	0.950793	Q15428	SF3A2	Splicing factor 3A subunit 2	Q15428
-1.6161	-1.72856	-1.6314	-1.98547	1.81062	-2.26539	-1.14807	-2.24237	-2.06848	-1.9061	-1.58496	-1.46904	Nucleus	protein-complex	0	0.941197	Q5QPL9;Q9UKM9;Q9UKM9-2	RALY	Isoform of Q9UKM9, RRM domain-containing protein (Fragment);RNA-binding protein Raly;Isoform of Q9UKM9, Isoform 1 of RNA-binding protein Raly	Q5QPL9;Q9UKM9;Q9UKM9-2
-1.80245	-2.02518	-1.5998	-2.10164	1.87587	-2.18511	-1.88722	-2.22475	-1.50922	-1.84008	-1.69852	-1.40709	Nucleus	protein-complex	0	0.968072	O60814;P62807	H2BC12;H2BC7	Histone H2B type 1-K;Histone H2B type 1-C/E/F/G/I	O60814;P62807
-1.6792	-2.16719	-1.56329	-2.06892	2.33577	-2.03419	-1.83784	-2.35472	-1.85647	-1.75832	-1.53465	-1.32186	Nucleus	protein-complex	0	0.867306	O95478	NSA2	Ribosome biogenesis protein NSA2 homolog	O95478
-1.63706	-1.95659	-1.59304	-2.06183	2.05331	-2.25109	-1.53639	-1.94209	-1.82972	-1.84349	-1.89092	-1.54321	Nucleus	endosome-vesicle	0	0.889969	Q68E01;Q68E01-2	INTS3	Integrator complex subunit 3;Isoform of Q68E01, Isoform 2 of Integrator complex subunit 3	Q68E01;Q68E01-2
-1.54389	-2.08107	-1.59834	-2.08271	2.07023	-2.06673	-1.3577	-2.00772	-1.91981	-1.67538	-1.5742	-1.43273	Nucleus	Cytoplasm	0	0.836224	O75909;O75909-4	CCNK	Cyclin-K;Isoform of O75909, Isoform 4 of Cyclin-K	O75909;O75909-4
-1.67834	-2.14778	-1.58622	-2.08593	1.92143	-2.10937	-1.46807	-2.07278	-1.89701	-1.90096	-1.66038	-1.38712	Nucleus	protein-complex	0	0.933682	Q9H7B2	RPF2	Ribosome production factor 2 homolog	Q9H7B2
-1.72397	-2.31328	-1.64603	-2.18911	2.05821	-2.06757	-1.49396	-1.95347	-1.87076	-1.9546	-1.7835	-1.54884	Nucleus	Cytoplasm	0	0.908497	O60832	DKC1	H/ACA ribonucleoprotein complex subunit DKC1	O60832
-1.75933	-1.992	-1.65456	-2.03625	1.99105	-2.10594	-1.58862	-2.20942	-2.02906	-1.73438	-1.6701	-1.45905	Nucleus	Cytoplasm	0	0.942209	Q6P2Q9	PRPF8	Pre-mRNA-processing-splicing factor 8	Q6P2Q9
-1.80627	-2.13638	-1.65645	-1.86813	2.1212	-2.04678	-1.60333	-2.11854	-2.20633	-1.82377	-1.69327	-1.59778	Nucleus	Cytoplasm	0	0.928484	P78527	PRKDC	DNA-dependent protein kinase catalytic subunit	P78527
-1.9088	-2.25538	-1.68836	-2.1405	2.25748	-2.16751	-1.60392	-1.96971	-2.1121	-1.86584	-1.81586	-1.61177	Nucleus	Cytoplasm	0	0.940377	Q9BQG0;Q9BQG0-2	MYBBP1A	Myb-binding protein 1A;Isoform of Q9BQG0, Isoform 2 of Myb-binding protein 1A	Q9BQG0;Q9BQG0-2
-1.79293	-2.05403	-1.68624	-2.08807	2.33785	-2.18159	-1.63515	-2.30482	-2.20695	-1.85586	-1.70493	-1.51925	Nucleus	Translation	0	0.96555	Q15393	SF3B3	Splicing factor 3B subunit 3	Q15393
-1.83922	-2.16565	-1.66085	-2.06724	2.23494	-2.18673	-1.60847	-2.24556	-2.06388	-1.76771	-1.7428	-1.53001	Nucleus	Cytoplasm	0	0.961885	O75643	SNRNP200	U5 small nuclear ribonucleoprotein 200 kDa helicase	O75643
-1.94859	-2.0573	-1.62137	-2.01603	2.44497	-2.14968	-1.73902	-2.31393	-2.16819	-1.90248	-1.82472	-1.60503	Nucleus	protein-complex	0	0.953633	C9JFV4;Q8IZL8	PELP1	Isoform of Q8IZL8, Modulator of non-genomic activity of estrogen receptor;Proline-, glutamic acid- and leucine-rich protein 1	C9JFV4;Q8IZL8
-1.83334	-1.82757	-1.72005	-1.98022	1.85526	-2.19901	-1.78415	-1.79194	-1.83317	-1.56665	-1.60251	-1.53337	Nucleus	Cytoplasm	0	0.945308	Q96PK6	RBM14	RNA-binding protein 14	Q96PK6
-1.79811	-1.72807	-1.72102	-2.11935	1.81164	-2.24668	-1.87355	-1.55454	-1.94043	-1.61307	-1.62168	-1.49417	Nucleus	Cytoplasm	0	0.963242	O43290	SART1	U4/U6.U5 tri-snRNP-associated protein 1	O43290
-1.70512	-1.9578	-1.78924	-2.1303	2.0801	-2.24192	-1.70784	-1.74669	-2.1172	-1.71008	-1.68046	-1.33423	Nucleus	Translation	0	0.933216	P52948;P52948-5	NUP98	Nuclear pore complex protein Nup98-Nup96;Isoform of P52948, Isoform 5 of Nuclear pore complex protein Nup98-Nup96	P52948;P52948-5
-1.83285	-2.00811	-1.73052	-2.1738	1.96129	-2.03025	-1.49617	-1.64428	-2.0645	-1.80225	-1.65296	-1.44043	Nucleus	protein-complex	0	0.906082	A6NHR9;A6NHR9-2	SMCHD1	Structural maintenance of chromosomes flexible hinge domain-containing protein 1;Isoform of A6NHR9, Isoform 2 of Structural maintenance of chromosomes flexible hinge domain-containing protein 1	A6NHR9;A6NHR9-2
-1.89503	-1.73344	-1.73293	-2.09784	2.1405	-2.36304	-2.26754	-1.60333	-1.83004	-1.74953	-1.76702	-1.54375	Nucleus	protein-complex	0	0.966981	Q1KMD3	HNRNPUL2	Heterogeneous nuclear ribonucleoprotein U-like protein 2	Q1KMD3
-1.57406	-1.38812	-1.63904	-1.87093	1.93884	-2.32303	-2.09108	-1.75289	-1.96189	-1.74372	-1.57872	-1.33631	Nucleus	Translation	0	0.938556	Q12874	SF3A3	Splicing factor 3A subunit 3	Q12874
-1.73402	-1.38503	-1.67014	-2.01788	1.85194	-2.34836	-1.96741	-1.7045	-1.85051	-1.77702	-1.62327	-1.3838	Nucleus	protein-complex	0	0.957036	G3V3A4;Q13573	SNW1	Isoform of Q13573, SKIP_SNW domain-containing protein;SNW domain-containing protein 1	G3V3A4;Q13573
-1.67843	-1.61924	-1.67394	-1.99585	1.68534	-2.34268	-2.14888	-1.73904	-1.66001	-1.51049	-1.45774	-1.41474	Nucleus	Translation	0	0.918165	A6NEM2;P51610;P51610-2;P51610-4	HCFC1	Isoform of P51610, Host cell factor 1;Host cell factor 1;Isoform of P51610, Isoform 2 of Host cell factor 1;Isoform of P51610, Isoform 4 of Host cell factor 1	A6NEM2;P51610;P51610-2;P51610-4
-1.76157	-1.72971	-1.72032	-2.06895	2.257	-2.2446	-1.62959	-2.18857	-2.42969	-1.57758	-1.76391	-1.58642	Nucleus	Translation	0	0.946867	Q8N163;Q8N163-2	CCAR2	Cell cycle and apoptosis regulator protein 2;Isoform of Q8N163, Isoform 2 of Cell cycle and apoptosis regulator protein 2	Q8N163;Q8N163-2
-1.70636	-1.76741	-1.70873	-2.04663	2.34084	-2.36939	-1.75033	-1.9841	-2.35195	-1.67727	-1.88102	-1.59127	Nucleus	Translation	0	0.962162	Q15233;Q15233-2	NONO	Non-POU domain-containing octamer-binding protein;Isoform of Q15233, Isoform 2 of Non-POU domain-containing octamer-binding protein	Q15233;Q15233-2
-1.84954	-1.60632	-1.73873	-2.10966	2.08717	-2.22586	-1.44415	-2.09422	-2.15992	-1.81859	-1.55603	-1.60176	Nucleus	protein-complex	0	0.940721	Q13435	SF3B2	Splicing factor 3B subunit 2	Q13435
-1.81683	-1.56565	-1.66144	-1.98232	2.13705	-2.30505	-1.73908	-2.05173	-2.17186	-1.79509	-1.69317	-1.43977	Nucleus	protein-complex	0	0.97752	P14866	HNRNPL	Heterogeneous nuclear ribonucleoprotein L	P14866
-1.64743	-1.5186	-1.65141	-2.02318	2.30835	-2.17484	-1.65474	-2.06975	-2.00649	-1.59108	-1.63694	-1.48414	Nucleus	Translation	0	0.902618	O15042;O15042-2	U2SURP	U2 snRNP-associated SURP motif-containing protein;Isoform of O15042, Isoform 2 of U2 snRNP-associated SURP motif-containing protein	O15042;O15042-2
-1.76571	-1.65847	-1.64154	-1.90178	2.33921	-2.29118	-2.13916	-1.85446	-2.1527	-1.70034	-1.6507	-1.56832	Nucleus	Cytoplasm	0	0.923299	Q9NW13	RBM28	RNA-binding protein 28	Q9NW13
-1.67882	-1.74328	-1.66776	-2.07572	2.36812	-2.22425	-1.9016	-2.09679	-1.89968	-1.85945	-1.62652	-1.34482	Nucleus	Translation	0	0.905571	Q05048	CSTF1	Cleavage stimulation factor subunit 1	Q05048
-1.92731	-1.81805	-1.72723	-2.20316	2.51101	-2.36868	-2.13078	-2.1166	-2.10115	-1.8074	-1.73553	-1.41615	Nucleus	Translation	0	0.963006	Q92769	HDAC2	Histone deacetylase 2	Q92769
-1.83481	-1.72743	-1.74725	-2.02224	2.1093	-2.25313	-1.66332	-1.68793	-2.49221	-1.77648	-1.59476	-1.63932	Nucleus	protein-complex	0	0.945839	P06748	NPM1	Nucleophosmin	P06748
-1.8773	-1.55991	-1.72174	-2.15405	2.26044	-2.40289	-1.81425	-1.70476	-2.44374	-1.77859	-1.65597	-1.40204	Nucleus	Translation	0	0.974386	A0A0J9YVP6;Q9UHX1-2	PUF60	Isoform of Q9UHX1, 60 kDa poly(U)-binding-splicing factor (Fragment);Isoform of Q9UHX1, Isoform 2 of Poly(U)-binding-splicing factor PUF60	A0A0J9YVP6;Q9UHX1-2
-1.79965	-1.47535	-1.74432	-2.02769	2.10616	-2.30506	-1.98039	-1.46025	-2.28068	-1.74417	-1.60695	-1.46192	Nucleus	Cytoplasm	0	0.971699	P22626	HNRNPA2B1	Heterogeneous nuclear ribonucleoproteins A2/B1	P22626
-1.78416	-1.24021	-1.66066	-1.94853	2.10003	-2.2328	-1.91168	-1.48667	-2.24201	-1.69943	-1.50603	-1.13755	Nucleus	Translation	0	0.918903	A0A087WUB9;Q8WYA6;Q8WYA6-4	CTNNBL1	Isoform of Q8WYA6, DUF1716 domain-containing protein;Beta-catenin-like protein 1;Isoform of Q8WYA6, Isoform 4 of Beta-catenin-like protein 1	A0A087WUB9;Q8WYA6;Q8WYA6-4
-1.98374	-1.14336	-1.40266	-1.85051	-0.361202	-1.51619	-1.24058	-1.93128	-0.043159	-1.38522	-1.43811	-1.0868	Mitochondria	Nucleus	0.73018	0.563657	Q9BVI4	NOC4L	Nucleolar complex protein 4 homolog	Q9BVI4
-1.5772	-1.08735	-1.40117	-1.92523	-0.166643	-1.46158	-1.56421	-2.02433	-0.0409424	-1.47786	-1.0483	-1.14536	Mitochondria	Nucleus	0.577514	0.487313	Q14137	BOP1	Ribosome biogenesis protein BOP1	Q14137
-1.49671	-1.67245	-1.44718	-1.91533	-0.52437	-1.64514	-1.67491	-1.25233	-0.0210994	-1.65905	-0.572349	-1.62507	Mitochondria	Nucleus	0.813281	0.646418	O14647	CHD2	Chromodomain-helicase-DNA-binding protein 2	O14647
-1.70945	-0.634694	-1.53127	-2.14193	-0.578723	-1.53374	-0.756985	-1.14688	-0.262884	-0.99528	-1.19232	-1.13101	Mitochondria	Nucleus	0.655263	0.465832	Q15424;Q15424-2;Q15424-3;Q15424-4	SAFB	Scaffold attachment factor B1;Isoform of Q15424, Isoform 2 of Scaffold attachment factor B1;Isoform of Q15424, Isoform 3 of Scaffold attachment factor B1;Isoform of Q15424, Isoform 4 of Scaffold attachment factor B1	Q15424;Q15424-2;Q15424-3;Q15424-4
-1.06629	-1.18289	-1.39071	-1.59449	-0.318646	-1.25994	-0.620258	-1.44115	-0.476939	-1.12898	-1.39348	-1.36751	Nucleus	endosome-vesicle	0.363557	0.335168	A0A669KAW3;H0Y818;P40692	MLH1	Isoform of P40692, DNA_mis_repair domain-containing protein (Fragment);Isoform of P40692, DNA_mis_repair domain-containing protein (Fragment);DNA mismatch repair protein Mlh1	A0A669KAW3;H0Y818;P40692
-0.797746	-1.98357	-1.45981	-1.59862	-0.420729	-1.74588	-1.17743	-1.56147	0.126141	-1.50414	-1.55431	-1.15147	Mitochondria	protein-complex	0.515883	0.430458	Q92522	H1-10	Histone H1.10	Q92522
-1.1643	-1.17234	-1.49566	-0.997025	-0.520024	-1.09467	-1.45861	-0.347966	-0.032874	-1.49116	-1.10435	-1.32237	Mitochondria	Translation	0.596541	0.189883	A0A3B3IS71;P06400	RB1	Isoform of P06400, Retinoblastoma-associated protein;Retinoblastoma-associated protein	A0A3B3IS71;P06400
-1.68487	-0.982108	-1.354	-1.11448	-0.774871	-1.15795	-1.28256	-1.13716	-0.368447	-1.25177	-0.479774	-1.29068	Mitochondria	Translation	0.289737	0.287544	A0A0C4DH01;Q9NVU0;Q9NVU0-2;Q9NVU0-3;Q9NVU0-4;Q9NVU0-5	POLR3E	Isoform of Q9NVU0, DNA-directed RNA polymerase III subunit RPC5;DNA-directed RNA polymerase III subunit RPC5;Isoform of Q9NVU0, Isoform 2 of DNA-directed RNA polymerase III subunit RPC5;Isoform of Q9NVU0, Isoform 3 of DNA-directed RNA polymerase III subunit RPC5;Isoform of Q9NVU0, Isoform 4 of DNA-directed RNA polymerase III subunit RPC5;Isoform of Q9NVU0, Isoform 5 of DNA-directed RNA polymerase…	A0A0C4DH01;Q9NVU0;Q9NVU0-2;Q9NVU0-3;Q9NVU0-4;Q9NVU0-5
-0.743855	-0.499683	-1.3672	-0.931574	-0.880358	-1.72344	-1.52799	-1.57016	-0.394636	-0.784392	-1.18718	-1.30075	Mitochondria	protein-complex	0.759437	0.250837	P49715;P49715-2;P49715-3;P49715-4	CEBPA	CCAAT/enhancer-binding protein alpha;Isoform of P49715, Isoform 2 of CCAAT/enhancer-binding protein alpha;Isoform of P49715, Isoform 3 of CCAAT/enhancer-binding protein alpha;Isoform of P49715, Isoform 4 of CCAAT/enhancer-binding protein alpha	P49715;P49715-2;P49715-3;P49715-4
-1.28103	-0.160601	-1.13814	-0.738905	-0.826402	-1.39049	-1.04791	-1.16149	-0.451714	-1.30757	-1.17501	-1.14198	Cytoplasm	Peroxisome	0.339947	0.244288	Q8N0Z6	TTC5	Tetratricopeptide repeat protein 5	Q8N0Z6
-1.16718	-0.547489	-1.02926	-0.991335	-0.552048	-1.57323	-1.17928	-1.3678	-0.818774	-1.17895	-1.35344	-1.11227	Cytoplasm	Lysosome	0.269385	0.130419	Q7KZ85	SUPT6H	Transcription elongation factor SPT6	Q7KZ85
-1.51192	-0.655036	-1.57	-1.34707	1.05048	-1.46346	-1.88488	-1.15549	-1.27127	-1.28043	-0.759818	-1.28938	Nucleus	Golgi apparatus	0.329236	0.482375	P35249	RFC4	Replication factor C subunit 4	P35249
-2.02236	-0.370717	-1.56598	-2.01006	0.18152	-2.21991	-2.1818	-1.39225	-0.421102	-1.38747	-1.27889	-1.51273	Nucleus	endosome-vesicle	0	0.766352	E7EWR4;P33240;P33240-2	CSTF2	Isoform of P33240, RRM domain-containing protein;Cleavage stimulation factor subunit 2;Isoform of P33240, Isoform 2 of Cleavage stimulation factor subunit 2	E7EWR4;P33240;P33240-2
-1.60553	-1.00037	-1.63645	-1.63345	0.49039	-1.59107	-1.60451	-0.855431	-0.962102	-1.80486	-1.15086	-1.4173	Nucleus	Translation	0.136703	0.647903	Q9BZZ5-2	API5	Isoform of Q9BZZ5, Isoform 2 of Apoptosis inhibitor 5	Q9BZZ5-2
-1.77112	-0.883055	-1.59354	-1.80634	0.390782	-2.12583	-2.28832	-0.985433	-0.752763	-1.59052	-1.10762	-1.16254	Nucleus	endosome-vesicle	0	0.835462	Q15648	MED1	Mediator of RNA polymerase II transcription subunit 1	Q15648
-1.73449	-1.0625	-1.55337	-1.8335	0.729346	-1.90933	-2.12277	-0.78256	-0.879844	-1.50337	-0.873476	-1.23632	Nucleus	Mitochondria	0.0932074	0.681138	P40938	RFC3	Replication factor C subunit 3	P40938
-1.88028	-0.765371	-1.65777	-1.9527	0.336972	-1.8105	-1.92384	-0.962132	-0.65851	-1.6064	-1.33132	-1.44864	Nucleus	Mitochondria	0.206982	0.812788	Q03252	LMNB2	Lamin-B2	Q03252
-1.85064	-0.812143	-1.66398	-1.86357	0.57351	-2.19876	-1.51684	-1.32036	-1.27539	-1.58671	-1.50236	-1.29684	Nucleus	protein-complex	0	0.839233	Q9NVP1	DDX18	ATP-dependent RNA helicase DDX18	Q9NVP1
-1.54664	-0.60924	-1.65143	-1.66186	0.304628	-1.98297	-1.40349	-1.16275	-1.13102	-1.43144	-1.48886	-1.52589	Nucleus	Mitochondria	0.18579	0.730322	G3V256;Q6PJT7;Q6PJT7-10;Q6PJT7-11;Q6PJT7-2;Q6PJT7-3;Q6PJT7-4;Q6PJT7-5;Q6PJT7-9	ZC3H14	Isoform of Q6PJT7, Zinc finger CCCH domain-containing protein 14;Zinc finger CCCH domain-containing protein 14;Isoform of Q6PJT7, Isoform 10 of Zinc finger CCCH domain-containing protein 14;Isoform of Q6PJT7, Isoform 11 of Zinc finger CCCH domain-containing protein 14;Isoform of Q6PJT7, Isoform 2 of Zinc finger CCCH domain-containing protein 14;Isoform of Q6PJT7, Isoform 3 of Zinc finger CCCH dom…	G3V256;Q6PJT7;Q6PJT7-10;Q6PJT7-11;Q6PJT7-2;Q6PJT7-3;Q6PJT7-4;Q6PJT7-5;Q6PJT7-9
-1.53776	-1.21059	-1.59754	-1.97084	0.0284797	-1.786	-1.97142	-0.645792	-0.313234	-1.45765	-1.4118	-1.36594	Nucleus	Mitochondria	0.192194	0.57723	O95104;O95104-2	SCAF4	SR-related and CTD-associated factor 4;Isoform of O95104, Isoform 2 of SR-related and CTD-associated factor 4	O95104;O95104-2
-1.22052	-0.885564	-1.65187	-2.11122	-0.488947	-2.17168	-1.66662	-0.649643	-0.390659	-1.42009	-1.31363	-1.16599	Mitochondria	Nucleus	0.617017	0.827399	C9J0Q5;C9JE98	NCOR2	Isoform of Q9Y618, Nuclear receptor corepressor 2;Isoform of Q9Y618, Nuclear receptor corepressor 2	C9J0Q5;C9JE98
-1.39704	-0.517959	-1.64027	-1.7364	-0.279154	-1.51935	-1.98831	-1.17643	-0.570488	-1.46841	-1.3714	-1.28135	Nucleus	Cytoplasm	0.28346	0.530772	A0A087X0M4;Q9BWU0	SLC4A1AP	Isoform of Q9BWU0, FHA domain-containing protein;Kanadaptin	A0A087X0M4;Q9BWU0
-0.935833	-1.46924	-1.39372	-1.80685	0.719503	-1.73055	-2.47982	-1.2536	-0.64678	-1.34548	-1.16519	-1.11318	Nucleus	PM	0	0.519171	Q12788	TBL3	Transducin beta-like protein 3	Q12788
-1.28758	-1.42088	-1.38935	-1.21393	0.788576	-1.71237	-2.31065	-1.4942	-0.701433	-1.63494	-1.16148	-1.31294	Nucleus	Translation	0.173769	0.470545	Q12789;Q12789-3	GTF3C1	General transcription factor 3C polypeptide 1;Isoform of Q12789, Isoform 2 of General transcription factor 3C polypeptide 1	Q12789;Q12789-3
-1.46773	-1.89169	-1.61074	-1.99528	0.953795	-1.75324	-2.2243	-1.45647	-0.664541	-1.46982	-1.60797	-1.48239	Nucleus	Mitochondria	0.188893	0.691874	O60341;O60341-2;R4GMQ1	KDM1A	Lysine-specific histone demethylase 1A;Isoform of O60341, Isoform 2 of Lysine-specific histone demethylase 1A;Isoform of O60341, Lysine-specific histone demethylase	O60341;O60341-2;R4GMQ1
-1.55704	-2.07336	-1.60558	-1.79688	0.623091	-1.3449	-2.14946	-1.24791	-0.458175	-1.60246	-1.38752	-1.56767	Nucleus	Translation	0.0303813	0.637088	H0Y3W9;Q9H4W6;Q9H4W6-2	EBF3	Isoform of Q9H4W6, Transcription factor COE3;Transcription factor COE3;Isoform of Q9H4W6, Isoform Short of Transcription factor COE3	H0Y3W9;Q9H4W6;Q9H4W6-2
-1.69663	-1.32822	-1.39259	-1.48598	0.310912	-1.48298	-1.66736	-0.993693	-0.330762	-1.36177	-0.828059	-1.39389	Nucleus	Translation	0.15686	0.457142	O95619	YEATS4	YEATS domain-containing protein 4	O95619
-1.80323	-1.45313	-1.57471	-1.75191	0.343443	-1.60559	-1.86871	-1.8947	-0.28681	-1.64417	-0.984102	-1.00674	Nucleus	Peroxisome	0.049259	0.635438	P46100;P46100-3;P46100-4;P46100-5	ATRX	Transcriptional regulator ATRX;Isoform of P46100, Isoform 2 of Transcriptional regulator ATRX;Isoform of P46100, Isoform 3 of Transcriptional regulator ATRX;Isoform of P46100, Isoform 5 of Transcriptional regulator ATRX	P46100;P46100-3;P46100-4;P46100-5
-1.75661	-1.56318	-1.46715	-1.87717	0.356722	-1.52683	-2.1432	-1.5512	-0.453431	-1.64996	-1.12472	-1.53111	Nucleus	Mitochondria	0.179779	0.647866	O94776	MTA2	Metastasis-associated protein MTA2	O94776
-1.46439	-1.39766	-1.40754	-1.5785	0.707062	-1.45131	-1.63519	-1.73902	-0.40329	-1.61908	-1.20098	-1.40197	Nucleus	Peroxisome	0	0.505068	Q8WTT2	NOC3L	Nucleolar complex protein 3 homolog	Q8WTT2
-1.32254	-1.49556	-1.45653	-1.64133	0.573476	-1.99226	-1.79309	-1.63458	0.0462587	-1.48766	-1.67528	-1.47296	Nucleus	Translation	0	0.720875	P07305	H1-0	Histone H1.0	P07305
-1.76566	-0.838411	-1.44291	-1.55077	0.707034	-1.82998	-1.4625	-2.01712	-0.47829	-1.60798	-1.46118	-1.40964	Nucleus	Translation	0	0.67822	Q7Z7K6;Q7Z7K6-3	CENPV	Centromere protein V;Isoform of Q7Z7K6, Isoform 3 of Centromere protein V	Q7Z7K6;Q7Z7K6-3
-1.3032	-1.09558	-1.45304	-1.3101	0.669884	-1.71254	-1.68826	-1.94963	-0.79216	-1.3731	-1.44812	-1.16694	Nucleus	Translation	0	0.53598	A0A0A0MR39	MYEF2	Isoform of Q9P2K5, Myelin expression factor 2	A0A0A0MR39
-1.08376	-1.26444	-1.43611	-1.57434	0.053733	-1.85272	-1.83034	-1.8398	-0.363187	-1.76311	-1.55173	-1.25565	Nucleus	Lysosome	0.131427	0.553832	P42285	MTREX	Exosome RNA helicase MTR4	P42285
-1.42199	-1.05627	-1.19529	-1.4352	0.157204	-1.60614	-1.92173	-1.61276	-0.579428	-1.40915	-1.33093	-1.31424	Nucleus	Lysosome	0.13305	0.41754	Q6DKI1	RPL7L1	60S ribosomal protein L7-like 1	Q6DKI1
-1.4359	-0.682087	-1.29087	-1.53543	0.289825	-1.96906	-2.04025	-1.398	-0.266651	-1.15712	-1.36006	-1.04145	Nucleus	Mitochondria	0.502322	0.56083	A0A0A0MQU0;Q9BV38;U3KQC1	WDR18	Isoform of Q9BV38, WD repeat-containing protein 18 (Fragment);WD repeat-containing protein 18;Isoform of Q9BV38, WD repeat-containing protein 18 (Fragment)	A0A0A0MQU0;Q9BV38;U3KQC1
-1.30821	-1.30233	-1.39404	-1.70179	0.872074	-1.77589	-1.58318	-0.98561	-1.02468	-1.48447	-1.69573	-1.30216	Nucleus	Translation	0.192654	0.478504	P05204	HMGN2	Non-histone chromosomal protein HMG-17	P05204
-1.62596	-1.28844	-1.65765	-1.91063	0.971255	-2.08098	-1.98958	-1.24215	-1.04491	-1.23959	-1.61726	-1.03353	Nucleus	Mitochondria	0.237649	0.762342	P62995;P62995-3	TRA2B	Transformer-2 protein homolog beta;Isoform of P62995, Isoform 3 of Transformer-2 protein homolog beta	P62995;P62995-3
-1.44598	-1.6833	-1.53388	-1.91605	1.07769	-1.8567	-1.66524	-1.64647	-1.14887	-1.54687	-1.55265	-1.00674	Nucleus	Translation	0	0.750964	P17676;P17676-2	CEBPB	CCAAT/enhancer-binding protein beta;Isoform of P17676, Isoform 2 of CCAAT/enhancer-binding protein beta	P17676;P17676-2
-1.58015	-1.62601	-1.63618	-2.07691	0.735552	-2.20344	-1.73404	-1.26432	-0.587257	-1.77125	-1.39625	-1.11894	Nucleus	Mitochondria	0.267626	0.784029	J3QL54;Q9BW27;Q9BW27-3	NUP85	Isoform of Q9BW27, Nuclear pore complex protein Nup85;Nuclear pore complex protein Nup85;Isoform of Q9BW27, Isoform 3 of Nuclear pore complex protein Nup85	J3QL54;Q9BW27;Q9BW27-3
-1.77167	-1.59192	-1.67806	-1.74122	1.09206	-1.89232	-1.72009	-0.995429	-1.11646	-1.64668	-1.30428	-1.5082	Nucleus	Mitochondria	0.0811492	0.75983	Q15397	PUM3	Pumilio homolog 3	Q15397
-1.9178	-1.60614	-1.8159	-1.71421	1.07457	-1.49939	-2.12553	-1.0702	-1.21728	-1.4204	-1.35468	-1.70039	Nucleus	Translation	0.209066	0.755571	P61964	WDR5	WD repeat-containing protein 5	P61964
-2.06862	-1.54833	-1.46867	-1.68812	1.412	-1.72071	-1.48141	-1.38722	-0.934222	-1.4444	-1.38218	-1.66565	Nucleus	Translation	0.0376245	0.659221	Q13523	PRPF4B	Serine/threonine-protein kinase PRP4 homolog	Q13523
-1.74622	-1.03623	-1.57149	-1.71572	1.0854	-2.12612	-1.84008	-1.49654	-1.17533	-0.943872	-1.51583	-1.60295	Nucleus	Mitochondria	0.150505	0.776026	Q92878;Q92878-2	RAD50	DNA repair protein RAD50;Isoform of Q92878, Isoform 2 of DNA repair protein RAD50	Q92878;Q92878-2
-2.05	-0.889806	-1.70223	-2.14329	0.718746	-1.72692	-2.11162	-1.68078	-0.729478	-1.80252	-1.28241	-1.17241	Nucleus	Mitochondria	0.204111	0.801562	O60934	NBN	Nibrin	O60934
-1.72434	-1.39096	-1.47537	-1.85307	1.13926	-1.76344	-2.20036	-1.78751	-0.6606	-1.71237	-1.19832	-1.48178	Nucleus	Mitochondria	0.0792437	0.698145	O60287	URB1	Nucleolar pre-ribosomal-associated protein 1	O60287
-1.65193	-1.22506	-1.51423	-1.76766	1.01857	-2.06395	-1.7196	-1.72549	-0.994505	-1.66919	-1.57539	-1.40532	Nucleus	Translation	0	0.830673	Q8IX12;Q8IX12-2	CCAR1	Cell division cycle and apoptosis regulator protein 1;Isoform of Q8IX12, Isoform 2 of Cell division cycle and apoptosis regulator protein 1	Q8IX12;Q8IX12-2
-1.82746	-1.24233	-1.63919	-1.99314	0.722259	-2.37165	-1.57723	-1.95481	-0.809626	-1.62194	-1.70137	-1.34901	Nucleus	Mitochondria	0.264441	0.905329	O94901-9	SUN1	Isoform of O94901, Isoform 9 of SUN domain-containing protein 1	O94901-9
-1.49468	-1.76629	-1.60316	-2.08251	0.695184	-1.86256	-1.24585	-1.89458	-0.455511	-1.54896	-1.54472	-1.31833	Nucleus	Mitochondria	0.10445	0.714011	F8VXG7;Q99590;Q99590-2	SCAF11	Isoform of Q99590, Protein SCAF11;Protein SCAF11;Isoform of Q99590, Isoform 2 of Protein SCAF11	F8VXG7;Q99590;Q99590-2
-1.86759	-1.47058	-1.5506	-1.82538	0.805629	-1.99121	-1.71044	-2.33613	-0.720961	-1.73649	-1.52279	-1.40198	Nucleus	Translation	0	0.771881	Q6P2C8;Q6P2C8-2	MED27	Mediator of RNA polymerase II transcription subunit 27;Isoform of Q6P2C8, Isoform 2 of Mediator of RNA polymerase II transcription subunit 27	Q6P2C8;Q6P2C8-2
-2.00254	-1.7836	-1.49526	-1.83365	0.670354	-1.79035	-1.52183	-2.00022	-0.746895	-1.78374	-1.23285	-1.56754	Nucleus	protein-complex	0	0.822429	Q93074;Q93074-2;Q93074-3	MED12	Mediator of RNA polymerase II transcription subunit 12;Isoform of Q93074, Isoform 2 of Mediator of RNA polymerase II transcription subunit 12;Isoform of Q93074, Isoform 3 of Mediator of RNA polymerase II transcription subunit 12	Q93074;Q93074-2;Q93074-3
-1.83477	-1.89521	-1.51197	-1.93332	0.830881	-1.8299	-1.43928	-2.05263	-0.717873	-1.70919	-1.11518	-1.62332	Nucleus	protein-complex	0.0312406	0.720109	A0A087WVT6;A0A087X159;D6RAC5;P81877;P81877-2;P81877-3;P81877-4;P81877-5;Q9BWW4;Q9BWW4-2;Q9BWW4-3	SSBP3;SSBP2;SSBP2;SSBP2;SSBP2;SSBP2;SSBP2;SSBP2;SSBP3;SSBP3;SSBP3	Isoform of Q9BWW4, LisH domain-containing protein;Isoform of P81877, LisH domain-containing protein;Isoform of P81877, LisH domain-containing protein (Fragment);Single-stranded DNA-binding protein 2;Isoform of P81877, Isoform 2 of Single-stranded DNA-binding protein 2;Isoform of P81877, Isoform 3 of Single-stranded DNA-binding protein 2;Isoform of P81877, Isoform 4 of Single-stranded DNA-binding …	A0A087WVT6;A0A087X159;D6RAC5;P81877;P81877-2;P81877-3;P81877-4;P81877-5;Q9BWW4;Q9BWW4-2;Q9BWW4-3
-0.857166	-1.45396	-1.50914	-1.39492	0.0568047	-1.8706	-1.54733	-1.02218	-0.53761	-1.19642	-0.949697	-1.50755	Nucleus	Translation	0.38649	0.514961	O14802	POLR3A	DNA-directed RNA polymerase III subunit RPC1	O14802
-0.393323	-1.74873	-1.55934	-1.54645	0.245239	-1.59998	-1.50864	-1.08591	-1.18597	-1.208	-1.07204	-1.32452	Nucleus	Translation	0.368832	0.289389	Q86U86;Q86U86-2;Q86U86-3;Q86U86-4;Q86U86-5;Q86U86-7;Q86U86-8;Q86U86-9	PBRM1	Protein polybromo-1;Isoform of Q86U86, Isoform 2 of Protein polybromo-1;Isoform of Q86U86, Isoform 3 of Protein polybromo-1;Isoform of Q86U86, Isoform 4 of Protein polybromo-1;Isoform of Q86U86, Isoform 5 of Protein polybromo-1;Isoform of Q86U86, Isoform 7 of Protein polybromo-1;Isoform of Q86U86, Isoform 8 of Protein polybromo-1;Isoform of Q86U86, Isoform 9 of Protein polybromo-1	Q86U86;Q86U86-2;Q86U86-3;Q86U86-4;Q86U86-5;Q86U86-7;Q86U86-8;Q86U86-9
-1.91347	-0.912148	-1.91481	-2.24594	0.378757	-1.75842	-0.606394	-1.40322	-1.22122	-1.35264	-1.23879	-1.6671	Nucleus	LD	0.33017	0.856628	P31942	HNRNPH3	Heterogeneous nuclear ribonucleoprotein H3	P31942
-1.2423	-1.68558	-1.50042	-1.76104	-0.00439835	-1.77	-0.458842	-1.9884	-1.2167	-2.0049	-1.45477	-1.21195	Nucleus	Peroxisome	0.218562	0.742032	H7C1Q6;Q9NXE4;Q9NXE4-3;Q9NXE4-4	SMPD4	Isoform of Q9NXE4, Sphingomyelin phosphodiesterase 4 (Fragment);Sphingomyelin phosphodiesterase 4;Isoform of Q9NXE4, Isoform 3 of Sphingomyelin phosphodiesterase 4;Isoform of Q9NXE4, Isoform 4 of Sphingomyelin phosphodiesterase 4	H7C1Q6;Q9NXE4;Q9NXE4-3;Q9NXE4-4
-1.21529	-1.67762	-1.5969	-1.37186	0.121757	-1.55989	-0.396836	-1.16772	-1.53319	-1.03269	-1.01108	-1.4465	Nucleus	PM	0.255064	0.482748	Q9BQ39	DDX50	ATP-dependent RNA helicase DDX50	Q9BQ39
-1.60947	-1.49393	-1.46491	-1.05703	0.175846	-1.56302	-0.432971	-1.4133	-0.866842	-1.56861	-0.933382	-1.42036	Nucleus	endosome-vesicle	0.216726	0.374815	A3KFL1;A3KFL2;Q13868;Q13868-3	EXOSC2	Isoform of Q13868, Ribosomal RNA-processing protein 4 (Fragment);Isoform of Q13868, Ribosomal RNA-processing protein 4;Exosome complex component RRP4;Isoform of Q13868, Isoform 3 of Exosome complex component RRP4	A3KFL1;A3KFL2;Q13868;Q13868-3
-1.21665	-1.29686	-1.40212	-1.60365	0.273881	-1.79851	-0.943258	-1.77876	-1.06197	-0.781431	-1.28429	-1.33765	Nucleus	PM	0.283519	0.494216	O43251-6;O43251-8	RBFOX2	Isoform of O43251, Isoform 6 of RNA binding protein fox-1 homolog 2;Isoform of O43251, Isoform 8 of RNA binding protein fox-1 homolog 2	O43251-6;O43251-8
-1.54287	-0.919895	-1.60182	-1.22166	0.554172	-1.57152	-0.671142	-2.06495	-1.09844	-0.89206	-0.797418	-1.3687	Nucleus	PM	0.29856	0.332531	Q86UU0-3	BCL9L	Isoform of Q86UU0, Isoform 3 of B-cell CLL/lymphoma 9-like protein	Q86UU0-3
-1.28609	-1.26878	-1.39048	-1.16313	0.40393	-1.37675	-1.13153	-1.41655	-1.22567	-1.64117	-1.12232	-1.44798	Nucleus	endosome-vesicle	0.278532	0.50471	G3V529;Q9GZR7;Q9GZR7-2	DDX24	Isoform of Q9GZR7, RNA helicase;ATP-dependent RNA helicase DDX24;Isoform of Q9GZR7, Isoform 2 of ATP-dependent RNA helicase DDX24	G3V529;Q9GZR7;Q9GZR7-2
-0.93718	-1.55588	-1.54527	-1.31764	0.609014	-1.75181	-0.961188	-1.79707	-1.28771	-1.48277	-1.36062	-1.52116	Nucleus	Cytoplasm	0.384231	0.654556	Q5SRE5;Q5SRE5-2	NUP188	Nucleoporin NUP188;Isoform of Q5SRE5, Isoform 2 of Nucleoporin NUP188	Q5SRE5;Q5SRE5-2
-0.779441	-1.49886	-1.54265	-1.48776	0.47895	-1.71626	-0.909568	-1.52084	-1.20557	-1.60446	-1.02177	-1.49515	Nucleus	protein-complex	0.195005	0.553683	Q9NTI5;Q9NTI5-2	PDS5B	Sister chromatid cohesion protein PDS5 homolog B;Isoform of Q9NTI5, Isoform 2 of Sister chromatid cohesion protein PDS5 homolog B	Q9NTI5;Q9NTI5-2
-1.10637	-1.12051	-1.43674	-1.27923	0.741399	-1.74434	-0.626825	-1.73475	-1.25171	-1.67138	-1.26796	-1.30642	Nucleus	Mitochondria	0	0.594645	A2A2V2;P42696	RBM34	Isoform of P42696, RNA-binding protein 34 (Fragment);RNA-binding protein 34	A2A2V2;P42696
-1.35223	-1.11025	-1.64128	-1.45458	0.715679	-2.11316	-0.850752	-1.33191	-1.41065	-1.7126	-1.50667	-1.62409	Nucleus	Cytoplasm	0	0.727286	P49756	RBM25	RNA-binding protein 25	P49756
-1.47725	-0.874153	-1.49483	-1.53109	0.657784	-1.8786	-1.02044	-1.59818	-1.44959	-1.59288	-1.14068	-1.27103	Nucleus	Translation	0	0.731521	Q4G0J3;Q4G0J3-3	LARP7	La-related protein 7;Isoform of Q4G0J3, Isoform 3 of La-related protein 7	Q4G0J3;Q4G0J3-3
-1.43122	-1.00356	-1.57205	-1.46779	1.13505	-2.04355	-0.957125	-1.61397	-1.31097	-1.2839	-1.44832	-1.17619	Nucleus	PM	0.0738559	0.578235	A0A087WWP4;A0A494C001;A0A499FJY3;Q96T37;Q96T37-2;Q96T37-3;Q96T37-4	RBM15	Isoform of Q96T37, RNA-binding protein 15;Isoform of Q96T37, RNA-binding protein 15;Isoform of Q96T37, RNA-binding protein 15;RNA-binding protein 15;Isoform of Q96T37, Isoform 2 of RNA-binding protein 15;Isoform of Q96T37, Isoform 3 of RNA-binding protein 15;Isoform of Q96T37, Isoform 4 of RNA-binding protein 15	A0A087WWP4;A0A494C001;A0A499FJY3;Q96T37;Q96T37-2;Q96T37-3;Q96T37-4
-0.657297	-0.560198	-1.60333	-1.875	-0.317839	-1.59259	-1.66829	-2.01747	-0.565329	-1.5939	-0.84067	-1.17744	Nucleus	Cytoplasm	0.379915	0.680195	P49736	MCM2	DNA replication licensing factor MCM2	P49736
-0.929633	-0.140673	-1.51106	-1.31266	0.0858426	-1.81561	-1.78868	-1.87	-1.19243	-1.32498	-1.35072	-1.17741	Nucleus	Cytoplasm	0.362264	0.520195	O00148	DDX39A	ATP-dependent RNA helicase DDX39A	O00148
-1.40364	-0.666625	-1.44154	-1.35474	0.146953	-1.59563	-1.44026	-2.13913	-1.02416	-1.77246	-1.50562	-1.3389	Nucleus	Cytoplasm	0.213526	0.655151	H0Y6T6;Q8IXM6	NRM	Isoform of Q8IXM6, Nuclear envelope membrane protein (Fragment);Nurim	H0Y6T6;Q8IXM6
-1.11274	-0.341455	-1.58151	-1.78182	0.509065	-1.76452	-1.89946	-1.79287	-1.17437	-1.69034	-1.57405	-1.43816	Nucleus	Cytoplasm	0.437196	0.725454	O96019	ACTL6A	Actin-like protein 6A	O96019
-1.29217	-0.4145	-1.50852	-1.6474	0.421484	-1.68804	-1.42414	-1.89778	-1.39658	-1.7146	-1.45395	-1.10133	Nucleus	Cytoplasm	0.235409	0.610508	Q7LBC6	KDM3B	Lysine-specific demethylase 3B	Q7LBC6
-0.639687	-0.450827	-1.43021	-1.90771	-0.115426	-1.53527	-1.52086	-1.31975	-1.39537	-1.38255	-1.32797	-1.25639	Nucleus	protein-complex	0.597505	0.538737	E9PRF4;Q15047;Q15047-3	SETDB1	Isoform of Q15047, Histone-lysine N-methyltransferase SETDB1 (Fragment);Histone-lysine N-methyltransferase SETDB1;Isoform of Q15047, Isoform 3 of Histone-lysine N-methyltransferase SETDB1	E9PRF4;Q15047;Q15047-3
-0.0895874	-0.853594	-1.52197	-1.95747	0.265648	-1.71905	-1.48382	-1.79949	-1.7811	-1.69847	-1.23832	-1.43682	Nucleus	Cytoplasm	0.48544	0.813187	P46060	RANGAP1	Ran GTPase-activating protein 1	P46060
-0.587557	-1.01607	-1.43605	-1.89463	0.62102	-1.89415	-1.46412	-1.85624	-1.90158	-1.37162	-1.2868	-1.30853	Nucleus	protein-complex	0.302437	0.679086	A0A087WTU1;A0A087X0S7;A0A0B4J2G4;Q15345;Q15345-3	LRRC41	Isoform of Q15345, Leucine-rich repeat-containing protein 41;Isoform of Q15345, Leucine-rich repeat-containing protein 41;Isoform of Q15345, Leucine-rich repeat-containing protein 41;Leucine-rich repeat-containing protein 41;Isoform of Q15345, Isoform 3 of Leucine-rich repeat-containing protein 41	A0A087WTU1;A0A087X0S7;A0A0B4J2G4;Q15345;Q15345-3
-1.85444	-2.17465	-1.65669	-1.91644	0.475963	-0.987063	-1.45454	-2.29081	-0.0140765	-1.50061	-1.9056	-1.41537	Nucleus	Golgi apparatus	0.243825	0.646684	A0A087WT20;Q9NV06	DCAF13	Isoform of Q9NV06, DDB1- and CUL4-associated factor 13;DDB1- and CUL4-associated factor 13	A0A087WT20;Q9NV06
-2.03876	1.35386	-1.45439	-1.23464	-1.42944	-1.01251	-1.2082	-1.48999	-1.32123	-1.85566	-1.14404	-1.34637	Cytoplasm	endosome-vesicle	0.334237	0.549879	Q8TEQ0;Q8TEQ0-2	SNX29	Sorting nexin-29;Isoform of Q8TEQ0, Isoform 2 of Sorting nexin-29	Q8TEQ0;Q8TEQ0-2
-0.778265	-0.761488	-0.927301	-0.751617	-1.209	-1.06986	-2.59835	-1.78059	-1.74081	-0.0471727	-1.03467	-1.7265	PM	endosome-vesicle	0.416954	0.702316	P61026	RAB10	Ras-related protein Rab-10	P61026
-0.536198	0.135654	-1.50926	-1.69405	-1.00468	-1.53525	-1.4922	-1.5336	-1.77338	-1.72637	-1.52027	-1.30934	Cytoplasm	Translation	0.275919	0.859926	Q6QNY0	BLOC1S3	Biogenesis of lysosome-related organelles complex 1 subunit 3	Q6QNY0
0.407477	-0.503864	-1.48477	-1.34404	-1.11584	-1.55197	-1.58245	-1.44958	-1.24452	-1.53132	-1.0771	-1.16042	protein-complex	Translation	0	0.735378	Q86SF2	GALNT7	N-acetylgalactosaminyltransferase 7	Q86SF2
-1.78814	-2.04692	-2.12524	-0.553701	-1.53672	-1.01952	-1.16676	-1.81169	-1.85656	0.553296	-0.959444	-1.88601	PM	Lysosome	0	0.917216	P61769	B2M	Beta-2-microglobulin	P61769
-2.22713	-1.42155	-1.88001	-0.684559	-1.09507	-1.33574	-1.1995	-1.50052	-1.65849	1.01377	-1.60959	-1.85016	PM	ER	0	0.876374	Q13393-2	PLD1	Isoform of Q13393, Isoform PLD1B of Phospholipase D1	Q13393-2
-1.60766	-1.71467	-0.972056	-1.77378	-1.92801	-1.39894	0.447067	-1.66797	-0.171254	-1.42703	-1.21295	-1.46846	ER	Cytoplasm	0.241158	0.636607	Q9BRB3-2	PIGQ	Isoform of Q9BRB3, Isoform 2 of Phosphatidylinositol N-acetylglucosaminyltransferase subunit Q	Q9BRB3-2
-1.9718	-1.16116	-0.457474	-1.50978	-1.00122	-1.47318	-0.0514672	-1.08216	-1.70233	0.00106908	-1.62963	-1.10613	PM	ER	0.434688	0.627776	Q16270;Q16270-2	IGFBP7	Insulin-like growth factor-binding protein 7;Isoform of Q16270, Isoform 2 of Insulin-like growth factor-binding protein 7	Q16270;Q16270-2
-1.413	-1.63072	-0.120406	-1.70762	-1.47534	-1.1276	-1.67951	-1.18182	-0.805448	-0.0627551	-1.45012	-0.975994	PM	Mitochondria	0.415384	0.658403	P19438	TNFRSF1A	Tumor necrosis factor receptor superfamily member 1A	P19438
-1.44922	-1.47668	-1.36066	-1.04648	-1.68606	-0.170491	-0.144463	-1.55664	-0.275545	-1.66411	-1.43763	-1.24614	ER	Golgi apparatus	1	0.266164	Q6ZRP7	QSOX2	Sulfhydryl oxidase 2	Q6ZRP7
-1.68222	-1.4879	-1.58517	-1.80297	-1.56052	-0.188909	-0.231083	-1.87051	-0.0801338	-1.30137	-1.39472	-1.42342	Mitochondria	Golgi apparatus	0.543192	0.665783	Q9NS00;Q9NS00-2	C1GALT1	Glycoprotein-N-acetylgalactosamine 3-beta-galactosyltransferase 1;Isoform of Q9NS00, Isoform 2 of Glycoprotein-N-acetylgalactosamine 3-beta-galactosyltransferase 1	Q9NS00;Q9NS00-2
-1.59392	-1.3541	-1.70567	-1.41555	-1.05943	-0.302024	-0.32518	-1.33684	-0.587263	-0.950077	-1.01924	-1.66753	Golgi apparatus	endosome-vesicle	0	0.653553	Q5SRI9	MANEA	Glycoprotein endo-alpha-1,2-mannosidase	Q5SRI9
-1.6468	-1.73446	-1.58945	-0.86765	-1.43502	-0.434025	0.126761	-1.68857	-1.10535	-1.34905	-1.29758	-1.57466	ER	Golgi apparatus	0.545783	0.651248	O15258	RER1	Protein RER1	O15258
-1.00297	-1.69301	-1.72659	-1.51025	-0.704358	0.0556511	-0.885868	-1.93822	-0.586693	-1.48537	-1.48223	-1.3245	Golgi apparatus	Nucleus	0.222018	0.683939	H0YNP1;O94923	GLCE	Isoform of O94923, Heparosan-N-sulfate-glucuronate 5-epimerase;D-glucuronyl C5-epimerase	H0YNP1;O94923
-1.54442	-1.50059	-0.802141	-0.833723	-1.50904	-0.416202	-0.742345	-1.50555	-0.737899	-0.522734	-1.494	-1.82882	Golgi apparatus	Lysosome	0.245159	0.524748	P56817;P56817-2	BACE1	Beta-secretase 1;Isoform of P56817, Isoform B of Beta-secretase 1	P56817;P56817-2
-1.49088	-1.87067	-1.23886	-1.2278	-1.48847	0.390194	-1.34013	-1.44952	-1.00768	-0.463827	-1.19233	-1.45108	Golgi apparatus	LD	0	0.697962	O60512	B4GALT3	Beta-1,4-galactosyltransferase 3	O60512
-1.51065	-1.46286	-1.23106	-1.01727	-1.0644	-1.19506	-0.90086	-1.79765	-1.19905	-0.107741	-1.56575	-1.23592	PM	Golgi apparatus	0.140275	0.775248	P19021-5	PAM	Isoform of P19021, Isoform 5 of Peptidyl-glycine alpha-amidating monooxygenase	P19021-5
-1.51658	-1.5663	-1.66981	-0.462083	-1.13157	-1.09239	-0.509503	-1.77906	-1.55757	-1.02744	-1.10758	-1.86315	endosome-vesicle	Cytoplasm	0	0.833145	I3L0N3;P46459	NSF	Isoform of P46459, Vesicle-fusing ATPase;Vesicle-fusing ATPase	I3L0N3;P46459
-1.15959	-1.48406	-1.66539	-1.34395	-1.28954	-0.557444	-0.510513	-1.55616	-1.74225	-0.7952	-1.16626	-1.36115	ER	endosome-vesicle	0.649658	0.727971	Q8NEW0	SLC30A7	Zinc transporter 7	Q8NEW0
-1.23652	-1.80746	-1.46726	-1.01448	-0.960229	-0.0318238	-0.272948	-1.43654	-1.54474	-0.317819	-1.37435	-1.80755	Golgi apparatus	PM	0.415194	0.639729	E7EN73;Q8IZA0;Q8IZA0-2	KIAA0319L	Isoform of Q8IZA0, Dyslexia-associated protein KIAA0319-like protein (Fragment);Dyslexia-associated protein KIAA0319-like protein;Isoform of Q8IZA0, Isoform 2 of Dyslexia-associated protein KIAA0319-like protein	E7EN73;Q8IZA0;Q8IZA0-2
-1.44184	-1.86343	-2.035	-1.32264	-1.02841	0.158892	-0.291652	-0.945614	-1.14116	-1.56879	-0.903515	-1.93612	Golgi apparatus	LD	0.642736	0.625235	P15291;P15291-2	B4GALT1	Beta-1,4-galactosyltransferase 1;Isoform of P15291, Isoform Short of Beta-1,4-galactosyltransferase 1	P15291;P15291-2
-1.85036	-1.56683	-1.79945	-1.41339	-1.17906	0.878089	-0.498188	-0.525862	-1.28268	-1.87749	-0.928499	-2.08063	Golgi apparatus	ER	0.799527	0.65321	H0Y5K5;H0Y621;Q9Y282;Q9Y282-2;Q9Y282-3	ERGIC3	Isoform of Q9Y282, Endoplasmic reticulum-Golgi intermediate compartment protein 3 (Fragment);Isoform of Q9Y282, Endoplasmic reticulum-Golgi intermediate compartment protein 3 (Fragment);Endoplasmic reticulum-Golgi intermediate compartment protein 3;Isoform of Q9Y282, Isoform 2 of Endoplasmic reticulum-Golgi intermediate compartment protein 3;Isoform of Q9Y282, Isoform 3 of Endoplasmic reticulum-G…	H0Y5K5;H0Y621;Q9Y282;Q9Y282-2;Q9Y282-3
-1.74278	-1.46808	-1.45174	-1.12985	-1.19132	-0.0101159	-0.252192	-1.18432	-1.47308	-2.00032	-0.461471	-2.21825	Golgi apparatus	PM	1	0.696105	Q9H0V9;Q9H0V9-2	LMAN2L	VIP36-like protein;Isoform of Q9H0V9, Isoform 2 of VIP36-like protein	Q9H0V9;Q9H0V9-2
-1.97044	-1.60116	-1.55292	-1.37492	-1.10631	-0.534015	-0.262625	-1.45488	-0.579977	-1.87519	-0.332427	-1.92001	ER	LD	1	0.553854	C9JDJ8;C9JNZ0;C9JRY4;Q96IW7	SEC22A	Isoform of Q96IW7, Longin domain-containing protein (Fragment);Isoform of Q96IW7, Longin domain-containing protein (Fragment);Isoform of Q96IW7, Longin domain-containing protein (Fragment);Vesicle-trafficking protein SEC22a	C9JDJ8;C9JNZ0;C9JRY4;Q96IW7
-1.33541	-1.08272	-1.14594	-0.252196	-1.69872	0.244073	-1.75313	-1.05282	-1.07105	-1.17568	-1.03519	-1.36694	Golgi apparatus	ER	0	0.678492	Q16549;Q6PK65	PCSK7	Proprotein convertase subtilisin/kexin type 7;Isoform of Q16549, P/Homo B domain-containing protein	Q16549;Q6PK65
-1.57556	-0.99115	-1.28657	-0.258774	-1.42221	0.321645	-1.72796	-1.14805	-0.836441	-1.65895	-1.33861	-1.31974	Golgi apparatus	ER	0	0.60399	Q13795	ARFRP1	ADP-ribosylation factor-related protein 1	Q13795
-1.86214	-0.784585	-1.27239	-0.756389	-1.40903	-0.0948882	-1.55626	-0.834634	-0.882443	-1.03073	-0.694931	-1.32739	Golgi apparatus	ER	0	0.559263	Q8N8Q9	NIPA2	Magnesium transporter NIPA2	Q8N8Q9
-1.72589	-1.23624	-0.419241	-0.756306	-1.53913	-0.191523	-1.34242	-1.45776	-1.12266	-0.987984	-1.00978	-1.17527	Golgi apparatus	Lysosome	0.394431	0.622035	P09958	FURIN	Furin	P09958
-1.29763	-0.898836	-0.87085	-0.915115	-1.22343	-0.297381	-1.5643	-1.12479	-1.27519	-1.05442	-0.924243	-1.27291	Golgi apparatus	endosome-vesicle	0.357469	0.588016	Q9BT67	NDFIP1	NEDD4 family-interacting protein 1	Q9BT67
-1.53141	-0.572792	-0.694417	-0.970776	-1.40996	0.0363641	-1.66317	-1.5369	-1.33625	-0.872421	-1.03897	-1.23601	Golgi apparatus	Lysosome	0.250481	0.488781	H0YLF3	B2M	Isoform of P61769, Beta-2-microglobulin (Fragment)	H0YLF3
-1.24333	-0.729072	-0.537384	-1.33226	-0.979429	-0.350871	-1.31466	-1.3373	-1.19179	-1.87582	-0.879624	-1.5691	Golgi apparatus	LD	0.468445	0.531652	Q8IXL6	FAM20C	Extracellular serine/threonine protein kinase FAM20C	Q8IXL6
-1.74636	-1.65188	-1.02604	-0.392137	-1.1705	-0.647656	-1.54697	-0.634727	-1.45467	-1.33641	-0.962001	-2.04308	endosome-vesicle	PM	0.821261	0.546623	Q13445	TMED1	Transmembrane emp24 domain-containing protein 1	Q13445
-1.82999	-1.48478	-1.20631	-0.359606	-1.08751	-0.476663	-1.25175	-1.25072	-1.41721	-0.439555	-0.869023	-1.76815	endosome-vesicle	PM	0.329132	0.580524	E7ES96;P49768;P49768-2	PSEN1	Isoform of P49768, Presenilin;Presenilin-1;Isoform of P49768, Isoform 2 of Presenilin-1	E7ES96;P49768;P49768-2
-1.21796	-1.19937	-1.62801	-0.22766	-1.27014	-0.770689	-1.04858	-0.482852	-1.67244	-1.30247	-0.848667	-1.1929	endosome-vesicle	Lysosome	0	0.522667	Q9H0U4	RAB1B	Ras-related protein Rab-1B	Q9H0U4
-0.891704	-0.707735	-1.68799	-0.889845	-1.34234	-1.263	-0.565331	-0.0767887	-1.10658	-1.63319	-0.923768	-1.44822	Translation	protein-complex	0.366379	0.415404	Q14CX7	NAA25	N-alpha-acetyltransferase 25, NatB auxiliary subunit	Q14CX7
-0.936887	-1.00525	-1.53768	-0.745379	-0.796587	-0.719935	-1.0762	-0.62109	-1.29303	-2.08872	-1.3142	-1.59593	Translation	endosome-vesicle	0.590558	0.661878	J9JIC5;Q9HAS0	C17orf75	Isoform of Q9HAS0, Protein Njmu-R1;Protein Njmu-R1	J9JIC5;Q9HAS0
-0.0893559	-1.43213	-1.44332	-0.941036	-1.23106	0.110682	-1.5331	-1.50803	-0.967948	-1.45835	-1.22924	-1.05759	Golgi apparatus	protein-complex	0.422956	0.577557	Q8IZE3;Q8IZE3-2	SCYL3	Protein-associating with the carboxyl-terminal domain of ezrin;Isoform of Q8IZE3, Isoform 2 of Protein-associating with the carboxyl-terminal domain of ezrin	Q8IZE3;Q8IZE3-2
-1.56055	-1.87462	-1.69632	-1.55226	-1.11219	-0.512929	-1.2894	-0.700147	0.569837	-1.49966	-0.952528	-1.82382	Mitochondria	Translation	0.267583	0.580289	Q8IVQ6	ZDHHC21	Palmitoyltransferase ZDHHC21	Q8IVQ6
-1.74096	-1.41056	-1.47922	-1.43267	-1.11225	-0.225901	-1.75766	-0.919173	-0.2768	-0.533588	-1.04328	-1.55924	Golgi apparatus	Mitochondria	0.335477	0.410214	Q9H1B5	XYLT2	Xylosyltransferase 2	Q9H1B5
-1.58291	-1.11933	-1.39092	-1.83129	-1.22527	0.559218	-1.65362	-1.1318	-0.497556	-1.62545	-0.71961	-1.20258	Golgi apparatus	endosome-vesicle	0	0.634509	Q6UX72	B3GNT9	UDP-GlcNAc:betaGal beta-1,3-N-acetylglucosaminyltransferase 9	Q6UX72
-1.64091	-0.709688	-1.34842	-1.25427	-1.25414	-0.127772	-1.44901	-1.29081	-0.662859	-1.57612	-0.446153	-1.29797	Golgi apparatus	PM	0	0.472101	Q8NCW6	GALNT11	Polypeptide N-acetylgalactosaminyltransferase 11	Q8NCW6
-1.96105	-0.997298	-1.33671	-1.52324	-1.7012	-0.111498	-1.46696	-1.23871	-0.199893	-1.57075	-0.645591	-1.19292	Golgi apparatus	Cytoplasm	0.187402	0.630922	Q14703	MBTPS1	Membrane-bound transcription factor site-1 protease	Q14703
-1.5127	-0.857236	-1.08612	-1.7155	-1.66509	-0.31749	-1.21881	-1.20595	0.151997	-1.01976	-0.540793	-1.28885	Mitochondria	Lysosome	0.327651	0.405247	Q11206;Q11206-2;Q11206-3;Q11206-4;Q11206-5;Q11206-6;Q11206-7	ST3GAL4	CMP-N-acetylneuraminate-beta-galactosamide-alpha-2,3-sialyltransferase 4;Isoform of Q11206, Isoform 2 of CMP-N-acetylneuraminate-beta-galactosamide-alpha-2,3-sialyltransferase 4;Isoform of Q11206, Isoform 3 of CMP-N-acetylneuraminate-beta-galactosamide-alpha-2,3-sialyltransferase 4;Isoform of Q11206, Isoform 4 of CMP-N-acetylneuraminate-beta-galactosamide-alpha-2,3-sialyltransferase 4;Isoform of …	Q11206;Q11206-2;Q11206-3;Q11206-4;Q11206-5;Q11206-6;Q11206-7
-1.41255	-1.54159	-1.41484	-1.73332	-1.44063	-0.420434	-1.23413	-1.68966	0.12309	-1.51315	-1.09339	-1.19376	Mitochondria	Golgi apparatus	0.551457	0.787711	H7C1I0;Q96K37	SLC35E1	Isoform of Q96K37, TPT domain-containing protein (Fragment);Solute carrier family 35 member E1	H7C1I0;Q96K37
-1.53546	-1.52679	-1.21472	-1.94491	-1.2235	0.73152	-2.35389	-1.6611	-0.0187699	-1.30537	-0.931778	-1.44212	Golgi apparatus	Mitochondria	0.325976	0.664405	Q8TAD4	SLC30A5	Zinc transporter 5	Q8TAD4
-1.73974	-1.55334	-1.23484	-1.71587	-1.59035	0.852897	-0.570537	-2.20224	-1.65773	-1.93023	-0.98845	-0.779251	Golgi apparatus	Translation	0	0.824671	Q92805	GOLGA1	Golgin subfamily A member 1	Q92805
-1.56235	-1.67784	-1.17252	-1.65352	-1.86697	0.907231	-0.365699	-1.7226	-1.24228	-1.67806	-0.921042	-1.37332	Golgi apparatus	Translation	0	0.814909	A6NJX0;Q9H4F1	ST6GALNAC4	Isoform of Q9H4F1, Alpha-N-acetyl-neuraminyl-2,3-beta-galactosyl-1,3-N-acetyl-galactosaminide alpha-2,6-sialyltransferase (Fragment);Alpha-N-acetyl-neuraminyl-2,3-beta-galactosyl-1,3-N-acetyl-galactosaminide alpha-2,6-sialyltransferase	A6NJX0;Q9H4F1
-1.21011	-1.68978	-1.0497	-2.65172	-1.57891	1.45265	-1.57082	-1.87874	-1.64436	-1.2815	-1.5365	-1.04038	Golgi apparatus	Translation	0	0.87544	Q9H9S5	FKRP	Fukutin-related protein	Q9H9S5
-1.2061	-1.80775	-1.23265	-2.07585	-1.55603	0.655207	-1.17311	-1.66635	-1.52579	-0.908219	-1.12487	-0.916443	Golgi apparatus	Mitochondria	0	0.801515	O75354;O75354-2;O75354-3	ENTPD6	Ectonucleoside triphosphate diphosphohydrolase 6;Isoform of O75354, Isoform 2 of Ectonucleoside triphosphate diphosphohydrolase 6;Isoform of O75354, Isoform 3 of Ectonucleoside triphosphate diphosphohydrolase 6	O75354;O75354-2;O75354-3
-1.63285	-1.05417	-1.15258	-1.66969	-1.10312	0.652665	-1.25015	-1.15607	-1.64469	-0.952689	-0.736146	-1.20128	Golgi apparatus	Mitochondria	0	0.661191	Q7LGC8	CHST3	Carbohydrate sulfotransferase 3	Q7LGC8
-1.32481	-1.86723	-1.53018	-1.46965	-1.74435	1.62987	-1.84175	-1.8059	-1.48282	-1.93573	-1.46158	-1.43718	Golgi apparatus	Translation	0	0.923603	Q9BYC5	FUT8	Alpha-(1,6)-fucosyltransferase	Q9BYC5
-1.84655	-1.72736	-1.41789	-1.06646	-1.56825	1.41747	-1.90607	-1.43159	-1.83486	-2.02721	-1.13762	-1.6723	Golgi apparatus	ER	0	0.94706	Q9BSR8	YIPF4	Protein YIPF4	Q9BSR8
-1.65171	-2.00874	-1.36413	-1.34944	-1.6404	1.68975	-1.65589	-1.49296	-1.79834	-1.75014	-1.08197	-1.42906	Golgi apparatus	PM	0	0.903453	O75063	FAM20B	Glycosaminoglycan xylosylkinase	O75063
-1.33334	-2.08979	-1.42673	-1.48848	-1.84272	1.16377	-0.690734	-1.97211	-1.55738	-1.49347	-1.6796	-1.54248	Golgi apparatus	Translation	0	0.882336	Q8NBZ7;Q8NBZ7-2	UXS1	UDP-glucuronic acid decarboxylase 1;Isoform of Q8NBZ7, Isoform 2 of UDP-glucuronic acid decarboxylase 1	Q8NBZ7;Q8NBZ7-2
-1.72938	-2.08613	-1.53217	-1.54675	-1.76585	1.46278	-1.09147	-1.66524	-1.64306	-1.51088	-1.49779	-1.34792	Golgi apparatus	PM	0	0.854044	Q92520	FAM3C	Protein FAM3C	Q92520
-1.6529	-1.78065	-1.62543	-2.01024	-1.4434	1.53174	-1.08448	-1.65313	-1.42671	-1.30774	-1.42994	-1.36404	Golgi apparatus	Translation	0	0.83672	Q7LGA3;Q7LGA3-2	HS2ST1	Heparan sulfate 2-O-sulfotransferase 1;Isoform of Q7LGA3, Isoform 2 of Heparan sulfate 2-O-sulfotransferase 1	Q7LGA3;Q7LGA3-2
-1.82364	-1.60971	-1.44434	-1.65025	-1.70684	1.35692	-1.13494	-1.63167	-1.40684	-1.90519	-0.898003	-1.5094	Golgi apparatus	Lysosome	0	0.888047	A0A0C4DH16;B8ZZS0;H7BXT7;Q9NYM9	BET1L	Isoform of Q9NYM9, t-SNARE coiled-coil homology domain-containing protein;Isoform of Q9NYM9, t-SNARE coiled-coil homology domain-containing protein;Isoform of Q9NYM9, t-SNARE coiled-coil homology domain-containing protein;BET1-like protein	A0A0C4DH16;B8ZZS0;H7BXT7;Q9NYM9
-1.51994	-1.81611	-1.37267	-2.14388	-1.37542	2.18673	-2.07785	-1.47851	-2.12824	-0.796108	-1.68916	-1.44701	Golgi apparatus	LD	0	0.887004	P52848	NDST1	Bifunctional heparan sulfate N-deacetylase/N-sulfotransferase 1	P52848
-1.74519	-2.15202	-1.38664	-1.54391	-1.15126	1.64009	-1.69261	-1.27345	-2.22157	-1.0253	-1.6066	-1.68882	Golgi apparatus	Mitochondria	0	0.885677	Q8NBJ4;Q8NBJ4-2	GOLM1	Golgi membrane protein 1;Isoform of Q8NBJ4, Isoform 2 of Golgi membrane protein 1	Q8NBJ4;Q8NBJ4-2
-1.65765	-1.99398	-1.4306	-2.36275	-1.89675	1.90025	-1.82721	-1.77741	-1.13841	-0.806696	-1.93147	-1.2239	Golgi apparatus	endosome-vesicle	0	0.882332	O00461	GOLIM4	Golgi integral membrane protein 4	O00461
-1.31702	-2.02046	-1.87053	-2.56077	-1.22518	2.06508	-2.22439	-1.98791	-1.11749	-1.26115	-1.63893	-1.21084	Golgi apparatus	endosome-vesicle	0	0.923423	Q10472	GALNT1	Polypeptide N-acetylgalactosaminyltransferase 1	Q10472
-1.63304	-1.75319	-1.65834	-2.60393	-1.21015	1.80132	-2.35103	-1.89194	-0.77941	-1.40089	-1.19984	-1.28787	Golgi apparatus	PM	0	0.915354	A0A6Q8KRG2;Q08379	GOLGA2	Isoform of Q08379, Golgin subfamily A member 2;Golgin subfamily A member 2	A0A6Q8KRG2;Q08379
-1.23448	-2.2447	-1.76541	-2.15871	-1.70713	1.96965	-1.59901	-2.05121	-1.49249	-1.72458	-1.2749	-1.35483	Golgi apparatus	endosome-vesicle	0	0.907799	P26572	MGAT1	Alpha-1,3-mannosyl-glycoprotein 2-beta-N-acetylglucosaminyltransferase	P26572
-1.49341	-1.83855	-1.68925	-1.99575	-1.46223	2.04486	-2.52629	-1.80157	-1.42378	-1.32498	-1.4963	-1.1694	Golgi apparatus	PM	0	0.938685	Q9HD45	TM9SF3	Transmembrane 9 superfamily member 3	Q9HD45
-1.57042	-1.98929	-1.50936	-2.27807	-1.8213	2.18487	-2.27361	-1.70258	-1.39532	-1.21581	-1.82348	-1.31299	Golgi apparatus	PM	0	0.92777	Q10471	GALNT2	Polypeptide N-acetylgalactosaminyltransferase 2	Q10471
-1.4049	-1.84794	-1.49288	-1.40823	-1.49046	1.69854	-2.3411	-1.82851	-1.50698	-1.33751	-1.68764	-1.42622	Golgi apparatus	LD	0	0.916174	Q14789;Q14789-2	GOLGB1	Golgin subfamily B member 1;Isoform of Q14789, Isoform 2 of Golgin subfamily B member 1	Q14789;Q14789-2
-1.59803	-1.84488	-1.58693	-2.00261	-1.35934	1.87293	-2.1971	-1.91706	-1.74515	-1.50713	-1.1593	-1.4477	Golgi apparatus	PM	0	0.931701	Q8TBA6	GOLGA5	Golgin subfamily A member 5	Q8TBA6
-1.54202	-1.99887	-1.57799	-1.84303	-1.50234	1.97775	-2.01696	-1.59622	-1.73859	-1.43408	-1.46174	-1.59127	Golgi apparatus	LD	0	0.9357	A0A5F9UP49;Q9BRK5	SDF4	Isoform of Q9BRK5, 45 kDa calcium-binding protein;45 kDa calcium-binding protein	A0A5F9UP49;Q9BRK5
-1.57141	-1.41406	-1.00522	-1.75792	-1.27024	1.05029	-1.81457	-1.54908	-1.45069	-1.35471	-1.48097	-0.909276	Golgi apparatus	Translation	0	0.787778	O60476	MAN1A2	Mannosyl-oligosaccharide 1,2-alpha-mannosidase IB	O60476
-1.20348	-1.94464	-1.4115	-1.7761	-1.53755	1.48469	-1.85274	-1.67161	-0.968793	-1.14389	-1.48526	-1.54289	Golgi apparatus	Translation	0	0.855172	Q96L58	B3GALT6	Beta-1,3-galactosyltransferase 6	Q96L58
-1.41006	-1.4553	-1.43387	-1.85384	-1.48953	1.61817	-1.66963	-1.69469	-1.36158	-1.50679	-1.50864	-1.46758	Golgi apparatus	LD	0	0.876498	Q8WVQ1;Q8WVQ1-3	CANT1	Soluble calcium-activated nucleotidase 1;Isoform of Q8WVQ1, Isoform 3 of Soluble calcium-activated nucleotidase 1	Q8WVQ1;Q8WVQ1-3
-1.52176	-1.9408	-1.63035	-2.08973	-1.46045	1.53834	-2.14389	-1.82208	-1.14451	-0.951245	-1.19806	-0.996039	Golgi apparatus	endosome-vesicle	0	0.918413	Q92896;Q92896-2	GLG1	Golgi apparatus protein 1;Isoform of Q92896, Isoform 2 of Golgi apparatus protein 1	Q92896;Q92896-2
-1.48795	-1.77506	-1.7059	-1.54304	-1.46844	1.17534	-1.86164	-1.68952	-1.35843	-0.977874	-1.28908	-0.875811	Golgi apparatus	endosome-vesicle	0	0.827343	A0A0C4DFM1;Q92544	TM9SF4	Isoform of Q92544, Transmembrane 9 superfamily member;Transmembrane 9 superfamily member 4	A0A0C4DFM1;Q92544
-1.28726	-2.29233	-1.95908	-0.38188	-1.48902	0.774328	-1.76876	-1.47597	-1.69097	-1.09545	-1.45996	-1.4756	Golgi apparatus	Translation	0.0477538	0.909835	Q99805	TM9SF2	Transmembrane 9 superfamily member 2	Q99805
-1.42547	-2.50391	-1.77237	0.00296516	-1.45239	0.689141	-1.66181	-1.71451	-2.10532	-1.33944	-1.55926	-1.8977	Golgi apparatus	Mitochondria	0	0.885703	P80303;P80303-2	NUCB2	Nucleobindin-2;Isoform of P80303, Isoform 2 of Nucleobindin-2	P80303;P80303-2
-1.35388	-2.26352	-1.77466	-0.907716	-1.5075	0.73941	-1.60732	-1.64744	-2.08758	-1.3539	-0.829087	-1.91892	Golgi apparatus	Translation	0.0917005	0.878434	Q9BVK6	TMED9	Transmembrane emp24 domain-containing protein 9	Q9BVK6
-1.64341	-2.0701	-1.5965	-0.928173	-1.42083	1.37182	-1.87705	-1.74846	-2.06164	-1.56055	-1.53229	-1.80901	Golgi apparatus	Peroxisome	0	0.919671	Q7Z7H5	TMED4	Transmembrane emp24 domain-containing protein 4	Q7Z7H5
-1.43107	-2.1281	-1.46708	-0.886794	-1.48619	0.915607	-1.66637	-1.5432	-2.16703	-1.44388	-1.3517	-1.74452	Golgi apparatus	ER	0	0.911844	Q02818	NUCB1	Nucleobindin-1	Q02818
-1.50284	-2.31206	-1.72416	-1.38941	-1.36883	1.13909	-1.13298	-1.71114	-1.96998	-1.22701	-1.16068	-1.98591	Golgi apparatus	Translation	0.0895869	0.886937	P49755	TMED10	Transmembrane emp24 domain-containing protein 10	P49755
-1.68645	-1.68581	-1.32305	-0.977933	-1.54898	0.781312	-1.53299	-1.66714	-1.66588	-1.71038	-1.10274	-1.40539	Golgi apparatus	PM	0	0.868911	Q8IYS2-2	KIAA2013	Isoform of Q8IYS2, Isoform 2 of Uncharacterized protein KIAA2013	Q8IYS2-2
-1.67242	-1.72373	-1.47352	-0.362097	-1.58853	0.849326	-1.47824	-1.73747	-2.04584	-2.03882	-1.08803	-1.47177	Golgi apparatus	Lysosome	0	0.885412	P33908	MAN1A1	Mannosyl-oligosaccharide 1,2-alpha-mannosidase IA	P33908
-1.80354	-1.39242	-1.30798	-0.602747	-1.67719	0.448777	-1.6078	-1.72303	-2.20922	-1.4511	-0.864647	-1.1996	Golgi apparatus	Mitochondria	0	0.841121	P20340-2	RAB6A	Isoform of P20340, Isoform 2 of Ras-related protein Rab-6A	P20340-2
-1.92174	-1.54272	-1.38512	-0.912413	-1.86049	1.03191	-1.48686	-1.39508	-0.772141	-1.82397	-1.32819	-1.51016	Golgi apparatus	Lysosome	0	0.844276	Q8TB61;Q8TB61-2;Q8TB61-3	SLC35B2	Adenosine 3'-phospho 5'-phosphosulfate transporter 1;Isoform of Q8TB61, Isoform 2 of Adenosine 3'-phospho 5'-phosphosulfate transporter 1;Isoform of Q8TB61, Isoform 3 of Adenosine 3'-phospho 5'-phosphosulfate transporter 1	Q8TB61;Q8TB61-2;Q8TB61-3
-1.68535	-1.52149	-1.31323	-0.458343	-1.97109	0.491874	-1.27764	-1.50758	-1.10952	-1.81411	-1.39995	-1.53648	Golgi apparatus	Translation	0	0.877983	F8VUJ3;Q8N4A0	POC1B-GALNT4;GALNT4	POC1B-GALNT4 readthrough, Polypeptide N-acetylgalactosaminyltransferase;Polypeptide N-acetylgalactosaminyltransferase 4	F8VUJ3;Q8N4A0
-1.39545	-1.48848	-1.51423	-1.23584	-1.08241	0.39861	-2.07294	-1.49676	-0.895319	-1.26541	-1.10953	-1.37517	Golgi apparatus	LD	0	0.734277	Q8IUH5	ZDHHC17	Palmitoyltransferase ZDHHC17	Q8IUH5
-1.18307	-1.84389	-1.66569	-1.20423	-1.02771	1.01954	-1.73526	-1.57604	-1.38657	-1.49637	-1.27422	-1.57239	Golgi apparatus	Translation	0.135903	0.690285	Q9H8Y8	GORASP2	Golgi reassembly-stacking protein 2	Q9H8Y8
-1.35557	-1.55763	-1.61022	-1.27621	-1.42417	1.20764	-1.73761	-1.12382	-1.13708	-1.71316	-1.33367	-1.49886	Golgi apparatus	endosome-vesicle	0	0.789623	P52849	NDST2	Bifunctional heparan sulfate N-deacetylase/N-sulfotransferase 2	P52849
-1.17327	-1.55659	-1.87646	-1.3255	-1.19227	0.487278	-1.4749	-1.21849	-1.42767	-1.56606	-0.862172	-1.985	Golgi apparatus	Translation	0.310012	0.735998	Q13190	STX5	Syntaxin-5	Q13190
-1.80716	-1.77254	-1.88802	-0.931022	-1.4183	0.940039	-1.53146	-1.4497	-1.17773	-1.44138	-0.634689	-1.66438	Golgi apparatus	Lysosome	0	0.852178	E7EQR8;Q9GZM5	YIPF3	Isoform of Q9GZM5, Protein YIPF3;Protein YIPF3	E7EQR8;Q9GZM5
-1.91277	-2.06741	-1.03145	0.242233	-1.19527	0.678239	-1.02899	-1.25452	-1.82973	-2.0336	-1.31556	-1.8165	Golgi apparatus	Translation	0.223919	0.746922	Q15363	TMED2	Transmembrane emp24 domain-containing protein 2	Q15363
-1.81223	-1.69919	-1.89494	-0.544947	-1.13683	0.344632	-0.908285	-1.13272	-1.79936	-1.49096	-0.645872	-2.19143	Golgi apparatus	Translation	0.371131	0.781444	A0A1W2PPG1;A0A1W2PPG5;A0A1W2PPP5;A0A1W2PQM3;A0A1W2PS81;E7EQ34;I3NI02;O14653;O14653-2	GOSR2;GOSR2;GOSR2;GOSR2;GOSR2;ENSG00000262633;GOSR2;GOSR2;GOSR2	Isoform of O14653, Golgi SNAP receptor complex member 2;Isoform of O14653, Golgi SNAP receptor complex member 2;Isoform of O14653, Golgi SNAP receptor complex member 2;Isoform of O14653, Golgi SNAP receptor complex member 2;Isoform of O14653, Golgi SNAP receptor complex member 2;ENSG00000262633 readthrough, Uncharacterized protein;Isoform of O14653, Golgi SNAP receptor complex member 2;Golgi SNAP…	A0A1W2PPG1;A0A1W2PPG5;A0A1W2PPP5;A0A1W2PQM3;A0A1W2PS81;E7EQ34;I3NI02;O14653;O14653-2
-1.76612	-1.54943	-1.61394	-0.257815	-1.20526	0.147107	-1.34513	-1.22167	-1.93411	-1.6298	-1.51637	-1.9721	Golgi apparatus	endosome-vesicle	0.448544	0.842441	A0A087WU02;Q96RQ1	ERGIC2	Isoform of Q96RQ1, Endoplasmic reticulum-Golgi intermediate compartment protein 2;Endoplasmic reticulum-Golgi intermediate compartment protein 2	A0A087WU02;Q96RQ1
-1.75411	-1.73881	-1.24413	-1.93023	-3.19963	-1.43155	-1.87545	-1.49029	2.39612	-1.80202	-1.5809	-1.58635	Mitochondria	Nucleus	0	0.859407	Q9BVK2;Q9BVK2-2	ALG8	Probable dolichyl pyrophosphate Glc1Man9GlcNAc2 alpha-1,3-glucosyltransferase;Isoform of Q9BVK2, Isoform 2 of Probable dolichyl pyrophosphate Glc1Man9GlcNAc2 alpha-1,3-glucosyltransferase	Q9BVK2;Q9BVK2-2
-1.33297	-1.69678	-1.72137	-1.17109	-1.23153	-1.39888	-2.16675	-1.96927	-1.29935	1.31962	-0.75418	-1.73571	PM	Translation	0	0.885442	P51149	RAB7A	Ras-related protein Rab-7a	P51149
-2.04115	-1.33684	-1.576	-1.18607	-1.26261	-1.06213	-1.23129	-1.77764	-1.67427	1.52768	-1.77994	-1.70484	PM	ER	0	0.881159	Q4V9L6	TMEM119	Transmembrane protein 119	Q4V9L6
-1.90006	-1.01497	-1.29252	0.0364542	-1.14637	-1.19348	-0.863429	-1.91815	-1.71071	-0.556562	-0.754076	-1.66031	endosome-vesicle	LD	0.31164	0.785308	P51151	RAB9A	Ras-related protein Rab-9A	P51151
-1.54315	-1.21838	-0.851297	-0.0468508	-1.17686	-0.474391	-2.09402	-1.64547	-1.73541	-0.788285	-1.06263	-1.60009	endosome-vesicle	Lysosome	0.743264	0.835647	P36897;P36897-2;P36897-3	TGFBR1	TGF-beta receptor type-1;Isoform of P36897, Isoform 2 of TGF-beta receptor type-1;Isoform of P36897, Isoform 3 of TGF-beta receptor type-1	P36897;P36897-2;P36897-3
-2.07846	-1.51586	-1.78961	-0.37937	-1.26746	-0.531384	-1.06564	-0.952504	-1.62702	-0.768259	-1.36116	-2.27057	endosome-vesicle	Cytoplasm	0	0.840059	Q96AQ6;Q96AQ6-2	PBXIP1	Pre-B-cell leukemia transcription factor-interacting protein 1;Isoform of Q96AQ6, Isoform 2 of Pre-B-cell leukemia transcription factor-interacting protein 1	Q96AQ6;Q96AQ6-2
-0.793843	-0.812775	-1.6974	-1.89203	-1.6544	-0.684367	-1.19842	0.76162	-1.3115	-1.88952	-1.19189	-1.82167	Translation	LD	0.299621	0.743392	Q6NUK4	REEP3	Receptor expression-enhancing protein 3	Q6NUK4
-1.09205	-1.16927	-1.40584	-1.84246	-2.15032	-0.0709321	-1.03442	-1.69887	0.496889	-1.4925	-1.38413	-1.23999	Mitochondria	Golgi apparatus	0.280653	0.510028	Q99574	SERPINI1	Neuroserpin	Q99574
-1.48454	-1.03671	-1.37293	-1.51663	-0.944455	-1.42753	-0.803547	-1.83548	0.284152	-1.28704	-1.55203	-1.33791	Mitochondria	Cytoplasm	0.282726	0.437636	P43251;P43251-2;P43251-3;P43251-4	BTD	Biotinidase;Isoform of P43251, Isoform 2 of Biotinidase;Isoform of P43251, Isoform 3 of Biotinidase;Isoform of P43251, Isoform 4 of Biotinidase	P43251;P43251-2;P43251-3;P43251-4
-1.8547	-1.70349	-1.50588	-1.29277	-0.690671	-0.649265	-0.837138	-1.34156	0.0670881	-1.71498	-1.23339	-1.27217	Mitochondria	Translation	0.202111	0.472181	Q8N4V1;Q8N4V1-2	MMGT1	Membrane magnesium transporter 1;Isoform of Q8N4V1, Isoform 2 of Membrane magnesium transporter 1	Q8N4V1;Q8N4V1-2
-1.51436	-1.48427	-1.48163	-1.38667	-1.4739	-0.947721	-0.933948	-1.12662	0.132286	-1.14091	-0.712349	-1.11067	Mitochondria	Peroxisome	0.176755	0.401293	B0YJ81	HACD1	Very-long-chain (3R)-3-hydroxyacyl-CoA dehydratase 1	B0YJ81
-1.31956	-1.25079	-1.13031	-1.62751	-1.46898	-1.75377	-0.320351	-1.30801	-0.19016	-0.699634	-0.872331	-0.792964	Mitochondria	Peroxisome	1	0.613646	Q5K4L6;X6R3N0	SLC27A3	Solute carrier family 27 member 3;Isoform of Q5K4L6, Solute carrier family 27 (Fatty acid transporter), member 3, isoform CRA_d	Q5K4L6;X6R3N0
-1.60832	-1.41413	-0.835106	-1.1955	-1.59823	-1.55762	-0.405739	-1.56918	0.286955	-1.5572	-1.13972	-0.927792	Mitochondria	Nucleus	0	0.765599	H7C0X4;Q92685	ALG3	Isoform of Q92685, Dol-P-Man:Man(5)GlcNAc(2)-PP-Dol alpha-1,3-mannosyltransferase (Fragment);Dol-P-Man:Man(5)GlcNAc(2)-PP-Dol alpha-1,3-mannosyltransferase	H7C0X4;Q92685
-1.2821	-0.932272	-1.14761	-2.24544	-1.89074	-1.32588	-0.00349232	-1.41489	-0.0401613	-0.918016	-1.6445	-1.34785	ER	Mitochondria	0.538712	0.721942	Q9BTX3	TMEM208	Transmembrane protein 208	Q9BTX3
-1.66398	-1.14959	-0.97491	-1.52372	-1.80348	-1.0852	-0.0107042	-1.71624	-0.497473	-0.916537	-1.49379	-1.55777	ER	Mitochondria	0.537763	0.578066	Q8N129	CNPY4	Protein canopy homolog 4	Q8N129
-1.49324	-1.11972	-1.7285	-2.39787	-1.33078	-2.12504	-1.21484	-1.32538	0.36921	-1.33799	-1.21404	-1.26877	Mitochondria	Nucleus	0.257577	0.82772	Q9BVC6	TMEM109	Transmembrane protein 109	Q9BVC6
-1.36788	-1.59169	-1.88127	-2.42476	-2.08207	-1.76265	-0.101246	-1.20232	-0.278361	-1.69978	-1.12566	-1.65209	ER	PM	0	0.931547	P50454	SERPINH1	Serpin H1	P50454
-1.77622	-1.03325	-1.68734	-2.33676	-2.62495	-2.24434	-0.134104	-1.0168	-0.370343	-1.55214	-1.3641	-1.75422	ER	Mitochondria	0.72557	0.927172	O75718	CRTAP	Cartilage-associated protein	O75718
-1.88714	-1.28173	-1.4665	-2.17606	-2.38762	-1.58262	0.05848	-1.44424	0.494451	-1.58207	-1.23376	-1.64745	Mitochondria	Cytoplasm	0	0.85374	P0DJ93	SMIM13	Small integral membrane protein 13	P0DJ93
-1.94458	-0.789167	-1.58582	-1.83349	-1.71137	-2.27013	-0.0713717	-1.479	-0.162847	-1.38007	-1.42114	-1.49605	ER	Mitochondria	0.800028	0.784009	P55145	MANF	Mesencephalic astrocyte-derived neurotrophic factor	P55145
-1.46958	-1.35567	-1.41866	-2.04728	-1.3058	-1.93399	0.0272638	-1.71112	-0.192216	-1.6311	-1.51212	-1.42833	ER	Mitochondria	0.575138	0.836884	B4DR61;P61619	SEC61A1	Isoform of P61619, Plug_translocon domain-containing protein;Protein transport protein Sec61 subunit alpha isoform 1	B4DR61;P61619
-1.66167	-1.90455	-1.47669	-2.60987	-2.5827	-1.10614	0.52398	-1.57565	-0.440988	-1.97565	-1.38316	-1.35937	ER	PM	0	0.872487	Q5EB52;Q5EB52-2	MEST	Mesoderm-specific transcript homolog protein;Isoform of Q5EB52, Isoform 2 of Mesoderm-specific transcript homolog protein	Q5EB52;Q5EB52-2
-1.84485	-1.88357	-1.51623	-2.07915	-1.96033	-1.53266	-0.254368	-1.93883	0.578598	-2.16057	-1.5004	-1.24227	Mitochondria	LD	0.0930963	0.861309	Q15125	EBP	3-beta-hydroxysteroid-Delta(8),Delta(7)-isomerase	Q15125
-1.71094	-1.65714	-1.26572	-1.50143	-1.42659	-1.08279	0.07413	-2.05773	0.436284	-1.83232	-1.38581	-1.40584	Mitochondria	Golgi apparatus	0.215493	0.532011	O75907	DGAT1	Diacylglycerol O-acyltransferase 1	O75907
-1.76534	-1.65867	-1.42389	-1.74054	-1.99798	-1.54498	0.612338	-1.88133	0.150558	-2.09854	-1.22165	-1.20782	ER	Mitochondria	0.789796	0.759578	J3KS81;Q8N511	TMEM199	Isoform of Q8N511, Transmembrane protein 199;Transmembrane protein 199	J3KS81;Q8N511
-1.74539	-1.73299	-1.46118	-2.09347	-2.25904	-1.87432	-0.245031	-1.98864	1.33652	-1.82429	-2.082	-1.49713	Mitochondria	Nucleus	0.366697	0.799699	Q9NQG1	MANBAL	Protein MANBAL	Q9NQG1
-1.38013	-1.09143	-1.45576	-1.99143	-0.939847	-0.679634	-0.946731	-0.337282	-1.77488	-1.07233	-1.03016	-0.724811	Translation	Peroxisome	0.605836	0.573285	P17706;P17706-2;P17706-3	PTPN2	Tyrosine-protein phosphatase non-receptor type 2;Isoform of P17706, Isoform 2 of Tyrosine-protein phosphatase non-receptor type 2;Isoform of P17706, Isoform 3 of Tyrosine-protein phosphatase non-receptor type 2	P17706;P17706-2;P17706-3
-1.36787	-1.06387	-1.8527	-2.22662	-0.855095	-1.76113	-0.721181	-1.73701	-1.34217	-0.675165	-0.266074	-0.507092	LD	Nucleus	0.381574	0.771183	Q8NC56	LEMD2	LEM domain-containing protein 2	Q8NC56
-0.973277	-1.26375	-1.40079	-0.899645	-1.93334	-0.598516	0.603411	-1.45635	-0.638004	-1.15816	-1.93084	-1.5232	ER	PM	0.328171	0.616971	H0YK61;H0YNK0;H0YNK8;Q5J8M3;Q5J8M3-2;Q5J8M3-3;S4R329	EMC4	Isoform of Q5J8M3, ER membrane protein complex subunit 4;Isoform of Q5J8M3, ER membrane protein complex subunit 4;Isoform of Q5J8M3, ER membrane protein complex subunit 4;ER membrane protein complex subunit 4;Isoform of Q5J8M3, Isoform 2 of ER membrane protein complex subunit 4;Isoform of Q5J8M3, Isoform 3 of ER membrane protein complex subunit 4;Isoform of Q5J8M3, ER membrane protein complex sub…	H0YK61;H0YNK0;H0YNK8;Q5J8M3;Q5J8M3-2;Q5J8M3-3;S4R329
-1.47797	-1.6385	-1.34634	-0.865662	-1.57465	-0.244895	-0.132019	-1.87854	-1.12498	-1.94624	-0.881818	-1.41249	ER	Golgi apparatus	0.57432	0.788303	Q8NBI6	XXYLT1	Xyloside xylosyltransferase 1	Q8NBI6
-1.51016	-1.36843	-1.20592	-0.305667	-1.36564	-1.03047	-0.500581	-1.93146	-0.688734	-2.0155	-0.828462	-0.97595	endosome-vesicle	Cytoplasm	0.602776	0.123523	Q8NBM4;X6R5E5	UBAC2	Ubiquitin-associated domain-containing protein 2;Isoform of Q8NBM4, UBA domain-containing protein (Fragment)	Q8NBM4;X6R5E5
-1.57155	-0.913593	-1.21098	-0.445008	-0.942729	-1.7827	-0.406288	-1.2774	-1.1821	-1.03021	-0.184269	-1.74483	LD	Peroxisome	0	0.575938	P00167	CYB5A	Cytochrome b5	P00167
-1.60153	-0.986139	-1.0755	-0.945989	-0.937438	-1.07548	-0.400183	-1.39775	-1.0304	-1.09945	-0.422002	-1.81056	ER	LD	1	0.6304	Q96AA3	RFT1	Protein RFT1 homolog	Q96AA3
-1.17055	-1.08364	-1.36134	-1.099	-0.871012	-1.18695	-0.682147	-1.11257	-0.751389	-1.06491	-0.482086	-1.44814	LD	ER	0	0.649837	O75844	ZMPSTE24	CAAX prenyl protease 1 homolog	O75844
-1.45256	-1.37003	-1.31848	-0.922165	-1.16353	-1.62151	-0.323804	-1.56341	-0.267693	-1.46327	-0.598013	-1.60583	Mitochondria	LD	0.771979	0.681567	Q96K19	RNF170	E3 ubiquitin-protein ligase RNF170	Q96K19
-1.56078	-1.26451	-1.22816	-0.833206	-0.150335	-1.47022	-0.309945	-1.25872	-0.999196	-0.838763	-0.981288	-1.32701	Nucleus	PM	0.394185	0.201329	O15120	AGPAT2	1-acyl-sn-glycerol-3-phosphate acyltransferase beta	O15120
-0.980134	-1.49192	-0.826415	-1.13865	-1.17935	-0.909351	-0.0592807	-1.47175	-1.18117	-1.3089	-0.85714	-1.416	ER	endosome-vesicle	0.45587	0.622977	O15121	DEGS1	Sphingolipid delta(4)-desaturase DES1	O15121
-1.353	-1.07749	-1.64391	-0.975859	-0.988285	-1.27467	0.291807	-1.33366	-1.10966	-1.28168	-1.05176	-1.11122	ER	Golgi apparatus	0.442531	0.540126	Q96GC9	VMP1	Vacuole membrane protein 1	Q96GC9
-1.22125	-1.08308	-1.30414	-1.31771	-0.912395	-1.15518	0.353584	-1.21238	-1.25253	-1.8652	-0.995706	-1.32786	ER	Nucleus	0.672021	0.480835	Q00765	REEP5	Receptor expression-enhancing protein 5	Q00765
-1.4382	-1.08108	-1.57768	-1.33777	-1.22682	-0.882941	0.0641196	-1.45787	-0.577561	-1.02577	-0.93469	-1.28479	ER	endosome-vesicle	0.199003	0.610339	Q8N5Y8;Q8N5Y8-3	PARP16	Protein mono-ADP-ribosyltransferase PARP16;Isoform of Q8N5Y8, Isoform 3 of Protein mono-ADP-ribosyltransferase PARP16	Q8N5Y8;Q8N5Y8-3
-1.42019	-1.33781	-1.72382	-0.885611	-1.12697	-1.35097	0.196536	-1.1352	-1.44854	-1.94758	-0.22946	-1.42353	ER	Mitochondria	0	0.818278	Q8NHP6	MOSPD2	Motile sperm domain-containing protein 2	Q8NHP6
-1.17785	-1.2027	-1.67734	-0.935811	-1.0284	-0.890083	-0.534805	-1.21272	-1.15901	-1.64056	-0.512303	-1.11962	LD	PM	0	0.66602	Q8NHH9	ATL2	Atlastin-2	Q8NHH9
-1.60884	-0.693637	-1.41641	-0.513313	-1.0882	-1.29995	0.45813	-1.50105	-1.1094	-2.19079	-1.23036	-1.56763	ER	LD	0	0.748613	Q14571	ITPR2	Inositol 1,4,5-trisphosphate receptor type 2	Q14571
-1.26368	-1.34245	-1.41457	-0.333628	-1.10493	-0.893096	0.119808	-1.5334	-1.28622	-1.43311	-1.11935	-1.8708	ER	endosome-vesicle	0.432544	0.551983	Q8WU76	SCFD2	Sec1 family domain-containing protein 2	Q8WU76
-1.32354	-0.448351	-1.46983	-2.30808	-1.55187	-1.43703	-0.4181	-1.67019	-1.12895	-1.16537	-0.871952	-0.970345	ER	protein-complex	0.272024	0.68262	Q86UP2	KTN1	Kinectin	Q86UP2
-1.65941	-1.12783	-1.15017	-2.26018	-1.86021	-1.41796	-0.187263	-1.15638	-0.704888	-1.69439	-0.567121	-1.43588	ER	PM	0	0.818164	Q14165	MLEC	Malectin	Q14165
-1.82946	-0.385874	-1.39969	-1.46132	-1.60644	-1.56252	0.811932	-1.52687	-0.821929	-1.52036	-1.10687	-1.07713	ER	Cytoplasm	0.41657	0.545081	F5H199;Q8IXL7;Q8IXL7-2	MSRB3	Isoform of Q8IXL7, Peptide-methionine (R)-S-oxide reductase (Fragment);Methionine-R-sulfoxide reductase B3;Isoform of Q8IXL7, Isoform 2 of Methionine-R-sulfoxide reductase B3	F5H199;Q8IXL7;Q8IXL7-2
-1.2961	-0.738217	-0.759141	-1.35632	-1.08589	-1.50514	-0.194215	-1.79215	-0.658684	-1.46225	-1.3572	-1.20635	ER	LD	1	0.574012	Q9H490;Q9H490-2	PIGU	Phosphatidylinositol glycan anchor biosynthesis class U protein;Isoform of Q9H490, Isoform 2 of Phosphatidylinositol glycan anchor biosynthesis class U protein	Q9H490;Q9H490-2
-1.67699	-0.395901	-1.10064	-1.40512	-1.12681	-1.12178	0.0156729	-1.61262	-0.612306	-1.60002	-1.15289	-1.79448	ER	LD	0.514333	0.586658	H0Y368;O60762;Q5QPK2	DPM1	Isoform of O60762, Dolichol-phosphate mannosyltransferase subunit 1 (Fragment);Dolichol-phosphate mannosyltransferase subunit 1;Isoform of O60762, Dolichol-phosphate mannosyltransferase subunit 1	H0Y368;O60762;Q5QPK2
-1.32888	-1.17897	-1.75566	-1.83576	-0.448287	-1.35679	0.278952	-1.7208	-0.529733	-1.41013	-1.36352	-1.46052	ER	Nucleus	0.426427	0.692702	Q15629;Q15629-2	TRAM1	Translocating chain-associated membrane protein 1;Isoform of Q15629, Isoform 2 of Translocating chain-associated membrane protein 1	Q15629;Q15629-2
-1.63536	-1.26025	-1.44726	-1.68615	-0.771316	-1.28515	0.502018	-1.7174	-0.597676	-1.8957	-1.34007	-1.32091	ER	Nucleus	0.824047	0.52428	O75915	ARL6IP5	PRA1 family protein 3	O75915
-1.19255	-1.84535	-1.84899	-1.63183	-1.09973	-0.299234	-0.0850523	-2.1287	-0.689548	-0.785006	-0.805058	-1.66592	ER	Golgi apparatus	0.63368	0.648566	A6NLH6;Q9P003	CNIH4	Isoform of Q9P003, Protein cornichon homolog 4;Protein cornichon homolog 4	A6NLH6;Q9P003
-1.77538	-1.82071	-1.80814	-1.02641	-1.45205	-0.465433	-0.456087	-1.32567	-0.834249	-0.624756	-0.874317	-1.51782	ER	PM	0.341496	0.514884	A0A590UJK3;Q14BN4;Q14BN4-2;Q14BN4-3	SLMAP	Isoform of Q14BN4, FHA domain-containing protein;Sarcolemmal membrane-associated protein;Isoform of Q14BN4, Isoform 2 of Sarcolemmal membrane-associated protein;Isoform of Q14BN4, Isoform 3 of Sarcolemmal membrane-associated protein	A0A590UJK3;Q14BN4;Q14BN4-2;Q14BN4-3
-1.35042	-1.04537	-0.742585	-1.73966	-1.50366	-0.39875	-0.265084	-1.76797	-0.647696	-1.02486	-1.1164	-1.01482	ER	Lysosome	0.309198	0.484606	M0R2A0;Q5UCC4;Q5UCC4-2	EMC10	Isoform of Q5UCC4, ER membrane protein complex subunit 10;ER membrane protein complex subunit 10;Isoform of Q5UCC4, Isoform 2 of ER membrane protein complex subunit 10	M0R2A0;Q5UCC4;Q5UCC4-2
-1.41362	-1.16761	-1.25548	-1.77909	-1.10671	-0.320644	-0.776397	-1.34351	-1.00212	-1.18142	-0.88713	-0.931912	Golgi apparatus	Peroxisome	0.542754	0.52987	Q8NAT1	POMGNT2	Protein O-linked-mannose beta-1,4-N-acetylglucosaminyltransferase 2	Q8NAT1
-1.51856	-1.21896	-1.19541	-2.10889	-0.943058	-0.582834	-0.763307	-1.40664	-1.2813	-0.480009	-0.633783	-0.993737	PM	Peroxisome	0.577611	0.625555	H0Y997;Q96J42;Q96J42-2	TXNDC15	Isoform of Q96J42, Thioredoxin domain-containing protein (Fragment);Thioredoxin domain-containing protein 15;Isoform of Q96J42, Isoform 2 of Thioredoxin domain-containing protein 15	H0Y997;Q96J42;Q96J42-2
-1.47739	-0.631465	-0.90023	-1.40319	-0.977114	-1.35391	-0.54463	-1.32866	-0.983451	-0.248286	-1.2155	-1.07377	PM	Cytoplasm	0.254807	0.532338	K7ERC8;Q06136	KDSR	Isoform of Q06136, 3-ketodihydrosphingosine reductase;3-ketodihydrosphingosine reductase	K7ERC8;Q06136
-0.836428	-1.06059	-1.51836	-0.296526	-1.2148	-0.869466	-0.981514	-1.60876	-0.543594	-0.736147	-1.12066	-1.47137	endosome-vesicle	Mitochondria	0.423139	0.3566	Q6UW02	CYP20A1	Cytochrome P450 20A1	Q6UW02
-1.32091	-1.5035	-0.949216	-0.933143	-1.35355	-0.986702	-0.608052	-0.969225	-0.733098	-0.707522	-1.46898	-1.16906	ER	Lysosome	0.425773	0.640883	Q14667;Q14667-2	KIAA0100	Protein KIAA0100;Isoform of Q14667, Isoform 2 of Protein KIAA0100	Q14667;Q14667-2
-1.30127	-1.27236	-1.09294	-1.12888	-1.55354	-0.476941	-0.602654	-1.44254	-0.655072	-1.22397	-1.37246	-1.35861	Golgi apparatus	Mitochondria	0.292903	0.634018	I3L1T3;Q9GZP9	DERL2	Isoform of Q9GZP9, Derlin (Fragment);Derlin-2	I3L1T3;Q9GZP9
-1.35012	-1.60937	-1.52199	-1.53512	-1.35605	-0.75806	-0.664141	-0.759289	-1.27654	0.244917	-1.05166	-1.07053	PM	Peroxisome	0.51228	0.5009	Q6Y288	B3GLCT	Beta-1,3-glucosyltransferase	Q6Y288
-1.21806	-1.56819	-1.5269	-2.14721	-1.70422	-1.10595	-0.212529	-1.55981	-0.737489	0.106266	-1.48538	-1.04258	PM	Mitochondria	0.484825	0.670561	Q4G148;Q4G148-2	GXYLT1	Glucoside xylosyltransferase 1;Isoform of Q4G148, Isoform 2 of Glucoside xylosyltransferase 1	Q4G148;Q4G148-2
-1.7372	-1.86903	-1.58401	-2.12704	-0.250001	-1.79443	0.940843	-2.10651	-1.18129	-1.93883	-1.51558	-1.41226	ER	Nucleus	0.850019	0.804969	A0A5F9YFS9	SPCS1	Isoform of Q9Y6A9, Microsomal signal peptidase 12 kDa subunit	A0A5F9YFS9
-1.53519	-1.3787	-2.00197	-0.985465	-1.38533	-1.48434	0.539894	-1.80345	-1.49027	-0.773886	-0.621341	-2.11358	ER	LD	0.770276	0.72782	O95197;O95197-2	RTN3	Reticulon-3;Isoform of O95197, Isoform 2 of Reticulon-3	O95197;O95197-2
-1.6296	-1.34689	-2.16799	-0.714148	-1.4413	-1.39977	0.897969	-1.57923	-1.58528	-0.92534	-1.58954	-1.59656	ER	PM	0.648324	0.903238	Q9BSJ8	ESYT1	Extended synaptotagmin-1	Q9BSJ8
-1.89884	-1.30382	-2.09927	-0.830268	-1.2778	-1.31382	0.39919	-1.25403	-1.33517	-1.36372	-1.15316	-1.64806	ER	LD	0.477028	0.787837	O00264	PGRMC1	Membrane-associated progesterone receptor component 1	O00264
-1.50391	-1.74297	-2.08705	-1.09228	-1.60602	-1.48355	0.270465	-1.44382	-0.736315	-1.60584	-0.663696	-1.47718	ER	PM	0.248047	0.830401	P00387;P00387-2;P00387-3	CYB5R3	NADH-cytochrome b5 reductase 3;Isoform of P00387, Isoform 2 of NADH-cytochrome b5 reductase 3;Isoform of P00387, Isoform 3 of NADH-cytochrome b5 reductase 3	P00387;P00387-2;P00387-3
-1.68611	-1.329	-1.58635	-0.8695	-1.43169	-1.89267	0.811071	-1.42056	-0.887318	-1.54487	-1.87023	-0.771357	ER	Mitochondria	0	0.837884	Q9H330	TMEM245	Transmembrane protein 245	Q9H330
-1.84984	-1.3963	-1.63084	-1.25409	-1.6888	-1.88132	0.775797	-1.56161	-1.2865	-1.02326	-1.88761	-0.806602	ER	PM	0.262559	0.847996	A0A3B3IUB5;Q8TCT9;Q8TCT9-5	HM13	Isoform of Q8TCT9, Minor histocompatibility antigen H13;Minor histocompatibility antigen H13;Isoform of Q8TCT9, Isoform 5 of Minor histocompatibility antigen H13	A0A3B3IUB5;Q8TCT9;Q8TCT9-5
-1.51734	-1.0098	-1.64448	-1.13536	-1.34158	-1.90077	0.548246	-1.42511	-1.04027	-0.351762	-1.98959	-1.15148	ER	Mitochondria	0	0.789301	A0A3B3ITU8;A0A3B3IU04;A0A3F2YNW8;Q14643;Q14643-2;Q14643-3;Q14643-4;Q14643-5;Q14643-6;Q14643-7;Q14643-8	ITPR1	Isoform of Q14643, Inositol 1,4,5-trisphosphate receptor type 1;Isoform of Q14643, Inositol 1,4,5-trisphosphate receptor type 1;Isoform of Q14643, Inositol 1,4,5-trisphosphate receptor type 1;Inositol 1,4,5-trisphosphate receptor type 1;Isoform of Q14643, Isoform 2 of Inositol 1,4,5-trisphosphate receptor type 1;Isoform of Q14643, Isoform 3 of Inositol 1,4,5-trisphosphate receptor type 1;Isoform …	A0A3B3ITU8;A0A3B3IU04;A0A3F2YNW8;Q14643;Q14643-2;Q14643-3;Q14643-4;Q14643-5;Q14643-6;Q14643-7;Q14643-8
-1.759	-1.13982	-1.56801	-0.78303	-0.867041	-1.18569	1.33651	-1.75226	-0.866962	-1.82432	-1.16988	-2.09547	ER	Peroxisome	0	0.697182	O94919	ENDOD1	Endonuclease domain-containing 1 protein	O94919
-1.72259	-1.42532	-1.71473	-1.53657	-1.49931	-0.768009	1.33042	-1.38818	-1.2325	-2.05103	-0.877431	-2.15669	ER	Peroxisome	0	0.839003	Q8NEN9	PDZD8	PDZ domain-containing protein 8	Q8NEN9
-1.77182	-1.13933	-1.46385	-1.39533	-1.32848	-1.26852	1.72525	-1.5657	-1.07717	-1.77933	-0.936221	-1.83537	ER	PM	0.390058	0.767874	G8JLK1;Q9NZ43	USE1	Isoform of Q9NZ43, USE1-like protein;Vesicle transport protein USE1	G8JLK1;Q9NZ43
-1.72637	-1.19021	-1.54354	-2.7863	-1.57851	-1.85682	0.403137	-1.56587	-1.5055	-1.51172	-0.497893	-0.696204	ER	Peroxisome	0.0249376	0.900861	Q15006	EMC2	ER membrane protein complex subunit 2	Q15006
-1.89708	-1.39073	-1.541	-2.36998	-0.892458	-1.57672	0.829391	-1.69933	-1.81127	-1.86569	-0.865965	-0.867075	ER	Nucleus	0.398977	0.862641	Q6Y1H2	HACD2	Very-long-chain (3R)-3-hydroxyacyl-CoA dehydratase 2	Q6Y1H2
-1.41137	-1.47129	-1.94518	-2.20692	-0.88308	-1.63114	1.06747	-1.18905	-2.67482	-1.07493	-1.10334	-1.58456	ER	Nucleus	0.409819	0.856797	P50402	EMD	Emerin	P50402
-1.34704	-1.48957	-1.7213	-1.81804	-0.932819	-1.7353	0.626413	-1.24225	-2.12201	-1.56601	-1.00286	-1.40823	ER	Nucleus	0.343421	0.799549	Q9H1E5	TMX4	Thioredoxin-related transmembrane protein 4	Q9H1E5
-1.2674	-1.57737	-1.39559	-1.71263	-1.71078	-1.79668	0.842862	-0.930465	-2.16669	-1.51769	-0.349068	-1.34942	ER	Golgi apparatus	0	0.8159	Q86XL3	ANKLE2	Ankyrin repeat and LEM domain-containing protein 2	Q86XL3
-0.847196	-0.864444	-1.22691	-1.80412	-0.870445	-1.54703	0.868342	-1.74159	-1.89868	-1.48565	-0.445435	-1.33845	ER	LD	1	0.700385	P37268	FDFT1	Squalene synthase	P37268
-1.52271	-1.14691	-1.51642	-1.80319	-1.15321	-1.57144	0.2525	-1.58315	-0.957031	-1.94924	-0.368077	-1.43003	ER	LD	0.297143	0.747104	Q6P1A2	LPCAT3	Lysophospholipid acyltransferase 5	Q6P1A2
-0.997393	-1.42908	-1.72454	-1.51443	-1.0525	-1.71209	0.269983	-1.55166	-1.38432	-1.28199	0.0340084	-1.51675	ER	Lysosome	0	0.728917	O43264	ZW10	Centromere/kinetochore protein zw10 homolog	O43264
-1.51831	-1.08385	-1.7689	-1.73198	-1.07075	-1.76809	0.298557	-1.53519	-1.23328	-1.31482	0.107038	-1.57655	ER	PM	0.436979	0.705378	J3KQL8	APOL2	Isoform of Q9BQE5, Apolipoprotein L2	J3KQL8
-1.52296	-1.18561	-2.29931	-1.91231	-1.47578	-1.1929	1.03438	-1.19023	-1.6221	-1.841	-0.502542	-1.46173	ER	Mitochondria	0	0.793613	Q2TAA5	ALG11	GDP-Man:Man(3)GlcNAc(2)-PP-Dol alpha-1,2-mannosyltransferase	Q2TAA5
-1.41033	-1.18908	-1.86056	-1.75819	-1.32799	-1.55492	0.977008	-1.37626	-1.27754	-1.74421	-0.469016	-1.69418	ER	Cytoplasm	0	0.793483	Q9H553	ALG2	Alpha-1,3/1,6-mannosyltransferase ALG2	Q9H553
-1.58775	-1.55174	-1.78221	-1.89387	-1.28565	-1.57577	1.11458	-1.30389	-1.48078	-1.98818	-0.215018	-1.78269	ER	Lysosome	0	0.882826	Q8TC12	RDH11	Retinol dehydrogenase 11	Q8TC12
-1.29905	-1.02148	-1.55324	-1.76427	-1.51797	-1.66233	0.727196	-1.24786	-1.58079	-1.27077	-0.157916	-2.01804	ER	PM	0	0.701101	A0A494C1N0;P26885	FKBP2	Isoform of P26885, Peptidylprolyl isomerase;Peptidyl-prolyl cis-trans isomerase FKBP2	A0A494C1N0;P26885
-0.956019	-1.58873	-1.62	-1.6481	-1.32871	-1.532	0.996306	-1.22269	-1.26173	-1.33712	-0.793908	-1.52563	ER	PM	0	0.575392	Q5NDL2	EOGT	EGF domain-specific O-linked N-acetylglucosamine transferase	Q5NDL2
-1.25484	-1.31616	-1.8056	-1.22944	-0.867961	-1.49837	0.938834	-1.55358	-1.48094	-1.39157	-0.860805	-1.61259	ER	LD	1	0.662025	A0A3B3ISV4	VKORC1L1	Isoform of Q8N0U8, Vitamin-K-epoxide reductase (warfarin-sensitive)	A0A3B3ISV4
-1.79336	-1.69666	-1.5624	-2.12497	-1.87043	-0.864389	0.676889	-1.48189	-1.721	-1.7474	-0.766901	-1.13732	ER	PM	0.27746	0.884164	Q8N2K0;Q8N2K0-2	ABHD12	Lysophosphatidylserine lipase ABHD12;Isoform of Q8N2K0, Isoform 2 of Lysophosphatidylserine lipase ABHD12	Q8N2K0;Q8N2K0-2
-1.7441	-1.8708	-1.12894	-1.86356	-1.46688	-0.849738	0.796953	-1.79585	-1.03619	-1.58364	-0.929962	-1.45137	ER	PM	0	0.646465	Q9BV10	ALG12	Dol-P-Man:Man(7)GlcNAc(2)-PP-Dol alpha-1,6-mannosyltransferase	Q9BV10
-1.34948	-1.26224	-1.51891	-1.91931	-1.58604	-0.479393	0.447121	-1.52301	-1.1527	-1.537	-1.0328	-1.2954	ER	Lysosome	0.0473014	0.626319	Q92604	LPGAT1	Acyl-CoA:lysophosphatidylglycerol acyltransferase 1	Q92604
-1.52203	-1.78423	-1.88394	-2.09438	-1.06272	-0.900838	0.339549	-1.80313	-1.62266	-1.81501	-0.763926	-1.68191	ER	Nucleus	0.44345	0.825458	O15260;Q5T8U5	SURF4	Surfeit locus protein 4;Isoform of O15260, Surfeit locus protein 4	O15260;Q5T8U5
-1.66847	-1.70008	-2.08511	-1.54631	-1.89958	-1.14794	1.00677	-1.47817	-1.41136	-1.28067	-0.633945	-1.58156	ER	LD	0.360967	0.796375	Q96N66;Q96N66-2	MBOAT7	Lysophospholipid acyltransferase 7;Isoform of Q96N66, Isoform 2 of Lysophospholipid acyltransferase 7	Q96N66;Q96N66-2
-1.5499	-1.43191	-1.77924	-1.47854	-1.23115	-1.05264	0.446686	-1.60136	-1.56065	-1.4835	-0.362119	-1.44751	ER	PM	0.745609	0.881976	Q8NFQ8	TOR1AIP2	Torsin-1A-interacting protein 2	Q8NFQ8
-1.64949	-1.49793	-1.98183	-1.6016	-1.22314	-1.21421	0.364993	-1.64394	-1.59585	-0.929786	-0.621438	-1.42728	ER	PM	0.796203	0.88486	Q5T9L3-2	WLS	Isoform of Q5T9L3, Isoform 2 of Protein wntless homolog	Q5T9L3-2
-1.46678	-1.53545	-1.68294	-1.98125	-1.16471	-1.17537	0.397436	-1.25879	-1.13442	-1.1402	-0.717103	-1.21753	ER	PM	0	0.760576	Q92504	SLC39A7	Zinc transporter SLC39A7	Q92504
-1.54777	-1.54591	-1.85773	-2.01452	-1.56594	-0.915235	0.63933	-1.53097	-1.42332	-0.770748	-0.772244	-1.57417	ER	PM	0.502484	0.80222	A0A5F9ZHN9;P51648;P51648-2	ALDH3A2	Isoform of P51648, Aldehyde dehydrogenase;Aldehyde dehydrogenase family 3 member A2;Isoform of P51648, Isoform 2 of Aldehyde dehydrogenase family 3 member A2	A0A5F9ZHN9;P51648;P51648-2
-1.64879	-1.2689	-1.28346	-2.03364	-0.804052	-1.26404	0.357712	-1.70848	-1.68786	-1.14576	-0.269373	-1.42713	ER	Nucleus	0.293294	0.646898	Q8IZ81	ELMOD2	ELMO domain-containing protein 2	Q8IZ81
-2.09822	-1.47347	-1.44202	-1.91387	-1.23045	-0.679929	0.131847	-1.16431	-1.56023	-1.49623	-0.208613	-1.62522	ER	Mitochondria	0	0.792958	A0A0C4DGQ8;Q6IAN0	DHRS7B	Isoform of Q6IAN0, Dehydrogenase/reductase SDR family member 7B;Dehydrogenase/reductase SDR family member 7B	A0A0C4DGQ8;Q6IAN0
-1.59485	-1.32173	-1.88328	-2.32826	-1.98227	-1.94906	0.751442	-1.39294	-0.587093	-1.1896	-1.74623	-1.68945	ER	PM	0	0.88994	Q96AY3	FKBP10	Peptidyl-prolyl cis-trans isomerase FKBP10	Q96AY3
-1.71845	-1.74327	-1.79659	-2.14911	-2.21097	-1.88763	1.24193	-1.50929	-0.782334	-1.67228	-1.71423	-2.11209	ER	PM	0	0.903795	Q96SL4	GPX7	Glutathione peroxidase 7	Q96SL4
-1.4739	-1.67249	-1.58633	-2.39689	-2.40029	-1.90426	0.980521	-1.3079	-0.923146	-0.933907	-1.49722	-1.59022	ER	PM	0	0.908464	Q8NBJ5	COLGALT1	Procollagen galactosyltransferase 1	Q8NBJ5
-1.50932	-1.15832	-1.83062	-2.55646	-2.37626	-1.84453	1.10142	-1.16506	-1.12731	-0.937253	-1.53968	-1.38564	ER	endosome-vesicle	0	0.923839	Q07065	CKAP4	Cytoskeleton-associated protein 4	Q07065
-1.37355	-1.35316	-1.74243	-2.36794	-2.04442	-1.90161	0.948627	-1.239	-1.3956	-0.978038	-1.41564	-1.57618	ER	PM	0	0.925294	P13674	P4HA1	Prolyl 4-hydroxylase subunit alpha-1	P13674
-1.38233	-1.49729	-1.80365	-2.4634	-2.13716	-1.76433	1.04329	-1.21409	-1.40093	-1.01162	-1.29818	-1.37258	ER	PM	0	0.922916	O60568	PLOD3	Multifunctional procollagen lysine hydroxylase and glycosyltransferase LH3	O60568
-1.55254	-1.28369	-1.75596	-2.35336	-2.12023	-1.91653	1.27264	-1.26577	-1.57205	-1.00391	-1.45581	-1.75644	ER	PM	0	0.929831	O15460-2	P4HA2	Isoform of O15460, Isoform IIa of Prolyl 4-hydroxylase subunit alpha-2	O15460-2
-1.46511	-1.5939	-1.34355	-2.17799	-1.71046	-1.19636	1.40144	-1.25148	-1.62256	-0.836935	-1.18548	-0.955158	ER	Translation	0.0717764	0.75723	Q96MH6;Q96MH6-2	TMEM68	Transmembrane protein 68;Isoform of Q96MH6, Isoform 2 of Transmembrane protein 68	Q96MH6;Q96MH6-2
-1.04187	-1.71635	-1.29468	-1.69031	-1.73713	-1.23982	1.20456	-0.952057	-1.84405	-0.873703	-1.42149	-1.17831	ER	Translation	0.165938	0.735016	Q15392;Q15392-2	DHCR24	Delta(24)-sterol reductase;Isoform of Q15392, Isoform 2 of Delta(24)-sterol reductase	Q15392;Q15392-2
-1.61034	-1.49265	-1.1779	-2.07306	-1.93423	-1.23281	1.58162	-1.604	-2.14123	-1.08754	-1.50454	-1.50669	ER	LD	0	0.774027	Q14257;Q14257-2	RCN2	Reticulocalbin-2;Isoform of Q14257, Isoform 2 of Reticulocalbin-2	Q14257;Q14257-2
-1.57187	-1.18724	-0.947839	-2.43265	-1.68198	-0.80983	1.21951	-1.70991	-1.41784	-1.13798	-1.44961	-1.24157	ER	Lysosome	0.219812	0.695599	Q96HY6	DDRGK1	DDRGK domain-containing protein 1	Q96HY6
-1.67971	-1.47532	-1.25258	-2.18873	-1.92835	-1.09527	1.22476	-1.35753	-1.16167	-1.68846	-1.26816	-1.68843	ER	LD	0	0.858329	Q99442	SEC62	Translocation protein SEC62	Q99442
-1.85686	-1.44029	-1.24949	-2.38399	-1.59578	-1.18764	1.14316	-1.36793	-1.26086	-1.36577	-1.11303	-1.49513	ER	Golgi apparatus	0	0.858792	Q9HCU5	PREB	Prolactin regulatory element-binding protein	Q9HCU5
-1.60499	-1.3863	-1.38847	-2.3032	-1.24536	-1.36489	1.04074	-1.40409	-1.10838	-1.22951	-1.07483	-1.60159	ER	LD	0.389754	0.745334	Q9NW15	ANO10	Anoctamin-10	Q9NW15
-1.34823	-1.5307	-1.55771	-2.21668	-1.54894	-1.29365	0.907304	-1.28433	-1.34207	-1.06614	-0.852485	-1.48829	ER	PM	0	0.827174	Q9HCN8	SDF2L1	Stromal cell-derived factor 2-like protein 1	Q9HCN8
-1.67097	-1.59999	-1.99029	-2.47122	-1.70893	-1.44295	1.15395	-1.0814	-1.20062	-1.51908	-1.09197	-1.52406	ER	PM	0	0.916431	Q8IXB1;Q8IXB1-2	DNAJC10	DnaJ homolog subfamily C member 10;Isoform of Q8IXB1, Isoform 2 of DnaJ homolog subfamily C member 10	Q8IXB1;Q8IXB1-2
-1.71456	-1.70571	-1.74095	-2.46883	-1.71645	-1.24065	1.14029	-1.78764	-1.46597	-1.59981	-1.2774	-1.56563	ER	Nucleus	0.285745	0.887935	H0YNG3;P67812;P67812-3;P67812-4	SEC11A	Isoform of P67812, Signal peptidase complex catalytic subunit SEC11;Signal peptidase complex catalytic subunit SEC11A;Isoform of P67812, Isoform 3 of Signal peptidase complex catalytic subunit SEC11A;Isoform of P67812, Isoform 4 of Signal peptidase complex catalytic subunit SEC11A	H0YNG3;P67812;P67812-3;P67812-4
-1.80462	-1.67928	-1.83734	-2.18985	-1.58906	-1.16023	1.39826	-1.54356	-1.63485	-1.80683	-1.17368	-1.44054	ER	Cytoplasm	0	0.906526	E9PS00;Q9Y5Q0	FADS3	Isoform of Q9Y5Q0, Cytochrome b5 heme-binding domain-containing protein;Fatty acid desaturase 3	E9PS00;Q9Y5Q0
-1.49986	-1.26053	-1.4944	-2.13258	-1.90096	-1.70726	1.2354	-1.32517	-1.44205	-1.48027	-1.18552	-1.16263	ER	PM	0	0.800916	Q9NSU2;Q9NSU2-1;Q9NSU2-2	TREX1	Three-prime repair exonuclease 1;Isoform of Q9NSU2, Isoform 1 of Three-prime repair exonuclease 1;Isoform of Q9NSU2, Isoform 2 of Three-prime repair exonuclease 1	Q9NSU2;Q9NSU2-1;Q9NSU2-2
-1.51506	-1.49404	-1.74864	-2.37269	-2.02163	-1.70851	1.25657	-1.22746	-1.26891	-1.46637	-1.38043	-1.3367	ER	endosome-vesicle	0	0.951147	Q12797	ASPH	Aspartyl/asparaginyl beta-hydroxylase	Q12797
-1.44316	-1.47281	-1.61319	-2.5246	-2.51523	-1.66287	1.41365	-1.34275	-1.73602	-1.77405	-1.16932	-1.24257	ER	endosome-vesicle	0	0.947569	Q969V3;Q969V3-2	NCLN	Nicalin;Isoform of Q969V3, Isoform 2 of Nicalin	Q969V3;Q969V3-2
-1.42051	-1.48935	-1.6256	-2.3608	-2.22749	-1.68835	1.34343	-1.12829	-1.68147	-1.61243	-1.26223	-1.18189	ER	LD	0	0.937526	P51571	SSR4	Translocon-associated protein subunit delta	P51571
-1.66404	-1.53445	-1.56346	-2.55329	-2.37808	-1.71991	1.1838	-1.43082	-1.4071	-1.64326	-1.15891	-1.05947	ER	endosome-vesicle	0	0.93675	P46977	STT3A	Dolichyl-diphosphooligosaccharide--protein glycosyltransferase subunit STT3A	P46977
-1.40986	-1.53526	-1.66621	-2.4464	-2.21475	-1.86176	1.3686	-1.14977	-1.93588	-1.21171	-1.27772	-0.872778	ER	LD	0	0.940513	P04843	RPN1	Dolichyl-diphosphooligosaccharide--protein glycosyltransferase subunit 1	P04843
-1.70777	-1.40976	-1.55237	-2.37109	-1.83989	-1.54953	1.26988	-1.3821	-1.7802	-1.85187	-1.04452	-1.23681	ER	LD	0	0.962464	Q6ZXV5;Q6ZXV5-2	TMTC3	Protein O-mannosyl-transferase TMTC3;Isoform of Q6ZXV5, Isoform 2 of Protein O-mannosyl-transferase TMTC3	Q6ZXV5;Q6ZXV5-2
-1.62719	-1.37654	-1.16329	-2.2244	-1.60918	-1.92888	1.54651	-1.36209	-1.81666	-1.8059	-1.30365	-0.932441	ER	endosome-vesicle	0	0.916897	Q96JB5;Q96JB5-4	CDK5RAP3	CDK5 regulatory subunit-associated protein 3;Isoform of Q96JB5, Isoform 4 of CDK5 regulatory subunit-associated protein 3	Q96JB5;Q96JB5-4
-1.75081	-1.63872	-1.46508	-2.005	-1.64724	-1.70989	1.34337	-1.32664	-1.66501	-1.70718	-1.32643	-1.26153	ER	Mitochondria	0	0.937602	Q969N2	PIGT	GPI transamidase component PIG-T	Q969N2
-1.57719	-1.45074	-1.5013	-2.02669	-1.88289	-1.90415	1.61206	-1.28997	-1.59924	-1.86895	-1.30914	-1.19303	ER	LD	0	0.95758	P04844;P04844-2	RPN2	Dolichyl-diphosphooligosaccharide--protein glycosyltransferase subunit 2;Isoform of P04844, Isoform 2 of Dolichyl-diphosphooligosaccharide--protein glycosyltransferase subunit 2	P04844;P04844-2
-1.80668	-1.53784	-1.04639	-2.34819	-1.56132	-1.71501	1.61588	-1.45871	-1.44197	-1.52514	-1.42362	-1.1263	ER	Mitochondria	0	0.902349	Q96HD1	CRELD1	Protein disulfide isomerase CRELD1	Q96HD1
-1.68397	-1.45151	-0.968151	-2.23768	-1.77714	-1.48302	1.26113	-1.46913	-1.66635	-1.66903	-1.24186	-1.03852	ER	Lysosome	0.201486	0.919717	Q96A33	CCDC47	Coiled-coil domain-containing protein 47	Q96A33
-1.59351	-1.1788	-1.22933	-2.18314	-1.63493	-1.39737	1.05539	-1.32618	-1.72194	-1.49769	-1.17844	-1.01434	ER	Mitochondria	0	0.790664	J3KPS0;Q9NXW2	DNAJB12	Isoform of Q9NXW2, J domain-containing protein;DnaJ homolog subfamily B member 12	J3KPS0;Q9NXW2
-1.60348	-1.23405	-1.58187	-2.29013	-1.89471	-1.91027	1.6617	-1.31803	-2.39181	-1.79808	-0.788811	-1.40751	ER	endosome-vesicle	0	0.931629	O43402	EMC8	ER membrane protein complex subunit 8	O43402
-1.20854	-1.23984	-1.67337	-2.22838	-1.89357	-2.00258	1.48644	-1.24041	-2.17342	-1.06225	-0.952187	-1.55433	ER	PM	0	0.894802	P07237	P4HB	Protein disulfide-isomerase	P07237
-1.56612	-1.47551	-1.90936	-2.47345	-2.11456	-1.71892	1.75895	-1.00552	-1.80914	-1.19848	-1.22721	-1.52898	ER	endosome-vesicle	0	0.921135	Q14554	PDIA5	Protein disulfide-isomerase A5	Q14554
-1.58291	-1.1676	-1.8816	-2.36237	-2.0933	-1.79059	1.76239	-1.29971	-1.61235	-1.38908	-1.14899	-1.48905	ER	endosome-vesicle	0	0.899908	P60468	SEC61B	Protein transport protein Sec61 subunit beta	P60468
-1.64806	-1.39495	-1.57034	-2.47491	-2.02071	-1.84877	1.74897	-1.25641	-1.87957	-1.52907	-1.32636	-1.37071	ER	LD	0	0.9566	Q5JPE7;Q5JPE7-2	NOMO2	Nodal modulator 2;Isoform of Q5JPE7, Isoform 2 of Nodal modulator 2	Q5JPE7;Q5JPE7-2
-1.64219	-1.49458	-1.38893	-2.15959	-2.07906	-1.777	1.61301	-1.2382	-2.08446	-1.45287	-1.00286	-1.54351	ER	LD	0	0.951487	Q8TED1	GPX8	Probable glutathione peroxidase 8	Q8TED1
-1.65058	-1.54734	-1.38328	-2.26771	-1.87821	-1.67713	1.66501	-1.15119	-1.9869	-1.53521	-0.999572	-1.44974	ER	Mitochondria	0	0.922588	A0A0J9YXF2;Q15165	PON2	Isoform of Q15165, Paraoxonase 2, isoform CRA_a;Serum paraoxonase/arylesterase 2	A0A0J9YXF2;Q15165
-1.18556	-1.5057	-1.55729	-1.81242	-1.32737	-2.18087	0.933772	-1.02898	-1.18442	-2.06145	-1.36858	-1.30008	ER	Nucleus	0.671021	0.752993	B3KY94;O14735;O14735-3	CDIPT	Isoform of O14735, CDP-diacylglycerol--inositol 3-phosphatidyltransferase;CDP-diacylglycerol--inositol 3-phosphatidyltransferase;Isoform of O14735, Isoform 3 of CDP-diacylglycerol--inositol 3-phosphatidyltransferase	B3KY94;O14735;O14735-3
-1.67007	-1.10708	-1.74525	-2.05347	-1.22186	-1.48341	1.5287	-1.52622	-0.916493	-1.77827	-1.5917	-1.13521	ER	Mitochondria	0	0.77531	Q12981;Q12981-1	BNIP1	Vesicle transport protein SEC20;Isoform of Q12981, Isoform 3 of Vesicle transport protein SEC20	Q12981;Q12981-1
-1.60272	-1.39319	-1.50887	-1.81945	-1.62122	-1.76241	1.34267	-1.74898	-0.84026	-1.94088	-1.58229	-1.29402	ER	PM	0.0219669	0.842191	Q96S52	PIGS	GPI transamidase component PIG-S	Q96S52
-1.60535	-1.48727	-1.5589	-2.07656	-1.60054	-1.82993	1.34812	-2.10754	-1.21348	-1.80733	-1.70308	-1.26052	ER	Nucleus	0.734925	0.812561	P55061;P55061-2	TMBIM6	Bax inhibitor 1;Isoform of P55061, Isoform 2 of Bax inhibitor 1	P55061;P55061-2
-1.73132	-1.23883	-1.27258	-1.82722	-1.66789	-1.71243	1.34721	-1.43552	-1.03979	-2.00241	-1.85099	-0.972695	ER	Lysosome	0.158317	0.911114	E7ER77;Q7Z2K6	ERMP1	Isoform of Q7Z2K6, Peptidase_M28 domain-containing protein;Endoplasmic reticulum metallopeptidase 1	E7ER77;Q7Z2K6
-1.75895	-1.37253	-1.50843	-1.78395	-1.85505	-1.77753	0.968636	-1.79879	-0.910624	-1.71576	-1.35628	-1.58861	ER	PM	0	0.730456	O95881	TXNDC12	Thioredoxin domain-containing protein 12	O95881
-1.62136	-1.72363	-1.56523	-2.29744	-1.59968	-1.75203	0.901858	-1.81124	-0.904172	-1.63108	-1.271	-1.43094	ER	Mitochondria	0.725755	0.862341	H3BPJ2;Q15041;Q15041-2	ARL6IP1	Isoform of Q15041, ADP-ribosylation factor-like protein 6-interacting protein 1 (Fragment);ADP-ribosylation factor-like protein 6-interacting protein 1;Isoform of Q15041, Isoform 2 of ADP-ribosylation factor-like protein 6-interacting protein 1	H3BPJ2;Q15041;Q15041-2
-1.62985	-1.65447	-1.47942	-2.22559	-2.27256	-1.45945	0.957623	-1.87795	-0.781197	-1.82456	-1.00651	-1.72168	ER	Mitochondria	0.487416	0.822927	A0A1W2PPC6;Q9H3H5;Q9H3H5-2;Q9H3H5-3	DPAGT1	Isoform of Q9H3H5, GlcNAc-1-P transferase;UDP-N-acetylglucosamine--dolichyl-phosphate N-acetylglucosaminephosphotransferase;Isoform of Q9H3H5, Isoform 2 of UDP-N-acetylglucosamine--dolichyl-phosphate N-acetylglucosaminephosphotransferase;Isoform of Q9H3H5, Isoform 3 of UDP-N-acetylglucosamine--dolichyl-phosphate N-acetylglucosaminephosphotransferase	A0A1W2PPC6;Q9H3H5;Q9H3H5-2;Q9H3H5-3
-1.71703	-1.12136	-1.53131	-1.14254	-1.13218	-1.81097	1.76836	-1.63967	-2.22643	-1.69964	-1.32074	-1.54894	ER	LD	0	0.825118	P48723	HSPA13	Heat shock 70 kDa protein 13	P48723
-1.77108	-1.15056	-1.56145	-1.5821	-1.24726	-1.37894	1.7895	-1.5107	-2.21351	-1.16372	-1.61433	-1.24692	ER	PM	0	0.711854	O75356	ENTPD5	Ectonucleoside triphosphate diphosphohydrolase 5	O75356
-1.07391	-1.48338	-1.56435	-1.43184	-1.55085	-0.985359	1.76867	-1.68189	-2.11545	-1.54876	-1.20459	-1.05694	ER	Cytoplasm	0.2905	0.580493	A0A590UJA9;C9JCW7;C9JE12;Q9BVT8	TMUB1	Isoform of Q9BVT8, Transmembrane and ubiquitin-like domain-containing protein 1;Isoform of Q9BVT8, Ubiquitin-like domain-containing protein (Fragment);Isoform of Q9BVT8, Transmembrane and ubiquitin-like domain-containing protein 1 (Fragment);Transmembrane and ubiquitin-like domain-containing protein 1	A0A590UJA9;C9JCW7;C9JE12;Q9BVT8
-1.92169	-1.20535	-1.72567	-1.97913	-1.08793	-1.45778	1.68087	-1.14992	-1.39766	-1.00129	-1.77424	-1.59847	ER	Translation	0.119583	0.740501	O94905	ERLIN2	Erlin-2	O94905
-1.71936	-1.51402	-1.57599	-1.32161	-1.62046	-1.88115	1.75715	-1.17408	-1.69516	-1.37337	-2.09182	-1.06881	ER	Mitochondria	0	0.913399	P16615	ATP2A2	Sarcoplasmic/endoplasmic reticulum calcium ATPase 2	P16615
-1.68757	-1.45794	-1.62716	-2.07484	-1.49735	-1.76564	2.04928	-1.3704	-1.54028	-1.72448	-1.76076	-1.23279	ER	Lysosome	0.0632666	0.940164	Q9HD20;Q9HD20-2	ATP13A1	Manganese-transporting ATPase 13A1;Isoform of Q9HD20, Isoform B of Manganese-transporting ATPase 13A1	Q9HD20;Q9HD20-2
-1.64844	-1.33552	-1.82152	-1.55277	-1.52039	-1.35974	1.90008	-1.49678	-1.59014	-2.18332	-1.8819	-1.13041	ER	Mitochondria	0	0.908469	Q9BZF1;Q9BZF1-2;Q9BZF1-3	OSBPL8	Oxysterol-binding protein-related protein 8;Isoform of Q9BZF1, Isoform 2 of Oxysterol-binding protein-related protein 8;Isoform of Q9BZF1, Isoform 3 of Oxysterol-binding protein-related protein 8	Q9BZF1;Q9BZF1-2;Q9BZF1-3
-1.75425	-1.41097	-2.00548	-1.47701	-1.35928	-1.53446	2.0803	-1.20585	-1.27048	-1.68993	-2.16923	-1.3521	ER	Mitochondria	0	0.921273	A2RRP1	NBAS	Neuroblastoma-amplified sequence	A2RRP1
-1.81479	-1.27797	-2.03104	-1.94929	-1.35223	-1.35702	1.33962	-1.41985	-1.47408	-1.86533	-1.09537	-1.62464	ER	PM	0.311283	0.921154	O15173;O15173-2	PGRMC2	Membrane-associated progesterone receptor component 2;Isoform of O15173, Isoform 2 of Membrane-associated progesterone receptor component 2	O15173;O15173-2
-1.85238	-1.3569	-1.68727	-1.3166	-1.41332	-1.38213	1.23826	-1.50167	-1.49429	-1.82715	-1.24597	-1.75785	ER	PM	0.420339	0.899532	P07099	EPHX1	Epoxide hydrolase 1	P07099
-1.54444	-1.36174	-1.54926	-1.52059	-1.30328	-1.26904	1.10941	-1.36921	-1.33214	-1.56732	-0.946004	-1.55687	ER	LD	0	0.714198	Q9BWS9	CHID1	Chitinase domain-containing protein 1	Q9BWS9
-1.72109	-1.40117	-1.59298	-1.61967	-1.32222	-1.5177	1.26841	-1.5299	-1.41676	-1.64296	-0.934011	-1.63474	ER	PM	0.326701	0.873617	A1L0T0	ILVBL	2-hydroxyacyl-CoA lyase 2	A1L0T0
-1.59951	-1.14854	-1.95891	-1.52986	-1.1634	-1.50364	1.31936	-1.47679	-1.08924	-1.89539	-1.43996	-1.5048	ER	PM	0.345779	0.837072	Q6DD88	ATL3	Atlastin-3	Q6DD88
-1.64211	-1.33136	-1.87198	-1.3383	-1.23813	-1.50147	1.20579	-1.23898	-1.30953	-1.49549	-1.40611	-1.48001	ER	Mitochondria	0	0.904031	P16435	POR	NADPH--cytochrome P450 reductase	P16435
-1.69919	-1.44674	-2.23167	-1.23809	-1.38364	-1.49992	1.46059	-1.53082	-1.3778	-1.56034	-1.35533	-1.5441	ER	PM	0.569119	0.936515	A0A5F9ZHN7;Q9NTJ5	SACM1L	Isoform of Q9NTJ5, SAC domain-containing protein;Phosphatidylinositol-3-phosphatase SAC1	A0A5F9ZHN7;Q9NTJ5
-1.67218	-1.45381	-1.63083	-1.55214	-1.4079	-1.79151	1.85914	-1.54141	-1.53756	-1.78503	-1.04551	-2.00868	ER	PM	0.128995	0.875942	Q9BT22	ALG1	Chitobiosyldiphosphodolichol beta-mannosyltransferase	Q9BT22
-1.66139	-1.41778	-1.47715	-1.65238	-1.41953	-1.96119	1.45358	-1.50121	-1.37167	-1.46514	-0.969208	-1.91737	ER	LD	0.475317	0.776184	Q53GQ0	HSD17B12	Very-long-chain 3-oxoacyl-CoA reductase	Q53GQ0
-1.5319	-1.36538	-1.39723	-1.60734	-1.64451	-1.96914	1.54754	-1.32524	-1.40662	-1.38424	-1.23744	-1.64769	ER	Cytoplasm	0	0.797834	K7ESP4;Q8WVC6	DCAKD	Isoform of Q8WVC6, Dephospho-CoA kinase domain-containing protein (Fragment);Dephospho-CoA kinase domain-containing protein	K7ESP4;Q8WVC6
-1.67508	-1.30653	-1.57665	-1.54285	-1.41809	-1.88612	1.63139	-1.49985	-1.28054	-1.89417	-1.53766	-1.49028	ER	Mitochondria	0	0.92747	Q13586	STIM1	Stromal interaction molecule 1	Q13586
-1.86564	-1.23771	-1.67397	-1.61899	-1.55934	-1.8896	2.06149	-1.40225	-1.37422	-2.20927	-1.39292	-1.39563	ER	Mitochondria	0	0.877122	O14983;O14983-2	ATP2A1	Sarcoplasmic/endoplasmic reticulum calcium ATPase 1;Isoform of O14983, Isoform SERCA1A of Sarcoplasmic/endoplasmic reticulum calcium ATPase 1	O14983;O14983-2
-1.69864	-1.3605	-1.47867	-1.84016	-1.43453	-1.57567	1.59399	-1.13936	-1.53844	-1.71696	-1.50911	-1.51873	ER	Mitochondria	0	0.855962	O96005;O96005-4	CLPTM1	Cleft lip and palate transmembrane protein 1;Isoform of O96005, Isoform 3 of Cleft lip and palate transmembrane protein 1	O96005;O96005-4
-1.77319	-1.38277	-1.78141	-1.65237	-1.42773	-1.50388	1.43844	-1.28902	-1.34596	-1.88161	-1.32826	-1.2197	ER	Mitochondria	0	0.911499	O95573	ACSL3	Long-chain-fatty-acid--CoA ligase 3	O95573
-1.7439	-1.4683	-1.63821	-1.33303	-1.4693	-1.73638	1.80871	-1.44208	-1.50026	-1.46475	-1.28134	-1.65094	ER	Mitochondria	0	0.917082	Q6P1M0	SLC27A4	Long-chain fatty acid transport protein 4	Q6P1M0
-1.70623	-1.51114	-1.85245	-1.42679	-1.29679	-1.65003	1.56115	-1.42634	-1.41825	-1.47209	-1.46842	-1.73421	ER	PM	0.237979	0.931133	P18031	PTPN1	Tyrosine-protein phosphatase non-receptor type 1	P18031
-1.64684	-1.55395	-1.4825	-1.47319	-1.6849	-1.57674	1.6142	-1.49533	-1.65633	-1.58577	-1.37848	-1.77574	ER	Mitochondria	0	0.904917	Q9BRR6;Q9BRR6-2	ADPGK	ADP-dependent glucokinase;Isoform of Q9BRR6, Isoform 2 of ADP-dependent glucokinase	Q9BRR6;Q9BRR6-2
-1.83913	-1.50571	-1.57207	-1.61141	-1.70067	-1.62327	1.65823	-1.43267	-1.51426	-1.74423	-1.41175	-1.40819	ER	PM	0.2242	0.923267	O15269	SPTLC1	Serine palmitoyltransferase 1	O15269
-1.5214	-1.54617	-1.39455	-1.5715	-1.68545	-1.63343	1.67303	-1.43449	-1.61027	-1.46775	-1.52477	-1.19013	ER	Lysosome	0.217404	0.869097	A0A384DVU0;Q8IY17;Q8IY17-3	PNPLA6	Isoform of Q8IY17, Patatin-like phospholipase domain-containing protein 6;Patatin-like phospholipase domain-containing protein 6;Isoform of Q8IY17, Isoform 3 of Patatin-like phospholipase domain-containing protein 6	A0A384DVU0;Q8IY17;Q8IY17-3
-1.4153	-1.20615	-1.40189	-1.69634	-1.57081	-1.73621	1.40595	-1.51644	-2.00959	-1.41662	-1.54001	-1.24292	ER	PM	0	0.722846	Q96HE7	ERO1A	ERO1-like protein alpha	Q96HE7
-1.22604	-1.3332	-1.46708	-1.62489	-1.61936	-1.95901	1.48918	-1.45999	-2.09826	-1.66876	-1.02571	-1.34136	ER	PM	0	0.76811	Q969H8	MYDGF	Myeloid-derived growth factor	Q969H8
-1.7496	-1.31555	-1.31669	-1.51899	-1.78202	-1.37775	1.18992	-1.66209	-1.77031	-1.13744	-1.39417	-1.30277	ER	LD	0	0.714612	Q9BT09	CNPY3	Protein canopy homolog 3	Q9BT09
-1.70183	-1.27095	-1.48231	-1.6669	-1.45239	-1.50111	1.11131	-1.71342	-1.72309	-0.997634	-1.3244	-1.29533	ER	LD	0	0.742763	Q15293	RCN1	Reticulocalbin-1	Q15293
-1.34741	-1.33483	-1.24285	-1.38338	-1.5311	-1.49923	1.31597	-1.74384	-1.94341	-1.34898	-0.946012	-1.23086	ER	Cytoplasm	0.291367	0.528725	J3KQJ1;Q8NBJ7	SUMF2	Isoform of Q8NBJ7, Inactive C-alpha-formylglycine-generating enzyme 2;Inactive C-alpha-formylglycine-generating enzyme 2	J3KQJ1;Q8NBJ7
-1.70904	-1.43075	-1.68107	-1.49495	-1.47258	-1.86025	1.20651	-1.56065	-1.44376	-1.20597	-1.6052	-1.23673	ER	PM	0.464566	0.958228	Q9HDC9	APMAP	Adipocyte plasma membrane-associated protein	Q9HDC9
-1.68803	-1.48744	-1.40228	-1.33526	-1.69595	-1.79118	1.26216	-1.4831	-1.72052	-1.44335	-1.68148	-1.27806	ER	Lysosome	0.138556	0.940462	O94874	UFL1	E3 UFM1-protein ligase 1	O94874
-1.60481	-1.53942	-1.67455	-1.81588	-1.68273	-1.8539	1.40826	-1.52774	-1.48522	-1.48835	-1.3697	-1.11545	ER	Lysosome	0.126972	0.970316	Q9BTV4	TMEM43	Transmembrane protein 43	Q9BTV4
-1.62815	-1.4062	-1.79281	-1.9444	-1.49125	-1.63751	1.25926	-1.73581	-1.44229	-1.44665	-1.33853	-1.1283	ER	PM	0.10211	0.846605	A0A0C4DFL7;Q16850	CYP51A1	Isoform of Q16850, Lanosterol 14-alpha demethylase;Lanosterol 14-alpha demethylase	A0A0C4DFL7;Q16850
-1.93174	-1.06191	-1.46893	-1.33803	-0.983451	-1.63443	0.618243	-1.34888	-1.04146	-0.393548	-1.20416	-1.51515	ER	Mitochondria	0.606575	0.591746	P09601	HMOX1	Heme oxygenase 1	P09601
-1.61851	-0.942815	-1.96366	-1.7997	-0.931616	-1.61205	0.772936	-1.46957	-1.18305	-0.85889	-1.08588	-1.45484	ER	PM	0.587004	0.825167	P48449	LSS	Lanosterol synthase	P48449
-1.63003	-1.06247	-1.95181	-1.54668	-1.06272	-1.22394	1.03317	-1.15904	-1.42817	-0.965963	-1.33315	-1.93368	ER	PM	0.74114	0.718756	O95210	STBD1	Starch-binding domain-containing protein 1	O95210
-1.72462	-0.841686	-2.03266	-1.57766	-1.3498	-1.31595	0.969064	-1.56897	-0.904194	-1.4431	-1.78933	-1.54258	ER	PM	0.565665	0.782492	Q9BV23	ABHD6	Monoacylglycerol lipase ABHD6	Q9BV23
-1.63977	-1.48431	-2.16103	-2.09857	-1.35787	-1.56704	0.855599	-1.7108	-1.36091	-0.563317	-1.76346	-0.703491	ER	PM	0.437294	0.892448	P51572-2	BCAP31	Isoform of P51572, Isoform 2 of B-cell receptor-associated protein 31	P51572-2
-1.45197	-1.26539	-1.68005	-1.99289	-1.32345	-1.70023	0.714038	-1.74321	-0.737235	-1.00585	-1.62419	-1.02615	ER	PM	0.515145	0.884779	Q9H3N1	TMX1	Thioredoxin-related transmembrane protein 1	Q9H3N1
-1.70174	-1.26316	-1.82543	-1.89378	-1.23234	-1.40972	1.11366	-1.57382	-1.21894	-0.868811	-1.73274	-1.29806	ER	PM	0.554102	0.927276	P27824;P27824-2	CANX	Calnexin;Isoform of P27824, Isoform 2 of Calnexin	P27824;P27824-2
-1.15652	-1.78157	-1.38957	-1.76349	-1.4065	-1.95367	1.28883	-1.57861	-1.86576	-1.33012	-1.06012	-1.77299	ER	PM	0	0.809492	O95479;O95479-2	H6PD	GDH/6PGL endoplasmic bifunctional protein;Isoform of O95479, Isoform 2 of GDH/6PGL endoplasmic bifunctional protein	O95479;O95479-2
-1.5368	-1.10111	-1.45888	-1.83794	-1.71542	-1.96675	1.03407	-1.54167	-2.0748	-0.839573	-1.21501	-1.46392	ER	PM	0	0.837402	Q15084;Q15084-2;Q15084-3;Q15084-4;Q15084-5	PDIA6	Protein disulfide-isomerase A6;Isoform of Q15084, Isoform 2 of Protein disulfide-isomerase A6;Isoform of Q15084, Isoform 3 of Protein disulfide-isomerase A6;Isoform of Q15084, Isoform 4 of Protein disulfide-isomerase A6;Isoform of Q15084, Isoform 5 of Protein disulfide-isomerase A6	Q15084;Q15084-2;Q15084-3;Q15084-4;Q15084-5
-1.47089	-1.20693	-1.37701	-1.65426	-1.38563	-1.97331	1.35809	-1.52201	-2.27282	-0.902325	-1.39057	-1.53058	ER	PM	0	0.83171	P13667	PDIA4	Protein disulfide-isomerase A4	P13667
-1.16068	-1.22516	-1.55139	-1.87165	-1.4925	-1.90677	0.9783	-1.47051	-1.76369	-0.761952	-1.45896	-1.65179	ER	PM	0	0.844186	Q8NBS9	TXNDC5	Thioredoxin domain-containing protein 5	Q8NBS9
-1.23871	-1.35626	-1.58308	-2.10852	-1.8121	-2.00551	1.04163	-1.4245	-1.79802	-0.7511	-1.36603	-1.48695	ER	PM	0	0.868327	P11021	HSPA5	Endoplasmic reticulum chaperone BiP	P11021
-1.61684	-1.11341	-1.79438	-2.04826	-1.71796	-1.95293	1.16664	-1.39239	-1.45353	-1.08682	-1.61108	-1.87776	ER	PM	0	0.87602	O95302	FKBP9	Peptidyl-prolyl cis-trans isomerase FKBP9	O95302
-1.47581	-1.14831	-1.55975	-2.01969	-1.79366	-2.07041	1.19703	-1.39915	-1.71593	-1.05124	-1.57153	-1.67252	ER	PM	0	0.857918	O00469	PLOD2	Procollagen-lysine,2-oxoglutarate 5-dioxygenase 2	O00469
-1.75448	-1.29239	-1.67948	-1.8535	-1.39502	-1.82382	0.44411	-1.53495	-1.36284	-0.339443	-1.08865	-1.8156	ER	Cytoplasm	0	0.928735	Q6UWP7;Q6UWP7-3	LCLAT1	Lysocardiolipin acyltransferase 1;Isoform of Q6UWP7, Isoform 3 of Lysocardiolipin acyltransferase 1	Q6UWP7;Q6UWP7-3
-1.41914	-1.24534	-1.7387	-2.09234	-1.45797	-2.11527	0.707892	-1.54293	-1.2882	-0.606771	-1.36132	-1.45894	ER	PM	0	0.840768	K7ELL7;P14314;P14314-2	PRKCSH	Isoform of P14314, Glucosidase 2 subunit beta;Glucosidase 2 subunit beta;Isoform of P14314, Isoform 2 of Glucosidase 2 subunit beta	K7ELL7;P14314;P14314-2
-1.71563	-1.62456	-1.62665	-1.42641	-1.45099	-1.40286	0.547083	-1.37568	-1.64607	-0.691309	-1.13359	-1.54923	ER	Mitochondria	0	0.901957	Q5SWX8	ODR4	Protein odr-4 homolog	Q5SWX8
-1.66956	-1.65112	-1.41288	-2.0472	-1.65878	-1.73405	0.889603	-1.21706	-1.61951	-0.713227	-1.23463	-1.4571	ER	Lysosome	0.118925	0.929422	Q96CS3	FAF2	FAS-associated factor 2	Q96CS3
-1.36435	-1.17654	-1.4816	-1.72417	-1.26384	-2.06556	1.06029	-1.61846	-1.75561	-1.07431	-1.03946	-0.992523	ER	PM	0	0.719605	Q7Z4H8	POGLUT3	Protein O-glucosyltransferase 3	Q7Z4H8
-1.36018	-1.30194	-1.33885	-1.83294	-1.41173	-2.05589	0.73957	-1.58356	-1.86424	-1.22387	-1.08746	-0.705917	ER	LD	0	0.917964	P30101	PDIA3	Protein disulfide-isomerase A3	P30101
-1.54326	-1.15399	-1.62716	-2.0906	-1.34143	-1.74299	0.872333	-1.68578	-1.36363	-1.14427	-1.11053	-1.49388	ER	PM	0	0.847298	Q96D15	RCN3	Reticulocalbin-3	Q96D15
-1.17392	-1.32932	-1.47505	-2.19165	-1.65181	-1.9403	0.73675	-1.49088	-1.62889	-1.0986	-0.987191	-1.23961	ER	PM	0	0.872456	P14625	HSP90B1	Endoplasmin	P14625
-1.76888	-0.986421	-1.22372	-2.13423	-1.60949	-1.62116	0.794559	-1.52673	-1.513	-1.30059	-0.919606	-0.919546	ER	LD	0	0.760657	Q8NBK3;Q8NBK3-4	SUMF1	Formylglycine-generating enzyme;Isoform of Q8NBK3, Isoform 4 of Formylglycine-generating enzyme	Q8NBK3;Q8NBK3-4
-1.35926	-1.19692	-1.51282	-2.08738	-1.35671	-1.28032	0.990223	-1.73391	-1.25804	-1.00729	-1.04272	-0.884741	ER	LD	0	0.64089	A6NP52;O60831	PRAF2	Isoform of O60831, PRA1 family protein;PRA1 family protein 2	A6NP52;O60831
-1.99126	-1.21381	-1.55749	-1.52446	-1.36686	-1.6473	0.815974	-2.13053	-1.13135	-1.68165	-1.12452	-1.4091	ER	Mitochondria	0.51151	0.709926	P30040	ERP29	Endoplasmic reticulum resident protein 29	P30040
-1.78948	-1.28217	-1.53186	-1.85444	-1.37673	-1.59849	0.866802	-1.79107	-0.880911	-1.30574	-0.966446	-1.12045	ER	PM	0	0.640325	Q9H173	SIL1	Nucleotide exchange factor SIL1	Q9H173
-1.68777	-1.26016	-1.39616	-1.89589	-1.49712	-1.07588	0.943936	-1.60638	-1.31923	-1.61755	-1.25753	-0.94552	ER	Cytoplasm	0.345402	0.581377	Q6UXH1;Q6UXH1-4;Q6UXH1-5;Q6UXH1-6	CRELD2	Protein disulfide isomerase CRELD2;Isoform of Q6UXH1, Isoform 4 of Protein disulfide isomerase CRELD2;Isoform of Q6UXH1, Isoform 5 of Protein disulfide isomerase CRELD2;Isoform of Q6UXH1, Isoform 6 of Protein disulfide isomerase CRELD2	Q6UXH1;Q6UXH1-4;Q6UXH1-5;Q6UXH1-6
-1.49229	-1.17402	-1.66443	-1.91482	-1.54322	-1.21894	0.786778	-1.32761	-1.40724	-1.77975	-1.1788	-0.896409	ER	LD	0	0.860339	Q13724	MOGS	Mannosyl-oligosaccharide glucosidase	Q13724
-1.31026	-1.49313	-1.5321	-1.67235	-1.55923	-1.49561	0.750455	-1.58982	-1.45328	-1.43441	-1.32417	-1.01868	ER	Cytoplasm	0.233466	0.666486	P27797	CALR	Calreticulin	P27797
-1.77707	-1.41919	-1.17961	-1.44962	-1.468	-1.51217	0.866908	-1.38331	-1.46634	-1.55422	-1.32823	-1.33391	ER	Lysosome	0.273079	0.931058	A0A6Q8PEZ7;A0A6Q8PG30;A0A6Q8PHQ1;Q96S66	CLCC1	Isoform of Q96S66, Chloride channel CLIC-like protein 1;Isoform of Q96S66, Chloride channel CLIC-like protein 1;Isoform of Q96S66, Chloride channel CLIC-like protein 1;Chloride channel CLIC-like protein 1	A0A6Q8PEZ7;A0A6Q8PG30;A0A6Q8PHQ1;Q96S66
-1.242	-1.2513	-1.11552	-1.22349	-1.05763	-1.42251	0.825	-1.83291	-1.39882	-1.45251	-1.34938	-1.38106	ER	PM	0.325442	0.666598	Q6NUQ1	RINT1	RAD50-interacting protein 1	Q6NUQ1
-1.23509	-1.22645	-0.927594	-1.17499	-1.24794	-1.62791	0.374619	-1.64532	-1.22817	-1.10998	-1.09738	-1.13147	ER	Cytoplasm	0.299178	0.488927	Q13162	PRDX4	Peroxiredoxin-4	Q13162
-1.16156	-1.70561	-1.33528	-1.40306	-1.24288	-1.83615	0.745941	-1.94112	-1.14256	-1.20876	-1.17323	-1.22955	ER	PM	0	0.720446	Q9H488	POFUT1	GDP-fucose protein O-fucosyltransferase 1	Q9H488
-1.15276	-1.41011	-1.34564	-1.6367	-1.54928	-1.65652	0.643891	-1.68946	-1.11961	-1.03609	-1.35489	-1.45194	ER	PM	0	0.701987	O00748;O00748-4	CES2	Cocaine esterase;Isoform of O00748, Isoform 3 of Cocaine esterase	O00748;O00748-4
-1.69566	-1.01744	-1.34115	-1.67324	-1.76598	-1.70659	0.736388	-1.58224	-1.42208	-1.2654	-1.60677	-1.3112	ER	PM	0.29541	0.827822	Q8NF37	LPCAT1	Lysophosphatidylcholine acyltransferase 1	Q8NF37
-1.58899	-1.15977	-1.07581	-1.73	-1.57184	-2.08629	0.370858	-1.63767	-1.14854	-1.09728	-1.51934	-1.38116	ER	Lysosome	0.164019	0.86581	Q8N2G8;Q8N2G8-3	GHDC	GH3 domain-containing protein;Isoform of Q8N2G8, Isoform 3 of GH3 domain-containing protein	Q8N2G8;Q8N2G8-3
-1.44542	-1.10659	-0.943186	-2.22722	-1.31667	-1.54073	0.820027	-1.44773	-1.11297	-1.44624	-1.74781	-0.909018	ER	Nucleus	0	0.822902	Q9NPA0	EMC7	ER membrane protein complex subunit 7	Q9NPA0
-1.40842	-1.39691	-1.30612	-2.19518	-1.9481	-1.61942	1.08165	-1.25423	-1.57236	-1.394	-1.65099	-0.641458	ER	LD	0	0.902999	P38435	GGCX	Vitamin K-dependent gamma-carboxylase	P38435
-1.65067	-1.51948	-1.13413	-1.88791	-1.57613	-1.64703	1.39265	-1.4571	-1.54475	-1.34812	-1.90936	-1.29266	ER	Lysosome	0.249776	0.919889	Q96DZ1	ERLEC1	Endoplasmic reticulum lectin 1	Q96DZ1
-1.68728	-1.56214	-0.82675	-1.65413	-1.68656	-1.72419	1.1224	-1.38366	-1.67745	-1.50674	-1.81454	-0.774204	ER	Lysosome	0.217408	0.889149	A0A0A0MSV9;A0A0G2JH37;A0A0G2JKZ1;A2AB90;O15533;O15533-3	TAPBP	Isoform of O15533, Ig-like domain-containing protein;Isoform of O15533, Ig-like domain-containing protein;Isoform of O15533, Ig-like domain-containing protein;Isoform of O15533, Ig-like domain-containing protein;Tapasin;Isoform of O15533, Isoform 3 of Tapasin	A0A0A0MSV9;A0A0G2JH37;A0A0G2JKZ1;A2AB90;O15533;O15533-3
-1.52637	-1.0098	-0.345196	-1.70633	-1.56066	-0.728079	-0.0282878	-1.3931	-1.45103	-1.76681	-0.684959	-1.70757	ER	Lysosome	0.25828	0.70861	Q8TEB9	RHBDD1	Rhomboid-related protein 4	Q8TEB9
-1.8159	-1.35334	-0.870724	-1.34952	-1.42385	-1.70055	0.350089	-1.30247	-1.54614	-1.20762	-1.66279	-1.10586	ER	Lysosome	0.398312	0.901133	Q96JJ7	TMX3	Protein disulfide-isomerase TMX3	Q96JJ7
-1.67775	-1.28513	-0.49441	-1.49691	-1.27704	-1.41819	0.0870393	-1.37251	-1.53393	-1.08727	-1.21301	-1.02572	ER	Lysosome	0.343016	0.754745	Q9NUQ7	UFSP2	Ufm1-specific protease 2	Q9NUQ7
-1.3073	-1.29218	-0.290799	-1.76442	-1.56501	-1.81637	0.33925	-1.05466	-1.95977	-1.32852	-0.820701	-0.978005	ER	Lysosome	0.309881	0.765619	Q8TCJ2	STT3B	Dolichyl-diphosphooligosaccharide--protein glycosyltransferase subunit STT3B	Q8TCJ2
-1.8805	-1.60459	-1.10143	-2.21607	-1.49308	-0.376236	0.555257	-1.84674	-1.79943	-0.339243	-1.44015	-1.38429	ER	PM	0.969623	0.879568	Q99720	SIGMAR1	Sigma non-opioid intracellular receptor 1	Q99720
-1.88226	-1.13798	-1.33336	-1.73057	-1.18534	-1.08978	0.234669	-1.51537	-1.41611	-0.0601925	-1.38523	-1.88233	ER	PM	0.465134	0.624572	P21964;P21964-2	COMT	Catechol O-methyltransferase;Isoform of P21964, Isoform Soluble of Catechol O-methyltransferase	P21964;P21964-2
-1.67716	-1.24735	-1.25585	-1.67461	-1.6763	-1.34528	0.316406	-1.62155	-1.71632	-0.29928	-0.895561	-1.86571	ER	PM	0.469481	0.838016	Q96BY9	SARAF	Store-operated calcium entry-associated regulatory factor	Q96BY9
-1.71304	-1.2494	-1.00045	-1.7054	-1.50617	-0.955513	0.787089	-1.8275	-1.46848	-1.01861	-0.79305	-1.97643	ER	PM	0.503375	0.776911	A0A140T9T7;Q03518	TAP1	Isoform of Q03518, Antigen peptide transporter 1;Antigen peptide transporter 1	A0A140T9T7;Q03518
-1.37885	-1.53935	-1.62481	-1.55459	-1.4143	-1.48454	0.342367	-1.41843	-1.70109	-0.46785	-1.4175	-0.992613	ER	Golgi apparatus	0.467097	0.740853	Q7Z449	CYP2U1	Cytochrome P450 2U1	Q7Z449
-1.50713	-1.83141	-1.79747	-1.58216	-1.41044	-1.17072	0.473758	-0.959603	-2.01161	-0.625527	-1.26056	-0.880841	ER	Nucleus	0.083267	0.732611	Q14739	LBR	Delta(14)-sterol reductase LBR	Q14739
-1.85053	-1.72547	-1.70753	-1.94903	-1.59498	-0.843557	0.114181	-1.26771	-1.51116	-0.52825	-1.36621	-0.865171	ER	Nucleus	0	0.816865	Q9BU23;Q9BU23-2	LMF2	Lipase maturation factor 2;Isoform of Q9BU23, Isoform 2 of Lipase maturation factor 2	Q9BU23;Q9BU23-2
-1.52412	-1.86495	-1.11592	-1.31538	-1.29331	-1.06173	0.13564	-1.53339	-1.46123	-0.513512	-1.16008	-0.600135	ER	PM	0.29123	0.659347	O75477	ERLIN1	Erlin-1	O75477
-1.14745	-1.545	-1.5066	-1.23982	-1.30275	-0.717698	-0.27862	-1.92376	-2.02011	-0.875128	-1.25368	-0.650236	ER	endosome-vesicle	0.547355	0.695704	H0YNU7;Q5SZE1;Q96G23	CERS2	Isoform of Q96G23, TLC domain-containing protein;Isoform of Q96G23, Ceramide synthase 2 (Fragment);Ceramide synthase 2	H0YNU7;Q5SZE1;Q96G23
-1.33769	-1.1906	-1.2049	-2.05949	-0.917153	-0.819199	0.13256	-1.27083	-1.23441	-0.904575	-1.06024	-0.98974	ER	LD	0	0.628072	Q75T13;Q75T13-2	PGAP1	GPI inositol-deacylase;Isoform of Q75T13, Isoform 2 of GPI inositol-deacylase	Q75T13;Q75T13-2
-1.83859	-1.09712	-1.4798	-1.92817	-1.21686	-1.07289	0.544134	-1.23801	-1.17686	-0.78912	-1.3039	-1.34055	ER	LD	0	0.722134	Q8NBL1	POGLUT1	Protein O-glucosyltransferase 1	Q8NBL1
-0.799283	-1.13435	-1.29989	-1.93847	-1.44785	-1.36281	0.0305745	-1.18971	-1.09786	-1.21492	-1.30168	-1.22287	ER	Mitochondria	0.426482	0.504204	O14681;O14681-3	EI24	Etoposide-induced protein 2.4 homolog;Isoform of O14681, Isoform 2 of Etoposide-induced protein 2.4 homolog	O14681;O14681-3
-1.36495	-1.43415	-1.42153	-1.37868	-1.63639	-1.82082	0.166471	-1.61891	-1.38555	-0.885352	-0.717261	-1.26492	ER	PM	0.265226	0.875018	O14672	ADAM10	Disintegrin and metalloproteinase domain-containing protein 10	O14672
-1.41362	-1.54553	-1.51259	-1.54736	-1.34918	-1.63892	-0.0627854	-1.41847	-0.788714	-0.57407	-1.26463	-1.53993	ER	PM	0.420664	0.828751	A0A087WYD6;A0A0G2JLV0;Q03519;X5CMH5	TAP2	Isoform of Q03519, Antigen peptide transporter 2;Isoform of Q03519, Antigen peptide transporter 2;Antigen peptide transporter 2;Isoform of Q03519, Antigen peptide transporter 2	A0A087WYD6;A0A0G2JLV0;Q03519;X5CMH5
-1.52325	-1.61143	-1.90149	-1.46644	-1.49859	-1.4666	0.31564	-1.25522	-1.08972	-1.50631	-1.75284	-0.0957282	ER	Mitochondria	0	0.879631	Q92643	PIGK	GPI-anchor transamidase	Q92643
-1.50737	-1.5209	-1.35386	-1.75848	-1.53408	-1.57977	-0.297908	-1.45088	-1.09872	-1.65584	-1.22619	-0.264026	Peroxisome	Lysosome	0.216031	0.823652	Q96KA5;Q96KA5-2	CLPTM1L	Cleft lip and palate transmembrane protein 1-like protein;Isoform of Q96KA5, Isoform 2 of Cleft lip and palate transmembrane protein 1-like protein	Q96KA5;Q96KA5-2
-1.64805	-1.35586	-1.1593	-2.13079	-1.42117	-1.44324	0.170958	-1.66125	-1.29621	-1.20772	-1.59894	-0.334781	ER	Lysosome	0.0592	0.880883	G3V599;Q96PC5;Q96PC5-10;Q96PC5-14;Q96PC5-7;Q96PC5-9	MIA2	Isoform of Q96PC5, SH3 domain-containing protein;Melanoma inhibitory activity protein 2;Isoform of Q96PC5, Isoform 9 of Melanoma inhibitory activity protein 2;Isoform of Q96PC5, Isoform 13 of Melanoma inhibitory activity protein 2;Isoform of Q96PC5, Isoform 6 of Melanoma inhibitory activity protein 2;Isoform of Q96PC5, Isoform 8 of Melanoma inhibitory activity protein 2	G3V599;Q96PC5;Q96PC5-10;Q96PC5-14;Q96PC5-7;Q96PC5-9
-1.21769	-1.20515	-1.08815	-2.00781	-1.37271	-1.00894	0.142713	-1.39083	-1.16759	-1.24943	-1.52853	-0.204736	ER	Peroxisome	0.999621	0.667173	A0A1B0GW05	DPY19L1	Isoform of Q2PZI1, Probable C-mannosyltransferase DPY19L1	A0A1B0GW05
-1.65346	-1.58355	-1.5225	-2.49701	-2.33739	-1.85448	0.84926	-1.42097	-1.84886	-1.57614	-1.24493	-0.0668776	ER	Peroxisome	0.520593	0.93042	P61009	SPCS3	Signal peptidase complex subunit 3	P61009
-1.41081	-1.4128	-1.95207	-2.43521	-1.96324	-1.44953	-0.114976	-1.1815	-1.1685	-1.24374	-0.957875	-0.898582	ER	endosome-vesicle	0	0.925485	P23284	PPIB	Peptidyl-prolyl cis-trans isomerase B	P23284
-1.18131	-1.17444	-1.78674	-2.20731	-1.75429	-1.75395	0.527593	-1.21665	-1.17185	-1.16599	-1.22147	-0.629955	ER	PM	0	0.812295	Q9BZQ6;Q9BZQ6-2	EDEM3	ER degradation-enhancing alpha-mannosidase-like protein 3;Isoform of Q9BZQ6, Isoform 2 of ER degradation-enhancing alpha-mannosidase-like protein 3	Q9BZQ6;Q9BZQ6-2
-1.44683	-1.3193	-1.78465	-2.28945	-1.77265	-1.4179	0.62575	-1.41677	-0.876552	-0.943842	-1.33425	-0.795009	ER	LD	0	0.849029	Q70UQ0-4	IKBIP	Isoform of Q70UQ0, Isoform 4 of Inhibitor of nuclear factor kappa-B kinase-interacting protein	Q70UQ0-4
-1.62726	-1.52459	-1.19762	-2.23211	-2.17922	-1.67804	0.679247	-1.46607	-0.827583	-1.0969	-1.64737	-0.870947	ER	Lysosome	0.0384185	0.905004	A0A087WUC6;E9PI68;Q15005	SPCS2	Isoform of Q15005, Microsomal signal peptidase 25 kDa subunit;Isoform of Q15005, Microsomal signal peptidase 25 kDa subunit;Signal peptidase complex subunit 2	A0A087WUC6;E9PI68;Q15005
-1.54046	-1.66285	-1.31361	-2.62722	-2.37817	-1.47076	0.884792	-1.71657	-1.32965	-1.65519	-1.33713	-0.769396	ER	Translation	0	0.938168	A0A087WU53;Q9H0U3	MAGT1	Isoform of Q9H0U3, Dolichyl-diphosphooligosaccharide--protein glycosyltransferase subunit MAGT1;Magnesium transporter protein 1	A0A087WU53;Q9H0U3
-2.50438	1.0864	-1.50486	-0.752846	-1.31897	-1.17102	-1.56964	-1.9583	-1.97555	-1.7656	-1.53937	-1.4064	Cytoplasm	protein-complex	0.19196	0.909452	P13639	EEF2	Elongation factor 2	P13639
-1.28295	-2.22939	-1.84701	-2.19864	0.682672	-1.77952	-1.68514	-0.0542923	-2.04455	-1.38586	-1.30172	-1.74646	Nucleus	Translation	0.316856	0.929352	Q13243	SRSF5	Serine/arginine-rich splicing factor 5	Q13243
-1.56587	-1.69551	-1.93119	-2.1836	1.35658	-1.88568	-1.43795	-1.06962	-2.54598	-1.49131	-1.32341	-1.79269	Nucleus	Cytoplasm	0	0.945729	P84103;P84103-2	SRSF3	Serine/arginine-rich splicing factor 3;Isoform of P84103, Isoform 2 of Serine/arginine-rich splicing factor 3	P84103;P84103-2
-1.34434	-1.48541	-1.77097	-2.03978	1.32009	-1.73501	-1.57561	-1.12797	-1.54316	-1.57963	-1.34836	-1.55845	Nucleus	Translation	0.314608	0.763045	Q86W50	METTL16	RNA N6-adenosine-methyltransferase METTL16	Q86W50
-1.31529	-1.53441	-1.75525	-1.98346	0.724251	-2.04705	-1.996	-1.12345	-1.35467	-1.12115	-1.33165	-1.34138	Nucleus	Translation	0.144245	0.842817	O43293	DAPK3	Death-associated protein kinase 3	O43293
-1.458	-0.526253	-0.246405	-1.16612	-1.74364	-0.871707	-1.38925	-1.67612	0.0331886	-1.33089	-1.06086	-1.06419	Mitochondria	Lysosome	0.43635	0.471686	Q8TBZ6	TRMT10A	tRNA methyltransferase 10 homolog A	Q8TBZ6
-0.581176	-1.29571	-1.65266	0.469972	-1.64741	-0.859321	-1.29329	-0.749033	-1.69591	-1.60381	-1.02925	-1.30163	endosome-vesicle	protein-complex	0.804406	0.497758	Q99717	SMAD5	Mothers against decapentaplegic homolog 5	Q99717
-1.78616	-1.04819	-1.67675	-0.724536	-1.12557	-0.481466	-1.92217	-0.416308	-0.48847	-1.76688	-1.17257	-1.67926	Translation	Golgi apparatus	0.44163	0.678613	Q9BX40	LSM14B	Protein LSM14 homolog B	Q9BX40
-1.58967	0.772747	-1.50583	-1.65679	-1.01559	-1.38235	-1.81512	-0.304343	-1.34922	-1.47214	-1.22711	-1.37916	Cytoplasm	Translation	0.282834	0.584809	P38935	IGHMBP2	DNA-binding protein SMUBP-2	P38935
-1.1202	0.304404	-1.36529	-1.36583	-0.719743	-1.53381	-1.7272	-0.394403	-1.45648	-2.08473	-1.49875	-1.42336	Cytoplasm	Translation	0.642871	0.510055	E9PAV3	NACA	Nascent polypeptide-associated complex subunit alpha, muscle-specific form	E9PAV3
-0.760231	-0.487071	-1.52927	-0.777735	-1.46138	-1.22849	-1.69567	-0.337584	-1.10192	-1.99626	-1.1249	-1.51121	Translation	Cytoplasm	0.413545	0.609653	Q14232	EIF2B1	Translation initiation factor eIF-2B subunit alpha	Q14232
-1.12281	-0.234105	-1.50492	-0.98845	-1.39288	-1.59721	-1.45829	-0.35086	-1.32162	-2.08653	-1.5398	-1.52064	Cytoplasm	Translation	0.927333	0.836397	Q9BRX2	PELO	Protein pelota homolog	Q9BRX2
-1.08387	-0.470321	-1.47469	-0.269862	-1.32162	-0.961882	-1.53203	-0.127962	-1.39923	-1.56482	-1.59537	-1.414	Translation	protein-complex	0.553309	0.704995	Q8IV48	ERI1	3'-5' exoribonuclease 1	Q8IV48
-1.39887	-0.47565	-1.61309	-0.1612	-0.763436	-1.19342	-1.27392	-0.702458	-1.11692	-1.37817	-0.90949	-1.43202	endosome-vesicle	Lysosome	0	0.609591	F5GZK9;Q8IZD4;Q8IZD4-2	DCP1B	Isoform of Q8IZD4, mRNA-decapping enzyme 1B;mRNA-decapping enzyme 1B;Isoform of Q8IZD4, Isoform 2 of mRNA-decapping enzyme 1B	F5GZK9;Q8IZD4;Q8IZD4-2
-0.847309	-0.590949	-1.59937	-0.951348	-1.40925	-0.833542	-1.54981	-1.25743	-1.15164	-1.58935	-1.06232	-1.54995	Cytoplasm	Translation	0.588358	0.636958	Q9H0W8	SMG9	Protein SMG9	Q9H0W8
-0.475962	-0.449725	-1.28121	-0.603808	-1.02741	-1.38162	-1.53055	-1.1425	-1.03096	-1.38035	-1.35231	-1.21042	Cytoplasm	Translation	0.561181	0.578417	Q5F1R6;Q5F1R6-2;Q5F1R6-3	DNAJC21	DnaJ homolog subfamily C member 21;Isoform of Q5F1R6, Isoform 2 of DnaJ homolog subfamily C member 21;Isoform of Q5F1R6, Isoform 3 of DnaJ homolog subfamily C member 21	Q5F1R6;Q5F1R6-2;Q5F1R6-3
-1.08203	0.246475	-1.33478	-0.969033	-0.86003	-1.19945	-1.2093	-1.05553	-0.928758	-1.80176	-1.37722	-1.38494	Cytoplasm	Translation	0.255355	0.480578	A0A2R8YDE6;Q9UBN7;Q9UBN7-2	HDAC6	Isoform of Q9UBN7, UBP-type domain-containing protein;Histone deacetylase 6;Isoform of Q9UBN7, Isoform 2 of Histone deacetylase 6	A0A2R8YDE6;Q9UBN7;Q9UBN7-2
-0.0363179	0.211844	-1.50967	-1.98304	-0.973567	-1.27888	-0.939608	-1.27646	-1.23947	-1.99844	-1.59476	-1.44484	Cytoplasm	Translation	0.776996	0.682838	Q14240;Q14240-2	EIF4A2	Eukaryotic initiation factor 4A-II;Isoform of Q14240, Isoform 2 of Eukaryotic initiation factor 4A-II	Q14240;Q14240-2
-1.33016	-1.22896	-1.41551	-0.94144	-0.739478	-0.58968	-0.788005	-0.906151	-1.21569	-1.58735	-0.818384	-0.896556	Golgi apparatus	LD	0.653168	0.470687	E9PR30;P62861	FAU	Isoform of P35544, 40S ribosomal protein S30;Isoform of P35544, 40S ribosomal protein S30	E9PR30;P62861
-0.780345	-1.2992	-1.89084	-0.912732	-1.05489	-1.06125	0.197887	-1.16427	-0.847027	-1.55435	-0.526988	-1.61975	ER	LD	1	0.623455	I3L2C7;P57678	GEMIN4	Isoform of P57678, Gem-associated protein 4;Gem-associated protein 4	I3L2C7;P57678
-1.60641	-0.711205	-1.72686	-1.60627	-1.69945	-0.896684	-0.454159	-0.367899	-0.415377	-1.37079	-0.48871	-1.72694	Translation	Peroxisome	0.394125	0.556146	Q9BQ70	TCF25	Transcription factor 25	Q9BQ70
-2.10187	-1.64509	-1.16598	-1.58613	-1.13772	-0.8333	0.346994	-0.290874	-1.62348	-0.844629	-1.30693	-1.75484	ER	Translation	0.394392	0.712633	P63173	RPL38	60S ribosomal protein L38	P63173
-1.48536	-2.35333	-1.56675	-1.66939	-0.0836413	-1.10198	-1.33836	-0.456436	-0.478739	-1.34935	-0.973191	-1.40643	Nucleus	Translation	0.373053	0.540454	F5H5U2;Q8NHQ9	DDX55	Isoform of Q8NHQ9, RNA helicase;ATP-dependent RNA helicase DDX55	F5H5U2;Q8NHQ9
-1.36065	-2.15031	-1.56172	-1.03975	-0.100777	-1.64132	-1.60817	0.326822	-1.0462	-1.59862	-1.14597	-1.56395	Translation	Peroxisome	0	0.669027	A0A499FJI4;O75592;O75592-2	MYCBP2	Isoform of O75592, RCR-type E3 ubiquitin transferase;E3 ubiquitin-protein ligase MYCBP2;Isoform of O75592, Isoform 2 of E3 ubiquitin-protein ligase MYCBP2	A0A499FJI4;O75592;O75592-2
-1.68338	-1.5913	-1.53034	-2.05579	-0.455938	-1.46245	-1.52714	1.09778	-1.38679	-1.28574	-1.39048	-1.53004	Translation	Nucleus	0.423041	0.806612	Q6DD87	ZNF787	Zinc finger protein 787	Q6DD87
-1.38574	-2.23786	-1.7808	-2.21034	-0.265292	-1.56913	-1.68359	1.14923	-1.5507	-1.82609	-0.83028	-1.81174	Translation	Nucleus	0.256305	0.818263	P78406	RAE1	mRNA export factor	P78406
-0.868325	-1.08047	-1.6203	-2.10546	-0.930227	-1.80595	-2.05027	0.248373	-0.827661	-1.5507	-1.58105	-1.57594	Translation	Nucleus	0.321777	0.784517	Q08J23	NSUN2	RNA cytosine C(5)-methyltransferase NSUN2	Q08J23
-0.93088	-1.70087	-1.81465	-2.35871	-0.516359	-1.51198	-1.4358	0.162464	-1.70329	-1.57111	-0.969264	-1.66799	Translation	Nucleus	0.473261	0.856984	Q14103;Q14103-3	HNRNPD	Heterogeneous nuclear ribonucleoprotein D0;Isoform of Q14103, Isoform 3 of Heterogeneous nuclear ribonucleoprotein D0	Q14103;Q14103-3
-1.31899	-1.25604	-1.69249	-2.02572	-0.614963	-1.63296	-1.74962	0.269968	-1.54394	-1.47246	-1.37788	-1.68419	Translation	Nucleus	0.644519	0.889302	P12956	XRCC6	X-ray repair cross-complementing protein 6	P12956
-1.27656	-1.74473	-1.7337	-1.9102	0.0840966	-1.73746	-1.84422	0.449247	-1.89657	-1.5079	-1.53137	-1.63888	Translation	Nucleus	0.727202	0.921179	P13010	XRCC5	X-ray repair cross-complementing protein 5	P13010
-0.870552	-1.72376	-1.476	-1.75766	0.113919	-1.69911	-1.67543	0.277687	-1.07493	-1.46031	-1.14738	-1.42099	Translation	PM	0	0.722291	Q8IWS0	PHF6	PHD finger protein 6	Q8IWS0
-0.875166	-1.54091	-1.56195	-1.70025	-0.391355	-1.7432	-1.79372	0.29671	-1.34386	-1.43724	-1.37219	-1.54511	Translation	Nucleus	0.443869	0.691935	F2Z2W7;Q8IZ69	TRMT2A	Isoform of Q8IZ69, RRM domain-containing protein;tRNA (uracil-5-)-methyltransferase homolog A	F2Z2W7;Q8IZ69
-0.983325	-1.48321	-1.74347	-2.52956	-1.33743	-1.28697	-1.24923	0.81763	-1.33073	-1.08523	-1.32236	-1.80314	Translation	Nucleus	0.278719	0.817837	Q9BWF3	RBM4	RNA-binding protein 4	Q9BWF3
-1.89255	-1.75418	-1.24341	-1.70397	-1.46826	-0.649329	-1.10906	1.00712	-1.4753	-1.1989	-1.11429	-1.85289	Translation	ER	0.350851	0.745001	P62829	RPL23	60S ribosomal protein L23	P62829
-1.36636	-2.13076	-1.60014	-1.57353	-1.11872	-0.787347	-1.66081	1.31733	-0.677276	-1.68315	-0.675097	-1.42571	Translation	LD	0.265444	0.594627	Q969Q0	RPL36AL	60S ribosomal protein L36a-like	Q969Q0
-0.974066	-1.35141	-1.60107	-1.81207	-0.983149	-1.60547	-1.81275	1.13864	-1.27344	-1.68995	-1.61698	-1.50394	Translation	PM	0	0.907397	P27695	APEX1	DNA-(apurinic or apyrimidinic site) endonuclease	P27695
-1.17153	-1.27431	-1.25281	-1.83207	-1.2972	-1.51083	-1.57875	1.47725	-1.39121	-1.46649	-1.64579	-1.65068	Translation	Lysosome	0.0726823	0.829359	P15880	RPS2	40S ribosomal protein S2	P15880
-1.0348	-1.39488	-1.53404	-1.2381	-1.47371	-1.46039	-1.76103	0.889183	-1.06628	-1.20295	-1.22834	-1.36839	Translation	Cytoplasm	0.285822	0.927766	Q8IZH2-2	XRN1	Isoform of Q8IZH2, Isoform 2 of 5'-3' exoribonuclease 1	Q8IZH2-2
-1.31864	-1.43593	-1.36939	-1.4431	-1.09258	-1.50582	-1.62649	0.63277	-1.26426	-1.28252	-0.80088	-1.60638	Translation	endosome-vesicle	0	0.692635	P46782	RPS5	40S ribosomal protein S5	P46782
-1.05622	-1.35469	-1.70333	-1.18748	-1.51311	-1.21989	-1.33975	0.895002	-1.23314	-1.68787	-0.890727	-1.53279	Translation	Mitochondria	0.0980315	0.75745	P62906	RPL10A	60S ribosomal protein L10a	P62906
-1.07956	-1.27801	-1.06001	-1.75772	-0.917762	-1.31269	-1.59252	0.775877	-1.31345	-1.3794	-1.20728	-1.61091	Translation	Lysosome	0.206166	0.696311	Q71UM5	RPS27L	40S ribosomal protein S27-like	Q71UM5
-1.24739	-1.16948	-1.32502	-1.57931	-1.36088	-1.19631	-1.43237	0.772699	-1.12498	-1.27769	-1.4167	-1.63242	Translation	Mitochondria	0.0822267	0.752562	P36578	RPL4	60S ribosomal protein L4	P36578
-1.24971	-1.16972	-1.52558	-1.46139	-0.728314	-1.25555	-1.59895	0.898838	-1.43773	-1.6152	-1.19522	-1.38367	Translation	Lysosome	0	0.52357	H0Y920;Q96JK9	MAML3	Isoform of Q96JK9, Mastermind-like protein 3 (Fragment);Mastermind-like protein 3	H0Y920;Q96JK9
-1.27845	-1.07908	-1.3767	-1.2793	-1.14436	-1.25729	-1.62311	0.763667	-1.21724	-1.65061	-1.30091	-1.51799	Translation	Mitochondria	0.0356302	0.805336	F8W727;P62910	RPL32	Isoform of P62910, 60S ribosomal protein L32;60S ribosomal protein L32	F8W727;P62910
-1.46858	-1.38244	-1.55267	-1.52308	-1.07488	-1.15339	-1.28382	1.01475	-1.46703	-1.74666	-1.2499	-1.64425	Translation	Mitochondria	0.0809371	0.850921	C9J4Z3;P61513	RPL37A	Isoform of P61513, 60S ribosomal protein L37a;60S ribosomal protein L37a	C9J4Z3;P61513
-1.65267	-1.32033	-1.47306	-1.53393	-1.10373	-1.46715	-1.74868	1.20938	-1.43087	-1.2021	-0.571431	-1.90831	Translation	Lysosome	0.204835	0.855337	P25398	RPS12	40S ribosomal protein S12	P25398
-1.44175	-1.41396	-1.84042	-1.3795	-1.36989	-1.61895	-1.94849	1.14146	-1.2446	-0.765785	-1.27198	-1.79276	Translation	endosome-vesicle	0.278389	0.697148	B0QY89;Q9Y262	EIF3L	Isoform of Q9Y262, Eukaryotic translation initiation factor 3 subunit L;Eukaryotic translation initiation factor 3 subunit L	B0QY89;Q9Y262
-1.55324	-1.8496	-1.38624	-0.688843	-1.07332	-1.58438	-1.8645	1.52839	-1.32212	-1.73278	-1.6609	-1.84559	Translation	Lysosome	0.105898	0.847095	K7ELC2;P62841	RPS15	Isoform of P62841, 40S ribosomal protein S15;40S ribosomal protein S15	K7ELC2;P62841
-1.20699	-1.40992	-1.65325	-0.878841	-2.0075	-1.19044	-1.67732	1.45799	-1.18014	-1.767	-1.44468	-1.58816	Translation	PM	0	0.894044	H0YN81;Q9GZS3	WDR61	Isoform of Q9GZS3, WD_REPEATS_REGION domain-containing protein (Fragment);WD repeat-containing protein 61	H0YN81;Q9GZS3
-0.983195	-1.7126	-1.62057	-1.02792	-1.70876	-1.45912	-1.67108	1.43343	-1.04413	-1.65413	-1.26184	-1.45069	Translation	Lysosome	0	0.887287	Q9NR50	EIF2B3	Translation initiation factor eIF-2B subunit gamma	Q9NR50
-1.09871	-1.75211	-1.56953	-0.91731	-1.25858	-1.49306	-1.818	1.2754	-1.12005	-1.87505	-1.26801	-1.58492	Translation	Cytoplasm	0.144461	0.831969	A0A3B3IUB1;Q13144	EIF2B5	Isoform of Q13144, eIF-2B GDP-GTP exchange factor subunit epsilon;Translation initiation factor eIF-2B subunit epsilon	A0A3B3IUB1;Q13144
-1.30341	-1.98701	-1.40572	-1.33219	-1.10853	-1.19012	-1.47919	1.17089	-1.10196	-1.88973	-0.963146	-1.56002	Translation	endosome-vesicle	0.153839	0.710019	H0YDD8	RPLP2	Isoform of P05387, 60S acidic ribosomal protein P2 (Fragment)	H0YDD8
-1.19727	-1.63234	-1.54704	-1.49682	-1.21877	-1.61413	-1.7751	1.08395	-1.21094	-1.7959	-1.1523	-1.40293	Translation	Cytoplasm	0.620613	0.629645	A0A087X020;Q9Y3A5	SBDS	Isoform of Q9Y3A5, Ribosome maturation protein SBDS;Ribosome maturation protein SBDS	A0A087X020;Q9Y3A5
-2.30559	-1.68717	-1.21978	-1.28345	-1.32534	-1.66426	-1.68097	1.71568	-1.58369	-1.41289	-1.34598	-1.82785	Translation	PM	0.154932	0.850132	Q8NC51	SERBP1	Plasminogen activator inhibitor 1 RNA-binding protein	Q8NC51
-1.52635	-1.7455	-1.51678	-1.91371	-1.1154	-1.69343	-1.61353	2.10033	-1.14447	-2.1294	-1.261	-1.67071	Translation	Peroxisome	0	0.849675	Q14011	CIRBP	Cold-inducible RNA-binding protein	Q14011
-1.81355	-1.49625	-1.24183	-1.55955	-1.55618	-1.08237	-1.99443	1.94842	-1.54022	-1.27655	-1.34277	-1.72981	Translation	Lysosome	0.195192	0.8349	P39019	RPS19	40S ribosomal protein S19	P39019
-1.71407	-1.51621	-0.826623	-1.91066	-1.21613	-1.08218	-1.64472	1.45701	-1.53152	-1.36392	-1.41671	-1.76255	Translation	Lysosome	0.21032	0.818964	P35268	RPL22	60S ribosomal protein L22	P35268
-1.76956	-1.27453	-1.70311	-2.15353	-1.61562	-1.02435	-1.52003	1.72152	-1.62712	-1.20793	-1.11978	-1.93486	Translation	PM	0.233627	0.909867	P62081	RPS7	40S ribosomal protein S7	P62081
-1.78225	-0.633969	-1.39099	-2.06225	-1.1265	-1.74324	-1.55654	1.55334	-1.03787	-1.5118	-1.37234	-1.55031	Translation	LD	0	0.917162	Q8NE71	ABCF1	ATP-binding cassette sub-family F member 1	Q8NE71
-1.54493	-0.88126	-1.16247	-2.08331	-1.29013	-0.998136	-1.32843	1.59946	-1.42414	-1.54759	-1.40659	-1.63895	Translation	Lysosome	0.0972813	0.796704	M0R117;Q02543	RPL18A	Isoform of Q02543, 60S ribosomal protein L18a;60S ribosomal protein L18a	M0R117;Q02543
-1.75863	-1.0224	-1.50028	-1.94141	-1.29926	-1.59309	-1.09789	1.57653	-1.46802	-1.63711	-1.34874	-1.88583	Translation	Lysosome	0.103812	0.903278	H3BNC9;P08708	ENSG00000260836;RPS17	ENSG00000260836 readthrough, 40S ribosomal protein S17;40S ribosomal protein S17	H3BNC9;P08708
-1.62828	-1.84577	-1.17904	-1.41736	-0.95544	-1.46361	-1.42088	1.44006	-1.39268	-1.5047	-1.54175	-1.71216	Translation	Lysosome	0.157215	0.808154	P42677	RPS27	40S ribosomal protein S27	P42677
-1.52243	-1.34315	-1.37069	-1.21941	-1.32177	-1.3103	-1.58623	1.25787	-1.51616	-1.46942	-1.1985	-1.70069	Translation	Lysosome	0.0912279	0.816404	P62917	RPL8	60S ribosomal protein L8	P62917
-1.74069	-1.10716	-1.40132	-1.36522	-1.31735	-1.32073	-1.69649	1.45416	-1.67689	-1.3358	-1.39573	-1.76743	Translation	Lysosome	0.147547	0.839476	P18124	RPL7	60S ribosomal protein L7	P18124
-1.72021	-1.53507	-1.62762	-1.63648	-1.15319	-1.25424	-1.43038	1.63116	-1.30565	-1.74219	-1.14103	-1.77333	Translation	Mitochondria	0.0607771	0.862648	P62424	RPL7A	60S ribosomal protein L7a	P62424
-1.59269	-1.4363	-1.48943	-1.53499	-1.03193	-1.54803	-1.6537	1.27643	-1.30871	-1.58063	-1.25888	-1.7334	Translation	endosome-vesicle	0	0.87093	P32969	RPL9P8	60S ribosomal protein L9	P32969
-1.37241	-1.27627	-1.54349	-1.74458	-1.29991	-1.20496	-1.61103	1.39712	-1.34455	-1.41486	-1.14413	-1.48589	Translation	endosome-vesicle	0	0.878522	J3KTE4;J3QR09;P84098	RPL19	Isoform of P84098, Ribosomal protein L19;Isoform of P84098, Ribosomal protein L19;60S ribosomal protein L19	J3KTE4;J3QR09;P84098
-1.60473	-1.45559	-1.44001	-2.33709	-1.53724	-1.09152	-1.46594	1.79612	-0.86371	-1.37543	-1.39119	-1.73701	Translation	endosome-vesicle	0	0.804823	P62888	RPL30	60S ribosomal protein L30	P62888
-1.58789	-1.72527	-1.56429	-1.81609	-1.49975	-1.31297	-1.54161	1.9288	-1.08446	-1.54629	-1.22534	-1.6673	Translation	Mitochondria	0.0510085	0.916894	Q02878	RPL6	60S ribosomal protein L6	Q02878
-1.60632	-1.64007	-1.53319	-1.64782	-1.28314	-1.40131	-1.58446	1.5385	-1.02593	-1.23201	-1.2079	-1.55206	Translation	endosome-vesicle	0	0.881981	A0A3B3ITT5;P47914	RPL29	Isoform of P47914, 60S ribosomal protein L29;60S ribosomal protein L29	A0A3B3ITT5;P47914
-1.95252	-1.15385	-1.3642	-1.66558	-1.15769	-1.7004	-1.60371	1.7551	-1.30414	-1.6645	-1.28217	-1.60467	Translation	Nucleus	0	0.909749	P40429	RPL13A	60S ribosomal protein L13a	P40429
-1.74189	-1.50026	-1.26968	-1.54204	-1.20268	-1.50204	-1.77209	1.71886	-1.37305	-1.56128	-1.3639	-1.72395	Translation	Lysosome	0.0836609	0.843081	P46776	RPL27A	60S ribosomal protein L27a	P46776
-1.86973	-1.51463	-1.43733	-1.58142	-1.25758	-1.37908	-1.65544	1.97224	-1.49878	-1.91079	-1.31295	-1.78259	Translation	protein-complex	0	0.916663	P26373	RPL13	60S ribosomal protein L13	P26373
-1.84797	-1.12226	-1.67826	-1.64514	-1.55345	-1.56175	-1.63783	1.96964	-1.3059	-1.69493	-1.66438	-1.76067	Translation	Nucleus	0	0.958108	P41091	EIF2S3	Eukaryotic translation initiation factor 2 subunit 3	P41091
-1.8601	-1.27212	-1.61407	-1.69433	-1.15231	-1.83108	-1.76294	1.88154	-1.3069	-1.73874	-1.74543	-1.69512	Translation	Mitochondria	0	0.929993	P05198	EIF2S1	Eukaryotic translation initiation factor 2 subunit 1	P05198
-1.87295	-1.22798	-1.52852	-1.48832	-1.61617	-1.35402	-1.21976	1.86018	-1.24192	-1.69965	-1.31574	-1.67787	Translation	endosome-vesicle	0	0.921547	P39023	RPL3	60S ribosomal protein L3	P39023
-1.71384	-1.16076	-1.53539	-1.82376	-1.53088	-1.38274	-1.68225	1.4934	-1.1012	-1.4985	-1.21182	-1.6645	Translation	endosome-vesicle	0	0.920862	P30050	RPL12	60S ribosomal protein L12	P30050
-1.75736	-1.11291	-1.53186	-1.50494	-1.55453	-1.5047	-1.58857	1.56031	-1.09942	-1.71571	-1.28331	-1.57837	Translation	Nucleus	0	0.947769	Q9NSD9	FARSB	Phenylalanine--tRNA ligase beta subunit	Q9NSD9
-1.78105	-1.324	-1.55893	-1.39443	-1.57364	-1.46555	-1.75048	1.8585	-1.07606	-1.59791	-1.24987	-1.5455	Translation	Cytoplasm	0.0706773	0.953763	K7ER00;Q9Y285	FARSA	Isoform of Q9Y285, Phenylalanine--tRNA ligase;Phenylalanine--tRNA ligase alpha subunit	K7ER00;Q9Y285
-1.66015	-1.1463	-1.28897	-2.15011	-1.29857	-1.26051	-1.66824	1.74486	-1.54313	-1.48982	-1.38084	-1.7301	Translation	Lysosome	0.0820299	0.884057	P61313	RPL15	60S ribosomal protein L15	P61313
-1.70653	-1.30455	-1.54195	-1.98779	-1.29122	-1.08681	-1.68825	1.69441	-1.32897	-1.2753	-1.40055	-1.68159	Translation	Peroxisome	0.0764482	0.842859	P61254	RPL26	60S ribosomal protein L26	P61254
-1.57676	-1.43413	-1.4773	-1.97006	-1.23323	-1.2653	-1.71325	1.85537	-1.31073	-1.40259	-1.2998	-1.59969	Translation	endosome-vesicle	0	0.889239	P46778	RPL21	60S ribosomal protein L21	P46778
-1.68322	-1.36995	-1.54112	-2.12909	-1.19505	-1.21678	-1.89916	1.93774	-1.06632	-1.52012	-0.987943	-1.60774	Translation	endosome-vesicle	0	0.860905	H0Y5B4;H7BZ11;J3KQN4;P83881	RPL36A;RPL36A-HNRNPH2;RPL36A;RPL36A	Isoform of P83881, 60S ribosomal protein L36a;RPL36A-HNRNPH2 readthrough, RPL36A-HNRNPH2 readthrough;Isoform of P83881, 60S ribosomal protein L36a;60S ribosomal protein L36a	H0Y5B4;H7BZ11;J3KQN4;P83881
-1.83571	-1.22362	-1.42468	-2.1836	-1.27576	-1.50638	-1.52199	1.88521	-1.0687	-1.4914	-1.48492	-1.67788	Translation	endosome-vesicle	0	0.901349	P46779	RPL28	60S ribosomal protein L28	P46779
-1.59868	-1.44699	-1.55691	-1.83689	-1.36684	-1.55413	-1.49477	1.85551	-1.04448	-1.79982	-1.60582	-1.66826	Translation	LD	0	0.954861	P19525	EIF2AK2	Interferon-induced, double-stranded RNA-activated protein kinase	P19525
-1.75395	-1.37756	-1.34214	-1.88146	-1.20959	-1.48184	-1.58095	1.89731	-1.34531	-1.77203	-1.43168	-1.60064	Translation	Nucleus	0	0.922163	O75569	PRKRA	Interferon-inducible double-stranded RNA-dependent protein kinase activator A	O75569
-1.7051	-1.16422	-1.46846	-2.08926	-1.35636	-1.29095	-1.46796	1.72235	-1.47765	-1.88487	-1.23245	-1.71557	Translation	endosome-vesicle	0	0.920008	P83731	RPL24	60S ribosomal protein L24	P83731
-1.6549	-1.17757	-1.57182	-2.03586	-1.57077	-1.13003	-1.55658	1.92228	-1.28521	-1.75209	-1.39668	-1.67829	Translation	endosome-vesicle	0	0.914593	P49207	RPL34	60S ribosomal protein L34	P49207
-1.79834	-1.33884	-1.61471	-1.9698	-1.55777	-1.34397	-1.40835	1.98655	-1.16574	-1.73095	-1.44621	-1.75801	Translation	protein-complex	0	0.950507	P62750	RPL23A	60S ribosomal protein L23a	P62750
-1.84404	-1.1891	-1.49728	-2.05519	-1.5557	-1.37952	-1.37426	1.90449	-1.33956	-1.65776	-1.48916	-1.81895	Translation	protein-complex	0	0.941942	P46777	RPL5	60S ribosomal protein L5	P46777
-1.88624	-1.00491	-1.49646	-2.07828	-1.6972	-1.29639	-1.57334	1.82753	-1.30259	-1.48025	-1.28145	-1.77486	Translation	protein-complex	0	0.929786	P05388	RPLP0	60S acidic ribosomal protein P0	P05388
-1.9688	-1.17837	-1.44632	-2.00444	-1.52037	-1.46886	-1.67006	1.9831	-1.45985	-1.38399	-1.53988	-1.77075	Translation	Lysosome	0.0788576	0.922259	A0A2R8Y811;P62263	RPS14	Isoform of P62263, 40S ribosomal protein S14 (Fragment);40S ribosomal protein S14	A0A2R8Y811;P62263
-0.954744	-1.69915	-1.47823	-1.95624	-1.59781	-1.26908	-1.36334	1.74306	-1.39402	-1.63726	-1.11054	-1.82324	Translation	Lysosome	0.103973	0.842214	P63220	RPS21	40S ribosomal protein S21	P63220
-0.912796	-1.30992	-1.54392	-1.93458	-1.51789	-1.42014	-1.65924	1.7001	-1.34005	-1.37119	-1.14816	-1.79993	Translation	ER	0.089128	0.818937	M0QZC5;P62280	RPS11	Isoform of P62280, Ribosomal_S17_N domain-containing protein;40S ribosomal protein S11	M0QZC5;P62280
-1.24167	-1.49162	-1.51056	-1.56217	-1.25628	-0.947243	-1.55179	1.71438	-1.09621	-1.88977	-1.39207	-1.64046	Translation	PM	0	0.852138	P78362-2	SRPK2	Isoform of P78362, Isoform 2 of SRSF protein kinase 2	P78362-2
-1.18412	-1.66645	-1.82245	-1.67881	-1.45678	-1.17863	-1.24365	1.62745	-1.48512	-1.95474	-1.26902	-1.91204	Translation	Cytoplasm	0	0.859837	P62249	RPS16	40S ribosomal protein S16	P62249
-1.14161	-1.5332	-1.59399	-1.72558	-1.49256	-1.50615	-1.24555	1.57489	-1.35361	-1.65558	-1.42785	-1.63516	Translation	Lysosome	0	0.903916	P62851	RPS25	40S ribosomal protein S25	P62851
-1.21022	-1.58293	-1.52895	-1.70514	-1.33432	-1.17649	-1.26254	1.40928	-1.44285	-1.81374	-1.24613	-1.63036	Translation	Golgi apparatus	0.0121959	0.883475	G3V203;Q07020	RPL18	Isoform of Q07020, Ribosomal_L18e/L15P domain-containing protein;60S ribosomal protein L18	G3V203;Q07020
-1.19483	-1.69924	-1.6592	-1.58143	-1.6977	-1.17854	-1.78245	2.01987	-1.52446	-1.81848	-1.53836	-1.70899	Translation	Nucleus	0	0.914503	P61247	RPS3A	40S ribosomal protein S3a	P61247
-1.10381	-1.82594	-1.60974	-1.91064	-1.41774	-1.41835	-1.4419	2.30443	-1.54481	-1.8981	-1.70868	-1.77176	Translation	Lysosome	0.0795329	0.8918	P62269	RPS18	40S ribosomal protein S18	P62269
-1.35267	-1.37512	-1.61645	-2.21343	-1.53206	-1.34787	-1.5294	2.1754	-1.52351	-1.74465	-1.50008	-1.78694	Translation	PM	0.0314429	0.935555	P62701	RPS4X	40S ribosomal protein S4, X isoform	P62701
-1.10982	-1.43792	-1.67253	-2.08197	-1.62752	-1.29718	-1.45081	2.10418	-1.47149	-1.69136	-1.66586	-1.80926	Translation	Lysosome	0.019359	0.899785	P22090	RPS4Y1	40S ribosomal protein S4, Y isoform 1	P22090
-1.62118	-1.64121	-1.75645	-1.86093	-1.69281	-1.33796	-1.70771	2.3226	-1.27592	-1.40963	-1.74868	-1.93368	Translation	Cytoplasm	0	0.92734	P46781	RPS9	40S ribosomal protein S9	P46781
-1.47313	-1.5475	-1.72769	-1.76531	-1.45774	-1.51853	-1.31307	1.66035	-1.52864	-1.34207	-1.50291	-1.82768	Translation	PM	0.105522	0.869823	P62753	RPS6	40S ribosomal protein S6	P62753
-1.36416	-1.2218	-1.72968	-1.79	-1.6608	-1.51777	-1.6462	1.98468	-1.47424	-1.4425	-1.63849	-1.80773	Translation	PM	0.149317	0.900971	P23396	RPS3	40S ribosomal protein S3	P23396
-1.30354	-1.51951	-1.49899	-1.86282	-1.57971	-1.10539	-1.77853	1.893	-1.68219	-1.40359	-1.51398	-1.83368	Translation	Lysosome	0.17495	0.912735	P63244	RACK1	Receptor of activated protein C kinase 1	P63244
-1.29587	-1.48998	-1.77589	-1.84115	-1.65961	-1.24728	-1.73404	1.98076	-1.59228	-1.3508	-1.55268	-1.95944	Translation	Cytoplasm	0	0.918857	P62244	RPS15A	40S ribosomal protein S15a	P62244
-1.28623	-1.44388	-1.62638	-1.97524	-1.73877	-1.25071	-1.52284	1.78668	-1.49927	-1.48026	-1.66121	-1.80758	Translation	Lysosome	0.0968945	0.933315	P60866;P60866-2	RPS20	40S ribosomal protein S20;Isoform of P60866, Isoform 2 of 40S ribosomal protein S20	P60866;P60866-2
-1.61088	-1.42529	-1.49472	-1.87563	-1.49971	-1.32648	-1.81913	2.06945	-1.57121	-1.46506	-1.52092	-1.83243	Translation	Lysosome	0.114757	0.941767	A0A0C4DG17;C9J9K3;P08865	RPSA	Isoform of P08865, 40S ribosomal protein SA;Isoform of P08865, 40S_SA_C domain-containing protein (Fragment);40S ribosomal protein SA	A0A0C4DG17;C9J9K3;P08865
-2.15225	-0.802717	-1.42984	-1.39572	-1.20399	-1.49326	-1.3465	1.18733	-1.24136	-1.66756	-1.42551	-1.77601	Translation	PM	0.101523	0.866255	P41214	EIF2D	Eukaryotic translation initiation factor 2D	P41214
-2.15686	-0.990124	-1.66878	-1.5178	-1.17159	-1.45517	-1.18529	1.29378	-1.29674	-1.77591	-1.78426	-1.74482	Translation	PM	0.107916	0.868696	P20042	EIF2S2	Eukaryotic translation initiation factor 2 subunit 2	P20042
-2.11664	-1.53249	-1.87172	-1.42556	-1.19848	-1.54336	-1.36945	1.94514	-1.38938	-1.83413	-1.51409	-1.88156	Translation	PM	0.176444	0.881677	Q6PKG0	LARP1	La-related protein 1	Q6PKG0
-1.41503	-1.42518	-1.84449	-1.38232	-1.27596	-1.24047	-0.905025	1.33531	-1.43799	-1.71787	-1.83755	-1.88664	Translation	endosome-vesicle	0.184617	0.790582	Q9H1I8	ASCC2	Activating signal cointegrator 1 complex subunit 2	Q9H1I8
-1.5679	-1.37039	-1.80937	-1.20256	-1.04517	-1.47276	-1.15173	1.67327	-1.49725	-1.94506	-1.57762	-1.94926	Translation	endosome-vesicle	0.165031	0.806822	Q8N3C0	ASCC3	Activating signal cointegrator 1 complex subunit 3	Q8N3C0
-1.55717	-1.41391	-1.74309	-1.57594	-1.02456	-1.14946	-1.54646	1.64361	-1.63164	-2.01515	-1.56445	-1.94874	Translation	endosome-vesicle	0.0974022	0.83461	A0A5F9ZHP1;Q8N9N2-2	ASCC1	Isoform of Q8N9N2, KH domain-containing protein;Isoform of Q8N9N2, Isoform 2 of Activating signal cointegrator 1 complex subunit 1	A0A5F9ZHP1;Q8N9N2-2
-1.71736	-0.892785	-1.79968	-1.33043	-1.22986	-1.73817	-1.55433	1.18905	-1.10982	-1.22415	-1.69996	-1.84289	Translation	PM	0.219729	0.808321	Q14152	EIF3A	Eukaryotic translation initiation factor 3 subunit A	Q14152
-1.61282	-1.32268	-1.80106	-1.05569	-1.32302	-1.82311	-1.58139	1.2314	-1.22104	-1.34965	-1.82861	-1.81216	Translation	PM	0.176184	0.820309	P55884;P55884-2	EIF3B	Eukaryotic translation initiation factor 3 subunit B;Isoform of P55884, Isoform 2 of Eukaryotic translation initiation factor 3 subunit B	P55884;P55884-2
-1.44703	-1.59461	-1.8358	-1.07053	-1.35765	-1.65351	-1.51128	1.46761	-1.31485	-1.68573	-2.0062	-1.7976	Translation	PM	0.131848	0.860672	Q99613	EIF3C	Eukaryotic translation initiation factor 3 subunit C	Q99613
-1.67315	-1.44113	-1.83258	-1.37018	-1.08894	-1.72405	-1.67058	1.9549	-1.35163	-1.93083	-1.62543	-1.83575	Translation	Peroxisome	0	0.856219	Q9HAU5	UPF2	Regulator of nonsense transcripts 2	Q9HAU5
-1.47767	-1.40565	-1.71947	-1.12424	-1.14849	-1.75269	-1.62662	1.68805	-1.31293	-2.0567	-1.80945	-1.68928	Translation	Nucleus	0	0.859214	O75821	EIF3G	Eukaryotic translation initiation factor 3 subunit G	O75821
-1.8023	-1.08081	-1.44693	-1.43486	-1.20931	-1.5415	-1.76061	1.38933	-0.907421	-1.86355	-1.77037	-1.63973	Translation	LD	0	0.871853	Q96QR8	PURB	Transcriptional activator protein Pur-beta	Q96QR8
-1.62427	-0.983239	-1.59775	-1.30018	-1.60845	-1.53266	-1.58468	1.41818	-1.2094	-1.64704	-1.63308	-1.54611	Translation	PM	0	0.945589	Q9BY44	EIF2A	Eukaryotic translation initiation factor 2A	Q9BY44
-1.47478	-0.948681	-1.66221	-1.44105	-1.50037	-1.5433	-1.62957	1.59605	-1.53926	-1.81348	-1.4204	-1.76639	Translation	Nucleus	0	0.934992	P46783	RPS10	40S ribosomal protein S10	P46783
-1.20611	-1.24876	-1.62983	-1.39517	-1.37158	-1.68328	-1.57551	1.59524	-1.44555	-1.81287	-1.77443	-1.66542	Translation	Nucleus	0	0.852488	A0A087WZK9;B3KS98;O15372	EIF3H	Isoform of O15372, Eukaryotic translation initiation factor 3 subunit H;Isoform of O15372, Eukaryotic translation initiation factor 3 subunit H;Eukaryotic translation initiation factor 3 subunit H	A0A087WZK9;B3KS98;O15372
-0.416402	-1.58104	-1.50564	-0.699836	-1.3359	-1.41182	-0.986199	-0.236235	-0.997202	-1.07408	-1.60992	-1.60394	Translation	protein-complex	0.214591	0.674527	Q5VYS8;Q5VYS8-6	TUT7	Terminal uridylyltransferase 7;Isoform of Q5VYS8, Isoform 6 of Terminal uridylyltransferase 7	Q5VYS8;Q5VYS8-6
-0.997454	-0.940204	-1.19558	-1.19001	-1.21888	-1.59987	-0.533112	-0.021147	-1.008	-0.874014	-1.27255	-1.23862	Translation	Peroxisome	0.344774	0.472692	P62273	RPS29	40S ribosomal protein S29	P62273
-1.67251	-0.651222	-1.72834	-1.21655	-1.46322	-1.17071	-1.1184	0.203184	-1.6351	-1.6879	-0.974641	-1.74806	Translation	endosome-vesicle	0.297804	0.796146	P06730;P06730-2	EIF4E	Eukaryotic translation initiation factor 4E;Isoform of P06730, Isoform 2 of Eukaryotic translation initiation factor 4E	P06730;P06730-2
-1.52347	-1.06725	-1.65281	-1.40612	-1.40935	-0.825431	-1.34424	-0.0246885	-0.92476	-1.31524	-0.804297	-1.70179	Translation	LD	0.165475	0.707016	P05387	RPLP2	60S acidic ribosomal protein P2	P05387
-1.26501	-1.18093	-1.24037	-1.09924	-0.96945	-0.773912	-1.33495	0.168727	-1.1705	-1.85104	-1.30875	-1.71693	Translation	Lysosome	0.101119	0.736194	H3BLV9;Q96SB4;Q96SB4-3;Q96SB4-4	SRPK1	Isoform of Q96SB4, Protein kinase domain-containing protein (Fragment);SRSF protein kinase 1;Isoform of Q96SB4, Isoform 1 of SRSF protein kinase 1;Isoform of Q96SB4, Isoform 3 of SRSF protein kinase 1	H3BLV9;Q96SB4;Q96SB4-3;Q96SB4-4
-1.31086	-0.892044	-1.82899	-1.14624	-0.673522	-1.44954	-0.737938	-0.476018	-1.26497	-1.92714	-1.41535	-1.97989	Translation	endosome-vesicle	0.416385	0.649547	Q15650	TRIP4	Activating signal cointegrator 1	Q15650
-0.72046	-0.792108	-1.69351	-1.63037	-0.996079	-1.50836	-1.60114	0.0220631	-1.33466	-1.4472	-0.584982	-1.79992	Translation	endosome-vesicle	0.332574	0.7375	Q8TEQ6	GEMIN5	Gem-associated protein 5	Q8TEQ6
-0.510988	-1.11215	-0.94992	-1.38094	-0.706718	-1.23505	-1.52112	-0.0563188	-0.964001	-1.35912	-1.39349	-1.56739	Translation	Lysosome	0.291317	0.640468	P62266	RPS23	40S ribosomal protein S23	P62266
-0.313023	-1.05783	-1.37231	-1.34975	-0.927476	-1.11509	-1.61153	0.00905113	-1.1523	-1.60783	-1.43655	-1.46004	Translation	protein-complex	0.376878	0.690495	Q86TN4;Q86TN4-4	TRPT1	tRNA 2'-phosphotransferase 1;Isoform of Q86TN4, Isoform 4 of tRNA 2'-phosphotransferase 1	Q86TN4;Q86TN4-4
-0.581153	-1.06176	-1.52939	-1.3912	-1.52758	-1.5911	-1.5312	0.486462	-1.12056	-1.55635	-1.4759	-1.49456	Translation	PM	0	0.927407	Q9H6S0	YTHDC2	3'-5' RNA helicase YTHDC2	Q9H6S0
-0.723061	-0.885373	-1.57236	-1.24617	-1.61543	-1.43855	-1.77745	0.118503	-1.30983	-1.82014	-1.18859	-1.32765	Translation	Cytoplasm	0.474474	0.805283	Q7L1Q6;Q7L1Q6-3;Q7L1Q6-4	BZW1	Basic leucine zipper and W2 domain-containing protein 1;Isoform of Q7L1Q6, Isoform 3 of Basic leucine zipper and W2 domain-containing protein 1;Isoform of Q7L1Q6, Isoform 4 of Basic leucine zipper and W2 domain-containing protein 1	Q7L1Q6;Q7L1Q6-3;Q7L1Q6-4
-0.667072	-1.02456	-1.7892	-1.33463	-1.37939	-1.74412	-1.82208	0.685962	-1.47935	-1.56576	-1.14757	-1.70448	Translation	endosome-vesicle	0.287136	0.719753	O00303	EIF3F	Eukaryotic translation initiation factor 3 subunit F	O00303
-1.09863	-0.600848	-1.62594	-1.35985	-1.91567	-1.27093	-1.77207	0.9099	-1.29137	-2.06767	-1.46517	-1.38506	Translation	Cytoplasm	0.230152	0.848189	P61221	ABCE1	ATP-binding cassette sub-family E member 1	P61221
-0.842036	-1.04668	-1.47423	-0.8911	-0.974363	-1.64908	-1.29643	0.372257	-1.11694	-1.44442	-0.931843	-1.33107	Translation	protein-complex	0.130946	0.388721	Q7L2H7	EIF3M	Eukaryotic translation initiation factor 3 subunit M	Q7L2H7
-0.945018	-1.75317	-1.49422	-0.704402	-1.14328	-1.7353	-1.63341	0.466114	-1.06209	-1.53711	-1.21775	-1.49461	Translation	Cytoplasm	0.180623	0.914699	E7ERK9;Q9UI10;Q9UI10-2;Q9UI10-3	EIF2B4	Isoform of Q9UI10, Translation initiation factor eIF-2B subunit delta;Translation initiation factor eIF-2B subunit delta;Isoform of Q9UI10, Isoform 2 of Translation initiation factor eIF-2B subunit delta;Isoform of Q9UI10, Isoform 3 of Translation initiation factor eIF-2B subunit delta	E7ERK9;Q9UI10;Q9UI10-2;Q9UI10-3
-0.458643	-1.45424	-1.59861	-0.782332	-1.41551	-1.26643	-1.39379	0.674952	-0.913665	-1.65863	-1.59465	-1.48498	Translation	protein-complex	0.185235	0.765805	A0A1W2PRV5;E7EQZ4;Q16637;Q16637-3	SMN2;SMN1;SMN2;SMN1	Isoform of Q16637, Tudor domain-containing protein;Isoform of Q16637, Tudor domain-containing protein;Survival motor neuron protein;Isoform of Q16637, Isoform SMN-delta7 of Survival motor neuron protein	A0A1W2PRV5;E7EQZ4;Q16637;Q16637-3
-1.26542	-0.273028	-1.17628	-1.87013	-1.28798	-1.26439	-1.37819	0.767751	-1.43099	-1.57266	-1.19684	-1.4647	Translation	Lysosome	0.136481	0.761331	P27635;X1WI28	RPL10	60S ribosomal protein L10;Isoform of P27635, Ribosomal_L16 domain-containing protein (Fragment)	P27635;X1WI28
-1.6956	-1.16963	-1.35035	-1.05063	-1.306	-1.65698	-1.25458	0.652387	-1.51803	-0.53039	-1.57026	-1.81473	Translation	PM	0.257565	0.741226	P62277	RPS13	40S ribosomal protein S13	P62277
-1.56977	-1.3431	-1.86043	-0.270336	-0.88144	-1.07243	-1.12553	0.768662	-1.42482	-1.49648	-1.31935	-1.67044	Translation	endosome-vesicle	0.309662	0.615013	P53582	METAP1	Methionine aminopeptidase 1	P53582
-1.56288	-1.37136	-1.70296	-0.382106	-1.13607	-1.68498	-1.03604	0.776714	-1.60837	-1.78064	-1.35681	-1.81161	Translation	PM	0.122472	0.773084	P42766	RPL35	60S ribosomal protein L35	P42766
-1.57784	-1.70195	-1.58657	-1.02252	-0.821146	-1.25195	-1.24481	0.883904	-1.57144	-1.5421	-1.26859	-1.83076	Translation	LD	0.235101	0.704429	P62241	RPS8	40S ribosomal protein S8	P62241
-1.06131	-1.54668	-1.68245	-0.397702	-1.42235	-1.41343	-1.92921	0.852622	-1.36893	-1.48299	-1.12026	-1.66861	Translation	endosome-vesicle	0.363705	0.629575	P60228	EIF3E	Eukaryotic translation initiation factor 3 subunit E	P60228
-1.39887	-1.06245	-1.72596	-0.589272	-1.3646	-1.4703	-1.77291	0.778428	-1.45937	-1.41696	-1.62531	-1.79454	Translation	Nucleus	0	0.812066	Q13347	EIF3I	Eukaryotic translation initiation factor 3 subunit I	Q13347
-0.940914	-1.60673	-1.49333	0.00893751	-1.31685	-1.55463	-1.83234	-0.248457	-1.10063	-1.19317	-1.07391	-1.29536	endosome-vesicle	Translation	0.966199	0.569063	P49770	EIF2B2	Translation initiation factor eIF-2B subunit beta	P49770
-1.23277	-1.42745	-1.50947	-0.0192933	-1.33878	-1.34848	-1.76769	0.448631	-1.3329	-0.925412	-1.34684	-1.52226	Translation	Lysosome	0.0484685	0.717924	K7ELC7;P61353	RPL27	Isoform of P61353, 60S ribosomal protein L27 (Fragment);60S ribosomal protein L27	K7ELC7;P61353
-2.06793	-0.67798	-1.42749	-0.197222	-0.965447	-1.66251	-1.55692	0.772144	-1.74917	-2.19866	-1.66489	-1.66018	Translation	Mitochondria	0	0.593354	P20290	BTF3	Transcription factor BTF3	P20290
-1.45592	-0.87319	-1.88328	-1.22969	-1.00683	-1.47947	-1.04986	1.19451	-1.72052	-2.50251	-1.59016	-1.80401	Translation	endosome-vesicle	0.379184	0.862683	Q04637;Q04637-3;Q04637-9	EIF4G1	Eukaryotic translation initiation factor 4 gamma 1;Isoform of Q04637, Isoform B of Eukaryotic translation initiation factor 4 gamma 1;Isoform of Q04637, Isoform 9 of Eukaryotic translation initiation factor 4 gamma 1	Q04637;Q04637-3;Q04637-9
-1.87096	-1.23924	-1.9179	-0.491415	-1.21059	-0.685431	-1.12276	0.696214	-1.66401	-2.41219	-1.42995	-1.92706	Translation	endosome-vesicle	0.438234	0.873136	A0A087WUT6;O60841	EIF5B	Isoform of O60841, Eukaryotic translation initiation factor 5B;Eukaryotic translation initiation factor 5B	A0A087WUT6;O60841
-1.72143	-1.34799	2.18882	-1.57189	-1.35397	-1.83372	-1.28485	-1.47762	-1.47252	-1.80957	-1.629	-1.66475	Lysosome	Golgi apparatus	0	0.965678	Q92484;Q92484-2	SMPDL3A	Acid sphingomyelinase-like phosphodiesterase 3a;Isoform of Q92484, Isoform 2 of Acid sphingomyelinase-like phosphodiesterase 3a	Q92484;Q92484-2
-1.12931	-1.06889	-1.6611	-1.78617	-1.63207	-1.24548	0.351346	-1.41143	-1.41128	-0.771585	-1.03953	-1.21324	ER	Nucleus	0.220429	0.67277	O14880	MGST3	Microsomal glutathione S-transferase 3	O14880
-1.30859	-1.13622	-1.26679	-1.40331	-1.23594	-1.67897	1.01168	-1.58542	-1.41571	-0.663653	-1.54948	-1.16252	ER	PM	0.470164	0.712375	Q9NUT2;Q9NUT2-2;Q9NUT2-4;Q9NUT2-5	ABCB8	Mitochondrial potassium channel ATP-binding subunit;Isoform of Q9NUT2, Isoform 2 of Mitochondrial potassium channel ATP-binding subunit;Isoform of Q9NUT2, Isoform 4 of Mitochondrial potassium channel ATP-binding subunit;Isoform of Q9NUT2, Isoform 5 of Mitochondrial potassium channel ATP-binding subunit	Q9NUT2;Q9NUT2-2;Q9NUT2-4;Q9NUT2-5
-1.33595	-1.42778	-1.51364	-1.72962	-1.39332	-1.52355	-0.318472	-0.852053	-0.657071	-2.03516	-0.3396	-1.50735	ER	Mitochondria	0.405457	0.655888	P30038	ALDH4A1	Delta-1-pyrroline-5-carboxylate dehydrogenase, mitochondrial	P30038
-1.41692	-1.10036	-1.58918	-2.1704	-1.60107	-1.17314	-0.842878	-1.0159	-0.596872	-1.18309	0.228133	-1.26153	LD	Peroxisome	0.485425	0.584576	Q9BY49	PECR	Peroxisomal trans-2-enoyl-CoA reductase	Q9BY49
-1.793	-1.60795	-1.16559	-1.79948	-2.18059	-0.923768	0.455705	-1.68926	-0.486707	-1.49204	-0.916808	-1.55283	ER	LD	0.983206	0.691261	Q8N2F6;Q8N2F6-3	ARMC10	Armadillo repeat-containing protein 10;Isoform of Q8N2F6, Isoform 3 of Armadillo repeat-containing protein 10	Q8N2F6;Q8N2F6-3
-1.88096	-1.27191	-1.60371	-1.64961	-1.35796	-0.833326	0.125608	-1.75222	-0.774074	-1.72822	-0.631051	-1.41874	ER	LD	0.485973	0.731014	Q6YN16	HSDL2	Hydroxysteroid dehydrogenase-like protein 2	Q6YN16
-1.85083	-1.56571	-1.86131	-2.63153	-1.85085	-1.59704	0.374852	-1.2784	-0.767615	-1.7774	-1.18006	-1.35362	ER	Nucleus	0.513956	0.89081	A0A0C4DGA2;O75521;O75521-2	ECI2	Isoform of O75521, ACB domain-containing protein;Enoyl-CoA delta isomerase 2;Isoform of O75521, Isoform 2 of Enoyl-CoA delta isomerase 2	A0A0C4DGA2;O75521;O75521-2
[truncated: 4,148 more rows]

## Sheet: S5B assignments adipocytes
protein-complex	Cytoplasm	Lysosome	endosome-vesicle	Mitochondria	Nucleus	Golgi apparatus	ER	Translation	PM	LD	Peroxisome	First Organelle	Second Organelle	Alpha	Corr	ProteinGroups	Genes	ProteinDescriptions	UniProtIds
[truncated: 5,530 more rows]

[truncated: 3 more sheets: S5C dual localizations, S5D UMAP_data, S5E accuracies]
