# Supplementary material for: A spatiotemporal proteomic map of human adipogenesis
Source: Nat Metab. 2024 Apr 2;6(5):861–79. doi: 10.1038/s42255-024-01025-8 (PMC11132986; doi:10.1038/s42255-024-01025-8)
Supplement: Supplementary file 18 — Statistical Source Data Extended Data Fig. 6. [file 42255_2024_1025_MOESM18_ESM.xlsx]

## Sheet: Profiles A,B,C
Preadipocyte FR01	Preadipocyte FR02	Preadipocyte FR03	Preadipocyte FR04	Preadipocyte FR05	Preadipocyte FR06	Preadipocyte FR07	Preadipocyte FR08	Preadipocyte FR09	Preadipocyte FR10	Preadipocyte FR11	Preadipocyte FR12	Preadipocyte FR13	Preadipocyte FR14	Preadipocyte FR15	Preadipocyte FR16	Preadipocyte FR17	Preadipocyte FR18	Preadipocyte FR19	Preadipocyte FR20	Preadipocyte FR21	Preadipocyte FR22	Preadipocyte FR23	Preadipocyte FR24	Adipocyte FR01	Adipocyte FR02	Adipocyte FR03	Adipocyte FR04	Adipocyte FR05	Adipocyte FR06	Adipocyte FR07	Adipocyte FR08	Preadipocyte FR09	Adipocyte FR10	Adipocyte FR11	Adipocyte FR12	Adipocyte FR13	Adipocyte FR14	Adipocyte FR15	Adipocyte FR16	Adipocyte FR17	Adipocyte FR18	Adipocyte FR19	Adipocyte FR20	Adipocyte FR21	Adipocyte FR22	Adipocyte FR23	Adipocyte FR24	Genes	UniProtIds
1	0.0740505	0.0860802	0.0433245	0.0546522	0.0361489	0.0427301	0.0262299	0.0424481	0.0397099	0.0285765	0.0548116	0.00669914	0.00933518	0.00104535	0.00779357	0.00751447	0	0.004007	0.0137816	0.0275802	0.0217001	0.0282084	0.024607	0.527041	0.255697	0.663735	0.54488	0.753394	0.714607	0.182549	0.38648	0.434394	0.240509	0.4378	0.254428	0.517638	0	0.0179063	0.123208	0.234242	0.613269	0.631346	0.662243	0.542102	0.70477	1	0.865474	PLIN2	Q99541
0.314469	0	0.0179014	0.138659	0.141605	0.236155	0.359684	0.261014	0.0919441	0.174365	0.18547	0.203739	0.618887	0.319029	0.770998	0.85123	1	0.323972	0.355492	0.772338	0.49434	0.32446	0.272319	0.211781	1	0.000852238	0.0096592	0.0178041	0.0363871	0.050767	0.0477946	0.0415181	0.0412573	0.0344368	0.0413577	0.0353138	0.027034	0.0314758	0.0172123	0.0101067	0.00609832	0.0044712	0.004342	0.00466995	0	0.00488827	0.0078374	0.00401324	ABHD5	Q8WTS1
0.0691422	0.094047	0.0373178	0.375219	0.439129	1	0.817601	0.324288	0.60074	0.455733	0.379598	0.460643	0.163584	0.0575947	0.0529813	0	0.0181964	0.0020792	0.0879465	0.154824	0.457606	0.328406	0.267561	0.294947	0	0.723301	0.828699	0.355147	0.104836	0.431051	0.522544	0.796971	0.828967	0.596185	0.55864	0.529615	0.510012	0.411948	0.532637	0.347258	0.0867578	0.0723001	0.16095	0.311352	0.571895	0.359348	0.409505	1	EWSR1	B0QYK0;Q01844;Q01844-3;Q01844-5;Q01844-6

## Sheet: S6D_Organelle abundance
Scaled to 100%	D00	D02	D04	D06	D10	D12	D14
Cytoplasm (44.1%)	0.513819	0.465064	0.455817	0.424893	0.407944	0.414511	0.407242
Mitochondria (12%)	0.0522534	0.0735373	0.0868788	0.129219	0.163358	0.179033	0.190014
Translation (9%)	0.0989249	0.101417	0.0982779	0.0932205	0.0848214	0.0755406	0.0762485
protein-complex (4%)	0.0390732	0.0392582	0.0390442	0.046254	0.0505423	0.0496956	0.0470036
Nucleus (6%)	0.0698118	0.0739603	0.0707898	0.0618303	0.0552346	0.0520869	0.0476363
PM (3%)	0.0262679	0.0301758	0.0304156	0.0324621	0.0303649	0.0274626	0.0268757
ER (12%)	0.106869	0.11817	0.115012	0.115424	0.119541	0.117467	0.122715
endosome-vesicle (2.1%)	0.0211054	0.0228455	0.0247669	0.021175	0.0209217	0.0193015	0.0186221
Golgi apparatus (1.3%)	0.0139497	0.0136822	0.0123905	0.0136107	0.0131423	0.0125994	0.012077
Lysosome (1.1%)	0.0071553	0.00931937	0.0106449	0.0125068	0.0125126	0.0127691	0.0115686
LD (4.7%)	0.050597	0.0523046	0.0555962	0.0487822	0.0407963	0.0386392	0.0391157
Peroxisome (0.1%)	0.000173244	0.000266561	0.000365769	0.000622337	0.000820474	0.000893675	0.000881504
Total	0.999827	0.999733	0.999634	0.999378	0.99918	0.999106	0.999118

## Sheet: S6E_Localization
labels	Cytoplasm	endosome-vesicle	ER	Golgi apparatus	LD	Lysosome	Mito	Nucleus	Peroxisome	PM	Protein synthesis	protein-complex
Cytoplasm	973	13	2	1	0	1	19	69	0	4	6	38
endosome-vesicle	36	49	1	6	0	1	0	2	0	13	16	20
ER	6	5	244	1	1	2	14	1	0	3	19	1
Golgi apparatus	6	8	5	85	0	1	4	0	0	5	0	1
LD	16	1	31	4	0	1	16	17	0	18	4	1
Lysosome	0	1	0	0	0	50	0	0	0	5	0	0
Mito	15	1	8	2	2	0	431	9	0	2	3	1
Nucleus	14	0	2	1	0	0	11	287	0	2	7	0
Peroxisome	0	0	9	0	0	0	1	0	1	0	0	0
PM	0	3	10	1	1	3	1	2	0	87	6	0
Protein synthesis	17	9	2	1	0	0	1	12	0	3	188	12
protein-complex	35	3	0	0	0	0	2	3	0	0	4	141

## Sheet: S6J Heatmap SLC25A10 D00 D14
SGBS_D00	hAPC_D00	TERT-hAPC_D00	hWA_D00	SGBS_D14	hAPC_D14	TERT-hAPC_D14	hWA_D14	FastaFiles	IsProteotypic	PeptidePosition	IsProteinGroupSpecific	IsGeneSpecific	num	ProteinGroups	Genes	ProteinDescriptions	AllOccurringProteinAccessions	StrippedSequence
NaN	NaN	NaN	NaN	15.9201	NaN	15.6206	14.1095	UP000005640_9606_2020;UP000005640_9606_additional_2020	FALSE	10	FALSE	TRUE	1	Q9UBX3;Q9UBX3-2	SLC25A10	Mitochondrial dicarboxylate carrier;Isoform of Q9UBX3, Isoform 2 of Mitochondrial dicarboxylate carrier	Q9UBX3;F6RGN5;I3L3N9;Q9UBX3-2	WYFGGLASCGAACCTHPLDLLK
11.9051	11.7223	NaN	NaN	15.4135	14.8662	16.0231	12.432	UP000005640_9606_2020;UP000005640_9606_additional_2020	FALSE	32	FALSE	TRUE	2	Q9UBX3;Q9UBX3-2	SLC25A10	Mitochondrial dicarboxylate carrier;Isoform of Q9UBX3, Isoform 2 of Mitochondrial dicarboxylate carrier	Q9UBX3;F6RGN5;Q9UBX3-2	VHLQTQQEVK
14.1097	13.7935	14.4424	13.9948	16.91	17.2349	18.5713	15.2415	UP000005640_9606_2020;UP000005640_9606_additional_2020	FALSE	79	FALSE	FALSE	3	Q9UBX3;Q9UBX3-2	SLC25A10	Mitochondrial dicarboxylate carrier;Isoform of Q9UBX3, Isoform 2 of Mitochondrial dicarboxylate carrier	Q9UBX3;B4DLN1;F6RGN5;I3L1E8;Q9UBX3-2	FAIYETVR
13.2603	15.0868	14.9296	14.3005	15.6868	17.6892	19.2743	14.8768	UP000005640_9606_2020;UP000005640_9606_additional_2020	FALSE	92	FALSE	FALSE	4	Q9UBX3;Q9UBX3-2	SLC25A10	Mitochondrial dicarboxylate carrier;Isoform of Q9UBX3, Isoform 2 of Mitochondrial dicarboxylate carrier	Q9UBX3;B4DLN1;F6RGN5;I3L1E8;Q9UBX3-2	GSQGPLPFHEK
14.9288	15.598	15.5891	14.6992	17.683	17.8786	17.8832	14.9212	UP000005640_9606_2020;UP000005640_9606_additional_2020	FALSE	103	FALSE	FALSE	5	Q9UBX3;Q9UBX3-2	SLC25A10	Mitochondrial dicarboxylate carrier;Isoform of Q9UBX3, Isoform 2 of Mitochondrial dicarboxylate carrier	Q9UBX3;B4DLN1;F6RGN5;I3L1E8;Q9UBX3-2	VLLGSVSGLAGGFVGTPADLVNVR
13.2944	13.2741	12.5831	12.8409	16.6292	16.6691	17.4145	13.466	UP000005640_9606_2020;UP000005640_9606_additional_2020	FALSE	140	FALSE	FALSE	6	Q9UBX3;Q9UBX3-2	SLC25A10	Mitochondrial dicarboxylate carrier;Isoform of Q9UBX3, Isoform 2 of Mitochondrial dicarboxylate carrier	Q9UBX3;B4DLN1;F6RGN5;Q9UBX3-2	NYAHALDGLYR
NaN	12.7169	NaN	12.0147	13.4341	15.2659	14.8766	11.835	UP000005640_9606_2020;UP000005640_9606_additional_2020	FALSE	160	FALSE	FALSE	7	Q9UBX3;Q9UBX3-2	SLC25A10	Mitochondrial dicarboxylate carrier;Isoform of Q9UBX3, Isoform 2 of Mitochondrial dicarboxylate carrier	Q9UBX3;B4DLN1;F6RGN5;Q9UBX3-2	LFSGATMASSR
15.9152	15.5567	14.9017	16.1882	14.2801	15.0351	15.2157	15.5968	UP000005640_9606_additional_2020	TRUE	271	TRUE	TRUE	8	F6RGN5	SLC25A10	Isoform of Q9UBX3, Mitochondrial dicarboxylate carrier	F6RGN5	PDTLGSSK
NaN	13.9458	13.7157	13.505	14.3636	17.266	18.1588	14.9239	UP000005640_9606_2020;UP000005640_9606_additional_2020	FALSE	247;256	FALSE	FALSE	9	Q9UBX3;Q9UBX3-2	SLC25A10	Mitochondrial dicarboxylate carrier;Isoform of Q9UBX3, Isoform 2 of Mitochondrial dicarboxylate carrier	Q9UBX3;B4DLN1;Q9UBX3-2	LGPLAFYK
NaN	12.3541	13.2542	NaN	14.4708	16.1602	16.6114	12.8063	UP000005640_9606_2020;UP000005640_9606_additional_2020	FALSE	263;272	FALSE	FALSE	10	Q9UBX3;Q9UBX3-2	SLC25A10	Mitochondrial dicarboxylate carrier;Isoform of Q9UBX3, Isoform 2 of Mitochondrial dicarboxylate carrier	Q9UBX3;B4DLN1;Q9UBX3-2	LIPHTVLTFVFLEQLR

## Sheet: S6G,H,I SLC25A10 unique_pep
PDTLGSSK	SGBS			hAPC			TERT-hAPC			hWA				SVF	pAC	WAT
0:00:00	15.9152	15.7885	16.1083	15.377	15.5567	15.8459	14.7679	14.9017	15.1392	16.4545	16.1882	15.9567		19.2589	15.0866	17.0313
1:00:00				15.5396	15.4562	15.4849	14.9911	15.0773	15.5511	15.9193	16.182	16.3426		19.4635	16.166	16.8372
2:00:00	16.3083	16.0721	15.5675	15.9022	15.5081	15.6622	15.6493	15.2975	15.3596	16.9145	16.3043	16.5906		19.35	16.2353	16.957
4:00:00	15.962	15.873	16.069	16.0776	15.8687	16.0069	15.1578	15.4123	15.6313	16.6085	16.5118			19.4334	16.2614	17.1416
6:00:00	14.8723	14.7745	14.4499	15.8039	15.8772	15.8628	15.4727	15.2323	15.578	16.312	16.6957	16.3594			16.6984	15.7192
8:00:00				15.5351	15.4434	15.5953	15.3747	15.2834	15.262	16.5098	16.4165	16.3207		19.0893	16.1256	16.9342
10:00:00	14.4227	14.4018	14.3578	15.3274	15.1944	15.6608	15.0268	15.1378	14.8438	16.1166	16.134	16.2387		19.5901	15.9291	16.8123
12:00:00	14.6059	14.4724	14.614	14.7265	14.8291	14.999	15.0325	15.1373	15.0107	15.5746	15.7016	15.5959
14:00:00	14.2801	14.4494	14.2773	15.3891	15.0351	14.8003	15.2523	15.2157	15.0548	15.56	15.7964	15.5968
LGPLAFYK	SGBS			hAPC			TERT-hAPC			hWA				SVF	pAC	WAT
0:00:00		11.338		13.552	13.9458	14.0144	13.7892	13.6928	13.7157	13.303	13.505	13.7811		16.4099	19.3007	17.9594
1:00:00				13.5694	14.1513	14.0385	14.2097	14.2758	14.5619	13.2342	13.4783	14.7105		16.6884	19.2897	17.6401
2:00:00	11.6878	12.003	11.1702	14.0896	14.1872	13.6916	14.6183	14.38	14.3185	14.0632	14.2441	13.998		16.8709	19.7154	17.919
4:00:00		12.146	11.8091	14.2451	14.2395	14.3223	14.5068	14.6858	14.8929	14.1091	14.4999			17.0212	19.3053	17.4476
6:00:00	12.9315	12.6472	12.7147	15.0524	15.0472	14.6048	15.0558	15.2896	15.5689	14.2766	14.8082	15.2669		16.3403	19.0388	17.0985
8:00:00				15.7704	15.3841	15.3777	16.2658	16.1567	16.2866	14.6512	14.6293	15.0459		16.5093	19.5479	16.7147
10:00:00	14.392	14.4318	14.4955	16.427	15.9516	16.0793	17.2699	17.133	16.6565	15.0228	14.6229	14.722		16.2885	19.383	16.3517
12:00:00	14.5862	13.4876	13.5778	17.0237	16.7353	16.5317	18.2181	17.4594	18.2622	14.517	14.4698	14.3324
14:00:00	14.8122	14.1315	14.3636	17.2981	17.266	16.7283	18.6149	18.0493	18.1588	14.3641	15.0268	14.9239
LIPHTVLTFVFLEQLR	SGBS			hAPC			TERT-hAPC			hWA				SVF	pAC	WAT
0:00:00				12.3541	11.6926	12.5894	12.6536	13.2542	13.4275		12.569			15.6311	17.2762	16.0223
1:00:00				12.4642	13.024	12.6632	13.3067	14.0184	14.016	12.9397	11.6376	12.2529		15.6288	18.066	16.9301
2:00:00			12.1701	12.5584	12.4594	12.5314	14.3007	14.1673	13.7231	12.0487	12.0626	12.4541		16.1215	18.9865	16.9379
4:00:00	12.9863	13.0709	13.1693	12.9247	12.9691		13.3418	14.3207	14.6987	12.593	12.6198			16.3043	18.6234	16.6296
6:00:00	13.9223	12.9945	13.6779	14.6182	12.5281	13.7673	14.4549	15.2217	14.9489	13.2602	13.2327	12.2455		17.212	17.954	16.8091
8:00:00				14.307	14.3821	14.6571	15.1899	15.5901	16.3094			12.1758		15.7705	17.5639
10:00:00	15.5828	14.4503	14.9351	15.0422	15.102	14.7745	16.6873	16.4517	15.4019	14.1648	12.9683	12.1176		15.6925	18.1452	16.4561
12:00:00	14.8146	14.8657	14.3125	14.9858	15.4526	15.1711	17.0275	17.1391	18.2162	12.5346	12.4532	12.4764
14:00:00	14.4195	14.4708	14.9952	16.3451	16.1602	16.0731	18.3727	16.1868	16.6114	12.8063	13.0275	12.7553
