# Supplementary material for: A spatiotemporal proteomic map of human adipogenesis
Source: Nat Metab. 2024 Apr 2;6(5):861–79. doi: 10.1038/s42255-024-01025-8 (PMC11132986; doi:10.1038/s42255-024-01025-8)
Supplement: Supplementary file 19 — Statistical Source Data Extended Data Fig. 7. [file 42255_2024_1025_MOESM19_ESM.xlsx]

## Sheet: S7A,D BCAT levels
SGBS_D00	SGBS_D02	SGBS_D04	SGBS_D06	SGBS_D10	SGBS_D12	SGBS_D14	SGBS_D20	hAPC_D-02	hAPC_D00	hAPC_D01	hAPC_D02	hAPC_D04	hAPC_D06	hAPC_D08	hAPC_D10	hAPC_D12	hAPC_D14	TERT-hAPC_D-02	TERT-hAPC_D00	TERT-hAPC_D01	TERT-hAPC_D02	TERT-hAPC_D04	TERT-hAPC_D06	TERT-hAPC_D08	TERT-hAPC_D10	TERT-hAPC_D12	TERT-hAPC_D14	hWAS_D-02	hWAS_D00	hWAS_D01	hWAS_D02	hWAS_D04	hWAS_D06	hWAS_D08	hWAS_D10	hWAS_D12	hWAS_D14	T: ProteinGroups	T: Genes	T: ProteinDescriptions	T: Uniprot function
-1.93082	-0.858069	-0.127481	0.201336	0.322837	0.399797	0.657091	1.33531	-1.78063	-1.4548	-0.672118	-0.338723	0.697089	0.910334	0.703537	0.669877	0.423631	0.841802	-1.30857	-1.41578	-0.931215	-0.590905	-0.00847199	0.408111	0.711661	0.808926	1.03336	1.29289	-1.63486	-1.19805	-0.87718	0.154879	1.05597	1.26091	1.00129	0.576246	-0.143747	-0.195453	M0QXF9;O15382	BCAT2	Isoform of O15382, Branched-chain-amino-acid aminotransferase (Fragment);Branched-chain-amino-acid aminotransferase, mitochondrial	Catalyzes the first reaction in the catabolism of theessential branched chain amino acids leucine, isoleucine, andvaline. May also function as a transporter of branched chainalpha-keto acids.
1.43965	0.998827	0.430794	0.421579	-0.351011	-0.52351	-0.854712	-1.56161	1.16371	1.377	0.838074	0.533713	0.0988694	0.0608249	-0.431801	-0.94779	-1.20646	-1.48615	0.945991	1.2424	0.584215	0.626205	0.596934	0.259181	-0.508934	-0.710534	-1.38784	-1.64761	1.67352	1.17059	0.385775	0.895254	0.204683	-0.876934	-1.02724	-0.949688	-0.841594	-0.634366	P54687;P54687-4	BCAT1	Branched-chain-amino-acid aminotransferase, cytosolic;Isoform of P54687, Isoform 4 of Branched-chain-amino-acid aminotransferase, cytosolic	Catalyzes the first reaction in the catabolism of theessential branched chain amino acids leucine, isoleucine, andvaline.

## Sheet: S7C BCAT1_peptides
SGBS_D00	SGBS_D02	SGBS_D04	SGBS_D06	SGBS_D10	SGBS_D12	SGBS_D14	hAPC_D00	hAPC_D01	hAPC_D02	hAPC_D04	hAPC_D06	hAPC_D08	hAPC_D10	hAPC_D12	hAPC_D14	ThAPC_D00	ThAPC_D01	ThAPC_D02	ThAPC_D04	ThAPC_D06	ThAPC_D08	ThAPC_D10	ThAPC_D12	ThAPC_D14	hWA_D00	hWA_D01	hWA_D02	hWA_D04	hWA_D06	hWA_D08	hWA_D10	hWA_D12	hWA_D14	FastaFiles	IsProteotypic	PeptidePosition	IsProteinGroupSpecific	IsGeneSpecific	Order	Median	Median D00	Median D02	Median D04	Median D06	Median D10	Median D12	Median D14	Median D01	Median D08
D00	D02	D04	D06	D10	D12	D14	D00	D01	D02	D04	D06	D08	D10	D12	D14	D00	D01	D02	D04	D06	D08	D10	D12	D14	D00	D01	D02	D04	D06	D08	D10	D12	D14
SGBS	SGBS	SGBS	SGBS	SGBS	SGBS	SGBS	hAPC	hAPC	hAPC	hAPC	hAPC	hAPC	hAPC	hAPC	hAPC	ThAPC	ThAPC	ThAPC	ThAPC	ThAPC	ThAPC	ThAPC	ThAPC	ThAPC	hWA	hWA	hWA	hWA	hWA	hWA	hWA	hWA	hWA
NaN	NaN	NaN	NaN	NaN	NaN	NaN	1.2134	0.899752	0.671372	0.385552	0.146724	0.123677	-0.754083	-0.670552	-2.01584	1.83728	-0.14865	-0.581759	0.119943	-0.114947	-1.11187	NaN	NaN	NaN	1.36124	0.889685	-0.242296	-0.978467	-0.383221	-1.6414	NaN	0.541263	0.453196	UP000005640_9606_2020;UP000005640_9606_additional_2020	FALSE	28;29	FALSE	TRUE	PEP2	13.7141	15.3259	13.6687	13.828	13.7146	12.6904	12.973	14.6155	14.6518	12.8013
1.54345	0.934547	0.416581	-0.386382	-1.05	-0.371397	-1.0868	1.94573	0.557147	0.564427	NaN	0.116079	-0.895314	-0.771402	-0.646741	-0.869921	1.58288	1.22255	-0.0148231	0.0548383	-0.0413833	-1.90092	-0.184305	-0.148365	-0.570467	0.801224	1.5671	1.0882	0.144044	0.132617	-0.684948	-0.826238	-0.938869	-1.28313	UP000005640_9606_2020;UP000005640_9606_additional_2020	FALSE	74;75	FALSE	TRUE	PEP3	15.6721	16.55	16.1381	15.4665	15.7201	15.4526	15.4009	15.1486	16.0727	15.0437
1.50966	0.949672	0.411702	-0.101515	-0.788827	-0.985932	-0.994757	1.44746	0.915341	0.638855	0.362183	NaN	-0.75063	-0.870453	-1.08736	NaN	1.22665	1.01072	0.809135	0.44077	-0.0188044	-0.498855	-0.911298	-1.27068	NaN	1.31337	0.735599	1.16119	0.568857	-0.529258	-0.453136	-0.764257	-1.26622	-0.766145	UP000005640_9606_2020;UP000005640_9606_additional_2020	FALSE	109;110	FALSE	TRUE	PEP4	17.0518	18.4879	18.2217	17.6017	17.0246	16.4234	16.0707	16.1606	18.1003	16.8623
NaN	NaN	NaN	NaN	NaN	NaN	NaN	1.42991	0.932188	1.03692	0.266129	-0.0406431	-0.233073	-1.23381	-0.947685	-1.20994	1.00777	0.570699	0.319343	0.278062	-0.342213	NaN	-1.83366	NaN	NaN	1.27755	1.04115	0.742381	-0.131093	-0.769379	-1.4792	-1.30484	0.172748	0.450677	UP000005640_9606_2020;UP000005640_9606_additional_2020	FALSE	126;127	FALSE	TRUE	PEP5	14.1655	15.0404	14.6122	13.9603	13.4456	13.4206	13.6645	14.2845	14.758	13.1172
NaN	NaN	NaN	NaN	NaN	NaN	NaN	0.745874	0.458014	NaN	NaN	NaN	NaN	NaN	NaN	NaN	NaN	NaN	NaN	NaN	NaN	NaN	NaN	NaN	NaN	0.615992	-0.0365339	0.392109	0.389931	NaN	NaN	NaN	NaN	NaN	UP000005640_9606_2020;UP000005640_9606_additional_2020	FALSE	146;147	FALSE	TRUE	PEP7	15.2696	15.6311	15.5082	15.6318	15.2488	NaN	NaN	14.9462	15.327	15.0042
1.03901	1.06971	0.665548	0.200898	-0.545404	-1.06739	-1.36238	NaN	1.43806	1.23685	0.139578	0.361084	-0.17713	-1.25491	-0.62058	-1.12296	1.56018	0.85021	0.563205	0.488075	0.315293	-0.460216	-0.665075	-1.23007	-1.42161	1.79139	0.633867	0.90457	-0.284574	-0.404537	-1.25758	-1.29844	-0.20852	0.123822	UP000005640_9606_2020;UP000005640_9606_additional_2020	FALSE	163;164	FALSE	TRUE	PEP8	15.5823	16.7924	16.2778	15.7403	15.4806	15.128	14.9001	14.6682	16.1014	15.1006
NaN	NaN	NaN	NaN	NaN	NaN	NaN	0.881387	0.798095	-0.543203	-1.13628	NaN	NaN	NaN	NaN	NaN	NaN	NaN	NaN	NaN	NaN	NaN	NaN	NaN	NaN	1.19453	1.15062	NaN	NaN	NaN	-1.04196	-0.883963	-0.593154	0.173924	UP000005640_9606_2020;UP000005640_9606_additional_2020	FALSE	309;310	FALSE	TRUE	PEP9	11.5818	12.491	11.5148	11.6406	11.4546	11.1199	11.3261	12.0547	12.4421	10.9948
1.07612	0.204882	-0.662056	NaN	NaN	NaN	NaN	1.58977	0.804532	0.609864	0.314005	-0.127745	-0.567269	-0.928465	-1.27701	NaN	1.04972	0.949424	0.574306	0.236771	-0.247372	-0.955575	NaN	NaN	NaN	1.59169	0.524456	1.16766	0.257058	-0.258036	-0.628959	-0.615255	-1.07097	-0.83307	UP000005640_9606_2020;UP000005640_9606_additional_2020	FALSE	346;347	FALSE	TRUE	PEP10	14.9548	16.2591	15.5459	14.8912	14.6622	14.6749	14.3149	14.214	15.6617	14.4843
[truncated: 12 more columns]

## Sheet: S7F primary_samples_t-test
Genes	ProteinGroups	Pathway	Student's T-test Significant pAC_SVF (paired, FDR:0.05; unimputed; min. 3 valid in at least one condition)	SVF_1	SVF_2	SVF_3	SVF_4	SVF_5	SVF_6	SVF_7	pAC_1	pAC_2	pAC_3	pAC_4	pAC_5	pAC_6	pAC_7	WAT_1	WAT_2	WAT_3	WAT_4	WAT_5	WAT_6	WAT_7	FastaFiles	GOBP name	GOMF name	GOCC name	Keywords	Corum name	Student's T-test significant	Student's T-test p-value pAC_SVF	Student's T-test q-value pAC_SVF	Student's T-test Difference pAC_SVF	Student's T-test Test statistic pAC_SVF	ProteinDescriptions	Uniprot function
IVD	A0A0A0MT83;P26440	BCAA_metabolism	+	16.6123	16.9943	16.2361	16.3039	16.4767	16.3602	16.0962	16.7861	17.4933	16.6717	16.8433	17.0251	17.2424	16.4389	16.5597	16.4973	16.1907	16.0895	16.0631	15.847	15.9475	UP000005640_9606_2020;UP000005640_9606_additional_2020	branched-chain amino acid catabolic process;fatty acid beta-oxidation using acyl-CoA dehydrogenase;leucine catabolic process	flavin adenine dinucleotide binding;isovaleryl-CoA dehydrogenase activity	mitochondrial matrix;mitochondrial membrane;mitochondrion;nucleoplasm	3D-structure;Acetylation;Alternative splicing;Coiled coil {ECO:0000256|SAM:Coils};Complete proteome;Complete proteome {ECO:0000313|Proteomes:UP000005640};Direct protein sequencing;Disease mutation;ECO:0000213|MaxQB:A0A0A0MT83, ECO:0000213|PeptideAtlas:A0A0A0MT83};FAD;FAD {ECO:0000256|RuleBase:RU362125};Flavoprotein;Flavoprotein {ECO:0000256|RuleBase:RU362125};Mitochondrion;Oxidoreductase;Oxidored…		pAC_SVF	0.00101778	0.0017711	0.488739	5.9388	Isoform of P26440, Butyryl-CoA dehydrogenase;Isovaleryl-CoA dehydrogenase, mitochondrial
DLD	E9PEX6;P09622	BCAA_metabolism	+	17.175	17.1502	16.8546	17.0628	16.8517	16.8626	16.4617	17.3683	17.6796	17.9401	17.4038	17.1578	17.2847	16.4128	17.2754	17.2672	17.5554	17.2578	17.0016	15.6102	16.1881	UP000005640_9606_2020;UP000005640_9606_additional_2020	2-oxoglutarate metabolic process;aging;cell redox homeostasis;dihydrolipoamide metabolic process;gastrulation;histone succinylation;lipoate metabolic process;mitochondrial acetyl-CoA biosynthetic process from pyruvate;mitochondrial electron transport, NADH to ubiquinone;proteolysis;regulation of membrane potential;sperm capacitation	dihydrolipoyl dehydrogenase activity;electron transfer activity;flavin adenine dinucleotide binding;lipoamide binding;NAD binding	acrosomal matrix;mitochondrial matrix;mitochondrion;motile cilium;myelin sheath;nucleoplasm;nucleus;oxoglutarate dehydrogenase complex;pyruvate dehydrogenase complex	3D-structure;Acetylation;Alternative splicing;Cell projection;Cilium;Complete proteome;Complete proteome {ECO:0000313|Proteomes:UP000005640};Cytoplasmic vesicle;Disease mutation;Disulfide bond;ECO:0000213|MaxQB:E9PEX6, ECO:0000213|PeptideAtlas:E9PEX6};FAD;FAD {ECO:0000256|RuleBase:RU003692};Flagellum;Flavoprotein;Flavoprotein {ECO:0000256|RuleBase:RU003692};Mitochondrion;NAD;NAD {ECO:0000256|Rule…	KAT2A-Oxoglutarate dehydrogenase complex	pAC_SVF	0.0228998	0.0242032	0.404064	3.0367	Isoform of P09622, Dihydrolipoyl dehydrogenase;Dihydrolipoyl dehydrogenase, mitochondrial	Lipoamide dehydrogenase is a component of the glycinecleavage system as well as an E3 component of three alpha-ketoaciddehydrogenase complexes (pyruvate-, alpha-ketoglutarate-, andbranched-chain amino acid-dehydrogenase complex) (PubMed:15712224,PubMed:16442803, PubMed:16770810, PubMed:17404228,PubMed:20160912, PubMed:20385101). The 2-oxoglutaratedehydrogenase complex is mainly active in the mito…
DBT	P11182	BCAA_metabolism	+	16.1959	16.4268	16.3812	16.2736	15.7493	15.7291	15.4435	16.8793	17.3952	17.0504	17.0521	17.1736	17.2638	16.623	16.364	16.5449	16.4174	16.0287	15.8116	15.8704	15.6554	UP000005640_9606_2020		acetyltransferase activity;dihydrolipoyllysine-residue (2-methylpropanoyl)transferase activity;lipoic acid binding;ubiquitin protein ligase binding	cytoplasm;mitochondrial alpha-ketoglutarate dehydrogenase complex;mitochondrial matrix;mitochondrial nucleoid;mitochondrion	3D-structure;Acetylation;Acyltransferase;Complete proteome;Direct protein sequencing;Disease mutation;Lipoyl;Maple syrup urine disease;Mitochondrion;Phosphoprotein;Reference proteome;Transferase;Transit peptide		pAC_SVF	0.000244495	0.000365759	1.03401	7.73884	Lipoamide acyltransferase component of branched-chain alpha-keto acid dehydrogenase complex, mitochondrial	The branched-chain alpha-keto dehydrogenase complexcatalyzes the overall conversion of alpha-keto acids to acyl-CoAand CO(2). It contains multiple copies of three enzymaticcomponents: branched-chain alpha-keto acid decarboxylase (E1),lipoamide acyltransferase (E2) and lipoamide dehydrogenase (E3).Within this complex, the catalytic function of this enzyme is toaccept, and to transfer to coenzyme A…
BCKDHA	P12694	BCAA_metabolism	+	15.9207	16.3725	16.2858	16.1528	16.0179	15.9147	15.468	16.3365	16.9471	17.0133	16.5708	16.3378	16.6852	16.415	15.6504	16.6927	16.5008	16.0693	15.8256	15.9536	15.3534	UP000005640_9606_2020	branched-chain amino acid catabolic process	3-methyl-2-oxobutanoate dehydrogenase (2-methylpropanoyl-transferring) activity;alpha-ketoacid dehydrogenase activity;carboxy-lyase activity;metal ion binding	mitochondrial alpha-ketoglutarate dehydrogenase complex;mitochondrial matrix;mitochondrion	3D-structure;Acetylation;Alternative splicing;Complete proteome;Direct protein sequencing;Disease mutation;Maple syrup urine disease;Metal-binding;Mitochondrion;Oxidoreductase;Phosphoprotein;Polymorphism;Potassium;Reference proteome;Thiamine pyrophosphate;Transit peptide		pAC_SVF	0.000450807	0.000458399	0.59621	6.91971	2-oxoisovalerate dehydrogenase subunit alpha, mitochondrial	The branched-chain alpha-keto dehydrogenase complexcatalyzes the overall conversion of alpha-keto acids to acyl-CoAand CO(2). It contains multiple copies of three enzymaticcomponents: branched-chain alpha-keto acid decarboxylase (E1),lipoamide acyltransferase (E2) and lipoamide dehydrogenase (E3).
HMGCL	P35914	BCAA_metabolism	+	16.4429	16.2777	16.2503	16.3402	16.0986	15.625	15.9964	16.4384	16.7677	16.2413	16.6204	16.2375	16.1877	16.2677	16.0163	16.5112	16.2275	15.8185	16.2651	16.2498	16.3104	UP000005640_9606_2020	acyl-CoA metabolic process;ketone body biosynthetic process;leucine catabolic process;lipid metabolic process;liver development;mitochondrion organization;protein targeting to peroxisome;protein tetramerization;response to fatty acid;response to nutrient;response to starvation	carboxylic acid binding;fatty-acyl-CoA binding;hydroxymethylglutaryl-CoA lyase activity;magnesium ion binding;manganese ion binding;metal ion binding;protein homodimerization activity;signaling receptor binding	cytosol;mitochondrial matrix;mitochondrion;peroxisomal matrix;peroxisome	3D-structure;Acetylation;Alternative splicing;Complete proteome;Disease mutation;Disulfide bond;Lyase;Metal-binding;Mitochondrion;Peroxisome;Reference proteome;Transit peptide		pAC_SVF	0.0266629	0.0277316	0.247072	2.91909	Hydroxymethylglutaryl-CoA lyase, mitochondrial	Key enzyme in ketogenesis (ketone body formation).Terminal step in leucine catabolism. Ketone bodies (beta-hydroxybutyrate, acetoacetate and acetone) are essential as analternative source of energy to glucose, as lipid precursors andas regulators of metabolism.
ACADSB	P45954	BCAA_metabolism	+	16.4484	16.808	16.6749	16.7272	15.8641	16.3265	16.2198	17.0826	17.6043	17.2908	17.1646	16.9074	17.4012	17.0502	16.8796	17.0259	17.0258	16.6079	16.5409	15.6985	15.55	UP000005640_9606_2020	branched-chain amino acid catabolic process;fatty acid metabolic process	acyl-CoA dehydrogenase activity;flavin adenine dinucleotide binding	mitochondrial matrix;mitochondrion	3D-structure;Acetylation;Alternative splicing;Complete proteome;Disease mutation;FAD;Fatty acid metabolism;Flavoprotein;Lipid metabolism;Mitochondrion;Oxidoreductase;Phosphoprotein;Polymorphism;Reference proteome;Transit peptide		pAC_SVF	0.000117272	0.000201117	0.776011	8.82909	Short/branched chain specific acyl-CoA dehydrogenase, mitochondrial	Has greatest activity toward short branched chain acyl-CoA derivative such as (s)-2-methylbutyryl-CoA, isobutyryl-CoA,and 2-methylhexanoyl-CoA as well as toward short straight chainacyl-CoAs such as butyryl-CoA and hexanoyl-CoA. Can use valproyl-CoA as substrate and may play a role in controlling the metabolicflux of valproic acid in the development of toxicity of thisagent.
ALDH6A1	Q02252;Q02252-2	BCAA_metabolism	+	18.3729	19.3965	19.0057	19.2154	18.193	18.7771	18.0119	18.7554	20.0145	19.8287	19.4534	19.3411	19.773	18.6204	18.7889	20.0066	19.6042	19.1661	19.0329	18.4215	17.674	UP000005640_9606_2020;UP000005640_9606_additional_2020	branched-chain amino acid catabolic process;brown fat cell differentiation;thymine catabolic process;thymine metabolic process;valine catabolic process;valine metabolic process	fatty-acyl-CoA binding;malonate-semialdehyde dehydrogenase (acetylating) activity;methylmalonate-semialdehyde dehydrogenase (acylating) activity;RNA binding	mitochondrial matrix;mitochondrion;nucleoplasm	Acetylation;Alternative splicing;Complete proteome;Disease mutation;Mitochondrion;NAD;Oxidoreductase;Phosphoprotein;Reference proteome;Transit peptide		pAC_SVF	0.00137125	0.00251282	0.687713	5.6076	Methylmalonate-semialdehyde dehydrogenase [acylating], mitochondrial;Isoform of Q02252, Isoform 2 of Methylmalonate-semialdehyde dehydrogenase [acylating], mitochondrial	Plays a role in valine and pyrimidine metabolism. Bindsfatty acyl-CoA.
AUH	Q13825	BCAA_metabolism	+	15.0854	15.4304	15.508	15.3962	14.4391	15.3568	15.2665	15.4477	16.3059	16.0931	15.9103	15.7837	16.2763	15.4991	15.1498	15.5319	15.7065	15.021	15.2617	13.2311	13.7327	UP000005640_9606_2020	branched-chain amino acid catabolic process;fatty acid beta-oxidation;leucine catabolic process	enoyl-CoA hydratase activity;itaconyl-CoA hydratase activity;methylglutaconyl-CoA hydratase activity;mRNA 3'-UTR binding	mitochondrial matrix;mitochondrion	3D-structure;Acetylation;Alternative splicing;Branched-chain amino acid catabolism;Complete proteome;Direct protein sequencing;Disease mutation;Lyase;Mitochondrion;Reference proteome;RNA-binding;Transit peptide		pAC_SVF	0.00304144	0.00428426	0.690539	4.78684	Methylglutaconyl-CoA hydratase, mitochondrial	Catalyzes the conversion of 3-methylglutaconyl-CoA to 3-hydroxy-3-methylglutaryl-CoA (PubMed:11738050, PubMed:12434311,PubMed:12655555). Also has itaconyl-CoA hydratase activity byconverting itaconyl-CoA into citramalyl-CoA in the C5-dicarboxylate catabolism pathway (PubMed:29056341). The C5-dicarboxylate catabolism pathway is required to detoxifyitaconate, a vitamin B12-poisoning metabolite (Pub…
HIBCH	Q6NVY1	BCAA_metabolism	+	16.6631	16.7853	16.3999	16.4149	15.8822	16.0596	15.9031	17.4039	17.7147	17.2546	16.9016	17.4252	17.3536	17.0022	17.0572	17.0768	16.7137	16.2659	16.7304	15.4736	15.4602	UP000005640_9606_2020	branched-chain amino acid catabolic process;fatty acid beta-oxidation;valine catabolic process	3-hydroxyisobutyryl-CoA hydrolase activity	mitochondrial matrix;mitochondrion	3D-structure;Acetylation;Alternative splicing;Branched-chain amino acid catabolism;Complete proteome;Disease mutation;Hydrolase;Mitochondrion;Phosphoprotein;Polymorphism;Reference proteome;Transit peptide		pAC_SVF	0.000303645	0.000431858	0.992534	7.44008	3-hydroxyisobutyryl-CoA hydrolase, mitochondrial	Hydrolyzes 3-hydroxyisobutyryl-CoA (HIBYL-CoA), a salinecatabolite. Has high activity toward isobutyryl-CoA. Could be anisobutyryl-CoA dehydrogenase that functions in valine catabolism.Also hydrolyzes 3-hydroxypropanoyl-CoA
MCCC1	Q96RQ3	BCAA_metabolism	+	15.9079	16.3324	15.9128	16.0153	15.5415	15.5835	15.1424	16.4108	17.1869	16.9479	16.7127	16.5484	16.7478	16.3685	16.3082	17.0277	16.3941	16.2931	16.0925	15.6689	15.6626	UP000005640_9606_2020	biotin metabolic process;leucine catabolic process;protein heterooligomerization	ATP binding;biotin binding;biotin carboxylase activity;metal ion binding;methylcrotonoyl-CoA carboxylase activity	3-methylcrotonyl-CoA carboxylase complex, mitochondrial;cytosol;methylcrotonoyl-CoA carboxylase complex;mitochondrial matrix;mitochondrion	3D-structure;Acetylation;ATP-binding;Biotin;Complete proteome;Direct protein sequencing;Disease mutation;Ligase;Mitochondrion;Nucleotide-binding;Polymorphism;Reference proteome;Transit peptide	3-methylcrotonyl-CoA carboxylase	pAC_SVF	7.85977e-05	0.000105263	0.926734	9.47733	Methylcrotonoyl-CoA carboxylase subunit alpha, mitochondrial	Biotin-attachment subunit of the 3-methylcrotonyl-CoAcarboxylase, an enzyme that catalyzes the conversion of 3-methylcrotonyl-CoA to 3-methylglutaconyl-CoA, a critical step forleucine and isovaleric acid catabolism
HSD17B10	Q99714	BCAA_metabolism	+	17.0853	16.9309	16.7925	17.088	16.3585	16.924	16.5586	17.3453	17.439	17.0682	16.9949	16.5991	17.1959	16.7767	16.8192	17.19	17.0603	16.7115	16.4865	16.1824	16.0582	UP000005640_9606_2020	branched-chain amino acid catabolic process;lipid metabolic process;mitochondrial tRNA 3'-end processing;mitochondrial tRNA 5'-end processing;mitochondrial tRNA methylation;mitochondrial tRNA processing;mitochondrion organization;protein homotetramerization	3-hydroxy-2-methylbutyryl-CoA dehydrogenase activity;3-hydroxyacyl-CoA dehydrogenase activity;cholate 7-alpha-dehydrogenase activity;RNA binding;testosterone dehydrogenase [NAD(P)] activity;tRNA binding	cytoplasm;mitochondrial matrix;mitochondrial ribonuclease P complex;mitochondrion;plasma membrane	3D-structure;Acetylation;Alternative splicing;Chromosomal rearrangement;Complete proteome;Disease mutation;Mental retardation;Mitochondrion;NAD;Neurodegeneration;Oxidoreductase;Reference proteome;tRNA processing	HSD17B10-TRMT10C complex;mtRNase P	pAC_SVF	0.0112427	0.0137675	0.2402	3.60913	3-hydroxyacyl-CoA dehydrogenase type-2	Mitochondrial dehydrogenase that catalyzes the beta-oxidation at position 17 of androgens and estrogens and has 3-alpha-hydroxysteroid dehydrogenase activity with androsterone(PubMed:9553139, PubMed:23042678, PubMed:12917011,PubMed:18996107, PubMed:25925575, PubMed:28888424). Catalyzes thethird step in the beta-oxidation of fatty acids (PubMed:9553139,PubMed:12917011, PubMed:18996107, PubMed:2592…
MCCC2	Q9HCC0	BCAA_metabolism	+	13.5492	14.0904	13.7905	13.8299	13.2765	13.5956	13.5811	13.7998	14.8598	14.3618	14.4463	14.0286	14.8434	14.3759	14.0182	14.7929	14.373	14.0209	13.5521	13.3	13.0726	UP000005640_9606_2020	biotin metabolic process;coenzyme A metabolic process;leucine catabolic process;protein heterooligomerization	ATP binding;methylcrotonoyl-CoA carboxylase activity	3-methylcrotonyl-CoA carboxylase complex, mitochondrial;cytosol;methylcrotonoyl-CoA carboxylase complex;mitochondrial matrix;mitochondrion	Acetylation;Alternative splicing;ATP-binding;Complete proteome;Direct protein sequencing;Disease mutation;Ligase;Mitochondrion;Nucleotide-binding;Reference proteome;Transit peptide	3-methylcrotonyl-CoA carboxylase	pAC_SVF	0.00074597	0.00119636	0.714632	6.29935	Methylcrotonoyl-CoA carboxylase beta chain, mitochondrial	Carboxyltransferase subunit of the 3-methylcrotonyl-CoAcarboxylase, an enzyme that catalyzes the conversion of 3-methylcrotonyl-CoA to 3-methylglutaconyl-CoA, a critical step forleucine and isovaleric acid catabolism
BCKDHB	P21953	BCAA_metabolism		15.6933	15.9885	15.8567	15.7237	NaN	15.8848	15.0329	NaN	NaN	NaN	NaN	NaN	NaN	NaN	15.9938	16.5866	16.5017	15.9434	16.2785	14.2754	14.6942	UP000005640_9606_2020	branched-chain amino acid catabolic process;response to nutrient	3-methyl-2-oxobutanoate dehydrogenase (2-methylpropanoyl-transferring) activity;alpha-ketoacid dehydrogenase activity	mitochondrial alpha-ketoglutarate dehydrogenase complex;mitochondrial matrix;mitochondrion	3D-structure;Acetylation;Alternative splicing;Complete proteome;Direct protein sequencing;Disease mutation;Maple syrup urine disease;Mitochondrion;Oxidoreductase;Polymorphism;Reference proteome;Transit peptide			1	0.89096	NaN	0	2-oxoisovalerate dehydrogenase subunit beta, mitochondrial	The branched-chain alpha-keto dehydrogenase complexcatalyzes the overall conversion of alpha-keto acids to acyl-CoAand CO(2). It contains multiple copies of three enzymaticcomponents: branched-chain alpha-keto acid decarboxylase (E1),lipoamide acyltransferase (E2) and lipoamide dehydrogenase (E3).
ACAT1	P24752	BCAA_metabolism		19.8581	20.0178	19.8209	19.9916	18.4197	19.5624	19.0408	19.7709	20.183	20.3118	19.7847	19.8151	20.1813	19.2541	19.8667	20.4501	20.0445	19.6941	19.8383	19.0652	18.3205	UP000005640_9606_2020	acetyl-CoA biosynthetic process;acetyl-CoA catabolic process;adipose tissue development;brain development;branched-chain amino acid catabolic process;coenzyme A biosynthetic process;coenzyme A metabolic process;fatty acid beta-oxidation;isoleucine catabolic process;ketone body biosynthetic process;ketone body catabolic process;ketone body metabolic process;liver development;metanephric proximal c…	acetyl-CoA C-acetyltransferase activity;acetyl-CoA C-acyltransferase activity;carbon-carbon lyase activity;coenzyme binding;enzyme binding;ligase activity, forming carbon-carbon bonds;metal ion binding;protein homodimerization activity	extracellular exosome;mitochondrial matrix;mitochondrion	3D-structure;Acetylation;Acyltransferase;Alternative splicing;Complete proteome;Direct protein sequencing;Disease mutation;Metal-binding;Mitochondrion;Polymorphism;Potassium;Reference proteome;Transferase;Transit peptide			0.11871	0.0996158	0.369954	1.81945	Acetyl-CoA acetyltransferase, mitochondrial	Plays a major role in ketone body metabolism.
BCAT1	P54687;P54687-4	BCAA_metabolism		15.4142	14.7787	14.7845	14.7533	NaN	14.7746	NaN	NaN	NaN	NaN	NaN	NaN	NaN	NaN	NaN	NaN	13.0758	NaN	14.3822	NaN	NaN	UP000005640_9606_2020;UP000005640_9606_additional_2020	branched-chain amino acid biosynthetic process;branched-chain amino acid catabolic process;cell proliferation;G1/S transition of mitotic cell cycle;leucine biosynthetic process;valine biosynthetic process	branched-chain-amino-acid transaminase activity;identical protein binding;L-isoleucine transaminase activity;L-leucine transaminase activity;L-valine transaminase activity	cytosol;mitochondrion	3D-structure;Acetylation;Alternative splicing;Amino-acid biosynthesis;Aminotransferase;Branched-chain amino acid biosynthesis;Complete proteome;Cytoplasm;Polymorphism;Pyridoxal phosphate;Reference proteome;Transferase			1	0.855294	NaN	0	Branched-chain-amino-acid aminotransferase, cytosolic;Isoform of P54687, Isoform 4 of Branched-chain-amino-acid aminotransferase, cytosolic	Catalyzes the first reaction in the catabolism of theessential branched chain amino acids leucine, isoleucine, andvaline.
ACAD8	Q9UKU7	BCAA_metabolism		15.9971	15.9142	15.8615	16.0146	14.7502	15.4179	15.3697	15.5075	15.9249	15.9158	15.8334	15.3772	15.6913	15.6484	15.5658	15.8512	15.6373	15.0403	15.2696	14.8576	14.9536	UP000005640_9606_2020	branched-chain amino acid catabolic process;lipid metabolic process;valine catabolic process	acyl-CoA dehydrogenase activity;flavin adenine dinucleotide binding	mitochondrial matrix	3D-structure;Acetylation;Activator;Alternative splicing;Branched-chain amino acid catabolism;Complete proteome;Direct protein sequencing;Disease mutation;FAD;Flavoprotein;Mitochondrion;Oxidoreductase;Reference proteome;Transcription;Transcription regulation;Transit peptide	ARC complex		0.568398	0.505786	0.0819032	0.6033	Isobutyryl-CoA dehydrogenase, mitochondrial	Has very high activity toward isobutyryl-CoA. Is anisobutyryl-CoA dehydrogenase that functions in valine catabolism.Plays a role in transcriptional coactivation within the ARCcomplex.
BCAT2	M0QXF9;O15382	BCAA_metabolismOCM_metabolism		16.5204	16.9679	16.6927	16.7006	14.658	16.4515	15.8406	14.5014	16.5495	16.3563	15.243	15.338	15.7755	15.263	16.32	16.6702	16.0241	16.0274	15.4024	15.3356	14.9432	UP000005640_9606_2020;UP000005640_9606_additional_2020	branched-chain amino acid biosynthetic process;branched-chain amino acid catabolic process;cellular response to leukemia inhibitory factor;isoleucine catabolic process;leucine biosynthetic process;regulation of hormone levels;valine biosynthetic process	branched-chain-amino-acid transaminase activity;L-isoleucine transaminase activity;L-leucine transaminase activity;L-valine transaminase activity	mitochondrial matrix;mitochondrion	{ECO:0000256|RuleBase:RU004517};3D-structure;Acetylation;Alternative splicing;Amino-acid biosynthesis;Amino-acid biosynthesis {ECO:0000256|RuleBase:RU004517};Aminotransferase;Aminotransferase {ECO:0000256|RuleBase:RU004517};Branched-chain amino acid biosynthesis;Complete proteome;Complete proteome {ECO:0000313|Proteomes:UP000005640};Cytoplasm;ECO:0000213|MaxQB:M0QXF9, ECO:0000213|PeptideAtlas:M0Q…			0.0793398	0.0701926	-0.686433	-2.1103	Isoform of O15382, Branched-chain-amino-acid aminotransferase (Fragment);Branched-chain-amino-acid aminotransferase, mitochondrial	Catalyzes the first reaction in the catabolism of theessential branched chain amino acids leucine, isoleucine, andvaline. May also function as a transporter of branched chainalpha-keto acids.
ALDH1L1	O75891;O75891-3	OCM_metabolism	+	15.437	15.073	15.1095	14.7655	NaN	14.8349	15.0018	17.808	18.2069	17.9818	18.1128	17.3959	17.8036	17.1839	17.1952	17.8674	17.3489	17.2754	16.7127	15.9032	15.9113	UP000005640_9606_2020;UP000005640_9606_additional_2020	10-formyltetrahydrofolate catabolic process;biosynthetic process;folic acid metabolic process;one-carbon metabolic process	aldehyde dehydrogenase (NAD) activity;catalytic activity;formyltetrahydrofolate dehydrogenase activity;hydroxymethyl-, formyl- and related transferase activity	cytosol;extracellular exosome	3D-structure;Acetylation;Alternative splicing;Complete proteome;Cytoplasm;NADP;One-carbon metabolism;Oxidoreductase;Phosphopantetheine;Phosphoprotein;Polymorphism;Reference proteome		pAC_SVF	2.14211e-05	0.000131579	2.81254	15.3311	Cytosolic 10-formyltetrahydrofolate dehydrogenase;Isoform of O75891, Isoform 3 of Cytosolic 10-formyltetrahydrofolate dehydrogenase
MTHFD1	P11586	OCM_metabolism	+	17.6341	17.332	17.2949	17.5407	17.3039	17.4712	16.9541	19.3518	19.705	19.6762	19.8571	19.544	19.9789	19.103	19.4376	19.3063	19.4387	19.1035	19.0265	18.7618	18.3581	UP000005640_9606_2020	10-formyltetrahydrofolate biosynthetic process;embryonic neurocranium morphogenesis;embryonic viscerocranium morphogenesis;folic acid metabolic process;heart development;histidine biosynthetic process;methionine biosynthetic process;methionine metabolic process;neural tube closure;neutrophil homeostasis;one-carbon metabolic process;purine nucleobase biosynthetic process;purine nucleotide biosynth…	ATP binding;formate-tetrahydrofolate ligase activity;methenyltetrahydrofolate cyclohydrolase activity;methylenetetrahydrofolate dehydrogenase (NAD+) activity;methylenetetrahydrofolate dehydrogenase (NADP+) activity;methylenetetrahydrofolate dehydrogenase [NAD(P)+] activity	cytoplasm;cytosol;extracellular exosome;membrane;mitochondrion	3D-structure;Acetylation;Amino-acid biosynthesis;ATP-binding;Complete proteome;Cytoplasm;Direct protein sequencing;Disease mutation;Histidine biosynthesis;Hydrolase;Ligase;Methionine biosynthesis;Multifunctional enzyme;NADP;Nucleotide-binding;One-carbon metabolism;Oxidoreductase;Phosphoprotein;Polymorphism;Purine biosynthesis;Reference proteome		pAC_SVF	4.34704e-07	0	2.24071	23.0704	C-1-tetrahydrofolate synthase, cytoplasmic
GART	P22102	OCM_metabolism	+	16.4249	16.4324	16.1943	16.1762	15.4225	16.3795	15.7282	16.4455	16.7241	16.5313	16.7748	16.4876	17.0141	16.4903	16.4141	16.2518	16.3483	16.3015	15.7895	15.8374	15.281	UP000005640_9606_2020	adenine biosynthetic process;brainstem development;cerebellum development;cerebral cortex development;'de novo' IMP biosynthetic process;glycine metabolic process;purine nucleotide biosynthetic process;purine ribonucleoside monophosphate biosynthetic process;response to inorganic substance;response to organic substance;tetrahydrofolate biosynthetic process	ATP binding;metal ion binding;phosphoribosylamine-glycine ligase activity;phosphoribosylformylglycinamidine cyclo-ligase activity;phosphoribosylglycinamide formyltransferase activity	cytosol;extracellular exosome	3D-structure;Acetylation;Alternative splicing;ATP-binding;Complete proteome;Ligase;Manganese;Metal-binding;Multifunctional enzyme;Nucleotide-binding;Phosphoprotein;Polymorphism;Purine biosynthesis;Reference proteome;Transferase		pAC_SVF	0.00651779	0.00850575	0.529961	4.07786	Trifunctional purine biosynthetic protein adenosine-3
ATIC	P31939	OCM_metabolism	+	17.4295	17.4021	17.1773	17.2106	17.4109	17.4113	17.4963	18.0187	17.8648	17.8273	17.892	17.9908	18.0277	17.87	18.0116	17.9129	17.7508	17.7194	17.7172	17.5157	17.7868	UP000005640_9606_2020	animal organ regeneration;brainstem development;cellular response to interleukin-7;cerebellum development;cerebral cortex development;'de novo' IMP biosynthetic process;dihydrofolate metabolic process;nucleobase-containing compound metabolic process;nucleoside metabolic process;purine ribonucleoside monophosphate biosynthetic process;response to inorganic substance;tetrahydrofolate biosynthetic p…	cadherin binding;IMP cyclohydrolase activity;phosphoribosylaminoimidazolecarboxamide formyltransferase activity;protein homodimerization activity	cytosol;extracellular exosome;membrane;plasma membrane	3D-structure;Acetylation;Alternative splicing;Complete proteome;Direct protein sequencing;Disease mutation;Epilepsy;Hydrolase;Multifunctional enzyme;Polymorphism;Purine biosynthesis;Reference proteome;Transferase		pAC_SVF	9.36043e-06	0.000212766	0.56474	13.7097	Bifunctional purine biosynthesis protein ATIC	Bifunctional enzyme that catalyzes 2 steps in purinebiosynthesis.
SHMT1	P34896	OCM_metabolism	+	15.7302	15.3507	15.6298	15.4898	14.0429	15.4421	15.172	16.2651	16.6454	16.2913	16.6464	15.9366	16.7817	17.2715	16.1849	16.8365	16.8539	16.2239	15.6456	15.3649	16.4367	UP000005640_9606_2020	carnitine biosynthetic process;cellular response to leukemia inhibitory factor;cellular response to tetrahydrofolate;dTMP biosynthetic process;folic acid metabolic process;glycine biosynthetic process from serine;glycine metabolic process;L-serine catabolic process;L-serine metabolic process;negative regulation of translation;one-carbon metabolic process;protein homotetramerization;protein tetram…	amino acid binding;cobalt ion binding;glycine hydroxymethyltransferase activity;identical protein binding;L-allo-threonine aldolase activity;mRNA 5'-UTR binding;protein homodimerization activity;pyridoxal phosphate binding;serine binding;translation repressor activity, mRNA regulatory element binding;zinc ion binding	cytosol;extracellular exosome;nucleus	3D-structure;Acetylation;Alternative splicing;Complete proteome;Cytoplasm;One-carbon metabolism;Polymorphism;Pyridoxal phosphate;Reference proteome;Transferase	ABRAXAS2-SHMT1 complex	pAC_SVF	0.00108003	0.00196372	1.28293	5.87171	Serine hydroxymethyltransferase, cytosolic	Interconversion of serine and glycine (PubMed:8505317,PubMed:24698160).
SHMT2	P34897;P34897-3	OCM_metabolism	+	17.119	17.0996	16.5531	16.6848	16.0892	16.522	15.832	15.4687	15.6842	14.9826	15.0839	14.9585	15.2485	14.9223	15.8792	15.8946	14.7495	15.0949	15.2147	12.0509	13.396	UP000005640_9606_2020;UP000005640_9606_additional_2020	cellular response to tetrahydrofolate;folic acid metabolic process;glycine biosynthetic process from serine;glycine metabolic process;L-serine biosynthetic process;L-serine catabolic process;L-serine metabolic process;one-carbon metabolic process;positive regulation of cell proliferation;protein homotetramerization;protein K63-linked deubiquitination;protein tetramerization;regulation of aerobic …	amino acid binding;chromatin binding;cobalt ion binding;glycine hydroxymethyltransferase activity;identical protein binding;L-allo-threonine aldolase activity;pyridoxal phosphate binding;serine binding;zinc ion binding	BRISC complex;cytoplasm;extracellular exosome;microtubule cytoskeleton;mitochondrial inner membrane;mitochondrial intermembrane space;mitochondrial matrix;mitochondrial nucleoid;mitochondrion;nucleus	3D-structure;Acetylation;Alternative splicing;Complete proteome;Cytoplasm;Membrane;Mitochondrion;Mitochondrion inner membrane;Mitochondrion nucleoid;Nucleus;One-carbon metabolism;Phosphoprotein;Pyridoxal phosphate;Reference proteome;Transferase;Transit peptide	ABRAXAS2-SHMT2 complex	pAC_SVF	1.19536e-05	0.000181818	-1.36444	-13.1466	Serine hydroxymethyltransferase, mitochondrial;Isoform of P34897, Isoform 3 of Serine hydroxymethyltransferase, mitochondrial	5,10-methylenetetrahydrofolateproviding methyl donors to produce the taurinomethyluridine baseat the wobble position of some mitochondrial tRNAs(PubMed:29452640, PubMed:29364879). Associates with mitochondrialDNA (PubMed:18063578). In addition to its role in mitochondria,also plays a role in the deubiquitination of target proteins ascomponent of the BRISC complex: required for IFNAR1deubiquitinat…
MTHFS	P49914	OCM_metabolism	+	12.9435	12.4093	10.9904	NaN	NaN	12.1129	11.5257	13.9513	14.1071	14.6659	14.2518	14.054	14.4795	NaN	12.6119	14.4792	14.0204	13.1798	13.2883	15.3274	12.9688	UP000005640_9606_2020	folic acid catabolic process;folic acid metabolic process;folic acid-containing compound biosynthetic process;formate metabolic process;glutamate metabolic process;tetrahydrofolate interconversion;tetrahydrofolate metabolic process	5-formyltetrahydrofolate cyclo-ligase activity;ATP binding;folic acid binding;metal ion binding	cytoplasm;cytosol;mitochondrial matrix;mitochondrion	3D-structure;Acetylation;Alternative splicing;ATP-binding;Complete proteome;Cytoplasm;Folate-binding;Ligase;Magnesium;Metal-binding;Nucleotide-binding;Polymorphism;Reference proteome		pAC_SVF	0.0309982	0.0316358	2.18691	3.84722	5-formyltetrahydrofolate cyclo-ligase	Contributes to tetrahydrofolate metabolism. Helpsregulate carbon flow through the folate-dependent one-carbonmetabolic network that supplies carbon for the biosynthesis ofpurines, thymidine and amino acids. Catalyzes the irreversibleconversion of 5-formyltetrahydrofolate (5-FTHF) to yield 5,10-methenyltetrahydrofolate.
ALDH1L2	A0A494C1M4;Q3SY69	OCM_metabolism		16.19	16.1788	16.0015	15.9395	14.9773	15.5349	15.2502	14.8864	NaN	17.6187	NaN	13.2676	15.2036	14.23	14.9327	14.5691	12.9719	14.4716	14.6208	NaN	13.396	UP000005640_9606_2020;UP000005640_9606_additional_2020	10-formyltetrahydrofolate catabolic process;biosynthetic process;folic acid metabolic process;one-carbon metabolic process	aldehyde dehydrogenase (NAD) activity;formyltetrahydrofolate dehydrogenase activity;hydroxymethyl-, formyl- and related transferase activity	extracellular exosome;mitochondrial matrix;mitochondrion;nucleus	Acetylation;Alternative splicing;Complete proteome;Mitochondrion;NADP;One-carbon metabolism;Oxidoreductase;Phosphopantetheine;Phosphoprotein;Reference proteome;Transit peptide			0.401798	0.334906	-0.549518	-0.937021	Isoform of Q3SY69, 10-formyltetrahydrofolate dehydrogenase;Mitochondrial 10-formyltetrahydrofolate dehydrogenase
MTHFR	P42898;P42898-2;Q5SNW7	OCM_metabolism		13.1916	12.7667	12.7239	NaN	NaN	12.544	NaN	NaN	14.2842	NaN	NaN	NaN	15.081	14.4858	11.3212	NaN	NaN	NaN	NaN	NaN	NaN	UP000005640_9606_2020;UP000005640_9606_additional_2020	blood circulation;cellular amino acid metabolic process;folic acid metabolic process;heterochromatin maintenance;homocysteine metabolic process;methionine biosynthetic process;methionine metabolic process;neural tube closure;one-carbon metabolic process;regulation of histone methylation;response to amino acid;response to folic acid;response to hypoxia;response to interleukin-1;response to vitamin…	FAD binding;flavin adenine dinucleotide binding;methylenetetrahydrofolate reductase (NAD(P)H) activity;modified amino acid binding;NADP binding;protein-containing complex binding	cytosol;synapse	3D-structure;Allosteric enzyme;Alternative splicing;Complete proteome;Complete proteome {ECO:0000313|Proteomes:UP000005640};Disease mutation;ECO:0000213|MaxQB:Q5SNW7, ECO:0000213|PeptideAtlas:Q5SNW7};FAD;FAD {ECO:0000256|RuleBase:RU003862};Flavoprotein;Flavoprotein {ECO:0000256|RuleBase:RU003862};NADP;Oxidoreductase;Oxidoreductase {ECO:0000256|RuleBase:RU003862};Polymorphism;Reference proteome;Re…			0.156821	0.125899	2.02723	3.97708	Methylenetetrahydrofolate reductase;Isoform of P42898, Isoform 2 of Methylenetetrahydrofolate reductase;Isoform of P42898, Methylenetetrahydrofolate reductase	Catalyzes the conversion of 5,10-methylenetetrahydrofolate to 5-methyltetrahydrofolate, a co-substrate for homocysteine remethylation to methionine
MTR	Q99707	OCM_metabolism		14.9365	14.5579	14.1482	14.5631	NaN	13.5127	NaN	14.3033	13.9334	13.1201	14.5144	13.5768	13.971	13.0674	13.947	14.3165	15.7513	13.4014	13.4375	NaN	NaN	UP000005640_9606_2020	axon regeneration;cellular response to nitric oxide;cobalamin metabolic process;methionine biosynthetic process;nervous system development;pteridine-containing compound metabolic process;response to axon injury	cobalamin binding;methionine synthase activity;zinc ion binding	cytosol	3D-structure;Alternative splicing;Amino-acid biosynthesis;Cobalamin;Cobalt;Complete proteome;Cytoplasm;Disease mutation;Metal-binding;Methionine biosynthesis;Methyltransferase;Phosphoprotein;Polymorphism;Reference proteome;Repeat;S-adenosyl-L-methionine;Transferase;Zinc			0.223033	0.179168	-0.375236	-1.44096	Methionine synthase	Catalyzes the transfer of a methyl group from methyl-cobalamin to homocysteine, yielding enzyme-bound cob(I)alamin andmethionine. Subsequently, remethylates the cofactor usingmethyltetrahydrofolate (By similarity).
C19orf12	K7EPS8;Q9NSK7;Q9NSK7-3;Q9NSK7-4		+	12.4484	12.281	12.6674	12.8736	NaN	NaN	NaN	15.9422	15.5159	14.8381	15.7804	15.5725	15.5569	16.548	15.1533	14.2091	13.6585	13.9321	14.3632	13.2793	14.7936	UP000005640_9606_2020;UP000005640_9606_additional_2020	apoptotic process;autophagy;mitochondrial calcium ion homeostasis;response to oxidative stress		cytosol;endoplasmic reticulum;integral component of membrane;mitochondrial membrane;mitochondrion	Alternative splicing;Complete proteome;Complete proteome {ECO:0000313|Proteomes:UP000005640};Cytoplasm;Disease mutation;ECO:0000213|MaxQB:K7EPS8, ECO:0000213|PeptideAtlas:K7EPS8};Endoplasmic reticulum;Hereditary spastic paraplegia;Membrane;Mitochondrion;Neurodegeneration;Polymorphism;Reference proteome;Reference proteome {ECO:0000313|Proteomes:UP000005640};Transmembrane;Transmembrane helix		pAC_SVF	0.0019534	0.00304854	2.95154	10.297	Isoform of Q9NSK7, Protein C19orf12 (Fragment);Protein C19orf12;Isoform of Q9NSK7, Isoform 3 of Protein C19orf12;Isoform of Q9NSK7, Isoform 1 of Protein C19orf12
SLC25A10	F6RGN5		+	18.7651	18.9482	18.5981	18.6762	18.3608	18.4115	18.399	13.4031	13.9932	14.4994	14.5384	15.0355	14.5572	14.2617	15.8154	15.8883	15.9246	15.3298	14.6849	15.1761	15.1266	UP000005640_9606_additional_2020		transmembrane transporter activity	integral component of membrane;mitochondrion;nucleoplasm	Complete proteome {ECO:0000313|Proteomes:UP000005640};ECO:0000213|MaxQB:F6RGN5, ECO:0000213|PeptideAtlas:F6RGN5};ECO:0000256|RuleBase:RU000488, ECO:0000256|SAAS:SAAS00013444};ECO:0000256|SAAS:SAAS00423863};ECO:0000256|SAAS:SAAS01084126};Reference proteome {ECO:0000313|Proteomes:UP000005640};Transmembrane helix {ECO:0000256|SAAS:SAAS00013441}		pAC_SVF	3.09996e-06	0	-4.26723	-16.5529	Isoform of Q9UBX3, Mitochondrial dicarboxylate carrier
SLC25A10	Q9UBX3;Q9UBX3-2		+	16.2581	16.4521	16.4985	16.7406	15.6769	16.0115	15.7558	17.2687	17.7216	17.8262	17.8026	17.8178	17.8001	17.4332	17.1949	17.1141	17.1646	16.8124	16.5984	16.435	16.1147	UP000005640_9606_2020;UP000005640_9606_additional_2020	dicarboxylic acid transport;gluconeogenesis;ion transport;malate transmembrane transport;mitochondrial transport;oxaloacetate transport;phosphate ion transmembrane transport;succinate transmembrane transport;sulfate transport;sulfide oxidation, using sulfide:quinone oxidoreductase;thiosulfate transport	antiporter activity;dicarboxylic acid transmembrane transporter activity;malate transmembrane transporter activity;oxaloacetate transmembrane transporter activity;succinate transmembrane transporter activity;sulfate transmembrane transporter activity;thiosulfate transmembrane transporter activity	integral component of membrane;mitochondrial inner membrane;mitochondrion;nucleoplasm;nucleus	Alternative splicing;Complete proteome;Membrane;Mitochondrion;Mitochondrion inner membrane;Reference proteome;Repeat;Transmembrane;Transmembrane helix;Transport		pAC_SVF	8.41875e-05	0.000101587	1.46809	9.36312	Mitochondrial dicarboxylate carrier;Isoform of Q9UBX3, Isoform 2 of Mitochondrial dicarboxylate carrier	Involved in translocation of malonate, malate andsuccinate in exchange for phosphate, sulfate, sulfite orthiosulfate across mitochondrial inner membrane.
SERPINB6	A0A024QZX5;A0A087X1N8;P35237		+	16.8869	16.7647	16.782	16.5482	15.6943	16.5044	16.1296	16.8203	16.9798	17.597	17.3021	16.9635	17.5279	16.8661	16.6779	17.0317	17.4024	16.8143	16.9615	16.5561	16.0699	UP000005640_9606_2020;UP000005640_9606_additional_2020	cellular response to osmotic stress;negative regulation of endopeptidase activity;neutrophil degranulation;sensory perception of sound	protease binding;serine-type endopeptidase inhibitor activity	collagen-containing extracellular matrix;cytoplasm;cytosol;extracellular exosome;extracellular region;extracellular space;ficolin-1-rich granule membrane;plasma membrane;secretory granule membrane;serine protease inhibitor complex;tertiary granule membrane	Acetylation;Complete proteome;Complete proteome {ECO:0000313|Proteomes:UP000005640};Cytoplasm;Deafness;Direct protein sequencing;ECO:0000213|MaxQB:A0A024QZX5, ECO:0000213|PeptideAtlas:A0A024QZX5};ECO:0000213|MaxQB:A0A087X1N8, ECO:0000213|PeptideAtlas:A0A087X1N8};Non-syndromic deafness;Phosphoprotein;Polymorphism;Protease inhibitor;Reference proteome;Reference proteome {ECO:0000313|Proteomes:UP000…		pAC_SVF	0.00792619	0.00977546	0.678081	3.9063	Isoform of P35237, SERPIN domain-containing protein;Isoform of P35237, SERPIN domain-containing protein;Serpin B6	May be involved in the regulation of serine proteinasespresent in the brain or extravasated from the blood (Bysimilarity). Inhibitor of cathepsin G, kallikrein-8 and thrombin.May play an important role in the inner ear in the protectionagainst leakage of lysosomal content during stress and loss ofthis protection results in cell death and sensorineural hearingloss.
ENSG00000225528;TMA7	A0A024R1R8;Q9Y2S6		+	18.6902	18.8286	18.9189	19.102	17.455	19.2051	17.9093	17.6641	17.2539	17.5213	17.767	17.6665	17.882	17.4862	18.1922	17.7153	18.5972	17.5185	18.421	16.8093	16.9342	UP000005640_9606_2020	cytoplasmic translation			ADP-ribosylation;Coiled coil;Coiled coil {ECO:0000256|SAM:Coils};Complete proteome;Complete proteome {ECO:0000313|Proteomes:UP000005640};Reference proteome;Reference proteome {ECO:0000313|Proteomes:UP000005640}		pAC_SVF	0.00697003	0.00928877	-0.981175	-4.01859	Coiled-coil domain-containing protein 72;Translation machinery-associated protein 7
TMEM120A	A0A024R4K9;A0A087WZA9;A0A087X266;Q9BXJ8;Q9BXJ8-2		+	13.5786	14.6633	14.3712	14.6083	15.0907	14.2218	14.0284	15.1703	16.1432	15.4885	15.6411	15.8599	15.7332	14.9246	14.02	14.6933	14.4096	14.4527	14.3333	13.3027	15.6419	UP000005640_9606_2020;UP000005640_9606_additional_2020	fat cell differentiation;protein heterooligomerization;protein homooligomerization		integral component of membrane;nuclear inner membrane	Alternative splicing;Complete proteome;Complete proteome {ECO:0000313|Proteomes:UP000005640};ECO:0000213|MaxQB:A0A024R4K9, ECO:0000213|PeptideAtlas:A0A024R4K9};ECO:0000213|MaxQB:A0A087WZA9, ECO:0000213|PeptideAtlas:A0A087WZA9};ECO:0000213|MaxQB:A0A087X266, ECO:0000213|PeptideAtlas:A0A087X266};Glycoprotein;Membrane;Membrane {ECO:0000256|SAM:Phobius};Membrane {ECO:0000313|EMBL:EAW71784.1};Nucleus;P…		pAC_SVF	6.85533e-05	0.000112676	1.19978	9.70832	Isoform of Q9BXJ8, Ion channel TACAN;Isoform of Q9BXJ8, Ion channel TACAN (Fragment);Isoform of Q9BXJ8, Ion channel TACAN;Ion channel TACAN;Isoform of Q9BXJ8, Isoform 2 of Ion channel TACAN	Necessary for efficient adipogenesis (PubMed:26024229)
SERPINA1	A0A024R6I7;P01009		+	14.9377	15.6553	15.373	15.0708	14.5948	15.5277	15.0335	14.1533	14.8533	13.9272	13.0252	14.196	15.5186	15.1145	17.731	18.0503	17.6989	15.7179	17.0216	17.6579	17.1212	UP000005640_9606_2020;UP000005640_9606_additional_2020	acute-phase response;blood coagulation;cellular protein metabolic process;COPII vesicle coating;endoplasmic reticulum to Golgi vesicle-mediated transport;negative regulation of endopeptidase activity;neutrophil degranulation;platelet degranulation;post-translational protein modification	identical protein binding;protease binding;serine-type endopeptidase inhibitor activity	collagen-containing extracellular matrix;COPII-coated ER to Golgi transport vesicle;endoplasmic reticulum;endoplasmic reticulum lumen;endoplasmic reticulum-Golgi intermediate compartment membrane;extracellular exosome;extracellular region;extracellular space;ficolin-1-rich granule lumen;Golgi apparatus;Golgi membrane;intracellular membrane-bounded organelle;platelet alpha granule lumen	3D-structure;Acute phase;Alternative splicing;Blood coagulation;Complete proteome;Complete proteome {ECO:0000313|Proteomes:UP000005640};Direct protein sequencing;ECO:0000213|MaxQB:A0A024R6I7, ECO:0000213|PeptideAtlas:A0A024R6I7};Endoplasmic reticulum;Extracellular matrix;Glycoprotein;Hemostasis;Phosphoprotein;Polymorphism;Protease inhibitor;Reference proteome;Reference proteome {ECO:0000313|Prote…	SERPINA1-CTSG complex;SERPINA1-ELA2 complex	pAC_SVF	0.037282	0.0361812	-0.772125	-2.66485	Isoform of P01009, SERPIN domain-containing protein;Alpha-1-antitrypsin	Inhibitor of serine proteases. Its primary target iselastase, but it also has a moderate affinity for plasmin andthrombin. Irreversibly inhibits trypsin, chymotrypsin andplasminogen activator. The aberrant form inhibits insulin-inducedNO synthesis in platelets, decreases coagulation time and hasproteolytic activity against insulin and plasmin.Short peptide from AAT: reversible chymotrypsininhibit…
DMD	A0A075B6G3;A0A5H1ZRP8;P11532;P11532-11;P11532-4		+	15.9054	16.3098	16.3992	15.4708	14.7117	15.7231	15.0019	17.6267	17.1226	17.4597	17.3499	16.0655	17.4271	16.9142	17.7655	17.1303	16.9708	16.8725	17.1274	16.5085	16.2282	UP000005640_9606_2020;UP000005640_9606_additional_2020	aging;cardiac muscle cell action potential;cardiac muscle contraction;cellular protein localization;cellular protein-containing complex assembly;cerebral cortex development;establishment of blood-nerve barrier;establishment of glial blood-brain barrier;motile cilium assembly;muscle cell cellular homeostasis;muscle fiber development;muscle filament sliding;muscle organ development;myotube cell dev…	actin binding;dystroglycan binding;integrin binding;lamin binding;myosin binding;nitric-oxide synthase binding;PDZ domain binding;structural constituent of cytoskeleton;structural constituent of muscle;vinculin binding;zinc ion binding	astrocyte projection;axon;cell surface;cell-substrate junction;costamere;cytoskeleton;cytosol;dystrophin-associated glycoprotein complex;filopodium;filopodium membrane;Golgi apparatus;lamellipodium;matrix side of mitochondrial inner membrane;membrane raft;mitochondrial outer membrane;neurofilament;neuron projection terminus;neuronal cell body;nucleus;perinuclear region of cytoplasm;plasma membran…	3D-structure;Actin-binding;Alternative splicing;Calcium;Cardiomyopathy;Cell junction;Cell junction {ECO:0000256|PIRNR:PIRNR002341};Cell membrane;Cell membrane {ECO:0000256|PIRNR:PIRNR002341};Coiled coil {ECO:0000256|SAM:Coils};Complete proteome;Complete proteome {ECO:0000313|Proteomes:UP000005640};Cytoplasm;Cytoplasm {ECO:0000256|PIRNR:PIRNR002341};Cytoskeleton;Cytoskeleton {ECO:0000256|PIRNR:PIR…		pAC_SVF	8.96985e-05	9.90712e-05	1.49197	9.25881	Isoform of P11532, Dystrophin;Isoform of P11532, Dystrophin;Dystrophin;Isoform of P11532, Isoform 3 of Dystrophin;Isoform of P11532, Isoform 2 of Dystrophin	Anchors the extracellular matrix to the cytoskeleton viaF-actin. Ligand for dystroglycan. Component of the dystrophin-associated glycoprotein complex which accumulates at theneuromuscular junction (NMJ) and at a variety of synapses in theperipheral and central nervous systems and has a structuralfunction in stabilizing the sarcolemma. Also implicated insignaling events and synaptic transmission
MUSK;MUSK;MUSK;MUSK;TIE1;TEK;TEK;TEK;MUSK	A0A087WSY1;O15146;O15146-2;O15146-3;P35590;Q02763;Q02763-2;Q02763-3;Q5T0B5		+	15.7181	15.9825	16.014	14.9817	NaN	15.4044	15.8267	NaN	14.0117	NaN	NaN	NaN	13.5984	13.6164	15.6902	15.0181	14.7849	14.4467	15.6444	NaN	14.2994	UP000005640_9606_2020;UP000005640_9606_additional_2020	anatomical structure development;angiogenesis;cell differentiation;cell-cell signaling;definitive hemopoiesis;endochondral ossification;endothelial cell proliferation;glomerulus vasculature development;heart development;heart trabecula formation;in utero embryonic development;leukocyte migration;MAPK cascade;memory;mesoderm development;multicellular organism development;negative regulation of ang…	ATP binding;growth factor binding;metal ion binding;protein kinase activity;protein tyrosine kinase activity;Ras guanyl-nucleotide exchange factor activity;signaling receptor activity;transmembrane receptor protein tyrosine kinase activity;Wnt-protein binding	apical plasma membrane;basal plasma membrane;basolateral plasma membrane;cell junction;cell surface;cell-cell junction;cytoplasm;extracellular region;focal adhesion;integral component of membrane;integral component of plasma membrane;membrane raft;microtubule organizing center;microvillus;neuromuscular junction;plasma membrane;postsynaptic membrane;receptor complex	3D-structure;Alternative splicing;Angiogenesis;ATP-binding;ATP-binding {ECO:0000256|SAAS:SAAS00708816};Cell junction;Cell membrane;Complete proteome;Complete proteome {ECO:0000313|Proteomes:UP000005640};Congenital myasthenic syndrome;Cytoplasm;Cytoskeleton;Developmental protein;Differentiation;Direct protein sequencing;Disease mutation;Disulfide bond;Disulfide bond {ECO:0000256|SAAS:SAAS00916669}…		pAC_SVF	0.00344164	0.00467592	-1.99572	-17.0018	Isoform of O15146, Receptor protein-tyrosine kinase;Muscle, skeletal receptor tyrosine-protein kinase;Isoform of O15146, Isoform 2 of Muscle, skeletal receptor tyrosine-protein kinase;Isoform of O15146, Isoform 3 of Muscle, skeletal receptor tyrosine-protein kinase;Tyrosine-protein kinase receptor Tie-1;Angiopoietin-1 receptor;Isoform of Q02763, Isoform 2 of Angiopoietin-1 receptor;Isoform of Q02…	SHC1 and TIE1;Receptor tyrosine kinase which plays a central role inthe formation and the maintenance of the neuromuscular junction(NMJ), the synapse between the motor neuron and the skeletalmuscle (PubMed:25537362). Recruitment of AGRIN by LRP4 to the MUSKsignaling complex induces phosphorylation and activation of MUSK,the kinase of the complex. The activation of MUSK in myotubesregulates the fo…
HMOX2	A0A087WT44;P30519;P30519-2		+	15.7018	15.5151	15.5542	15.5174	16.2018	15.248	15.5736	16.1358	16.3099	15.7678	16.1218	16.2095	16.5054	16.0851	15.5017	15.628	15.4589	15.1278	14.6385	14.2007	15.0722	UP000005640_9606_2020;UP000005640_9606_additional_2020	cellular iron ion homeostasis;heme catabolic process;heme oxidation;iron ion homeostasis;neutrophil degranulation;response to hypoxia;response to oxidative stress	heme binding;heme oxygenase (decyclizing) activity;metal ion binding	endoplasmic reticulum membrane;integral component of membrane;membrane;plasma membrane;specific granule membrane	3D-structure;Acetylation;Alternative splicing;Coiled coil {ECO:0000256|SAM:Coils};Complete proteome;Complete proteome {ECO:0000313|Proteomes:UP000005640};Direct protein sequencing;ECO:0000213|MaxQB:A0A087WT44, ECO:0000213|PeptideAtlas:A0A087WT44};Endoplasmic reticulum;Heme;Iron;Membrane {ECO:0000256|SAM:Phobius};Metal-binding;Microsome;Oxidoreductase;Phosphoprotein;Polymorphism;Reference proteome…		pAC_SVF	0.0118412	0.0144211	0.546212	3.566	Isoform of P30519, Heme oxygenase (biliverdin-producing);Heme oxygenase 2;Isoform of P30519, Isoform 2 of Heme oxygenase 2	Heme oxygenase cleaves the heme ring at the alphamethene bridge to form biliverdin. Biliverdin is subsequentlyconverted to bilirubin by biliverdin reductase. Underphysiological conditions, the activity of heme oxygenase ishighest in the spleen, where senescent erythrocytes aresequestrated and destroyed. Heme oxygenase 2 could be implicatedin the production of carbon monoxide in brain where it cou…
COL1A2	A0A087WTA8;P08123		+	16.461	17.4154	17.6546	16.9299	18.9864	17.2319	18.1548	15.7228	16.9307	16.1208	16.5813	16.8959	16.5794	17.0379	18.5947	19.3123	20.1644	19.4729	19.9962	19.7273	19.4551	UP000005640_9606_2020;UP000005640_9606_additional_2020	blood coagulation;blood vessel development;cellular response to amino acid stimulus;collagen fibril organization;cytokine-mediated signaling pathway;extracellular matrix organization;leukocyte migration;odontogenesis;platelet activation;protein heterotrimerization;regulation of blood pressure;regulation of immune response;Rho protein signal transduction;skeletal system development;skin morphogene…	extracellular matrix structural constituent;extracellular matrix structural constituent conferring tensile strength;identical protein binding;metal ion binding;platelet-derived growth factor binding;protease binding;protein binding, bridging;SMAD binding	collagen type I trimer;collagen-containing extracellular matrix;endoplasmic reticulum;endoplasmic reticulum lumen;extracellular exosome;extracellular matrix;extracellular region;extracellular space	3D-structure;Calcium;Chromosomal rearrangement;Collagen;Complete proteome;Complete proteome {ECO:0000313|Proteomes:UP000005640};Direct protein sequencing;Disease mutation;Disulfide bond;Dwarfism;ECO:0000213|PeptideAtlas:A0A087WTA8};Ehlers-Danlos syndrome;Extracellular matrix;Glycoprotein;Hydroxylation;Metal-binding;Osteogenesis imperfecta;Polymorphism;Pyrrolidone carboxylic acid;Reference proteom…		pAC_SVF	0.00573907	0.00766667	-0.995047	-4.1916	Isoform of P08123, Fibrillar collagen NC1 domain-containing protein;Collagen alpha-2(I) chain	Type I collagen is a member of group I collagen(fibrillar forming collagen).
PALM	A0A087WTK8;O75781		+	16.8994	17.0585	17.1219	16.8895	15.3499	16.7835	16.1604	18.4365	18.105	17.7164	18.3126	18.1949	18.7206	18.3517	19.1623	18.4196	18.2293	18.1584	17.8669	17.2938	17.2422	UP000005640_9606_2020;UP000005640_9606_additional_2020	adenylate cyclase-inhibiting G protein-coupled receptor signaling pathway;cellular response to electrical stimulus;cytoskeleton organization;negative regulation of adenylate cyclase activity;negative regulation of dopamine receptor signaling pathway;positive regulation of filopodium assembly;protein localization to plasma membrane;regulation of cell shape;synapse maturation	D3 dopamine receptor binding	apicolateral plasma membrane;axon;basolateral plasma membrane;cytoplasmic vesicle;dendritic spine membrane;filopodium membrane;intracellular membrane-bounded organelle;intrinsic component of the cytoplasmic side of the plasma membrane;nucleus;plasma membrane;postsynaptic density	Acetylation;Alternative splicing;Cell membrane;Cell projection;Cell shape;Coiled coil;Complete proteome;Complete proteome {ECO:0000313|Proteomes:UP000005640};ECO:0000213|MaxQB:A0A087WTK8, ECO:0000213|PeptideAtlas:A0A087WTK8};Lipoprotein;Membrane;Methylation;Palmitate;Phosphoprotein;Polymorphism;Prenylation;Reference proteome;Reference proteome {ECO:0000313|Proteomes:UP000005640}		pAC_SVF	0.00109306	0.00195928	1.6535	5.85823	Isoform of O75781, Paralemmin-1;Paralemmin-1	Involved in plasma membrane dynamics and cell processformation. Isoform 1 and isoform 2 are necessary for axonal anddendritic filopodia induction, for dendritic spine maturation andsynapse formation in a palmitoylation-dependent manner
KHSRP	A0A087WTP3;Q92945		+	18.0272	17.9024	17.5816	17.7975	16.6712	17.6565	17.0514	15.6616	15.7141	15.8208	15.8184	15.9805	16.1428	15.874	16.871	16.7018	16.6776	16.0518	16.4663	15.3997	15.9596	UP000005640_9606_2020;UP000005640_9606_additional_2020	3'-UTR-mediated mRNA destabilization;cellular response to cytokine stimulus;miRNA metabolic process;mRNA catabolic process;mRNA processing;mRNA transport;negative regulation of low-density lipoprotein particle clearance;negative regulation of nitric oxide biosynthetic process;positive regulation of mRNA catabolic process;regulation of miRNA metabolic process;regulation of mRNA stability;regulatio…	DNA binding;mRNA 3'-UTR AU-rich region binding;RNA binding	cytoplasmic stress granule;cytosol;membrane;nucleoplasm	3D-structure;Acetylation;Complete proteome;Complete proteome {ECO:0000313|Proteomes:UP000005640};Cytoplasm;Direct protein sequencing;DNA-binding;ECO:0000213|MaxQB:A0A087WTP3, ECO:0000213|PeptideAtlas:A0A087WTP3};Isopeptide bond;Methylation;mRNA processing;mRNA splicing;mRNA transport;Nucleus;Phosphoprotein;Reference proteome;Reference proteome {ECO:0000313|Proteomes:UP000005640};Repeat;RNA-bindin…	DCS complex	pAC_SVF	0.000292497	0.000437276	-1.66795	-7.49096	Isoform of Q92945, Far upstream element-binding protein 2;Far upstream element-binding protein 2	Binds to the dendritic targeting element and may play arole in mRNA trafficking (By similarity). Part of a ternarycomplex that binds to the downstream control sequence (DCS) of thepre-mRNA. Mediates exon inclusion in transcripts that are subjectto tissue-specific alternative splicing. May interact with single-stranded DNA from the far-upstream element (FUSE). May activategene expression. Also inv…
ERGIC2	A0A087WU02;Q96RQ1		+	14.761	13.9716	14.2493	13.9634	14.5611	13.5553	12.441	14.8452	15.2156	NaN	14.9342	14.77	14.6008	NaN	14.9935	NaN	13.3836	NaN	NaN	NaN	NaN	UP000005640_9606_2020;UP000005640_9606_additional_2020	endoplasmic reticulum to Golgi vesicle-mediated transport;retrograde vesicle-mediated transport, Golgi to endoplasmic reticulum		COPII-coated ER to Golgi transport vesicle;cytoplasm;endoplasmic reticulum;endoplasmic reticulum-Golgi intermediate compartment membrane;integral component of endoplasmic reticulum membrane;integral component of Golgi membrane;intracellular membrane-bounded organelle;membrane;nucleolus;nucleus	Complete proteome;Complete proteome {ECO:0000313|Proteomes:UP000005640};Cytoplasm;ECO:0000213|MaxQB:A0A087WU02, ECO:0000213|PeptideAtlas:A0A087WU02};Endoplasmic reticulum;ER-Golgi transport;Golgi apparatus;Membrane;Nucleus;Reference proteome;Reference proteome {ECO:0000313|Proteomes:UP000005640};Transmembrane;Transmembrane helix;Transport		pAC_SVF	0.0392037	0.0377774	0.710673	3.01895	Isoform of Q96RQ1, Endoplasmic reticulum-Golgi intermediate compartment protein 2;Endoplasmic reticulum-Golgi intermediate compartment protein 2	Possible role in transport between endoplasmic reticulumand Golgi.
TPSB2	A0A087WUI4;A0A087X1U0		+	22.8918	22.0248	21.1031	22.224	19.7649	20.9425	20.2415	15.2433	17.0199	15.018	16.7188	17.2444	16.491	15.9289	19.4813	20.2856	18.6021	19.066	19.8884	18.2516	19.4975	UP000005640_9606_additional_2020		serine-type endopeptidase activity		Complete proteome {ECO:0000313|Proteomes:UP000005640};Disulfide bond {ECO:0000256|SAAS:SAAS00037407};Hydrolase {ECO:0000256|RuleBase:RU363034};Protease {ECO:0000256|RuleBase:RU363034};Proteomics identification {ECO:0000213|PeptideAtlas:A0A087WUI4};Proteomics identification {ECO:0000213|PeptideAtlas:A0A087X1U0};Reference proteome {ECO:0000313|Proteomes:UP000005640};Serine protease {ECO:0000256|Rul…		pAC_SVF	0.000154913	0.000269231	-5.07547	-8.4014	Isoform of P20231, Peptidase S1 domain-containing protein;Isoform of P20231, Peptidase S1 domain-containing protein
HNRNPDL	A0A087WUK2;O14979;O14979-2;O14979-3		+	17.0305	17.7924	17.1599	17.4414	16.6428	17.2606	16.8055	15.3172	15.7699	16.2888	15.498	15.4472	16.3363	16.0791	16.0262	16.3203	16.4714	17.0385	16.3492	16.0117	16.3753	UP000005640_9606_2020;UP000005640_9606_additional_2020	interleukin-12-mediated signaling pathway;regulation of gene expression;RNA processing	double-stranded DNA binding;poly(A) binding;poly(G) binding;RNA binding;sequence-specific DNA binding;sequence-specific double-stranded DNA binding;single-stranded DNA binding	cytosol;nucleoplasm;nucleus;ribonucleoprotein complex;spliceosomal complex	Acetylation;Activator;Alternative splicing;Complete proteome;Complete proteome {ECO:0000313|Proteomes:UP000005640};Cytoplasm;Direct protein sequencing;Disease mutation;DNA-binding;ECO:0000213|MaxQB:A0A087WUK2, ECO:0000213|PeptideAtlas:A0A087WUK2};Isopeptide bond;Limb-girdle muscular dystrophy;Methylation;Nucleus;Phosphoprotein;Reference proteome;Reference proteome {ECO:0000313|Proteomes:UP0000056…	Large Drosha complex	pAC_SVF	0.000601422	0.000775623	-1.34234	-6.55903	Isoform of O14979, Heterogeneous nuclear ribonucleoprotein D-like;Heterogeneous nuclear ribonucleoprotein D-like;Isoform of O14979, Isoform 2 of Heterogeneous nuclear ribonucleoprotein D-like;Isoform of O14979, Isoform 3 of Heterogeneous nuclear ribonucleoprotein D-like	Acts as a transcriptional regulator. Promotestranscription repression. Promotes transcription activation indifferentiated myotubes (By similarity). Binds to double- andsingle-stranded DNA sequences. Binds to the transcriptionsuppressor CATR sequence of the COX5B promoter (By similarity).Binds with high affinity to RNA molecules that contain AU-richelements (AREs) found within the 3'-UTR of many p…
GPX1	A0A087WUQ6;P07203		+	19.2284	18.5725	18.1945	18.8668	17.8619	18.5936	18.0866	19.9762	19.6109	19.3231	19.64	19.4963	19.8522	19.0559	20.0175	19.5526	19.413	19.458	18.9234	18.7228	18.5151	UP000005640_9606_2020;UP000005640_9606_additional_2020	angiogenesis involved in wound healing;blood vessel endothelial cell migration;cell redox homeostasis;cellular response to oxidative stress;endothelial cell development;fat cell differentiation;glutathione metabolic process;heart contraction;hydrogen peroxide catabolic process;interaction with symbiont;intrinsic apoptotic signaling pathway in response to oxidative stress;lipoxygenase pathway;myob…	glutathione peroxidase activity;SH3 domain binding	cytoplasm;cytosol;mitochondrial matrix;mitochondrion	3D-structure;Acetylation;Alternative splicing;Complete proteome;Complete proteome {ECO:0000313|Proteomes:UP000005640};Cytoplasm;ECO:0000213|MaxQB:A0A087WUQ6, ECO:0000213|PeptideAtlas:A0A087WUQ6};Oxidoreductase;Oxidoreductase {ECO:0000256|RuleBase:RU000499};Peroxidase;Peroxidase {ECO:0000256|RuleBase:RU000499};Phosphoprotein;Polymorphism;Reference proteome;Reference proteome {ECO:0000313|Proteomes…	GPX1-SBP1 complex	pAC_SVF	8.53446e-05	0.0001	1.07863	9.34058	Isoform of P07203, Glutathione peroxidase;Glutathione peroxidase 1	Protects the hemoglobin in erythrocytes from oxidativebreakdown.
MYC	A0A087WUS5;A0A494C1T8;H0YBT0;P01106;P01106-2		+	16.0171	15.6771	15.7803	15.6282	NaN	NaN	NaN	15.3016	15.0254	15.0458	15.3454	15.333	15.2992	14.8163	15.867	15.7139	15.8772	15.7577	14.6464	NaN	NaN	UP000005640_9606_2020;UP000005640_9606_additional_2020	amino acid transport;beta-catenin-TCF complex assembly;branching involved in ureteric bud morphogenesis;cell cycle arrest;cell proliferation;cellular iron ion homeostasis;cellular response to angiotensin;cellular response to arsenite(3-);cellular response to carbohydrate stimulus;cellular response to cycloheximide;cellular response to dimethyl sulfoxide;cellular response to DNA damage stimulus;ce…	activating transcription factor binding;DNA binding;DNA-binding transcription activator activity, RNA polymerase II-specific;DNA-binding transcription factor activity;DNA-binding transcription factor activity, RNA polymerase II-specific;DNA-binding transcription repressor activity, RNA polymerase II-specific;double-stranded DNA binding;E-box binding;protein dimerization activity;protein heterodim…	mitochondrion;nuclear chromatin;nucleolus;nucleoplasm;nucleus;protein-containing complex	3D-structure;Acetylation;Activator;Alternative splicing;Chromosomal rearrangement;Coiled coil {ECO:0000256|SAM:Coils};Complete proteome;Complete proteome {ECO:0000313|Proteomes:UP000005640};DNA-binding;DNA-binding {ECO:0000256|PIRNR:PIRNR001705};ECO:0000213|MaxQB:H0YBT0, ECO:0000213|PeptideAtlas:H0YBT0};Glycoprotein;Isopeptide bond;Nucleus;Nucleus {ECO:0000256|PIRNR:PIRNR001705};Phosphoprotein;Po…	c-MYC-ATPase-helicase complex;MYC-DNMT3A-ZBTB17 complex;MYC-MAX complex;MYC-MAX-KAT2A-TRRAP complex;MYC-TRRAP-KAT2A complex;TFAP2C-Myc-KDM5B complex	pAC_SVF	0.0110923	0.0137102	-0.596145	-5.62848	Isoform of P01106, Myc proto-oncogene protein;Isoform of P01106, Myc proto-oncogene protein;Isoform of P01106, Myc proto-oncogene protein;Myc proto-oncogene protein;Isoform of P01106, Isoform 2 of Myc proto-oncogene protein	Transcription factor that binds DNA in a non-specificmanner, yet also specifically recognizes the core sequence 5'-CAC[GA]TG-3'. Activates the transcription of growth-related genes;Transcription factor that binds DNA in a non-specificmanner, yet also specifically recognizes the core sequence 5'-CAC[GA]TG-3'. Activates the transcription of growth-related genes.Binds to the VEGFA promoter, promotin…
PDLIM2	A0A087WVI1;Q96JY6;Q96JY6-5		+	14.718	14.6083	14.6189	14.659	13.5956	14.8647	13.8153	13.5819	12.2843	11.5541	12.2311	12.1321	12.2119	11.9647	15.0264	13.7548	13.9141	13.773	13.8386	13.7128	13.2232	UP000005640_9606_2020;UP000005640_9606_additional_2020		metal ion binding	cytoplasm;cytoskeleton;nucleus	3D-structure;Alternative splicing;Complete proteome;Complete proteome {ECO:0000313|Proteomes:UP000005640};Cytoplasm;Cytoskeleton;ECO:0000213|MaxQB:A0A087WVI1, ECO:0000213|PeptideAtlas:A0A087WVI1};ECO:0000256|SAAS:SAAS00113461};ECO:0000256|SAAS:SAAS00516446};ECO:0000256|SAAS:SAAS00516478};LIM domain;Metal-binding;Nucleus;Phosphoprotein;Reference proteome;Reference proteome {ECO:0000313|Proteomes:U…		pAC_SVF	0.000168116	0.000315545	-2.13139	-8.27921	Isoform of Q96JY6, PDZ and LIM domain protein 2;PDZ and LIM domain protein 2;Isoform of Q96JY6, Isoform 5 of PDZ and LIM domain protein 2	Probable adapter protein located at the actincytoskeleton that promotes cell attachment. Necessary for themigratory capacity of epithelial cells. Overexpression enhancescell adhesion to collagen and fibronectin and suppresses anchorageindependent growth. May contribute to tumor cell migratorycapacity.
CLTC	A0A087WVQ6;Q00610;Q00610-2		+	21.8632	21.3181	21.2793	21.1814	20.9803	21.414	20.8249	20.4642	20.1041	20.2553	20.3697	20.6715	20.5073	20.3699	20.9012	20.5339	20.3374	20.0709	20.6188	19.8244	19.8018	UP000005640_9606_2020;UP000005640_9606_additional_2020	amyloid-beta clearance by transcytosis;antigen processing and presentation of exogenous peptide antigen via MHC class II;autophagy;cell division;clathrin coat assembly;clathrin-dependent endocytosis;intracellular protein transport;low-density lipoprotein particle clearance;low-density lipoprotein particle receptor catabolic process;membrane organization;mitotic cell cycle;negative regulation of h…	clathrin light chain binding;disordered domain specific binding;double-stranded RNA binding;low-density lipoprotein particle receptor binding;protein kinase binding;RNA binding;structural molecule activity;ubiquitin-specific protease binding	clathrin coat;clathrin coat of coated pit;clathrin coat of trans-Golgi network vesicle;clathrin complex;clathrin-coated endocytic vesicle;clathrin-coated endocytic vesicle membrane;clathrin-coated vesicle;cytosol;endolysosome membrane;endosome;extracellular exosome;extracellular vesicle;focal adhesion;intracellular membrane-bounded organelle;lysosome;melanosome;membrane;mitotic spindle;mitotic sp…	3D-structure;Acetylation;Alternative splicing;Autophagy;Cell cycle;Cell division;Coated pit;Coated pit {ECO:0000256|PIRNR:PIRNR002290};Complete proteome;Complete proteome {ECO:0000313|Proteomes:UP000005640};Cytoplasm;Cytoplasmic vesicle;Cytoplasmic vesicle {ECO:0000256|PIRNR:PIRNR002290};Cytoskeleton;Direct protein sequencing;Disease mutation;ECO:0000213|MaxQB:A0A087WVQ6, ECO:0000213|PeptideAtlas…	ACAP1-CHC-Glut4 complex;CLTC-PI4K2A complex;p532-Clathrin-HSP70 complex;PI4K2A-WASH complex;Profilin 1 complex	pAC_SVF	0.00102825	0.0017589	-0.874214	-5.92719	Isoform of Q00610, Clathrin heavy chain;Clathrin heavy chain 1;Isoform of Q00610, Isoform 2 of Clathrin heavy chain 1	Clathrin is the major protein of the polyhedral coat ofcoated pits and vesicles.;Clathrin is the major protein of the polyhedral coat ofcoated pits and vesicles. Two different adapter protein complexeslink the clathrin lattice either to the plasma membrane or to thetrans-Golgi network. Acts as component of the TACC3/ch-TOG/clathrin complex proposed to contribute to stabilization ofkinetochore fib…
NME4	A0A087WVT9;F2Z2X0;O00746;Q4TT34		+	14.7581	13.2111	13.0325	13.1494	13.1971	11.7189	13.5803	NaN	14.1187	12.4379	14.1665	14.3965	14.0249	14.459	NaN	13.622	12.9782	13.4045	13.3744	11.2123	13.1752	UP000005640_9606_2020;UP000005640_9606_additional_2020	CTP biosynthetic process;GTP biosynthetic process;lipid transport;nucleobase-containing small molecule interconversion;nucleoside metabolic process;UTP biosynthetic process	ATP binding;cardiolipin binding;metal ion binding;nucleoside diphosphate kinase activity	mitochondrial inner membrane;mitochondrial intermembrane space;mitochondrial matrix;mitochondrion	3D-structure;Alternative splicing;ATP-binding;ATP-binding {ECO:0000256|RuleBase:RU004013};Complete proteome;Complete proteome {ECO:0000313|Proteomes:UP000005640};Direct protein sequencing;ECO:0000213|MaxQB:A0A087WVT9, ECO:0000213|PeptideAtlas:A0A087WVT9};ECO:0000213|MaxQB:F2Z2X0, ECO:0000213|PeptideAtlas:F2Z2X0};ECO:0000213|MaxQB:Q4TT34, ECO:0000213|PeptideAtlas:Q4TT34};Kinase;Kinase {ECO:0000256…		pAC_SVF	0.053432	0.0499206	0.95237	2.51604	Isoform of O00746, Nucleoside diphosphate kinase;Isoform of O00746, Nucleoside diphosphate kinase;Nucleoside diphosphate kinase, mitochondrial;Isoform of O00746, Nucleoside diphosphate kinase	its association with cardiolipin-containing mitochondrialinner membrane is coupled to respiration suggesting that ADPlocally regenerated in the mitochondrion innermembrane space byits activity is directly taken up via ANT ADP/ATP translocase intothe matrix space to stimulate respiratory ATP regeneration(PubMed:18635542). Proposed to increase GTP-loading on dynamin-related GTPase OPA1 in mitochond…
ALOX5AP	A0A087WW23;P20292		+	19.9669	19.5154	19.291	20.1675	19.5721	20.2918	19.9765	NaN	13.958	NaN	14.0053	15.2964	13.7212	NaN	16.406	15.6402	15.832	16.4086	16.5393	15.8607	15.5566	UP000005640_9606_2020;UP000005640_9606_additional_2020	cellular response to calcium ion;leukotriene biosynthetic process;leukotriene production involved in inflammatory response;lipoxygenase pathway;positive regulation of acute inflammatory response;protein homotrimerization	arachidonate 5-lipoxygenase activity;arachidonic acid binding;enzyme activator activity;enzyme binding;glutathione peroxidase activity;glutathione transferase activity;leukotriene-C4 synthase activity;protein heterodimerization activity;protein homodimerization activity;protein N-terminus binding	cytosol;endoplasmic reticulum;endoplasmic reticulum membrane;integral component of membrane;membrane;nuclear envelope;nuclear membrane	3D-structure;Complete proteome;Complete proteome {ECO:0000313|Proteomes:UP000005640};ECO:0000213|PeptideAtlas:A0A087WW23};Endoplasmic reticulum;Leukotriene biosynthesis;Membrane;Membrane {ECO:0000256|SAM:Phobius};Nucleus;Reference proteome;Reference proteome {ECO:0000313|Proteomes:UP000005640};Transmembrane;Transmembrane {ECO:0000256|SAM:Phobius};Transmembrane helix;Transmembrane helix {ECO:00002…		pAC_SVF	0.00149808	0.00272897	-5.6415	-11.2699	Isoform of P20292, Arachidonate 5-lipoxygenase-activating protein;Arachidonate 5-lipoxygenase-activating protein	Required for leukotriene biosynthesis by ALOX5 (5-lipoxygenase). Anchors ALOX5 to the membrane. Binds arachidonicacid, and could play an essential role in the transfer ofarachidonic acid to ALOX5. Binds to MK-886, a compound that blocksthe biosynthesis of leukotrienes.
KIF1B	A0A087WWA3;O60333;O60333-2;O60333-4;Q4R9M9		+	15.058	14.7564	14.8028	14.4899	13.8454	14.3005	NaN	15.903	14.2252	15.6981	16.0811	16.3135	15.9873	15.1558	15.6138	15.1093	15.0223	15.2419	15.8406	17.4127	15.5144	UP000005640_9606_2020;UP000005640_9606_additional_2020	anterograde axonal transport;anterograde neuronal dense core vesicle transport;apoptotic process;cellular response to nerve growth factor stimulus;cytoskeleton-dependent intracellular transport;lysosome localization;microtubule-based movement;mitochondrion transport along microtubule;neuromuscular synaptic transmission;neuron-neuron synaptic transmission;positive regulation of gene expression;pro…	ATP binding;ATPase activity;ATP-dependent microtubule motor activity, plus-end-directed;kinase binding;kinesin binding;microtubule binding;microtubule motor activity;scaffold protein binding	axon;axon cytoplasm;cytoplasmic vesicle;cytoplasmic vesicle membrane;dendrite;kinesin complex;microtubule;microtubule associated complex;mitochondrion;neuron projection	3D-structure;Acetylation;Alternative splicing;Apoptosis;ATP-binding;Charcot-Marie-Tooth disease;Coiled coil;Coiled coil {ECO:0000256|SAM:Coils};Complete proteome;Complete proteome {ECO:0000313|Proteomes:UP000005640};Cytoplasm;Cytoplasmic vesicle;Cytoskeleton;Disease mutation;ECO:0000213|MaxQB:A0A087WWA3, ECO:0000213|PeptideAtlas:A0A087WWA3};ECO:0000213|MaxQB:Q4R9M9, ECO:0000213|PeptideAtlas:Q4R9M…		pAC_SVF	0.0387496	0.0374661	1.15923	2.78332	Isoform of O60333, Kinesin-like protein KIF1B;Kinesin-like protein KIF1B;Isoform of O60333, Isoform 2 of Kinesin-like protein KIF1B;Isoform of O60333, Isoform 4 of Kinesin-like protein KIF1B;Isoform of O60333, Kinesin family member 1Bbeta isoform II	Motor for anterograde transport of mitochondria. Has amicrotubule plus end-directed motility. Isoform 2 is required forinduction of neuronal apoptosis.
DCAF7	A0A087WWI6;P61962		+	13.7639	13.9049	13.8145	13.3954	12.7901	13.6284	13.7115	11.655	11.9622	12.0477	12.0184	NaN	12.6469	12.0928	NaN	12.435	12.3178	NaN	NaN	12.4391	12.7252	UP000005640_9606_2020;UP000005640_9606_additional_2020	multicellular organism development;post-translational protein modification;protein ubiquitination		Cul4-RING E3 ubiquitin ligase complex;cytoplasm;cytosol;nuclear body;nuclear matrix;nucleoplasm;nucleus;protein-containing complex	Alternative splicing;Coiled coil {ECO:0000256|SAM:Coils};Complete proteome;Complete proteome {ECO:0000313|Proteomes:UP000005640};Cytoplasm;Developmental protein;ECO:0000213|MaxQB:A0A087WWI6, ECO:0000213|PeptideAtlas:A0A087WWI6};Nucleus;Reference proteome;Reference proteome {ECO:0000313|Proteomes:UP000005640};Repeat;Ubl conjugation pathway;WD repeat		pAC_SVF	0.000187165	0.000362031	-1.63259	-9.81264	Isoform of P61962, DDB1- and CUL4-associated factor 7 (Fragment);DDB1- and CUL4-associated factor 7	Involved in craniofacial development. Acts upstream ofthe EDN1 pathway and is required for formation of the upper jawequivalent, the palatoquadrate. The activity required for EDN1pathway function differs between the first and second arches (Bysimilarity). Associates with DIAPH1 and controls GLI1transcriptional activity. Could be involved in normal and diseaseskin development. May function as a su…
RBM15	A0A087WWP4;A0A494C001;A0A499FJY3;Q96T37;Q96T37-2;Q96T37-3;Q96T37-4		+	14.1552	14.0701	13.783	13.7259	NaN	13.4684	NaN	NaN	12.4585	12.8508	12.3606	12.6421	12.2591	NaN	12.8058	NaN	NaN	NaN	12.8786	NaN	NaN	UP000005640_9606_2020;UP000005640_9606_additional_2020	branching involved in blood vessel morphogenesis;dosage compensation by inactivation of X chromosome;negative regulation of myeloid cell differentiation;placenta blood vessel development;positive regulation of transcription of Notch receptor target;regulation of alternative mRNA splicing, via spliceosome;regulation of megakaryocyte differentiation;RNA methylation;spleen development;thrombopoietin…	mRNA binding;RNA binding	nuclear membrane;nuclear speck;nucleoplasm;nucleus;RNA N6-methyladenosine methyltransferase complex	Acetylation;Alternative initiation;Alternative splicing;Chromosomal rearrangement;Complete proteome;Complete proteome {ECO:0000313|Proteomes:UP000005640};ECO:0000213|MaxQB:A0A087WWP4, ECO:0000213|PeptideAtlas:A0A087WWP4};Host-virus interaction;Isopeptide bond;Membrane;Methylation;Nucleus;Phosphoprotein;Proto-oncogene;Reference proteome;Reference proteome {ECO:0000313|Proteomes:UP000005640};Repeat…	Spliceosome	pAC_SVF	0.0029064	0.00411664	-1.27961	-8.98873	Isoform of Q96T37, RNA-binding protein 15;Isoform of Q96T37, RNA-binding protein 15;Isoform of Q96T37, RNA-binding protein 15;RNA-binding protein 15;Isoform of Q96T37, Isoform 2 of RNA-binding protein 15;Isoform of Q96T37, Isoform 3 of RNA-binding protein 15;Isoform of Q96T37, Isoform 4 of RNA-binding protein 15	probably regulatesalternative splicing via m6A regulation (PubMed:26575292).Required for placental vascular branching morphogenesis andembryonic development of the heart and spleen (By similarity).Acts as a regulator of thrombopoietin response in hematopoieticstem cells by regulating alternative splicing of MPL (Bysimilarity). May also function as an mRNA export factor,stimulating export and expr…
GRIP2	A0A087WX15;A0A1B0GWJ3;Q9C0E4;Q9C0E4-2		+	14.865	15.2227	16.941	17.4027	18.2119	16.8442	18.6426	NaN	NaN	NaN	NaN	11.8685	12.073	11.7965	15.2027	17.284	17.874	18.4312	17.5725	18.6118	18.6609	UP000005640_9606_2020;UP000005640_9606_additional_2020	artery smooth muscle contraction;neurotransmitter receptor transport, endosome to postsynaptic membrane;Notch signaling pathway;positive regulation of blood pressure;vesicle-mediated transport in synapse	receptor signaling complex scaffold activity	cytosol;dendrite;glutamatergic synapse;plasma membrane;postsynaptic density;postsynaptic membrane	3D-structure;Alternative splicing;Complete proteome;Complete proteome {ECO:0000313|Proteomes:UP000005640};Cytoplasm;ECO:0000213|PeptideAtlas:A0A087WX15};ECO:0000213|PeptideAtlas:A0A1B0GWJ3};Membrane;Phosphoprotein;Reference proteome;Reference proteome {ECO:0000313|Proteomes:UP000005640};Repeat		pAC_SVF	0.0107219	0.0127628	-5.9869	-9.57963	Isoform of Q9C0E4, Glutamate receptor-interacting protein 2;Isoform of Q9C0E4, Glutamate receptor-interacting protein 2;Glutamate receptor-interacting protein 2;Isoform of Q9C0E4, Isoform 2 of Glutamate receptor-interacting protein 2	May play a role as a localized scaffold for the assemblyof a multiprotein signaling complex and as mediator of thetrafficking of its binding partners at specific subcellularlocation in neurons.
BCL2L13	A0A087WX97;Q9BXK5		+	15.5239	15.4128	15.0955	15.8185	14.3241	15.3261	15.1318	17.0752	17.0308	16.9195	16.9024	16.3171	17.0831	17.2819	17.1116	16.9928	16.691	16.5957	16.1478	14.4263	14.3529	UP000005640_9606_2020;UP000005640_9606_additional_2020	activation of cysteine-type endopeptidase activity involved in apoptotic process;apoptotic process;regulation of apoptotic process	cysteine-type endopeptidase activator activity involved in apoptotic process	integral component of membrane;mitochondrial membrane;mitochondrion;nucleus	3D-structure;Alternative splicing;Apoptosis;Coiled coil {ECO:0000256|SAM:Coils};Complete proteome;Complete proteome {ECO:0000313|Proteomes:UP000005640};ECO:0000213|MaxQB:A0A087WX97, ECO:0000213|PeptideAtlas:A0A087WX97};Membrane;Membrane {ECO:0000256|SAM:Phobius};Mitochondrion;Nucleus;Phosphoprotein;Polymorphism;Reference proteome;Reference proteome {ECO:0000313|Proteomes:UP000005640};Repeat;Trans…		pAC_SVF	1.2105e-05	0.00018018	1.71105	13.1182	Isoform of Q9BXK5, Bcl-2-like protein 13;Bcl-2-like protein 13	May promote the activation of caspase-3 and apoptosis.
SCAMP1	A0A087WXB0;O15126;O15126-2		+	14.2081	14.1358	14.2855	13.727	13.5436	14.0611	12.6052	12.2705	12.3343	12.0641	12.4583	12.9078	12.8079	12.3149	13.799	13.4182	12.834	13.2939	NaN	NaN	NaN	UP000005640_9606_2020;UP000005640_9606_additional_2020	neutrophil degranulation;post-Golgi vesicle-mediated transport;protein transport		clathrin-coated vesicle;Golgi apparatus;Golgi membrane;integral component of membrane;plasma membrane;recycling endosome membrane;specific granule membrane;synaptic vesicle membrane;trans-Golgi network;trans-Golgi network membrane;zymogen granule membrane	Acetylation;Alternative splicing;Coiled coil {ECO:0000256|SAM:Coils};Complete proteome;Complete proteome {ECO:0000313|Proteomes:UP000005640};ECO:0000213|MaxQB:A0A087WXB0, ECO:0000213|PeptideAtlas:A0A087WXB0};Endosome;Golgi apparatus;Membrane;Membrane {ECO:0000256|RuleBase:RU363122};Phosphoprotein;Protein transport;Reference proteome;Reference proteome {ECO:0000313|Proteomes:UP000005640};Transmemb…	SCAMP1-SCAMP2 complex;SCAMP1-SCAMP2-SCAMP3 complex	pAC_SVF	0.00229867	0.00360626	-1.34408	-5.06528	Isoform of O15126, Secretory carrier-associated membrane protein;Secretory carrier-associated membrane protein 1;Isoform of O15126, Isoform 2 of Secretory carrier-associated membrane protein 1	Functions in post-Golgi recycling pathways. Acts as arecycling carrier to the cell surface.
VPS11	A0A087WXL6;B7Z879;Q9H270		+	14.9213	14.5585	14.5756	14.4472	13.7575	14.2837	13.9484	13.9563	13.7984	13.4159	14.1331	14.1039	13.9153	13.6026	14.0352	13.918	13.5128	13.588	14.091	12.9994	12.6118	UP000005640_9606_2020;UP000005640_9606_additional_2020	autophagy;endosomal vesicle fusion;endosome organization;endosome to lysosome transport;intracellular protein transport;lysosome organization;positive regulation of cellular protein catabolic process;positive regulation of early endosome to late endosome transport;positive regulation of protein targeting to mitochondrion;regulation of organelle assembly;regulation of protein stability;regulation …	metal ion binding;nucleotide binding;protein binding, bridging;protein domain specific binding;syntaxin binding	actin filament;AP-3 adaptor complex;autophagosome;clathrin-coated vesicle;CORVET complex;early endosome;endocytic vesicle;endosome;HOPS complex;late endosome;late endosome membrane;lysosomal membrane;lysosome;presynaptic active zone	Acetylation;Autophagy;Autophagy {ECO:0000256|PIRNR:PIRNR007860};Coiled coil;Coiled coil {ECO:0000256|SAM:Coils};Complete proteome;Complete proteome {ECO:0000313|Proteomes:UP000005640};Cytoplasmic vesicle;Cytoplasmic vesicle {ECO:0000256|PIRNR:PIRNR007860};Disease mutation;ECO:0000213|MaxQB:A0A087WXL6, ECO:0000213|PeptideAtlas:A0A087WXL6};ECO:0000213|MaxQB:B7Z879, ECO:0000213|PeptideAtlas:B7Z879};…	Class C Vps complex (hVPS11, hVPS18, hVPS16, rVPS33a );Class C Vps complex (hVPS11, hVPS18, rVPS33a );Class C Vps complex (VPS11, VPS18, STX7);Class C Vps complex (VPS11, VPS18, VPS16);Class C VPS/HOPS complex;CORVET complex;HOPS complex	pAC_SVF	0.0362046	0.0352938	-0.509539	-2.68684	Isoform of Q9H270, Vacuolar protein sorting-associated protein 11 homolog;Isoform of Q9H270, Vacuolar protein sorting-associated protein 11 homolog;Vacuolar protein sorting-associated protein 11 homolog	Plays a role in vesicle-mediated protein trafficking tolysosomal compartments including the endocytic membrane transportand autophagic pathways. Believed to act as a core component ofthe putative HOPS and CORVET endosomal tethering complexes;Plays a role in vesicle-mediated protein trafficking tolysosomal compartments including the endocytic membrane transportand autophagic pathways. Believed to …
RMND1	A0A087WXU0;Q9NWS8		+	15.3848	15.2552	15.4177	15.7155	NaN	14.9519	14.716	16.1003	16.2219	16.0923	16.5706	16.141	16.4218	16.1145	16.269	15.7611	15.86	15.4523	15.3514	15.047	14.9328	UP000005640_9606_2020;UP000005640_9606_additional_2020	positive regulation of mitochondrial translation;translation		mitochondrion	Alternative splicing;Coiled coil {ECO:0000256|SAM:Coils};Complete proteome;Complete proteome {ECO:0000313|Proteomes:UP000005640};Disease mutation;ECO:0000213|MaxQB:A0A087WXU0, ECO:0000213|PeptideAtlas:A0A087WXU0};Mitochondrion;Polymorphism;Primary mitochondrial disease;Protein biosynthesis;Reference proteome;Reference proteome {ECO:0000313|Proteomes:UP000005640};Transit peptide		pAC_SVF	0.000783974	0.00117197	1.0134	7.24143	Isoform of Q9NWS8, DUF155 domain-containing protein;Required for meiotic nuclear division protein 1 homolog	Required for mitochondrial translation, possibly bycoordinating the assembly or maintenance of the mitochondrialribosome (PubMed:23022098, PubMed:25604853)
VTA1	A0A087WY55;Q9NP79		+	15.5815	15.236	15.3545	15.3293	16.8086	15.5172	15.2186	16.1169	16.1802	16.2784	16.3603	16.0845	16.3192	15.8303	14.5436	14.4277	14.7148	14.7557	14.41	14.2413	14.0124	UP000005640_9606_2020;UP000005640_9606_additional_2020	ESCRT III complex disassembly;macroautophagy;multivesicular body assembly;multivesicular body sorting pathway;protein transport;viral budding;viral life cycle	protein C-terminus binding	cytosol;endosome membrane;extracellular exosome;intracellular membrane-bounded organelle;nucleoplasm	3D-structure;Acetylation;Alternative splicing;Coiled coil {ECO:0000256|SAM:Coils};Complete proteome;Complete proteome {ECO:0000313|Proteomes:UP000005640};Cytoplasm;Direct protein sequencing;ECO:0000213|MaxQB:A0A087WY55, ECO:0000213|PeptideAtlas:A0A087WY55};Endosome;Membrane;Polymorphism;Protein transport;Reference proteome;Reference proteome {ECO:0000313|Proteomes:UP000005640};Transport		pAC_SVF	0.0423151	0.0405359	0.589161	2.57035	Isoform of Q9NP79, Chromosome 6 open reading frame 55, isoform CRA_b;Vacuolar protein sorting-associated protein VTA1 homolog	Involved in the endosomal multivesicular bodies (MVB)pathway. MVBs contain intraluminal vesicles (ILVs) that aregenerated by invagination and scission from the limiting membraneof the endosome and mostly are delivered to lysosomes enablingdegradation of membrane proteins, such as stimulated growth factorreceptors, lysosomal enzymes and lipids. Thought to be a cofactorof VPS4A/B, which catalyzes d…
AP2M1	A0A087WY71;Q96CW1;Q96CW1-2		+	19.4671	19.0231	18.9244	18.8423	18.966	18.7547	18.4538	17.4378	18.2395	17.2872	17.1225	18.4137	17.4762	17.452	17.9783	17.7686	17.5955	16.9828	17.9074	16.7784	17.0983	UP000005640_9606_2020;UP000005640_9606_additional_2020	antigen processing and presentation of exogenous peptide antigen via MHC class II;clathrin-dependent endocytosis;ephrin receptor signaling pathway;intracellular protein transport;low-density lipoprotein particle clearance;low-density lipoprotein particle receptor catabolic process;membrane organization;negative regulation of protein localization to plasma membrane;receptor internalization;regulat…	ion channel binding;lipid binding;low-density lipoprotein particle receptor binding;signal sequence binding;transporter activity	AP-2 adaptor complex;clathrin adaptor complex;clathrin-coated endocytic vesicle;clathrin-coated endocytic vesicle membrane;cytosol;endocytic vesicle membrane;endolysosome membrane;extracellular exosome;lysosomal membrane;plasma membrane	3D-structure;Alternative splicing;Cell membrane;Coated pit;Complete proteome;Complete proteome {ECO:0000313|Proteomes:UP000005640};ECO:0000213|MaxQB:A0A087WY71, ECO:0000213|PeptideAtlas:A0A087WY71};Endocytosis;Lipid-binding;Lipid-binding {ECO:0000256|PIRSR:PIRSR005992-1};Membrane;Membrane {ECO:0000256|SAAS:SAAS00424593};Phosphoprotein;Protein transport;Protein transport {ECO:0000256|SAAS:SAAS0111…	Stargazin-Glu1-mu2 complex;Stargazin-Glu2A-mu2 complex	pAC_SVF	0.000729083	0.000972405	-1.28607	-6.32657	Isoform of Q96CW1, AP-2 complex subunit mu;AP-2 complex subunit mu;Isoform of Q96CW1, Isoform 2 of AP-2 complex subunit mu	it recognizes theY-X-X-Phi motifs. The surface region interacting with to the Y-X-X-Phi motif is inaccessible in cytosolic AP-2, but becomesaccessible through a conformational change followingphosphorylation of AP-2 mu subunit at 'Tyr-156' in membrane-associated AP-2. The membrane-specific phosphorylation eventappears to involve assembled clathrin which activates the AP-2 mukinase AAK1 (By simila…
F11R	A0A087WY82;Q9Y624		+	16.677	17.3323	17.2553	17.237	15.8732	17.0262	16.8427	17.8563	18.0368	17.9097	18.0193	18.5638	18.2922	17.5317	17.4152	17.0908	17.3384	17.573	17.8379	16.6609	16.0668	UP000005640_9606_2020;UP000005640_9606_additional_2020	actomyosin structure organization;bicellular tight junction assembly;cell adhesion;establishment of endothelial intestinal barrier;extracellular matrix organization;inflammatory response;intestinal absorption;leukocyte migration;negative regulation of GTPase activity;positive regulation of blood pressure;positive regulation of GTPase activity;protein localization to plasma membrane;regulation of …	cadherin binding;PDZ domain binding;virus receptor activity	bicellular tight junction;cell junction;cell-cell junction;cytoplasmic vesicle;extracellular exosome;integral component of membrane;plasma membrane;slit diaphragm	3D-structure;Alternative splicing;Cell junction;Cell membrane;Complete proteome;Complete proteome {ECO:0000313|Proteomes:UP000005640};Direct protein sequencing;Disulfide bond;ECO:0000213|MaxQB:A0A087WY82, ECO:0000213|PeptideAtlas:A0A087WY82};Glycoprotein;Host cell receptor for virus entry;Host-virus interaction;Immunoglobulin domain;Immunoglobulin domain {ECO:0000256|SAAS:SAAS00442402};Membrane;M…	ITAGV-ITGB3-F11R complex;ITGA2B-ITGB3-F11R complex	pAC_SVF	0.00609948	0.00805231	1.13801	4.13694	Isoform of Q9Y624, Junctional adhesion molecule 1;Junctional adhesion molecule A	Seems to play a role in epithelial tight junctionformation. Appears early in primordial forms of cell junctions andrecruits PARD3 (PubMed:11489913). The association of the PARD6-PARD3 complex may prevent the interaction of PARD3 with JAM1,thereby preventing tight junction assembly (By similarity). Playsa role in regulating monocyte transmigration involved in integrityof epithelial barrier (By sim…
APOOL	A0A087WYF7;Q6UXV4		+	16.2801	16.8117	16.5387	16.8752	16.257	16.3284	16.9526	16.8304	17.6357	16.9671	16.9658	17.3602	17.3165	17.3413	16.4064	16.8335	16.3734	16.2365	16.43	15.9528	16.1332	UP000005640_9606_2020;UP000005640_9606_additional_2020	cristae formation;platelet degranulation		extracellular region;MICOS complex;mitochondrion;platelet alpha granule lumen	Complete proteome;Complete proteome {ECO:0000313|Proteomes:UP000005640};ECO:0000213|MaxQB:A0A087WYF7, ECO:0000213|PeptideAtlas:A0A087WYF7};Membrane;Membrane {ECO:0000256|RuleBase:RU363021};Mitochondrion;Mitochondrion {ECO:0000256|RuleBase:RU363021};Mitochondrion inner membrane;Mitochondrion inner membrane {ECO:0000256|RuleBase:RU363021};Phosphoprotein;Reference proteome;Reference proteome {ECO:00…	MIB complex;MICOS complex	pAC_SVF	0.0038205	0.0056519	0.624748	4.56751	Isoform of Q6UXV4, MICOS complex subunit;MICOS complex subunit MIC27	Component of the MICOS complex, a large protein complexof the mitochondrial inner membrane that plays crucial roles inthe maintenance of crista junctions, inner membrane architecture,and formation of contact sites to the outer membrane;Component of the MICOS complex, a large protein complexof the mitochondrial inner membrane that plays crucial roles inthe maintenance of crista junctions, inner me…
PTGES3	A0A087WYT3;Q15185;Q15185-4		+	18.4511	17.9959	18.1552	17.9178	16.8069	18.0969	17.4103	16.5879	16.2404	16.76	16.1838	16.3778	16.4257	16.1223	17.3165	17.2561	17.2935	17.0047	17.2631	16.6305	16.2806	UP000005640_9606_2020;UP000005640_9606_additional_2020	chaperone cofactor-dependent protein refolding;chaperone-mediated protein complex assembly;cyclooxygenase pathway;positive regulation of phosphorylation;positive regulation of telomerase activity;prostaglandin biosynthetic process;protein folding;protein stabilization;regulation of cellular response to heat;signal transduction;telomerase holoenzyme complex assembly;telomere maintenance;telomere m…	chaperone binding;DNA polymerase binding;Hsp90 protein binding;prostaglandin-E synthase activity;telomerase activity;unfolded protein binding	chaperone complex;chromosome, telomeric region;cytoplasm;cytosol;nucleoplasm;nucleus;protein-containing complex;telomerase holoenzyme complex	3D-structure;Acetylation;Alternative splicing;Chaperone;Complete proteome;Complete proteome {ECO:0000313|Proteomes:UP000005640};Cytoplasm;Direct protein sequencing;ECO:0000213|MaxQB:A0A087WYT3, ECO:0000213|PeptideAtlas:A0A087WYT3};Fatty acid biosynthesis;Fatty acid metabolism;Isomerase;Isopeptide bond;Lipid biosynthesis;Lipid metabolism;Phosphoprotein;Prostaglandin biosynthesis;Prostaglandin meta…	Hsp90-p23 complex;p23 protein complex	pAC_SVF	0.000242041	0.000367906	-1.44803	-7.753	Isoform of Q15185, CS domain-containing protein;Prostaglandin E synthase 3;Isoform of Q15185, Isoform 4 of Prostaglandin E synthase 3	Cytosolic prostaglandin synthase that catalyzes theoxidoreduction of prostaglandin endoperoxide H2 (PGH2) toprostaglandin E2 (PGE2) (PubMed:10922363). Molecular chaperonethat localizes to genomic response elements in a hormone-dependentmanner and disrupts receptor-mediated transcriptional activation,by promoting disassembly of transcriptional regulatory complexes(PubMed:11274138, PubMed:12077419)…
TARDBP	A0A087WYY0;A0A087X260;B1AKP7;G3V162;Q13148		+	14.7241	14.324	14.0441	14.0687	NaN	13.8365	13.5735	12.7516	12.4828	13.5084	12.5048	12.3752	12.3905	12.1763	13.0897	13.4556	13.3604	NaN	NaN	NaN	NaN	UP000005640_9606_2020;UP000005640_9606_additional_2020	3'-UTR-mediated mRNA stabilization;mRNA processing;negative regulation by host of viral transcription;negative regulation of gene expression;negative regulation of protein phosphorylation;nuclear inner membrane organization;positive regulation of insulin secretion;positive regulation of protein import into nucleus;regulation of apoptotic process;regulation of cell cycle;response to endoplasmic re…	DNA-binding transcription activator activity, RNA polymerase II-specific;DNA-binding transcription factor activity;double-stranded DNA binding;identical protein binding;mRNA 3'-UTR binding;RNA binding;sequence-specific double-stranded DNA binding;single-stranded RNA binding	cytoplasm;interchromatin granule;nuclear speck;nucleoplasm;nucleus;perichromatin fibrils;ribonucleoprotein complex	3D-structure;Alternative splicing;Amyotrophic lateral sclerosis;Complete proteome;Complete proteome {ECO:0000313|Proteomes:UP000005640};Direct protein sequencing;Disease mutation;DNA-binding;ECO:0000213|MaxQB:A0A087WYY0, ECO:0000213|PeptideAtlas:A0A087WYY0};ECO:0000213|MaxQB:A0A087X260, ECO:0000213|PeptideAtlas:A0A087X260};ECO:0000213|MaxQB:B1AKP7, ECO:0000213|PeptideAtlas:B1AKP7};ECO:0000213|Max…	Large Drosha complex	pAC_SVF	0.000873844	0.00143727	-1.45941	-7.07323	Isoform of Q13148, TAR DNA-binding protein 43;Isoform of Q13148, TAR DNA-binding protein 43;Isoform of Q13148, TAR DNA-binding protein 43;Isoform of Q13148, TAR DNA-binding protein 43;TAR DNA-binding protein 43	DNA and RNA-binding protein which regulatestranscription and splicing. Involved in the regulation of CFTRsplicing. It promotes CFTR exon 9 skipping by binding to the UGrepeated motifs in the polymorphic region near the 3'-splice siteof this exon. The resulting aberrant splicing is associated withpathological features typical of cystic fibrosis. May also beinvolved in microRNA biogenesis, apoptosi…
HMGN3	A0A087WZE9		+	20.769	20.7077	20.7787	21.0629	18.8969	21.1809	20.1592	15.6653	16.5296	16.1324	16.8573	16.929	16.9526	16.4165	19.1581	19.3454	19.6979	19.1826	19.5323	18.7215	18.0803	UP000005640_9606_additional_2020	positive regulation of DNA-binding transcription factor activity;positive regulation of transcription by RNA polymerase II;regulation of insulin secretion involved in cellular response to glucose stimulus	nucleosomal DNA binding	chromatin;nucleus	Complete proteome {ECO:0000313|Proteomes:UP000005640};ECO:0000213|MaxQB:A0A087WZE9, ECO:0000213|PeptideAtlas:A0A087WZE9};Reference proteome {ECO:0000313|Proteomes:UP000005640}		pAC_SVF	4.04354e-05	9.09091e-05	-4.01035	-10.6485	Isoform of Q15651, High mobility group nucleosome-binding domain-containing protein 3
IDH3B	A0A087WZN1;O43837		+	15.0717	15.206	14.878	14.8975	14.9349	14.8095	14.5639	16.0499	16.5265	15.9869	16.2657	16.3009	16.5118	15.9142	15.1839	15.5307	15.2116	15.1368	15.0245	14.6625	14.3223	UP000005640_9606_2020;UP000005640_9606_additional_2020	2-oxoglutarate metabolic process;isocitrate metabolic process;NADH metabolic process;tricarboxylic acid cycle	electron transfer activity;isocitrate dehydrogenase (NAD+) activity;magnesium ion binding;NAD binding	mitochondrial matrix;mitochondrion;nucleus	Acetylation;Alternative splicing;Complete proteome;Complete proteome {ECO:0000313|Proteomes:UP000005640};Disease mutation;ECO:0000213|MaxQB:A0A087WZN1, ECO:0000213|PeptideAtlas:A0A087WZN1};Mitochondrion;Mitochondrion {ECO:0000256|RuleBase:RU361266};Polymorphism;Reference proteome;Reference proteome {ECO:0000313|Proteomes:UP000005640};Retinitis pigmentosa;Transit peptide;Transit peptide {ECO:00002…	Isocitrate dehydrogenase [NAD], mitochondrial	pAC_SVF	5.06887e-06	0	1.31349	15.2244	Isoform of O43837, Isocitrate dehydrogenase [NAD] subunit, mitochondrial;Isocitrate dehydrogenase [NAD] subunit beta, mitochondrial	Plays a structural role to facilitate the assembly andensure the full activity of the enzyme catalyzing thedecarboxylation of isocitrate (ICT) into alpha-ketoglutarate. Theheterodimer composed of the alpha (IDH3A) and beta (IDH3B)subunits and the heterodimer composed of the alpha (IDH3A) andgamma (IDH3G) subunits, have considerable basal activity but thefull activity of the heterotetramer (contai…
RHAG	A0A087WZZ4;A0A0A0MQS8;A0A2R8YEH1;Q02094;Q9UHG9		+	17.3253	19.8612	19.3882	20.4886	19.6934	22.2423	22.5053	12.4631	14.7989	13.6988	14.0742	15.3905	14.5175	13.4781	16.4508	18.1251	17.7431	18.0757	18.0232	18.5657	18.6277	UP000005640_9606_2020;UP000005640_9606_additional_2020	ammonium transmembrane transport;ammonium transport;bicarbonate transport;carbon dioxide transport;cellular ion homeostasis;erythrocyte development;monovalent inorganic cation transport;multicellular organismal iron ion homeostasis	ammonium transmembrane transporter activity;ankyrin binding;carbon dioxide transmembrane transporter activity;leak channel activity	integral component of membrane;integral component of plasma membrane;membrane;plasma membrane	Alternative splicing;Ammonia transport;Complete proteome;Complete proteome {ECO:0000313|Proteomes:UP000005640};Direct protein sequencing;Disease mutation;ECO:0000213|PeptideAtlas:A0A087WZZ4};ECO:0000213|PeptideAtlas:A0A0A0MQS8};ECO:0000213|PeptideAtlas:A0A2R8YEH1};ECO:0000213|PeptideAtlas:Q9UHG9};ECO:0000256|SAM:Phobius};Glycoprotein;Hereditary hemolytic anemia;Membrane;Membrane {ECO:0000256|SAAS…		pAC_SVF	7.34272e-05	0.000108844	-6.15475	-9.59167	Isoform of Q02094, Ammonium_transp domain-containing protein;Isoform of Q02094, Ammonium_transp domain-containing protein;Isoform of Q02094, Ammonium_transp domain-containing protein;Ammonium transporter Rh type A;Isoform of Q02094, Ammonium_transp domain-containing protein	Associated with rhesus blood group antigen expression(PubMed:19744193). May be part of an oligomeric complex which islikely to have a transport or channel function in the erythrocytemembrane (PubMed:11062476, PubMed:11861637). Involved in ammoniatransport across the erythrocyte membrane (PubMed:21849667,PubMed:22012326). Seems to act in monovalent cation transport(PubMed:18931342, PubMed:21849667…
SBDS	A0A087X020;Q9Y3A5		+	17.0915	16.8163	16.6083	16.7876	15.0404	16.3264	15.9659	17.6187	17.3118	17.5431	17.6055	17.8001	17.7476	17.6735	17.6551	16.9009	17.1482	16.6939	17.1122	16.2581	16.5456	UP000005640_9606_2020;UP000005640_9606_additional_2020	bone marrow development;bone mineralization;cell proliferation;inner cell mass cell proliferation;leukocyte chemotaxis;mature ribosome assembly;mitotic spindle organization;rRNA processing	microtubule binding;ribosome binding;RNA binding;rRNA binding	cytoplasm;cytosol;nucleolus;nucleoplasm;nucleus;spindle pole	3D-structure;Acetylation;Coiled coil {ECO:0000256|SAM:Coils};Complete proteome;Complete proteome {ECO:0000313|Proteomes:UP000005640};Cytoplasm;Cytoskeleton;Direct protein sequencing;Disease mutation;ECO:0000213|MaxQB:A0A087X020, ECO:0000213|PeptideAtlas:A0A087X020};Nucleus;Polymorphism;Reference proteome;Reference proteome {ECO:0000313|Proteomes:UP000005640};Ribosome biogenesis		pAC_SVF	0.0066159	0.00874444	1.2377	4.06462	Isoform of Q9Y3A5, Ribosome maturation protein SBDS;Ribosome maturation protein SBDS	Required for the assembly of mature ribosomes andribosome biogenesis. Together with EFL1, triggers the GTP-dependent release of EIF6 from 60S pre-ribosomes in the cytoplasm,thereby activating ribosomes for translation competence byallowing 80S ribosome assembly and facilitating EIF6 recycling tothe nucleus, where it is required for 60S rRNA processing andnuclear export. Required for normal levels…
WDR13	A0A087X091		+	14.2891	14.8443	14.8378	NaN	NaN	14.7286	NaN	13.8049	13.2767	13.0651	NaN	NaN	13.1068	13.3031	NaN	NaN	15.0121	NaN	NaN	NaN	NaN	UP000005640_9606_additional_2020				Complete proteome {ECO:0000313|Proteomes:UP000005640};ECO:0000213|MaxQB:A0A087X091, ECO:0000213|PeptideAtlas:A0A087X091};Reference proteome {ECO:0000313|Proteomes:UP000005640}		pAC_SVF	0.0192538	0.0214736	-1.3616	-4.60519	Isoform of Q9H1Z4, WD repeat-containing protein 13 (Fragment)
SLC4A1AP	A0A087X0M4;Q9BWU0		+	14.1466	13.566	14.0787	13.4116	13.8751	13.5482	NaN	12.4315	NaN	13.4784	12.2972	12.8097	12.3219	12.177	13.1366	14.263	NaN	NaN	NaN	NaN	NaN	UP000005640_9606_2020;UP000005640_9606_additional_2020		mRNA binding	cytoplasm;intracellular membrane-bounded organelle;nucleoplasm;plasma membrane	3D-structure;Coiled coil;Coiled coil {ECO:0000256|SAM:Coils};Complete proteome;Complete proteome {ECO:0000313|Proteomes:UP000005640};Cytoplasm;ECO:0000213|MaxQB:A0A087X0M4, ECO:0000213|PeptideAtlas:A0A087X0M4};Isopeptide bond;Nucleus;Phosphoprotein;Polymorphism;Reference proteome;Reference proteome {ECO:0000313|Proteomes:UP000005640};Ubl conjugation		pAC_SVF	0.00302878	0.00429517	-1.14427	-6.41829	Isoform of Q9BWU0, FHA domain-containing protein;Kanadaptin
SELENOO	A0A087X0Q9;Q9BVL4		+	13.2815	13.6728	16.3345	13.1411	14.7607	11.8196	14.4385	14.5096	15.3419	15.7944	15.5668	15.3422	15.3065	15.1126	13.9652	13.7036	12.5561	12.764	13.3474	11.1511	14.5977	UP000005640_9606_2020;UP000005640_9606_additional_2020			mitochondrion	Coiled coil {ECO:0000256|SAM:Coils};Complete proteome;Complete proteome {ECO:0000313|Proteomes:UP000005640};ECO:0000213|MaxQB:A0A087X0Q9, ECO:0000213|PeptideAtlas:A0A087X0Q9};Mitochondrion;Phosphoprotein;Polymorphism;Reference proteome;Reference proteome {ECO:0000313|Proteomes:UP000005640};Selenocysteine		pAC_SVF	0.0343357	0.0340987	1.36073	2.72671	Isoform of Q9BVL4, Selenoprotein O;Protein adenylyltransferase SelO, mitochondrial	May be a redox-active mitochondrial selenoprotein whichinteracts with a redox target protein
SNX12	A0A087X0R6;Q9UMY4;Q9UMY4-1		+	16.2026	15.9627	16.1231	16.0307	14.874	15.8186	15.0143	15.2188	14.5227	14.5533	14.005	15.2916	15.1165	14.9671	15.8249	15.347	15.565	14.5938	15.5664	13.9032	14.1323	UP000005640_9606_2020;UP000005640_9606_additional_2020	negative regulation of early endosome to late endosome transport;negative regulation of gene expression;negative regulation of protein catabolic process;negative regulation of protein processing;negative regulation of protein transport;protein transport;regulation of endocytosis	enzyme binding;phosphatidylinositol binding	early endosome;membrane	3D-structure;Acetylation;Alternative splicing;Complete proteome;Complete proteome {ECO:0000313|Proteomes:UP000005640};ECO:0000213|MaxQB:A0A087X0R6, ECO:0000213|PeptideAtlas:A0A087X0R6};Lipid-binding;Membrane;Phosphoprotein;Protein transport;Reference proteome;Reference proteome {ECO:0000313|Proteomes:UP000005640};Transport		pAC_SVF	0.0325606	0.0327239	-0.907283	-2.76678	Isoform of Q9UMY4, PX domain-containing protein;Sorting nexin-12;Isoform of Q9UMY4, Isoform 1 of Sorting nexin-12	May be involved in several stages of intracellulartrafficking.
SLC1A3	A0A087X0U3;P43003;P43003-2		+	15.3711	15.1573	14.7256	15.1839	NaN	14.9575	NaN	16.1157	17.0708	16.7075	16.442	16.255	16.7595	16.0669	16.0258	15.1149	15.2541	14.5414	14.4913	13.8176	14.1755	UP000005640_9606_2020;UP000005640_9606_additional_2020	auditory behavior;cell morphogenesis involved in neuron differentiation;chemical synaptic transmission;chloride transmembrane transport;cranial nerve development;D-aspartate import across plasma membrane;gamma-aminobutyric acid biosynthetic process;glutamate biosynthetic process;glutamate secretion;ion transport;L-aspartate import across plasma membrane;L-glutamate import;L-glutamate import acros…	amino acid transmembrane transporter activity;glutamate binding;glutamate:sodium symporter activity;high-affinity glutamate transmembrane transporter activity;L-glutamate transmembrane transporter activity;metal ion binding;symporter activity	cell surface;integral component of membrane;integral component of plasma membrane;membrane;neuron projection;neuronal cell body;plasma membrane	3D-structure;Alternative splicing;Amino-acid transport;Cell membrane;Chloride;Complete proteome;Complete proteome {ECO:0000313|Proteomes:UP000005640};Disease mutation;ECO:0000213|MaxQB:A0A087X0U3, ECO:0000213|PeptideAtlas:A0A087X0U3};Glycoprotein;Membrane;Membrane {ECO:0000256|RuleBase:RU361216};Metal-binding;Phosphoprotein;Polymorphism;Potassium;Reference proteome;Reference proteome {ECO:0000313…		pAC_SVF	0.00285584	0.00409647	1.54003	6.52086	Isoform of P43003, Amino acid transporter;Excitatory amino acid transporter 1;Isoform of P43003, Isoform 2 of Excitatory amino acid transporter 1	thisavoids the accumulation of negative charges due to aspartate andNa(+) symport (PubMed:20477940). Plays a redundant role in therapid removal of released glutamate from the synaptic cleft, whichis essential for terminating the postsynaptic action of glutamate(By similarity).;Sodium-dependent, high-affinity amino acid transporterthat mediates the uptake of L-glutamate and also L-aspartate andD-a…
HNRNPM	A0A087X0X3;P52272;P52272-2		+	18.1413	17.9716	17.616	17.8582	18.4429	17.7839	17.2139	16.4677	16.7071	16.9879	17.0184	16.94	17.0998	16.8552	17.015	16.9303	16.7677	16.2412	17.0783	16.0706	16.0719	UP000005640_9606_2020;UP000005640_9606_additional_2020	alternative mRNA splicing, via spliceosome;fibroblast growth factor receptor signaling pathway;mRNA splicing, via spliceosome;regulation of mRNA stability involved in response to oxidative stress;RNA metabolic process	mRNA binding;protein domain specific binding;RNA binding	catalytic step 2 spliceosome;collagen-containing extracellular matrix;cytoplasm;extracellular exosome;membrane;nuclear matrix;nucleolus;nucleoplasm;nucleus;paraspeckles;post-mRNA release spliceosomal complex;ribonucleoprotein complex;spliceosomal complex	3D-structure;Acetylation;Alternative splicing;Complete proteome;Complete proteome {ECO:0000313|Proteomes:UP000005640};Direct protein sequencing;ECO:0000213|MaxQB:A0A087X0X3, ECO:0000213|PeptideAtlas:A0A087X0X3};Isopeptide bond;Methylation;mRNA processing;mRNA splicing;Nucleus;Phosphoprotein;Reference proteome;Reference proteome {ECO:0000313|Proteomes:UP000005640};Repeat;Ribonucleoprotein;RNA-bind…	C complex spliceosome;Large Drosha complex;Nop56p-associated pre-rRNA complex	pAC_SVF	0.00175711	0.00285089	-0.993073	-5.3425	Isoform of P52272, Heterogeneous nuclear ribonucleoprotein M;Heterogeneous nuclear ribonucleoprotein M;Isoform of P52272, Isoform 2 of Heterogeneous nuclear ribonucleoprotein M	Pre-mRNA binding protein in vivo, binds avidly topoly(G) and poly(U) RNA homopolymers in vitro. Involved insplicing. Acts as a receptor for carcinoembryonic antigen inKupffer cells, may initiate a series of signaling events leadingto tyrosine phosphorylation of proteins and induction of IL-1alpha, IL-6, IL-10 and tumor necrosis factor alpha cytokines.
USP39	A0A087X1B2;Q53GS9		+	15.0757	15.174	14.5578	14.7354	14.9907	14.8263	13.9008	14.5019	14.3961	NaN	NaN	13.8822	13.9823	NaN	13.8482	14.7858	NaN	NaN	NaN	NaN	NaN	UP000005640_9606_2020;UP000005640_9606_additional_2020	cell cycle;cell division;mRNA processing;mRNA splicing, via spliceosome;protein deubiquitination;RNA splicing;spliceosomal complex assembly	thiol-dependent ubiquitinyl hydrolase activity;zinc ion binding	nucleoplasm;nucleus;spliceosomal complex;U4/U6 x U5 tri-snRNP complex	3D-structure;Alternative splicing;Cell cycle;Cell division;Complete proteome;Complete proteome {ECO:0000313|Proteomes:UP000005640};ECO:0000213|MaxQB:A0A087X1B2, ECO:0000213|PeptideAtlas:A0A087X1B2};Isopeptide bond;Metal-binding;Metal-binding {ECO:0000256|SAAS:SAAS01044152};mRNA processing;mRNA splicing;Nucleus;Phosphoprotein;Reference proteome;Reference proteome {ECO:0000313|Proteomes:UP000005640…	Spliceosome	pAC_SVF	0.00493334	0.00716272	-0.826074	-7.48817	Isoform of Q53GS9, U4/U6.U5 tri-snRNP-associated protein 2;U4/U6.U5 tri-snRNP-associated protein 2	Plays a role in pre-mRNA splicing as a component of theU4/U6-U5 tri-snRNP, one of the building blocks of the precatalyticspliceosome (PubMed:11350945, PubMed:26912367). Regulates AURKBmRNA levels, and thereby plays a role in cytokinesis and in thespindle checkpoint. Does not have ubiquitin-specific peptidaseactivity (PubMed:18728397).
SMTN	A0A087X1R1;P53814;P53814-5;P53814-6		+	16.5841	16.4848	15.8642	16.4717	NaN	16.2933	15.9318	NaN	18.5158	18.3447	18.9879	19.4844	18.7166	18.6802	19.0608	16.5801	15.7848	15.2434	15.5969	19.3334	NaN	UP000005640_9606_2020;UP000005640_9606_additional_2020	actin cytoskeleton organization;muscle organ development;negative regulation of systemic arterial blood pressure;positive regulation of cardiac muscle contraction;smooth muscle contraction	actin binding;structural constituent of muscle	actin cytoskeleton;cytoplasm;cytoskeleton;filamentous actin;microtubule organizing center	3D-structure;Acetylation;Alternative promoter usage;Alternative splicing;Coiled coil;Coiled coil {ECO:0000256|SAM:Coils};Complete proteome;Complete proteome {ECO:0000313|Proteomes:UP000005640};Cytoplasm;Cytoskeleton;ECO:0000213|MaxQB:A0A087X1R1, ECO:0000213|PeptideAtlas:A0A087X1R1};Phosphoprotein;Polymorphism;Reference proteome;Reference proteome {ECO:0000313|Proteomes:UP000005640}		pAC_SVF	3.04091e-05	0.000113636	2.4399	20.9968	Isoform of P53814, Calponin-homology (CH) domain-containing protein;Smoothelin;Isoform of P53814, Isoform B2 of Smoothelin;Isoform of P53814, Isoform B3 of Smoothelin	Structural protein of the cytoskeleton.
PSME2	A0A087X1Z3;Q9UL46		+	17.7542	17.601	17.1639	16.9295	16.5321	17.6288	16.9869	14.9937	14.8544	15.2541	15.0127	15.7136	16.2114	15.0547	16.4984	15.556	15.9901	15.9498	16.0397	15.1699	15.3788	UP000005640_9606_2020;UP000005640_9606_additional_2020	interleukin-12-mediated signaling pathway;positive regulation of endopeptidase activity;post-translational protein modification;protein deubiquitination;regulation of G1/S transition of mitotic cell cycle;regulation of proteasomal protein catabolic process	endopeptidase activator activity;identical protein binding	cytoplasm;cytosol;extracellular exosome;membrane;nucleoplasm;proteasome activator complex;proteasome complex	Acetylation;Complete proteome;Complete proteome {ECO:0000313|Proteomes:UP000005640};Direct protein sequencing;ECO:0000213|MaxQB:A0A087X1Z3, ECO:0000213|PeptideAtlas:A0A087X1Z3};Phosphoprotein;Polymorphism;Proteasome;Reference proteome;Reference proteome {ECO:0000313|Proteomes:UP000005640}	PA28 complex;PA28-20S proteasome;PA700-20S-PA28 complex	pAC_SVF	0.000313366	0.000425829	-1.92881	-7.39744	Isoform of Q9UL46, Proteasome activator complex subunit 2;Proteasome activator complex subunit 2	Implicated in immunoproteasome assembly and required forefficient antigen processing. The PA28 activator complex enhancesthe generation of class I binding peptides by altering thecleavage pattern of the proteasome.
WASHC4	A0A087X256;Q2M389		+	16.1611	15.9592	15.9053	16.0692	15.1817	15.6276	15.2265	15.159	15.186	14.8385	14.981	14.9367	15.0147	15.0015	15.4641	15.1629	14.9189	14.7862	15.0134	14.2498	14.3051	UP000005640_9606_2020;UP000005640_9606_additional_2020	endosomal transport;endosome organization;protein transport		early endosome;endosome;nucleoplasm;WASH complex	Acetylation;Alternative splicing;Coiled coil;Coiled coil {ECO:0000256|SAM:Coils};Complete proteome;Complete proteome {ECO:0000313|Proteomes:UP000005640};Disease mutation;ECO:0000213|MaxQB:A0A087X256, ECO:0000213|PeptideAtlas:A0A087X256};Endosome;Mental retardation;Phosphoprotein;Polymorphism;Protein transport;Reference proteome;Reference proteome {ECO:0000313|Proteomes:UP000005640};Transport	PI4K2A-WASH complex;WASH complex;WASH-CAPZalpa/beta complex	pAC_SVF	0.00216828	0.00340782	-0.716176	-5.12468	Isoform of Q2M389, WASH complex subunit 4;WASH complex subunit 4	Acts at least in part as component of the WASH corecomplex whose assembly at the surface of endosomes seems toinhibit WASH nucleation-promoting factor (NPF) activity inrecruiting and activating the Arp2/3 complex to induce actinpolymerization, and which is involved in the regulation of thefission of tubules that serve as transport intermediates duringendosome sorting (PubMed:19922875, PubMed:2049…
PTGS1	A0A087X296;P23219;P23219-2;P23219-3;P23219-5;P23219-6		+	16.376	16.1091	16.4825	17.0125	16.9202	16.4186	15.7754	NaN	NaN	NaN	14.2878	14.1115	12.9321	NaN	14.6713	13.9058	12.7578	15.6727	14.9863	14.7269	15.7729	UP000005640_9606_2020;UP000005640_9606_additional_2020	cyclooxygenase pathway;inflammatory response;prostaglandin biosynthetic process;regulation of blood pressure;regulation of cell proliferation;response to oxidative stress;xenobiotic metabolic process	dioxygenase activity;heme binding;metal ion binding;peroxidase activity;prostaglandin-endoperoxide synthase activity	cytoplasm;endoplasmic reticulum membrane;extracellular exosome;Golgi apparatus;intracellular membrane-bounded organelle;organelle membrane;photoreceptor outer segment	Alternative splicing;Complete proteome;Complete proteome {ECO:0000313|Proteomes:UP000005640};Dioxygenase;Disulfide bond;ECO:0000213|MaxQB:A0A087X296, ECO:0000213|PeptideAtlas:A0A087X296};EGF-like domain;EGF-like domain {ECO:0000256|PROSITE-ProRule:PRU00076};Endoplasmic reticulum;Fatty acid biosynthesis;Fatty acid metabolism;Glycoprotein;Heme;Iron;Lipid biosynthesis;Lipid metabolism;Membrane;Metal…	COX1 homodimer complex	pAC_SVF	0.00637122	0.00844867	-3.00665	-12.4683	Isoform of P23219, Cyclooxygenase-1;Prostaglandin G/H synthase 1;Isoform of P23219, Isoform 2 of Prostaglandin G/H synthase 1;Isoform of P23219, Isoform 3 of Prostaglandin G/H synthase 1;Isoform of P23219, Isoform 5 of Prostaglandin G/H synthase 1;Isoform of P23219, Isoform 6 of Prostaglandin G/H synthase 1	Converts arachidonate to prostaglandin H2 (PGH2), acommitted step in prostanoid synthesis. Involved in theconstitutive production of prostanoids in particular in thestomach and platelets. In gastric epithelial cells, it is a keystep in the generation of prostaglandins, such as prostaglandin E2(PGE2), which plays an important role in cytoprotection. Inplatelets, it is involved in the generation of…
PSMC6	A0A087X2I1;P62333		+	16.8334	16.3018	16.3869	16.31	16.6405	16.4532	16.3632	16.9386	16.7906	16.6756	16.7946	17.1253	16.8963	16.9647	16.8019	16.8131	16.6962	16.5923	16.5619	16.4156	16.3436	UP000005640_9606_2020;UP000005640_9606_additional_2020	positive regulation of inclusion body assembly;positive regulation of RNA polymerase II transcriptional preinitiation complex assembly;post-translational protein modification;protein catabolic process;protein deubiquitination;ubiquitin-dependent ERAD pathway;ubiquitin-dependent protein catabolic process	ATP binding;ATPase activity;identical protein binding;proteasome-activating ATPase activity;protein binding, bridging	cytosol;cytosolic proteasome complex;extracellular exosome;inclusion body;membrane;nucleoplasm;nucleus;proteasome accessory complex;proteasome complex;proteasome regulatory particle, base subcomplex	3D-structure;Acetylation;ATP-binding;ATP-binding {ECO:0000256|RuleBase:RU003651};Coiled coil {ECO:0000256|SAM:Coils};Complete proteome;Complete proteome {ECO:0000313|Proteomes:UP000005640};Cytoplasm;Direct protein sequencing;ECO:0000213|MaxQB:A0A087X2I1, ECO:0000213|PeptideAtlas:A0A087X2I1};Nucleotide-binding;Nucleotide-binding {ECO:0000256|RuleBase:RU003651};Nucleus;Phosphoprotein;Proteasome;Ref…	26S proteasome;PA700 complex;PA700-20S-PA28 complex	pAC_SVF	0.000558548	0.000739687	0.413812	6.6501	Isoform of P62333, 26S proteasome regulatory subunit 10B;26S proteasome regulatory subunit 10B	Component of the 26S proteasome, a multiprotein complexinvolved in the ATP-dependent degradation of ubiquitinatedproteins. This complex plays a key role in the maintenance ofprotein homeostasis by removing misfolded or damaged proteins,which could impair cellular functions, and by removing proteinswhose functions are no longer required. Therefore, the proteasomeparticipates in numerous cellular p…
CD99	A0A096LP69		+	12.8314	11.5017	13.0609	11.261	13.0906	11.8526	12.3024	14.6998	13.4602	13.7448	13.2346	14.7138	14.203	13.9872	13.7136	12.4517	13.5218	11.5759	13.059	11.8632	11.9667	UP000005640_9606_additional_2020			integral component of membrane	Complete proteome {ECO:0000313|Proteomes:UP000005640};ECO:0000213|MaxQB:A0A096LP69, ECO:0000213|PeptideAtlas:A0A096LP69};Membrane {ECO:0000256|SAM:Phobius};Reference proteome {ECO:0000313|Proteomes:UP000005640};Signal {ECO:0000256|SAM:SignalP};Transmembrane {ECO:0000256|SAM:Phobius};Transmembrane helix {ECO:0000256|SAM:Phobius}		pAC_SVF	0.000117703	0.0002	1.73466	8.82333	Isoform of P14209, CD99 antigen
ENSG00000276612	A0A096LPI6		+	16.698	16.857	16.6042	16.6122	16.6553	16.5215	16.2342	17.2249	17.5315	17.3812	17.5597	17.7261	17.4255	17.4002	17.066	16.9732	17.0323	16.6657	16.7499	16.3541	16.2376	UP000005640_9606_additional_2020			mitochondrion	Complete proteome {ECO:0000313|Proteomes:UP000005640};Reference proteome {ECO:0000313|Proteomes:UP000005640}		pAC_SVF	4.99609e-05	8.19672e-05	0.866659	10.2623	ENSG00000276612 readthrough, Utp12 domain-containing protein (Fragment)
LAMA4	A0A0A0MQS9;A0A0A0MTC7		+	16.0493	16.4089	16.3621	15.5591	14.9784	15.4164	14.7922	18.5875	18.943	18.7524	18.4023	18.6081	18.6979	18.2182	19.4213	19.5984	19.7018	19.3667	19.7562	19.1039	18.2869	UP000005640_9606_additional_2020	blood vessel development;brown fat cell differentiation;cell adhesion;negative regulation of cold-induced thermogenesis;regulation of cell adhesion;regulation of cell migration;regulation of embryonic development	signaling receptor binding	basement membrane;neuromuscular junction;synaptic cleft	Coiled coil {ECO:0000256|SAM:Coils};Complete proteome {ECO:0000313|Proteomes:UP000005640};ECO:0000213|PeptideAtlas:A0A0A0MQS9};ECO:0000213|PeptideAtlas:A0A0A0MTC7};ECO:0000256|SAAS:SAAS00580772};ECO:0000256|SAAS:SAAS00814887};Reference proteome {ECO:0000313|Proteomes:UP000005640};Repeat {ECO:0000256|SAAS:SAAS00966518};Signal {ECO:0000256|SAM:SignalP}		pAC_SVF	4.09609e-06	0	2.94899	15.7871	Isoform of Q16363, Laminin subunit alpha-4;Isoform of Q16363, Laminin subunit alpha-4
WDR18	A0A0A0MQU0;Q9BV38;U3KQC1		+	16.0625	16.3299	15.6707	15.4775	NaN	15.2694	14.7821	NaN	13.6	13.6527	13.8295	13.9841	13.6542	12.8421	14.5056	14.5855	13.8882	13.8691	NaN	12.9373	NaN	UP000005640_9606_2020;UP000005640_9606_additional_2020	multicellular organism development;pre-replicative complex assembly involved in nuclear cell cycle DNA replication;regulation of DNA-dependent DNA replication initiation;ribosomal large subunit assembly;rRNA processing		cytoplasm;nuclear pre-replicative complex;nucleolus;nucleoplasm;Rix1 complex	Coiled coil {ECO:0000256|SAM:Coils};Complete proteome;Complete proteome {ECO:0000313|Proteomes:UP000005640};Cytoplasm;Developmental protein;ECO:0000213|MaxQB:A0A0A0MQU0, ECO:0000213|PeptideAtlas:A0A0A0MQU0};ECO:0000213|MaxQB:U3KQC1, ECO:0000213|PeptideAtlas:U3KQC1};Nucleus;Polymorphism;Reference proteome;Reference proteome {ECO:0000313|Proteomes:UP000005640};Repeat;WD repeat;WD repeat {ECO:000025…	5FMC (Friends of Methylated Chtop) complex;LAS1L-PELP1-TEX10-WDR18-NOL9-SENP3 complex;PELP1-TEX10-WDR18 complex	pAC_SVF	0.000584028	0.000730337	-1.99021	-9.90117	Isoform of Q9BV38, WD repeat-containing protein 18 (Fragment);WD repeat-containing protein 18;Isoform of Q9BV38, WD repeat-containing protein 18 (Fragment)	the 5FMC complex is recruited toZNF148 by methylated CHTOP, leading to desumoylation of ZNF148 andsubsequent transactivation of ZNF148 target genes(PubMed:22872859). Component of the PELP1 complex involved in thenucleolar steps of 28S rRNA maturation and the subsequentnucleoplasmic transit of the pre-60S ribosomal subunit(PubMed:21326211).;Functions as a component of the Five Friends ofMethylated…
MBNL1	A0A0A0MQX8;C9JP00;Q9NR56;Q9NR56-2;Q9NR56-5;Q9NR56-6;Q9NR56-7		+	14.9273	14.854	14.6113	14.3456	13.2569	14.8177	14.058	13.7194	13.7579	13.6891	13.9339	13.6373	13.9864	13.5492	14.4794	14.3849	14.5222	14.6269	15.2793	NaN	14.9201	UP000005640_9606_2020;UP000005640_9606_additional_2020	embryonic limb morphogenesis;in utero embryonic development;mRNA processing;myoblast differentiation;nervous system development;regulation of alternative mRNA splicing, via spliceosome;regulation of RNA splicing;RNA splicing	double-stranded RNA binding;metal ion binding;regulatory region RNA binding;RNA binding	cytoplasm;cytoplasmic stress granule;cytosol;nucleoplasm;nucleus	3D-structure;Alternative splicing;Complete proteome;Complete proteome {ECO:0000313|Proteomes:UP000005640};Corneal dystrophy;Cytoplasm;Disease mutation;ECO:0000213|MaxQB:A0A0A0MQX8, ECO:0000213|PeptideAtlas:A0A0A0MQX8};ECO:0000213|MaxQB:C9JP00, ECO:0000213|PeptideAtlas:C9JP00};Metal-binding;Metal-binding {ECO:0000256|PROSITE-ProRule:PRU00723};mRNA processing;mRNA splicing;Nucleus;Phosphoprotein;Re…		pAC_SVF	0.0183056	0.0208276	-0.656795	-3.21266	Isoform of Q9NR56, Muscleblind-like protein 1;Isoform of Q9NR56, Muscleblind-like protein 1;Muscleblind-like protein 1;Isoform of Q9NR56, Isoform 2 of Muscleblind-like protein 1;Isoform of Q9NR56, Isoform 5 of Muscleblind-like protein 1;Isoform of Q9NR56, Isoform 6 of Muscleblind-like protein 1;Isoform of Q9NR56, Isoform 7 of Muscleblind-like protein 1	Mediates pre-mRNA alternative splicing regulation. Actseither as activator or repressor of splicing on specific pre-mRNAtargets. Inhibits cardiac troponin-T (TNNT2) pre-mRNA exoninclusion but induces insulin receptor (IR) pre-mRNA exoninclusion in muscle. Antagonizes the alternative splicing activitypattern of CELF proteins. Regulates the TNNT2 exon 5 skippingthrough competition with U2AF2. Inhib…
PTPN9	A0A0A0MR09;P43378		+	14.8503	15.2305	14.8496	14.5675	14.6966	14.659	14.3055	12.7879	12.3058	NaN	11.7283	12.5438	12.3122	NaN	13.2421	14.0283	13.2172	NaN	13.404	NaN	12.6731	UP000005640_9606_2020;UP000005640_9606_additional_2020	cellular response to cytokine stimulus;negative regulation of neuron projection development;peptidyl-tyrosine dephosphorylation;positive regulation of protein localization to plasma membrane;protein dephosphorylation	non-membrane spanning protein tyrosine phosphatase activity;protein tyrosine phosphatase activity	cytoplasm;neuron projection terminus;nucleoplasm	3D-structure;Acetylation;Complete proteome;Complete proteome {ECO:0000313|Proteomes:UP000005640};Cytoplasm;ECO:0000213|MaxQB:A0A0A0MR09, ECO:0000213|PeptideAtlas:A0A0A0MR09};ECO:0000256|SAAS:SAAS01031440};Hydrolase;Protein phosphatase;Protein phosphatase {ECO:0000256|SAAS:SAAS01031415};Reference proteome;Reference proteome {ECO:0000313|Proteomes:UP000005640}		pAC_SVF	0.000153302	0.000272506	-2.4652	-13.9465	Isoform of P43378, Tyrosine-protein phosphatase non-receptor type 9;Tyrosine-protein phosphatase non-receptor type 9	Protein-tyrosine phosphatase that could participate inthe transfer of hydrophobic ligands or in functions of the Golgiapparatus.
GSTM4	A0A0A0MR85;Q03013;Q03013-2		+	12.4179	NaN	12.8252	13.1126	NaN	NaN	NaN	16.3997	15.7241	14.9829	15.1927	13.6036	17.4364	17.4345	14.4876	NaN	15.8638	15.0293	NaN	14.0018	NaN	UP000005640_9606_2020;UP000005640_9606_additional_2020	glutathione derivative biosynthetic process;glutathione metabolic process;long-chain fatty acid biosynthetic process;nitrobenzene metabolic process;xenobiotic catabolic process	enzyme binding;glutathione binding;glutathione transferase activity;protein homodimerization activity	cytoplasm;cytosol;intercellular bridge	3D-structure;Alternative splicing;Complete proteome;Complete proteome {ECO:0000313|Proteomes:UP000005640};Cytoplasm;Direct protein sequencing;ECO:0000213|MaxQB:A0A0A0MR85, ECO:0000213|PeptideAtlas:A0A0A0MR85};Polymorphism;Reference proteome;Reference proteome {ECO:0000313|Proteomes:UP000005640};Transferase		pAC_SVF	0.0477768	0.0451429	2.73985	4.40941	Isoform of Q03013, Glutathione transferase;Glutathione S-transferase Mu 4;Isoform of Q03013, Isoform 2 of Glutathione S-transferase Mu 4	Conjugation of reduced glutathione to a wide number ofexogenous and endogenous hydrophobic electrophiles. Active on 1-chloro-2,4-dinitrobenzene.
PLCG2	A0A0A0MRF9;P16885		+	15.8558	15.6934	16.0888	15.7653	13.9343	16.5238	14.7809	NaN	12.2981	NaN	12.0279	13.1875	14.0212	12.5743	14.7491	14.3283	13.8288	13.1984	14.0992	12.9703	13.1777	UP000005640_9606_2020;UP000005640_9606_additional_2020	activation of store-operated calcium channel activity;B cell differentiation;B cell receptor signaling pathway;calcium-mediated signaling;Fc-epsilon receptor signaling pathway;Fc-gamma receptor signaling pathway involved in phagocytosis;follicular B cell differentiation;inositol phosphate metabolic process;inositol trisphosphate biosynthetic process;intracellular signal transduction;negative regu…	phosphatidylinositol phospholipase C activity;phospholipase C activity;phosphotyrosine residue binding	cytosol;extracellular exosome;plasma membrane	3D-structure;Calcium;Coiled coil {ECO:0000256|SAM:Coils};Complete proteome;Complete proteome {ECO:0000313|Proteomes:UP000005640};Disease mutation;ECO:0000213|MaxQB:A0A0A0MRF9, ECO:0000213|PeptideAtlas:A0A0A0MRF9};ECO:0000256|RuleBase:RU361133, ECO:0000256|SAAS:SAAS01019454};ECO:0000256|RuleBase:RU361133, ECO:0000256|SAAS:SAAS01019993};ECO:0000256|RuleBase:RU361133, ECO:0000256|SAAS:SAAS01020015};…	PKC-alpha-PLD1-PLC-gamma-2 signaling complex, lacritin stimulated;PLC-gamma-2-LAT complex;PLC-gamma-2-Lyn-FcR-gamma complex;PLC-gamma-2-SLP-76 complex;PLC-gamma-2-SLP-76-Lyn-Grb2 complex;PLC-gamma-2-Syk-LAT-FcR-gamma complex	pAC_SVF	0.00861583	0.0105398	-2.51778	-4.80513	Isoform of P16885, 1-phosphatidylinositol 4,5-bisphosphate phosphodiesterase gamma;1-phosphatidylinositol 4,5-bisphosphate phosphodiesterase gamma-2	Mediates the production of the second messengermolecules diacylglycerol (DAG) and inositol 1,4,5-trisphosphate(IP3). Plays an important role in the regulation of intracellularsignaling cascades.;The production of the second messenger moleculesdiacylglycerol (DAG) and inositol 1,4,5-trisphosphate (IP3) ismediated by activated phosphatidylinositol-specific phospholipaseC enzymes. It is a crucial en…
BAK1	A0A0A0MRG8;Q16611		+	15.4765	15.3786	14.7882	14.8664	NaN	15.2316	15.2209	14.801	14.5186	13.9137	14.7534	14.7036	14.4536	14.5881	15.0786	14.9483	14.1026	NaN	NaN	NaN	NaN	UP000005640_9606_2020;UP000005640_9606_additional_2020	activation of cysteine-type endopeptidase activity;activation of cysteine-type endopeptidase activity involved in apoptotic process by cytochrome c;aging;animal organ regeneration;apoptotic process;apoptotic process involved in blood vessel morphogenesis;apoptotic signaling pathway;B cell apoptotic process;B cell homeostasis;B cell negative selection;blood vessel remodeling;brain development;cell…	BH domain binding;chaperone binding;heat shock protein binding;identical protein binding;ion channel binding;metal ion binding;protein heterodimerization activity;protein homodimerization activity	BAK complex;cytosol;endoplasmic reticulum;integral component of membrane;integral component of mitochondrial outer membrane;mitochondrial outer membrane;mitochondrion;pore complex	3D-structure;Acetylation;Alternative splicing;Apoptosis;Complete proteome;Complete proteome {ECO:0000313|Proteomes:UP000005640};ECO:0000213|MaxQB:A0A0A0MRG8, ECO:0000213|PeptideAtlas:A0A0A0MRG8};Membrane;Membrane {ECO:0000256|SAM:Phobius};Metal-binding;Mitochondrion;Mitochondrion outer membrane;Polymorphism;Reference proteome;Reference proteome {ECO:0000313|Proteomes:UP000005640};Transmembrane;Tr…	MCL1-BAK1 complex	pAC_SVF	0.00235914	0.0035847	-0.655635	-5.67826	Isoform of Q16611, Bcl-2 homologous antagonist/killer;Bcl-2 homologous antagonist/killer	Plays a role in the mitochondrial apoptosic process.Upon arrival of cell death signals, promotes mitochondrial outermembrane (MOM) permeabilization by oligomerizing to form poreswithin the MOM. This releases apoptogenic factors into thecytosol, including cytochrome c, promoting the activation ofcaspase 9 which in turn processes and activates the effectorcaspases.
SNX6	A0A0A0MRI2;Q9UNH7		+	17.1829	16.538	16.5914	16.5811	15.6405	16.2108	14.9302	15.8513	15.2093	15.5429	15.0295	15.4143	15.4812	14.6729	15.934	15.7261	15.6063	15.5218	15.7532	14.7787	15.1022	UP000005640_9606_2020;UP000005640_9606_additional_2020	cellular response to epidermal growth factor stimulus;intracellular protein transport;negative regulation of epidermal growth factor-activated receptor activity;negative regulation of transcription, DNA-templated;negative regulation of transforming growth factor beta receptor signaling pathway;regulation of macroautophagy;retrograde transport, endosome to Golgi	dynactin binding;phosphatidylinositol binding;protein heterodimerization activity;protein homodimerization activity;type I transforming growth factor beta receptor binding	cytoplasm;cytosol;early endosome membrane;endosome;intracellular;lysosome;nucleus;retromer complex;retromer, tubulation complex;tubular endosome	Acetylation;Alternative splicing;Coiled coil {ECO:0000256|SAM:Coils};Complete proteome;Complete proteome {ECO:0000313|Proteomes:UP000005640};Cytoplasm;Cytoplasmic vesicle;ECO:0000213|MaxQB:A0A0A0MRI2, ECO:0000213|PeptideAtlas:A0A0A0MRI2};Endosome;Lipid-binding;Membrane;Nucleus;Phosphoprotein;Protein transport;Protein transport {ECO:0000256|PIRNR:PIRNR036924};Reference proteome;Reference proteome …	SNX complex (SNX1, SNX6)	pAC_SVF	0.00375008	0.00556051	-0.924785	-4.58516	Isoform of Q9UNH7, Sorting nexin;Sorting nexin-6	inhibits PIP5K1C isoform 3-mediated E-cadherin degradation(PubMed:24610942). In association with GIT1 involved in EGFRdegradation. Promotes lysosomal degradation of CDKN1B (Bysimilarity). May contribute to transcription regulation(Probable).;Involved in several stages of intracellular trafficking;Involved in several stages of intracellular trafficking.Interacts with membranes phosphatidylinositol…
SNRPC	A0A0A0MRR7;P09234		+	13.2478	14.9169	14.701	14.1334	13.3791	14.6723	13.7083	13.6133	12.5049	12.763	13.4954	12.8763	12.9612	12.5357	14.4022	13.9573	13.6853	14.0692	13.6012	NaN	14.2072	UP000005640_9606_2020;UP000005640_9606_additional_2020	mRNA 5'-splice site recognition;mRNA splicing, via spliceosome;spliceosomal snRNP assembly	mRNA binding;pre-mRNA 5'-splice site binding;protein homodimerization activity;RNA binding;single-stranded RNA binding;U1 snRNA binding;U1 snRNP binding;zinc ion binding	Cajal body;commitment complex;nucleoplasm;U1 snRNP;U2-type prespliceosome	3D-structure;Acetylation;Complete proteome;Complete proteome {ECO:0000313|Proteomes:UP000005640};ECO:0000213|MaxQB:A0A0A0MRR7, ECO:0000213|PeptideAtlas:A0A0A0MRR7};ECO:0000256|PIRNR:PIRNR037969, ECO:0000256|SAAS:SAAS00520746};ECO:0000256|PIRNR:PIRNR037969, ECO:0000256|SAAS:SAAS01084277};ECO:0000256|PIRNR:PIRNR037969, ECO:0000256|SAAS:SAAS01084281};ECO:0000256|SAAS:SAAS00921503};ECO:0000256|SAAS:S…	Spliceosome	pAC_SVF	0.0195693	0.0214513	-1.14413	-3.15983	Isoform of P09234, U1 small nuclear ribonucleoprotein C;U1 small nuclear ribonucleoprotein C	Component of the spliceosomal U1 snRNP, which isessential for recognition of the pre-mRNA 5' splice-site and thesubsequent assembly of the spliceosome. SNRPC/U1-C is directlyinvolved in initial 5' splice-site recognition for bothconstitutive and regulated alternative splicing. The interactionwith the 5' splice-site seems to precede base-pairing between thepre-mRNA and the U1 snRNA. Stimulates com…
ABI1	A0A0A0MRT6;Q8IZP0;Q8IZP0-2;Q8IZP0-3;Q8IZP0-4;Q8IZP0-5;Q8IZP0-6;Q8IZP0-9		+	17.062	17.1287	17.3407	16.6453	16.1777	16.5646	15.8696	15.7574	15.4769	15.7263	15.7329	16.1866	16.0684	15.3464	16.6821	16.3332	16.1539	15.9893	15.8915	15.2127	15.4914	UP000005640_9606_2020;UP000005640_9606_additional_2020	actin polymerization or depolymerization;dendrite morphogenesis;Fc-gamma receptor signaling pathway involved in phagocytosis;lamellipodium morphogenesis;megakaryocyte development;negative regulation of cell proliferation;peptidyl-tyrosine phosphorylation;somitogenesis;transmembrane receptor protein tyrosine kinase signaling pathway;vascular endothelial growth factor receptor signaling pathway;vir…	cadherin binding;cytoskeletal protein binding;protein tyrosine kinase activator activity;SH3 domain binding	cell junction;cytoskeleton;cytosol;endoplasmic reticulum;extracellular exosome;filopodium tip;growth cone;lamellipodium;nucleus;postsynaptic density;postsynaptic membrane;SCAR complex	Acetylation;Alternative splicing;Cell junction;Cell membrane;Cell projection;Chromosomal rearrangement;Coiled coil;Coiled coil {ECO:0000256|PROSITE-ProRule:PRU00202};Complete proteome;Complete proteome {ECO:0000313|Proteomes:UP000005640};Cytoplasm;Cytoskeleton;Direct protein sequencing;ECO:0000213|MaxQB:A0A0A0MRT6, ECO:0000213|PeptideAtlas:A0A0A0MRT6};Host-virus interaction;Membrane;Nucleus;Phosp…	ABI1-WASF2 complex;ABI1-WASL complex;c-Abl-CAS-Abi1 complex;SOS1-ABI1-EPS8 complex;SOS1-ABI1-EPS8L1 complex;SOS1-ABI1-EPS8L2 complex;SOS1-ABI1-EPS8L3 complex;Wave-2 complex	pAC_SVF	0.00790056	0.00976993	-0.92766	-3.9091	Isoform of Q8IZP0, Abl interactor 1;Abl interactor 1;Isoform of Q8IZP0, Isoform 2 of Abl interactor 1;Isoform of Q8IZP0, Isoform 3 of Abl interactor 1;Isoform of Q8IZP0, Isoform 4 of Abl interactor 1;Isoform of Q8IZP0, Isoform 5 of Abl interactor 1;Isoform of Q8IZP0, Isoform 6 of Abl interactor 1;Isoform of Q8IZP0, Isoform 9 of Abl interactor 1	May act in negative regulation of cell growth andtransformation by interacting with nonreceptor tyrosine kinasesABL1 and/or ABL2. May play a role in regulation of EGF-induced Erkpathway activation. Involved in cytoskeletal reorganization andEGFR signaling. Together with EPS8 participates in transduction ofsignals from Ras to Rac. In vitro, a trimeric complex of ABI1,EPS8 and SOS1 exhibits Rac spe…
NFIB	A0A0A0MRX8;A0A1B0GWI9;A0A1B0GWJ4;A0A2R8Y7V8;O00712;O00712-4;O00712-5;Q5VW26;Q5VW27;Q5VW30;U3KQE8		+	16.9872	17.401	17.2357	16.8851	15.6189	16.1825	15.9154	14.8299	14.129	14.7204	14.2929	14.8349	15.1036	14.2494	15.3708	15.4318	15.347	15.4271	15.0571	15.0055	15.1329	UP000005640_9606_2020;UP000005640_9606_additional_2020	anterior commissure morphogenesis;cell differentiation involved in salivary gland development;chondrocyte differentiation;Clara cell differentiation;commissural neuron axon guidance;DNA replication;glial cell differentiation;hindbrain development;lung ciliated cell differentiation;negative regulation of DNA binding;negative regulation of epithelial cell proliferation involved in lung morphogenesi…	DNA binding;DNA-binding transcription activator activity, RNA polymerase II-specific;DNA-binding transcription factor activity;DNA-binding transcription factor activity, RNA polymerase II-specific;RNA polymerase II proximal promoter sequence-specific DNA binding;transcription corepressor activity	cerebellar mossy fiber;fibrillar center;nucleus	Activator;Activator {ECO:0000256|RuleBase:RU000690};Alternative splicing;Complete proteome;Complete proteome {ECO:0000313|Proteomes:UP000005640};DNA replication;DNA replication {ECO:0000256|RuleBase:RU000690};DNA-binding;DNA-binding {ECO:0000256|RuleBase:RU000690};ECO:0000213|MaxQB:A0A0A0MRX8, ECO:0000213|PeptideAtlas:A0A0A0MRX8};ECO:0000213|MaxQB:A0A1B0GWI9, ECO:0000213|PeptideAtlas:A0A1B0GWI9};…		pAC_SVF	0.000957145	0.00147939	-2.00936	-6.0088	Isoform of O00712, Nuclear factor 1;Isoform of O00712, Nuclear factor 1 (Fragment);Isoform of O00712, Nuclear factor 1;Isoform of O00712, Nuclear factor 1;Nuclear factor 1 B-type;Isoform of O00712, Isoform 4 of Nuclear factor 1 B-type;Isoform of O00712, Isoform 5 of Nuclear factor 1 B-type;Isoform of O00712, Nuclear factor 1;Isoform of O00712, Nuclear factor 1;Isoform of O00712, Nuclear factor 1;…	Recognizes and binds the palindromic sequence 5'-TTGGCNNNNNGCCAA-3' present in viral and cellular promoters and inthe origin of replication of adenovirus type 2. These proteins areindividually capable of activating transcription and replication;Recognizes and binds the palindromic sequence 5'-TTGGCNNNNNGCCAA-3' present in viral and cellular promoters and inthe origin of replication of adenovirus …
TNIP1	A0A0A0MRZ4;E7EMV7;Q15025;Q15025-2;Q15025-3;Q15025-4;Q15025-5;Q15025-6;Q15025-7;Q15025-8		+	14.6398	14.7181	14.5432	14.4782	NaN	14.5316	NaN	14.8411	14.9387	14.6876	14.707	14.7631	14.9743	14.65	15.0928	14.6912	14.3029	14.6626	NaN	NaN	NaN	UP000005640_9606_2020;UP000005640_9606_additional_2020	defense response;glycoprotein biosynthetic process;inflammatory response;leukocyte cell-cell adhesion;modulation by symbiont of host I-kappaB kinase/NF-kappaB cascade;MyD88-dependent toll-like receptor signaling pathway;negative regulation of ERK1 and ERK2 cascade;negative regulation of I-kappaB kinase/NF-kappaB signaling;negative regulation of viral genome replication;positive regulation of infl…	identical protein binding;mitogen-activated protein kinase binding	cytosol;intracellular;nucleoplasm	Alternative splicing;Coiled coil;Coiled coil {ECO:0000256|SAM:Coils};Complete proteome;Complete proteome {ECO:0000313|Proteomes:UP000005640};Cytoplasm;ECO:0000213|MaxQB:A0A0A0MRZ4, ECO:0000213|PeptideAtlas:A0A0A0MRZ4};ECO:0000213|MaxQB:E7EMV7, ECO:0000213|PeptideAtlas:E7EMV7};Inflammatory response;Methylation;Nucleus;Phosphoprotein;Polymorphism;Reference proteome;Reference proteome {ECO:0000313|P…	CHUK-NFKB2-REL-IKBKG-SPAG9-NFKB1-NFKBIE-COPB2-TNIP1-NFKBIA-RELA-TNIP2 complex;TNF-R1-associated signaling complex	pAC_SVF	0.00830562	0.0100052	0.247565	4.85561	Isoform of Q15025, TNFAIP3-interacting protein 1;Isoform of Q15025, TNFAIP3-interacting protein 1;TNFAIP3-interacting protein 1;Isoform of Q15025, Isoform 2 of TNFAIP3-interacting protein 1;Isoform of Q15025, Isoform 3 of TNFAIP3-interacting protein 1;Isoform of Q15025, Isoform 4 of TNFAIP3-interacting protein 1;Isoform of Q15025, Isoform 5 of TNFAIP3-interacting protein 1;Isoform of Q15025, Isof…	blocks MAPK3/MAPK1 nucleartranslocation and MAPK1-dependent transcription. Increases cellsurface CD4(T4) antigen expression. Involved in the anti-inflammatory response of macrophages and positively regulates TLR-induced activation of CEBPB. Involved in the prevention ofautoimmunity; proposed to link A20/TNFAIP3 toubiquitinated IKBKG. Involved in regulation of EGF-inducedERK1/ERK2 signaling pathwa…
IGKV3D-11;IGKV3-11	A0A0A0MRZ8;P04433		+	15.6879	15.8467	16.3224	15.9318	15.349	15.6621	NaN	14.5347	14.7266	NaN	14.2786	14.6605	15.1558	15.1327	18.5437	18.0265	18.2193	17.1178	18.7194	17.8732	18.235	UP000005640_9606_2020	adaptive immune response;complement activation;complement activation, classical pathway;Fc-epsilon receptor signaling pathway;Fc-gamma receptor signaling pathway involved in phagocytosis;immune response;immunoglobulin production;leukocyte migration;receptor-mediated endocytosis;regulation of complement activation;regulation of immune response	antigen binding;serine-type endopeptidase activity	blood microparticle;extracellular exosome;extracellular region;extracellular space;plasma membrane	3D-structure;Adaptive immunity;Cell membrane;Complete proteome;Disulfide bond;Immunity;Immunoglobulin domain;Immunoglobulin V region;Membrane;Polymorphism;Reference proteome;Secreted;Signal		pAC_SVF	0.00691421	0.00926993	-1.02428	-5.11414	Immunoglobulin kappa variable 3D-11;Immunoglobulin kappa variable 3-11	V region of the variable domain of immunoglobulin lightchains that participates in the antigen recognition(PubMed:24600447). Immunoglobulins, also known as antibodies, aremembrane-bound or secreted glycoproteins produced by Blymphocytes. In the recognition phase of humoral immunity, themembrane-bound immunoglobulins serve as receptors which, uponbinding of a specific antigen, trigger the clonal e…
IGHG1	A0A0A0MS08;P01857		+	17.4276	16.971	17.0499	17.0894	15.2464	16.7661	16.9641	15.3797	14.7908	14.6233	14.79	14.9595	15.6327	15.2835	19.5359	18.3859	18.5043	17.5452	18.9526	17.5723	18.1413	UP000005640_9606_2020;UP000005640_9606_additional_2020	B cell receptor signaling pathway;complement activation;complement activation, classical pathway;cytokine-mediated signaling pathway;defense response to bacterium;Fc-gamma receptor signaling pathway involved in phagocytosis;innate immune response;phagocytosis, engulfment;phagocytosis, recognition;positive regulation of B cell activation;regulation of complement activation	antigen binding;immunoglobulin receptor binding;serine-type endopeptidase activity	blood microparticle;external side of plasma membrane;extracellular exosome;extracellular region;extracellular space;immunoglobulin complex, circulating;integral component of membrane	3D-structure;Adaptive immunity;Cell membrane;Chromosomal rearrangement;Complete proteome;Complete proteome {ECO:0000313|Proteomes:UP000005640};Direct protein sequencing;Disulfide bond;ECO:0000213|MaxQB:A0A0A0MS08, ECO:0000213|PeptideAtlas:A0A0A0MS08};Glycoprotein;Immunity;Immunoglobulin C region;Immunoglobulin domain;Membrane;Membrane {ECO:0000256|SAM:Phobius};Polymorphism;Reference proteome;Refe…		pAC_SVF	0.00103446	0.00175286	-1.72215	-5.92037	Isoform of P01857, Immunoglobulin heavy constant gamma 1 (Fragment);Immunoglobulin heavy constant gamma 1	Constant region of immunoglobulin heavy chains.Immunoglobulins, also known as antibodies, are membrane-bound orsecreted glycoproteins produced by B lymphocytes. In therecognition phase of humoral immunity, the membrane-boundimmunoglobulins serve as receptors which, upon binding of aspecific antigen, trigger the clonal expansion and differentiationof B lymphocytes into immunoglobulins-secreting pl…
LAMA3	A0A0A0MSA0;Q16787;Q16787-3		+	13.9955	13.8007	13.9946	13.1617	NaN	13.8718	NaN	15.5484	15.4196	15.2848	15.4203	15.7375	15.5188	15.1622	14.2667	14.4691	14.244	13.9725	14.5176	14.7623	13.4133	UP000005640_9606_2020;UP000005640_9606_additional_2020	cell adhesion;endodermal cell differentiation;epidermis development;extracellular matrix organization;hemidesmosome assembly;regulation of cell adhesion;regulation of cell migration;regulation of embryonic development	extracellular matrix structural constituent;signaling receptor binding;structural molecule activity	basement membrane;collagen-containing extracellular matrix;endoplasmic reticulum;extracellular exosome;extracellular region;laminin-5 complex	Alternative splicing;Basement membrane;Cell adhesion;Coiled coil;Coiled coil {ECO:0000256|SAM:Coils};Complete proteome;Complete proteome {ECO:0000313|Proteomes:UP000005640};Disulfide bond;ECO:0000213|MaxQB:A0A0A0MSA0, ECO:0000213|PeptideAtlas:A0A0A0MSA0};ECO:0000256|SAAS:SAAS00580772};ECO:0000256|SAAS:SAAS00814887};Epidermolysis bullosa;Extracellular matrix;Glycoprotein;Laminin EGF-like domain;Po…	P2X7 receptor signalling complex	pAC_SVF	0.000464147	0.000452012	1.67353	10.5057	Isoform of Q16787, Laminin subunit alpha-3;Laminin subunit alpha-3;Isoform of Q16787, Isoform 3 of Laminin subunit alpha-3	Binding to cells via a high affinity receptor, lamininis thought to mediate the attachment, migration and organizationof cells into tissues during embryonic development by interactingwith other extracellular matrix components.Laminin-5 is thought to be involved in (1) cell adhesionvia integrin alpha-3/beta-1 in focal adhesion and integrin alpha-6/beta-4 in hemidesmosomes, (2) signal transduction …
PLS3	A0A0A0MSQ0;P13797;P13797-2		+	20.1992	19.8901	19.8903	19.2618	17.9016	19.6478	19.1785	18.1884	17.5708	17.6801	17.8518	18.2443	18.1122	17.4064	19.3744	19.0754	18.7345	18.5827	18.9535	17.794	18.1655	UP000005640_9606_2020;UP000005640_9606_additional_2020	actin filament bundle assembly;actin filament network formation;bone development	actin filament binding;calcium ion binding	actin filament;actin filament bundle;cytoplasm;cytosol;plasma membrane	3D-structure;Actin-binding;Actin-binding {ECO:0000256|SAAS:SAAS00782879};Alternative splicing;Calcium;Calcium {ECO:0000256|PROSITE-ProRule:PRU00448};Complete proteome;Complete proteome {ECO:0000313|Proteomes:UP000005640};Cytoplasm;Direct protein sequencing;Disease mutation;ECO:0000213|MaxQB:A0A0A0MSQ0, ECO:0000213|PeptideAtlas:A0A0A0MSQ0};Metal-binding;Phosphoprotein;Polymorphism;Reference proteo…		pAC_SVF	0.00381258	0.00565637	-1.55931	-4.56948	Isoform of P13797, Plastin-3;Plastin-3;Isoform of P13797, Isoform 2 of Plastin-3	Actin-bundling protein found in intestinal microvilli,hair cell stereocilia, and fibroblast filopodia. May play a rolein the regulation of bone development.
AKR1C3	A0A0A0MSS8;P42330		+	15.8981	16.566	15.9395	15.6351	14.5535	15.1982	15.6521	18.6798	18.2398	17.9718	17.9607	18.1297	18.1678	18.4767	17.9661	17.5254	17.0798	17.2269	17.0327	15.822	16.9536	UP000005640_9606_2020;UP000005640_9606_additional_2020	cellular response to cadmium ion;cellular response to calcium ion;cellular response to corticosteroid stimulus;cellular response to jasmonic acid stimulus;cellular response to prostaglandin D stimulus;cellular response to prostaglandin stimulus;cellular response to reactive oxygen species;cellular response to starvation;cyclooxygenase pathway;daunorubicin metabolic process;doxorubicin metabolic p…	15-hydroxyprostaglandin-D dehydrogenase (NADP+) activity;alcohol dehydrogenase (NADP+) activity;alditol:NADP+ 1-oxidoreductase activity;aldo-keto reductase (NADP) activity;androsterone dehydrogenase activity;delta4-3-oxosteroid 5beta-reductase activity;dihydrotestosterone 17-beta-dehydrogenase activity;geranylgeranyl reductase activity;indanol dehydrogenase activity;ketoreductase activity;ketoste…	cytoplasm;cytosol;extracellular exosome;intracellular;nucleus	3D-structure;Alternative splicing;Complete proteome;Complete proteome {ECO:0000313|Proteomes:UP000005640};Cytoplasm;ECO:0000213|MaxQB:A0A0A0MSS8, ECO:0000213|PeptideAtlas:A0A0A0MSS8};NAD;NADP;Oxidoreductase;Polymorphism;Reference proteome;Reference proteome {ECO:0000313|Proteomes:UP000005640}		pAC_SVF	3.72304e-05	9.90099e-05	2.59768	10.8028	Isoform of P42330, Aldo_ket_red domain-containing protein;Aldo-keto reductase family 1 member C3	Catalyzes the conversion of aldehydes and ketones toalcohols. Catalyzes the reduction of prostaglandin (PG) D2, PGH2and phenanthrenequinone (PQ) and the oxidation of 9-alpha,11-beta-PGF2 to PGD2. Functions as a bi-directional 3-alpha-, 17-beta- and20-alpha HSD. Can interconvert active androgens, estrogens andprogestins with their cognate inactive metabolites. Preferentiallytransforms androstenedi…
ABCA8	A0A0A0MSU4;O94911-3		+	16.9092	17.0797	17.0074	17.0848	15.8934	15.7373	16.0108	14.7887	14.1173	14.7524	14.349	15.7116	14.6153	15.2881	15.7615	15.5716	15.5019	15.262	15.4604	14.3797	15.1918	UP000005640_9606_additional_2020	lipid transport;transmembrane transport	ATP binding;ATPase activity, coupled to transmembrane movement of substances;lipid transporter activity;xenobiotic transmembrane transporting ATPase activity	integral component of membrane;intracellular membrane-bounded organelle;plasma membrane	Alternative splicing;ATP-binding;ATP-binding {ECO:0000256|PROSITE-ProRule:PRU00434};Cell membrane;Complete proteome;Complete proteome {ECO:0000313|Proteomes:UP000005640};ECO:0000213|PeptideAtlas:A0A0A0MSU4};Glycoprotein;Membrane;Membrane {ECO:0000256|SAM:Phobius};Nucleotide-binding;Nucleotide-binding {ECO:0000256|PROSITE-ProRule:PRU00434};Polymorphism;Reference proteome;Reference proteome {ECO:00…		pAC_SVF	0.00500889	0.00715125	-1.7286	-4.3152	Isoform of O94911, ATP-binding cassette sub-family A member 8;Isoform of O94911, Isoform 3 of ATP-binding cassette sub-family A member 8	ATP-dependent lipophilic drug transporter
TAPBP	A0A0A0MSV9;A0A0G2JH37;A0A0G2JKZ1;A2AB90;O15533;O15533-3		+	16.2951	15.9631	16.1736	15.876	15.7762	15.8204	15.7273	12.2714	12.8424	NaN	12.7375	12.8502	12.5181	NaN	14.4772	14.0024	NaN	14.3388	13.8532	NaN	NaN	UP000005640_9606_2020;UP000005640_9606_additional_2020	antigen processing and presentation of endogenous peptide antigen via MHC class I;antigen processing and presentation of exogenous peptide antigen via MHC class I, TAP-dependent;antigen processing and presentation of peptide antigen via MHC class I;immune response;MHC class I protein complex assembly;MHC class Ib protein complex assembly;peptide antigen stabilization;protein-containing complex as…	MHC class I protein binding;peptide antigen binding;peptide antigen-transporting ATPase activity;TAP complex binding;TAP1 binding;TAP2 binding;unfolded protein binding	endoplasmic reticulum;endoplasmic reticulum membrane;endoplasmic reticulum-Golgi intermediate compartment membrane;Golgi membrane;integral component of lumenal side of endoplasmic reticulum membrane;integral component of membrane;MHC class I peptide loading complex;phagocytic vesicle membrane	3D-structure;Alternative splicing;Complete proteome;Complete proteome {ECO:0000313|Proteomes:UP000005640};Direct protein sequencing;Disulfide bond;ECO:0000213|MaxQB:A0A0A0MSV9, ECO:0000213|PeptideAtlas:A0A0A0MSV9};ECO:0000213|MaxQB:A0A0G2JH37, ECO:0000213|PeptideAtlas:A0A0G2JH37};ECO:0000213|MaxQB:A0A0G2JKZ1, ECO:0000213|PeptideAtlas:A0A0G2JKZ1};ECO:0000213|MaxQB:A2AB90, ECO:0000213|PeptideAtlas:…		pAC_SVF	6.42909e-05	0.000115108	-3.30218	-17.3828	Isoform of O15533, Ig-like domain-containing protein;Isoform of O15533, Ig-like domain-containing protein;Isoform of O15533, Ig-like domain-containing protein;Isoform of O15533, Ig-like domain-containing protein;Tapasin;Isoform of O15533, Isoform 3 of Tapasin	Involved in the association of MHC class I withtransporter associated with antigen processing (TAP) and in theassembly of MHC class I with peptide (peptide loading)
LIPA	A0A0A0MT32;P38571;P38571-2		+	17.8822	17.2838	16.6556	16.9604	16.2801	17.0592	15.6907	13.7363	14.7808	13.8378	14.7106	14.7299	13.9925	13.847	14.9019	15.2206	15.0295	15.0527	15.0819	14.271	14.2905	UP000005640_9606_2020;UP000005640_9606_additional_2020	cell morphogenesis;cell proliferation;cellular lipid metabolic process;cytokine production;homeostasis of number of cells within a tissue;inflammatory response;lipid catabolic process;low-density lipoprotein particle clearance;lung development;sterol metabolic process;tissue remodeling	lipase activity;sterol esterase activity	fibrillar center;intracellular membrane-bounded organelle;lysosomal lumen;lysosome	Alternative splicing;Complete proteome;Complete proteome {ECO:0000313|Proteomes:UP000005640};Direct protein sequencing;Disease mutation;ECO:0000213|MaxQB:A0A0A0MT32, ECO:0000213|PeptideAtlas:A0A0A0MT32};Glycoprotein;Hydrolase;Lipid degradation;Lipid metabolism;Lysosome;Polymorphism;Reference proteome;Reference proteome {ECO:0000313|Proteomes:UP000005640};Signal		pAC_SVF	0.000208064	0.000391667	-2.59674	-7.96783	Isoform of P38571, AB hydrolase-1 domain-containing protein;Lysosomal acid lipase/cholesteryl ester hydrolase;Isoform of P38571, Isoform 2 of Lysosomal acid lipase/cholesteryl ester hydrolase	Crucial for the intracellular hydrolysis of cholesterylesters and triglycerides that have been internalized via receptor-mediated endocytosis of lipoprotein particles. Important inmediating the effect of LDL (low density lipoprotein) uptake onsuppression of hydroxymethylglutaryl-CoA reductase and activationof endogenous cellular cholesteryl ester formation.
SCAF8	A0A0A0MT33;Q9UPN6		+	15.289	15.6758	15.0295	14.7194	NaN	14.9595	15.0559	13.1416	13.0751	11.8258	13.3741	13.3297	NaN	NaN	14.1826	NaN	13.8048	NaN	13.8363	NaN	NaN	UP000005640_9606_2020;UP000005640_9606_additional_2020	mRNA polyadenylation;RNA splicing;termination of RNA polymerase II transcription	mRNA binding;RNA binding;RNA polymerase core enzyme binding;RNA polymerase II complex binding	cytoplasm;mRNA cleavage factor complex;nuclear matrix;nucleoplasm;spliceosomal complex	3D-structure;Alternative splicing;Complete proteome;Complete proteome {ECO:0000313|Proteomes:UP000005640};ECO:0000213|MaxQB:A0A0A0MT33, ECO:0000213|PeptideAtlas:A0A0A0MT33};Isopeptide bond;Methylation;mRNA processing;mRNA splicing;Nucleus;Phosphoprotein;Polymorphism;Reference proteome;Reference proteome {ECO:0000313|Proteomes:UP000005640};RNA-binding;RNA-binding {ECO:0000256|PROSITE-ProRule:PRU00…	CDC5L complex	pAC_SVF	0.00955406	0.0115644	-2.32425	-5.93658	Isoform of Q9UPN6, SR-related and CTD-associated factor 8;SR-related and CTD-associated factor 8	May play a role in mRNA processing
PRXL2B	A0A0A0MT35;A0A2P0CTB1;Q8TBF2;Q8TBF2-3		+	14.9846	15.0739	15.5544	14.3473	13.711	14.6314	14.2343	13.2284	NaN	12.5218	12.825	12.6287	13.3415	12.2941	14.4509	14.3169	14.2781	14.4033	13.9809	13.8204	14.1008	UP000005640_9606_2020;UP000005640_9606_additional_2020	oxidation-reduction process;prostaglandin biosynthetic process	antioxidant activity;oxidoreductase activity, acting on the CH-OH group of donors, NAD or NADP as acceptor;prostaglandin-F synthase activity	cytoplasm;cytosol;endoplasmic reticulum;extracellular exosome;myelin sheath	Alternative splicing;Complete proteome;Complete proteome {ECO:0000313|Proteomes:UP000005640};Cytoplasm;ECO:0000213|MaxQB:A0A0A0MT35, ECO:0000213|PeptideAtlas:A0A0A0MT35};ECO:0000213|MaxQB:A0A2P0CTB1, ECO:0000213|PeptideAtlas:A0A2P0CTB1};Fatty acid biosynthesis;Fatty acid metabolism;Lipid biosynthesis;Lipid metabolism;NADP;Oxidoreductase;Phosphoprotein;Prostaglandin biosynthesis;Prostaglandin meta…		pAC_SVF	0.00150888	0.00278135	-1.77058	-6.27537	Isoform of Q8TBF2, Prostamide/prostaglandin F synthase;Isoform of Q8TBF2, Prostamide/prostaglandin F synthase;Prostamide/prostaglandin F synthase;Isoform of Q8TBF2, Isoform 3 of Prostamide/prostaglandin F synthase	Catalyzes the reduction of prostaglandin-ethanolamideH(2) (prostamide H(2)) to prostamide F(2alpha) with NADPH asproton donor. Also able to reduce prostaglandin H(2) toprostaglandin F(2alpha) (By similarity)
ILK	A0A0A0MTH3;Q13418		+	16.869	17.1498	17.436	17.1993	17.8756	17.033	16.1089	19.0474	19.1152	19.4241	19.3673	19.8936	19.4697	19.3591	18.1311	17.9963	18.293	18.0901	18.1135	17.2401	17.4331	UP000005640_9606_2020;UP000005640_9606_additional_2020	branching involved in ureteric bud morphogenesis;cell aging;cell cycle arrest;cell junction assembly;cell proliferation;cell-matrix adhesion;establishment or maintenance of epithelial cell apical/basal polarity;fibroblast migration;integrin-mediated signaling pathway;MAPK cascade;myelin assembly;myelination in peripheral nervous system;negative regulation of cardiac muscle cell apoptotic process;…	ATP binding;integrin binding;protein kinase activity;protein kinase binding;protein serine/threonine kinase activity;SH3 domain binding	cell junction;cell-cell junction;costamere;cytosol;dendritic shaft;focal adhesion;lamellipodium;membrane;neuronal cell body;nucleoplasm;plasma membrane;protein-containing complex;sarcomere;stress fiber;terminal bouton	3D-structure;Acetylation;Alternative splicing;ANK repeat;ANK repeat {ECO:0000256|PROSITE-ProRule:PRU00023};ATP-binding;Cell junction;Cell membrane;Cell projection;Complete proteome;Complete proteome {ECO:0000313|Proteomes:UP000005640};Cytoplasm;ECO:0000213|MaxQB:A0A0A0MTH3, ECO:0000213|PeptideAtlas:A0A0A0MTH3};Kinase;Membrane;Nucleotide-binding;Phosphoprotein;Polymorphism;Reference proteome;Refer…	ILK-HSP90-CDC37 complex;ILK-LIMS1-PARVA complex;ILK-LIMS2-PARVA complex;ILK-PARVB-ARHGEF6 complex;ILK-SERCA2A-PLN complex	pAC_SVF	1.11746e-05	0.000190476	2.28642	13.2996	Isoform of Q13418, Integrin-linked protein kinase;Integrin-linked protein kinase	Receptor-proximal protein kinase regulating integrin-mediated signal transduction (PubMed:8538749, PubMed:9736715). Mayact as a mediator of inside-out integrin signaling. Focal adhesionprotein part of the complex ILK-PINCH. This complex is consideredto be one of the convergence points of integrin- and growthfactor-signaling pathway. Could be implicated in mediating cellarchitecture, adhesion to i…
NCEH1	A0A0A0MTJ9;Q6PIU2;Q6PIU2-2		+	17.1146	15.7049	15.0731	15.4089	15.8857	15.699	15.5758	13.1085	12.6576	NaN	12.6261	13.4326	12.3992	13.5	14.0682	13.3204	12.9836	13.0592	12.0943	13.8133	13.5886	UP000005640_9606_2020;UP000005640_9606_additional_2020	lipid catabolic process;low-density lipoprotein particle clearance;protein dephosphorylation;SMAD protein signal transduction;xenobiotic metabolic process	carboxylic ester hydrolase activity;phosphate ion binding;serine hydrolase activity;sterol esterase activity	endoplasmic reticulum membrane;integral component of membrane;membrane	Alternative splicing;Complete proteome;Complete proteome {ECO:0000313|Proteomes:UP000005640};ECO:0000213|MaxQB:A0A0A0MTJ9, ECO:0000213|PeptideAtlas:A0A0A0MTJ9};Endoplasmic reticulum;Glycoprotein;Hydrolase;Lipid degradation;Lipid metabolism;Membrane;Membrane {ECO:0000256|SAM:Phobius};Microsome;Polymorphism;Reference proteome;Reference proteome {ECO:0000313|Proteomes:UP000005640};Signal-anchor;Tran…		pAC_SVF	0.000125394	0.00019407	-2.94414	-10.6658	Isoform of Q6PIU2, Neutral cholesterol ester hydrolase 1;Neutral cholesterol ester hydrolase 1;Isoform of Q6PIU2, Isoform 2 of Neutral cholesterol ester hydrolase 1	Hydrolyzes 2-acetyl monoalkylglycerol ether, thepenultimate precursor of the pathway for de novo synthesis ofplatelet-activating factor. May be responsible for cholesterolester hydrolysis in macrophages, thereby contributing to thedevelopment of atherosclerosis. Also involved in organdetoxification by hydrolyzing exogenous organophosphoruscompounds. May contribute to cancer pathogenesis by promot…
RNF213	A0A0A0MTR7;Q63HN8		+	14.3598	13.9833	13.5163	13.2732	13.5669	14.0119	12.5867	12.0843	11.1035	11.6408	11.531	13.33	12.2454	10.4142	12.7714	13.0065	12.104	11.5695	12.3586	12.5962	NaN	UP000005640_9606_2020;UP000005640_9606_additional_2020	angiogenesis;negative regulation of non-canonical Wnt signaling pathway;protein autoubiquitination;protein homooligomerization;protein polyubiquitination;protein ubiquitination;sprouting angiogenesis;ubiquitin-dependent protein catabolic process	ATPase activity;metal ion binding;ubiquitin-protein transferase activity	cytoplasm;cytosol;membrane;nucleolus	Alternative splicing;Angiogenesis;Chromosomal rearrangement;Coiled coil;Coiled coil {ECO:0000256|SAM:Coils};Complete proteome;Complete proteome {ECO:0000313|Proteomes:UP000005640};Cytoplasm;Disease mutation;ECO:0000213|MaxQB:A0A0A0MTR7, ECO:0000213|PeptideAtlas:A0A0A0MTR7};ECO:0000256|SAAS:SAAS00988536};Hydrolase;Isopeptide bond;Metal-binding;Metal-binding {ECO:0000256|SAAS:SAAS00988653};Phosphop…		pAC_SVF	0.000948587	0.00148639	-1.84984	-6.01909	Isoform of Q63HN8, RING-type domain-containing protein;E3 ubiquitin-protein ligase RNF213	E3 ubiquitin-protein ligase involved in angiogenesis(PubMed:21799892, PubMed:26278786, PubMed:26766444,PubMed:26126547). Involved in the non-canonical Wnt signalingpathway in vascular development: acts by mediating ubiquitinationand degradation of FLNA and NFATC2 downstream of RSPO3, leading toinhibit the non-canonical Wnt signaling pathway and promotingvessel regression (PubMed:26766444). Also h…
TTN	A0A0A0MTS7;Q8WZ42;Q8WZ42-11;Q8WZ42-12;Q8WZ42-13;Q8WZ42-2;Q8WZ42-4;Q8WZ42-5;Q8WZ42-7;Q8WZ42-8		+	15.6508	15.6897	15.2332	15.6441	15.9074	14.9438	14.7775	16.3192	16.9267	15.0577	16.5664	16.3257	16.7027	15.9966	15.7569	15.5933	15.328	14.8664	14.641	13.6778	12.9546	UP000005640_9606_2020;UP000005640_9606_additional_2020	cardiac muscle contraction;cardiac muscle fiber development;cardiac muscle hypertrophy;cardiac muscle tissue morphogenesis;cardiac myofibril assembly;detection of muscle stretch;mitotic chromosome condensation;muscle contraction;muscle filament sliding;platelet degranulation;positive regulation of gene expression;positive regulation of protein secretion;protein kinase A signaling;regulation of ca…	actin filament binding;actinin binding;ATP binding;calcium ion binding;calmodulin binding;enzyme binding;identical protein binding;muscle alpha-actinin binding;protease binding;protein kinase activity;protein kinase binding;protein self-association;protein serine/threonine kinase activity;protein tyrosine kinase activity;structural constituent of muscle;structural molecule activity conferring ela…	condensed nuclear chromosome;cytosol;extracellular exosome;extracellular region;I band;M band;sarcomere;striated muscle thin filament;Z disc	3D-structure;Alternative splicing;ATP-binding;Calcium;Calmodulin-binding;Cardiomyopathy;Coiled coil;Coiled coil {ECO:0000256|SAM:Coils};Complete proteome;Complete proteome {ECO:0000313|Proteomes:UP000005640};Cytoplasm;Direct protein sequencing;Disease mutation;Disulfide bond;Disulfide bond {ECO:0000256|SAAS:SAAS00601921};ECO:0000213|MaxQB:A0A0A0MTS7, ECO:0000213|PeptideAtlas:A0A0A0MTS7};Immunoglo…	TTN-TCAP complex	pAC_SVF	0.0110387	0.0135933	0.864058	3.62441	Isoform of Q8WZ42, Titin;Titin;Isoform of Q8WZ42, Isoform 11 of Titin;Isoform of Q8WZ42, Isoform 12 of Titin;Isoform of Q8WZ42, Isoform 13 of Titin;Isoform of Q8WZ42, Isoform 2 of Titin;Isoform of Q8WZ42, Isoform 4 of Titin;Isoform of Q8WZ42, Isoform 5 of Titin;Isoform of Q8WZ42, Isoform 7 of Titin;Isoform of Q8WZ42, Isoform 8 of Titin	Key component in the assembly and functioning ofvertebrate striated muscles. By providing connections at the levelof individual microfilaments, it contributes to the fine balanceof forces between the two halves of the sarcomere. The size andextensibility of the cross-links are the main determinants ofsarcomere extensibility properties of muscle. In non-muscle cells,seems to play a role in chromos…
TMED7-TICAM2;TICAM2;TMED7;TMED7	A0A0A6YYA0;Q86XR7-2;Q9Y3B3;Q9Y3B3-2		+	16.3457	16.0624	15.9727	15.5843	15.5342	15.9277	15.6222	15.0599	15.351	14.737	NaN	14.4882	14.9053	14.4426	14.934	15.1126	14.9136	14.7215	15.1319	13.0475	13.8523	UP000005640_9606_2020;UP000005640_9606_additional_2020	apoptotic signaling pathway;cellular response to lipopolysaccharide;endoplasmic reticulum to Golgi vesicle-mediated transport;Golgi organization;I-kappaB kinase/NF-kappaB signaling;inflammatory response;innate immune response;intracellular protein transport;MyD88-independent toll-like receptor signaling pathway;necroptotic process;negative regulation of chemokine (C-C motif) ligand 5 production;n…		COPI vesicle coat;COPII vesicle coat;COPII-coated ER to Golgi transport vesicle;early endosome;early endosome membrane;endoplasmic reticulum;endoplasmic reticulum membrane;endoplasmic reticulum-Golgi intermediate compartment;endoplasmic reticulum-Golgi intermediate compartment membrane;endosome membrane;Golgi apparatus;Golgi membrane;integral component of membrane;late endosome;late endosome memb…	3D-structure;Alternative splicing;Cell membrane;Complete proteome;Complete proteome {ECO:0000313|Proteomes:UP000005640};Cytoplasm;Cytoplasmic vesicle;ECO:0000256|SAAS:SAAS00561844};Endoplasmic reticulum;Endosome;Glycoprotein;Golgi apparatus;Immunity;Inflammatory response;Innate immunity;Lipoprotein;Membrane;Membrane {ECO:0000256|SAAS:SAAS00551817};Myristate;Phosphoprotein;Protein transport;Refere…	TICAM1-TICAM2-TLR4 complex	pAC_SVF	5.3728e-05	0.00012749	-1.08013	-12.704	TMED7-TICAM2 readthrough, GOLD domain-containing protein;Isoform of Q86XR7, Isoform 2 of TIR domain-containing adapter molecule 2;Transmembrane emp24 domain-containing protein 7;Isoform of Q9Y3B3, Isoform 2 of Transmembrane emp24 domain-containing protein 7	however,reports are controversial. Involved in IL-18 signaling and isproposed to function as a sorting adaptor for MYD88 in IL-18signaling during adaptive immune response.Isoform 2: Proposed to inhibit LPS-TLR4 signaling at thelate endosome by interaction with isoform 1 thereby disrupting theassociation of isoform 1 with TICAM1. May be involved in TLR4degradation in late endosomes.; signaling isp…
C15orf38-AP3S2;ARPIN;ARPIN	A0A0A6YYH1;Q7Z6K5;Q7Z6K5-2		+	15.6691	15.5718	15.7614	15.5172	14.517	15.2888	15.1001	14.6362	14.1406	14.483	14.2491	14.439	14.7081	14.0266	15.4552	15.5374	15.9304	16.0634	15.3589	15.6538	15.5678	UP000005640_9606_2020;UP000005640_9606_additional_2020	directional locomotion;intracellular protein transport;negative regulation of actin nucleation;negative regulation of cell migration;negative regulation of lamellipodium morphogenesis;vesicle-mediated transport		intracellular membrane-bounded organelle;lamellipodium;membrane coat	3D-structure;Alternative splicing;Cell projection;Complete proteome;Complete proteome {ECO:0000313|Proteomes:UP000005640};Membrane {ECO:0000256|SAAS:SAAS00424593};Protein transport {ECO:0000256|SAAS:SAAS01118415};Reference proteome;Reference proteome {ECO:0000313|Proteomes:UP000005640};Transport {ECO:0000256|SAAS:SAAS01118428}		pAC_SVF	0.00173423	0.00283151	-0.96325	-5.35628	C15orf38-AP3S2 readthrough, Arpin;Arpin;Isoform of Q7Z6K5, Isoform C15orf38-AP3S2 of Arpin	the function iscompetetive with nucleation promoting factors. Participates in anincoherent feedforward loop at the lamellipodium tip where itinhibits the ARP2/2 complex in response to Rac signaling and whereRac also stimulates actin polymerization through the WAVE complex.Involved in steering cell migration by controlling its directionalpersistence.;Regulates actin polymerization by inhibiting th…
SULT1A4;SULT1A3;SULT1A3;SULT1A4	A0A0A6YYL2;P0DMM9;P0DMM9-3;P0DMN0		+	16.0759	16.7244	16.7625	15.4232	15.3331	15.7346	14.916	14.2629	14.0638	13.5151	14.6963	15.0155	15.5414	13.6305	16.604	15.8745	16.0831	15.5236	15.9083	15.9412	15.3047	UP000005640_9606_2020;UP000005640_9606_additional_2020	3'-phosphoadenosine 5'-phosphosulfate metabolic process;calcineurin-mediated signaling;catecholamine metabolic process;cellular response to dopamine;dopamine catabolic process;dopamine receptor signaling pathway;ERK1 and ERK2 cascade;ethanol catabolic process;flavonoid metabolic process;IRE1-mediated unfolded protein response;negative regulation of neuron death;NMDA selective glutamate receptor s…	amine sulfotransferase activity;aryl sulfotransferase activity;sulfate binding;sulfotransferase activity	cytosol	3D-structure;Alternative splicing;Catecholamine metabolism;Complete proteome;Complete proteome {ECO:0000313|Proteomes:UP000005640};Cytoplasm;Direct protein sequencing;Lipid metabolism;Polymorphism;Reference proteome;Reference proteome {ECO:0000313|Proteomes:UP000005640};Steroid metabolism;Transferase;Transferase {ECO:0000256|RuleBase:RU361155}		pAC_SVF	0.0163185	0.0189929	-1.46346	-3.30438	Isoform of P0DMM9, Sulfotransferase;Sulfotransferase 1A3;Isoform of P0DMM9, Isoform 3 of Sulfotransferase 1A3;Sulfotransferase 1A4	Sulfotransferase that utilizes 3'-phospho-5'-adenylylsulfate (PAPS) as sulfonate donor to catalyze the sulfateconjugation of phenolic monoamines (neurotransmitters such asdopamine, norepinephrine and serotonin) and phenolic and catecholdrugs.
CORO7-PAM16;CORO7	A0A0A6YYL4;P57737-3		+	15.9973	15.5995	15.727	15.5921	15.0519	16.2616	16.1858	13.9481	13.8634	13.8731	13.5067	14.5295	13.6184	13.5989	15.7497	15.0995	15.0341	15.0492	15.3459	NaN	14.8865	UP000005640_9606_additional_2020	actin filament polymerization;Golgi to endosome transport;protein transport	actin binding	cytoplasmic vesicle;cytosol;Golgi apparatus;Golgi membrane;integral component of membrane;membrane;trans-Golgi network	Actin-binding;Alternative splicing;Complete proteome;Complete proteome {ECO:0000313|Proteomes:UP000005640};Cytoplasm;Cytoplasmic vesicle;ECO:0000256|RuleBase:RU280818};Golgi apparatus;Isopeptide bond;Membrane;Phosphoprotein;Polymorphism;Protein transport;Reference proteome;Reference proteome {ECO:0000313|Proteomes:UP000005640};Repeat;Repeat {ECO:0000256|RuleBase:RU280818};Transport;Ubl conjugatio…		pAC_SVF	0.000363255	0.000401977	-1.92532	-7.20022	Isoform of Q9Y3D7, Coronin;Isoform of P57737, Isoform 3 of Coronin-7	F-actin regulator involved in anterograde Golgi toendosome transport: upon ubiquitination via 'Lys-33'-linkedubiquitin chains by the BCR(KLHL20) E3 ubiquitin ligase complex,interacts with EPS15 and localizes to the trans-Golgi network,where it promotes actin polymerization, thereby facilitating post-Golgi trafficking. May play a role in the maintenance of the Golgiapparatus morphology.
ACSS3	A0A0B4J1R2;Q9H6R3		+	15.2305	15.9113	16.2223	15.5634	15.2391	15.099	15.0532	16.4355	17.6168	17.723	16.7894	17.413	17.4429	16.9775	16.3869	17.0428	17.3497	16.2717	16.3863	15.9673	15.7802	UP000005640_9606_2020;UP000005640_9606_additional_2020	ketone body biosynthetic process	acetate-CoA ligase activity;ATP binding;catalytic activity	mitochondrial matrix	Acetylation;Alternative splicing;ATP-binding;Complete proteome;Complete proteome {ECO:0000313|Proteomes:UP000005640};ECO:0000213|MaxQB:A0A0B4J1R2, ECO:0000213|PeptideAtlas:A0A0B4J1R2};Ligase;Mitochondrion;Nucleotide-binding;Reference proteome;Reference proteome {ECO:0000313|Proteomes:UP000005640};Transit peptide		pAC_SVF	5.07736e-05	8.16327e-05	1.72563	10.2333	Isoform of Q9H6R3, Propionate--CoA ligase;Acyl-CoA synthetase short-chain family member 3, mitochondrial	Activates acetate so that it can be used for lipidsynthesis or for energy generation.
BORCS7-ASMT;BORCS7	A0A0B4J1R7;Q96B45		+	14.4358	14.4791	14.2547	14.4064	NaN	14.224	NaN	14.3502	13.6984	13.8289	13.9916	NaN	14.1078	13.7677	14.493	14.6099	14.3916	NaN	14.8623	NaN	13.2817	UP000005640_9606_2020;UP000005640_9606_additional_2020			BORC complex;lysosomal membrane	Complete proteome;Complete proteome {ECO:0000313|Proteomes:UP000005640};Lysosome;Membrane;Proteomics identification {ECO:0000213|PeptideAtlas:A0A0B4J1R7};Reference proteome;Reference proteome {ECO:0000313|Proteomes:UP000005640}	BORC complex	pAC_SVF	0.0446838	0.0423479	-0.364612	-2.8873	BORCS7-ASMT readthrough, BLOC-1-related complex subunit 7;BLOC-1-related complex subunit 7	As part of the BORC complex may play a role in lysosomesmovement and localization at the cell periphery. Associated withthe cytosolic face of lysosomes, the BORC complex may recruitARL8B and couple lysosomes to microtubule plus-end-directedkinesin motor.
SRSF7	A0A0B4J1Z1;C9JAB2;Q16629;Q16629-2;Q16629-3;Q16629-4		+	18.2127	18.1225	17.972	17.3713	16.8368	17.3829	16.9642	15.4619	15.5425	15.7398	16.0579	15.8016	15.708	15.0492	16.4875	16.3464	15.8758	15.3786	15.9363	14.4227	14.4052	UP000005640_9606_2020;UP000005640_9606_additional_2020	cellular response to leukemia inhibitory factor;mRNA 3'-end processing;mRNA cis splicing, via spliceosome;mRNA export from nucleus;mRNA processing;mRNA splicing, via spliceosome;negative regulation of mRNA splicing, via spliceosome;regulation of alternative mRNA splicing, via spliceosome;RNA export from nucleus;RNA splicing	protein domain specific binding;RNA binding;zinc ion binding	cytoplasm;extracellular exosome;nuclear speck;nucleoplasm;nucleus	3D-structure;Acetylation;Alternative splicing;Complete proteome;Complete proteome {ECO:0000313|Proteomes:UP000005640};Cytoplasm;Direct protein sequencing;ECO:0000213|MaxQB:A0A0B4J1Z1, ECO:0000213|PeptideAtlas:A0A0B4J1Z1};ECO:0000213|MaxQB:C9JAB2, ECO:0000213|PeptideAtlas:C9JAB2};Isopeptide bond;Metal-binding;Metal-binding {ECO:0000256|PROSITE-ProRule:PRU00047};mRNA processing;mRNA splicing;mRNA t…	12S U11 snRNP;Spliceosome	pAC_SVF	0.000201655	0.000347458	-1.92878	-8.01289	Isoform of Q16629, Serine/arginine-rich-splicing factor 7;Isoform of Q16629, Serine/arginine-rich-splicing factor 7;Serine/arginine-rich splicing factor 7;Isoform of Q16629, Isoform 2 of Serine/arginine-rich splicing factor 7;Isoform of Q16629, Isoform 3 of Serine/arginine-rich splicing factor 7;Isoform of Q16629, Isoform 4 of Serine/arginine-rich splicing factor 7	enhances NXF1-NXT1 RNA-binding activity. RNA-binding issemi-sequence specific.;Required for pre-mRNA splicing. Can also modulatealternative splicing in vitro. Represses the splicing of MAPT/Tauexon 10. May function as export adapter involved in mRNA nuclearexport such as of histone H2A. Binds mRNA which is thought to betransferred to the NXF1-NXT1 heterodimer for export (TAP/NXF1pathway)
IGLL5	A0A0B4J231;B9A064		+	17.1634	17.0659	17.0308	17.2566	15.3618	18.1169	17.863	13.9959	12.4843	NaN	NaN	12.687	13.2355	13.5441	18.1584	16.9234	18.1753	16.6124	17.681	16.5852	17.4238	UP000005640_9606_2020;UP000005640_9606_additional_2020	B cell receptor signaling pathway;complement activation, classical pathway;defense response to bacterium;innate immune response;phagocytosis, engulfment;phagocytosis, recognition;positive regulation of B cell activation	antigen binding;immunoglobulin receptor binding	external side of plasma membrane;extracellular exosome;immunoglobulin complex, circulating	Alternative splicing;Complete proteome;Complete proteome {ECO:0000313|Proteomes:UP000005640};Disulfide bond;ECO:0000213|PeptideAtlas:A0A0B4J231};Immunoglobulin domain;Immunoglobulin domain {ECO:0000256|SAAS:SAAS00653601};Reference proteome;Reference proteome {ECO:0000313|Proteomes:UP000005640};Secreted;Signal		pAC_SVF	0.000774531	0.00117647	-3.92486	-9.20278	Isoform of B9A064, Ig-like domain-containing protein;Immunoglobulin lambda-like polypeptide 5
TPT1	A0A0B4J2C3;P13693;Q5W0H4		+	18.7627	18.5898	18.4757	18.6784	18.0384	18.4826	17.6847	19.1487	18.8113	19.0011	19.1909	18.891	19.0169	18.6085	18.6126	18.7421	18.5875	18.349	18.2628	17.667	17.9227	UP000005640_9606_2020;UP000005640_9606_additional_2020	calcium ion transport;cellular calcium ion homeostasis;negative regulation of apoptotic process;negative regulation of intrinsic apoptotic signaling pathway in response to DNA damage;regulation of apoptotic process;response to virus	calcium ion binding;RNA binding	cytoplasm;cytoplasmic microtubule;cytosol;extracellular exosome;extracellular space;multivesicular body;nucleus;spindle pole	3D-structure;Alternative splicing;Calcium;Complete proteome;Complete proteome {ECO:0000313|Proteomes:UP000005640};Cytoplasm;Direct protein sequencing;ECO:0000213|MaxQB:A0A0B4J2C3, ECO:0000213|PeptideAtlas:A0A0B4J2C3};ECO:0000213|MaxQB:Q5W0H4, ECO:0000213|PeptideAtlas:Q5W0H4};Phosphoprotein;Polymorphism;Reference proteome;Reference proteome {ECO:0000313|Proteomes:UP000005640}		pAC_SVF	0.000924769	0.00144498	0.565163	6.04829	Isoform of P13693, TCTP domain-containing protein;Translationally-controlled tumor protein;Isoform of P13693, TCTP domain-containing protein	Involved in calcium binding and microtubulestabilization.
CYP51A1	A0A0C4DFL7;Q16850		+	14.9087	14.4885	14.1333	15.1033	NaN	14.9259	14.276	13.3501	13.4583	13.2788	13.0043	NaN	12.9454	13.5182	14.17	13.5933	13.0802	12.5331	NaN	NaN	13.4156	UP000005640_9606_2020;UP000005640_9606_additional_2020	cholesterol biosynthetic process;cholesterol biosynthetic process via 24,25-dihydrolanosterol;negative regulation of amyloid-beta clearance;negative regulation of protein catabolic process;negative regulation of protein secretion;oxidation-reduction process;regulation of cholesterol biosynthetic process;steroid biosynthetic process;sterol biosynthetic process;sterol metabolic process	heme binding;iron ion binding;sterol 14-demethylase activity	endoplasmic reticulum;endoplasmic reticulum membrane;integral component of membrane;membrane;organelle membrane;plasma membrane	3D-structure;Alternative splicing;Cholesterol biosynthesis;Cholesterol metabolism;Complete proteome;Complete proteome {ECO:0000313|Proteomes:UP000005640};ECO:0000213|MaxQB:A0A0C4DFL7, ECO:0000213|PeptideAtlas:A0A0C4DFL7};ECO:0000256|SAAS:SAAS00469782};ECO:0000256|SAAS:SAAS00865270};ECO:0000256|SAAS:SAAS00966021};Endoplasmic reticulum;Heme;Heme {ECO:0000256|RuleBase:RU000461, ECO:0000256|SAAS:SAAS…		pAC_SVF	0.00213811	0.0030243	-1.38011	-5.80567	Isoform of Q16850, Lanosterol 14-alpha demethylase;Lanosterol 14-alpha demethylase	it transformslanosterol into 4,4'-dimethyl cholesta-8,14,24-triene-3-beta-ol;Catalyzes C14-demethylation of lanosterol
GSTZ1	A0A0C4DFM0;G3V4T6;G3V5T0		+	14.336	14.054	13.9935	14.0709	13.385	13.7226	13.4054	NaN	14.4264	14.4102	15.3473	15.1023	14.8006	14.0505	14.4578	14.522	14.7237	14.6594	14.6774	14.144	13.7666	UP000005640_9606_additional_2020	aromatic amino acid family metabolic process	catalytic activity;isomerase activity;transferase activity	cytoplasm;mitochondrion	Complete proteome {ECO:0000313|Proteomes:UP000005640};ECO:0000213|MaxQB:A0A0C4DFM0, ECO:0000213|PeptideAtlas:A0A0C4DFM0};ECO:0000213|MaxQB:G3V4T6, ECO:0000213|PeptideAtlas:G3V4T6};ECO:0000213|MaxQB:G3V5T0, ECO:0000213|PeptideAtlas:G3V5T0};Isomerase {ECO:0000313|EMBL:EAW81280.1};Reference proteome {ECO:0000313|Proteomes:UP000005640};Transferase {ECO:0000313|EMBL:EAW81280.1}		pAC_SVF	0.00830201	0.0100117	0.917642	4.22323	Isoform of O43708, Maleylacetoacetate isomerase;Isoform of O43708, Maleylacetoacetate isomerase;Isoform of O43708, Maleylacetoacetate isomerase
TM9SF4	A0A0C4DFM1;Q92544		+	16.1276	16.5111	15.9563	15.9443	14.4652	15.4288	14.5517	14.151	13.9401	13.6251	13.4461	13.598	13.6287	13.2351	15.2028	14.1127	13.6933	13.2779	13.6978	NaN	13.1254	UP000005640_9606_2020;UP000005640_9606_additional_2020	cell adhesion;phagocytosis;positive regulation of protein exit from endoplasmic reticulum;positive regulation of protein localization to cell surface;protein localization to membrane;regulation of intracellular pH;response to hypoxia;vacuolar proton-transporting V-type ATPase complex assembly		early endosome;Golgi apparatus;integral component of membrane;membrane	Complete proteome;Complete proteome {ECO:0000313|Proteomes:UP000005640};ECO:0000213|MaxQB:A0A0C4DFM1, ECO:0000213|PeptideAtlas:A0A0C4DFM1};ECO:0000313|EMBL:EAW76390.1};Endosome;Golgi apparatus;Membrane;Membrane {ECO:0000256|RuleBase:RU363079};Phosphoprotein;Reference proteome;Reference proteome {ECO:0000313|Proteomes:UP000005640};Signal;Transmembrane;Transmembrane helix;Transmembrane helix {ECO:0…		pAC_SVF	0.000209525	0.000387629	-1.90873	-7.95778	Isoform of Q92544, Transmembrane 9 superfamily member;Transmembrane 9 superfamily member 4	Associates with proteins harboring glycine-richtransmembrane domains and ensures their efficient localization tothe cell surface (PubMed:25999474). Regulates the assembly andactivity of V-ATPase in colon cancer cells via its interactionwith V-type proton ATPase subunit H (ATP6V1H) and contributes toV-ATPase-mediated pH alterations in cancer cells which play animportant role in drug resistance and…
MGLL	A0A0C4DFN3;Q99685		+	17.3446	17.3873	17.7222	16.8486	17.4733	16.854	16.0256	20.7284	20.011	20.1183	20.6215	20.4311	21.0156	20.4191	19.7563	19.0341	19.0932	19.3543	18.5653	18.6328	18.2446	UP000005640_9606_2020;UP000005640_9606_additional_2020	acylglycerol acyl-chain remodeling;acylglycerol catabolic process;arachidonic acid metabolic process;fatty acid biosynthetic process;inflammatory response;lipid metabolic process;regulation of endocannabinoid signaling pathway;regulation of inflammatory response;regulation of sensory perception of pain;regulation of signal transduction;triglyceride catabolic process	acylglycerol lipase activity;lysophospholipase activity;protein homodimerization activity	cytosol;endoplasmic reticulum membrane;extrinsic component of membrane;membrane;nucleoplasm;plasma membrane	3D-structure;Alternative splicing;Complete proteome;Complete proteome {ECO:0000313|Proteomes:UP000005640};Cytoplasm;ECO:0000213|PeptideAtlas:A0A0C4DFN3};Fatty acid biosynthesis;Fatty acid metabolism;Hydrolase;Lipid biosynthesis;Lipid degradation;Lipid metabolism;Membrane;Nitration;Phosphoprotein;Reference proteome;Reference proteome {ECO:0000313|Proteomes:UP000005640};Serine esterase		pAC_SVF	2.34418e-05	0.000124224	3.3842	11.7059	Isoform of Q99685, Hydrolase_4 domain-containing protein;Monoglyceride lipase	Converts monoacylglycerides to free fatty acids andglycerol. Hydrolyzes the endocannabinoid 2-arachidonoylglycerol,and thereby contributes to the regulation of endocannabinoidsignaling, nociperception and perception of pain (By similarity).Regulates the levels of fatty acids that serve as signalingmolecules and promote cancer cell migration, invasion and tumorgrowth (PubMed:20079333).
DLG1	A0A0C4DFT3;A0A590UJ08;A0A590UJD9;Q12959-2;Q12959-4		+	14.2129	14.2993	14.5589	14.2428	13.2693	14.0094	13.5041	14.9395	14.5039	14.744	14.9696	15.1096	15.162	14.4986	14.7573	14.6838	14.6135	14.1939	14.4261	13.6978	14.8362	UP000005640_9606_additional_2020	actin filament organization;activation of protein kinase activity;amyloid precursor protein metabolic process;astral microtubule organization;bicellular tight junction assembly;branching involved in ureteric bud morphogenesis;cell-cell adhesion;cellular protein-containing complex localization;chemical synaptic transmission;cortical actin cytoskeleton organization;cortical microtubule organization…	cadherin binding;cytoskeletal protein binding;guanylate kinase activity;ion channel binding;ionotropic glutamate receptor binding;L27 domain binding;mitogen-activated protein kinase kinase binding;phosphatase binding;phosphoprotein phosphatase activity;potassium channel regulator activity;protein C-terminus binding;protein kinase binding;protein-containing complex scaffold activity;Ras guanyl-nuc…	apical plasma membrane;basement membrane;basolateral plasma membrane;bicellular tight junction;cell junction;cell projection membrane;cell-cell junction;cytoplasm;cytoplasmic side of plasma membrane;cytosol;endoplasmic reticulum;endoplasmic reticulum membrane;extracellular exosome;glutamatergic synapse;Golgi apparatus;immunological synapse;intercalated disc;lateral loop;lateral plasma membrane;me…	3D-structure;Alternative splicing;Cell junction;Cell membrane;Coiled coil {ECO:0000256|SAM:Coils};Complete proteome;Complete proteome {ECO:0000313|Proteomes:UP000005640};Cytoplasm;ECO:0000213|MaxQB:A0A0C4DFT3, ECO:0000213|PeptideAtlas:A0A0C4DFT3};ECO:0000256|SAAS:SAAS00071823};Endoplasmic reticulum;Host-virus interaction;Membrane;Phosphoprotein;Polymorphism;Postsynaptic cell membrane;Reference pr…	beta(1)-AR receptosome (ADRB1-SAP97-AKAP79-PRKAR2A);LIN2-LIN7-SAP97 complex;LIN2-LIN7-SAP97-MINT1 complex;LIN2-SAP97 complex;MPP7-DLG1-LIN7A complex;MPP7-DLG1-LIN7C complex	pAC_SVF	0.00860111	0.0105422	0.832904	3.83578	Isoform of Q12959, Disks large homolog 1;Isoform of Q12959, Disks large homolog 1;Isoform of Q12959, Disks large homolog 1;Isoform of Q12959, Isoform 2 of Disks large homolog 1;Isoform of Q12959, Isoform 4 of Disks large homolog 1	Essential multidomain scaffolding protein required fornormal development (By similarity). Recruits channels, receptorsand signaling molecules to discrete plasma membrane domains inpolarized cells. May play a role in adherens junction assembly,signal transduction, cell proliferation, synaptogenesis andlymphocyte activation. Regulates the excitability of cardiacmyocytes by modulating the functional…
NELFA	A0A0C4DFX9;Q9H3P2		+	13.2215	13.0464	12.8664	12.593	13.2893	12.991	13.5937	NaN	NaN	NaN	11.0461	11.8383	11.2842	NaN	11.494	12.1129	11.6847	NaN	11.6157	NaN	NaN	UP000005640_9606_2020;UP000005640_9606_additional_2020	multicellular organism development;negative regulation of transcription elongation from RNA polymerase II promoter;positive regulation of histone H3-K4 methylation;positive regulation of transcription by RNA polymerase II;transcription by RNA polymerase II;transcription elongation from RNA polymerase II promoter	chromatin binding	cytosol;NELF complex;nuclear body;nucleoplasm	3D-structure;Alternative splicing;Complete proteome;Complete proteome {ECO:0000313|Proteomes:UP000005640};Direct protein sequencing;ECO:0000213|MaxQB:A0A0C4DFX9, ECO:0000213|PeptideAtlas:A0A0C4DFX9};Nucleus;Phosphoprotein;Polymorphism;Reference proteome;Reference proteome {ECO:0000313|Proteomes:UP000005640};Repressor;Transcription;Transcription regulation	NELF complex (Negative elongation factor complex)	pAC_SVF	0.00225645	0.00343542	-1.56825	-21.016	Isoform of Q9H3P2, Negative elongation factor A;Negative elongation factor A	Essential component of the NELF complex, a complex thatnegatively regulates the elongation of transcription by RNApolymerase II. The NELF complex, which acts via an associationwith the DSIF complex and causes transcriptional pausing, iscounteracted by the P-TEFb kinase complex
PEX1	A0A0C4DG33;O43933		+	15.1267	15.6904	15.1853	15.5227	15.2129	16.0879	15.6013	14.3788	12.7522	14.8343	14.9589	12.6997	15.348	13.2779	15.0244	14.7319	14.9707	14.9196	14.8392	NaN	14.686	UP000005640_9606_2020;UP000005640_9606_additional_2020	microtubule-based peroxisome localization;peroxisome organization;protein import into peroxisome matrix;protein targeting to peroxisome	ATP binding;ATPase activity;ATPase activity, coupled;protein C-terminus binding;protein-containing complex binding	cytoplasm;cytosol;extracellular exosome;peroxisomal membrane;peroxisome	Alternative splicing;Amelogenesis imperfecta;ATP-binding;Complete proteome;Complete proteome {ECO:0000313|Proteomes:UP000005640};Cytoplasm;Deafness;Disease mutation;ECO:0000213|MaxQB:A0A0C4DG33, ECO:0000213|PeptideAtlas:A0A0C4DG33};Membrane;Nucleotide-binding;Peroxisome;Peroxisome biogenesis;Peroxisome biogenesis disorder;Phosphoprotein;Polymorphism;Protein transport;Reference proteome;Reference …	Pex26-Pex6-Pex1 complex	pAC_SVF	0.0122679	0.0151944	-1.45393	-3.53669	Isoform of O43933, Peroxin-1;Peroxisome biogenesis factor 1	Required for stability of PEX5 and protein import intothe peroxisome matrix. Anchored by PEX26 to peroxisome membranes,possibly to form heteromeric AAA ATPase complexes required for theimport of proteins into peroxisomes.
PVR	A0A0C4DG49		+	13.8965	13.4965	13.5532	NaN	NaN	13.3898	NaN	12.4696	NaN	11.5429	11.9798	14.2069	11.6814	NaN	14.078	NaN	NaN	13.1599	NaN	NaN	NaN	UP000005640_9606_additional_2020			integral component of membrane	Complete proteome {ECO:0000313|Proteomes:UP000005640};Disulfide bond {ECO:0000256|SAAS:SAAS00504776};ECO:0000213|MaxQB:A0A0C4DG49, ECO:0000213|PeptideAtlas:A0A0C4DG49};ECO:0000256|SAM:Phobius};Immunoglobulin domain {ECO:0000256|SAAS:SAAS01086444};Membrane {ECO:0000256|SAAS:SAAS00555457, ECO:0000256|SAM:Phobius};Receptor {ECO:0000313|EMBL:EAW57286.1};Reference proteome {ECO:0000313|Proteomes:UP000…		pAC_SVF	0.00950882	0.011451	-1.71519	-10.1817	Isoform of P15151, Poliovirus receptor
ARL6IP4	A0A0C4DG62;F8WCT1;Q66PJ3;Q66PJ3-2;Q66PJ3-3;Q66PJ3-7		+	14.572	14.895	14.5189	14.1489	13.4884	14.6755	13.6794	12.6575	12.1263	12.1393	12.5379	12.7314	12.6611	NaN	13.1254	13.1232	13.124	12.5948	13.2686	NaN	NaN	UP000005640_9606_2020;UP000005640_9606_additional_2020	mRNA processing;RNA splicing	RNA binding	nuclear speck;nucleolus;nucleus	Alternative splicing;Coiled coil {ECO:0000256|SAM:Coils};Complete proteome;Complete proteome {ECO:0000313|Proteomes:UP000005640};ECO:0000213|MaxQB:A0A0C4DG62, ECO:0000213|PeptideAtlas:A0A0C4DG62};ECO:0000213|MaxQB:F8WCT1, ECO:0000213|PeptideAtlas:F8WCT1};Isopeptide bond;mRNA processing;mRNA splicing;Nucleus;Phosphoprotein;Polymorphism;Reference proteome;Reference proteome {ECO:0000313|Proteomes:U…		pAC_SVF	0.0010746	0.00193636	-1.90755	-6.76182	Isoform of Q66PJ3, ADP-ribosylation factor-like protein 6-interacting protein 4;Isoform of Q66PJ3, ADP-ribosylation factor-like protein 6-interacting protein 4;ADP-ribosylation factor-like protein 6-interacting protein 4;Isoform of Q66PJ3, Isoform 2 of ADP-ribosylation factor-like protein 6-interacting protein 4;Isoform of Q66PJ3, Isoform 3 of ADP-ribosylation factor-like protein 6-interacting pr…	Involved in modulating alternative pre-mRNA splicingwith either 5' distal site activation or preferential use of 3'proximal site. In case of infection by Herpes simplex virus(HSVI), may act as a splicing inhibitor of HSVI pre-mRNA
DDX46	A0A0C4DG89		+	16.1597	15.9434	15.926	15.8306	14.9841	15.7114	15.6684	14.2284	14.1651	14.2009	14.5913	14.5909	14.1273	14.1854	14.8933	14.9162	13.9257	13.0091	14.2371	14.8656	13.1672	UP000005640_9606_additional_2020		ATP binding;nucleic acid binding	fibrillar center;nuclear speck	Coiled coil {ECO:0000256|SAM:Coils};Complete proteome {ECO:0000313|Proteomes:UP000005640};ECO:0000213|MaxQB:A0A0C4DG89, ECO:0000213|PeptideAtlas:A0A0C4DG89};Reference proteome {ECO:0000313|Proteomes:UP000005640}		pAC_SVF	0.000306325	0.000428822	-1.44776	-7.42817	Isoform of Q7L014, RNA helicase
NME6	A0A0C4DG91;A0A2R8Y547;A0A2R8Y7V2;C9J9V6;C9JQB1;O75414		+	13.2962	13.6816	13.2703	13.3142	13.5078	13.055	12.583	13.6239	14.2386	13.4172	14.0722	13.9051	14.2609	13.7715	13.0175	13.6483	12.8919	13.5976	12.7572	NaN	NaN	UP000005640_9606_2020;UP000005640_9606_additional_2020	apoptotic process;CTP biosynthetic process;GTP biosynthetic process;negative regulation of cell growth;negative regulation of mitotic nuclear division;UTP biosynthetic process	ATP binding;metal ion binding;nucleoside diphosphate kinase activity	mitochondrion	Alternative splicing;Apoptosis;ATP-binding;ATP-binding {ECO:0000256|RuleBase:RU004013};Complete proteome;Complete proteome {ECO:0000313|Proteomes:UP000005640};ECO:0000213|MaxQB:A0A0C4DG91, ECO:0000213|PeptideAtlas:A0A0C4DG91};ECO:0000213|MaxQB:A0A2R8Y547, ECO:0000213|PeptideAtlas:A0A2R8Y547};ECO:0000213|MaxQB:A0A2R8Y7V2, ECO:0000213|PeptideAtlas:A0A2R8Y7V2};ECO:0000213|MaxQB:C9J9V6, ECO:0000213|P…		pAC_SVF	0.00595022	0.00775833	0.654488	4.15912	Isoform of O75414, Nucleoside diphosphate kinase;Isoform of O75414, Nucleoside diphosphate kinase;Isoform of O75414, Nucleoside diphosphate kinase;Isoform of O75414, Nucleoside diphosphate kinase (Fragment);Isoform of O75414, Nucleoside diphosphate kinase;Nucleoside diphosphate kinase 6	Major role in the synthesis of nucleoside triphosphatesother than ATP. The ATP gamma phosphate is transferred to the NDPbeta phosphate via a ping-pong mechanism, using a phosphorylatedactive-site intermediate. Inhibitor of p53-induced apoptosis.
PACSIN3	A0A0C4DGG1;Q9UKS6		+	14.7694	15.2816	15.2587	14.7608	14.1155	13.7531	14.3742	NaN	NaN	13.7419	14.2429	NaN	13.1409	13.6462	14.118	14.2574	14.3216	13.7096	13.911	12.8072	13.0146	UP000005640_9606_2020;UP000005640_9606_additional_2020	cytoskeleton organization;endocytosis;negative regulation of calcium ion transport;negative regulation of endocytosis;plasma membrane tubulation;positive regulation of membrane protein ectodomain proteolysis	calcium channel inhibitor activity;cytoskeletal protein binding;lipid binding;phospholipid binding	cytoplasm;cytoskeleton;cytosol;extracellular exosome;plasma membrane	Cell membrane;Coiled coil;Complete proteome;Complete proteome {ECO:0000313|Proteomes:UP000005640};Cytoplasm;ECO:0000213|MaxQB:A0A0C4DGG1, ECO:0000213|PeptideAtlas:A0A0C4DGG1};ECO:0000256|SAAS:SAAS00803871};ECO:0000256|SAM:Coils};Endocytosis;Lipid-binding;Membrane;Phosphoprotein;Polymorphism;Reference proteome;Reference proteome {ECO:0000313|Proteomes:UP000005640};SH3 domain		pAC_SVF	0.0344309	0.0341677	-0.843732	-3.69358	Isoform of Q9UKS6, Protein kinase C and casein kinase substrate in neurons protein 3 (Fragment);Protein kinase C and casein kinase substrate in neurons protein 3	Plays a role in endocytosis and regulatesinternalization of plasma membrane proteins. Overexpressionimpairs internalization of SLC2A1/GLUT1 and TRPV4 and increasesthe levels of SLC2A1/GLUT1 and TRPV4 at the cell membrane.Inhibits the TRPV4 calcium channel activity (By similarity)
CD276	A0A0C4DGH0;Q5ZPR3;Q5ZPR3-3;Q5ZPR3-4		+	15.8101	15.4006	15.5674	15.8718	14.5318	15.1207	14.7616	13.9559	13.5182	NaN	13.1237	12.9513	13.2166	13.7219	14.5056	14.4153	14.4997	14.1148	14.0449	13.582	13.6305	UP000005640_9606_2020;UP000005640_9606_additional_2020	cell proliferation;immune response;positive regulation of interferon-gamma biosynthetic process;positive regulation of T cell proliferation;regulation of immune response;T cell activation;T cell receptor signaling pathway	signaling receptor binding	external side of plasma membrane;integral component of membrane	Alternative splicing;Complete proteome;Complete proteome {ECO:0000313|Proteomes:UP000005640};Direct protein sequencing;Disulfide bond;Disulfide bond {ECO:0000256|SAAS:SAAS00504776};ECO:0000213|MaxQB:A0A0C4DGH0, ECO:0000213|PeptideAtlas:A0A0C4DGH0};ECO:0000256|SAM:Phobius};Glycoprotein;Immunoglobulin domain;Immunoglobulin domain {ECO:0000256|SAAS:SAAS01086444};Membrane;Membrane {ECO:0000256|SAAS:S…		pAC_SVF	0.000464328	0.000451314	-1.83487	-8.10248	Isoform of Q5ZPR3, CD276 antigen;CD276 antigen;Isoform of Q5ZPR3, Isoform 3 of CD276 antigen;Isoform of Q5ZPR3, Isoform 4 of CD276 antigen	May participate in the regulation of T-cell-mediatedimmune response. May play a protective role in tumor cells byinhibiting natural-killer mediated cell lysis as well as a role ofmarker for detection of neuroblastoma cells. May be involved inthe development of acute and chronic transplant rejection and inthe regulation of lymphocytic activity at mucosal surfaces. Couldalso play a key role in prov…
CAPNS1	A0A0C4DGQ5;P04632		+	19.6178	19.6708	19.6391	19.7748	18.5805	19.8638	19.4413	18.4482	18.231	18.2457	18.2187	18.7654	18.6343	18.6217	19.2981	18.9261	19.0739	18.8146	19.0403	18.46	18.402	UP000005640_9606_2020;UP000005640_9606_additional_2020	cornification;positive regulation of cell proliferation;regulation of macroautophagy	calcium ion binding;calcium-dependent cysteine-type endopeptidase activity;endopeptidase activity	cytosol;extracellular exosome;membrane;plasma membrane	3D-structure;Acetylation;Calcium;Calcium {ECO:0000256|PROSITE-ProRule:PRU00448};Cell membrane;Complete proteome;Complete proteome {ECO:0000313|Proteomes:UP000005640};Cytoplasm;Direct protein sequencing;ECO:0000213|MaxQB:A0A0C4DGQ5, ECO:0000213|PeptideAtlas:A0A0C4DGQ5};Membrane;Metal-binding;Phosphoprotein;Polymorphism;Reference proteome;Reference proteome {ECO:0000313|Proteomes:UP000005640};Repeat	Calpain 1	pAC_SVF	0.00337061	0.00462674	-1.06047	-4.6872	Isoform of P04632, Calcium-activated neutral proteinase small subunit;Calpain small subunit 1	Regulatory subunit of the calcium-regulated non-lysosomal thiol-protease which catalyzes limited proteolysis ofsubstrates involved in cytoskeletal remodeling and signaltransduction.
DHRS7B	A0A0C4DGQ8;Q6IAN0		+	15.1473	15.1101	15.1498	14.9855	13.5903	14.4303	13.5575	16.1722	15.9374	15.6517	15.8142	15.677	15.8924	15.6737	16.1048	15.5828	15.107	14.9431	14.8819	13.8471	14.1547	UP000005640_9606_2020;UP000005640_9606_additional_2020	ether lipid biosynthetic process;macromolecule metabolic process;neutrophil differentiation	oxidoreductase activity	endoplasmic reticulum membrane;integral component of membrane;membrane	Complete proteome;Complete proteome {ECO:0000313|Proteomes:UP000005640};ECO:0000213|MaxQB:A0A0C4DGQ8, ECO:0000213|PeptideAtlas:A0A0C4DGQ8};Endoplasmic reticulum;Membrane;Membrane {ECO:0000256|SAM:Phobius};NAD;NADP;Oxidoreductase;Reference proteome;Reference proteome {ECO:0000313|Proteomes:UP000005640};Signal-anchor;Transmembrane;Transmembrane {ECO:0000256|SAM:Phobius};Transmembrane helix;Transmem…		pAC_SVF	0.0019724	0.00305996	1.26396	5.22199	Isoform of Q6IAN0, Dehydrogenase/reductase SDR family member 7B;Dehydrogenase/reductase SDR family member 7B	Putative oxidoreductase.
DDOST	A0A0C4DGS1;P39656		+	19.5013	19.412	19.2394	19.2177	17.9575	18.8093	18.4335	17.6591	17.8312	17.473	17.8031	17.743	17.6014	17.4821	17.8639	17.7923	17.5438	17.728	17.715	16.3977	16.9382	UP000005640_9606_2020;UP000005640_9606_additional_2020	neutrophil degranulation;protein glycosylation;protein N-linked glycosylation;protein N-linked glycosylation via asparagine;response to cytokine;T cell activation	transferase activity, transferring glycosyl groups	azurophil granule membrane;endoplasmic reticulum;endoplasmic reticulum membrane;integral component of membrane;intracellular membrane-bounded organelle;membrane;oligosaccharyltransferase complex;plasma membrane;protein-containing complex	Alternative splicing;Complete proteome;Complete proteome {ECO:0000313|Proteomes:UP000005640};Congenital disorder of glycosylation;Disease mutation;ECO:0000213|MaxQB:A0A0C4DGS1, ECO:0000213|PeptideAtlas:A0A0C4DGS1};Endoplasmic reticulum;Endoplasmic reticulum {ECO:0000256|RuleBase:RU361142};Membrane;Membrane {ECO:0000256|RuleBase:RU361142};Polymorphism;Reference proteome;Reference proteome {ECO:000…	Oligosaccharyltransferase complex (Stt3A variant);Oligosaccharyltransferase complex (Stt3B variant);SELK multiprotein complex	pAC_SVF	0.000952301	0.00148463	-1.28254	-6.01461	Isoform of P39656, Dolichyl-diphosphooligosaccharide--protein glycosyltransferase 48 kDa subunit;Dolichyl-diphosphooligosaccharide--protein glycosyltransferase 48 kDa subunit	Essential subunit of the N-oligosaccharyl transferase(OST) complex which catalyzes the transfer of a high mannoseoligosaccharide from a lipid-linked oligosaccharide donor to anasparagine residue within an Asn-X-Ser/Thr consensus motif innascent polypeptide chains. Required for the assembly of bothSST3A- and SS3B-containing OST complexes. Required for efficientN-glycosylation.;Subunit of the oligo…
IQSEC1	A0A0C4DGT3;A0A2R8Y7T6;A0A3B3IRZ4;A0A3B3IU98;Q6DN90;Q6DN90-2;Q6DN90-3		+	15.0578	15.1544	15.4922	15.2752	14.4681	14.8982	14.0794	14.1621	14.012	13.9403	14.2082	14.5807	14.4056	14.2994	14.3998	13.9462	14.0707	13.8424	14.7487	NaN	14.0521	UP000005640_9606_2020;UP000005640_9606_additional_2020	actin cytoskeleton organization;positive regulation of adherens junction organization;positive regulation of GTPase activity;positive regulation of keratinocyte migration;regulation of ARF protein signal transduction	ARF guanyl-nucleotide exchange factor activity;lipid binding	cytoplasm;intracellular membrane-bounded organelle;membrane;nucleolus	3D-structure;Alternative splicing;Coiled coil;Coiled coil {ECO:0000256|SAM:Coils};Complete proteome;Complete proteome {ECO:0000313|Proteomes:UP000005640};Cytoplasm;ECO:0000213|MaxQB:A0A0C4DGT3, ECO:0000213|PeptideAtlas:A0A0C4DGT3};ECO:0000213|MaxQB:A0A2R8Y7T6, ECO:0000213|PeptideAtlas:A0A2R8Y7T6};ECO:0000213|MaxQB:A0A3B3IRZ4, ECO:0000213|PeptideAtlas:A0A3B3IRZ4};ECO:0000213|MaxQB:A0A3B3IU98, ECO:…		pAC_SVF	0.0335952	0.0335533	-0.688162	-2.74315	Isoform of Q6DN90, SEC7 domain-containing protein;Isoform of Q6DN90, SEC7 domain-containing protein;Isoform of Q6DN90, SEC7 domain-containing protein;Isoform of Q6DN90, SEC7 domain-containing protein (Fragment);IQ motif and SEC7 domain-containing protein 1;Isoform of Q6DN90, Isoform 2 of IQ motif and SEC7 domain-containing protein 1;Isoform of Q6DN90, Isoform 3 of IQ motif and SEC7 domain-contain…	Guanine nucleotide exchange factor for ARF1 and ARF6(PubMed:24058294). Guanine nucleotide exchange factor activity isenhanced by lipid binding (PubMed:24058294). Accelerates GTPbinding by ARFs of all three classes. Guanine nucleotide exchangeprotein for ARF6, mediating internalisation of beta-1 integrin
LIG4	A0A0C4DGV9;P49917		+	14.2333	13.9642	13.7355	13.8137	NaN	13.2794	NaN	12.807	12.3276	11.9273	12.0985	12.0629	12.6678	12.7689	13.1286	12.7135	NaN	NaN	NaN	NaN	11.9862	UP000005640_9606_2020;UP000005640_9606_additional_2020	cell cycle;cell division;cell proliferation;cellular response to ionizing radiation;cellular response to lithium ion;central nervous system development;chromosome organization;DNA biosynthetic process;DNA ligation;DNA ligation involved in DNA recombination;DNA ligation involved in DNA repair;DNA recombination;DNA replication;double-strand break repair;double-strand break repair via classical nonh…	ATP binding;DNA binding;DNA ligase (ATP) activity;DNA ligase activity;ligase activity;metal ion binding;protein C-terminus binding	condensed chromosome;cytoplasmic ribonucleoprotein granule;DNA ligase IV complex;DNA-dependent protein kinase-DNA ligase 4 complex;nonhomologous end joining complex;nuclear chromosome, telomeric region;nucleoplasm;nucleus	3D-structure;ATP-binding;ATP-binding {ECO:0000256|RuleBase:RU000617};Cell cycle;Cell division;Complete proteome;Complete proteome {ECO:0000313|Proteomes:UP000005640};Direct protein sequencing;Disease mutation;DNA damage;DNA damage {ECO:0000256|RuleBase:RU000617};DNA recombination;DNA recombination {ECO:0000256|RuleBase:RU000617};DNA repair;DNA repair {ECO:0000256|RuleBase:RU000617};DNA replicatio…	DNA double-strand break end-joining complex;DNA ligase IV-condensin complex;DNA ligase IV-XRCC1 complex;DNA ligase IV-XRCC4 complex;DNA ligase IV-XRCC4-AHNK complex;DNA ligase IV-XRCC4-PNK complex;DNA ligase IV-XRCC4-XLF complex	pAC_SVF	0.00265033	0.00377895	-1.43958	-6.65319	Isoform of P49917, DNA ligase;DNA ligase 4	Efficiently joins single-strand breaks in a double-stranded polydeoxynucleotide in an ATP-dependent reaction.Involved in DNA non-homologous end joining (NHEJ) required fordouble-strand break repair and V(D)J recombination. The LIG4-XRCC4complex is responsible for the NHEJ ligation step, and XRCC4enhances the joining activity of LIG4. Binding of the LIG4-XRCC4complex to DNA ends is dependent on th…
GP1BA	A0A0C4DGZ8;P07359		+	12.1332	14.1736	15.0047	14.6256	15.358	13.6043	13.7675	NaN	NaN	NaN	13.4788	13.8636	13.3303	12.3423	14.0503	14.2501	14.5905	15.9461	15.341	15.4293	14.3968	UP000005640_9606_2020;UP000005640_9606_additional_2020	blood coagulation;blood coagulation, intrinsic pathway;cell adhesion;cell morphogenesis;cell surface receptor signaling pathway;fibrinolysis;platelet activation;platelet aggregation;regulation of blood coagulation;regulation of megakaryocyte differentiation	thrombin-activated receptor activity	anchored component of external side of plasma membrane;cell surface;extracellular exosome;extracellular matrix;extracellular space;integral component of membrane;integral component of plasma membrane;membrane;plasma membrane	3D-structure;Bernard Soulier syndrome;Blood coagulation;Cell adhesion;Complete proteome;Complete proteome {ECO:0000313|Proteomes:UP000005640};Direct protein sequencing;Disease mutation;Disulfide bond;ECO:0000213|PeptideAtlas:A0A0C4DGZ8};Glycoprotein;Hemostasis;Leucine-rich repeat;Leucine-rich repeat {ECO:0000256|SAAS:SAAS00488662};Membrane;Membrane {ECO:0000256|SAM:Phobius};Phosphoprotein;Polymor…	ITGA2b-ITGB3-CD9-GP1b-CD47 complex;vWF-GPIb complex	pAC_SVF	0.0305877	0.0310482	-1.08511	-3.86705	Isoform of P07359, Glycoprotein Ib (Platelet), alpha polypeptide;Platelet glycoprotein Ib alpha chain	GP-Ib, a surface membrane protein of platelets,participates in the formation of platelet plugs by binding to theA1 domain of vWF, which is already bound to the subendothelium.
EPB41L1	A0A0C4DH22;A0A1B0GTW6;Q9H4G0		+	15.95	15.8682	16.0537	15.5431	14.1799	15.4551	15.7883	16.4968	16.667	16.2145	16.7865	16.4016	16.7108	16.3893	16.9459	16.9112	16.5483	16.4709	16.1497	15.6904	15.791	UP000005640_9606_2020;UP000005640_9606_additional_2020	actomyosin structure organization;cortical actin cytoskeleton organization	actin binding;structural molecule activity	cytoskeleton;cytosol;plasma membrane	Acetylation;Actin-binding;Alternative splicing;Complete proteome;Complete proteome {ECO:0000313|Proteomes:UP000005640};Cytoplasm;Cytoskeleton;Disease mutation;ECO:0000213|MaxQB:A0A0C4DH22, ECO:0000213|PeptideAtlas:A0A0C4DH22};ECO:0000213|PeptideAtlas:A0A1B0GTW6};Mental retardation;Phosphoprotein;Reference proteome;Reference proteome {ECO:0000313|Proteomes:UP000005640}		pAC_SVF	0.00864414	0.0105511	0.975444	3.83149	Isoform of Q9H4G0, FERM domain-containing protein;Isoform of Q9H4G0, FERM domain-containing protein;Band 4.1-like protein 1	May function to confer stability and plasticity toneuronal membrane via multiple interactions, including thespectrin-actin-based cytoskeleton, integral membrane channels andmembrane-associated guanylate kinases.
RANBP10	A0A0D9SEU5;Q6VN20;Q6VN20-3;R4GMX8		+	15.0465	14.9277	14.6575	14.8037	13.8979	13.4968	14.0941	14.0133	13.5743	13.5403	13.7464	13.7208	13.7597	NaN	13.9891	13.8434	13.8582	13.376	14.0033	13.765	13.7741	UP000005640_9606_2020;UP000005640_9606_additional_2020			cytosol;nucleus;ubiquitin ligase complex	Acetylation;Alternative splicing;Complete proteome;Complete proteome {ECO:0000313|Proteomes:UP000005640};Cytoplasm;ECO:0000213|MaxQB:A0A0D9SEU5, ECO:0000213|PeptideAtlas:A0A0D9SEU5};ECO:0000213|MaxQB:R4GMX8, ECO:0000213|PeptideAtlas:R4GMX8};Nucleus;Phosphoprotein;Reference proteome;Reference proteome {ECO:0000313|Proteomes:UP000005640}		pAC_SVF	0.0350338	0.0346599	-0.745867	-2.86904	Isoform of Q6VN20, Ran-binding protein 10;Ran-binding protein 10;Isoform of Q6VN20, Isoform 3 of Ran-binding protein 10;Isoform of Q6VN20, Ran-binding protein 10	May act as an adapter protein to couple membranereceptors to intracellular signaling pathways (Probable). Corecomponent of the CTLH E3 ubiquitin-protein ligase complex thatselectively accepts ubiquitin from UBE2H and mediatesubiquitination and subsequent proteasomal degradation of thetranscription factor HBP1 (PubMed:29911972). Enhancesdihydrotestosterone-induced transactivation activity of AR, a…
MAP4K4	A0A0D9SEY1;O95819;O95819-3		+	17.1974	17.2736	17.2463	16.7191	16.1948	16.7824	16.4008	15.924	15.6938	14.7786	15.3261	15.885	16.2505	15.7972	16.226	16.5396	15.8517	15.7568	16.1554	15.5288	15.4697	UP000005640_9606_2020;UP000005640_9606_additional_2020	activation of protein kinase activity;intracellular signal transduction;MAPK cascade;negative regulation of apoptotic process;negative regulation of cell-matrix adhesion;negative regulation of insulin secretion involved in cellular response to glucose stimulus;negative regulation of neuron projection regeneration;neuron projection morphogenesis;positive regulation of adherens junction organizatio…	ATP binding;creatine kinase activity;microtubule binding;protein kinase activity;protein serine/threonine kinase activity	cytoplasm;focal adhesion	3D-structure;Acetylation;Alternative splicing;ATP-binding;Coiled coil {ECO:0000256|SAM:Coils};Complete proteome;Complete proteome {ECO:0000313|Proteomes:UP000005640};Cytoplasm;ECO:0000213|MaxQB:A0A0D9SEY1, ECO:0000213|PeptideAtlas:A0A0D9SEY1};Kinase;Kinase {ECO:0000313|EMBL:EAX01805.1};Nucleotide-binding;Phosphoprotein;Polymorphism;Reference proteome;Reference proteome {ECO:0000313|Proteomes:UP00…		pAC_SVF	0.00629431	0.00827285	-1.16561	-4.10887	Isoform of O95819, Mitogen-activated protein kinase kinase kinase kinase 4;Mitogen-activated protein kinase kinase kinase kinase 4;Isoform of O95819, Isoform 3 of Mitogen-activated protein kinase kinase kinase kinase 4	Serine/threonine kinase that may play a role in theresponse to environmental stress and cytokines such as TNF-alpha.Appears to act upstream of the JUN N-terminal pathway.Phosphorylates SMAD1 on Thr-322.
BRCC3	A0A0D9SF50;H9KVA9;P46736		+	13.6743	13.0683	12.9062	12.7227	12.9697	12.9807	12.9898	13.4947	13.2391	13.8305	13.3829	13.4247	13.2946	13.4948	13.5912	12.9148	12.9728	13.4691	13.828	NaN	NaN	UP000005640_9606_2020;UP000005640_9606_additional_2020	cell cycle;cell division;DNA repair;double-strand break repair;double-strand break repair via nonhomologous end joining;histone H2A K63-linked deubiquitination;positive regulation of DNA repair;protein deubiquitination;protein K63-linked deubiquitination;response to ionizing radiation;response to X-ray;signal transduction involved in G2 DNA damage checkpoint	enzyme regulator activity;Lys63-specific deubiquitinase activity;metal ion binding;metallopeptidase activity;polyubiquitin modification-dependent protein binding;thiol-dependent ubiquitin-specific protease activity;thiol-dependent ubiquitinyl hydrolase activity	BRCA1-A complex;BRISC complex;cytoplasm;cytosol;nuclear ubiquitin ligase complex;nucleoplasm;nucleus;spindle pole;ubiquitin ligase complex	Acetylation;Alternative splicing;Cell cycle;Cell division;Chromatin regulator;Chromosomal rearrangement;Coiled coil {ECO:0000256|SAM:Coils};Complete proteome;Complete proteome {ECO:0000313|Proteomes:UP000005640};Cytoplasm;Cytoskeleton;Direct protein sequencing;DNA damage;DNA repair;ECO:0000213|MaxQB:A0A0D9SF50, ECO:0000213|PeptideAtlas:A0A0D9SF50};ECO:0000213|MaxQB:H9KVA9, ECO:0000213|PeptideAtla…	BRCC complex	pAC_SVF	0.0227323	0.0239718	0.407121	3.04241	Isoform of P46736, Lys-63-specific deubiquitinase;Isoform of P46736, Lys-63-specific deubiquitinase;Lys-63-specific deubiquitinase BRCC36	deubiquitination increases IFNAR1 activity by enhancing itsstability and cell surface expression (PubMed:24075985,PubMed:26344097). Down-regulates the response to bacteriallipopolysaccharide (LPS) via its role in IFNAR1 deubiquitination(PubMed:24075985).;Metalloprotease that specifically cleaves 'Lys-63'-linked polyubiquitin chains (PubMed:19214193, PubMed:20656690,PubMed:24075985, PubMed:2634409…
DDX3X	A0A0D9SF53;A0A0D9SFB3;A0A0D9SG12;A0A2R8Y4A4;A0A2R8YF78;A0A2R8YFS5;O00571		+	17.2572	17.2487	17.0294	16.9064	16.0361	16.7962	16.3823	16.4179	16.1205	16.3477	16.2784	16.4493	16.4152	16.0722	16.3561	16.4022	16.1482	15.9167	16.1573	15.1947	15.2563	UP000005640_9606_2020;UP000005640_9606_additional_2020	cellular response to arsenic-containing substance;cellular response to osmotic stress;chromosome segregation;extrinsic apoptotic signaling pathway via death domain receptors;innate immune response;intracellular signal transduction;intrinsic apoptotic signaling pathway;mature ribosome assembly;negative regulation of apoptotic process;negative regulation of cell growth;negative regulation of cystei…	ATP binding;ATPase activity;ATP-dependent DNA helicase activity;ATP-dependent RNA helicase activity;cadherin binding;CTPase activity;DNA binding;eukaryotic initiation factor 4E binding;GTPase activity;helicase activity;mRNA 5'-UTR binding;nucleic acid binding;nucleoside-triphosphatase activity;poly(A) binding;protein serine/threonine kinase activator activity;ribosomal small subunit binding;RNA b…	cytoplasm;cytoplasmic stress granule;cytosol;extracellular exosome;extracellular region;ficolin-1-rich granule lumen;mitochondrial outer membrane;nuclear speck;nucleus;secretory granule lumen	3D-structure;Acetylation;Alternative splicing;Apoptosis;ATP-binding;ATP-binding {ECO:0000256|RuleBase:RU000492};Chromosome partition;Complete proteome;Complete proteome {ECO:0000313|Proteomes:UP000005640};Cytoplasm;Direct protein sequencing;Disease mutation;DNA-binding;ECO:0000213|MaxQB:A0A0D9SF53, ECO:0000213|PeptideAtlas:A0A0D9SF53};ECO:0000213|MaxQB:A0A0D9SFB3, ECO:0000213|PeptideAtlas:A0A0D9S…	Large Drosha complex;Spliceosome;TNF-alpha/Nf-kappa B signaling complex (RPL6, RPL30, RPS13, CHUK, DDX3X, NFKB2, NFKBIB, REL, IKBKG, NFKB1, MAP3K8, RELB, GLG1, NFKBIA, RELA, TNIP2, GTF2I)	pAC_SVF	0.0337404	0.0336852	-0.507871	-2.7399	Isoform of O00571, RNA helicase;Isoform of O00571, RNA helicase;Isoform of O00571, RNA helicase;Isoform of O00571, RNA helicase;Isoform of O00571, RNA helicase;Isoform of O00571, RNA helicase;ATP-dependent RNA helicase DDX3X	activation ofdeath receptors promotes caspase-dependent cleavage of BIRC2 andDDX3X and relieves the inhibition. May be involved in mitoticchromosome segregation. Is an allosteric activator of CSNK1E, itstimulates CSNK1E-mediated phosphorylation of DVL2 and is involvedin the positive regulation of canonical Wnt signaling(PubMed:23413191).; proposedto act as viral RNA sensor, signaling intermediate…
PKP4	A0A0D9SF60;Q99569;Q99569-2		+	14.6586	14.5951	15.4416	14.182	13.5959	14.1388	14.4819	12.6272	NaN	NaN	12.7625	12.7157	13.6006	12.7713	13.9506	14.1578	14.0049	13.5122	14.5427	13.7446	14.1385	UP000005640_9606_2020;UP000005640_9606_additional_2020	cell-cell adhesion;cell-cell junction assembly;cell-cell signaling;cornification;keratinization;positive regulation of cytokinesis;positive regulation of GTPase activity;regulation of cell adhesion	cadherin binding	cell junction;cell-cell adherens junction;cell-cell junction;cornified envelope;cytoplasm;cytoplasmic side of plasma membrane;cytoskeleton;desmosome;midbody;mitotic spindle;nucleus;perinuclear region of cytoplasm;plasma membrane;postsynaptic density;spindle midzone;spindle pole	Alternative splicing;Cell adhesion;Cell junction;Cell membrane;Coiled coil;Coiled coil {ECO:0000256|SAM:Coils};Complete proteome;Complete proteome {ECO:0000313|Proteomes:UP000005640};Cytoplasm;Cytoskeleton;ECO:0000213|MaxQB:A0A0D9SF60, ECO:0000213|PeptideAtlas:A0A0D9SF60};Membrane;Methylation;Phosphoprotein;Reference proteome;Reference proteome {ECO:0000313|Proteomes:UP000005640};Repeat		pAC_SVF	0.00834615	0.0103187	-1.31598	-4.84889	Isoform of Q99569, Plakophilin-4;Plakophilin-4;Isoform of Q99569, Isoform 2 of Plakophilin-4	Plays a role as a regulator of Rho activity duringcytokinesis. May play a role in junctional plaques
COBLL1	A0A0D9SG04;A0A0X1KG75;A0A590PXD8;Q53SF7;Q53SF7-2;Q53SF7-3		+	12.9064	13.7806	13.1046	12.6224	NaN	13.0189	11.5648	14.6765	14.8009	13.881	14.5945	14.6711	14.8302	14.6992	14.5914	14.501	14.5113	14.1545	13.5965	13.3059	14.0018	UP000005640_9606_2020;UP000005640_9606_additional_2020		actin monomer binding;cadherin binding	extracellular exosome	3D-structure;Alternative splicing;Complete proteome;Complete proteome {ECO:0000313|Proteomes:UP000005640};ECO:0000213|PeptideAtlas:A0A0D9SG04};ECO:0000213|PeptideAtlas:A0A0X1KG75};Phosphoprotein;Reference proteome;Reference proteome {ECO:0000313|Proteomes:UP000005640};Repeat	CEN complex	pAC_SVF	0.00360611	0.00517002	1.74744	5.1529	Isoform of Q53SF7, WH2 domain-containing protein;Isoform of Q53SF7, WH2 domain-containing protein (Fragment);Isoform of Q53SF7, WH2 domain-containing protein;Cordon-bleu protein-like 1;Isoform of Q53SF7, Isoform 2 of Cordon-bleu protein-like 1;Isoform of Q53SF7, Isoform 3 of Cordon-bleu protein-like 1
DIAPH1	A0A0G2JH68;O60610		+	16.3101	16.1737	16.0497	16.2269	16.4707	16.8689	16.455	15.4699	15.0808	14.4586	12.5105	13.3001	14.58	15.2753	14.6461	14.5745	14.182	14.7724	14.9167	14.9234	14.5471	UP000005640_9606_2020;UP000005640_9606_additional_2020	actin cytoskeleton organization;actin filament polymerization;cellular response to histamine;cytoskeleton organization;neutrophil degranulation;positive regulation of cell migration;protein localization to microtubule;regulation of cell motility;regulation of cell shape;regulation of cytoskeleton organization;regulation of microtubule-based process;regulation of release of sequestered calcium ion…	actin binding;ion channel binding;Rho GTPase binding;RNA binding;signaling receptor binding	cytoplasm;cytosol;ficolin-1-rich granule membrane;microtubule organizing center;mitotic spindle;nucleus;plasma membrane;ruffle membrane;secretory granule membrane	Acetylation;Actin-binding;Alternative splicing;Cell membrane;Cell projection;Coiled coil;Coiled coil {ECO:0000256|SAM:Coils};Complete proteome;Complete proteome {ECO:0000313|Proteomes:UP000005640};Cytoplasm;Cytoskeleton;Deafness;Direct protein sequencing;Disease mutation;ECO:0000213|MaxQB:A0A0G2JH68, ECO:0000213|PeptideAtlas:A0A0G2JH68};Epilepsy;Hearing;Membrane;Non-syndromic deafness;Nucleus;Pho…	LGR4-RSPO supercomplex	pAC_SVF	0.00325117	0.00451452	-1.98284	-4.72203	Isoform of O60610, Protein diaphanous homolog 1;Protein diaphanous homolog 1	Actin nucleation and elongation factor required for theassembly of F-actin structures, such as actin cables and stressfibers (By similarity). Binds to the barbed end of the actinfilament and slows down actin polymerization and depolymerization(By similarity). Required for cytokinesis, and transcriptionalactivation of the serum response factor (By similarity). DFRproteins couple Rho and Src tyrosi…
HSPA1B;HSPA1A;HSPA1B	A0A0G2JIW1;P0DMV8;P0DMV9		+	20.8253	21.1382	21.0088	21.1626	20.3023	21.2465	20.6323	19.3905	19.7304	19.9087	19.905	20.6728	20.1666	19.6844	20.3385	20.2413	20.2904	19.9085	20.7289	19.8024	19.8799	UP000005640_9606_2020;UP000005640_9606_additional_2020	ATP metabolic process;cellular heat acclimation;cellular response to heat;cellular response to oxidative stress;cellular response to unfolded protein;chaperone cofactor-dependent protein refolding;chaperone-mediated protein complex assembly;mRNA catabolic process;negative regulation of apoptotic process;negative regulation of cell death;negative regulation of cell growth;negative regulation of ce…	ATP binding;ATPase activity;ATPase activity, coupled;C3HC4-type RING finger domain binding;cadherin binding;denatured protein binding;disordered domain specific binding;enzyme binding;G protein-coupled receptor binding;heat shock protein binding;histone deacetylase binding;misfolded protein binding;protein binding involved in protein folding;protein N-terminus binding;RNA binding;signaling recept…	aggresome;blood microparticle;centriole;centrosome;cytoplasm;cytosol;endoplasmic reticulum;extracellular exosome;extracellular region;ficolin-1-rich granule lumen;focal adhesion;inclusion body;mitochondrion;nuclear speck;nucleoplasm;nucleus;perinuclear region of cytoplasm;protein-containing complex;ribonucleoprotein complex;vesicle	3D-structure;Acetylation;Alternative splicing;ATP-binding;ATP-binding {ECO:0000256|RuleBase:RU003322};Chaperone;Coiled coil {ECO:0000256|SAM:Coils};Complete proteome;Complete proteome {ECO:0000313|Proteomes:UP000005640};Cytoplasm;Cytoskeleton;Direct protein sequencing;Host cell receptor for virus entry;Methylation;Nucleotide-binding;Nucleotide-binding {ECO:0000256|RuleBase:RU003322};Nucleus;Phosp…	BAG1-HSP70 complex;BAX-DNAJA1-HSPA1B complex;BAX-DNAJA2-HSPA1B complex;HSP70-BAG5-PARK2 complex;LSD1 complex;N-NOS-CHIP-HSP70-1 complex;P2X7 receptor signalling complex;p532-Clathrin-HSP70 complex;Polycomb repressive complex 1 (PRC1, hPRC-H)	pAC_SVF	0.00586764	0.00777994	-0.979633	-4.17167	Isoform of P0DMV9, Heat shock 70 kDa protein 1B;Heat shock 70 kDa protein 1A;Heat shock 70 kDa protein 1B	Molecular chaperone implicated in a wide variety ofcellular processes, including protection of the proteome fromstress, folding and transport of newly synthesized polypeptides,activation of proteolysis of misfolded proteins and the formationand dissociation of protein complexes. Plays a pivotal role in theprotein quality control system, ensuring the correct folding ofproteins, the re-folding of m…
ABHD16A	A0A0G2JJD3;O95870		+	15.458	15.3761	15.4309	15.4218	14.3611	15.2563	14.8972	14.4353	14.5519	14.315	14.5998	14.8741	14.696	14.3931	14.8482	14.6382	14.2125	14.6454	14.5648	13.8795	14.3672	UP000005640_9606_2020;UP000005640_9606_additional_2020	monoacylglycerol catabolic process;prostaglandin catabolic process	acylglycerol lipase activity	integral component of membrane	Alternative splicing;Complete proteome;Complete proteome {ECO:0000313|Proteomes:UP000005640};Direct protein sequencing;ECO:0000213|MaxQB:A0A0G2JJD3, ECO:0000213|PeptideAtlas:A0A0G2JJD3};Hydrolase;Membrane;Membrane {ECO:0000256|SAM:Phobius};Reference proteome;Reference proteome {ECO:0000313|Proteomes:UP000005640};Transmembrane;Transmembrane {ECO:0000256|SAM:Phobius};Transmembrane helix;Transmembra…		pAC_SVF	0.0240205	0.0247804	-0.619448	-2.9996	Isoform of O95870, Alpha/beta hydrolase domain-containing protein 16A;Phosphatidylserine lipase ABHD16A
LAIR1	A0A0G2JLV7;A0A0G2JMI0;A0A0G2JNK8;A0A0G2JNU6;A0A0G2JP18;A0A0G2JQ50;A0A140T8W3;Q6GTX8;Q6GTX8-2;Q6GTX8-3		+	15.0469	14.8453	14.3375	15.0941	14.4659	15.2318	14.5996	15.6987	16.0033	15.2137	15.6614	15.6616	15.9098	16.0685	16.0914	16.059	15.4471	15.7014	15.5967	14.4776	15.5264	UP000005640_9606_2020;UP000005640_9606_additional_2020	adaptive immune response;neutrophil degranulation;regulation of immune response		integral component of membrane;plasma membrane;specific granule membrane;tertiary granule membrane	3D-structure;Adaptive immunity;Alternative splicing;Cell membrane;Complete proteome;Complete proteome {ECO:0000313|Proteomes:UP000005640};Disulfide bond;ECO:0000213|MaxQB:A0A0G2JLV7, ECO:0000213|PeptideAtlas:A0A0G2JLV7};ECO:0000213|MaxQB:A0A0G2JMI0, ECO:0000213|PeptideAtlas:A0A0G2JMI0};ECO:0000213|MaxQB:A0A0G2JNK8, ECO:0000213|PeptideAtlas:A0A0G2JNK8};ECO:0000213|MaxQB:A0A0G2JNU6, ECO:0000213|Pep…		pAC_SVF	0.000320608	0.000421416	0.942266	7.36665	Isoform of Q6GTX8, IG domain-containing protein;Isoform of Q6GTX8, IG domain-containing protein;Isoform of Q6GTX8, IG domain-containing protein;Isoform of Q6GTX8, IG domain-containing protein;Isoform of Q6GTX8, IG domain-containing protein;Isoform of Q6GTX8, IG domain-containing protein;Isoform of Q6GTX8, IG domain-containing protein;Leukocyte-associated immunoglobulin-like receptor 1;Isoform of …	Functions as an inhibitory receptor that plays aconstitutive negative regulatory role on cytolytic function ofnatural killer (NK) cells, B-cells and T-cells. Activation by Tyrphosphorylation results in recruitment and activation of thephosphatases PTPN6 and PTPN11. It also reduces the increase ofintracellular calcium evoked by B-cell receptor ligation. May alsoplay its inhibitory role independent…
IGHA2	A0A0G2JMB2		+	15.4859	15.9251	17.0696	15.6247	16.0441	14.85	16.6643	14.5148	14.7079	15.4273	13.8518	15.1225	14.2205	15.3768	18.7956	19.0677	20.6022	17.353	20.0269	17.3932	19.6641	UP000005640_9606_additional_2020				Complete proteome {ECO:0000313|Proteomes:UP000005640};ECO:0000213|PeptideAtlas:A0A0G2JMB2};Reference proteome {ECO:0000313|Proteomes:UP000005640}		pAC_SVF	0.000223191	0.000376	-1.206	-7.86753	Isoform of P01877, Immunoglobulin heavy constant alpha 2 (Fragment)
ABCC6	A0A0G2JMG3;O95255		+	15.5366	NaN	13.7606	13.5299	NaN	NaN	NaN	17.3167	15.6433	15.4355	16.0401	15.2527	15.9826	16.3859	17.3329	14.8581	15.0461	NaN	14.6069	NaN	NaN	UP000005640_9606_2020;UP000005640_9606_additional_2020	response to drug;transmembrane transport;visual perception	ATP binding;ATPase activity, coupled to transmembrane movement of substances;ATPase-coupled anion transmembrane transporter activity;transporter activity	apical plasma membrane;basolateral plasma membrane;endoplasmic reticulum membrane;integral component of membrane;lateral plasma membrane;membrane;nucleus;plasma membrane;vacuolar membrane	3D-structure;Alternative splicing;ATP-binding;ATP-binding {ECO:0000256|PROSITE-ProRule:PRU00434};Cell membrane;Complete proteome;Complete proteome {ECO:0000313|Proteomes:UP000005640};Disease mutation;ECO:0000213|PeptideAtlas:A0A0G2JMG3};Endoplasmic reticulum;Glycoprotein;Membrane;Membrane {ECO:0000256|SAM:Phobius};Nucleotide-binding;Nucleotide-binding {ECO:0000256|PROSITE-ProRule:PRU00434};Phosph…		pAC_SVF	0.0170075	0.0196485	1.98842	7.5698	Isoform of O95255, Multidrug resistance-associated protein 6;Multidrug resistance-associated protein 6	Isoform 1: May participate directly in the activetransport of drugs into subcellular organelles or influence drugdistribution indirectly. Transports glutathione conjugates asleukotriene-c4 (LTC4) and N-ethylmaleimide S-glutathione (NEM-GS)
HLA-DRA	A0A0G2JMH6;P01903		+	20.9765	19.0758	19.611	20.1166	19.5553	19.5258	19.2631	NaN	NaN	NaN	14.23	15.133	14.4479	13.6229	18.2175	17.3289	17.7532	17.1869	18.3654	16.4109	17.5341	UP000005640_9606_2020	antigen processing and presentation of exogenous peptide antigen via MHC class II;antigen processing and presentation of peptide or polysaccharide antigen via MHC class II;cognition;immune response;interferon-gamma-mediated signaling pathway;peptide antigen assembly with MHC class II protein complex;polysaccharide assembly with MHC class II protein complex;T cell receptor signaling pathway;viral …	MHC class II protein complex binding;MHC class II receptor activity;peptide antigen binding	cell surface;clathrin-coated endocytic vesicle membrane;endocytic vesicle membrane;ER to Golgi transport vesicle membrane;extracellular exosome;Golgi membrane;integral component of lumenal side of endoplasmic reticulum membrane;integral component of membrane;integral component of plasma membrane;late endosome membrane;lysosomal membrane;lysosome;MHC class II protein complex;plasma membrane;trans-…	3D-structure;Cell membrane;Complete proteome;Complete proteome {ECO:0000313|Proteomes:UP000005640};Direct protein sequencing;Disulfide bond;Disulfide bond {ECO:0000256|SAAS:SAAS00465899};ECO:0000213|PeptideAtlas:A0A0G2JMH6};ECO:0000256|SAM:Phobius};Endoplasmic reticulum;Endosome;Glycoprotein;Golgi apparatus;Host-virus interaction;Immunity;Immunity {ECO:0000256|SAAS:SAAS00437908};Isopeptide bond;L…		pAC_SVF	0.000516781	0.000721408	-5.25672	-16.1461	Ig-like domain-containing protein;HLA class II histocompatibility antigen, DR alpha chain	Binds peptides derived from antigens that access theendocytic route of antigen presenting cells (APC) and presentsthem on the cell surface for recognition by the CD4 T-cells. Thepeptide binding cleft accommodates peptides of 10-30 residues. Thepeptides presented by MHC class II molecules are generated mostlyby degradation of proteins that access the endocytic route, wherethey are processed by lys…
C4A	A0A0G2JPR0;P0C0L4		+	18.092	17.9697	17.8836	18.089	17.0567	17.3223	17.4826	NaN	NaN	NaN	14.0597	14.6947	13.315	13.3802	16.2411	16.0705	16.1029	15.5256	15.9785	16.8428	17.2925	UP000005640_9606_2020;UP000005640_9606_additional_2020	cellular protein metabolic process;complement activation;complement activation, classical pathway;inflammatory response;innate immune response;positive regulation of apoptotic cell clearance;post-translational protein modification;regulation of complement activation	complement component C1q binding;endopeptidase inhibitor activity;serine-type endopeptidase activity	axon;blood microparticle;cell junction;dendrite;endoplasmic reticulum lumen;extracellular exosome;extracellular region;extracellular space;neuronal cell body;plasma membrane;synapse	3D-structure;Alternative splicing;Blood group antigen;Cell junction;Cell projection;Cleavage on pair of basic residues;Complement pathway;Complete proteome;Complete proteome {ECO:0000313|Proteomes:UP000005640};Direct protein sequencing;Disease mutation;Disulfide bond;Disulfide bond {ECO:0000256|SAAS:SAAS00507203};Glycoprotein;Immunity;Inflammatory response;Innate immunity;Phosphoprotein;Polymorph…		pAC_SVF	0.0033063	0.00458134	-3.62524	-8.59923	Isoform of P0C0L4, C4a anaphylatoxin;Complement C4-A	Non-enzymatic component of C3 and C5 convertases andthus essential for the propagation of the classical complementpathway. Covalently binds to immunoglobulins and immune complexesand enhances the solubilization of immune aggregates and theclearance of IC through CR1 on erythrocytes. C4A isotype isresponsible for effective binding to form amide bonds with immuneaggregates or protein antigens, whil…
PUF60	A0A0J9YVP6;Q9UHX1-2		+	16.0612	16.0234	15.698	15.3133	14.2525	15.6788	14.8293	13.5634	12.8799	13.4207	13.4811	12.8926	13.2839	13.0579	14.6999	14.7285	14.4346	13.5911	14.7191	13.9461	14.4456	UP000005640_9606_additional_2020	apoptotic process;mRNA splicing, via spliceosome	cadherin binding;DNA binding;identical protein binding;RNA binding	cell junction;nucleoplasm	3D-structure;Acetylation;Alternative splicing;Apoptosis;Complete proteome;Complete proteome {ECO:0000313|Proteomes:UP000005640};Direct protein sequencing;Disease mutation;DNA-binding;ECO:0000213|MaxQB:A0A0J9YVP6, ECO:0000213|PeptideAtlas:A0A0J9YVP6};Isopeptide bond;mRNA processing;mRNA splicing;Nucleus;Phosphoprotein;Reference proteome;Reference proteome {ECO:0000313|Proteomes:UP000005640};Repeat…	17S U2 snRNP;Spliceosome	pAC_SVF	6.17132e-05	0.000117647	-2.18242	-9.88931	Isoform of Q9UHX1, 60 kDa poly(U)-binding-splicing factor (Fragment);Isoform of Q9UHX1, Isoform 2 of Poly(U)-binding-splicing factor PUF60	binding is enhanced in presence of U2AF2. Binds to Y5RNA in association with TROVE2. Binds to poly(U) RNA;DNA- and RNA-binding protein, involved in severalnuclear processes such as pre-mRNA splicing, apoptosis andtranscription regulation. In association with FUBP1 regulates MYCtranscription at the P2 promoter through the core-TFIIH basaltranscription factor. Acts as a transcriptional repressor th…
CRYBG1	A0A0J9YWL0;Q9Y4K1		+	13.0248	12.4329	12.4344	11.7505	NaN	13.6651	NaN	13.8458	13.7427	14.1362	14.415	14.1993	14.6083	14.2053	14.2582	14.0344	14.4952	13.5183	13.5935	12.28	13.0555	UP000005640_9606_2020;UP000005640_9606_additional_2020		carbohydrate binding		3D-structure;Alternative splicing;Complete proteome;Complete proteome {ECO:0000313|Proteomes:UP000005640};ECO:0000213|MaxQB:A0A0J9YWL0, ECO:0000213|PeptideAtlas:A0A0J9YWL0};Lectin;Phosphoprotein;Polymorphism;Reference proteome;Reference proteome {ECO:0000313|Proteomes:UP000005640};Repeat;Repeat {ECO:0000256|SAAS:SAAS00059324}		pAC_SVF	0.0109633	0.0135267	1.48805	4.48315	Isoform of Q9Y4K1, Beta/gamma crystallin domain-containing protein 1;Beta/gamma crystallin domain-containing protein 1	May function as suppressor of malignant melanoma. It mayexert its effects through interactions with the cytoskeleton.
CELF2	A0A0J9YX66;A0A0J9YXJ0;A0A1B0GU44;A0A1B0GUN8;E9PC62;O95319;O95319-2;O95319-3;O95319-4;O95319-5;Q5VZZ6;V9GYD9		+	15.687	15.1444	14.3874	15.852	15.3992	14.6427	14.4176	15.9067	16.1069	16.0592	16.107	16.1739	16.2313	16.1396	14.1033	15.3034	15.3403	14.3679	15.0079	NaN	16.6362	UP000005640_9606_2020;UP000005640_9606_additional_2020	mRNA splice site selection;regulation of alternative mRNA splicing, via spliceosome;regulation of heart contraction;RNA processing	mRNA binding;pre-mRNA binding;RNA binding	cytoplasm;nucleus;ribonucleoprotein complex	3D-structure;Alternative splicing;Complete proteome;Complete proteome {ECO:0000313|Proteomes:UP000005640};Cytoplasm;ECO:0000213|MaxQB:A0A0J9YX66, ECO:0000213|PeptideAtlas:A0A0J9YX66};ECO:0000213|MaxQB:A0A0J9YXJ0, ECO:0000213|PeptideAtlas:A0A0J9YXJ0};ECO:0000213|MaxQB:A0A1B0GU44, ECO:0000213|PeptideAtlas:A0A1B0GU44};ECO:0000213|MaxQB:A0A1B0GUN8, ECO:0000213|PeptideAtlas:A0A1B0GUN8};ECO:0000213|Max…		pAC_SVF	0.00576352	0.00772848	1.02774	4.18777	Isoform of O95319, CUGBP Elav-like family member 2;Isoform of O95319, CUGBP Elav-like family member 2;Isoform of O95319, CUGBP Elav-like family member 2;Isoform of O95319, CUGBP Elav-like family member 2;Isoform of O95319, CUGBP Elav-like family member 2;CUGBP Elav-like family member 2;Isoform of O95319, Isoform 2 of CUGBP Elav-like family member 2;Isoform of O95319, Isoform 3 of CUGBP Elav-like …	RNA-binding protein implicated in the regulation ofseveral post-transcriptional events. Involved in pre-mRNAalternative splicing, mRNA translation and stability. Mediatesexon inclusion and/or exclusion in pre-mRNA that are subject totissue-specific and developmentally regulated alternativesplicing. Specifically activates exon 5 inclusion of TNNT2 inembryonic, but not adult, skeletal muscle. Activ…
WDR81	A0A0J9YXM6;Q562E7;Q562E7-4		+	14.7453	14.8436	14.3136	13.362	14.0414	14.5227	13.4278	12.5904	13.0289	13.1522	13.2437	13.3107	13.3641	12.4669	13.3856	14.1176	13.0978	13.1164	13.3901	13.4179	12.6407	UP000005640_9606_2020;UP000005640_9606_additional_2020	aggrephagy;early endosome to late endosome transport;mitochondrion organization;negative regulation of phosphatase activity;protein stabilization;regulation of phosphatidylinositol 3-kinase activity;ubiquitin-dependent protein catabolic process	K63-linked polyubiquitin modification-dependent protein binding;phosphatidylinositol 3-kinase regulator activity	autophagosome membrane;cytosol;early endosome membrane;extrinsic component of endosome membrane;late endosome membrane;lysosomal membrane;mitochondrion	Alternative splicing;Complete proteome;Complete proteome {ECO:0000313|Proteomes:UP000005640};Cytoplasm;Cytoplasmic vesicle;Disease mutation;ECO:0000213|MaxQB:A0A0J9YXM6, ECO:0000213|PeptideAtlas:A0A0J9YXM6};Endosome;Lysosome;Membrane;Mental retardation;Mitochondrion;Polymorphism;Reference proteome;Reference proteome {ECO:0000313|Proteomes:UP000005640};Repeat;Transit peptide;WD repeat;WD repeat {E…		pAC_SVF	0.00393134	0.00610361	-1.15706	-4.54046	Isoform of Q562E7, WD repeat-containing protein 81;WD repeat-containing protein 81;Isoform of Q562E7, Isoform 4 of WD repeat-containing protein 81	Functions as a negative regulator of the PI3 kinase/PI3Kactivity associated with endosomal membranes via BECN1, a coresubunit of the PI3K complex. By modifying the phosphatidylinositol3-phosphate/PtdInsP3 content of endosomal membranes may regulateendosome fusion, recycling, sorting and early to late endosometransport (PubMed:26783301). It is for instance, required for thedelivery of cargos like …
PLIN4	A0A0J9YXN7		+	19.2788	18.2362	18.4752	19.4985	18.3384	18.2189	19.2073	23.4529	23.4338	23.5943	22.9804	23.2264	23.3786	23.4353	25.2503	24.0486	23.9935	23.6964	24.0128	23.2184	23.6254	UP000005640_9606_additional_2020			cytosol;intracellular membrane-bounded organelle;lipid droplet;plasma membrane	Complete proteome {ECO:0000313|Proteomes:UP000005640};ECO:0000213|MaxQB:A0A0J9YXN7, ECO:0000213|PeptideAtlas:A0A0J9YXN7};Reference proteome {ECO:0000313|Proteomes:UP000005640}		pAC_SVF	1.587e-06	0	4.6069	18.5424	Isoform of Q96Q06, Perilipin-4
MATR3	A0A0R4J2E8;A8MXP9;P43243		+	17.8396	17.6613	17.581	17.59	16.6214	17.5634	16.9736	16.6449	15.7995	16.5323	15.9457	16.1031	16.1421	15.8873	16.6925	16.6799	16.3819	16.0593	16.3825	15.9862	15.9311	UP000005640_9606_2020;UP000005640_9606_additional_2020	activation of innate immune response;innate immune response;posttranscriptional regulation of gene expression	identical protein binding;miRNA binding;RNA binding;structural molecule activity;zinc ion binding	membrane;nuclear inner membrane;nuclear matrix;nucleus	Acetylation;Alternative splicing;Amyotrophic lateral sclerosis;Coiled coil {ECO:0000256|SAM:Coils};Complete proteome;Complete proteome {ECO:0000313|Proteomes:UP000005640};Direct protein sequencing;Disease mutation;ECO:0000213|MaxQB:A0A0R4J2E8, ECO:0000213|PeptideAtlas:A0A0R4J2E8};ECO:0000213|MaxQB:A8MXP9, ECO:0000213|PeptideAtlas:A8MXP9};Immunity;Innate immunity;Isopeptide bond;Metal-binding;Neur…	HEXIM1-DNA-PK-paraspeckle components-ribonucleoprotein complex;p54(nrb)-PSF-matrin3 complex;SNW1 complex	pAC_SVF	0.000284683	0.000386157	-1.25364	-7.52797	Isoform of P43243, Matrin-3;Isoform of P43243, Matrin-3;Matrin-3	May play a role in transcription or may interact withother nuclear matrix proteins to form the internal fibrogranularnetwork. In association with the SFPQ-NONO heteromer may play arole in nuclear retention of defective RNAs. Plays a role in theregulation of DNA virus-mediated innate immune response byassembling into the HDP-RNP complex, a complex that serves as aplatform for IRF3 phosphorylation …
CSNK1G1	A0A0U1RQT7;A0A0U1RQY7;Q8IXA3;Q9HCP0;Q9HCP0-2;U3KQA5;U3KQB3		+	14.5146	14.9336	14.249	15.0151	NaN	15.6051	13.9664	15.7996	15.53	15.8581	15.7257	15.5169	15.9341	15.5643	NaN	NaN	15.0819	NaN	14.2224	NaN	NaN	UP000005640_9606_2020;UP000005640_9606_additional_2020	endocytosis;peptidyl-serine phosphorylation;peptidyl-threonine phosphorylation;positive regulation of canonical Wnt signaling pathway;Wnt signaling pathway	ATP binding;protein serine/threonine kinase activity	cytoplasm;cytosol;nucleus;plasma membrane	3D-structure;Alternative splicing;ATP-binding;ATP-binding {ECO:0000256|RuleBase:RU000304};Complete proteome;Complete proteome {ECO:0000313|Proteomes:UP000005640};Cytoplasm;Disease mutation;ECO:0000213|MaxQB:A0A0U1RQT7, ECO:0000213|PeptideAtlas:A0A0U1RQT7};ECO:0000213|MaxQB:A0A0U1RQY7, ECO:0000213|PeptideAtlas:A0A0U1RQY7};ECO:0000213|MaxQB:Q8IXA3, ECO:0000213|PeptideAtlas:Q8IXA3};ECO:0000213|MaxQB…		pAC_SVF	0.00604763	0.00792536	1.02134	4.56168	Isoform of Q9HCP0, Non-specific serine/threonine protein kinase;Isoform of Q9HCP0, Non-specific serine/threonine protein kinase;Isoform of Q9HCP0, Non-specific serine/threonine protein kinase;Casein kinase I isoform gamma-1;Isoform of Q9HCP0, Isoform 1S of Casein kinase I isoform gamma-1;Isoform of Q9HCP0, Non-specific serine/threonine protein kinase;Isoform of Q9HCP0, Non-specific serine/threoni…	Serine/threonine-protein kinase. Casein kinases areoperationally defined by their preferential utilization of acidicproteins such as caseins as substrates. It can phosphorylate alarge number of proteins. Participates in Wnt signaling. Regulatesfast synaptic transmission mediated by glutamate (By similarity).Phosphorylates CLSPN.
CD99L2	A0A0U1RQT8;Q8TCZ2;Q8TCZ2-2;Q8TCZ2-3;Q8TCZ2-5		+	14.9735	15.4132	15.6989	15.2271	13.7149	14.9294	14.2567	15.8025	15.9869	15.434	16.1242	17.0802	16.7166	15.7238	16.7067	16.1994	15.7224	16.1958	15.8571	15.2309	15.0567	UP000005640_9606_2020;UP000005640_9606_additional_2020	cell adhesion;diapedesis;positive regulation of neutrophil extravasation;positive regulation of T cell extravasation		cell surface;cell-cell adherens junction;focal adhesion;integral component of membrane;plasma membrane	Alternative splicing;Cell adhesion;Cell junction;Cell membrane;Complete proteome;Complete proteome {ECO:0000313|Proteomes:UP000005640};ECO:0000213|MaxQB:A0A0U1RQT8, ECO:0000213|PeptideAtlas:A0A0U1RQT8};Glycoprotein;Membrane;Membrane {ECO:0000256|SAM:Phobius};Reference proteome;Reference proteome {ECO:0000313|Proteomes:UP000005640};Signal;Transmembrane;Transmembrane {ECO:0000256|SAM:Phobius};Trans…		pAC_SVF	0.0288941	0.029711	1.2364	2.85755	Isoform of Q8TCZ2, CD99 antigen-like protein 2 (Fragment);CD99 antigen-like protein 2;Isoform of Q8TCZ2, Isoform 2 of CD99 antigen-like protein 2;Isoform of Q8TCZ2, Isoform 3 of CD99 antigen-like protein 2;Isoform of Q8TCZ2, Isoform 5 of CD99 antigen-like protein 2	Plays a role in a late step of leukocyte extravasationhelping cells to overcome the endothelial basement membrane. Actsat the same site as, but independently of, PECAM1 (By similarity).Homophilic adhesion molecule, but these interactions may not berequired for cell aggregation (By similarity).
MMP24OS	A0A0U1RRL7		+	14.162	14.3818	14.5833	14.5281	NaN	NaN	NaN	16.6634	16.5031	15.9556	16.1989	16.5769	16.445	15.8702	17.1512	16.1936	16.1497	16.0043	16.7499	15.7662	15.6952	UP000005640_9606_2020				Complete proteome;Direct protein sequencing;Reference proteome		pAC_SVF	0.00452865	0.0066576	1.91645	7.71396	Protein MMP24OS
HLA-A	A0A140T913;A0A140T9I0;A0A140T9X5;Q53Z42		+	19.007	18.976	18.9591	18.5146	17.7058	18.8559	18.0541	15.9917	16.1975	15.6987	16.078	15.4907	17.2572	15.851	17.8712	17.2414	17.2086	17.403	16.6042	16.5236	15.9107	UP000005640_9606_additional_2020	antigen processing and presentation of peptide antigen via MHC class I;immune response		integral component of membrane;MHC class I protein complex	Complete proteome {ECO:0000313|Proteomes:UP000005640};Disulfide bond {ECO:0000256|SAAS:SAAS00447792};ECO:0000213|MaxQB:A0A140T913, ECO:0000213|PeptideAtlas:A0A140T913};ECO:0000213|MaxQB:A0A140T9I0, ECO:0000213|PeptideAtlas:A0A140T9I0};ECO:0000213|MaxQB:A0A140T9X5, ECO:0000213|PeptideAtlas:A0A140T9X5};ECO:0000256|SAM:Phobius};Immunity {ECO:0000256|SAAS:SAAS00447805};Membrane {ECO:0000256|SAAS:SAAS…		pAC_SVF	2.30751e-05	0.000125786	-2.50108	-11.7379	Isoform of P04439, Ig-like domain-containing protein;Isoform of P04439, Ig-like domain-containing protein (Fragment);Isoform of P04439, Ig-like domain-containing protein (Fragment);Isoform of P04439, Ig-like domain-containing protein	Involved in the presentation of foreign antigens to theimmune system.
MPIG6B	A0A140T9L8;O95866-2;O95866-7		+	NaN	14.1981	14.1978	15.9449	16.5751	15.171	14.3914	NaN	NaN	NaN	13.6327	14.2473	NaN	NaN	13.3148	13.7106	NaN	16.4307	14.8115	15.3805	NaN	UP000005640_9606_additional_2020	blood coagulation;erythrocyte differentiation;integrin-mediated signaling pathway;megakaryocyte development;megakaryocyte differentiation;negative regulation of signal transduction;platelet activation;platelet formation	heparin binding	endoplasmic reticulum;Golgi apparatus;integral component of membrane;plasma membrane	Alternative splicing;Cell membrane;Complete proteome;Complete proteome {ECO:0000313|Proteomes:UP000005640};Direct protein sequencing;ECO:0000213|PeptideAtlas:A0A140T9L8};Endoplasmic reticulum;Glycoprotein;Golgi apparatus;Heparin-binding;Membrane;Membrane {ECO:0000256|SAM:Phobius};Phosphoprotein;Polymorphism;Receptor;Reference proteome;Reference proteome {ECO:0000313|Proteomes:UP000005640};Signal;…		pAC_SVF	0.00214707	0.00303075	-2.31998	-296.505	Isoform of O95866, C6orf25;Isoform of O95866, Isoform A of Megakaryocyte and platelet inhibitory receptor G6b;Isoform of O95866, Isoform G of Megakaryocyte and platelet inhibitory receptor G6b	Inhibitory receptor that acts as a critical regulator ofhematopoietic lineage differentiation, megakaryocyte function andplatelet production (PubMed:12665801, PubMed:17311996,PubMed:27743390). Inhibits platelet aggregation and activation byagonists such as ADP and collagen-related peptide(PubMed:12665801). This regulation of megakaryocate function aswell as platelet production ann activation is d…
TAP1	A0A140T9T7;Q03518		+	16.2376	15.8686	15.8388	15.308	14.4667	15.4191	15.1516	13.3356	12.8669	12.5172	13.7746	13.6983	12.8998	13.1255	14.7597	14.6057	14.0455	14.245	14.7677	14.1175	14.0407	UP000005640_9606_2020;UP000005640_9606_additional_2020	adaptive immune response;antigen processing and presentation of endogenous peptide antigen via MHC class I;antigen processing and presentation of exogenous peptide antigen via MHC class I, TAP-dependent;antigen processing and presentation of peptide antigen via MHC class I;cytosol to endoplasmic reticulum transport;defense response;peptide transport;protein transport;vesicle fusion with endoplasm…	ADP binding;ATP binding;ATPase activity, coupled to transmembrane movement of substances;MHC class I protein binding;MHC class Ib protein binding;MHC protein binding;peptide antigen binding;peptide antigen-transporting ATPase activity;peptide transmembrane transporter activity;protein homodimerization activity;TAP1 binding;TAP2 binding	endoplasmic reticulum;endoplasmic reticulum membrane;endoplasmic reticulum-Golgi intermediate compartment membrane;integral component of endoplasmic reticulum membrane;integral component of membrane;membrane;MHC class I peptide loading complex;microtubule organizing center;phagocytic vesicle membrane;TAP complex	3D-structure;Adaptive immunity;ATP-binding;ATP-binding {ECO:0000256|PROSITE-ProRule:PRU00434};Coiled coil {ECO:0000256|SAM:Coils};Complete proteome;Complete proteome {ECO:0000313|Proteomes:UP000005640};ECO:0000213|MaxQB:A0A140T9T7, ECO:0000213|PeptideAtlas:A0A140T9T7};Endoplasmic reticulum;Host-virus interaction;Immunity;Membrane;Membrane {ECO:0000256|SAM:Phobius};Nucleotide-binding;Nucleotide-bi…	JUND-TAP1 complex	pAC_SVF	0.000543153	0.00074392	-2.29611	-6.68478	Isoform of Q03518, Antigen peptide transporter 1;Antigen peptide transporter 1	Involved in the transport of antigens from the cytoplasmto the endoplasmic reticulum for association with MHC class Imolecules. Also acts as a molecular scaffold for the final stageof MHC class I folding, namely the binding of peptide. Nascent MHCclass I molecules associate with TAP via tapasin. Inhibited by thecovalent attachment of herpes simplex virus ICP47 protein, whichblocks the peptide-bin…
ALDH7A1	A0A1B0GTG2;A0A1B0GW77;P49419;P49419-2		+	17.4477	17.3746	17.4186	17.2033	16.7153	17.0236	16.5935	17.3207	17.6747	17.8083	17.6158	17.7888	17.376	17.4009	17.2491	17.6917	17.5583	17.1686	17.1786	16.6608	16.3394	UP000005640_9606_2020;UP000005640_9606_additional_2020	cellular aldehyde metabolic process;choline catabolic process;glycine betaine biosynthetic process from choline;lysine catabolic process;sensory perception of sound	aldehyde dehydrogenase (NAD) activity;betaine-aldehyde dehydrogenase activity;glyceraldehyde-3-phosphate dehydrogenase (NAD+) (non-phosphorylating) activity;L-aminoadipate-semialdehyde dehydrogenase activity;oxidoreductase activity, acting on the aldehyde or oxo group of donors, NAD or NADP as acceptor	cytosol;extracellular exosome;mitochondrial matrix;mitochondrion;nucleus	3D-structure;Acetylation;Alternative splicing;Complete proteome;Complete proteome {ECO:0000313|Proteomes:UP000005640};Cytoplasm;Disease mutation;ECO:0000213|MaxQB:A0A1B0GTG2, ECO:0000213|PeptideAtlas:A0A1B0GTG2};ECO:0000213|MaxQB:A0A1B0GW77, ECO:0000213|PeptideAtlas:A0A1B0GW77};Epilepsy;Mitochondrion;NAD;Nucleus;Oxidoreductase;Oxidoreductase {ECO:0000256|RuleBase:RU003345};Polymorphism;Reference …		pAC_SVF	0.0196641	0.0214997	0.458361	3.15602	Isoform of P49419, Aldedh domain-containing protein;Isoform of P49419, Aldedh domain-containing protein;Alpha-aminoadipic semialdehyde dehydrogenase;Isoform of P49419, Isoform 2 of Alpha-aminoadipic semialdehyde dehydrogenase	Multifunctional enzyme mediating important protectiveeffects. Metabolizes betaine aldehyde to betaine, an importantcellular osmolyte and methyl donor. Protects cells from oxidativestress by metabolizing a number of lipid peroxidation-derivedaldehydes. Involved in lysine catabolism
ADSL	A0A1B0GTJ7;A0A1B0GWJ0;P30566		+	15.3695	15.1537	15.1018	15.5957	15.4488	15.5652	15.8468	15.3045	14.6496	14.5994	14.6164	14.6078	14.7735	14.7983	15.0496	15.0365	15.0986	15.3651	15.1584	15.4065	15.3957	UP000005640_9606_2020;UP000005640_9606_additional_2020	aerobic respiration;AMP biosynthetic process;'de novo' AMP biosynthetic process;'de novo' IMP biosynthetic process;protein tetramerization;purine nucleotide biosynthetic process;purine ribonucleoside monophosphate biosynthetic process;response to hypoxia;response to muscle activity;response to nutrient;response to starvation	(S)-2-(5-amino-1-(5-phospho-D-ribosyl)imidazole-4-carboxamido)succinate AMP-lyase (fumarate-forming) activity;N6-(1,2-dicarboxyethyl)AMP AMP-lyase (fumarate-forming) activity	cytosol	3D-structure;Acetylation;Alternative splicing;Coiled coil {ECO:0000256|SAM:Coils};Complete proteome;Complete proteome {ECO:0000313|Proteomes:UP000005640};Direct protein sequencing;Disease mutation;ECO:0000213|MaxQB:A0A1B0GTJ7, ECO:0000213|PeptideAtlas:A0A1B0GTJ7};ECO:0000213|MaxQB:A0A1B0GWJ0, ECO:0000213|PeptideAtlas:A0A1B0GWJ0};Epilepsy;Isopeptide bond;Lyase;Lyase {ECO:0000256|RuleBase:RU361172}…		pAC_SVF	0.00197635	0.003057	-0.676005	-5.21992	Isoform of P30566, Adenylosuccinate lyase;Isoform of P30566, Adenylosuccinate lyase;Adenylosuccinate lyase	Catalyzes two non-sequential steps in de novo AMPsynthesis: converts (S)-2-(5-amino-1-(5-phospho-D-ribosyl)imidazole-4-carboxamido)succinate (SAICAR) to fumarateplus 5-amino-1-(5-phospho-D-ribosyl)imidazole-4-carboxamide, andthereby also contributes to de novo IMP synthesis, and convertssuccinyladenosine monophosphate (SAMP) to AMP and fumarate
ASAH1	A0A1B0GTM3;A0A1B0GUA4;A0A1B0GUH5;A0A1B0GW68;Q13510;Q13510-2		+	22.0023	20.8952	20.0671	20.7025	20.5943	20.6587	19.4795	20.6168	20.0015	19.6677	19.9362	20.838	19.8576	19.23	21.2586	20.1603	19.8823	19.6989	20.192	18.7201	18.2216	UP000005640_9606_2020;UP000005640_9606_additional_2020	ceramide metabolic process;glycosphingolipid metabolic process;lipid metabolic process;neutrophil degranulation	catalytic activity;ceramidase activity;hydrolase activity, acting on carbon-nitrogen (but not peptide) bonds;N-acylsphingosine amidohydrolase activity	extracellular exosome;extracellular region;extracellular space;ficolin-1-rich granule lumen;lysosomal lumen;lysosome;tertiary granule lumen	Alternative splicing;Complete proteome;Complete proteome {ECO:0000313|Proteomes:UP000005640};Direct protein sequencing;Disease mutation;ECO:0000213|MaxQB:A0A1B0GTM3, ECO:0000213|PeptideAtlas:A0A1B0GTM3};ECO:0000213|MaxQB:A0A1B0GUA4, ECO:0000213|PeptideAtlas:A0A1B0GUA4};ECO:0000213|MaxQB:A0A1B0GUH5, ECO:0000213|PeptideAtlas:A0A1B0GUH5};ECO:0000213|MaxQB:A0A1B0GW68, ECO:0000213|PeptideAtlas:A0A1B0G…	ASAH1-NR5A1 complex;ASAH1-NR5A1-SAPD complex	pAC_SVF	0.0219916	0.0232862	-0.607371	-3.06824	Isoform of Q13510, Acid ceramidase;Isoform of Q13510, Acid ceramidase;Isoform of Q13510, Acid ceramidase;Isoform of Q13510, Acid ceramidase;Acid ceramidase;Isoform of Q13510, Isoform 2 of Acid ceramidase	Hydrolyzes the sphingolipid ceramide into sphingosineand free fatty acid.
PXN	A0A1B0GTU4;F5GZ78;P49023;P49023-2;P49023-3		+	15.7831	15.989	16.1944	15.5179	14.6663	15.6687	15.312	13.8382	13.5122	12.5728	13.6978	14.0549	13.604	13.8644	15.2218	14.9517	14.9056	14.3866	14.9799	13.6842	14.3655	UP000005640_9606_2020;UP000005640_9606_additional_2020	cell adhesion;cell-matrix adhesion;cellular response to reactive oxygen species;endothelial cell migration;growth hormone receptor signaling pathway;muscle contraction;positive regulation of stress fiber assembly;signal complex assembly;signal transduction;transforming growth factor beta receptor signaling pathway;vascular endothelial growth factor receptor signaling pathway	beta-catenin binding;integrin binding;metal ion binding;neuropilin binding;protein kinase binding;protein phosphatase binding;ubiquitin protein ligase binding;vinculin binding	cell cortex;cytoskeleton;cytosol;focal adhesion;lamellipodium;microtubule associated complex;plasma membrane;stress fiber	3D-structure;Acetylation;Alternative splicing;Cell adhesion;Cell junction;Complete proteome;Complete proteome {ECO:0000313|Proteomes:UP000005640};Cytoplasm;Cytoskeleton;ECO:0000213|MaxQB:A0A1B0GTU4, ECO:0000213|PeptideAtlas:A0A1B0GTU4};ECO:0000213|MaxQB:F5GZ78, ECO:0000213|PeptideAtlas:F5GZ78};ECO:0000256|SAAS:SAAS00113461};ECO:0000256|SAAS:SAAS00516446};ECO:0000256|SAAS:SAAS00516478};LIM domain;…	ARHGEF2-MAPK1-MAPK3-PXN complex;DDEF1-CTTN-PXN complex;GIT1-ARHGEF7-PAK1-PXN complex;ITGA4-PXN-GIT1 complex;ITGA4-PXN-YWHAZ complex;ITGAV-ITGB3-PXN-PTK2b complex;LGR4-RSPO supercomplex;MAPK1-PTK2-PXN complex;Polycystin-1 multiprotein complex (ACTN1, CDH1, SRC, JUP, VCL, CTNNB1, PXN, BCAR1, PKD1, PTK2, TLN1);PXN-ITGB5-PTK2 complex;Robo4\u2013paxillin complex	pAC_SVF	0.00124039	0.00194973	-1.99815	-5.71747	Isoform of P49023, Paxillin;Isoform of P49023, Paxillin;Paxillin;Isoform of P49023, Isoform Alpha of Paxillin;Isoform of P49023, Isoform Gamma of Paxillin	Cytoskeletal protein involved in actin-membraneattachment at sites of cell adhesion to the extracellular matrix(focal adhesion).
DPY19L1	A0A1B0GW05		+	15.5075	15.2705	15.1089	14.8587	13.8257	14.7723	13.8641	13.3398	12.9564	13.3806	13.2846	14.0166	13.5781	12.6838	13.9705	13.6495	13.2198	12.7492	13.6585	13.0806	13.1837	UP000005640_9606_additional_2020			integral component of membrane	Complete proteome {ECO:0000313|Proteomes:UP000005640};ECO:0000213|MaxQB:A0A1B0GW05, ECO:0000213|PeptideAtlas:A0A1B0GW05};Membrane {ECO:0000256|SAM:Phobius};Reference proteome {ECO:0000313|Proteomes:UP000005640};Transmembrane {ECO:0000256|SAM:Phobius};Transmembrane helix {ECO:0000256|SAM:Phobius}		pAC_SVF	0.00404559	0.00628349	-1.42396	-4.51346	Isoform of Q2PZI1, Probable C-mannosyltransferase DPY19L1
ABHD14A-ACY1;ACY1	A0A1B0GW23;Q03154		+	14.0786	13.8533	14.1076	13.5309	12.3505	13.6767	13.0891	16.2308	16.0628	16.361	16.1912	16.12	16.2504	16.1364	15.8091	15.5277	16.072	15.4761	15.149	14.3016	14.8605	UP000005640_9606_2020;UP000005640_9606_additional_2020	cellular amino acid metabolic process;xenobiotic metabolic process	aminoacylase activity;identical protein binding;metal ion binding;metallopeptidase activity	cytoplasm;cytosol;extracellular exosome	3D-structure;Alternative splicing;Complete proteome;Complete proteome {ECO:0000313|Proteomes:UP000005640};Cytoplasm;Disease mutation;Hydrolase;Metal-binding;Polymorphism;Reference proteome;Reference proteome {ECO:0000313|Proteomes:UP000005640};Signal {ECO:0000256|SAM:SignalP};Zinc		pAC_SVF	1.86643e-05	0.000147059	2.66657	12.1761	ABHD14A-ACY1 readthrough, N-acyl-L-amino-acid amidohydrolase (Fragment);Aminoacylase-1	Involved in the hydrolysis of N-acylated or N-acetylatedamino acids (except L-aspartate).
PDE4D	A0A1B0GW84;Q08499		+	18.2815	18.0886	18.0146	18.1364	17.547	16.9567	16.9423	15.5302	15.7399	16.2584	15.8205	16.3204	15.9151	15.9628	16.3669	16.5764	16.0502	15.3298	16.1129	15.9251	16.1741	UP000005640_9606_2020;UP000005640_9606_additional_2020	adenylate cyclase-activating adrenergic receptor signaling pathway involved in positive regulation of heart rate;adrenergic receptor signaling pathway;aging;cAMP catabolic process;cAMP-mediated signaling;cellular response to cAMP;cellular response to epinephrine stimulus;cellular response to lipopolysaccharide;establishment of endothelial barrier;G protein-coupled receptor signaling pathway;multi…	3',5'-cyclic-AMP phosphodiesterase activity;3',5'-cyclic-nucleotide phosphodiesterase activity;ATPase binding;beta-2 adrenergic receptor binding;cAMP binding;drug binding;enzyme binding;ion channel binding;metal ion binding;scaffold protein binding;ubiquitin protein ligase binding	apical plasma membrane;calcium channel complex;centrosome;cytosol;membrane;nuclear membrane;plasma membrane;voltage-gated calcium channel complex	3D-structure;Alternative splicing;cAMP;Cell membrane;Complete proteome;Complete proteome {ECO:0000313|Proteomes:UP000005640};Cytoplasm;Cytoskeleton;Disease mutation;ECO:0000213|MaxQB:A0A1B0GW84, ECO:0000213|PeptideAtlas:A0A1B0GW84};ECO:0000256|SAAS:SAAS01040760};ECO:0000256|SAAS:SAAS01040765};Hydrolase;Isopeptide bond;Membrane;Metal-binding;Phosphoprotein;Reference proteome;Reference proteome {EC…	AKAP250-PKA-PDE4D complex	pAC_SVF	0.000587729	0.000727273	-1.77425	-6.58728	Isoform of Q08499, Phosphodiesterase;cAMP-specific 3',5'-cyclic phosphodiesterase 4D	Hydrolyzes the second messenger cAMP, which is a keyregulator of many important physiological processes
DPYSL2	A0A1C7CYX9		+	20.4035	20.3798	20.2864	19.9707	18.9728	19.8821	19.3959	16.8181	17.0645	16.4709	17.0243	17.2997	17.4606	17.1771	19.1851	18.7398	18.4038	17.999	18.733	17.4259	17.8614	UP000005640_9606_additional_2020	axon guidance;cytoskeleton organization;olfactory bulb development;positive regulation of glutamate secretion;regulation of axon extension;response to amphetamine;response to cocaine;spinal cord development;synaptic vesicle transport	hydrolase activity, acting on carbon-nitrogen (but not peptide) bonds;microtubule binding;protein kinase binding	cytosol;dendrite;growth cone;myelin sheath;neuronal cell body;plasma membrane;protein-containing complex;terminal bouton	Complete proteome {ECO:0000313|Proteomes:UP000005640};ECO:0000213|MaxQB:A0A1C7CYX9, ECO:0000213|PeptideAtlas:A0A1C7CYX9};Reference proteome {ECO:0000313|Proteomes:UP000005640}		pAC_SVF	7.05416e-05	0.000111888	-2.85368	-9.6596	Isoform of Q16555, Dihydropyrimidinase-related protein 2
SFXN3	A0A1P0AYU5;Q9BWM7		+	18.8265	18.2814	18.4384	18.4017	17.7364	18.0658	17.0106	15.0879	14.6193	14.8968	15.0956	15.6266	15.4221	15.0032	16.4267	16.1175	16.1866	16.3106	16.5746	15.6974	15.6106	UP000005640_9606_2020;UP000005640_9606_additional_2020	iron ion homeostasis	ion transmembrane transporter activity	integral component of membrane;mitochondrial membrane;mitochondrion	Acetylation;Complete proteome;Complete proteome {ECO:0000313|Proteomes:UP000005640};ECO:0000213|MaxQB:A0A1P0AYU5, ECO:0000213|PeptideAtlas:A0A1P0AYU5};Ion transport;Iron;Iron transport;Membrane;Membrane {ECO:0000256|RuleBase:RU362000};Mitochondrion;Mitochondrion {ECO:0000256|RuleBase:RU362000};Reference proteome;Reference proteome {ECO:0000313|Proteomes:UP000005640};Transmembrane;Transmembrane {E…		pAC_SVF	3.83618e-05	9.38967e-05	-3.00133	-10.7466	Isoform of Q9BWM7, Sidoreflexin;Sideroflexin-3	Potential iron transporter.
IER3IP1	A0A1W2PNR9;Q9Y5U9		+	14.2027	13.9191	13.9682	14.4134	15.4173	14.679	13.9933	16.3261	15.5873	15.2308	16.7446	16.6967	15.8124	16.5761	15.0935	14.8688	14.9593	15.0662	14.7021	14.8473	14.6174	UP000005640_9606_2020;UP000005640_9606_additional_2020	endoplasmic reticulum to Golgi vesicle-mediated transport;regulation of fibroblast apoptotic process		COPII-coated ER to Golgi transport vesicle;endoplasmic reticulum;endoplasmic reticulum membrane;Golgi apparatus;integral component of Golgi membrane;membrane	Complete proteome;Complete proteome {ECO:0000313|Proteomes:UP000005640};Diabetes mellitus;Disease mutation;ECO:0000213|MaxQB:A0A1W2PNR9, ECO:0000213|PeptideAtlas:A0A1W2PNR9};Endoplasmic reticulum;Epilepsy;Membrane;Reference proteome;Reference proteome {ECO:0000313|Proteomes:UP000005640};Signal {ECO:0000256|SAM:SignalP};Transmembrane;Transmembrane helix		pAC_SVF	0.000193007	0.000352688	1.7687	8.07638	Isoform of Q9Y5U9, Immediate early response 3-interacting protein 1;Immediate early response 3-interacting protein 1	May be implicated in the regulation of apoptosis. May beinvolved in protein transport between endoplasmic reticulum andGolgi apparatus (By similarity).
STAT6	A0A1W2PNW1;A0A494C0T4;H0YJH6;P42226		+	16.0162	16.0204	16.0403	15.8648	14.9134	15.9251	15.2451	15.0701	14.5788	14.6195	14.9786	15.3809	15.018	14.6542	15.1979	14.796	14.8915	14.4638	15.1156	13.4465	14.2247	UP000005640_9606_2020;UP000005640_9606_additional_2020	cellular response to hydrogen peroxide;cellular response to reactive nitrogen species;cytokine-mediated signaling pathway;interleukin-4-mediated signaling pathway;mammary gland epithelial cell proliferation;mammary gland morphogenesis;negative regulation of transcription by RNA polymerase II;negative regulation of type 2 immune response;positive regulation of cold-induced thermogenesis;positive r…	DNA binding;DNA-binding transcription activator activity, RNA polymerase II-specific;DNA-binding transcription factor activity;DNA-binding transcription factor activity, RNA polymerase II-specific;identical protein binding;protein phosphatase binding;RNA polymerase II proximal promoter sequence-specific DNA binding;RNA polymerase II regulatory region sequence-specific DNA binding	cytoplasm;cytosol;membrane raft;nuclear chromatin;nuclear membrane;nucleoplasm;nucleus	3D-structure;Acetylation;Activator;Activator {ECO:0000256|RuleBase:RU046415};ADP-ribosylation;Alternative splicing;Complete proteome;Complete proteome {ECO:0000313|Proteomes:UP000005640};Cytoplasm;Cytoplasm {ECO:0000256|RuleBase:RU046415};DNA-binding;DNA-binding {ECO:0000256|RuleBase:RU046415};ECO:0000213|MaxQB:A0A1W2PNW1, ECO:0000213|PeptideAtlas:A0A1W2PNW1};ECO:0000213|MaxQB:H0YJH6, ECO:0000213…	STAT6-p100-RHA complex	pAC_SVF	0.0151875	0.0180733	-0.817879	-3.36224	Isoform of P42226, Signal transducer and activator of transcription (Fragment);Isoform of P42226, Signal transducer and activator of transcription;Isoform of P42226, Signal transducer and activator of transcription;Signal transducer and activator of transcription 6	Carries out a dual function: signal transduction andactivation of transcription. Involved in IL4/interleukin-4- andIL3/interleukin-3-mediated signaling
ADGRL4	A0A1W2PP07;A0A590UJN9;A0A590UJU5;A0A590UJX8;Q9HBW9		+	17.3858	17.6784	17.0424	16.8209	17.052	16.626	17.2132	NaN	NaN	NaN	NaN	13.8758	13.6652	NaN	16.1417	16.375	16.5527	15.1289	16.4124	NaN	16.1283	UP000005640_9606_2020;UP000005640_9606_additional_2020	adenylate cyclase-activating G protein-coupled receptor signaling pathway;cell surface receptor signaling pathway;G protein-coupled receptor signaling pathway	calcium ion binding;G protein-coupled receptor activity;protein dimerization activity	cytoplasmic vesicle;integral component of membrane;integral component of plasma membrane;plasma membrane	Calcium;Cell membrane;Complete proteome;Complete proteome {ECO:0000313|Proteomes:UP000005640};Disulfide bond;Disulfide bond {ECO:0000256|SAAS:SAAS00601599};ECO:0000256|SAAS:SAAS00032677};EGF-like domain;Glycoprotein;G-protein coupled receptor;Membrane;Polymorphism;Receptor;Reference proteome;Reference proteome {ECO:0000313|Proteomes:UP000005640};Repeat;Signal;Signal {ECO:0000256|SAM:SignalP};Tran…		pAC_SVF	0.0223363	0.0235598	-3.06854	-28.4898	Isoform of Q9HBW9, Adhesion G protein-coupled receptor L4;Isoform of Q9HBW9, Adhesion G protein-coupled receptor L4;Isoform of Q9HBW9, GAIN domain-containing protein;Isoform of Q9HBW9, Adhesion G protein-coupled receptor L4;Adhesion G protein-coupled receptor L4	Endothelial orphan receptor that acts as a key regulatorof angiogenesis.
PFKFB3	A0A1W2PR17;F2Z2I2;Q16875;Q16875-2;Q16875-3;Q16875-4;Q5VX20;Q5W015		+	13.1401	13.1456	12.9344	12.8427	12.6138	13.3803	NaN	13.7105	14.0157	14.1595	14.5032	13.2365	13.7664	NaN	12.9048	13.3411	14.1675	13.1499	NaN	NaN	NaN	UP000005640_9606_2020;UP000005640_9606_additional_2020	brain development;fructose 2,6-bisphosphate metabolic process;fructose metabolic process;positive regulation of glycolytic process	6-phosphofructo-2-kinase activity;ATP binding;fructose-2,6-bisphosphate 2-phosphatase activity	cytosol;nucleoplasm	3D-structure;Alternative splicing;ATP-binding;Complete proteome;Complete proteome {ECO:0000313|Proteomes:UP000005640};ECO:0000213|MaxQB:A0A1W2PR17, ECO:0000213|PeptideAtlas:A0A1W2PR17};ECO:0000213|MaxQB:F2Z2I2, ECO:0000213|PeptideAtlas:F2Z2I2};ECO:0000213|MaxQB:Q5VX20, ECO:0000213|PeptideAtlas:Q5VX20};ECO:0000213|MaxQB:Q5W015, ECO:0000213|PeptideAtlas:Q5W015};Hydrolase;Kinase;Multifunctional enzy…		pAC_SVF	0.00598234	0.00775295	0.889174	4.57358	Isoform of Q16875, 6-phosphofructo-2-kinase;Isoform of Q16875, 6-phosphofructo-2-kinase;6-phosphofructo-2-kinase/fructose-2,6-bisphosphatase 3;Isoform of Q16875, Isoform 2 of 6-phosphofructo-2-kinase/fructose-2,6-bisphosphatase 3;Isoform of Q16875, Isoform 3 of 6-phosphofructo-2-kinase/fructose-2,6-bisphosphatase 3;Isoform of Q16875, Isoform 4 of 6-phosphofructo-2-kinase/fructose-2,6-bisphosphata…	Synthesis and degradation of fructose 2,6-bisphosphate.
HLA-A	A0A1W2PS24;P04439;Q5SRN5		+	17.2982	15.9523	13.4628	13.8368	16.7313	12.6862	15.1984	14.5749	14.1417	NaN	NaN	15.7618	NaN	13.6072	15.876	15.0743	14.8152	NaN	15.5359	NaN	12.7111	UP000005640_9606_2020;UP000005640_9606_additional_2020	antigen processing and presentation of exogenous peptide antigen via MHC class I, TAP-dependent;antigen processing and presentation of exogenous peptide antigen via MHC class I, TAP-independent;antigen processing and presentation of peptide antigen via MHC class I;immune response;interferon-gamma-mediated signaling pathway;protein ubiquitination;regulation of immune response;type I interferon sig…	beta-2-microglobulin binding;peptide antigen binding;TAP binding	cell surface;early endosome membrane;endoplasmic reticulum;endoplasmic reticulum membrane;ER to Golgi transport vesicle membrane;Golgi apparatus;Golgi membrane;integral component of lumenal side of endoplasmic reticulum membrane;integral component of membrane;integral component of plasma membrane;membrane;MHC class I protein complex;phagocytic vesicle membrane;plasma membrane;recycling endosome m…	3D-structure;Complete proteome;Complete proteome {ECO:0000313|Proteomes:UP000005640};Disulfide bond;Disulfide bond {ECO:0000256|SAAS:SAAS00447792};ECO:0000213|MaxQB:A0A1W2PS24, ECO:0000213|PeptideAtlas:A0A1W2PS24};ECO:0000213|MaxQB:Q5SRN5, ECO:0000213|PeptideAtlas:Q5SRN5};ECO:0000256|SAM:Phobius};Glycoprotein;Immunity;Immunity {ECO:0000256|SAAS:SAAS00447805};Membrane;Membrane {ECO:0000256|SAAS:SA…		pAC_SVF	0.0164193	0.0190174	-1.77365	-4.88335	Isoform of P04439, Ig-like domain-containing protein;HLA class I histocompatibility antigen, A alpha chain;Isoform of P04439, Ig-like domain-containing protein	Involved in the presentation of foreign antigens to theimmune system.
DDX17	A0A1X7SBZ2;A0A5H1ZRQ2;Q92841		+	16.9156	16.7811	16.4862	16.4695	15.7562	16.8552	15.8857	14.3142	14.6603	14.846	14.7203	14.9549	15.2368	14.6496	15.645	15.3362	15.2027	15.0582	15.3468	14.9483	14.9944	UP000005640_9606_2020;UP000005640_9606_additional_2020	alternative mRNA splicing, via spliceosome;androgen receptor signaling pathway;defense response to virus;epithelial to mesenchymal transition;gene silencing by RNA;intracellular estrogen receptor signaling pathway;miRNA metabolic process;myoblast differentiation;positive regulation of transcription by RNA polymerase II;regulation of alternative mRNA splicing, via spliceosome;regulation of skeleta…	ATP binding;helicase activity;nucleic acid binding;RNA binding;RNA helicase activity;RNA-dependent ATPase activity;transcription coactivator activity	cytosol;membrane;nuclear speck;nucleolus;nucleoplasm;nucleus	Acetylation;Alternative initiation;Alternative splicing;Antiviral defense;ATP-binding;ATP-binding {ECO:0000256|RuleBase:RU000492};Complete proteome;Complete proteome {ECO:0000313|Proteomes:UP000005640};Cytoplasm;Direct protein sequencing;ECO:0000213|MaxQB:A0A1X7SBZ2, ECO:0000213|PeptideAtlas:A0A1X7SBZ2};Helicase;Helicase {ECO:0000256|RuleBase:RU000492};Hydrolase;Hydrolase {ECO:0000256|RuleBase:RU…	DGCR8 multiprotein complex;Large Drosha complex;Spliceosome	pAC_SVF	0.000258567	0.000399247	-1.68107	-7.66073	Isoform of Q92841, RNA helicase;Isoform of Q92841, RNA helicase;Probable ATP-dependent RNA helicase DDX17	this activity requires acetylation on lysineresidues (PubMed:17226766, PubMed:20663877, PubMed:19995069). Mayalso coactivate MDM2 transcription through a TP53-independentpathway (PubMed:17226766). Coactivates MMP7 transcription(PubMed:17226766). Along with CTNNB1, coactivates MYC, JUN, FOSL1and cyclin D1/CCND1 transcription (PubMed:17699760). Alone or incombination with DDX5 and/or SRA1 non-codin…
NFIC	A0A286YEX4;P08651;P08651-5;P08651-6		+	15.4192	15.7875	15.7792	15.5497	14.7674	15.0773	14.7357	13.5295	14.0358	14.031	14.2935	14.1585	14.4603	13.762	14.2709	14.553	14.4867	14.1219	14.4426	13.7858	13.7029	UP000005640_9606_2020;UP000005640_9606_additional_2020	DNA replication;negative regulation of transcription by RNA polymerase II;odontogenesis of dentin-containing tooth;positive regulation of transcription by RNA polymerase II;transcription by RNA polymerase II	DNA binding;DNA-binding transcription activator activity, RNA polymerase II-specific;DNA-binding transcription factor activity;DNA-binding transcription factor activity, RNA polymerase II-specific;RNA polymerase II proximal promoter sequence-specific DNA binding	fibrillar center;nucleus	Acetylation;Activator;Activator {ECO:0000256|RuleBase:RU000690};Alternative splicing;Complete proteome;Complete proteome {ECO:0000313|Proteomes:UP000005640};Direct protein sequencing;DNA replication;DNA replication {ECO:0000256|RuleBase:RU000690};DNA-binding;DNA-binding {ECO:0000256|RuleBase:RU000690};ECO:0000213|MaxQB:A0A286YEX4, ECO:0000213|PeptideAtlas:A0A286YEX4};ECO:0000256|SAAS:SAAS00094706…		pAC_SVF	0.000876024	0.00143552	-1.26361	-6.11083	Isoform of P08651, Nuclear factor 1;Nuclear factor 1 C-type;Isoform of P08651, Isoform 5 of Nuclear factor 1 C-type;Isoform of P08651, Isoform 6 of Nuclear factor 1 C-type	Recognizes and binds the palindromic sequence 5'-TTGGCNNNNNGCCAA-3' present in viral and cellular promoters and inthe origin of replication of adenovirus type 2. These proteins areindividually capable of activating transcription and replication;Recognizes and binds the palindromic sequence 5'-TTGGCNNNNNGCCAA-3' present in viral and cellular promoters and inthe origin of replication of adenovirus …
PHGDH	A0A286YF22;O43175		+	17.4039	17.6574	17.6615	17.7007	16.4021	17.3025	17.2317	19.4736	20.1705	20.9205	20.4791	20.0306	20.7685	18.3163	19.2678	19.6771	20.63	19.7101	19.609	19.1231	17.3836	UP000005640_9606_2020;UP000005640_9606_additional_2020	brain development;cellular amino acid metabolic process;G1 to G0 transition;gamma-aminobutyric acid metabolic process;glial cell development;glutamine metabolic process;glycine metabolic process;L-serine biosynthetic process;neural tube development;neuron projection development;regulation of gene expression;spinal cord development;taurine metabolic process;threonine metabolic process	electron transfer activity;L-malate dehydrogenase activity;NAD binding;phosphoglycerate dehydrogenase activity	cytosol;extracellular exosome;myelin sheath	3D-structure;Acetylation;Amino-acid biosynthesis;Amino-acid biosynthesis {ECO:0000256|RuleBase:RU363003};Complete proteome;Complete proteome {ECO:0000313|Proteomes:UP000005640};Direct protein sequencing;Disease mutation;ECO:0000213|MaxQB:A0A286YF22, ECO:0000213|PeptideAtlas:A0A286YF22};Isopeptide bond;NAD;NAD {ECO:0000256|RuleBase:RU363003};Oxidoreductase;Oxidoreductase {ECO:0000256|RuleBase:RU36…		pAC_SVF	0.0002125	0.000382114	2.68563	7.93757	Isoform of O43175, D-3-phosphoglycerate dehydrogenase;D-3-phosphoglycerate dehydrogenase	Catalyzes the reversible oxidation of 3-phospho-D-glycerate to 3-phosphonooxypyruvate, the first step of thephosphorylated L-serine biosynthesis pathway. Also catalyzes thereversible oxidation of 2-hydroxyglutarate to 2-oxoglutarate andthe reversible oxidation of (S)-malate to oxaloacetate
PPT1	A0A286YFE3;A0A286YFF7;A0A286YFL8;A0A2C9F2P4;P50897;Q5T0S4		+	16.9333	16.1237	15.9523	16.8018	15.5281	16.2787	14.5872	13.4037	13.0222	13.4008	13.3716	14.551	13.6979	NaN	14.8901	14.792	14.9515	14.8559	15.4836	16.7809	16.6381	UP000005640_9606_2020;UP000005640_9606_additional_2020	adult locomotory behavior;associative learning;brain development;cellular protein catabolic process;cofactor metabolic process;cofactor transport;fatty-acyl-CoA biosynthetic process;grooming behavior;lipid catabolic process;lysosomal lumen acidification;membrane raft organization;negative regulation of apoptotic process;negative regulation of cell growth;negative regulation of neuron apoptotic pr…	palmitoyl-(protein) hydrolase activity;palmitoyl-CoA hydrolase activity	axon;cytosol;dendrite;extracellular exosome;extracellular region;Golgi apparatus;lysosomal lumen;lysosome;membrane;membrane raft;neuronal cell body;nucleus;synaptic vesicle	3D-structure;Alternative splicing;Complete proteome;Complete proteome {ECO:0000313|Proteomes:UP000005640};Disease mutation;Disulfide bond;ECO:0000213|MaxQB:A0A286YFE3, ECO:0000213|PeptideAtlas:A0A286YFE3};ECO:0000213|MaxQB:A0A286YFF7, ECO:0000213|PeptideAtlas:A0A286YFF7};ECO:0000213|MaxQB:A0A286YFL8, ECO:0000213|PeptideAtlas:A0A286YFL8};ECO:0000213|MaxQB:A0A2C9F2P4, ECO:0000213|PeptideAtlas:A0A2C…		pAC_SVF	0.00088848	0.0014303	-2.69509	-7.04778	Isoform of P50897, Palmitoyl-protein hydrolase 1;Isoform of P50897, Palmitoyl-protein hydrolase 1;Isoform of P50897, Palmitoyl-protein hydrolase 1 (Fragment);Isoform of P50897, Palmitoyl-protein hydrolase 1;Palmitoyl-protein thioesterase 1;Isoform of P50897, Palmitoyl-protein hydrolase 1	Removes thioester-linked fatty acyl groups such aspalmitate from modified cysteine residues in proteins or peptidesduring lysosomal degradation. Prefers acyl chain lengths of 14 to18 carbons (PubMed:8816748).
ENSG00000285330	A0A2R8Y3M9		+	14.3898	13.9681	13.747	16.5953	NaN	13.5568	18.3663	NaN	NaN	14.9822	NaN	NaN	14.945	NaN	14.1155	14.6851	13.9403	14.2663	13.7504	13.9251	14.7299	UP000005640_9606_additional_2020	lipid catabolic process	calcium ion binding;phospholipase A2 activity;scavenger receptor activity;serine-type endopeptidase activity	extracellular region;membrane	Complete proteome {ECO:0000313|Proteomes:UP000005640};ECO:0000256|SAAS:SAAS01050632};Reference proteome {ECO:0000313|Proteomes:UP000005640};Signal {ECO:0000256|SAM:SignalP}		pAC_SVF	0.0371012	0.0360145	1.31171	17.1396	ENSG00000285330 readthrough, Uncharacterized protein
GSS	A0A2R8Y430;P48637		+	15.5202	15.2188	15.3072	15.3173	15.3199	15.8293	15.7538	16.3876	15.3495	15.7974	15.962	15.854	16.0147	15.6098	15.5094	15.9666	15.9237	15.9341	15.6068	15.7157	15.6355	UP000005640_9606_2020;UP000005640_9606_additional_2020	aging;cellular amino acid metabolic process;glutathione biosynthetic process;nervous system development;response to amino acid;response to cadmium ion;response to nutrient levels;response to oxidative stress;response to tumor necrosis factor;response to xenobiotic stimulus	ATP binding;glutathione binding;glutathione synthase activity;glycine binding;identical protein binding;magnesium ion binding;protein homodimerization activity	cytosol;extracellular exosome	3D-structure;Acetylation;Alternative splicing;ATP-binding;Complete proteome;Complete proteome {ECO:0000313|Proteomes:UP000005640};Direct protein sequencing;Disease mutation;ECO:0000213|MaxQB:A0A2R8Y430, ECO:0000213|PeptideAtlas:A0A2R8Y430};ECO:0000256|PIRSR:PIRSR001558-1};ECO:0000256|PIRSR:PIRSR001558-2};Glutathione biosynthesis;Glutathione biosynthesis {ECO:0000256|PIRNR:PIRNR001558};Hereditary …		pAC_SVF	0.0252858	0.0267685	0.386942	2.95991	Isoform of P48637, Glutathione synthetase;Glutathione synthetase
COMMD7	A0A2R8Y455;A0A2R8Y600;A0A2R8Y620;A0A2R8Y7U2;Q86VX2;Q86VX2-2		+	15.3227	15.6017	15.3352	15.3515	15.2007	15.5065	14.7845	15.0875	14.7935	14.6178	14.5647	14.7359	14.5945	14.0782	15.6001	14.3572	14.3647	13.1672	15.9041	14.9708	14.8993	UP000005640_9606_2020;UP000005640_9606_additional_2020	negative regulation of NF-kappaB transcription factor activity;negative regulation of transcription, DNA-templated;tumor necrosis factor-mediated signaling pathway	NF-kappaB binding	cytoplasmic vesicle;intracellular membrane-bounded organelle	Alternative splicing;Complete proteome;Complete proteome {ECO:0000313|Proteomes:UP000005640};Cytoplasmic vesicle;Reference proteome;Reference proteome {ECO:0000313|Proteomes:UP000005640};Transcription;Transcription regulation;Ubl conjugation pathway	CCC complex;CCC-Wash (WASH1, FAM21C) complex	pAC_SVF	0.000287688	0.000385455	-0.661519	-7.5136	COMMD7 readthrough, COMM domain-containing protein;COMMD7 readthrough, COMM domain-containing protein;COMMD7 readthrough, COMM domain-containing protein;COMMD7 readthrough, COMM domain-containing protein;COMM domain-containing protein 7;Isoform of Q86VX2, Isoform 2 of COMM domain-containing protein 7	May modulate activity of cullin-RING E3 ubiquitin ligase(CRL) complexes (PubMed:21778237). Associates with the NF-kappa-Bcomplex and suppresses its transcriptional activity(PubMed:15799966).
CD47	A0A2R8Y484;Q08722;Q08722-2;Q08722-3;Q08722-4		+	15.4706	15.3172	15.4475	16.0275	14.9994	16.7454	16.652	14.75	13.6258	13.9064	14.1588	14.0893	14.2431	14.0304	15.2182	14.7183	14.9808	14.5286	NaN	14.9057	14.39	UP000005640_9606_2020;UP000005640_9606_additional_2020	cell migration;cellular response to interferon-gamma;cellular response to interleukin-1;cellular response to interleukin-12;extracellular matrix organization;integrin-mediated signaling pathway;leukocyte migration;monocyte extravasation;negative regulation of Fc-gamma receptor signaling pathway involved in phagocytosis;neutrophil degranulation;opsonization;positive regulation of cell proliferatio…	cell-cell adhesion mediator activity;protein binding involved in heterotypic cell-cell adhesion;thrombospondin receptor activity	cell surface;extracellular exosome;integral component of membrane;integral component of plasma membrane;plasma membrane;specific granule membrane;tertiary granule membrane	3D-structure;Alternative splicing;Cell adhesion;Cell membrane;Complete proteome;Complete proteome {ECO:0000313|Proteomes:UP000005640};Direct protein sequencing;Disulfide bond;ECO:0000213|MaxQB:A0A2R8Y484, ECO:0000213|PeptideAtlas:A0A2R8Y484};Glycoprotein;Immunoglobulin domain;Membrane;Membrane {ECO:0000256|SAM:Phobius};Phosphoprotein;Pyrrolidone carboxylic acid;Reference proteome;Reference proteo…	ITGA2b-ITGB3-CD47-FAK complex;ITGA2b-ITGB3-CD47-SRC complex;ITGA2b-ITGB3-CD9-GP1b-CD47 complex;ITGA2-ITGB1-CD47 complex;ITGA4-ITGB1-CD47 complex;ITGAV-ITGB3-CD47-FCER2 complex;ITGB3-ITGAV-CD47 complex	pAC_SVF	0.000808461	0.00143396	-1.69367	-6.20443	Isoform of Q08722, Integrin-associated protein (Fragment);Leukocyte surface antigen CD47;Isoform of Q08722, Isoform OA3-293 of Leukocyte surface antigen CD47;Isoform of Q08722, Isoform OA3-305 of Leukocyte surface antigen CD47;Isoform of Q08722, Isoform OA3-312 of Leukocyte surface antigen CD47	Has a role in both cell adhesion by acting as anadhesion receptor for THBS1 on platelets, and in the modulation ofintegrins. Plays an important role in memory formation andsynaptic plasticity in the hippocampus (By similarity). Receptorfor SIRPA, binding to which prevents maturation of immaturedendritic cells and inhibits cytokine production by maturedendritic cells. Interaction with SIRPG mediat…
SGCE	A0A2R8Y4E3;A0A2R8Y4X1;A0A2R8Y504;A0A2R8Y5P8;A0A2R8Y5R7;A0A2R8Y5X5;A0A2R8Y821;A0A2R8YGQ3;B7Z2R4;O43556;O43556-4		+	14.7086	14.3755	14.4216	14.2817	14.5154	13.8129	14.1009	16.8082	15.9101	15.944	15.9034	16.0697	15.8602	15.7228	16.6254	15.6563	15.4382	15.6059	15.6684	15.5866	14.727	UP000005640_9606_2020;UP000005640_9606_additional_2020	cell-matrix adhesion;muscle organ development;skeletal muscle tissue development		cytoskeleton;dendrite membrane;dystrophin-associated glycoprotein complex;Golgi apparatus;integral component of membrane;integral component of plasma membrane;plasma membrane;sarcoglycan complex;sarcolemma	Alternative splicing;Cell membrane;Cell projection;Complete proteome;Complete proteome {ECO:0000313|Proteomes:UP000005640};Cytoplasm;Cytoskeleton;Disease mutation;Dystonia;ECO:0000213|MaxQB:A0A2R8Y4E3, ECO:0000213|PeptideAtlas:A0A2R8Y4E3};ECO:0000213|MaxQB:A0A2R8Y4X1, ECO:0000213|PeptideAtlas:A0A2R8Y4X1};ECO:0000213|MaxQB:A0A2R8Y504, ECO:0000213|PeptideAtlas:A0A2R8Y504};ECO:0000213|MaxQB:A0A2R8Y5…	UTM-SGCE-DAG1-CAV1-NOS3 complex	pAC_SVF	1.75035e-06	0	1.71457	18.2375	Isoform of O43556, Epsilon-sarcoglycan;Isoform of O43556, Epsilon-sarcoglycan;Isoform of O43556, Epsilon-sarcoglycan;Isoform of O43556, Epsilon-sarcoglycan (Fragment);Isoform of O43556, Epsilon-sarcoglycan;Isoform of O43556, Epsilon-sarcoglycan;Isoform of O43556, Epsilon-sarcoglycan;Isoform of O43556, Epsilon-sarcoglycan;Isoform of O43556, Epsilon-sarcoglycan;Epsilon-sarcoglycan;Isoform of O43556…	Component of the sarcoglycan complex, a subcomplex ofthe dystrophin-glycoprotein complex which forms a link between theF-actin cytoskeleton and the extracellular matrix.
SEPTIN3	A0A2R8Y4H2;B1AHR1;Q9UH03;Q9UH03-2		+	17.7787	17.8172	17.7284	17.5259	17.9027	17.0988	16.7943	17.2872	16.8502	17.1008	17.064	17.3874	17.1791	16.8146	17.2076	17.1699	16.8615	16.7133	16.7088	16.5408	16.6606	UP000005640_9606_2020;UP000005640_9606_additional_2020	cilium assembly;cytoskeleton-dependent cytokinesis	GTP binding;GTPase activity;identical protein binding;protein-containing complex scaffold activity	cell junction;microtubule cytoskeleton;neuron projection;presynaptic cytoskeleton;septin complex;septin ring	3D-structure;Alternative splicing;Cell cycle;Cell division;Cell junction;Complete proteome;Complete proteome {ECO:0000313|Proteomes:UP000005640};Cytoplasm;Cytoskeleton;ECO:0000213|MaxQB:A0A2R8Y4H2, ECO:0000213|PeptideAtlas:A0A2R8Y4H2};ECO:0000213|MaxQB:B1AHR1, ECO:0000213|PeptideAtlas:B1AHR1};ECO:0000256|SAAS:SAAS00494959};ECO:0000256|SAAS:SAAS00494966};GTP-binding;GTP-binding {ECO:0000256|SAAS:S…		pAC_SVF	0.0221637	0.0234352	-0.423244	-3.06216	Isoform of Q9UH03, Septin-type G domain-containing protein;Isoform of Q9UH03, Septin-type G domain-containing protein;Neuronal-specific septin-3;Isoform of Q9UH03, Isoform 2 of Neuronal-specific septin-3	Filament-forming cytoskeletal GTPase (By similarity).May play a role in cytokinesis (Potential).
CRYL1	A0A2R8Y4K2;Q9Y2S2;Q9Y2S2-2		+	17.5988	17.182	17.3748	17.4367	16.5549	17.1497	16.0124	15.6516	15.8497	15.8248	15.7407	15.7468	16.2545	15.5334	16.1375	16.2903	16.379	15.8636	16.3894	15.6321	15.8762	UP000005640_9606_2020;UP000005640_9606_additional_2020	fatty acid metabolic process;glucuronate catabolic process to xylulose 5-phosphate	3-hydroxyacyl-CoA dehydrogenase activity;L-gulonate 3-dehydrogenase activity;NAD+ binding;protein homodimerization activity	cytosol;extracellular exosome	3D-structure;Acetylation;Alternative splicing;Coiled coil {ECO:0000256|SAM:Coils};Complete proteome;Complete proteome {ECO:0000313|Proteomes:UP000005640};Cytoplasm;ECO:0000213|MaxQB:A0A2R8Y4K2, ECO:0000213|PeptideAtlas:A0A2R8Y4K2};NAD;Oxidoreductase;Phosphoprotein;Reference proteome;Reference proteome {ECO:0000313|Proteomes:UP000005640}		pAC_SVF	0.000819591	0.00142322	-1.24398	-6.18841	Isoform of Q9Y2S2, Crystallin, lambda 1, isoform CRA_c;Lambda-crystallin homolog;Isoform of Q9Y2S2, Isoform 2 of Lambda-crystallin homolog
CLIC5	A0A2R8Y4M1;A0A2R8Y615;A0A2R8YGW2;A0A5F9ZHK1;Q9NZA1;Q9NZA1-2;Q9NZA1-3		+	16.7008	16.8138	17.0537	15.404	14.1054	16.4765	15.5311	NaN	11.1143	NaN	11.5783	NaN	13.0029	NaN	15.6903	15.6965	15.2656	14.9861	15.3601	14.403	14.0777	UP000005640_9606_2020;UP000005640_9606_additional_2020	chloride transport;female pregnancy;regulation of ion transmembrane transport;sensory perception of sound	chloride channel activity;voltage-gated ion channel activity	actin cytoskeleton;cell cortex;chloride channel complex;cytoplasm;extracellular exosome;Golgi apparatus;microtubule organizing center	Alternative splicing;Chloride;Chloride {ECO:0000256|RuleBase:RU362009};Chloride channel;Chloride channel {ECO:0000256|RuleBase:RU362009};Complete proteome;Complete proteome {ECO:0000313|Proteomes:UP000005640};Cytoplasm;Cytoplasm {ECO:0000256|RuleBase:RU362009};Cytoskeleton;Deafness;ECO:0000213|PeptideAtlas:A0A2R8Y4M1};ECO:0000213|PeptideAtlas:A0A2R8Y615};ECO:0000213|PeptideAtlas:A0A2R8YGW2};Golgi…	CLIC5A-EZR-PODXL complex	pAC_SVF	0.0244887	0.0254774	-4.33295	-6.27227	Isoform of Q9NZA1, GST N-terminal domain-containing protein;Isoform of Q9NZA1, Chloride intracellular channel protein;Isoform of Q9NZA1, GST N-terminal domain-containing protein;Isoform of Q9NZA1, GST N-terminal domain-containing protein;Chloride intracellular channel protein 5;Isoform of Q9NZA1, Isoform 1 of Chloride intracellular channel protein 5;Isoform of Q9NZA1, Isoform 3 of Chloride intrac…	Required for normal hearing (PubMed:24781754). It isnecessary for the formation of stereocilia in the inner ear andnormal development of the organ of Corti (By similarity). Caninsert into membranes and form poorly selective ion channels thatmay also transport chloride ions. May play a role in theregulation of transepithelial ion absorption and secretion. Isrequired for the development and/or main…
TNS1	A0A2R8Y4T1		+	18.2632	18.3244	18.6155	17.8655	17.0354	18.0172	17.3688	19.8582	19.7471	19.8547	19.9501	20.3662	20.1702	20.1187	20.6318	19.9385	20.1064	19.656	19.993	19.0367	19.4032	UP000005640_9606_additional_2020	intracellular signal transduction	metal ion binding		Complete proteome {ECO:0000313|Proteomes:UP000005640};ECO:0000213|MaxQB:A0A2R8Y4T1, ECO:0000213|PeptideAtlas:A0A2R8Y4T1};Metal-binding {ECO:0000256|SAAS:SAAS00515414};Reference proteome {ECO:0000313|Proteomes:UP000005640};SH2 domain {ECO:0000256|PROSITE-ProRule:PRU00191};Signal {ECO:0000256|SAM:SignalP};Zinc {ECO:0000256|SAAS:SAAS00515409}		pAC_SVF	0.000330414	0.000417094	2.08216	7.32621	Isoform of Q9HBL0, Tensin-1
IFNGR1	A0A2R8Y4U4;A0A2R8Y7R1;A0A2R8YFL3;P15260		+	13.3884	13.552	14.5114	14.146	NaN	13.6524	14.5591	NaN	12.5334	12.8457	12.8254	13.0319	12.6941	NaN	13.6669	NaN	12.9935	13.9393	13.2933	NaN	NaN	UP000005640_9606_2020;UP000005640_9606_additional_2020	cytokine-mediated signaling pathway;interferon-gamma-mediated signaling pathway;regulation of interferon-gamma-mediated signaling pathway;response to virus;signal transduction	cytokine binding;cytokine receptor activity;interferon-gamma receptor activity	integral component of membrane;integral component of plasma membrane;plasma membrane	3D-structure;Alternative splicing;Cell membrane;Complete proteome;Complete proteome {ECO:0000313|Proteomes:UP000005640};Direct protein sequencing;Disease mutation;Disulfide bond;ECO:0000213|MaxQB:A0A2R8Y4U4, ECO:0000213|PeptideAtlas:A0A2R8Y4U4};ECO:0000213|MaxQB:A0A2R8Y7R1, ECO:0000213|PeptideAtlas:A0A2R8Y7R1};ECO:0000213|MaxQB:A0A2R8YFL3, ECO:0000213|PeptideAtlas:A0A2R8YFL3};Glycoprotein;Immunog…		pAC_SVF	0.00464806	0.0068	-1.24075	-7.64465	Isoform of P15260, Interferon gamma receptor 1;Isoform of P15260, Interferon gamma receptor 1;Isoform of P15260, Interferon gamma receptor 1;Interferon gamma receptor 1	Associates with IFNGR2 to form a receptor for thecytokine interferon gamma (IFNG) (PubMed:7615558, PubMed:2971451,PubMed:7617032, PubMed:10986460). Ligand binding stimulatesactivation of the JAK/STAT signaling pathway (PubMed:7673114).Plays an essential role in the IFN-gamma pathway that is requiredfor the cellular response to infectious agents (PubMed:20015550)
CHD4	A0A2R8Y521;A0A2R8Y5J0;A0A2R8YFK9;A0A2U3TZM0		+	16.3352	16.032	15.91	15.7567	15.3443	15.7332	15.3034	13.8885	15.867	13.51	13.5031	13.885	14.0978	13.7907	15.0952	14.6896	14.6784	14.5371	14.7956	14.0478	14.6427	UP000005640_9606_additional_2020		ATP binding;metal ion binding	nucleus	Coiled coil {ECO:0000256|SAM:Coils};Complete proteome {ECO:0000313|Proteomes:UP000005640};ECO:0000213|MaxQB:A0A2R8Y521, ECO:0000213|PeptideAtlas:A0A2R8Y521};ECO:0000213|MaxQB:A0A2R8Y5J0, ECO:0000213|PeptideAtlas:A0A2R8Y5J0};ECO:0000213|MaxQB:A0A2R8YFK9, ECO:0000213|PeptideAtlas:A0A2R8YFK9};ECO:0000213|MaxQB:A0A2U3TZM0, ECO:0000213|PeptideAtlas:A0A2U3TZM0};ECO:0000256|SAAS:SAAS01007077};Metal-bind…		pAC_SVF	0.00133888	0.00244968	-1.69611	-5.63363	Isoform of Q14839, DNA helicase;Isoform of Q14839, DNA helicase;Isoform of Q14839, DNA helicase;Isoform of Q14839, DNA helicase
CTNNB1	A0A2R8Y543;A0A2R8Y5A3;A0A2R8Y804;A0A2R8YCH5;B4DGU4;P35222		+	16.9304	17.276	17.5333	16.0661	15.665	16.1987	16.3987	14.084	14.2298	14.1519	14.3315	14.6895	14.8762	13.6656	15.6614	16.0996	15.9676	15.2908	16.071	14.8268	15.133	UP000005640_9606_2020;UP000005640_9606_additional_2020	adherens junction assembly;androgen receptor signaling pathway;anterior/posterior axis specification;beta-catenin destruction complex disassembly;beta-catenin-TCF complex assembly;bone resorption;branching involved in blood vessel morphogenesis;branching involved in ureteric bud morphogenesis;canonical Wnt signaling pathway;canonical Wnt signaling pathway involved in midbrain dopaminergic neuron …	alpha-catenin binding;androgen receptor binding;cadherin binding;chromatin binding;disordered domain specific binding;DNA-binding transcription factor activity;enzyme binding;estrogen receptor binding;ion channel binding;I-SMAD binding;kinase binding;nuclear hormone receptor binding;protein C-terminus binding;protein heterodimerization activity;protein kinase binding;protein phosphatase binding;r…	adherens junction;apical part of cell;basolateral plasma membrane;beta-catenin destruction complex;beta-catenin-TCF complex;beta-catenin-TCF7L2 complex;bicellular tight junction;catenin complex;cell cortex;cell junction;cell periphery;cell-cell adherens junction;cell-cell junction;centrosome;cytoplasm;cytosol;extracellular exosome;fascia adherens;flotillin complex;focal adhesion;intracellular;lam…	3D-structure;Acetylation;Activator;Cell adhesion;Cell junction;Cell membrane;Cell projection;Chromosomal rearrangement;Complete proteome;Complete proteome {ECO:0000313|Proteomes:UP000005640};Cytoplasm;Cytoskeleton;Disease mutation;ECO:0000213|MaxQB:A0A2R8Y543, ECO:0000213|PeptideAtlas:A0A2R8Y543};ECO:0000213|MaxQB:A0A2R8Y5A3, ECO:0000213|PeptideAtlas:A0A2R8Y5A3};ECO:0000213|MaxQB:A0A2R8Y804, ECO:…	Afadin-beta-catenin complex;Amot-cadherin-11-beta-catenin-p120 complex;APC-AXIN1-CTNNB1 complex;AXIN1-APC-CTNNB1-GSK3B complex;Axin-PP2A A-PP2A C-GSK3-beta-beta-catenin complex;beta-Catenin destruction complex;beta-catenin-B-cell lymphoma 9 protein complex;Cell-cell junction complex (CDH1-CTNNB1);CTNNA1-CTNNB1 complex;CTNNAL1-CTNNB1 complex;CTNNB1-DDX5-HDGF complex;CTNNB1-DNMT1 complex;CTNNB1-EPC…	pAC_SVF	0.00063832	0.000859864	-2.2914	-6.48642	Isoform of P35222, Catenin beta-1;Isoform of P35222, Catenin beta-1;Isoform of P35222, Catenin beta-1;Isoform of P35222, Catenin beta-1 (Fragment);Isoform of P35222, Catenin beta-1;Catenin beta-1	Key downstream component of the canonical Wnt signalingpathway. In the absence of Wnt, forms a complex with AXIN1, AXIN2,APC, CSNK1A1 and GSK3B that promotes phosphorylation on N-terminalSer and Thr residues and ubiquitination of CTNNB1 via BTRC and itssubsequent degradation by the proteasome. In the presence of Wntligand, CTNNB1 is not ubiquitinated and accumulates in thenucleus, where it acts a…
RPL9;RPL9P8	A0A2R8Y5Y7;P32969		+	18.6568	18.3873	19.0652	18.3289	16.6562	18.7761	17.7972	16.688	16.6776	16.6734	16.6713	16.9219	16.5459	16.2666	18.2924	18.312	17.9283	18.0274	18.4067	17.3071	17.3815	UP000005640_9606_2020;UP000005640_9606_additional_2020	cytoplasmic translation;nuclear-transcribed mRNA catabolic process, nonsense-mediated decay;SRP-dependent cotranslational protein targeting to membrane;translation;translational initiation	RNA binding;rRNA binding;structural constituent of ribosome	cytosol;cytosolic large ribosomal subunit;focal adhesion;integral component of membrane;membrane;nucleus;ribosome	3D-structure;Acetylation;Complete proteome;Complete proteome {ECO:0000313|Proteomes:UP000005640};Direct protein sequencing;ECO:0000213|MaxQB:A0A2R8Y5Y7, ECO:0000213|PeptideAtlas:A0A2R8Y5Y7};Membrane {ECO:0000256|SAM:Phobius};Reference proteome;Reference proteome {ECO:0000313|Proteomes:UP000005640};Ribonucleoprotein;Ribosomal protein;Transmembrane {ECO:0000256|SAM:Phobius};Transmembrane helix {ECO…	60S ribosomal subunit, cytoplasmic;Nop56p-associated pre-rRNA complex;Ribosome, cytoplasmic	pAC_SVF	0.00296192	0.00422506	-1.60329	-4.81274	Isoform of P32969, 60S ribosomal protein L9;60S ribosomal protein L9
SUCLA2	A0A2R8Y6Y7;A0A2R8YDQ9;Q9P2R7;Q9P2R7-2		+	18.0234	18.2284	17.9052	18.2452	17.8469	17.8526	17.5606	18.4858	18.8593	18.7586	18.5092	18.864	18.7364	18.4534	18.4503	18.5448	18.3443	18.2206	18.2305	17.4606	17.137	UP000005640_9606_2020;UP000005640_9606_additional_2020	succinate metabolic process;succinyl-CoA metabolic process;succinyl-CoA pathway;tricarboxylic acid cycle	ATP binding;magnesium ion binding;succinate-CoA ligase (ADP-forming) activity	extracellular exosome;mitochondrial matrix;mitochondrion;myelin sheath	3D-structure;Acetylation;Alternative splicing;ATP-binding;Complete proteome;Complete proteome {ECO:0000313|Proteomes:UP000005640};Disease mutation;ECO:0000213|MaxQB:A0A2R8Y6Y7, ECO:0000213|PeptideAtlas:A0A2R8Y6Y7};ECO:0000213|MaxQB:A0A2R8YDQ9, ECO:0000213|PeptideAtlas:A0A2R8YDQ9};ECO:0000256|PROSITE-ProRule:PRU00409, ECO:0000256|RuleBase:RU361258};ECO:0000256|PROSITE-ProRule:PRU00409};ECO:0000256…	Succinyl-CoA synthetase, ADP-forming	pAC_SVF	0.000441335	0.000462025	0.714896	6.94689	Isoform of Q9P2R7, Succinate--CoA ligase [ADP-forming] subunit beta, mitochondrial;Isoform of Q9P2R7, Succinate--CoA ligase [ADP-forming] subunit beta, mitochondrial;Succinate--CoA ligase [ADP-forming] subunit beta, mitochondrial;Isoform of Q9P2R7, Isoform 2 of Succinate--CoA ligase [ADP-forming] subunit beta, mitochondrial	ATP-specific succinyl-CoA synthetase functions in thecitric acid cycle (TCA), coupling the hydrolysis of succinyl-CoAto the synthesis of ATP and thus represents the only step ofsubstrate-level phosphorylation in the TCA (PubMed:15877282). Thebeta subunit provides nucleotide specificity of the enzyme andbinds the substrate succinate, while the binding sites forcoenzyme A and phosphate are found in…
CERT1	A0A2R8Y7Q9;Q9Y5P4;Q9Y5P4-2;Q9Y5P4-3		+	14.0815	13.7885	14.1081	13.7483	NaN	13.6683	13.5038	14.3651	14.3438	14.3516	14.1506	14.1231	14.5003	14.398	14.0326	14.2288	14.2801	13.6723	13.9066	13.4194	13.4611	UP000005640_9606_2020;UP000005640_9606_additional_2020	cell morphogenesis;cell proliferation;ceramide metabolic process;ceramide transport;endoplasmic reticulum organization;ER to Golgi ceramide transport;heart morphogenesis;immune response;in utero embryonic development;intermembrane lipid transfer;intermembrane sphingolipid transfer;lipid homeostasis;mitochondrion morphogenesis;muscle contraction;response to endoplasmic reticulum stress;signal tran…	ceramide 1-phosphate binding;ceramide 1-phosphate transporter activity;ceramide binding;intermembrane ceramide transfer activity;kinase activity;lipid binding;phosphatidylinositol-4-phosphate binding	cell;cytosol;endoplasmic reticulum membrane;Golgi apparatus;membrane;mitochondrion;nucleoplasm	3D-structure;Alternative splicing;Coiled coil;Coiled coil {ECO:0000256|SAM:Coils};Complete proteome;Complete proteome {ECO:0000313|Proteomes:UP000005640};Cytoplasm;Disease mutation;ECO:0000213|MaxQB:A0A2R8Y7Q9, ECO:0000213|PeptideAtlas:A0A2R8Y7Q9};Endoplasmic reticulum;Golgi apparatus;Lipid transport;Lipid-binding;Mental retardation;Phosphoprotein;Polymorphism;Reference proteome;Reference proteom…		pAC_SVF	0.00517715	0.00714949	0.535156	4.73411	Isoform of Q9Y5P4, Ceramide transfer protein;Ceramide transfer protein;Isoform of Q9Y5P4, Isoform 2 of Ceramide transfer protein;Isoform of Q9Y5P4, Isoform 3 of Ceramide transfer protein	Shelters ceramides and diacylglycerol lipids inside itsSTART domain and mediates the intracellular trafficking ofceramides and diacylglycerol lipids in a non-vesicular manner
SMIM1	A0A2R8Y7R4;B2RUZ4;H3BS66		+	14.3563	15.8166	15.3276	17.2745	19.271	18.0671	18.8905	12.5934	13.1453	14.0756	13.6216	13.8567	13.9127	13.518	14.0833	14.6486	15.1933	15.9541	15.3366	15.895	15.6703	UP000005640_9606_2020;UP000005640_9606_additional_2020		protein homodimerization activity	cell surface;integral component of membrane;plasma membrane	Acetylation;Blood group antigen;Cell membrane;Complete proteome;Complete proteome {ECO:0000313|Proteomes:UP000005640};Direct protein sequencing;Disulfide bond;ECO:0000213|MaxQB:A0A2R8Y7R4, ECO:0000213|PeptideAtlas:A0A2R8Y7R4};ECO:0000213|MaxQB:H3BS66, ECO:0000213|PeptideAtlas:H3BS66};Membrane;Membrane {ECO:0000256|SAM:Phobius};Phosphoprotein;Polymorphism;Reference proteome;Reference proteome {ECO…		pAC_SVF	0.00143885	0.00271158	-3.46864	-5.55543	Isoform of B2RUZ4, Small integral membrane protein 1;Small integral membrane protein 1;Isoform of B2RUZ4, Small integral membrane protein 1	Regulator of red blood cell formation
ENSG00000284931;HBG1	A0A2R8Y7X9;P69891		+	16.6148	17.0028	19.4397	20.2121	20.736	18.2427	19.8159	14.5344	15.2	15.5211	16.1596	16.0064	15.4366	15.1211	16.0166	17.6526	20.0414	20.4395	18.2135	20.2427	19.6991	UP000005640_9606_2020;UP000005640_9606_additional_2020	blood coagulation;cellular oxidant detoxification;hydrogen peroxide catabolic process;protein heterooligomerization	heme binding;metal ion binding;organic acid binding;oxygen binding;oxygen carrier activity	cytosol;haptoglobin-hemoglobin complex;hemoglobin complex	3D-structure;Acetylation;Complete proteome;Complete proteome {ECO:0000313|Proteomes:UP000005640};Direct protein sequencing;Disease mutation;ECO:0000256|RuleBase:RU000356, ECO:0000256|SAAS:SAAS00776666};ECO:0000256|RuleBase:RU000356, ECO:0000256|SAAS:SAAS00776668};ECO:0000256|RuleBase:RU000356, ECO:0000256|SAAS:SAAS00776670};ECO:0000256|SAAS:SAAS00776667};ECO:0000256|SAAS:SAAS00776671};Heme;Iron;M…		pAC_SVF	0.000284585	0.000386861	-3.44069	-7.52844	ENSG00000284931 readthrough, GLOBIN domain-containing protein;Hemoglobin subunit gamma-1	Gamma chains make up the fetal hemoglobin F, incombination with alpha chains.
RPS14	A0A2R8Y811;P62263		+	17.5469	17.3448	17.2882	16.7823	17.6006	17.1539	16.3302	17.3439	17.7919	17.7348	17.7448	17.9857	17.4853	17.589	16.5869	16.7367	16.5796	16.3158	16.6841	15.3911	15.8529	UP000005640_9606_2020;UP000005640_9606_additional_2020	erythrocyte differentiation;maturation of SSU-rRNA;maturation of SSU-rRNA from tricistronic rRNA transcript (SSU-rRNA, 5.8S rRNA, LSU-rRNA);negative regulation of transcription by RNA polymerase II;nuclear-transcribed mRNA catabolic process, nonsense-mediated decay;ribosomal small subunit assembly;rRNA processing;SRP-dependent cotranslational protein targeting to membrane;translation;translationa…	mRNA 5'-UTR binding;RNA binding;small ribosomal subunit rRNA binding;structural constituent of ribosome;translation regulator activity	cytosol;cytosolic small ribosomal subunit;extracellular exosome;focal adhesion;membrane;nucleolus;nucleoplasm;postsynaptic density;ribosome	3D-structure;Complete proteome;Complete proteome {ECO:0000313|Proteomes:UP000005640};Direct protein sequencing;ECO:0000213|MaxQB:A0A2R8Y811, ECO:0000213|PeptideAtlas:A0A2R8Y811};Isopeptide bond;Phosphoprotein;Reference proteome;Reference proteome {ECO:0000313|Proteomes:UP000005640};Ribonucleoprotein;Ribonucleoprotein {ECO:0000256|RuleBase:RU003629};Ribosomal protein;Ribosomal protein {ECO:0000256…	40S ribosomal subunit, cytoplasmic;Nop56p-associated pre-rRNA complex;Ribosome, cytoplasmic	pAC_SVF	0.0268383	0.0280777	0.518362	2.91405	Isoform of P62263, 40S ribosomal protein S14 (Fragment);40S ribosomal protein S14
ENSG00000284773;TMEM35B	A0A2R8YCV2;Q8NCS4		+	15.5169	14.8526	15.3695	15.2978	NaN	14.6554	NaN	14.7069	14.1016	14.2486	14.7764	NaN	14.165	14.0909	14.8635	14.193	14.0164	14.5813	13.5358	NaN	13.6446	UP000005640_9606_2020;UP000005640_9606_additional_2020			integral component of membrane	Complete proteome;Complete proteome {ECO:0000313|Proteomes:UP000005640};Membrane;Reference proteome;Reference proteome {ECO:0000313|Proteomes:UP000005640};Signal;Signal {ECO:0000256|SAM:SignalP};Transmembrane;Transmembrane helix		pAC_SVF	0.00292793	0.00420548	-0.738725	-6.4772	ENSG00000284773 readthrough, Uncharacterized protein;Transmembrane protein 35B
DOCK10	A0A2R8YD85;Q96BY6;Q96BY6-3		+	14.2958	14.1173	14.5525	13.9593	13.7181	14.432	15.7475	15.2861	NaN	15.4472	15.7089	16.3149	17.7741	16.5355	15.5587	14.2504	16.925	14.4773	NaN	NaN	NaN	UP000005640_9606_2020;UP000005640_9606_additional_2020	B cell homeostasis;dendritic spine morphogenesis;marginal zone B cell differentiation;positive regulation of GTPase activity;regulation of cell migration;small GTPase mediated signal transduction	guanyl-nucleotide exchange factor activity	cytoplasm;cytosol;dendritic spine;extracellular exosome;membrane;nucleoplasm;nucleus	Acetylation;Alternative splicing;Cell projection;Complete proteome;Complete proteome {ECO:0000313|Proteomes:UP000005640};Cytoplasm;ECO:0000213|MaxQB:A0A2R8YD85, ECO:0000213|PeptideAtlas:A0A2R8YD85};Guanine-nucleotide releasing factor;Nucleus;Phosphoprotein;Reference proteome;Reference proteome {ECO:0000313|Proteomes:UP000005640}		pAC_SVF	0.0099277	0.0119112	1.72692	4.03949	Isoform of Q96BY6, Dedicator of cytokinesis protein 10;Dedicator of cytokinesis protein 10;Isoform of Q96BY6, Isoform 3 of Dedicator of cytokinesis protein 10	Guanine nucleotide-exchange factor (GEF) that activatesCDC42 and RAC1 by exchanging bound GDP for free GTP. Essential fordendritic spine morphogenesis in Purkinje cells and in hippocampalneurons, via a CDC42-mediated pathway. Sustains B-celllymphopoiesis in secondary lymphoid tissues and regulatesFCER2/CD23 expression.
BPI	A0A2R8YDF1;P17213		+	14.8347	17.177	16.4685	18.2419	17.2751	18.6182	17.9726	NaN	12.5027	NaN	12.5992	13.2991	NaN	NaN	12.7999	NaN	NaN	14.1937	14.0445	12.9556	13.5261	UP000005640_9606_2020;UP000005640_9606_additional_2020	antibacterial humoral response;antimicrobial humoral immune response mediated by antimicrobial peptide;antimicrobial humoral response;cellular response to lipopolysaccharide;defense response to Gram-negative bacterium;immune response;negative regulation of interleukin-6 production;negative regulation of interleukin-8 production;negative regulation of macrophage activation;negative regulation of t…	lipopolysaccharide binding	azurophil granule lumen;cytoplasmic stress granule;extracellular exosome;extracellular region;membrane;specific granule lumen	3D-structure;Antibiotic;Antimicrobial;Complete proteome;Complete proteome {ECO:0000313|Proteomes:UP000005640};Direct protein sequencing;Disulfide bond;ECO:0000213|MaxQB:A0A2R8YDF1, ECO:0000213|PeptideAtlas:A0A2R8YDF1};Glycoprotein;Membrane;Polymorphism;Reference proteome;Reference proteome {ECO:0000313|Proteomes:UP000005640};Secreted;Signal		pAC_SVF	0.0101314	0.0121668	-4.76441	-9.85927	Isoform of P17213, Bactericidal permeability-increasing protein;Bactericidal permeability-increasing protein	this specificity may be explained by astrong affinity of the very basic N-terminal half for thenegatively charged lipopolysaccharides that are unique to theGram-negative bacterial outer envelope. Has antibacterial activityagainst the Gram-negative bacterium P.aeruginosa, this activity isinhibited by LPS from P.aeruginosa.;The cytotoxic action of BPI is limited to many speciesof Gram-negative bact…
GLUL	A0A2R8YDT1;P15104		+	16.4784	16.6343	16.227	16.4962	15.5568	15.8611	16.1344	16.5782	18.9913	19.2758	17.7835	17.1711	17.5929	18.6508	15.3798	18.5059	18.9037	17.342	17.1252	16.9115	17.5602	UP000005640_9606_2020;UP000005640_9606_additional_2020	ammonia assimilation cycle;angiogenesis;cell proliferation;cellular amino acid biosynthetic process;cellular response to starvation;glutamate catabolic process;glutamine biosynthetic process;neurotransmitter uptake;positive regulation of epithelial cell proliferation;positive regulation of insulin secretion;positive regulation of synaptic transmission, glutamatergic;protein homooligomerization;pr…	ATP binding;dynein light chain binding;glutamate binding;glutamate-ammonia ligase activity;identical protein binding;magnesium ion binding;manganese ion binding;protein-cysteine S-palmitoyltransferase activity	axon terminus;cytosol;extracellular exosome;glial cell projection;mitochondrion;myelin sheath;nucleus;perikaryon;plasma membrane;protein-containing complex;rough endoplasmic reticulum	3D-structure;Acetylation;Angiogenesis;ATP-binding;ATP-binding {ECO:0000256|RuleBase:RU004356};Cell membrane;Coiled coil {ECO:0000256|SAM:Coils};Complete proteome;Complete proteome {ECO:0000313|Proteomes:UP000005640};Cytoplasm;Disease mutation;ECO:0000213|MaxQB:A0A2R8YDT1, ECO:0000213|PeptideAtlas:A0A2R8YDT1};Endoplasmic reticulum;Ligase;Ligase {ECO:0000256|RuleBase:RU004356};Lipoprotein;Magnesium…		pAC_SVF	0.00254644	0.00365542	1.80796	4.96228	Isoform of P15104, Glutamine synthetase;Glutamine synthetase	Glutamine synthetase that catalyzes the ATP-dependentconversion of glutamate and ammonia to glutamine (PubMed:30158707,PubMed:16267323). Its role depends on tissue localization: in thebrain, it regulates the levels of toxic ammonia and convertsneurotoxic glutamate to harmless glutamine, whereas in the liver,it is one of the enzymes responsible for the removal of ammonia(By similarity). Essential …
SMARCE1	A0A2R8YES3;B4DGM3;Q969G3;Q969G3-3;Q969G3-4		+	15.7989	15.2885	15.4144	15.0121	14.4861	14.8395	12.5895	11.933	13.4246	13.0159	13.642	13.7956	13.4082	13.2336	14.377	14.45	14.9544	14.3558	14.655	14.4103	14.6115	UP000005640_9606_2020;UP000005640_9606_additional_2020	ATP-dependent chromatin remodeling;chromatin remodeling;negative regulation of transcription, DNA-templated;neurogenesis;nucleosome disassembly;regulation of transcription by RNA polymerase II	chromatin binding;DNA binding;DNA-binding transcription factor activity, RNA polymerase II-specific;N-acetyltransferase activity;nuclear receptor binding;protein N-terminus binding;RNA binding;transcription coactivator activity	nBAF complex;npBAF complex;nuclear chromatin;nuclear chromosome;nucleoplasm;nucleus;protein-containing complex;SWI/SNF complex	Alternative splicing;Chromatin regulator;Coiled coil;Coiled coil {ECO:0000256|SAM:Coils};Complete proteome;Complete proteome {ECO:0000313|Proteomes:UP000005640};Disease mutation;DNA-binding;ECO:0000213|MaxQB:A0A2R8YES3, ECO:0000213|PeptideAtlas:A0A2R8YES3};ECO:0000213|MaxQB:B4DGM3, ECO:0000213|PeptideAtlas:B4DGM3};ECO:0000256|SAAS:SAAS00879239};Isopeptide bond;Mental retardation;Methylation;Neuro…	BAF complex;BRD7-CBP-SWI\u2013SNF complex;BRD7-SWI\u2013SNF complex;BRG1-associated complex;Brg1-associated complex I;BRG1-SIN3A complex;BRG1-SIN3A-HDAC containing SWI/SNF remodeling complex I;Brm-associated complex;BRM-associated complex;BRM-SIN3A complex;BRM-SIN3A-HDAC complex;EBAFa complex;EBAFb complex;LARC complex (LCR-associated remodeling complex);NUMAC complex (nucleosomal methylation act…	pAC_SVF	0.0252547	0.0266844	-1.56799	-2.96086	Isoform of Q969G3, HMG box domain-containing protein;Isoform of Q969G3, HMG box domain-containing protein;SWI/SNF-related matrix-associated actin-dependent regulator of chromatin subfamily E member 1;Isoform of Q969G3, Isoform 3 of SWI/SNF-related matrix-associated actin-dependent regulator of chromatin subfamily E member 1;Isoform of Q969G3, Isoform 4 of SWI/SNF-related matrix-associated actin-d…	Involved in transcriptional activation and repression ofselect genes by chromatin remodeling (alteration of DNA-nucleosometopology). Component of SWI/SNF chromatin remodeling complexesthat carry out key enzymatic activities, changing chromatinstructure by altering DNA-histone contacts within a nucleosome inan ATP-dependent manner. Belongs to the neural progenitors-specific chromatin remodeling co…
NAV3	A0A2R8YFX5;H0YHA8;Q8IVL0;Q8IVL0-2;Q8IVL0-3		+	16.7899	17.1297	17.0406	16.55	15.6865	16.279	16.5896	13.3907	NaN	14.2272	13.3268	NaN	13.4137	13.498	14.1878	NaN	14.4003	18.1054	NaN	NaN	NaN	UP000005640_9606_2020;UP000005640_9606_additional_2020	negative regulation of cell migration;negative regulation of interleukin-2 production;negative regulation of microtubule depolymerization;nervous system development;neurogenesis;positive regulation of invadopodium disassembly;positive regulation of microtubule polymerization	ATP binding;microtubule binding	nuclear outer membrane	Alternative splicing;Chromosomal rearrangement;Coiled coil;Coiled coil {ECO:0000256|SAM:Coils};Complete proteome;Complete proteome {ECO:0000313|Proteomes:UP000005640};ECO:0000213|PeptideAtlas:A0A2R8YFX5};ECO:0000213|PeptideAtlas:H0YHA8};Membrane;Nucleus;Phosphoprotein;Polymorphism;Reference proteome;Reference proteome {ECO:0000313|Proteomes:UP000005640}		pAC_SVF	9.51783e-06	0.000208333	-3.07853	-28.1184	Isoform of Q8IVL0, AAA domain-containing protein;Isoform of Q8IVL0, AAA domain-containing protein (Fragment);Neuron navigator 3;Isoform of Q8IVL0, Isoform 2 of Neuron navigator 3;Isoform of Q8IVL0, Isoform 3 of Neuron navigator 3	May regulate IL2 production by T-cells. May be involvedin neuron regeneration.
ARHGEF7	A0A2R8YG42		+	16.3781	16.4719	16.5303	15.6962	14.8575	15.9542	15.7661	14.8153	15.0732	14.6189	14.804	15.2512	14.8696	14.8611	15.6796	15.5336	15.2009	14.8743	15.5311	14.5446	15.057	UP000005640_9606_additional_2020	intracellular signal transduction;regulation of Rho protein signal transduction	Rho guanyl-nucleotide exchange factor activity		Coiled coil {ECO:0000256|SAM:Coils};Complete proteome {ECO:0000313|Proteomes:UP000005640};ECO:0000213|MaxQB:A0A2R8YG42, ECO:0000213|PeptideAtlas:A0A2R8YG42};ECO:0000256|SAAS:SAAS00959136};Guanine-nucleotide releasing factor {ECO:0000256|SAAS:SAAS01126870};Reference proteome {ECO:0000313|Proteomes:UP000005640}		pAC_SVF	0.00922957	0.0112626	-1.05155	-3.77544	Isoform of Q14155, Rho guanine nucleotide exchange factor 7
SLC19A3	A0A2R8YHG5;Q9BZV2		+	14.428	14.797	15.4579	14.9077	15.5244	14.5497	13.6661	16.9022	17.5084	18.0516	17.1196	17.6169	16.9107	17.2663	16.2399	16.9312	16.9315	16.5071	16.8255	16.0047	15.2947	UP000005640_9606_2020;UP000005640_9606_additional_2020	thiamine transmembrane transport;thiamine transport;thiamine-containing compound metabolic process;transmembrane transport	thiamine transmembrane transporter activity	integral component of membrane;plasma membrane	Complete proteome;Complete proteome {ECO:0000313|Proteomes:UP000005640};Disease mutation;ECO:0000213|PeptideAtlas:A0A2R8YHG5};Glycoprotein;Membrane;Membrane {ECO:0000256|SAM:Phobius};Polymorphism;Reference proteome;Reference proteome {ECO:0000313|Proteomes:UP000005640};Transmembrane;Transmembrane {ECO:0000256|SAM:Phobius};Transmembrane helix;Transmembrane helix {ECO:0000256|SAM:Phobius};Transport		pAC_SVF	9.46616e-06	0.000210526	2.57782	13.6834	Isoform of Q9BZV2, Thiamine transporter 2;Thiamine transporter 2	Mediates high affinity thiamine uptake, probably via aproton anti-port mechanism. Has no folate transport activity
EEF1A2	A0A2U3TZH3;Q05639		+	17.4559	17.0817	16.8044	16.5427	16.6963	16.0599	15.5387	18.7045	17.8891	18.2265	17.9749	17.9791	17.9379	18.0106	17.8517	17.3559	16.8731	16.7388	16.7333	16.1853	16.494	UP000005640_9606_2020;UP000005640_9606_additional_2020	positive regulation of apoptotic process;positive regulation of lipid kinase activity;regulation of chaperone-mediated autophagy;response to electrical stimulus;response to inorganic substance;translation;translational elongation	GTP binding;GTPase activity;protein kinase binding;translation elongation factor activity;translation factor activity, RNA binding	cytoplasm;cytoplasmic side of lysosomal membrane;eukaryotic translation elongation factor 1 complex;myelin sheath;neuronal cell body;synapse	3D-structure;Acetylation;Autism spectrum disorder;Complete proteome;Complete proteome {ECO:0000313|Proteomes:UP000005640};Disease mutation;ECO:0000213|MaxQB:A0A2U3TZH3, ECO:0000213|PeptideAtlas:A0A2U3TZH3};Elongation factor;Elongation factor {ECO:0000256|RuleBase:RU000325};Epilepsy;GTP-binding;GTP-binding {ECO:0000256|RuleBase:RU000325};Mental retardation;Methylation;Nucleotide-binding;Nucleotide…		pAC_SVF	0.000287865	0.000384755	1.50612	7.51276	Isoform of Q05639, Elongation factor 1-alpha;Elongation factor 1-alpha 2	This protein promotes the GTP-dependent binding ofaminoacyl-tRNA to the A-site of ribosomes during proteinbiosynthesis.
CD59;ENSG00000284969;CD59;CD59	A0A2U3TZL5;E9PNW4;P13987;P13987-2		+	18.2225	18.1365	18.4131	17.4843	17.3594	17.9651	17.9029	16.1041	16.2718	16.3309	16.2085	16.7051	10.02	16.1445	16.709	17.2464	17.462	17.0588	16.009	16.0639	15.8115	UP000005640_9606_2020;UP000005640_9606_additional_2020	blood coagulation;cell surface receptor signaling pathway;COPII vesicle coating;endoplasmic reticulum to Golgi vesicle-mediated transport;negative regulation of activation of membrane attack complex;neutrophil degranulation;regulation of complement activation	complement binding	anchored component of external side of plasma membrane;cell surface;endoplasmic reticulum membrane;endoplasmic reticulum-Golgi intermediate compartment membrane;ER to Golgi transport vesicle membrane;extracellular exosome;extracellular space;focal adhesion;Golgi membrane;membrane;plasma membrane;specific granule membrane;tertiary granule membrane;transport vesicle;vesicle	3D-structure;Cell membrane;Complete proteome;Complete proteome {ECO:0000313|Proteomes:UP000005640};Direct protein sequencing;Disease mutation;Disulfide bond;Glycation;Glycoprotein;GPI-anchor;Hereditary hemolytic anemia;Lipoprotein;Membrane;Proteomics identification {ECO:0000213|PeptideAtlas:E9PNW4};Reference proteome;Reference proteome {ECO:0000313|Proteomes:UP000005640};Secreted;Signal;Signal {E…		pAC_SVF	0.0338381	0.0338189	-2.52841	-2.73771	Isoform of P13987, CD59 glycoprotein (Fragment);ENSG00000284969 readthrough, CD59 glycoprotein;CD59 glycoprotein;Isoform of P13987, Isoform 2 of CD59 glycoprotein	Potent inhibitor of the complement membrane attackcomplex (MAC) action. Acts by binding to the C8 and/or C9complements of the assembling MAC, thereby preventingincorporation of the multiple copies of C9 required for completeformation of the osmolytic pore. This inhibitor appears to bespecies-specific. Involved in signal transduction for T-cellactivation complexed to a protein tyrosine kinase.The …
GPI	A0A2U3TZU2;P06744		+	18.3462	18.5045	18.1127	18.4426	17.83	18.9551	18.1671	19.3691	18.9795	19.271	19.0878	19.0762	19.0192	19.0597	19.7166	19.4535	19.3442	18.9952	19.0901	18.3661	18.1383	UP000005640_9606_2020;UP000005640_9606_additional_2020	aldehyde catabolic process;canonical glycolysis;carbohydrate metabolic process;erythrocyte homeostasis;gluconeogenesis;glucose 6-phosphate metabolic process;glucose homeostasis;glycolytic process;hemostasis;humoral immune response;in utero embryonic development;learning or memory;mesoderm formation;methylglyoxal biosynthetic process;negative regulation of cysteine-type endopeptidase activity invo…	cytokine activity;glucose-6-phosphate isomerase activity;growth factor activity;intramolecular transferase activity;monosaccharide binding;ubiquitin protein ligase binding	ciliary membrane;cytosol;extracellular exosome;extracellular region;ficolin-1-rich granule lumen;membrane;myelin sheath;neuron projection;nucleoplasm;plasma membrane;secretory granule lumen	3D-structure;Acetylation;Alternative splicing;Complete proteome;Complete proteome {ECO:0000313|Proteomes:UP000005640};Cytokine;Cytoplasm;Direct protein sequencing;Disease mutation;ECO:0000213|MaxQB:A0A2U3TZU2, ECO:0000213|PeptideAtlas:A0A2U3TZU2};Gluconeogenesis;Gluconeogenesis {ECO:0000256|RuleBase:RU000612};Glycolysis;Glycolysis {ECO:0000256|RuleBase:RU000612};Growth factor;Hereditary hemolytic…		pAC_SVF	0.00255218	0.00364248	0.786328	4.96003	Isoform of P06744, Glucose-6-phosphate isomerase;Glucose-6-phosphate isomerase	Besides it's role as a glycolytic enzyme, mammalian GPIcan function as a tumor-secreted cytokine and an angiogenic factor(AMF) that stimulates endothelial cell motility. GPI is also aneurotrophic factor (Neuroleukin) for spinal and sensory neurons
PNPLA6	A0A384DVU0;Q8IY17;Q8IY17-2;Q8IY17-3		+	15.1274	14.8682	14.738	14.9646	13.505	14.3704	14.7431	13.8495	13.3921	13.5093	13.7473	13.4926	13.778	13.8571	13.9231	13.8672	13.3646	13.3179	14.4596	NaN	NaN	UP000005640_9606_2020;UP000005640_9606_additional_2020	glycerophospholipid catabolic process;lipid catabolic process;phosphatidylcholine metabolic process	lysophospholipase activity	endoplasmic reticulum;endoplasmic reticulum membrane;integral component of membrane;membrane	Alternative splicing;Complete proteome;Complete proteome {ECO:0000313|Proteomes:UP000005640};Disease mutation;Dwarfism;ECO:0000213|MaxQB:A0A384DVU0, ECO:0000213|PeptideAtlas:A0A384DVU0};ECO:0000256|SAAS:SAAS00775597};Endoplasmic reticulum;Glycoprotein;Hereditary spastic paraplegia;Hydrolase;Hydrolase {ECO:0000256|PROSITE-ProRule:PRU01161};Hypogonadotropic hypogonadism;Lipid degradation;Lipid degr…		pAC_SVF	0.00248928	0.00364222	-0.955847	-4.985	Isoform of Q8IY17, Patatin-like phospholipase domain-containing protein 6;Patatin-like phospholipase domain-containing protein 6;Isoform of Q8IY17, Isoform 2 of Patatin-like phospholipase domain-containing protein 6;Isoform of Q8IY17, Isoform 3 of Patatin-like phospholipase domain-containing protein 6	Phospholipase B that deacylates intracellularphosphatidylcholine (PtdCho), generating glycerophosphocholine(GroPtdCho). This deacylation occurs at both sn-2 and sn-1positions of PtdCho. Its specific chemical modification by certainorganophosphorus (OP) compounds leads to distal axonopathy
MTHFD1	A0A384N5Y3;F5H2F4;V9GYY3		+	14.8875	NaN	14.809	NaN	NaN	NaN	NaN	16.4023	NaN	16.5603	16.6455	NaN	NaN	NaN	16.5238	NaN	16.8168	16.5183	NaN	NaN	NaN	UP000005640_9606_additional_2020		ATP binding;formate-tetrahydrofolate ligase activity;methylenetetrahydrofolate dehydrogenase (NADP+) activity	cytosol	Complete proteome {ECO:0000313|Proteomes:UP000005640};ECO:0000213|MaxQB:F5H2F4, ECO:0000213|PeptideAtlas:F5H2F4};ECO:0000213|MaxQB:V9GYY3, ECO:0000213|PeptideAtlas:V9GYY3};Reference proteome {ECO:0000313|Proteomes:UP000005640}		pAC_SVF	0.0460155	0.0435099	1.63307	13.8108	Isoform of P11586, C-1-tetrahydrofolate synthase, cytoplasmic;Isoform of P11586, C-1-tetrahydrofolate synthase, cytoplasmic;Isoform of P11586, C-1-tetrahydrofolate synthase, cytoplasmic
CREG1	A0A3B3IRL2;O75629		+	16.2931	16.8839	16.7183	17.3376	NaN	17.2441	15.5497	13.6359	13.9299	13.5856	NaN	13.7226	13.5763	13.7261	15.0549	15.5019	15.7718	15.1629	14.8452	NaN	NaN	UP000005640_9606_2020;UP000005640_9606_additional_2020	cell proliferation;multicellular organism development;neutrophil degranulation;regulation of growth;regulation of transcription by RNA polymerase II	cofactor binding;transcription corepressor activity;transcription factor binding	azurophil granule lumen;extracellular exosome;extracellular region;extracellular space;transcription factor complex	3D-structure;Complete proteome;Complete proteome {ECO:0000313|Proteomes:UP000005640};Direct protein sequencing;ECO:0000213|MaxQB:A0A3B3IRL2, ECO:0000213|PeptideAtlas:A0A3B3IRL2};Glycoprotein;Growth regulation;Reference proteome;Reference proteome {ECO:0000313|Proteomes:UP000005640};Secreted;Signal;Signal {ECO:0000256|SAM:SignalP}		pAC_SVF	0.000725446	0.000974967	-2.84704	-9.36054	Isoform of O75629, Cellular repressor of E1A-stimulated genes 1, isoform CRA_a;Protein CREG1	May contribute to the transcriptional control of cellgrowth and differentiation. Antagonizes transcriptional activationand cellular transformation by the adenovirus E1A protein. Thetranscriptional control activity of cell growth requiresinteraction with IGF2R.
COX7B	A0A3B3IRN8;A0A3B3ITX0;P24311		+	17.777	18.0176	17.5756	17.4601	17.258	17.6141	16.8442	16.7983	17.7671	17.0994	17.2155	17.3457	17.273	16.3444	17.8242	18.0566	17.599	17.0144	17.1765	16.6835	15.9772	UP000005640_9606_2020;UP000005640_9606_additional_2020	central nervous system development	cytochrome-c oxidase activity	integral component of membrane;mitochondrial inner membrane;mitochondrial respirasome;respiratory chain complex IV	Complete proteome;Complete proteome {ECO:0000313|Proteomes:UP000005640};Direct protein sequencing;ECO:0000213|PeptideAtlas:A0A3B3IRN8};ECO:0000213|PeptideAtlas:A0A3B3ITX0};Membrane;Membrane {ECO:0000256|SAM:Phobius};Mitochondrion;Mitochondrion inner membrane;Reference proteome;Reference proteome {ECO:0000313|Proteomes:UP000005640};Transit peptide;Transmembrane;Transmembrane {ECO:0000256|SAM:Phobi…		pAC_SVF	0.0201857	0.0216966	-0.386173	-3.13539	Isoform of P24311, Cytochrome c oxidase subunit 7B, mitochondrial;Isoform of P24311, Cytochrome c oxidase subunit 7B, mitochondrial;Cytochrome c oxidase subunit 7B, mitochondrial	This protein is one of the nuclear-coded polypeptidechains of cytochrome c oxidase, the terminal oxidase inmitochondrial electron transport. Plays a role in proper centralnervous system (CNS) development in vertebrates
SSR1	A0A3B3IRT8;C9IZQ1;C9J3L8;C9J5W0;E9PAL7;P43307		+	19.7431	19.8086	19.7477	19.412	17.9737	19.2449	18.0226	16.7988	17.8277	16.7051	16.9241	16.6183	17.1948	16.8792	17.2959	18.8984	17.5398	17.6199	16.9956	16.3854	16.1682	UP000005640_9606_2020;UP000005640_9606_additional_2020	cotranslational protein targeting to membrane;IRE1-mediated unfolded protein response;positive regulation of cell proliferation		endoplasmic reticulum;endoplasmic reticulum membrane;integral component of membrane	Alternative splicing;Calcium;Complete proteome;Complete proteome {ECO:0000313|Proteomes:UP000005640};Direct protein sequencing;ECO:0000213|MaxQB:A0A3B3IRT8, ECO:0000213|PeptideAtlas:A0A3B3IRT8};ECO:0000213|MaxQB:C9IZQ1, ECO:0000213|PeptideAtlas:C9IZQ1};ECO:0000213|MaxQB:C9J3L8, ECO:0000213|PeptideAtlas:C9J3L8};ECO:0000213|MaxQB:C9J5W0, ECO:0000213|PeptideAtlas:C9J5W0};ECO:0000213|MaxQB:E9PAL7, EC…		pAC_SVF	0.000245009	0.000364341	-2.1435	-7.7359	Isoform of P43307, Signal sequence receptor subunit alpha;Isoform of P43307, Signal sequence receptor subunit alpha;Isoform of P43307, Signal sequence receptor subunit alpha;Isoform of P43307, Signal sequence receptor subunit alpha;Isoform of P43307, Signal sequence receptor subunit alpha;Translocon-associated protein subunit alpha	TRAP proteins are part of a complex whose function is tobind calcium to the ER membrane and thereby regulate the retentionof ER resident proteins. May be involved in the recycling of thetranslocation apparatus after completion of the translocationprocess or may function as a membrane-bound chaperone facilitatingfolding of translocated proteins.
TCOF1	A0A3B3IS06;E7ETY2;Q13428-3;Q13428-7;Q13428-8		+	15.9646	15.7818	15.2196	15.3245	14.3916	15.4294	15.025	NaN	13.701	13.7927	14.268	14.2207	14.0267	NaN	15.2741	14.413	14.4019	13.881	14.3354	13.3419	NaN	UP000005640_9606_additional_2020	neural crest cell development;neural crest formation;regulation of translation;skeletal system development	protein heterodimerization activity;RNA binding;RNA polymerase I core binding;scaffold protein binding;transporter activity	cytosol;fibrillar center;nucleolus;nucleus	Acetylation;Alternative splicing;Coiled coil {ECO:0000256|SAM:Coils};Complete proteome;Complete proteome {ECO:0000313|Proteomes:UP000005640};Direct protein sequencing;Disease mutation;ECO:0000213|MaxQB:A0A3B3IS06, ECO:0000213|PeptideAtlas:A0A3B3IS06};ECO:0000213|MaxQB:E7ETY2, ECO:0000213|PeptideAtlas:E7ETY2};Isopeptide bond;Nucleus;Phosphoprotein;Polymorphism;Reference proteome;Reference proteome…	Nop56p-associated pre-rRNA complex	pAC_SVF	0.0170006	0.019657	-1.22756	-3.93714	Isoform of Q13428, LisH domain-containing protein (Fragment);Isoform of Q13428, LisH domain-containing protein;Isoform of Q13428, Isoform 3 of Treacle protein;Isoform of Q13428, Isoform 7 of Treacle protein;Isoform of Q13428, Isoform 8 of Treacle protein	Nucleolar protein that acts as a regulator of RNApolymerase I by connecting RNA polymerase I with enzymesresponsible for ribosomal processing and modification(PubMed:12777385, PubMed:26399832). Required for neural crestspecification: following monoubiquitination by the BCR(KBTBD8)complex, associates with NOLC1 and acts as a platform to connectRNA polymerase I with enzymes responsible for ribosoma…
ECE1	A0A3B3ISF9;P42892;P42892-2;P42892-3;P42892-4		+	15.0969	15.3579	15.5582	15.1757	14.8693	14.9068	14.8193	13.4305	14.0016	14.1479	14.0923	14.8451	13.8704	14.1816	14.1619	14.7419	14.3835	14.13	14.6804	13.4354	14.0888	UP000005640_9606_2020;UP000005640_9606_additional_2020	bradykinin catabolic process;calcitonin catabolic process;ear development;embryonic digit morphogenesis;endothelin maturation;heart development;hormone catabolic process;peptide hormone processing;pharyngeal system development;positive regulation of receptor recycling;protein processing;regulation of systemic arterial blood pressure by endothelin;regulation of vasoconstriction;substance P catabol…	endopeptidase activity;metalloendopeptidase activity;peptide hormone binding;protein homodimerization activity;zinc ion binding	early endosome;endosome;external side of plasma membrane;extracellular exosome;integral component of membrane;intrinsic component of endosome membrane;lysosomal membrane;membrane;perinuclear region of cytoplasm;plasma membrane;vesicle;Weibel-Palade body	3D-structure;Alternative splicing;Cell membrane;Complete proteome;Complete proteome {ECO:0000313|Proteomes:UP000005640};Disease mutation;Disulfide bond;ECO:0000213|MaxQB:A0A3B3ISF9, ECO:0000213|PeptideAtlas:A0A3B3ISF9};Glycoprotein;Hirschsprung disease;Hydrolase;Membrane;Membrane {ECO:0000256|SAM:Phobius};Metal-binding;Metalloprotease;Phosphoprotein;Polymorphism;Protease;Reference proteome;Refere…		pAC_SVF	0.0025902	0.00366431	-1.03068	-4.94527	Isoform of P42892, Endothelin-converting enzyme 1;Endothelin-converting enzyme 1;Isoform of P42892, Isoform A of Endothelin-converting enzyme 1;Isoform of P42892, Isoform C of Endothelin-converting enzyme 1;Isoform of P42892, Isoform D of Endothelin-converting enzyme 1	Converts big endothelin-1 to endothelin-1
IDE	A0A3B3ISG5;P14735		+	14.727	14.7882	14.6137	14.7567	14.7433	14.9159	15.1358	14.7451	14.8663	13.9633	14.5057	14.4855	14.7072	14.3573	14.6353	14.8479	14.4197	14.548	14.478	14.4837	14.5035	UP000005640_9606_2020;UP000005640_9606_additional_2020	amyloid-beta clearance;amyloid-beta clearance by cellular catabolic process;amyloid-beta metabolic process;bradykinin catabolic process;determination of adult lifespan;hormone catabolic process;insulin catabolic process;insulin metabolic process;insulin receptor signaling pathway;negative regulation of proteolysis;positive regulation of protein catabolic process;positive regulation of protein oli…	amyloid-beta binding;ATP binding;ATPase activity;beta-endorphin binding;identical protein binding;insulin binding;metalloendopeptidase activity;peptide binding;protein homodimerization activity;signaling receptor binding;ubiquitin-dependent protein binding;virus receptor activity;zinc ion binding	basolateral plasma membrane;cell surface;cytoplasm;cytosol;cytosolic proteasome complex;external side of plasma membrane;extracellular exosome;extracellular space;mitochondrion;nucleus;peroxisomal matrix;peroxisome	3D-structure;Allosteric enzyme;Alternative splicing;ATP-binding;Cell membrane;Complete proteome;Complete proteome {ECO:0000313|Proteomes:UP000005640};Cytoplasm;Direct protein sequencing;ECO:0000213|MaxQB:A0A3B3ISG5, ECO:0000213|PeptideAtlas:A0A3B3ISG5};Host cell receptor for virus entry;Host-virus interaction;Hydrolase;Membrane;Metal-binding;Metalloprotease;Nucleotide-binding;Protease;Receptor;Re…		pAC_SVF	0.050888	0.0477295	-0.292872	-2.43396	Isoform of P14735, Insulin-degrading enzyme;Insulin-degrading enzyme	Plays a role in the cellular breakdown of insulin, IAPP,glucagon, bradykinin, kallidin and other peptides, and therebyplays a role in intercellular peptide signaling. Degrades amyloidformed by APP and IAPP. May play a role in the degradation andclearance of naturally secreted amyloid beta-protein by neuronsand microglia.
VKORC1L1	A0A3B3ISV4		+	17.5399	17.2509	16.9654	16.8082	15.371	15.9342	16.9209	18.1243	17.7337	17.662	17.4211	17.7048	17.5765	16.8377	18.3701	17.7115	17.0303	16.9999	17.238	16.3209	16.0605	UP000005640_9606_additional_2020				Complete proteome {ECO:0000313|Proteomes:UP000005640};ECO:0000213|MaxQB:A0A3B3ISV4, ECO:0000213|PeptideAtlas:A0A3B3ISV4};Membrane {ECO:0000256|SAM:Phobius};Reference proteome {ECO:0000313|Proteomes:UP000005640};Transmembrane {ECO:0000256|SAM:Phobius};Transmembrane helix {ECO:0000256|SAM:Phobius}		pAC_SVF	0.0268759	0.0280854	0.895676	2.91298	Isoform of Q8N0U8, Vitamin-K-epoxide reductase (warfarin-sensitive)
ENSG00000285942;LRRC57;LRRC57	A0A3B3ISV5;H3BSW0;Q8N9N7		+	15.3906	14.9046	15.2156	15.1828	14.6432	15.2124	14.5424	15.787	15.3109	15.8984	15.7748	15.9971	15.8896	15.149	15.3947	15.138	15.1721	15.3007	15.4382	15.2927	15.8101	UP000005640_9606_2020;UP000005640_9606_additional_2020			extracellular exosome;membrane	Complete proteome;Complete proteome {ECO:0000313|Proteomes:UP000005640};Leucine-rich repeat;Lipoprotein;Membrane;Myristate;Reference proteome;Reference proteome {ECO:0000313|Proteomes:UP000005640};Repeat		pAC_SVF	0.00146826	0.00268894	0.673595	5.5336	ENSG00000285942 readthrough, Uncharacterized protein;Isoform of Q8N9N7, Leucine-rich repeat-containing protein 57 (Fragment);Leucine-rich repeat-containing protein 57
LMBRD1	A0A3B3IT31;Q9NUN5;Q9NUN5-3		+	14.1337	13.3422	13.885	13.5926	13.5375	13.0488	12.9272	12.643	12.8703	12.7376	12.6372	12.8464	12.7042	11.9146	13.5968	13.4776	13.0933	12.4095	13.1307	NaN	NaN	UP000005640_9606_2020;UP000005640_9606_additional_2020	cobalamin metabolic process;viral process	cobalamin binding;cobalamin-transporting ATPase activity;insulin receptor binding	clathrin-coated endocytic vesicle;integral component of membrane;lysosomal membrane;membrane;plasma membrane	Alternative splicing;Cobalamin;Cobalt;Complete proteome;Complete proteome {ECO:0000313|Proteomes:UP000005640};ECO:0000213|MaxQB:A0A3B3IT31, ECO:0000213|PeptideAtlas:A0A3B3IT31};ECO:0000256|SAM:Phobius};Glycoprotein;Host-virus interaction;Lysosome;Membrane;Membrane {ECO:0000256|SAAS:SAAS00074693, ECO:0000256|SAM:Phobius};Phosphoprotein;Polymorphism;Reference proteome;Reference proteome {ECO:000031…		pAC_SVF	0.00116382	0.00196429	-0.873405	-5.78809	Isoform of Q9NUN5, Lysosomal cobalamin transport escort protein LMBD1;Lysosomal cobalamin transport escort protein LMBD1;Isoform of Q9NUN5, Isoform 3 of Lysosomal cobalamin transport escort protein LMBD1	Probable lysosomal cobalamin transporter. Required toexport cobalamin from lysosomes allowing its conversion tocofactors.
BLM	A0A3B3IT82;H0YNU5;P54132		+	17.431	17.1356	17.0714	16.8975	NaN	16.7435	16.5354	14.2911	NaN	14.7439	14.3048	14.3912	14.4948	14.4761	15.1597	15.2411	14.7585	NaN	15.3199	NaN	NaN	UP000005640_9606_2020;UP000005640_9606_additional_2020	alpha-beta T cell differentiation;cellular response to camptothecin;cellular response to DNA damage stimulus;cellular response to hydroxyurea;cellular response to ionizing radiation;DNA double-strand break processing;DNA duplex unwinding;DNA recombination;DNA repair;DNA replication;DNA synthesis involved in DNA repair;double-strand break repair via homologous recombination;double-strand break rep…	8-hydroxy-2'-deoxyguanosine DNA binding;annealing helicase activity;ATP binding;ATPase activity;ATP-dependent 3'-5' DNA helicase activity;ATP-dependent DNA helicase activity;ATP-dependent helicase activity;bubble DNA binding;DNA binding;DNA helicase activity;DNA-dependent ATPase activity;forked DNA-dependent helicase activity;four-way junction DNA binding;four-way junction helicase activity;G-qua…	chromosome;cytoplasm;cytosol;lateral element;nuclear chromosome;nuclear matrix;nucleolus;nucleoplasm;nucleus;PML body;pronucleus;replication fork	3D-structure;Acetylation;ATP-binding;Coiled coil {ECO:0000256|SAM:Coils};Complete proteome;Complete proteome {ECO:0000313|Proteomes:UP000005640};Disease mutation;DNA damage;DNA repair;DNA replication;DNA-binding;Dwarfism;ECO:0000213|MaxQB:A0A3B3IT82, ECO:0000213|PeptideAtlas:A0A3B3IT82};ECO:0000213|MaxQB:H0YNU5, ECO:0000213|PeptideAtlas:H0YNU5};Helicase;Hydrolase;Isopeptide bond;Metal-binding;Nuc…	BASC (Ab 80) complex (BRCA1-associated genome surveillance complex);BASC complex (BRCA1-associated genome surveillance complex);BLM complex II;BLM complex III;BLM-RAD51L3-XRCC2 complex;BLM-TOP3A complex;BLM-TRF2 complex;BRAFT complex;FA complex (Fanconi anemia complex);MSH2/6-BLM-p53-RAD51 complex;PTIP-DNA damage response complex	pAC_SVF	0.00018995	0.000357298	-2.47361	-13.206	Isoform of P54132, DNA helicase;Isoform of P54132, DNA helicase;Bloom syndrome protein	ATP-dependent DNA helicase that unwinds single- anddouble-stranded DNA in a 3'-5' direction (PubMed:9388193,PubMed:24816114, PubMed:25901030). Participates in DNA replicationand repair (PubMed:12019152, PubMed:21325134, PubMed:23509288).Involved in 5'-end resection of DNA during double-strand break(DSB) repair: unwinds DNA and recruits DNA2 which mediates thecleavage of 5'-ssDNA (PubMed:21325134)…
TJP2	A0A3B3ITE1;Q9UDY2		+	14.8848	14.4434	14.1104	13.2166	12.8851	13.779	13.1927	14.6511	15.3779	15.1247	15.2816	15.0162	15.1145	14.8383	14.8426	15.0235	14.8847	14.4962	14.8257	14.1776	14.179	UP000005640_9606_2020;UP000005640_9606_additional_2020	establishment of endothelial intestinal barrier;hippo signaling;intestinal absorption;regulation of membrane permeability	cadherin binding;guanylate kinase activity;protein binding, bridging;protein domain specific binding	adherens junction;bicellular tight junction;cell junction;cytosol;nucleoplasm;plasma membrane	3D-structure;Alternative promoter usage;Alternative splicing;Cell junction;Cell membrane;Complete proteome;Complete proteome {ECO:0000313|Proteomes:UP000005640};Disease mutation;ECO:0000213|MaxQB:A0A3B3ITE1, ECO:0000213|PeptideAtlas:A0A3B3ITE1};ECO:0000256|SAAS:SAAS00071823};Intrahepatic cholestasis;Membrane;Nucleus;Phosphoprotein;Polymorphism;Reference proteome;Reference proteome {ECO:0000313|Pr…		pAC_SVF	0.00609064	0.00805785	1.27034	4.13823	Isoform of Q9UDY2, Tight junction protein ZO-2 (Fragment);Tight junction protein ZO-2	Plays a role in tight junctions and adherens junctions.
PCOLCE2	A0A3B3ITE8;C9JYX9;Q9UKZ9		+	14.6283	14.9634	14.4047	14.0258	13.03	14.0754	12.9166	13.8728	13.3532	NaN	12.8023	13.1216	13.6227	12.4643	15.1658	14.9112	14.5477	NaN	14.3962	14.7672	13.2307	UP000005640_9606_2020;UP000005640_9606_additional_2020	cellular response to leukemia inhibitory factor	collagen binding;heparin binding;peptidase activator activity	extracellular region	Complete proteome;Complete proteome {ECO:0000313|Proteomes:UP000005640};Direct protein sequencing;Disulfide bond;ECO:0000213|PeptideAtlas:A0A3B3ITE8};ECO:0000213|PeptideAtlas:C9JYX9};ECO:0000256|SAAS:SAAS01008102};Glycoprotein;Heparin-binding;Polymorphism;Reference proteome;Reference proteome {ECO:0000313|Proteomes:UP000005640};Repeat;Secreted;Signal;Signal {ECO:0000256|SAM:SignalP}		pAC_SVF	0.0316493	0.031925	-0.733756	-2.95643	Isoform of Q9UKZ9, Procollagen C-endopeptidase enhancer 2;Isoform of Q9UKZ9, Procollagen C-endopeptidase enhancer 2;Procollagen C-endopeptidase enhancer 2	Binds to the C-terminal propeptide of types I and IIprocollagens and may enhance the cleavage of that propeptide byBMP1.
MMAA	A0A3B3ITP4;Q495G5;Q8IVH4		+	15.104	14.9889	15.165	14.8871	14.3812	14.5227	14.4239	14.5123	14.7767	14.6007	14.7127	14.3749	14.4281	14.1072	14.6795	14.7334	14.5963	14.4204	14.6793	14.8556	13.8861	UP000005640_9606_2020;UP000005640_9606_additional_2020	cobalamin biosynthetic process;cobalamin metabolic process	GTP binding;GTPase activity;identical protein binding;protein homodimerization activity	mitochondrial matrix	3D-structure;Chaperone;Complete proteome;Complete proteome {ECO:0000313|Proteomes:UP000005640};Disease mutation;ECO:0000213|MaxQB:A0A3B3ITP4, ECO:0000213|PeptideAtlas:A0A3B3ITP4};ECO:0000213|MaxQB:Q495G5, ECO:0000213|PeptideAtlas:Q495G5};GTP-binding;Hydrolase;Mitochondrion;Nucleotide-binding;Polymorphism;Reference proteome;Reference proteome {ECO:0000313|Proteomes:UP000005640};Transit peptide	MMAA-MUT complex	pAC_SVF	0.0166292	0.0193623	-0.280022	-3.28926	Isoform of Q8IVH4, Methylmalonic aciduria type A protein, mitochondrial;Isoform of Q8IVH4, MMAA protein;Methylmalonic aciduria type A protein, mitochondrial	GTPase, binds and hydrolyzes GTP (PubMed:28497574,PubMed:20876572). Involved in intracellular vitamin B12metabolism, mediates the transport of cobalamin (Cbl) intomitochondria for the final steps of adenosylcobalamin (AdoCbl)synthesis. Functions as a G-protein chaperone that assists AdoCblcofactor delivery from MMAB to the methylmalonyl-CoA mutase (MMUT)and reactivation of the enzyme during catal…
FARS2	A0A3B3ITR6;O95363		+	12.9753	12.9033	12.9571	12.4667	NaN	12.8016	NaN	12.4092	12.7809	12.8472	11.8196	12.4202	12.6162	NaN	13.1679	12.1906	11.6264	NaN	NaN	NaN	NaN	UP000005640_9606_2020;UP000005640_9606_additional_2020	phenylalanyl-tRNA aminoacylation;tRNA aminoacylation for protein translation;tRNA processing	ATP binding;phenylalanine-tRNA ligase activity;tRNA binding	cytoplasm;mitochondrial matrix;mitochondrion	3D-structure;Acetylation;Aminoacyl-tRNA synthetase;ATP-binding;Complete proteome;Complete proteome {ECO:0000313|Proteomes:UP000005640};Disease mutation;ECO:0000213|MaxQB:A0A3B3ITR6, ECO:0000213|PeptideAtlas:A0A3B3ITR6};Hereditary spastic paraplegia;Ligase;Mitochondrion;Neurodegeneration;Nucleotide-binding;Polymorphism;Primary mitochondrial disease;Protein biosynthesis;Reference proteome;Reference…		pAC_SVF	0.0481048	0.0454184	-0.326183	-2.81433	Isoform of O95363, Phenylalanyl-tRNA synthetase;Phenylalanine--tRNA ligase, mitochondrial	Is responsible for the charging of tRNA(Phe) withphenylalanine in mitochondrial translation. To a lesser extent,also catalyzes direct attachment of m-Tyr (an oxidized version ofPhe) to tRNA(Phe), thereby opening the way for delivery of themisacylated tRNA to the ribosome and incorporation of ROS-damagedamino acid into proteins.
RAB12	A0A3B3ITT1;Q6IQ22		+	15.0132	14.519	14.7566	14.5644	13.8233	14.5588	13.7865	15.0588	14.8142	15.109	14.9988	14.9583	15.2781	14.8238	15.0784	14.8388	14.7061	14.2693	14.9225	14.1483	14.5521	UP000005640_9606_2020;UP000005640_9606_additional_2020	autophagy;cellular protein catabolic process;cellular response to interferon-gamma;endoplasmic reticulum to Golgi vesicle-mediated transport;endosome to lysosome transport;intracellular protein transport;positive regulation of macroautophagy;Rab protein signal transduction	GDP binding;GTP binding;GTPase activity	autophagosome;cytosol;endoplasmic reticulum membrane;Golgi membrane;lysosomal membrane;lysosome;phagocytic vesicle;recycling endosome membrane;trans-Golgi network	3D-structure;Acetylation;Autophagy;Complete proteome;Complete proteome {ECO:0000313|Proteomes:UP000005640};Cytoplasmic vesicle;ECO:0000213|MaxQB:A0A3B3ITT1, ECO:0000213|PeptideAtlas:A0A3B3ITT1};Endosome;Golgi apparatus;GTP-binding;Lipoprotein;Lysosome;Membrane;Nucleotide-binding;Phosphoprotein;Prenylation;Protein transport;Reference proteome;Reference proteome {ECO:0000313|Proteomes:UP000005640};…		pAC_SVF	0.00932986	0.0112819	0.574181	3.76624	Isoform of Q6IQ22, Ras-related protein Rab-12;Ras-related protein Rab-12	The small GTPases Rab are key regulators ofintracellular membrane trafficking, from the formation oftransport vesicles to their fusion with membranes. Rabs cyclebetween an inactive GDP-bound form and an active GTP-bound formthat is able to recruit to membranes different set of downstreameffectors directly responsible for vesicle formation, movement,tethering and fusion. That Rab may play a role i…
C1orf21	A0A3B3ITU3;Q9H246		+	12.8166	13.1352	13.3756	12.7025	NaN	NaN	NaN	NaN	19.3589	17.4984	19.7562	12.5245	NaN	17.6114	12.2025	13.7628	NaN	NaN	NaN	NaN	NaN	UP000005640_9606_2020;UP000005640_9606_additional_2020				Coiled coil {ECO:0000256|SAM:Coils};Complete proteome;Complete proteome {ECO:0000313|Proteomes:UP000005640};ECO:0000213|PeptideAtlas:A0A3B3ITU3};Phosphoprotein;Reference proteome;Reference proteome {ECO:0000313|Proteomes:UP000005640}		pAC_SVF	0.0218742	0.0231837	5.80007	6.64992	Isoform of Q9H246, Uncharacterized protein C1orf21;Uncharacterized protein C1orf21
ITPR1	A0A3B3ITU8;A0A3B3IU04;A0A3F2YNW8;Q14643;Q14643-2;Q14643-3;Q14643-4;Q14643-5;Q14643-6;Q14643-7;Q14643-8		+	16.2777	16.2917	16.2961	16.2273	15.7523	15.7346	15.3017	14.746	15.5063	15.3645	15.1779	14.6872	15.2447	14.8945	15.5482	15.6143	15.2603	15.3059	15.6118	14.155	14.1567	UP000005640_9606_2020;UP000005640_9606_additional_2020	calcium ion transport;endoplasmic reticulum calcium ion homeostasis;epithelial fluid transport;intrinsic apoptotic signaling pathway in response to endoplasmic reticulum stress;negative regulation of calcium-mediated signaling;platelet activation;post-embryonic development;regulation of autophagy;regulation of cardiac conduction;regulation of insulin secretion;release of sequestered calcium ion i…	calcium channel inhibitor activity;calcium ion binding;calcium ion transmembrane transporter activity;calcium-release channel activity;inositol 1,4,5 trisphosphate binding;inositol 1,4,5-trisphosphate receptor activity involved in regulation of postsynaptic cytosolic calcium levels;inositol 1,4,5-trisphosphate-sensitive calcium-release channel activity;phosphatidylinositol binding	calcineurin complex;cytoplasmic vesicle membrane;endoplasmic reticulum;endoplasmic reticulum membrane;integral component of membrane;membrane;nuclear inner membrane;nucleolus;perinuclear region of cytoplasm;plasma membrane;platelet dense granule membrane;platelet dense tubular network;platelet dense tubular network membrane;postsynaptic density;sarcoplasmic reticulum;Schaffer collateral - CA1 syn…	Alternative splicing;Apoptosis;Calcium;Calcium channel;Calcium transport;Coiled coil {ECO:0000256|SAM:Coils};Complete proteome;Complete proteome {ECO:0000313|Proteomes:UP000005640};Cytoplasm;Cytoplasmic vesicle;Disease mutation;ECO:0000213|MaxQB:A0A3B3ITU8, ECO:0000213|PeptideAtlas:A0A3B3ITU8};ECO:0000213|MaxQB:A0A3B3IU04, ECO:0000213|PeptideAtlas:A0A3B3IU04};Endoplasmic reticulum;Glycoprotein;Io…	RHOA-IP3R-TRPC1 complex	pAC_SVF	0.000810852	0.00143216	-0.894298	-6.20097	Isoform of Q14643, Inositol 1,4,5-trisphosphate receptor type 1;Isoform of Q14643, Inositol 1,4,5-trisphosphate receptor type 1;Isoform of Q14643, Inositol 1,4,5-trisphosphate receptor type 1;Inositol 1,4,5-trisphosphate receptor type 1;Isoform of Q14643, Isoform 2 of Inositol 1,4,5-trisphosphate receptor type 1;Isoform of Q14643, Isoform 3 of Inositol 1,4,5-trisphosphate receptor type 1;Isoform …	Intracellular channel that mediates calcium release fromthe endoplasmic reticulum following stimulation by inositol 1,4,5-trisphosphate (PubMed:27108797). Involved in the regulation ofepithelial secretion of electrolytes and fluid through theinteraction with AHCYL1 (By similarity). Plays a role in ERstress-induced apoptosis. Cytoplasmic calcium released from the ERtriggers apoptosis by the activa…
ABCD3	A0A3B3ITW3;P28288		+	13.8102	14.3173	13.8876	14.1001	NaN	13.8385	12.1192	14.1915	14.7811	14.1004	14.3079	14.3526	14.9593	13.8493	14.3023	14.276	12.8794	13.2642	12.9005	11.44	11.3954	UP000005640_9606_2020;UP000005640_9606_additional_2020	fatty acid beta-oxidation;fatty acid biosynthetic process;peroxisomal long-chain fatty acid import;peroxisome organization;response to drug;response to organic cyclic compound;transmembrane transport;very long-chain fatty acid catabolic process	ATP binding;ATPase activity;ATPase activity, coupled to transmembrane movement of substances;long-chain fatty acid transporter activity;protein homodimerization activity;protein self-association	cytosol;integral component of membrane;intracellular membrane-bounded organelle;membrane;mitochondrion;peroxisomal matrix;peroxisomal membrane;peroxisome	Acetylation;Alternative splicing;ATP-binding;Complete proteome;Complete proteome {ECO:0000313|Proteomes:UP000005640};ECO:0000213|MaxQB:A0A3B3ITW3, ECO:0000213|PeptideAtlas:A0A3B3ITW3};Glycoprotein;Membrane;Nucleotide-binding;Peroxisome;Phosphoprotein;Polymorphism;Reference proteome;Reference proteome {ECO:0000313|Proteomes:UP000005640};Transmembrane;Transmembrane helix;Transport		pAC_SVF	0.040539	0.03889	0.686101	2.74524	Isoform of P28288, ATP-binding cassette sub-family D member 3;ATP-binding cassette sub-family D member 3	Probable transporter involved in the transport ofbranched-chain fatty acids and C27 bile acids into the peroxisome;the latter function is a crucial step in bile acid biosynthesis(PubMed:25168382). The nucleotide-binding fold acts as an ATP-binding subunit with ATPase activity (PubMed:11248239)
MYO1G	A0A3B3IU30;B0I1T2		+	15.5976	15.4013	14.7759	14.8831	14.9199	15.4272	15.6716	16.3159	15.4044	16.5997	15.8214	15.5867	16.5009	16.9328	15.5282	16.1992	14.6217	15.8738	15.8362	15.3013	15.5733	UP000005640_9606_2020;UP000005640_9606_additional_2020	cell gliding;cell-substrate adhesion;exocytosis;Fc-gamma receptor signaling pathway involved in phagocytosis;T cell meandering migration;T cell mediated immunity;T cell migration	actin binding;ATP binding;calmodulin binding;motor activity;phosphatidylinositol-3,4,5-trisphosphate binding;phosphatidylinositol-3,4-bisphosphate binding;phosphatidylinositol-4,5-bisphosphate binding	extracellular exosome;filopodium;lamellipodium;leading edge membrane;membrane;microvillus;myosin complex;phagocytic cup;plasma membrane	Acetylation;Actin-binding;Adaptive immunity;Alternative splicing;ATP-binding;Calmodulin-binding;Cell membrane;Cell projection;Complete proteome;Complete proteome {ECO:0000313|Proteomes:UP000005640};Direct protein sequencing;ECO:0000213|MaxQB:A0A3B3IU30, ECO:0000213|PeptideAtlas:A0A3B3IU30};ECO:0000256|SAAS:SAAS00874053};ECO:0000256|SAAS:SAAS00874078};ECO:0000256|SAAS:SAAS00875240};ECO:0000256|SAA…		pAC_SVF	0.00480677	0.00697765	0.926443	4.35302	Isoform of B0I1T2, Unconventional myosin-Ig;Unconventional myosin-Ig	Unconventional myosin required during immune responsefor detection of rare antigen-presenting cells by regulating T-cell migration. Unconventional myosins are actin-based motormolecules with ATPase activity and serve in intracellularmovements. Acts as a regulator of T-cell migration by generatingmembrane tension, enforcing cell-intrinsic meandering search,thereby enhancing detection of rare antig…
MIF4GD	A0A3B3IU65;A9UHW6;A9UHW6-2;A9UHW6-3;J3KSU6;J3QLD1;J3QLJ5;J3QRZ6		+	13.2051	12.5763	12.5558	NaN	NaN	NaN	NaN	14.1974	13.673	14.0995	13.8026	13.766	13.8729	13.7658	13.8485	13.8304	NaN	13.1477	13.0938	NaN	12.8945	UP000005640_9606_2020;UP000005640_9606_additional_2020	regulation of translational initiation	protein C-terminus binding;RNA binding;translation activator activity	cytosol;nucleolus	Alternative splicing;Coiled coil {ECO:0000256|SAM:Coils};Complete proteome;Complete proteome {ECO:0000313|Proteomes:UP000005640};Cytoplasm;ECO:0000213|MaxQB:A0A3B3IU65, ECO:0000213|PeptideAtlas:A0A3B3IU65};ECO:0000213|MaxQB:J3KSU6, ECO:0000213|PeptideAtlas:J3KSU6};ECO:0000213|MaxQB:J3QLD1, ECO:0000213|PeptideAtlas:J3QLD1};ECO:0000213|MaxQB:J3QLJ5, ECO:0000213|PeptideAtlas:J3QLJ5};ECO:0000213|MaxQ…		pAC_SVF	0.0189549	0.0211563	1.21087	7.15971	Isoform of A9UHW6, MIF4G domain-containing protein;MIF4G domain-containing protein;Isoform of A9UHW6, Isoform 2 of MIF4G domain-containing protein;Isoform of A9UHW6, Isoform 3 of MIF4G domain-containing protein;Isoform of A9UHW6, MIF4G domain-containing protein (Fragment);Isoform of A9UHW6, MIF4G domain-containing protein (Fragment);Isoform of A9UHW6, MIF4G domain-containing protein;Isoform of A9…	Functions in replication-dependent translation ofhistone mRNAs which differ from other eukaryotic mRNAs in thatthey do not end with a poly-A tail but a stem-loop. Mayparticipate in circularizing those mRNAs specifically enhancingtheir translation.
EML1	A0A3B3IU69;F8W717;O00423;O00423-3		+	16.8582	17.0444	17.3552	16.1116	14.892	16.3897	15.7431	13.7967	13.7272	NaN	13.9244	14.3931	14.3226	NaN	15.6738	15.9277	15.7058	15.066	15.7596	14.6473	14.7207	UP000005640_9606_2020;UP000005640_9606_additional_2020	brain development;hematopoietic progenitor cell differentiation;microtubule cytoskeleton organization;mitotic spindle organization;neuroblast proliferation	calcium ion binding;microtubule binding;tubulin binding	cytosol;microtubule;microtubule associated complex;microtubule cytoskeleton;mitotic spindle midzone;mitotic spindle pole;perinuclear region of cytoplasm	3D-structure;Alternative splicing;Coiled coil {ECO:0000256|SAM:Coils};Complete proteome;Complete proteome {ECO:0000313|Proteomes:UP000005640};Cytoplasm;Cytoskeleton;Disease mutation;ECO:0000213|PeptideAtlas:A0A3B3IU69};ECO:0000213|PeptideAtlas:F8W717};ECO:0000256|SAAS:SAAS00756638};Epilepsy;Lissencephaly;Mental retardation;Microtubule;Phosphoprotein;Polymorphism;Reference proteome;Reference prote…		pAC_SVF	0.0108333	0.0131882	-2.22637	-4.49871	Isoform of O00423, Echinoderm microtubule-associated protein-like 1;Isoform of O00423, Echinoderm microtubule-associated protein-like 1;Echinoderm microtubule-associated protein-like 1;Isoform of O00423, Isoform 3 of Echinoderm microtubule-associated protein-like 1	Modulates the assembly and organization of themicrotubule cytoskeleton, and probably plays a role in regulatingthe orientation of the mitotic spindle and the orientation of theplane of cell division. Required for normal proliferation ofneuronal progenitor cells in the developing brain and for normalbrain development. Does not affect neuron migration per se
SNU13	A0A3B3IUA2		+	18.2209	18.6034	17.7981	17.3696	16.9973	17.8218	17.2698	16.1927	15.6513	15.7947	15.3513	15.4595	15.869	15.5445	16.8837	17.0897	16.8836	16.1921	16.9597	15.6082	15.844	UP000005640_9606_additional_2020				Complete proteome {ECO:0000313|Proteomes:UP000005640};ECO:0000213|MaxQB:A0A3B3IUA2, ECO:0000213|PeptideAtlas:A0A3B3IUA2};Reference proteome {ECO:0000313|Proteomes:UP000005640}		pAC_SVF	1.97712e-05	0.000142857	-2.03112	-12.0556	Isoform of P55769, Ribonucloprotein
HM13	A0A3B3IUB5;Q8TCT9;Q8TCT9-5		+	18.1649	17.8807	17.4097	17.5168	17.0035	16.9411	16.7828	17.0457	16.7613	16.1543	17.0337	16.8575	16.8463	16.6066	17.1656	16.6038	16.2623	16.558	16.4247	16.31	15.3521	UP000005640_9606_2020;UP000005640_9606_additional_2020	membrane protein proteolysis;membrane protein proteolysis involved in retrograde protein transport, ER to cytosol;protein homotetramerization;signal peptide processing	aspartic endopeptidase activity, intramembrane cleaving;peptidase activity;protein homodimerization activity;ubiquitin protein ligase binding	cell surface;Derlin-1 retrotranslocation complex;endoplasmic reticulum;endoplasmic reticulum membrane;integral component of cytoplasmic side of endoplasmic reticulum membrane;integral component of lumenal side of endoplasmic reticulum membrane;membrane;plasma membrane;rough endoplasmic reticulum	Alternative splicing;Cell membrane;Complete proteome;Complete proteome {ECO:0000313|Proteomes:UP000005640};Direct protein sequencing;ECO:0000213|MaxQB:A0A3B3IUB5, ECO:0000213|PeptideAtlas:A0A3B3IUB5};Endoplasmic reticulum;Glycoprotein;Hydrolase;Membrane;Membrane {ECO:0000256|SAM:Phobius};Phosphoprotein;Polymorphism;Protease;Reference proteome;Reference proteome {ECO:0000313|Proteomes:UP000005640}…		pAC_SVF	0.0186444	0.0209382	-0.627714	-3.19811	Isoform of Q8TCT9, Minor histocompatibility antigen H13;Minor histocompatibility antigen H13;Isoform of Q8TCT9, Isoform 5 of Minor histocompatibility antigen H13	Catalyzes intramembrane proteolysis of some signalpeptides after they have been cleaved from a preprotein, resultingin the release of the fragment from the ER membrane into thecytoplasm. Required to generate lymphocyte cell surface (HLA-E)epitopes derived from MHC class I signal peptides(PubMed:11714810). May be necessary for the removal of the signalpeptide that remains attached to the hepatitis…
PDCD11	A0A3B3IUD7;Q14690		+	14.2657	14.2471	13.7209	13.5808	13.5415	13.4415	14.2739	11.459	11.5287	NaN	NaN	12.0775	13.1212	NaN	15.7345	15.6479	15.4282	15.0509	16.9778	14.5891	16.5727	UP000005640_9606_2020;UP000005640_9606_additional_2020	mRNA processing;rRNA processing	RNA binding;transcription factor binding	cytosol;nucleolus;nucleoplasm;nucleus;small-subunit processome	3D-structure;Acetylation;Coiled coil {ECO:0000256|SAM:Coils};Complete proteome;Complete proteome {ECO:0000313|Proteomes:UP000005640};Direct protein sequencing;ECO:0000213|MaxQB:A0A3B3IUD7, ECO:0000213|PeptideAtlas:A0A3B3IUD7};Isopeptide bond;Nucleus;Phosphoprotein;Polymorphism;Reference proteome;Reference proteome {ECO:0000313|Proteomes:UP000005640};Repeat;rRNA processing;Ubl conjugation		pAC_SVF	0.0530859	0.0498183	-1.82735	-3.10505	Isoform of Q14690, Programmed cell death 11, isoform CRA_a;Protein RRP5 homolog	Essential for the generation of mature 18S rRNA,specifically necessary for cleavages at sites A0, 1 and 2 of the47S precursor. Directly interacts with U3 snoRNA
DEK	A0A494C028;H0Y993;P35659		+	18.1363	17.8748	18.0342	17.4739	15.0435	17.6031	16.8708	14.7166	14.8495	14.907	14.8366	14.936	15.2851	14.6819	15.9861	15.42	15.4088	15.76	15.703	14.8202	14.5324	UP000005640_9606_2020;UP000005640_9606_additional_2020	chromatin organization;positive regulation of gene expression, epigenetic;regulation of double-strand break repair;regulation of double-strand break repair via nonhomologous end joining;regulation of transcription by RNA polymerase II;signal transduction;transcription by RNA polymerase II;viral genome replication	DNA binding;histone binding;RNA binding	contractile fiber;nucleoplasm;nucleus	3D-structure;Acetylation;ADP-ribosylation;Alternative splicing;Chromatin regulator;Chromosomal rearrangement;Complete proteome;Complete proteome {ECO:0000313|Proteomes:UP000005640};Direct protein sequencing;DNA-binding;ECO:0000213|MaxQB:H0Y993, ECO:0000213|PeptideAtlas:H0Y993};Nucleus;Phosphoprotein;Polymorphism;Proto-oncogene;Reference proteome;Reference proteome {ECO:0000313|Proteomes:UP0000056…	B-WICH complex;Splicing-associated factors complex	pAC_SVF	0.0011979	0.00196909	-2.40341	-5.75603	Isoform of P35659, SAP domain-containing protein;Isoform of P35659, SAP domain-containing protein;Protein DEK	Involved in chromatin organization
UROD	A0A494C0Q8;P06132		+	15.4095	15.4384	15.4364	15.2457	17.1523	14.9215	15.3571	16.4944	16.6245	16.6702	16.5714	16.6077	16.761	17.0945	15.9536	15.4114	15.8284	16.1381	15.489	15.9117	15.5638	UP000005640_9606_2020;UP000005640_9606_additional_2020	heme biosynthetic process;protoporphyrinogen IX biosynthetic process	uroporphyrinogen decarboxylase activity	cytosol;nucleoplasm	3D-structure;Acetylation;Complete proteome;Cytoplasm;Decarboxylase;Direct protein sequencing;Disease mutation;Heme biosynthesis;Lyase;Porphyrin biosynthesis;Reference proteome		pAC_SVF	0.00929898	0.0112373	1.12325	3.76906	Isoform of P06132, Uroporphyrinogen decarboxylase;Uroporphyrinogen decarboxylase	Catalyzes the decarboxylation of four acetate groups ofuroporphyrinogen-III to yield coproporphyrinogen-III.
CLUH	A0A494C0R8		+	13.5057	13.497	13.0382	13.074	15.4716	12.4797	NaN	14.8554	15.3716	15.0938	15.2315	14.8909	15.4955	14.7654	14.4368	14.8533	14.6668	14.4009	14.2755	12.2874	12.4299	UP000005640_9606_additional_2020						pAC_SVF	0.0211918	0.0226585	1.64543	3.31208	Isoform of O75153, Clustered mitochondria protein homolog
ITGB2	A0A494C0X7		+	15.8366	16.4114	15.328	16.5875	16.6542	17.4661	17.1636	NaN	13.7133	NaN	14.1433	NaN	13.9741	11.5354	14.0801	13.0669	12.7396	14.4045	13.4256	13.2487	13.3907	UP000005640_9606_additional_2020						pAC_SVF	0.0159742	0.0186046	-3.56562	-4.93271	Isoform of P05107, Integrin beta
RAB33B	A0A494C0Z5;Q9H082		+	14.3109	14.4651	14.3045	14.2281	13.6029	14.1555	13.4518	15.0227	15.1989	14.8824	15.6707	15.3357	15.2766	14.7062	14.5543	14.3219	13.1357	14.3403	14.0223	13.9037	13.4407	UP000005640_9606_2020;UP000005640_9606_additional_2020	autophagosome assembly;endoplasmic reticulum to Golgi vesicle-mediated transport;intracellular protein transport;intra-Golgi vesicle-mediated transport;negative regulation of constitutive secretory pathway;protein localization to Golgi apparatus;Rab protein signal transduction;regulation of Golgi organization;regulation of retrograde vesicle-mediated transport, Golgi to ER;skeletal system morphog…	GTP binding;GTPase activity	endoplasmic reticulum membrane;Golgi apparatus;Golgi lumen;Golgi membrane;presynapse	Autophagy;Complete proteome;Disease mutation;Dwarfism;Golgi apparatus;GTP-binding;Lipoprotein;Membrane;Methylation;Nucleotide-binding;Prenylation;Protein transport;Reference proteome;Transport		pAC_SVF	0.000538793	0.000744986	1.08206	6.69481	Isoform of Q9H082, Ras-related protein Rab-33B;Ras-related protein Rab-33B	Protein transport. Acts, in coordination with RAB6A, toregulate intra-Golgi retrograde trafficking. It is involved inautophagy, acting as a modulator of autophagosome formation
MFSD1	A0A494C105;H7C593;H7C5U3;Q9H3U5;Q9H3U5-2;Q9H3U5-3;Q9H3U5-5;Q9H3U5-6		+	16.6301	15.686	15.1824	15.9296	15.8328	15.6918	NaN	15.0013	14.4028	13.9797	14.0928	14.4499	14.2308	14.2237	15.3712	15.0982	NaN	15.1076	15.1434	14.3227	14.1219	UP000005640_9606_2020;UP000005640_9606_additional_2020	transmembrane transport		integral component of membrane	Alternative splicing;Complete proteome;Complete proteome {ECO:0000313|Proteomes:UP000005640};ECO:0000213|MaxQB:H7C593, ECO:0000213|PeptideAtlas:H7C593};ECO:0000213|MaxQB:H7C5U3, ECO:0000213|PeptideAtlas:H7C5U3};Membrane;Membrane {ECO:0000256|SAM:Phobius};Polymorphism;Reference proteome;Reference proteome {ECO:0000313|Proteomes:UP000005640};Transmembrane;Transmembrane {ECO:0000256|SAM:Phobius};Tra…		pAC_SVF	2.13015e-05	0.000133333	-1.46586	-15.3486	Isoform of Q9H3U5, Major facilitator superfamily domain-containing protein 1;Isoform of Q9H3U5, Major facilitator superfamily domain-containing protein 1;Isoform of Q9H3U5, Major facilitator superfamily domain-containing protein 1 (Fragment);Major facilitator superfamily domain-containing protein 1;Isoform of Q9H3U5, Isoform 2 of Major facilitator superfamily domain-containing protein 1;Isoform o…
TBK1	A0A494C167;Q9UHD2		+	15.0155	14.6903	14.6828	14.6859	NaN	14.2619	13.9857	13.9411	12.9274	13.3728	12.9562	12.8351	NaN	13.9523	14.5617	14.2234	12.5041	NaN	NaN	14.7607	NaN	UP000005640_9606_2020;UP000005640_9606_additional_2020	cellular response to cytokine stimulus;defense response to Gram-positive bacterium;defense response to virus;dendritic cell proliferation;I-kappaB kinase/NF-kappaB signaling;inflammatory response;innate immune response;negative regulation of gene expression;negative regulation of type I interferon production;peptidyl-serine phosphorylation;peptidyl-threonine phosphorylation;positive regulation of…	ATP binding;identical protein binding;nucleic acid binding;phosphoprotein binding;protein kinase activity;protein phosphatase binding;protein serine/threonine kinase activity	aggresome;cytoplasm;cytosol;endosome membrane;nucleoplasm	3D-structure;Amyotrophic lateral sclerosis;Antiviral defense;ATP-binding;Coiled coil;Complete proteome;Cytoplasm;Disease mutation;Glaucoma;Host-virus interaction;Immunity;Innate immunity;Isopeptide bond;Kinase;Neurodegeneration;Nucleotide-binding;Phosphoprotein;Polymorphism;Reference proteome;Serine/threonine-protein kinase;Transferase;Ubl conjugation	Kinase maturation complex 2;TMEM173-TBK1 complex;TNF-alpha/NF-kappa B signaling complex 10	pAC_SVF	0.0199044	0.021717	-1.1821	-3.75247	Isoform of Q9UHD2, Protein kinase domain-containing protein;Serine/threonine-protein kinase TBK1	Serine/threonine kinase that plays an essential role inregulating inflammatory responses to foreign agents. Followingactivation of toll-like receptors by viral or bacterialcomponents, associates with TRAF3 and TANK and phosphorylatesinterferon regulatory factors (IRFs) IRF3 and IRF7 as well asDDX3X. This activity allows subsequent homodimerization andnuclear translocation of the IRFs leading to t…
NUP214	A0A494C1F2;P35658;P35658-2;P35658-3;P35658-4;P35658-5		+	14.5383	14.3538	14.3217	14.0166	13.106	14.293	13.3915	14.0404	13.5402	12.9273	12.6714	12.2518	13.0935	12.969	14.0526	13.9138	13.1944	13.6694	14.0142	NaN	NaN	UP000005640_9606_2020;UP000005640_9606_additional_2020	mitotic cell cycle;mRNA export from nucleus;protein export from nucleus;protein import into nucleus;regulation of cell cycle;regulation of mRNA stability;regulation of nucleocytoplasmic transport;viral process	nuclear export signal receptor activity;nuclear localization sequence binding;structural constituent of nuclear pore	cytoplasmic side of nuclear pore;cytosol;focal adhesion;intracellular membrane-bounded organelle;nuclear pore;nucleoplasm;nucleus	3D-structure;Acetylation;Alternative splicing;Chromosomal rearrangement;Coiled coil;Complete proteome;Glycoprotein;Isopeptide bond;mRNA transport;Nuclear pore complex;Nucleus;Phosphoprotein;Polymorphism;Protein transport;Proto-oncogene;Reference proteome;Repeat;Translocation;Transport;Ubl conjugation		pAC_SVF	0.000754414	0.00119171	-0.932466	-6.286	Isoform of P35658, Nup214_FG domain-containing protein;Nuclear pore complex protein Nup214;Isoform of P35658, Isoform 2 of Nuclear pore complex protein Nup214;Isoform of P35658, Isoform 3 of Nuclear pore complex protein Nup214;Isoform of P35658, Isoform 4 of Nuclear pore complex protein Nup214;Isoform of P35658, Isoform 5 of Nuclear pore complex protein Nup214	May serve as a docking site in the receptor-mediatedimport of substrates across the nuclear pore complex
SPECC1L	A0A494C1J1;Q69YQ0;Q69YQ0-2		+	13.9806	14.097	13.1385	13.7567	NaN	13.7019	12.447	15.2305	14.0333	13.6324	14.6106	14.5394	14.4381	14.3614	14.7854	13.8664	13.6135	13.3741	14.4205	11.2463	13.5004	UP000005640_9606_2020;UP000005640_9606_additional_2020	actin cytoskeleton organization;cell adhesion;cell cycle;cell division		actin cytoskeleton;cytosol;filamentous actin;gap junction;microtubule organizing center;spindle	Alternative splicing;Cell cycle;Cell division;Cell junction;Coiled coil;Complete proteome;Cytoplasm;Cytoskeleton;Disease mutation;Gap junction;Phosphoprotein;Polymorphism;Reference proteome		pAC_SVF	0.0255546	0.0268785	0.864095	3.14387	Isoform of Q69YQ0, Cytospin-A;Cytospin-A;Isoform of Q69YQ0, Isoform 2 of Cytospin-A	Involved in cytokinesis and spindle organization. Mayplay a role in actin cytoskeleton organization and microtubulestabilization and hence required for proper cell adhesion andmigration.
LRBA	A0A494C1L5		+	15.4177	15.6968	15.3257	15.5627	14.8803	15.6476	15.0045	14.6367	14.6407	13.9854	14.8296	14.7011	14.5869	14.0915	14.7154	14.7062	14.7757	15.1632	15.1087	16.4805	NaN	UP000005640_9606_additional_2020						pAC_SVF	0.000754876	0.00119017	-0.866203	-6.28527	Isoform of P50851, Lipopolysaccharide-responsive and beige-like anchor protein
SH3D19	A0A494C1M0;Q5HYK7		+	13.9453	14.2847	14.6033	13.9693	12.5942	13.767	13.4875	15.2325	14.7079	15.0771	14.6248	15.2783	15.0835	14.649	15.1566	14.6849	15.1364	14.4465	15.0408	13.1667	14.0206	UP000005640_9606_2020;UP000005640_9606_additional_2020	cytoskeleton organization;positive regulation of membrane protein ectodomain proteolysis;regulation of cell morphogenesis	proline-rich region binding	cytosol;nucleoplasm;plasma membrane	Alternative splicing;Complete proteome;Cytoplasm;Nucleus;Phosphoprotein;Reference proteome;Repeat;SH3 domain		pAC_SVF	0.00809155	0.00990352	1.14312	3.88841	Isoform of Q5HYK7, SH3 domain-containing protein 19;SH3 domain-containing protein 19	May play a role in regulating A disintegrin andmetalloproteases (ADAMs) in the signaling of EGFR-ligand shedding.May be involved in suppression of Ras-induced cellulartransformation and Ras-mediated activation of ELK1. Plays a rolein the regulation of cell morphology and cytoskeletalorganization.
SART3	A0A499FI31;Q15020		+	15.1401	14.8738	14.643	14.6042	13.7944	14.8262	14.8504	14.4555	14.0822	12.0346	12.2778	11.8413	11.8305	12.4004	13.6092	13.8163	16.0748	15.6622	14.2738	18.0579	15.9495	UP000005640_9606_2020;UP000005640_9606_additional_2020	cell morphogenesis;hematopoietic stem cell proliferation;homeostasis of number of cells;mRNA splicing, via spliceosome;nucleosome assembly;positive regulation of histone deubiquitination;regulation of alternative mRNA splicing, via spliceosome;regulation of gene expression;RNA splicing;spliceosomal snRNP assembly;spliceosomal tri-snRNP complex assembly	histone binding;RNA binding;U4 snRNA binding;U6 snRNA binding;U6atac snRNA binding;ubiquitin-specific protease binding	ASAP complex;Cajal body;cytoplasm;nuclear speck;nucleoplasm;nucleus	3D-structure;Acetylation;Alternative splicing;Coiled coil;Complete proteome;Cytoplasm;Direct protein sequencing;Methylation;mRNA processing;mRNA splicing;Nucleus;Phosphoprotein;Polymorphism;Reference proteome;Repeat;RNA-binding		pAC_SVF	0.00115078	0.0019417	-1.97284	-5.80064	Isoform of Q15020, Squamous cell carcinoma antigen recognized by T-cells 3;Squamous cell carcinoma antigen recognized by T-cells 3	U6 snRNP-binding protein that functions as a recyclingfactor of the splicing machinery. Promotes the initial reassemblyof U4 and U6 snRNPs following their ejection from the spliceosomeduring its maturation (PubMed:12032085). Also binds U6atac snRNPsand may function as a recycling factor for U4atac/U6atacspliceosomal snRNP, an initial step in the assembly of U12-typespliceosomal complex. The U12-t…
CSNK1A1	A0A590UJ43;P48729;P48729-3;U3KPX3		+	13.9786	14.0565	14.3113	14.1616	13.0215	14.7882	15.0481	13.5881	13.4468	13.6214	13.8111	13.227	13.5443	13.0201	13.2894	13.7447	13.7079	13.6151	13.6879	13.4229	13.2924	UP000005640_9606_2020;UP000005640_9606_additional_2020	beta-catenin destruction complex assembly;beta-catenin destruction complex disassembly;cell cycle;cell division;cell morphogenesis;cell surface receptor signaling pathway;Golgi organization;intermediate filament cytoskeleton organization;negative regulation of canonical Wnt signaling pathway;peptidyl-serine phosphorylation;peptidyl-threonine phosphorylation;positive regulation of proteasomal ubiq…	ATP binding;kinase activity;protein kinase activity;protein serine/threonine kinase activity	beta-catenin destruction complex;centrosome;ciliary basal body;cilium;condensed chromosome kinetochore;cytoplasm;cytosol;membrane;nuclear speck;nucleus;ribonucleoprotein complex	3D-structure;Acetylation;Alternative splicing;ATP-binding;Cell cycle;Cell division;Cell projection;Centromere;Chromosome;Complete proteome;Complete proteome {ECO:0000313|Proteomes:UP000005640};Cytoplasm;Cytoskeleton;Direct protein sequencing;ECO:0000213|MaxQB:U3KPX3, ECO:0000213|PeptideAtlas:U3KPX3};Kinase;Kinetochore;Mitosis;Nucleotide-binding;Nucleus;Phosphoprotein;Polymorphism;Reference proteo…		pAC_SVF	0.0362589	0.0353291	-0.729564	-2.68572	Isoform of P48729, Protein kinase domain-containing protein;Casein kinase I isoform alpha;Isoform of P48729, Isoform 3 of Casein kinase I isoform alpha;Isoform of P48729, Protein kinase domain-containing protein	Casein kinases are operationally defined by theirpreferential utilization of acidic proteins such as caseins assubstrates. It can phosphorylate a large number of proteins.Participates in Wnt signaling. Phosphorylates CTNNB1 at 'Ser-45'.May phosphorylate PER1 and PER2. May play a role in segregatingchromosomes during mitosis (PubMed:11955436, PubMed:1409656,PubMed:18305108). May play a role in ker…
TMUB1	A0A590UJA9;C9JCW7;C9JE12;Q9BVT8		+	12.4178	13.7234	13.9588	14.0015	NaN	14.4798	NaN	15.338	15.4047	15.3077	15.6291	15.6986	15.5529	15.5114	14.9533	14.7436	14.7221	14.6111	14.5189	14.8847	NaN	UP000005640_9606_2020;UP000005640_9606_additional_2020	ubiquitin-dependent ERAD pathway		cell junction;cytosol;integral component of membrane;microtubule organizing center;nucleolus;nucleoplasm;postsynaptic membrane;recycling endosome	Cell junction;Cell membrane;Complete proteome;Complete proteome {ECO:0000313|Proteomes:UP000005640};Cytoplasm;Cytoskeleton;ECO:0000213|MaxQB:C9JCW7, ECO:0000213|PeptideAtlas:C9JCW7};ECO:0000213|MaxQB:C9JE12, ECO:0000213|PeptideAtlas:C9JE12};Endosome;Membrane;Membrane {ECO:0000256|SAM:Phobius};Nucleus;Phosphoprotein;Postsynaptic cell membrane;Reference proteome;Reference proteome {ECO:0000313|Prot…	AMFR-ERLIN2-TMUB1 complex	pAC_SVF	0.00545895	0.00755651	1.7302	5.46313	Isoform of Q9BVT8, Transmembrane and ubiquitin-like domain-containing protein 1;Isoform of Q9BVT8, Ubiquitin-like domain-containing protein (Fragment);Isoform of Q9BVT8, Transmembrane and ubiquitin-like domain-containing protein 1 (Fragment);Transmembrane and ubiquitin-like domain-containing protein 1	Involved in sterol-regulated ubiquitination anddegradation of HMG-CoA reductase HMGCR (PubMed:21343306). Involvedin positive regulation of AMPA-selective glutamate receptor GRIA2recycling to the cell surface (By similarity). Acts as negativeregulator of hepatocyte growth during regeneration (Bysimilarity).
SRSF6	A0A590UJP7;Q13247;Q13247-3		+	16.1601	15.9437	15.6455	14.9156	13.2005	14.555	14.2202	13.5732	13.8508	14.2087	14.1449	13.6537	13.4171	13.9891	15.4918	13.4952	13.5459	13.7156	12.1787	12.7968	13.3267	UP000005640_9606_2020;UP000005640_9606_additional_2020	alternative mRNA splicing, via spliceosome;mRNA 3'-end processing;mRNA cis splicing, via spliceosome;mRNA export from nucleus;mRNA splice site selection;mRNA splicing, via spliceosome;negative regulation of cell death;negative regulation of keratinocyte differentiation;negative regulation of mRNA splicing, via spliceosome;negative regulation of type B pancreatic cell apoptotic process;positive re…	pre-mRNA binding;RNA binding	nuclear speck;nucleoplasm	Acetylation;Alternative splicing;Complete proteome;Direct protein sequencing;Isopeptide bond;mRNA processing;mRNA splicing;Nucleus;Phosphoprotein;Polymorphism;Reference proteome;Repeat;Repressor;RNA-binding;Ubl conjugation	PGC-1-SRp40-SRp55-SRp75 complex;Spliceosome;SRSF9-SRSF6 complex;TRA2B1-SRSF9-SRSF6 complex	pAC_SVF	0.0305559	0.0310213	-1.11472	-2.81496	Isoform of Q13247, Serine/arginine-rich-splicing factor 6;Serine/arginine-rich splicing factor 6;Isoform of Q13247, Isoform SRP55-3 of Serine/arginine-rich splicing factor 6	Plays a role in constitutive splicing and modulates theselection of alternative splice sites. Plays a role in thealternative splicing of MAPT/Tau exon 10. Binds to alternativeexons of TNC pre-mRNA and promotes the expression of alternativelyspliced TNC. Plays a role in wound healing and in the regulationof keratinocyte differentiation and proliferation via its role inalternative splicing.
AMPD2	A0A5F9UK94;H0Y360;Q01433		+	15.4572	15.2275	14.5891	15.7022	14.4513	15.4561	14.7936	13.8778	14.0754	14.8026	14.2627	14.5582	13.9743	14.0306	14.7909	13.6698	14.486	15.0487	14.1798	12.8557	13.1624	UP000005640_9606_2020;UP000005640_9606_additional_2020	cyclic purine nucleotide metabolic process;energy homeostasis;IMP biosynthetic process;IMP salvage;purine-containing compound salvage	AMP deaminase activity;metal ion binding	cytosol	3D-structure;Alternative splicing;Coiled coil {ECO:0000256|SAM:Coils};Complete proteome;Complete proteome {ECO:0000313|Proteomes:UP000005640};Disease mutation;ECO:0000213|MaxQB:H0Y360, ECO:0000213|PeptideAtlas:H0Y360};Hereditary spastic paraplegia;Hydrolase;Metal-binding;Methylation;Neurodegeneration;Nucleotide metabolism;Phosphoprotein;Polymorphism;Reference proteome;Reference proteome {ECO:0000…		pAC_SVF	0.0224843	0.0237896	-0.870773	-3.05096	Isoform of Q01433, AMP deaminase;Isoform of Q01433, AMP deaminase;AMP deaminase 2	AMP deaminase plays a critical role in energymetabolism. Catalyzes the deamination of AMP to IMP and plays animportant role in the purine nucleotide cycle
ANK2	A0A5F9ZGS5;A0A5F9ZGZ5;A0A5F9ZH30;A0A5F9ZH70;A0A5F9ZHC9;A0A5F9ZHE4;A0A5F9ZHG3;A0A5F9ZI18;D6RHE1		+	15.3164	15.5404	15.5122	15.5438	14.041	15.2169	14.5432	13.089	12.3136	14.2554	13.5054	13.5598	13.581	13.5067	14.4761	14.0955	14.8979	13.9831	14.1878	13.5219	13.6643	UP000005640_9606_additional_2020				ANK repeat {ECO:0000256|PROSITE-ProRule:PRU00023};Complete proteome {ECO:0000313|Proteomes:UP000005640};ECO:0000213|MaxQB:D6RHE1, ECO:0000213|PeptideAtlas:D6RHE1};Reference proteome {ECO:0000313|Proteomes:UP000005640}		pAC_SVF	0.00244227	0.00363571	-1.70044	-5.00413	Isoform of Q01484, Ankyrin-2;Isoform of Q01484, Ankyrin-2 (Fragment);Isoform of Q01484, Ankyrin-2;Isoform of Q01484, Ankyrin-2;Isoform of Q01484, Ankyrin-2;Isoform of Q01484, Ankyrin-2;Isoform of Q01484, Ankyrin-2;Isoform of Q01484, Ankyrin-2;Isoform of Q01484, Ankyrin-2
LDHB	A0A5F9ZHM4;P07195		+	19.4825	19.3	18.8712	19.3939	20.1553	19.6312	19.7351	22.0552	22.1162	22.0322	21.5804	22.1698	21.8286	21.7455	21.7239	21.742	21.241	20.797	21.2002	20.415	20.5895	UP000005640_9606_2020;UP000005640_9606_additional_2020	carbohydrate metabolic process;pyruvate metabolic process	identical protein binding;L-lactate dehydrogenase activity	cytoplasm;cytosol;extracellular exosome;membrane;membrane raft	3D-structure;Acetylation;Complete proteome;Cytoplasm;Direct protein sequencing;Disease mutation;NAD;Oxidoreductase;Phosphoprotein;Polymorphism;Reference proteome		pAC_SVF	6.63062e-06	0	2.42271	14.5426	Isoform of P07195, L-lactate dehydrogenase;L-lactate dehydrogenase B chain
ALDH3A2	A0A5F9ZHN9;P51648;P51648-2		+	17.7793	17.6533	17.7069	17.2492	16.7227	16.7876	16.6871	19.469	19.1763	18.9883	19.0422	19.5379	19.4452	19.3263	19.7298	18.8926	18.6532	18.333	18.6603	17.7838	18.0522	UP000005640_9606_2020;UP000005640_9606_additional_2020	cellular aldehyde metabolic process;central nervous system development;epidermis development;fatty acid alpha-oxidation;hexadecanal metabolic process;oxidation-reduction process;peripheral nervous system development;phytol metabolic process;sesquiterpenoid metabolic process;sphingolipid biosynthetic process	3-chloroallyl aldehyde dehydrogenase activity;aldehyde dehydrogenase (NAD) activity;glyceraldehyde-3-phosphate dehydrogenase (NAD+) (non-phosphorylating) activity;long-chain-alcohol oxidase activity;long-chain-aldehyde dehydrogenase activity;medium-chain-aldehyde dehydrogenase activity;protein homodimerization activity	endoplasmic reticulum membrane;integral component of membrane;intracellular membrane-bounded organelle;peroxisomal membrane;peroxisome	3D-structure;Alternative splicing;Complete proteome;Direct protein sequencing;Disease mutation;Endoplasmic reticulum;Fatty acid metabolism;Ichthyosis;Lipid metabolism;Membrane;Mental retardation;Microsome;NAD;Oxidoreductase;Phosphoprotein;Reference proteome;Transmembrane;Transmembrane helix		pAC_SVF	0.000130107	0.000190981	2.05702	8.66735	Isoform of P51648, Aldehyde dehydrogenase;Aldehyde dehydrogenase family 3 member A2;Isoform of P51648, Isoform 2 of Aldehyde dehydrogenase family 3 member A2	Catalyzes the oxidation of long-chain aliphaticaldehydes to fatty acids. Active on a variety of saturated andunsaturated aliphatic aldehydes between 6 and 24 carbons in length(PubMed:9133646, PubMed:22633490, PubMed:25047030). Responsiblefor conversion of the sphingosine 1-phosphate (S1P) degradationproduct hexadecenal to hexadecenoic acid (PubMed:22633490)
IGKC	A0A5H1ZRQ3;P01834		+	14.268	13.9335	14.9991	14.8198	14.2027	14.2566	14.9632	13.6813	13.7493	NaN	NaN	13.0661	13.7062	NaN	17.1591	15.8971	16.7293	15.5281	16.7743	16.6412	17.5624	UP000005640_9606_2020;UP000005640_9606_additional_2020	B cell receptor signaling pathway;complement activation;complement activation, classical pathway;defense response to bacterium;Fc-epsilon receptor signaling pathway;Fc-gamma receptor signaling pathway involved in phagocytosis;immune response;innate immune response;leukocyte migration;phagocytosis, engulfment;phagocytosis, recognition;positive regulation of B cell activation;receptor-mediated endo…	antigen binding;immunoglobulin receptor binding;serine-type endopeptidase activity	blood microparticle;external side of plasma membrane;extracellular exosome;extracellular region;extracellular space;immunoglobulin complex, circulating;plasma membrane	3D-structure;Adaptive immunity;Cell membrane;Complete proteome;Direct protein sequencing;Disease mutation;Disulfide bond;Immunity;Immunoglobulin C region;Immunoglobulin domain;Membrane;Polymorphism;Reference proteome;Secreted		pAC_SVF	0.0520973	0.0489857	-0.614454	-3.12921	Isoform of P01834, Ig-like domain-containing protein (Fragment);Immunoglobulin kappa constant	Constant region of immunoglobulin light chains.Immunoglobulins, also known as antibodies, are membrane-bound orsecreted glycoproteins produced by B lymphocytes. In therecognition phase of humoral immunity, the membrane-boundimmunoglobulins serve as receptors which, upon binding of aspecific antigen, trigger the clonal expansion and differentiationof B lymphocytes into immunoglobulins-secreting pl…
DMAC2L	A0A5K1VW60;Q99766		+	15.5338	16.0298	15.6	15.628	NaN	15.3409	NaN	16.3037	16.9017	16.3147	16.4994	16.1565	16.5253	15.6095	15.9919	16.2262	15.4218	15.7065	14.9929	14.6974	NaN	UP000005640_9606_2020;UP000005640_9606_additional_2020	ATP biosynthetic process;cristae formation;proton transmembrane transport	metal ion binding;proton transmembrane transporter activity	mitochondrial inner membrane;proton-transporting ATP synthase complex, coupling factor F(o)	Alternative splicing;ATP synthesis;CF(0);Complete proteome;Direct protein sequencing;Hydrogen ion transport;Ion transport;Leucine-rich repeat;Magnesium;Membrane;Metal-binding;Mitochondrion;Mitochondrion inner membrane;Polymorphism;Reference proteome;Repeat;Transit peptide;Transport		pAC_SVF	0.000408832	0.00046571	0.882487	10.8544	Isoform of Q99766, ATP synthase subunit s, mitochondrial;ATP synthase subunit s, mitochondrial	Involved in regulation of mitochondrial membrane ATPsynthase. Necessary for H(+) conduction of ATP synthase.Facilitates energy-driven catalysis of ATP synthesis by blocking aproton leak through an alternative proton exit pathway
MDH1	A0A5K1VW95;P40925;P40925-3		+	19.2134	18.8165	18.4881	19.1251	17.9804	18.9048	18.7178	20.8308	20.7901	20.2791	21.2688	21.0229	20.4303	21.0247	21.0493	20.8681	20.4623	21.0467	20.6252	19.1681	20.0437	UP000005640_9606_2020;UP000005640_9606_additional_2020	gluconeogenesis;malate metabolic process;NADH metabolic process;oxaloacetate metabolic process;tricarboxylic acid cycle	diiodophenylpyruvate reductase activity;L-malate dehydrogenase activity;malic enzyme activity;NAD binding	cytosol;extracellular exosome;extracellular space;myelin sheath	Acetylation;Alternative splicing;Complete proteome;Cytoplasm;Direct protein sequencing;Methylation;NAD;Oxidoreductase;Phosphoprotein;Reference proteome;Tricarboxylic acid cycle;Ubl conjugation		pAC_SVF	4.24697e-05	8.96861e-05	2.05721	10.5577	Isoform of P40925, Malate dehydrogenase;Malate dehydrogenase, cytoplasmic;Isoform of P40925, Isoform 3 of Malate dehydrogenase, cytoplasmic
HLA-DRB1	A0A5S8K798;A0A5S8K7D6		+	15.8323	17.5744	15.6385	16.7061	15.7947	16.7443	NaN	NaN	12.906	NaN	11.4522	NaN	12.8017	NaN	14.4591	15.5903	14.885	14.108	15.4277	14.511	NaN	UP000005640_9606_additional_2020						pAC_SVF	0.00666705	0.00874124	-4.62162	-12.1858	Isoform of P01911, HLA class II histocompatibility antigen, DRB1 beta chain (Fragment);Isoform of P01911, HLA class II histocompatibility antigen, DRB1 beta chain (Fragment)
WFS1	A0A669KAX3;O76024		+	15.6109	15.3768	15.9125	15.1534	13.7467	14.6805	14.3016	16.5723	16.0518	16.3264	16.2914	16.3697	15.9845	16.0943	16.5368	15.7601	15.8311	15.5523	16.0438	15.0074	15.1136	UP000005640_9606_2020;UP000005640_9606_additional_2020	calcium ion homeostasis;cellular protein metabolic process;endoplasmic reticulum calcium ion homeostasis;ER overload response;glucose homeostasis;IRE1-mediated unfolded protein response;kidney development;negative regulation of ATF6-mediated unfolded protein response;negative regulation of DNA-binding transcription factor activity;negative regulation of endoplasmic reticulum stress-induced intrin…	activating transcription factor binding;ATPase binding;calcium-dependent protein binding;calmodulin binding;ubiquitin protein ligase binding	dendrite;endoplasmic reticulum;endoplasmic reticulum lumen;endoplasmic reticulum membrane;integral component of endoplasmic reticulum membrane;integral component of synaptic vesicle membrane;proteasome complex	Acetylation;Cataract;Complete proteome;Deafness;Diabetes insipidus;Diabetes mellitus;Disease mutation;Endoplasmic reticulum;Glycoprotein;Membrane;Non-syndromic deafness;Phosphoprotein;Polymorphism;Reference proteome;Transmembrane;Transmembrane helix		pAC_SVF	0.00394597	0.00608451	1.27259	4.53695	Isoform of O76024, Wolframin;Wolframin	Participates in the regulation of cellular Ca(2+)homeostasis, at least partly, by modulating the filling state ofthe endoplasmic reticulum Ca(2+) store
SNCA	A0A669KB41;A0A669KBH5;E7EPV7;P37840;P37840-2		+	15.3596	15.7148	17.1721	17.7846	19.0257	17.4697	18.3134	NaN	11.5019	NaN	12.2469	11.5474	12.9144	11.8857	15.9219	16.9253	17.853	18.3843	17.5519	19.7024	18.8452	UP000005640_9606_2020;UP000005640_9606_additional_2020	activation of cysteine-type endopeptidase activity involved in apoptotic process;adult locomotory behavior;aging;behavioral response to cocaine;cellular protein metabolic process;cellular response to copper ion;cellular response to epinephrine stimulus;cellular response to fibroblast growth factor stimulus;cellular response to oxidative stress;dopamine biosynthetic process;dopamine uptake involve…	actin binding;alpha-tubulin binding;beta-tubulin binding;calcium ion binding;copper ion binding;cuprous ion binding;cysteine-type endopeptidase inhibitor activity involved in apoptotic process;dynein complex binding;ferrous iron binding;histone binding;Hsp70 protein binding;identical protein binding;kinesin binding;magnesium ion binding;microtubule binding;oxidoreductase activity;phospholipase bi…	actin cytoskeleton;axon;cell cortex;cell junction;cytoplasm;cytosol;extracellular region;extracellular space;Golgi apparatus;growth cone;inclusion body;lysosome;membrane;mitochondrial inner membrane;mitochondrial intermembrane space;mitochondrial matrix;mitochondrial outer membrane;mitochondrion;neuronal cell body;nuclear outer membrane;nucleus;perinuclear region of cytoplasm;plasma membrane;post…	3D-structure;Acetylation;Alternative splicing;Alzheimer disease;Amyloid;Cell junction;Complete proteome;Complete proteome {ECO:0000313|Proteomes:UP000005640};Copper;Cytoplasm;Direct protein sequencing;Disease mutation;ECO:0000213|MaxQB:E7EPV7, ECO:0000213|PeptideAtlas:E7EPV7};Membrane;Metal-binding;Neurodegeneration;Nucleus;Parkinson disease;Parkinsonism;Phosphoprotein;Reference proteome;Referenc…	DJ-1-SNCA complex, high molecular weight complex;SNCA-TUBB3 complex	pAC_SVF	0.000717098	0.000976253	-5.64239	-9.38869	Isoform of P37840, Alpha-synuclein;Isoform of P37840, Alpha-synuclein;Isoform of P37840, Alpha-synuclein;Alpha-synuclein;Isoform of P37840, Isoform 2-4 of Alpha-synuclein	May be involved in the regulation of dopamine releaseand transport. Induces fibrillization of microtubule-associatedprotein tau. Reduces neuronal responsiveness to various apoptoticstimuli, leading to a decreased caspase-3 activation.
USP7	A0A669KBL1;Q93009;Q93009-3		+	16.2406	16.1973	15.9796	15.7125	14.9043	15.7805	15.5733	15.5515	15.079	14.8707	15.2576	15.4613	15.2574	15.2118	15.4349	15.2365	15.1724	14.5904	15.5332	14.5554	15.1171	UP000005640_9606_2020;UP000005640_9606_additional_2020	histone H2B conserved C-terminal lysine deubiquitination;maintenance of DNA methylation;monoubiquitinated protein deubiquitination;multicellular organism development;negative regulation of NF-kappaB transcription factor activity;negative regulation of proteasomal ubiquitin-dependent protein catabolic process;positive regulation of DNA demethylation;protein deubiquitination;protein stabilization;r…	cysteine-type endopeptidase activity;Lys48-specific deubiquitinase activity;p53 binding;protein C-terminus binding;thiol-dependent ubiquitin-specific protease activity;thiol-dependent ubiquitinyl hydrolase activity;transcription factor binding;ubiquitin protein ligase binding;ubiquitinyl hydrolase activity	chromosome;cytosol;nuclear body;nucleoplasm;nucleus;PML body;protein-containing complex	3D-structure;Acetylation;Alternative splicing;Chromosome;Complete proteome;Cytoplasm;Developmental protein;Direct protein sequencing;DNA damage;DNA repair;Host-virus interaction;Hydrolase;Isopeptide bond;Nucleus;Phosphoprotein;Protease;Reference proteome;Thiol protease;Ubl conjugation;Ubl conjugation pathway	DAXX-MDM2-USP7 complex;KMT2E-OGT-USP7 complex;STIP-USP7-Mdm2 complex;STIP-USP7-p53 complex;TP53-TSPY1-USP7 complex;TSPY1-TSPYL5-USP7 complex;USP7-MAGEL2-TRIM27 complex	pAC_SVF	0.0484634	0.0455795	-0.528389	-2.46991	Isoform of Q93009, Ubiquitin carboxyl-terminal hydrolase 7;Ubiquitin carboxyl-terminal hydrolase 7;Isoform of Q93009, Isoform 3 of Ubiquitin carboxyl-terminal hydrolase 7	it is however unsure whether this activity takesplace in vivo (PubMed:20601937). Exhibits a preference towards'Lys-48'-linked ubiquitin chains (PubMed:22689415). Increasesregulatory T-cells (Treg) suppressive capacity by deubiquitinatingand stabilizing the transcription factor FOXP3 which is crucialfor Treg cell function (PubMed:23973222); may act by deubiquitinating components of the PRC1-likeco…
AGO1	A0A6I8PTZ8;Q9UL18		+	15.0995	15.4329	15.1328	14.9042	NaN	14.7729	14.5277	NaN	13.1134	12.172	NaN	13.4034	13.4127	NaN	14.1499	13.9612	NaN	13.8925	14.875	NaN	NaN	UP000005640_9606_2020;UP000005640_9606_additional_2020	miRNA loading onto RISC involved in gene silencing by miRNA;miRNA mediated inhibition of translation;miRNA metabolic process;negative regulation of angiogenesis;negative regulation of gene expression;nuclear-transcribed mRNA catabolic process;positive regulation of gene expression;positive regulation of NIK/NF-kappaB signaling;positive regulation of transcription by RNA polymerase II;posttranscri…	core promoter binding;double-stranded RNA binding;miRNA binding;RNA binding;RNA polymerase II complex binding;RNA polymerase II proximal promoter sequence-specific DNA binding;single-stranded RNA binding	cytoplasm;cytosol;micro-ribonucleoprotein complex;nucleoplasm;nucleus;P-body;polysome;ribonucleoprotein complex;RISC complex;RISC-loading complex	3D-structure;Complete proteome;Cytoplasm;Disease mutation;Reference proteome;Repressor;Ribonucleoprotein;RNA-binding;RNA-mediated gene silencing;Transcription;Transcription regulation;Translation regulation		pAC_SVF	0.0414254	0.0396234	-2.21349	-4.75924	Isoform of Q9UL18, Protein argonaute-1;Protein argonaute-1	Required for RNA-mediated gene silencing (RNAi). Bindsto short RNAs such as microRNAs (miRNAs) or short interfering RNAs(siRNAs), and represses the translation of mRNAs which arecomplementary to them. Lacks endonuclease activity and does notappear to cleave target mRNAs. Also required for transcriptionalgene silencing (TGS) of promoter regions which are complementaryto bound short antigene RNAs (…
CLCC1	A0A6Q8PEZ7;A0A6Q8PG30;A0A6Q8PHQ1;Q96S66		+	14.4704	14.4079	14.3094	13.8263	13.2313	13.4294	13.0632	14.6395	14.59	14.4618	14.5247	14.6284	14.7395	14.491	14.7976	14.4902	14.0382	14.3501	13.8634	13.5863	13.0148	UP000005640_9606_2020;UP000005640_9606_additional_2020		chloride channel activity	chloride channel complex;endoplasmic reticulum;Golgi apparatus;intracellular membrane-bounded organelle;membrane;nucleus	Alternative splicing;Chloride;Chloride channel;Complete proteome;Endoplasmic reticulum;Golgi apparatus;Ion channel;Ion transport;Membrane;Nucleus;Phosphoprotein;Polymorphism;Reference proteome;Signal;Transmembrane;Transmembrane helix;Transport		pAC_SVF	0.015939	0.0185929	0.762417	3.32329	Isoform of Q96S66, Chloride channel CLIC-like protein 1;Isoform of Q96S66, Chloride channel CLIC-like protein 1;Isoform of Q96S66, Chloride channel CLIC-like protein 1;Chloride channel CLIC-like protein 1	Seems to act as a chloride ion channel.
AARS1	A0A6Q8PF33;A0A6Q8PGE8;P49588		+	16.9151	16.7842	16.5526	16.3957	15.6459	16.5507	16.2218	17.146	16.829	16.6048	16.7833	16.7639	16.9873	16.9168	16.9351	16.6933	16.4313	16.3897	16.4758	15.9024	16.2194	UP000005640_9606_2020;UP000005640_9606_additional_2020	alanyl-tRNA aminoacylation;cerebellar Purkinje cell layer development;negative regulation of neuron apoptotic process;neuromuscular process controlling balance;regulation of cytoplasmic translational fidelity;tRNA aminoacylation for protein translation;tRNA modification;tRNA processing	alanine-tRNA ligase activity;amino acid binding;aminoacyl-tRNA editing activity;ATP binding;Ser-tRNA(Ala) hydrolase activity;translation regulator activity;tRNA binding;zinc ion binding	cytoplasm;cytosol;extracellular exosome;membrane	3D-structure;Acetylation;Alternative splicing;Aminoacyl-tRNA synthetase;ATP-binding;Charcot-Marie-Tooth disease;Complete proteome;Cytoplasm;Direct protein sequencing;Disease mutation;Epilepsy;Ligase;Metal-binding;Neurodegeneration;Neuropathy;Nucleotide-binding;Phosphoprotein;Polymorphism;Protein biosynthesis;Reference proteome;RNA-binding;tRNA-binding;Ubl conjugation;Zinc		pAC_SVF	0.0261779	0.0272798	0.423582	2.9332	Isoform of P49588, Alanine--tRNA ligase, cytoplasmic;Isoform of P49588, Alanine--tRNA ligase, cytoplasmic;Alanine--tRNA ligase, cytoplasmic	Catalyzes the attachment of alanine to tRNA(Ala) in atwo-step reaction: alanine is first activated by ATP to form Ala-AMP and then transferred to the acceptor end of tRNA(Ala)(PubMed:27622773, PubMed:27911835, PubMed:28493438). Also editsincorrectly charged tRNA(Ala) via its editing domain(PubMed:27622773, PubMed:27911835, PubMed:28493438)
MID1	A0A6Q8PF94;O15344		+	13.2744	12.9454	12.6794	12.317	NaN	11.6811	NaN	14.6936	13.3452	13.744	14.0048	13.921	14.718	13.7004	14.0509	12.8926	13.2636	12.6378	12.6498	12.3318	12.4738	UP000005640_9606_2020;UP000005640_9606_additional_2020	interferon-gamma-mediated signaling pathway;microtubule cytoskeleton organization;negative regulation of microtubule depolymerization;pattern specification process;positive regulation of stress-activated MAPK cascade;protein localization to microtubule	identical protein binding;microtubule binding;phosphoprotein binding;protein heterodimerization activity;protein homodimerization activity;transferase activity;ubiquitin protein ligase binding;zinc ion binding	cytosol;microtubule;microtubule associated complex;spindle	3D-structure;Alternative splicing;Coiled coil;Complete proteome;Cytoplasm;Cytoskeleton;Disease mutation;Metal-binding;Microtubule;Phosphoprotein;Reference proteome;Repeat;Transferase;Ubl conjugation pathway;Zinc;Zinc-finger	IGBP1-MID1-PPP2CA complex	pAC_SVF	0.0251154	0.0266752	1.52167	3.49033	Isoform of O15344, E3 ubiquitin-protein ligase Midline-1;E3 ubiquitin-protein ligase Midline-1	Has E3 ubiquitin ligase activity towards IGBP1,promoting its monoubiquitination, which results in deprotection ofthe catalytic subunit of protein phosphatase PP2A, and itssubsequent degradation by polyubiquitination
KIF2A	A0A6Q8PFA6;A0A6Q8PG37;A0A6Q8PGH7;A0A6Q8PH57;O00139;O00139-1;O00139-2;O00139-4;O00139-5		+	15.086	15.2351	14.8759	14.9805	14.5301	14.9983	14.4446	14.5319	14.5041	13.8165	14.1263	14.2684	14.2355	14.0822	14.8413	14.3434	14.1615	14.2077	14.0352	13.6772	NaN	UP000005640_9606_2020;UP000005640_9606_additional_2020	antigen processing and presentation of exogenous peptide antigen via MHC class II;cell differentiation;cell division;microtubule cytoskeleton organization;microtubule depolymerization;microtubule-based movement;mitotic spindle assembly;mitotic spindle organization;nervous system development;regulation of cell migration;retrograde vesicle-mediated transport, Golgi to endoplasmic reticulum	ATP binding;ATPase activity;microtubule binding;microtubule motor activity;motor activity	centriolar subdistal appendage;centriole;centrosome;cytoplasm;cytosol;kinesin complex;membrane;microtubule;nuclear body;nucleolus;nucleus;sperm principal piece;spindle pole	3D-structure;Acetylation;Alternative splicing;ATP-binding;Cell cycle;Cell division;Coiled coil;Complete proteome;Cytoplasm;Cytoskeleton;Developmental protein;Differentiation;Disease mutation;Microtubule;Mitosis;Motor protein;Neurogenesis;Nucleotide-binding;Phosphoprotein;Reference proteome		pAC_SVF	0.000822308	0.00141615	-0.655078	-6.18453	Isoform of O00139, Kinesin-like protein KIF2A;Isoform of O00139, Kinesin-like protein KIF2A;Isoform of O00139, Kinesin-like protein KIF2A (Fragment);Isoform of O00139, Kinesin-like protein KIF2A;Kinesin-like protein KIF2A;Isoform of O00139, Isoform 1 of Kinesin-like protein KIF2A;Isoform of O00139, Isoform 2 of Kinesin-like protein KIF2A;Isoform of O00139, Isoform 4 of Kinesin-like protein KIF2A;…	Plus end-directed microtubule-dependent motor requiredfor normal brain development. May regulate microtubule dynamicsduring axonal growth. Required for normal progression throughmitosis. Required for normal congress of chromosomes at themetaphase plate. Required for normal spindle dynamics duringmitosis. Promotes spindle turnover. Implicated in formation ofbipolar mitotic spindles. Has microtubul…
NEDD4L	A0A6Q8PFI7;A0A6Q8PG51;A0A6Q8PGP5;A0A6Q8PHJ5;Q96PU5;Q96PU5-2;Q96PU5-3;Q96PU5-5;Q96PU5-6;Q96PU5-7		+	14.6249	15.2236	15.7542	15.3757	NaN	15.3439	14.6019	15.5714	15.6142	15.5317	15.8429	16.8476	16.0752	15.059	15.3374	15.9006	15.1651	15.1456	14.7295	15.0518	15.4801	UP000005640_9606_2020;UP000005640_9606_additional_2020	cellular sodium ion homeostasis;excretion;ion transmembrane transport;negative regulation of potassium ion transmembrane transport;negative regulation of potassium ion transmembrane transporter activity;negative regulation of protein localization to cell surface;negative regulation of sodium ion transmembrane transport;negative regulation of sodium ion transmembrane transporter activity;negative …	ion channel binding;potassium channel inhibitor activity;potassium channel regulator activity;sodium channel inhibitor activity;sodium channel regulator activity;ubiquitin protein ligase activity;ubiquitin-protein transferase activity	cytoplasm;cytosol;extracellular exosome;Golgi apparatus;intracellular;multivesicular body;nucleoplasm	3D-structure;Acetylation;Alternative splicing;Complete proteome;Cytoplasm;Differentiation;Direct protein sequencing;Endosome;Golgi apparatus;Host-virus interaction;Phosphoprotein;Polymorphism;Reference proteome;Repeat;Transferase;Ubl conjugation;Ubl conjugation pathway	NDFIP1-NEDD4L-SLC11A2 complex	pAC_SVF	0.035347	0.0348422	0.461698	2.86144	Isoform of Q96PU5, E3 ubiquitin-protein ligase NEDD4-like;Isoform of Q96PU5, E3 ubiquitin-protein ligase NEDD4-like;Isoform of Q96PU5, E3 ubiquitin-protein ligase NEDD4-like;Isoform of Q96PU5, E3 ubiquitin-protein ligase NEDD4-like;E3 ubiquitin-protein ligase NEDD4-like;Isoform of Q96PU5, Isoform 2 of E3 ubiquitin-protein ligase NEDD4-like;Isoform of Q96PU5, Isoform 3 of E3 ubiquitin-protein liga…	E3 ubiquitin-protein ligase which accepts ubiquitin froman E2 ubiquitin-conjugating enzyme in the form of a thioester andthen directly transfers the ubiquitin to targeted substrates.Inhibits TGF-beta signaling by triggering SMAD2 and TGFBR1ubiquitination and proteasome-dependent degradation. Promotesubiquitination and internalization of various plasma membranechannels such as ENaC, SCN2A/Nav1.2, …
LMNA	A0A6Q8PFJ0;P02545		+	23.7883	23.6827	23.8843	23.5901	22.7394	23.1829	22.9144	20.3126	20.3272	20.8415	20.6966	21.1813	20.8847	20.5683	22.7787	22.3032	22.7	22.211	23.0767	22.0188	21.9168	UP000005640_9606_2020;UP000005640_9606_additional_2020	cellular protein localization;cellular response to hypoxia;establishment or maintenance of microtubule cytoskeleton polarity;IRE1-mediated unfolded protein response;mitotic nuclear envelope reassembly;muscle organ development;negative regulation of cardiac muscle hypertrophy in response to stress;negative regulation of cell proliferation;negative regulation of extrinsic apoptotic signaling pathwa…	identical protein binding;structural molecule activity	cytosol;intermediate filament;lamin filament;nuclear envelope;nuclear lamina;nuclear membrane;nuclear speck;nucleoplasm;nucleus;perinuclear region of cytoplasm	3D-structure;Acetylation;Alternative splicing;Cardiomyopathy;Charcot-Marie-Tooth disease;Coiled coil;Complete proteome;Congenital muscular dystrophy;Direct protein sequencing;Disease mutation;Emery-Dreifuss muscular dystrophy;Intermediate filament;Isopeptide bond;Limb-girdle muscular dystrophy;Lipoprotein;Methylation;Neurodegeneration;Neuropathy;Nucleus;Phosphoprotein;Polymorphism;Prenylation;Ref…	CTCF-nucleophosmin-PARP-HIS-KPNA-LMNA-TOP complex;Emerin architectural complex;Emerin complex 24;NF-YA-LaminA complex	pAC_SVF	4.28814e-05	8.92857e-05	-2.71	-10.5399	Isoform of P02545, Prelamin-A/C;Prelamin-A/C	Lamins are components of the nuclear lamina, a fibrouslayer on the nucleoplasmic side of the inner nuclear membrane,which is thought to provide a framework for the nuclear envelopeand may also interact with chromatin. Lamin A and C are present inequal amounts in the lamina of mammals. Plays an important role innuclear assembly, chromatin organization, nuclear membrane andtelomere dynamics. Requir…
[truncated: 6,229 more rows]

## Sheet: S7G BCAA_LFQ
SGBS_D00_A	SGBS_D00_B	SGBS_D00_C	SGBS_D02_A	SGBS_D02_B	SGBS_D02_C	SGBS_D04_A	SGBS_D04_B	SGBS_D04_C	SGBS_D06_A	SGBS_D06_B	SGBS_D06_C	SGBS_D10_A	SGBS_D10_B	SGBS_D10_C	SGBS_D12_A	SGBS_D12_B	SGBS_D12_C	SGBS_D14_A	SGBS_D14_B	SGBS_D14_C	SGBS_D20_A	SGBS_D20_B	SGBS_D20_C	hAPC_D-02_A	hAPC_D-02_B	hAPC_D-02_C	hAPC_D00_A	hAPC_D00_B	hAPC_D00_C	hAPC_D01_A	hAPC_D01_B	hAPC_D01_C	hAPC_D02_A	hAPC_D02_B	hAPC_D02_C	hAPC_D04_A	hAPC_D04_B	hAPC_D04_C	hAPC_D06_A	hAPC_D06_B	hAPC_D06_C	hAPC_D08_A	hAPC_D08_B	hAPC_D08_C	hAPC_D10_A	hAPC_D10_B	hAPC_D10_C	hAPC_D12_A	hAPC_D12_B
[truncated: 20 more rows]
[truncated: 96 more columns]
