# Supplementary material for: A spatiotemporal proteomic map of human adipogenesis
Source: Nat Metab. 2024 Apr 2;6(5):861–79. doi: 10.1038/s42255-024-01025-8 (PMC11132986; doi:10.1038/s42255-024-01025-8)
Supplement: Supplementary file 21 — Statistical Source Data Extended Data Fig. 9. [file 42255_2024_1025_MOESM21_ESM.xlsx]

## Sheet: S9A,B norm. profiles
FR_01	FR_02	FR_03	FR_04	FR_05	FR_06	FR_07	FR_08	FR_09	FR_10	FR_11	FR_12	FR_13	FR_14	FR_15	FR_16	FR_17	FR_18	FR_19	FR_20	FR_21	FR_22	FR_23	ProteinGroups	Genes
0.641684	1	0.332794	0.324611	0.293287	0.265193	0.125909	0.233128	0.182763	0	0.0851187	0.0209589	0.0345159	0.0428759	0.0268854	0.0304216	0.0238269	0.00580039	0.0228207	0.0221387	0.0447756	0.0697636	0.0449568	A0A024QZX5;A0A087X1N8;P35237	SERPINB6
0.0594478	0.0820367	0.0709584	0.167343	0.248692	0.417495	1	0.237484	0.353843	0.406844	0.0951929	0.0873789	0.0620137	0.0353205	0.0178625	0.0261909	0	0.00671659	0.00866915	0.00825009	0.0217315	0.0475157	0.0362466	A0A024R1R8;Q9Y2S6	ENSG00000225528;TMA7
0	0	0	0	0	0	0.412246	0	0.389207	0	0.690649	1	0.49047	0.653781	0	0	0	0	0	0.062543	0	0	0	A0A024R3M2;A0A1B0GUD6;A0A1B0GWG7;A0A2R8Y5X2;J3KNL5;Q3KR37;Q3KR37-2;Q3KR37-3;Q3KR37-4	GRAMD1B
0.411001	0	0.439156	0.720255	0.635893	0.629666	0.867289	0.379599	0.4957	0.055188	0.700688	0.85687	0.7358	1	0.735636	0.938593	0.928467	0.756352	0.738485	0.753025	0.518432	0.566118	0.847824	A0A024R4E5;Q00341	HDLBP
0.163805	0	0	0	0	0.318147	0.555987	0.140501	0.456359	0.276563	0.515754	1	0.519029	0.777303	0.583709	0.456999	0.658913	0.617662	0.310309	0.0591037	0.0897322	0.00645597	0.10474	A0A024R4K9;A0A087WZA9;A0A087X266;Q9BXJ8;Q9BXJ8-2	TMEM120A
0	0	0	0	0	0	0	0.0329436	0	1	0.130466	0.0659969	0.0976007	0	0.0201347	0	0	0	0.0134529	0.189911	0.456238	0.261527	0	A0A024R6I7;A0A0G2JRN3;P01009;P01009-2	SERPINA1
1	0.53195	0.537267	0.658894	0.616351	0.0972982	0.418971	0.477725	0	0	0	0	0	0.125181	0	0	0.181225	0.0569131	0	0	0	0	0.221236	A0A024R7E8;K7EMV4;K7EN05;K7EPC8;K7EQ44;P60002	ELOF1
0.184194	0.415725	0.31803	0.123676	0.0486561	0	0.0570706	0	0.0885855	0	0	0	0	0	0	0	0	0	0	0.04245	0.0428101	0.108194	1	A0A024R7P0;O14593;O14593-2;O14593-3	RFXANK
0.111367	0.164729	0.120457	0.305221	0.434537	0.230001	0.425781	0.539692	0.800295	0.935304	0.658601	0.921898	1	0.810972	0.645608	0.38591	0.194768	0.159098	0.1335	0.0896144	0.0854534	0.394611	0	A0A024R7W5;A0A087WY31;A0A087X0Q1;Q7Z739	YTHDF3
0.0847939	0.17618	0.745583	0.983029	0.910946	1	0.807358	0.774183	0.644382	0.162844	0.184106	0.108086	0.111752	0.067158	0.0162659	0.0582236	0	0.00581657	0.0329089	0.0672259	0.0996329	0.176259	0.201471	A0A024RA52;P25787	PSMA2
1	0.0216041	0	0	0	0	0.464888	0	0	0	0.00856058	0.0961871	0	0.16676	0	0.110617	0.193768	0.0145177	0.0768185	0	0	0	0.734183	A0A024RAC6;Q14241	ELOA
0.0124214	0	0	0	0	0	0.43136	0.370925	0.610407	0.581899	0.580902	0.992395	1	0.785783	0.478942	0.481471	0.194794	0.226828	0.16159	0.22598	0.167729	0.199575	0	A0A024RCL3;A0A1W2PPN1;A0A1W2PRA6;Q96QC4	MICA
0.528884	1	0.751699	0.826357	0.516251	0.48205	0.340801	0.329807	0.229355	0	0.0699965	0.144317	0.0928781	0.138222	0.128007	0.118109	0.0748045	0.0724898	0.120817	0.0367655	0.0383704	0.0473615	0.181333	A0A024RCR6;A0A0G2JK23;A0A0G2JL47;P46379;P46379-2;P46379-3;P46379-5	BAG6
0.146929	0	0	0.244497	0.034536	1	0.285291	0.194119	0.278917	0	0.511604	0.529693	0.315741	0.465529	0.421927	0.377541	0.570233	0.34615	0.356543	0.21751	0.0843407	0.0885466	0.192711	A0A067XG54;Q8NB49;Q8NB49-2;Q8NB49-3;Q8NB49-4	ATP11C
0.0319243	0.201184	0.594845	0.488824	0.224613	1	0.23327	0	0.0907162	0	0	0	0	0	0	0	0	0	0	0	0	0.265713	0	A0A075B6E4;A0A0A6YYI5;C9JBN2;C9JX59;E7EQU6;E7ERW0;E7EUJ2;E7EWF5;F8W708;F8WBN7;G5E9M7;G5E9M9;Q14135;Q14135-2;Q14135-4	VGLL4
0.288015	1	0.914006	0.491051	0.648691	0	0.45619	0.0660155	0.28458	0	0	0	0	0	0	0	0	0	0	0	0	0.266296	0	A0A075B6F9;M0R1K2;M0R3B2;Q9Y314	NOSIP
0.164499	0	0	0	0	0	0	0	0	0	0.0454221	0.0610777	0	0.119495	0.024364	0.559225	0.551586	0.541732	1	0.545537	0.385967	0.482942	0.186301	A0A075B6P0;Q330K2;Q330K2-2	NDUFAF6
0.380937	0.619647	1	0	0	0	0	0	0.164145	0	0	0	0	0	0.0206755	0	0.165257	0	0	0	0	0.33404	0.669117	A0A075B6T1;Q9C0C7;Q9C0C7-2;Q9C0C7-3;Q9C0C7-4;Q9C0C7-5;Q9C0C7-6	AMBRA1
0	0	0	0	0	0	0	0	0	0	0	0	0.335731	0.583645	0.118836	1	0.284509	0.115786	0	0	0	0	0	A0A075B773;K7ELY8;O00623	PEX12
1	0.962034	0.823913	0.471375	0.507571	0.242822	0.245896	0.408467	0.238242	0	0.10319	0.0583247	0.0370055	0.0896522	0.0605074	0.148927	0.104107	0.0683771	0.0233909	0	0	0	0.130203	A0A075B780;O14787	TNPO2
0.24176	0.138643	0.270437	0.276225	0.269289	0.572681	1	0.214525	0.135968	0	0.102159	0.107726	0.141941	0.0731844	0.157777	0.111078	0.128781	0.0876688	0.0940471	0.0201666	0	0.0412732	0.00956082	A0A075B7B5;B7ZM87;O75044;Q5VZB4	SRGAP2
0.780491	0.612533	1	0.49096	0.336327	0.256668	0.127506	0.24763	0.23483	0	0	0.0235083	0.03244	0.0273511	0.0927177	0.0198308	0.0144536	0.0484033	0.0558832	0.0123292	0.021849	0.0673914	0.0059516	A0A087WSW9;A0A087WSY9;A0A182DWI3;E2QRB9;F8W809;Q16881;Q16881-2;Q16881-3;Q16881-4;Q16881-5;Q16881-6;Q16881-7	TXNRD1
0.952388	0.801564	0.543613	0.645511	1	0.580697	0.254352	0.21413	0.397311	0	0.0101515	0.0576185	0.158702	0.264126	0.0354892	0.315807	0.178038	0.197365	0.130222	0	0	0	0	A0A087WT12;A0A087X2I2;K7ERP4;P36969;P36969-2	GPX4
1	0	0	0	0	0	0	0	0	0	0	0	0.0496758	0.544745	0	0.493808	0.109539	0	0	0.377526	0.101198	0.0873391	0.376693	A0A087WT20;Q9NV06	DCAF13
0.16357	0	0.0237739	0.0679249	0.0642332	0.1619	1	0.402181	0.76729	0.467956	0.312441	0.758395	0.8155	0.792879	0.510622	0.495495	0.249445	0.224402	0.219485	0.25527	0.24514	0.287029	0.168948	A0A087WT44;P30519;P30519-2	HMOX2
0.37702	1	0.287364	0.456149	0.129416	0.100579	0.144743	0.037627	0	0	0.00150887	0	0	0	0	0	0	0	0	0	0	0	0	A0A087WT84;Q9H9V9;Q9H9V9-2	JMJD4
0.24202	0	0	0.0445991	0	0.00805403	0.0365304	0.0670472	0.187827	0.116115	0.965389	0.70278	0.480541	0.850696	0.786734	0.730465	1	0.682501	0.499418	0.929298	0.411933	0.301847	0.246989	A0A087WT87;A0A087X0U3;P43003;P43003-2	SLC1A3
0.0477491	0	0.000855119	0.0936539	0.13122	0	0.322244	0.226848	0.737913	0.879164	0.379475	0.690559	1	0.867251	0.581189	0.849841	0.430832	0.498607	0.565829	0.623316	0.517979	0.738833	0.557364	A0A087WT92;Q0VGL1	LAMTOR4
0.323407	1	0.531109	0.427048	0.331358	0.253064	0.126148	0.250911	0.162797	0.0418418	0.0175586	0.0356684	0.0348059	0.0353088	0.0171348	0.0291005	0.0149914	0.0149365	0.00696918	0.0136337	0.0167388	0.0299047	0	A0A087WT99;Q9H0W9;Q9H0W9-2	C11orf54
0.202102	0.239636	0.0356948	0.779659	1	0.811502	0.701802	0.332708	0.377466	0	0.264778	0.50013	0.445082	0.49141	0.256219	0.349983	0.176357	0.169791	0.0934773	0.0122222	0	0	0.224676	A0A087WTA5;E7ERK9;Q9UI10;Q9UI10-2;Q9UI10-3	EIF2B4
0.10946	0.0338134	0.0266408	0.0162231	0	0.0134174	0.142403	0.0635823	0.192746	0.262183	0.194667	0.372783	0.359316	0.378889	0.223229	0.349691	0.374959	0.323409	0.497729	0.653549	1	0.844044	0.996715	A0A087WTA8;P08123	COL1A2
0.333009	1	0.517088	0.423883	0.346745	0.285951	0.162902	0.2512	0.160085	0.00671189	0.0240334	0.0183	0.0225222	0.0293421	0.0311792	0.0116954	0.0079816	0.023274	0	0.0138773	0.0212659	0.00979332	0.0426406	A0A087WTB8;P15374	UCHL3
0.30877	0	0	0	0	0	0.103598	0	0	0	0.0197381	0.0261392	0	0	0.0148349	0.0955414	0.0718557	0.0509718	0.295408	0.420759	0.371076	0.304057	1	A0A087WTE5;B7Z934;E5RFQ1;H0Y3W9;Q9H4W6;Q9H4W6-2;Q9HAK2;Q9HAK2-2;Q9UH73;Q9UH73-2	EBF1;EBF2;EBF1;EBF3;EBF3;EBF3;EBF2;EBF2;EBF1;EBF1
0.240497	1	0.679082	0.451881	0.325412	0.257975	0.120792	0.123239	0	0	0	0	0	0	0	0	0	0	0	0	0	0	0	A0A087WTI4;H0YNM1;P30047;P30047-2	GCHFR
0.615928	1	0.790682	0.360175	0.617444	0.81525	0.572678	0.44285	0.257247	0	0.148885	0.152443	0	0.203784	0.0431628	0.339644	0	0.351575	0.229524	0.0587248	0.0126137	0	0.368113	A0A087WTJ9;Q8IWV7	UBR1
0.0733876	0	0.0601144	0	0	0.171257	0.295959	0.421231	0.664118	0.696462	0.442568	0.932984	0.750265	0.84135	0.673996	1	0.593199	0.50383	0.642346	0.392102	0.225972	0.466966	0.147209	A0A087WTK8;O75781	PALM
0.0877293	0	0.172356	0.0803214	0.0216874	0.107357	0.158936	0.18274	0.457005	0.281757	0.669299	0.769824	1	0.918756	0.681184	0.899034	0.654292	0.607952	0.516944	0.360589	0.414969	0.444948	0.24413	A0A087WTM1;Q9Y6N7;Q9Y6N7-2;Q9Y6N7-3;Q9Y6N7-4;Q9Y6N7-5;Q9Y6N7-6	ROBO1
0.175415	0.330834	0.231459	0	0	0.0485653	0.328606	0.470985	1	0	0.487735	0.797042	0.797343	0.978101	0.425075	0.651066	0.646196	0.407576	0	0	0.143025	0	0.468406	A0A087WTN6;A0A3B3ISA7;H0Y7Q1;H7BZT6;H7C264;H7C324;H7C4B3;O75689;O75689-2;O75689-3	ADAP1
0.0950509	0.31944	0.0730452	0.0551038	0.06649	0.0364647	0.0732358	0.0983138	0.227001	0.0735439	0.106333	0.101876	0.127291	0.0909816	0.00540948	0.0689187	0.00844451	0	0.0866434	0.203141	0.409544	0.750123	1	A0A087WTP3;Q92945	KHSRP
0.017615	0.00183184	0	0.00919151	0.0503311	0.166333	0.686326	0.140807	0.563614	0.502659	1	0.6099	0.661905	0.418029	0.173748	0.168262	0.0233458	0.0496853	0.054931	0.100044	0.130896	0.118335	0.0734069	A0A087WTT1	PABPC1
0.0927518	0	0	0	0	0.048307	0.395329	0.307604	0.813714	0.489316	0.678361	0.87398	1	0.803228	0.572689	0.662252	0.342442	0.273418	0.297422	0.245862	0.417339	0.376879	0.106162	A0A087WTT2;Q5JWB9;Q96A57;Q96A57-2	TMEM230
0.309537	0.211919	0	0.0178945	0	0	0.255151	0	0.146723	0	0.195821	0.150901	0.0889906	0.260009	0	0.16429	0.144913	0.240313	0.336835	0.189565	0.200843	0.666594	1	A0A087WTU1;A0A087X0S7;A0A0B4J2G4;Q15345;Q15345-3	LRRC41
0.186809	0	0.0143064	0.0655009	0.0905346	0.224814	0.739525	0.435412	0.8167	0.411668	0.834077	0.951352	1	0.931909	0.704265	0.673592	0.400055	0.386197	0.338049	0.268226	0.262017	0.293334	0.203796	A0A087WTU3;Q9Y6I9	TEX264
0	0.349469	0.294322	1	0.802877	0.112214	0.502312	0.369758	0.665154	0	0.456488	0.438993	0.260423	0.219233	0	0	0	0	0	0.12208	0	0.689042	0.241762	A0A087WTY9;Q9Y605	MRFAP1
0.102401	0	0	0	0	0.0991804	0.576468	0.332485	0.695127	0	1	0.964176	0.686955	0.860876	0.369984	0.479262	0.226134	0.205644	0.175604	0.187294	0.0799493	0.0848526	0.107574	A0A087WU02;Q96RQ1	ERGIC2
0.00788337	0	0	0	0	0	0	0	0.0183369	0	0	0.0784716	0.303727	0.194843	0.179423	0.631577	0.580391	0.722187	0.633311	0.652275	0.900177	1	0.467509	A0A087WU07;Q5TGZ0;Q5TGZ0-2	MICOS10
0.225391	0	0.0239588	0.143829	0.131544	0.528538	0.663667	0.280243	0.424826	0	0.49184	0.684194	0.445716	0.922284	0.857241	0.645465	1	0.897178	0.597283	0.461887	0.00873009	0	0.286776	A0A087WU31;A0A0A0MTB7;E9PE15;P51790;P51790-2;P51790-4;P51790-5	CLCN3
0.74284	0.0223548	0	0.559813	0.646506	0.624284	0.780825	0.582888	0.536816	0	0.155959	0.358287	0.550518	0.735235	0.894919	0.971719	1	0.817093	0.613537	0.112233	0	0.219971	0.25937	A0A087WU33;A0A087WVV7;A0A087X165;A0A590UJ70;Q9C0H9;Q9C0H9-2	SRCIN1
0.413791	1	0.641205	0.364218	0.320511	0.142595	0.106709	0.238871	0.121886	0	0	0.0790718	0.0282382	0	0.0489329	0.0472361	0.0425632	0.0239558	0.0299443	0	0	0.0386649	0	A0A087WU37;A0A087WWG3;A0A087X140;A0A0A0MRU4;A0A0A6YYH9;C9J3G2;H0Y857;Q5JTY5;Q5JTY5-2;Q5RIA9;Q5RIA9-3;Q5RIB0;Q5RIB3;Q8IUF1;Q9BRT8;Q9BRT8-2;Q9BRT8-3	CBWD1;CBWD3;CBWD1;CBWD3;CBWD5;CBWD2;CBWD5;CBWD3;CBWD3;CBWD5;CBWD5;CBWD5;CBWD5;CBWD2;CBWD1;CBWD1;CBWD1
0.13074	0	0	0	0	0	0	0	0	0	0	0	0	0	0	0	0.302732	0	0	0	0	0	1	A0A087WU44;A0A2R8Y840;C9JFU2;H0YJG4;H3BTW3;H7C294;Q3L8U1;Q3L8U1-2;Q3L8U1-3;Q8TD26;Q8TD26-3;Q9HCK8;Q9HCK8-2;Q9P2D1	CHD9;CHD8;CHD6;CHD8;CHD9;CHD6;CHD9;CHD9;CHD9;CHD6;CHD6;CHD8;CHD8;CHD7
0.295883	0	0	0.0260953	0.0243729	0.10423	0.45587	0.243134	0.44358	0.0653512	1	0.804822	0.619061	0.867945	0.651516	0.618866	0.539775	0.502012	0.413787	0.415679	0.274295	0.295244	0.507424	A0A087WU53;Q9H0U3	MAGT1
0.174311	0.157757	0.136224	0.159109	0.177559	0.479928	1	0.430251	0.424536	0	0.301356	0.369893	0.236362	0.425083	0.289943	0.162763	0.167684	0.145315	0.101327	0.0481193	0.0170653	0.031867	0.0523873	A0A087WU65;A0A2R8YE10;Q9NRW7	VPS45
0.399508	0.0453011	0.0168443	0	0.0147011	0	0.00430522	0	0	0	0.120868	0.0588014	0.0282775	0.0284884	0.142838	0.0724199	0.156343	0.123235	0.163755	0.432693	0.332926	0.192364	1	A0A087WUB9;Q8WYA6;Q8WYA6-4	CTNNBL1
0.359799	0.0266032	0	0.0271834	0.0427505	0.172599	0.95373	0.360417	0.687096	0.33512	0.862292	0.934776	1	0.924226	0.752768	0.749311	0.4207	0.488646	0.619048	0.469553	0.522326	0.525741	0.427983	A0A087WUC6;E9PI68;Q15005	SPCS2
0.101252	0	0	0	0	0.00804366	0.144027	0	0.144848	0	1	0.136256	0.358087	0.174571	0.214752	0.300364	0.303036	0.176877	0.208276	0.143562	0.0993339	0.119559	0.154898	A0A087WUD3;Q9NRP0;Q9NRP0-2	OSTC
1	0	0	0	0	0	0	0	0	0	0	0	0	0	0	0	0	0	0	0	0	0	0.656863	A0A087WUE9;Q92797	SYMPK
0.412544	0	0	0.0285738	0.078153	0.0639585	0.145468	0.143458	0.379749	0.824134	0.376118	0.226271	0.20762	0.144922	0.107656	0.129245	0.0837398	0.12682	0.20536	0.405577	0.52323	0.548245	1	A0A087WUK2;O14979;O14979-2;O14979-3	HNRNPDL
0.565529	0.192395	0	0	0	0	0	0	0	0	0	0	0	0	0	0	0	0	0.0394308	0	0	0.547963	1	A0A087WUK4;P13056;P13056-2;P13056-3	NR2C1
0.132647	1	0.310274	0.732876	0.487657	0.750379	0.884157	0.561777	0.388611	0.0777531	0.134454	0.480125	0.295047	0.0641902	0	0.180059	0	0	0	0	0	0	0	A0A087WUL4;A0A087WX23;A0A087WXK2;A0A087WZG9;B4DSP0;Q86TG7;Q86TG7-2	PEG10
0.241231	1	0	0	0	0	0.230721	0	0	0	0.228368	0.718628	0.30597	0.716883	0.111239	0.27193	0.26556	0	0	0	0	0	0	A0A087WUP6;Q6UWJ1;Q6UWJ1-2;Q6UWJ1-3	TMCO3
0.265099	0	0.0426722	0.202151	0.242166	0.0217462	0	0.283423	0.194191	0	0.0308235	0.0638999	0.111933	0.174608	0.228476	0.498319	1	0.747195	0.199956	0.451907	0.374451	0.151624	0.354283	A0A087WUQ6;A0A2R8Y6B6;P07203	GPX1
0.239825	0.930574	1	0.512402	0.523871	0.466431	0.351827	0.250337	0.0897721	0	0	0.0328775	0.0346872	0	0	0.0991666	0	0	0	0	0.304134	0.0163365	0	A0A087WUR6;Q8IU85;Q8IU85-2	CAMK1D
0.0219272	0.0778717	0.292631	0.990601	0.832074	1	0.767552	0.321123	0.302657	0	0.36736	0.228118	0.134289	0.156591	0.0746883	0.072621	0.0312928	0.0570682	0.0428464	0.00155777	0.000388891	0.00854567	0.0466168	A0A087WUT6;O60841	EIF5B
0.656835	0.717242	0.853102	1	0.666294	0.382644	0.298492	0.121858	0.538201	0	0	0	0.12301	0.131894	0.296583	0.373697	0	0	0	0	0	0	0	A0A087WUW6;A0A087X0G7;A0A087X1B1;Q9Y6K9;Q9Y6K9-2	IKBKG
0.104614	0	0	0	0	0.0589861	0.343815	0.180211	0.404881	0	1	0.661676	0.380589	0.666335	0.531805	0.334806	0.517708	0.293575	0.232628	0.00283525	0.0646073	0.0684572	0.258053	A0A087WUZ7;Q9Y5W8;Q9Y5W8-2	SNX13
0.238809	0.515482	0.626866	1	0.904631	0.529325	0.597573	0.360522	0.261844	0.709692	0.122328	0.558702	0.223819	0.11863	0.0804588	0.0779723	0.0580065	0.0574076	0.0407667	0	0.00360862	0.0452951	0.0439349	A0A087WV05;Q99417	ENSG00000274944;MYCBP
0.00338241	0	0	0.1226	0.187851	0.39968	1	0.0265823	0.0358132	0	0.0660148	0.0329659	0.0603105	0.145735	0.0247265	0.0335825	0.000921807	0.0216171	0.00166509	0.00517346	0	0.00444351	0	A0A087WV22;F8W7C6	RPL10
1	0.944694	0.304494	0.561856	0.384009	0.627795	0.892381	0.380706	0.617069	0	0.116618	0.251252	0.0647138	0.115453	0.0386313	0.165215	0.0533496	0	0.0209047	0	0	0.0822505	0	A0A087WV97;Q8WU79;Q8WU79-2;Q8WU79-3;X6RCC3	SMAP2
0.0612813	0	0.903889	1	0	0	0.242542	0.117742	0.333226	0	0.69015	0.603724	0.387159	0.458435	0.35243	0.393634	0.243869	0.262445	0.155069	0.0864673	0.0644065	0.0189925	0.130866	A0A087WVA8;Q8IWB9;Q8IWB9-2	TEX2
0.981841	0.0756728	0.0615875	0	0	0	0	0	0.0359948	0	0.720102	0	0	0.280356	0	0.137727	0	0.117276	0.2577	0.472982	0.59453	0.359809	1	A0A087WVC1;Q9BQ39	DDX50
0.738328	1	0.835736	0.832778	0.972327	0	0.253901	0.365644	0.689843	0.01769	0	0.276545	0.0318473	0.116577	0.516252	0.211008	0.303697	0.015881	0.000201174	0.361272	0.519023	0.617114	0	A0A087WVC4;A0A0A0MS54;P22694;P22694-2;P22694-3;P22694-4;P22694-5;P22694-6;P22694-7;P22694-9	PRKACB
0.375123	1	0.797305	0.732159	0.503449	0.143962	0.136537	0.153704	0.359953	0	0.372023	0.5321	0.634546	0.732775	0.68698	0.692116	0.822953	0.456727	0.308739	0.100423	0.11437	0	0.062459	A0A087WVF7;Q9NZM3;Q9NZM3-2;Q9NZM3-3;Q9NZM3-4	ITSN2
0.317368	0.178441	0.0900574	0.0866265	0	1	0.542001	0.846821	0.756273	0	0.121336	0	0.31816	0	0	0.161374	0	0	0	0	0	0	0	A0A087WVI1;B3KPU0;Q96JY6;Q96JY6-5	PDLIM2
0.151324	0	0	0	0	0	0.0256195	0	0.0323061	0	0.153236	0.163329	0.0919059	0.220047	0.120682	0.352478	1	0.688146	0.543996	0.276596	0.140164	0.181563	0.276107	A0A087WVM4;B7ZM99;Q6UB35	MTHFD1L
0.305689	0.057507	0.156852	0.226779	0	0	0	0	0.0262555	0	0	0.266894	0.236994	0.332604	0.13315	0.430035	0.602496	0.0121129	1	0	0	0.111162	0	A0A087WVP7;P0C024;P0C024-2	NUDT7
0.801185	1	0.410783	0.424252	0.294082	0.453498	0.655799	0.350144	0.31197	0	0.607667	0.473883	0.246501	0.484432	0.292508	0.280332	0.24504	0.160488	0.152749	0.129261	0.0629331	0.0555119	0.145899	A0A087WVQ6;Q00610;Q00610-2	CLTC
0.361447	1	0.633556	0.310649	0.365628	0	0.0479512	0.193895	0.229476	0	0	0.0743436	0.0863038	0.119054	0	0.0939782	0	0	0	0	0	0.0829635	0	A0A087WVS8;Q70IA6;Q70IA6-2;Q70IA6-3	MOB2
0.0359006	0.0830971	0	0	0	0	0	0	0	0	0	0.0667677	0	0	0	0.32706	0.160657	0	0.117741	0.466373	0.332715	1	0.656615	A0A087WVT6;A0A087X159;D6RAC5;P81877;P81877-2;P81877-3;P81877-4;P81877-5;Q9BWW4;Q9BWW4-2;Q9BWW4-3	SSBP3;SSBP2;SSBP2;SSBP2;SSBP2;SSBP2;SSBP2;SSBP2;SSBP3;SSBP3;SSBP3
0	0.795516	0.843808	1	0.608626	0.768329	0	0	0	0	0	0	0	0.337298	0	0	0.234389	0	0	0	0	0	0	A0A087WW06;Q96AY4	TTC28
0.066253	0	0	0	0	0.175506	0.742422	0.0803362	0	0	0	0.930871	0.435327	0.494248	0.83542	0.389262	1	0.598867	0.254847	0	0	0	0.000865284	A0A087WW58;Q9C0D9	SELENOI
0.226841	0.245814	0.955402	1	0.630777	0.667107	0.521958	0.388959	0.265656	0	0.154174	0.0947633	0.0498185	0.0808063	0.0522796	0.0629423	0.0729456	0.0592372	0.0663576	0.0619479	0.0311331	0.0493076	0.213795	A0A087WW66;Q99460;Q99460-2	PSMD1
0.123544	1	0.654913	0.45707	0.35747	0	0	0	0.161407	0	0	0	0	0	0	0	0	0	0	0	0	0	0	A0A087WW74;O94885	SASH1
0.30014	0.777741	0	1	0	0	0	0	0	0	0	0.00651819	0	0	0	0	0	0	0	0	0	0	0	A0A087WW76;A0A452Q6Z5;Q5T5U3	ARHGAP21
0.580391	0.668847	0.965102	0.805607	0.603396	0.589927	1	0.609391	0.608684	0	0.650942	0.620323	0.499406	0.535642	0.587708	0.310113	0.336152	0.322211	0.296846	0	0.0380845	0.0495925	0.128171	A0A087WWA3;O60333;O60333-2;O60333-4;Q4R9M9	KIF1B
0.0406155	0.0396674	0	0.0314586	0.0847512	0.0553262	0.285025	0.184663	0.415216	1	0.446572	0.483675	0.396084	0.263908	0.329259	0.208931	0.218055	0.166191	0.206215	0.137739	0.288774	0.182561	0.12788	A0A087WWF1;Q8WWX9	SELENOM
0.370626	0.0183618	0	0	0	0	0	0	0.145613	0	0	0	0	0	0	0	0	0	0	0	0	0	1	A0A087WWF6;P49005	POLD2
0.315993	0.847294	1	0.774807	0.520949	0.478943	0.732803	0.409873	0.392006	0	0.365438	0.198241	0.192427	0.183765	0.121275	0.168003	0.111869	0.0869515	0.0934003	0	0.385801	0.132506	0.219078	A0A087WWI6;P61962	DCAF7
0	0	1	0	0	0	0	0	0.0271249	0	0	0.156532	0	0.191856	0	0	0	0	0	0	0	0.253929	0.600521	A0A087WWJ1;A0A494C0M1;P52701;P52701-2;P52701-3;P52701-4	MSH6
0.454947	1	0.791246	0.969829	0.82174	0.596611	0.366769	0.723696	0.616228	0.150615	0.198695	0.162198	0.194101	0.137155	0.0570862	0.103737	0.0251222	0.000122458	0.0124634	0.0179122	0.048801	0.061795	0	A0A087WWM0;O43617	TRAPPC3
0.367665	1	0.857615	0.494578	0.473087	0.441137	0.269849	0.361394	0.299077	0.0493435	0.0607548	0.0875723	0.0565534	0.0895833	0.0300215	0.0959692	0.00923243	0	0.0623108	0.0188142	0.0826424	0.115289	0.0268571	A0A087WWM4;F8WAN9;H0YNJ6;Q9P2T1;Q9P2T1-2	GMPR2
0.460635	0.913272	0.823193	1	0.834059	0.648041	0.266824	0.187385	0	0	0.0724992	0.0146435	0.0318554	0.207187	0.23781	0.188347	0.26499	0.0969363	0.205774	0.110096	0.218758	0.382522	0.864446	A0A087WWP4;A0A494C001;A0A499FJY3;Q96T37;Q96T37-2;Q96T37-3;Q96T37-4	RBM15
0.302767	0	0	0	0	0	0	0	0	0	0	0	0	0	0	0	0	0	0	0	0.0397966	0.120488	1	A0A087WWS1;A0A087WY84;Q96FV9;Q96FV9-2;R4GMN4;R4GN58	THOC1
0.417687	1	0.371037	0.55144	0.478794	0.65601	0.551456	0.472861	0.400651	0.314622	0.17342	0.175787	0.195614	0.199537	0.159503	0.18268	0	0.0260437	0.0436969	0.0680174	0.0919553	0.111862	0.0519799	A0A087WWU8	TPM3
0.069528	0	0.0342417	0.0221369	0.0455125	0.00965896	0.246643	0.135973	0.211657	0.0953968	0.265687	0.432467	0.52965	0.552599	0.511535	0.820105	0.8844	0.796383	1	0.860433	0.981954	0.866504	0.624856	A0A087WX10;P54803	GALC
0.0625434	0	0	0	0	0.0299177	0	0.040768	0.301482	0	0.189091	0.198748	0.262016	0.337444	0.255666	0.700495	0.649279	0.858847	1	0.82264	0.904014	0.993678	0.413282	A0A087WX19;A0A087WX45;C9J5R6	IQCE
0.22597	0.02184	0	0.0676633	0.0482441	0.0537976	0.14817	0.152278	0.326059	0.224387	0.44792	0.363095	0.446938	0.428825	0.418434	0.791127	0.757058	0.689979	0.775881	0.936117	0.774877	1	0.393552	A0A087WX97;Q9BXK5	BCL2L13
0.048068	0	0.025776	0.0701462	0.0891879	0.270742	1	0.326975	0.681453	0.196563	0.692296	0.754731	0.649544	0.663129	0.486276	0.304636	0.428156	0.321935	0.287945	0.0492431	0.0566028	0	0.0978598	A0A087WXB0;O15126;O15126-2	SCAMP1
0.126643	1	0.372875	0.0770065	0	0.0105906	0.0293021	0.0221449	0.0692113	0.0143339	0.0438563	0.1205	0.0940472	0.168512	0.152363	0.209156	0.329455	0.337924	0.290314	0.293889	0.206272	0.315278	0.184689	A0A087WXC5;E7ESZ7;O95299	NDUFA10
0.360494	0.0542508	0	0.0468697	0	0	0	0	0	0	0	0	0	0	0	0	0	0	0	0	0	0.131668	1	A0A087WXF7;A0A0C4DFW2;Q9UK53;Q9UK53-2;Q9UK53-3;Q9UK53-4;Q9UK53-5	ING1
0	0.411719	0.246727	0	0	0	1	0.00281753	0.396027	0	0.174523	0.365853	0.169682	0.577451	0.145014	0.221248	0.106489	0.0310014	0	0	0	0	0	A0A087WXK5;J3QSS3;Q9BZC7;Q9BZC7-3	ABCA2
0	0	0	0	0	0	0	0	0	0	0	0.946782	0.948622	1	0	0.217129	0	0	0	0	0	0	0	A0A087WXL0;A0A087X1G7;A0A0J9YX89;A0A3B3IT39;A8MZD0;O60613;O60613-2	SELENOF
0.425249	1	0.982868	0.754409	0.492967	0.439278	0.528839	0.360344	0.382761	0	0.635379	0.652608	0.481847	0.783733	0.562186	0.569993	0.603856	0.384874	0.310417	0.159801	0.143392	0.0940635	0.212852	A0A087WXL6;B7Z879	VPS11
0.149941	0	0.0492704	0.527971	1	0.664483	0.645883	0.185544	0.391385	0.0605547	0.384413	0.806284	0.627296	0.948719	0.518072	0.535366	0.31691	0.326509	0.268797	0.0735348	0.0847395	0.110508	0.248696	A0A087WXM6;A0A0A6YYL6;J3KRX5;J3QQT2;P18621;P18621-3	RPL17;RPL17-C18orf32;RPL17;RPL17;RPL17;RPL17
0.346575	1	0.337247	0.255706	0	0	0.210233	0	0.164292	0	0	0.105153	0.000801303	0	0	0.214581	0	0	0	0	0	0	0	A0A087WXN9;Q765P7	MTSS2
0.236227	0.190162	0.106344	0.0717941	0.0221177	0.626225	0.229826	1	0.189135	0	0	0.0610457	0.0719765	0.0843666	0	0	0	0	0	0	0	0.147495	0	A0A087WXR7;A0A087WZJ6;A0A2R8Y459;A0A2R8Y4S2;A0A2R8Y687;A0A2R8Y6M7;A0A2R8Y6Q6;A0A2R8Y6Y1;A0A2R8Y761;A0A2R8Y7Q3;A0A2R8Y7R8;A0A2R8Y883;A0A2R8YCJ4;A0A2R8YCP1;A0A2R8YCX2;A0A2R8YE60;A0A2R8YEC1;A0A2R8YEH2;A0A2R8YGP2;Q5TBB1;Q5TBB1-2	RNASEH2B
0.304829	0.00514481	0	0	0.000570849	0.00812855	0.077769	0.0393203	0.108059	0.0469484	0.361184	0.196614	0.191794	0.335137	0.459459	0.665109	1	0.816796	0.753455	0.834594	0.508554	0.649152	0.480946	A0A087WXU0;A0A2R8Y4J4;Q9NWS8;Q9NWS8-2	RMND1
0.25897	0.000254871	0	0.100407	0.0441249	0.0768124	0.339303	0.209278	0.363255	0.00901315	1	0.753193	0.508376	0.811045	0.615409	0.579048	0.624503	0.48679	0.374293	0.249142	0.162277	0.188785	0.340342	A0A087WXU3;A0A499FIX8;A0FGR8;A0FGR8-2;A0FGR8-6;H7BXI1	ESYT2
0.268903	1	0.496205	0	0.68514	0.31077	0	0	0	0	0	0	0	0	0	0	0	0	0	0	0	0	0	A0A087WXX9;P54646	PRKAA2
0.441998	0.614504	0.531317	0.372813	0.433372	0.438218	0.740844	0.462316	0.626745	0	1	0.683834	0.396265	0.700553	0.514553	0.374527	0.643138	0.312792	0.279388	0.128803	0.0916504	0.098839	0.181564	A0A087WY00;F8W6H6;F8WE88;G3V394;Q9Y4I1;Q9Y4I1-2;Q9Y4I1-3	MYO5A
0.440657	1	0.625476	0.451225	0.404348	0.365425	0.299102	0.305319	0.288262	0.0958218	0.117791	0.14657	0.17846	0.135169	0.117644	0.115265	0.0884511	0.0826286	0.0796983	0	0.0214188	0.0659803	0.0577642	A0A087WY55;Q9NP79	VTA1
0.38603	1	0.559701	0.440844	0.286251	0.209948	0.0632585	0.0971371	0.150735	0	0.0170884	0.0111531	0	0.0244874	0.0307687	0	0	0	0	0	0	0	0	A0A087WY67;P0CG29;P0CG30;Q6ICJ4	GSTT2;GSTT2;GSTT2B;GSTT2B
0.715477	0.777966	0.513338	0.513152	0.397767	0.462197	0.720378	0.478657	0.491715	0	1	0.817978	0.713986	0.947469	0.852474	0.653894	0.779693	0.556126	0.465314	0.397427	0.283155	0.296382	0.40391	A0A087WY71;Q96CW1;Q96CW1-2	AP2M1
0.102648	0	0	0	0	0	0.153482	0.10016	0.411848	0.597846	0.531048	0.713258	1	0.687701	0.511922	0.701658	0.382392	0.422791	0.349225	0.303156	0.578293	0.463415	0.240825	A0A087WY82;Q9Y624	F11R
0.532828	1	0.549558	0.447854	0.350411	0.316766	0.131311	0.234734	0.124329	0.0155981	0.0138654	0.0211887	0.0420999	0.0572013	0.0360126	0.0397143	0.0265219	0.0244914	0.0276867	0	0.0307726	0.0421736	0.0419527	A0A087WY85;A0A0A0MQU3;D6RAH7;D6RFM0;H9KV45;P61077;P61077-2;P61077-3;P62837;P62837-2	UBE2D3;UBE2D2;UBE2D3;UBE2D2;UBE2D3;UBE2D3;UBE2D3;UBE2D3;UBE2D2;UBE2D2
0.0990136	0	0.528137	0	0.066457	0.00561094	0.56165	0.130855	0.403956	0	0.866247	0.811908	0.441269	1	0.469403	0.549905	0.526345	0.303231	0.230498	0.0211011	0.00590244	0	0.168654	A0A087WYD6;A0A0G2JLV0;Q03519;X5CMH5	TAP2
0	0.5501	0.173225	1	0	0.452821	0	0	0	0	0	0	0	0	0	0	0	0	0	0	0	0	0	A0A087WYF6;E7ESD2;Q641Q2;Q641Q2-2	WASHC2A
0.24858	0	0	0.421538	0	0	0.0526087	0.0264664	0.101626	0.040946	0.234198	0.157585	0.154698	0.258927	0.364525	0.548897	1	0.860967	0.806927	0.6178	0.469139	0.467784	0.545904	A0A087WYF7;Q6UXV4	APOOL
0	0	0	0	0	0	0	0	0	0	0	0	0.876447	1	0.483887	0.477461	0	0	0	0	0	0	0	A0A087WYG6;A0A087WZS0;G3V0Z9;P0DP58;P0DP58-2	LYNX1;LYNX1;LYNX1-SLURP2;LYNX1;LYNX1
0.0869061	0.112039	0	0	0	0	0.116939	0.080687	0.0331264	0	0.261796	0	0	0.0717385	0	0	0.307364	0	0.256836	0.287221	0.25896	0.402393	1	A0A087WYI0;C9IYS7;C9J979;Q5TA45;Q5TA45-2;Q5TA45-3;Q5TA45-4;Q5TA45-5	INTS11
0.115044	0	0.0587577	0.151843	0.141154	0.131534	0.357962	0.249656	0.534449	0.013116	0.910043	1	0.690018	0.97028	0.520398	0.461747	0.239675	0.252402	0.195757	0.156215	0.124687	0.138361	0.171347	A0A087WYN9;Q7Z478	DHX29
0.325654	0.442061	0.592537	0.662475	1	0.641199	0.192043	0.584332	0.439014	0.0720003	0.215277	0.508533	0.459273	0.377082	0.596157	0.309411	0.182568	0.155093	0.22185	0	0.0807877	0.0981091	0.155817	A0A087WYR0;P09132	SRP19
0.515424	1	0.805333	0.546915	0.500626	0.541355	0.403147	0.419405	0.278528	0	0.0653153	0.0664907	0.0419503	0.0599905	0.027609	0.031085	0.0181097	0.0121479	0.0177133	0.013803	0.000821876	0.0156393	0.0449285	A0A087WYS1;E7EUC7;Q16851;Q16851-2	UGP2
0.507756	1	0.455506	0.499724	0.424772	0.490168	0.296672	0.413049	0.231674	0.0834319	0.0158928	0.0522699	0.046437	0.03893	0.0434152	0.0258621	0	0.00651945	0.0151862	0.00376351	0.0536998	0.0980697	0.0752729	A0A087WYT3;Q15185;Q15185-4	PTGES3
0.410333	1	0.564096	0.325767	0.558058	0.431256	0.275082	0.312552	0.0823631	0	0.014392	0.0185885	0.0265697	0.0262473	0.0269604	0.0150542	0.00804491	0.00891784	0.0641464	0	0	0	0.0120249	A0A087WYU2;Q96S19;Q96S19-3;Q96S19-5	METTL26
0.196355	0	0	0	0	0	0	0	0	0	0	0.614999	0.715077	0.804606	0.72993	0	1	0.844668	0.370425	0	0	0.400096	0.357045	A0A087WYV5;E9PCX4;O94813;O94813-2;O94813-3;X6R3P0	SLIT2
0.217597	0	0	0.03061	0.0194863	0.0337064	0.515128	0.100352	0.477962	0.249285	0.242736	0.808285	0.426928	0.656969	0.277683	1	0.678062	0.655493	0.767275	0.650753	0.66986	0.875125	0.36368	A0A087WYV9;A0A087X1F5;P57105	SYNJ2BP-COX16;SYNJ2BP-COX16;SYNJ2BP
1	0.934286	0.681795	0.442231	0.415877	0.113997	0.23673	0.76654	0.452471	0	0.100797	0.116934	0.0916822	0.0877006	0.107203	0.106537	0	0.0599607	0	0	0	0	0.0290281	A0A087WYW7;Q53FT3	HIKESHI
0.289394	0.227658	0.0809252	0.0925069	0	0.154067	0.183734	0	0.0236652	0	0.0643468	0.058042	0.0954299	0.0683997	0	0.14781	0.391104	0	0.164131	0.0373086	0.32195	0.622077	1	A0A087WYY0;A0A087X260;B1AKP7;G3V162;Q13148	TARDBP
0.546814	0.489175	0	0	0.0740739	0.132362	0.0636537	0.105707	0.186448	0	0.0625461	0.102677	0.140047	0.138868	0.157735	0.202756	0.216921	0.166067	0.224928	0.140043	0.00523521	0.138303	1	A0A087WZ13;E9PAU2;Q8IY67-2	RAVER1
0.0613563	0	0	0	0	0	0	0	0.108983	0	1	0.291758	0.392113	0.47042	0.29993	0.37491	0.256774	0.361909	0.149963	0	0	0	0.0441297	A0A087WZ50;Q8TCT7;Q8TCT7-2;Q8TCT7-4	SPPL2B
0	0	0	0	0	0	0.0359896	0	0.0997918	0	0.52706	0.382235	0.268142	0.449284	1	0.340357	0.649133	0.452405	0.336849	0.131992	0.11856	0.162559	0.349092	A0A087WZ62;Q9H6U8;Q9H6U8-3	ENSG00000258529;ALG9;ALG9
0.0667815	0	0	0.0100674	0	0	0.110168	0	0.123999	0	0.600842	1	0.778452	0.837825	0.316002	0.334571	0.151676	0.0897946	0.0563174	0.0821337	0.0100384	0.0398956	0.0600051	A0A087WZ97;A0A087WZK6;A0A087X2C2;Q5T7M9	DIPK1A
0.566698	1	0.238261	0	0	0	0	0	0	0	0	0	0	0	0	0	0	0	0	0	0	0	0	A0A087WZB5;Q9HBI1;Q9HBI1-2;Q9HBI1-3	PARVB
0.0547835	0.668373	0.635436	0.355594	0.450946	0.462686	0.086271	0.184383	0.0807355	0	0	0	0	1	0	0	0	0	0	0	0	0	0	A0A087WZK0;P49366;P49366-2	DHPS
0.0382848	0	0.150411	0.265516	0.301403	0.45095	1	0.294386	0.344126	0.0827107	0.239816	0.242177	0.176046	0.172194	0.104676	0.110463	0.0590164	0.0596362	0.0794394	0.0474783	0.0579755	0.061379	0.0595381	A0A087WZK9;B3KS98;O15372	EIF3H
0	0.229678	0.112576	0.192492	0.126827	0.122183	0.14372	0.196636	0.281193	0.434824	0.414138	0.378669	0.529285	0.420015	0.623266	0.564552	0.768899	0.831476	0.958594	0.609038	0.927491	1	0.62757	A0A087WZM2;D6REQ6;D6RHI9;H0YAE9;O00584	RNASET2;RNASET2;RNASET2;ENSG00000249141;RNASET2
0.29673	0.0597627	0.0565633	0.0289191	0.0239429	0.00394727	0.0563657	0.0373815	0.0984013	0	0.0930469	0.163644	0.225443	0.283161	0.326878	0.714656	0.876618	0.831244	1	0.821424	0.634062	0.725764	0.445548	A0A087WZN1;O43837	IDH3B
0	0	0	0	0	0	0.1233	0	0.783471	0	0.107109	0	0.856131	1	0.270308	0.617251	0.188641	0	0	0	0	0.205185	0	A0A087WZQ7;Q9H115	NAPB
0.537398	0.46324	1	0.731263	0.513885	0.525373	0.189531	0.393483	0.214167	0.00413094	0.0599689	0.0619636	0.0249323	0.0536931	0.0710401	0.0157349	0.0327622	0.051642	0.0769926	0	0	0.0295765	0.0430223	A0A087WZR3;A0A0D9SF50;H9KVA9;P46736;P46736-2;P46736-3;P46736-4	BRCC3
0.259122	0.153579	0.865486	0.84495	0.734702	0.747781	0.382351	0.280304	0.532301	0.00991952	1	0.618035	0.166462	0.461165	0.0127821	0.207659	0.0617534	0.117568	0	0	0.0485087	0.0530069	0.0824395	A0A087WZT0;M0QZ22;Q5PRF9	SAMD4B
1	0.0141006	0.00188387	0	0	0.0686699	0.234849	0	0.106724	0	0.111259	0.14877	0.101933	0.304364	0.25796	0.208757	0.319871	0.206842	0.111159	0	0	0.0149913	0.0169817	A0A087WZT2;Q6UX53	METTL7B
0.670544	0.378958	0.181009	1	0.737277	0.458976	0.366685	0.410623	0.123751	0.0791686	0.0297594	0.15322	0.0912683	0.117924	0	0.0978316	0.0428375	0.0259373	0.014246	0	0	0.0166572	0.00359146	A0A087WZT3;Q9H3K6	BOLA2B
0.491743	1	0.524527	0	0	0.679757	0.671553	0.367472	0.548853	0	0	0.39448	0	0	0.153186	0.444781	0.123012	0	0	0	0	0	0	A0A087WZU2;E5RGN0;E7EUK8;H0YAZ9;O94921;O94921-2;O94921-3;Q00536;Q00536-2;Q00536-3	CDK16;CDK16;CDK14;CDK16;CDK14;CDK14;CDK14;CDK16;CDK16;CDK16
0.0729799	0	0.0294424	0.0272091	0.0111797	0.0353421	0	0.112244	0.195109	0	0.0428922	0.484912	0.394035	0.710313	0.692641	0.705686	1	0.901096	0.587605	0.14096	0.150046	0.26298	0.33027	A0A087WZU5;O43657	TSPAN6
0.448262	1	0.661477	0.449205	0.093737	0.0137631	0	0.262042	0.0338195	0	0	0.0280955	0	0.605934	0.305449	0.438862	0.128334	0	0	0	0	0	0	A0A087WZV0;O43314;O43314-2	PPIP5K2
0.0949121	0.376827	0.0687252	0.122512	0.0467049	0	0.0690781	0.0917614	0.135984	0.0939324	0.071081	0.100463	0.0508813	0.080778	0.0315582	0.068814	0.0904701	0	0.266616	0.206296	0.338448	0.611294	1	A0A087WZX0;Q86UU0;Q86UU0-2;Q86UU0-3;Q86UU0-4	BCL9L
0.0994167	0	0	0	0	0.149604	0	0	0	0	0	0	0	0	0	0	0	0.503648	1	0	0	0.483906	0.117431	A0A087WZY2;A6NIV2;Q9P0U1	TOMM7
0.0806116	0.0556491	0.131495	0.0704537	0.0831167	0	0	0	0	0	0	0	0	0.00365852	1	0	0	0	0	0	0	0	0	A0A087X011;E9PES4;J3KPF9;Q9Y496	KIF3A
0.0601112	0.135803	0.261891	0.82092	0.892501	0.872737	1	0.516963	0.569936	0	0.343465	0.233457	0.251165	0.191573	0.0732785	0.106682	0.020164	0.0186563	0.0202498	0.0546454	0.0191886	0.114851	0.0969692	A0A087X020;Q9Y3A5	SBDS
0.58358	1	0.791502	0.532429	0.457125	0.356309	0.390026	0.225312	0.191431	0	0.0622048	0.102928	0.119892	0.114453	0	0.191125	0.193741	0.321597	0.0469729	0	0	0	0	A0A087X091;Q9H1Z4;Q9H1Z4-2	WDR13
0	0	0	0	0	0	0	0	0	0	0	0	0	0	0	0	0	0	0	0	0	0	0	A0A087X0E3;A0A0A0MS59;A0A0C4DFX4;Q6ZRS2;Q6ZRS2-2;Q6ZRS2-3	SRCAP;SRCAP;ENSG00000282034;SRCAP;SRCAP;SRCAP
0.169718	0	0	0	0	0	0	0	0.916467	0	0	0	1	0.756764	0	0	0	0	0.184403	0	0	0	0.532604	A0A087X0F1;Q9UK61;Q9UK61-2;Q9UK61-3;Q9UK61-4	TASOR
0	0	0	0	0	0	0	0	0.214539	0	0.350533	0.669807	0.980641	1	0.531725	0.635372	0.56371	0	0	0	0	0.0125709	0	A0A087X0H5;P10912;P10912-4	GHR
0.483498	0.0932808	0.0459965	0.0530416	0.141041	0	0.0572064	0.0434312	0.0890561	0	0.0436886	0.105057	0.0913081	0.107455	0.0668	0.125053	0.156153	0.163945	0.214452	0.17072	0.137098	0.299483	1	A0A087X0H9;Q5T8P6;Q5T8P6-2;Q5T8P6-3	RBM26
0.373643	0.00882032	0.0424666	0.0186786	0.106937	0	0.290588	0.21336	0.369719	0.136656	0.267955	0.6611	0.704026	0.814423	0.842292	0.730982	0.801847	0.699726	0.955937	0.642868	0.662463	0.823111	1	A0A087X0K0;P39059	COL15A1
0.191192	0	0	0	0	0	0	0	0.0811534	0	0.137296	0.162652	0.147207	0.20331	0.192167	0.458997	1	0.828339	0.695347	0.400602	0.26621	0.320347	0.298441	A0A087X0L7;E7EVY0;J3KNA0;Q15070;Q15070-2	OXA1L
0.480146	0.10636	0.0525722	0	0.127616	0	0	0	0.0516964	0	0.102563	0.0364028	0.0125651	0.0549932	0	0.052952	0.117478	0.0745586	0.2208	0.0516925	0.123048	0.25881	1	A0A087X0M4;Q9BWU0	SLC4A1AP
0.221003	1	0.587146	0.339107	0.168355	0	0	0	0.0121444	0	0	0	0	0	0	0.103308	0.446527	0.00552182	0	0	0	0	0	A0A087X0Q9;Q9BVL4	SELENOO
0.355859	1	0.465511	0.428104	0.431833	0.37452	0.412531	0.277036	0.284701	0.124108	0.115701	0.167011	0.168807	0.127431	0.109166	0.0912041	0.0459624	0.0720594	0.0796355	0.0408779	0	0.0412652	0.0699362	A0A087X0R6;Q9UMY4;Q9UMY4-1	SNX12
0.423835	0	0	0	0	0	0	0	0	0	0.110203	0	0	0.241899	0	0	0.342038	0.215283	0.273336	0.184695	0.266647	0.542801	1	A0A087X0R7;J3QL36;Q9H4L4	SENP3-EIF4A1;SENP3;SENP3
0.486997	0.973635	0.533007	0.30343	1	0	0.0656002	0.571866	0.248992	0	0	0	0	0	0	0.011489	0	0	0	0	0	0	0	A0A087X0T5;Q96AB6	NTAN1
0.288055	0.263917	0.554559	0.458613	0.309414	0.13456	1	0.772465	0.566745	0.195231	0.116856	0.123319	0.108986	0.063486	0	0.0861271	0	0	0.227051	0	0	0.0112149	0	A0A087X0W9;Q8N6M0	OTUD6B
0.441027	0.00312635	0	0.0121969	0.0226051	0.0170733	0.0786345	0.0292468	0.110363	0.106848	0.0871174	0.112329	0.132901	0.133596	0.0656926	0.127668	0.144821	0.124755	0.216788	0.243877	0.215759	0.335041	1	A0A087X0X3;P52272;P52272-2	HNRNPM
0	0	0	0	0	0	0	0	0.151303	0	0.536312	0.838382	0.667122	0.842788	0.465092	0.810206	1	0.843395	0.623579	0.431098	0.521456	0.194438	0.279323	A0A087X117;A0A0G2JN29;Q15155	NOMO1
0.0590159	0	0.0426285	0.248699	0.37339	0.363788	0.428523	0.288329	0.663397	0.183763	0.849687	0.886716	1	0.808276	0.45949	0.408775	0.132585	0.158814	0.161925	0.0984839	0.164181	0.253253	0.157383	A0A087X1A5;O95793;O95793-2;O95793-3;Q5JW30	STAU1
0.244446	1	0.460046	0.564278	0.427899	0	0.375841	0.0539476	0.216052	0	0.000209154	0.158729	0.0275141	0	0	0.0076872	0	0	0	0	0	0.277124	0	A0A087X1A8;A0A0A0MS38;A0A2R8Y3X7;C9JQV6;D3VVH9;F5H211;G3V2G1;G3V2G2;G3V328;G3V3R7;G3V3T6;G3V4U9;P54252;P54252-1;P54252-3;P54252-4;P54252-5	ATXN3
0.563359	0	0	0	0	0	0	0	0.0161954	0	0	0.0310261	0.0124915	0.112013	0.0396554	0.0906581	0.0468432	0.0905372	0	0	0.0422245	0.204139	1	A0A087X1B2;Q53GS9;Q53GS9-2	USP39
0.658026	0.48399	0.454926	0.450907	1	0.866355	0.908072	0.910527	0.762709	0.33488	0.744774	0.951417	0.21489	0.46935	0.289756	0.301272	0.0713834	0.102137	3.88695e-05	0	0	0	0	A0A087X1E4;P53365;P53365-3	ARFIP2
0.511704	0	0.0200659	0.0570382	0.0489608	0.06695	0.0517254	0.0650928	0.141011	0.0313425	0.21037	0.245806	0.196441	0.337943	0.527191	0.66876	0.91098	1	0.985692	0.411098	0.371278	0.60977	0.623131	A0A087X1G1;H7BYD0;Q16718;Q16718-2	NDUFA5
0.278903	0.837169	0.663845	1	0	0.646319	0.4429	0.700824	0.36118	0.0376141	0.0831194	0.0641008	0.0705715	0.0532538	0	0.0310111	0	0	0	0	0	0.0569478	0	A0A087X1K1;A0A087X1Z5;Q96C00	ZBTB9
0.052111	1	0.376859	0.0629878	0.102627	0.00417813	0.101458	0.0871476	0.127124	0	0.145227	0	0.0430903	0.00575884	0.00716971	0.0210294	0.0372337	0.00453244	0	0	0	0.0787142	0.0769923	A0A087X1P5;Q9H9Q2	COPS7B
0.137197	0.768826	1	0.246457	0.199347	0	0	0	0	0	0	0	0	0	0	0	0	0	0	0	0	0	0	A0A087X1S3	HUWE1
0	0	0.0949521	0.0840695	1	0	0	0	0	0	0	0	0.617653	0.408546	0	0	0.313923	0	0	0	0	0	0	A0A087X1Z1;A0A0G2JPW5;A0A0G2JQX1;A0A0G2JSA7;Q96RT8;Q96RT8-2	TUBGCP5
0.435586	0.730251	0.885285	0.73351	0.82311	1	0.707074	0.524891	0.304717	0.0804439	0.028778	0.0789325	0.0737151	0.0655156	0.0493049	0.0485074	0	0.0201232	0.0240857	0.0151124	0.0643635	0.160953	0.11708	A0A087X1Z3;Q9UL46	PSME2
0	0	0	0	0	0	0	0	0	1	0.148422	0	0.826249	0.167457	0.168519	0.212174	0	0	0	4.53374e-06	0	0	0	A0A087X240;D6RDV5;P52803	EFNA5
0.409018	1	0.877026	0.705591	0.448022	0.444478	0.495476	0.295049	0.253072	0	0.523057	0.490088	0.344362	0.57881	0.367988	0.286972	0.290936	0.212349	0.141878	0.112503	0.0624057	0.113755	0.180156	A0A087X256;Q2M389	WASHC4
0.35419	0	0	0	0	0	0	0	0	0	0.0116909	0	0.0383283	0	0	0	0.249031	0	0.294497	0.447662	0	0.158758	1	A0A087X270;P40938;P40938-2	RFC3
0.489597	1	0.277494	0.932889	0.184308	0	0.830908	0.419225	0.337653	0	0	0	0	0	0	0	0.516028	0	0	0	0	0	0	A0A087X279;P09913	IFIT2
0.471043	0	0	0.0304712	0.0195757	0.168844	0.943024	0.406155	0.616838	0.202904	0.608368	0.899232	0.976018	1	0.877478	0.902546	0.851615	0.690708	0.733416	0.80032	0.668028	0.60151	0.842382	A0A087X296;P23219;P23219-2;P23219-3;P23219-5;P23219-6	PTGS1
0.272543	0	0.00099419	0.016165	0.0255129	0.0716368	0.294619	0.189845	0.442748	0.937073	0.75374	0.872299	0.93167	1	0.901892	0.745045	0.560108	0.473744	0.505752	0.455924	0.486408	0.470803	0.321136	A0A087X2B5;P35613;P35613-2;P35613-4	BSG
0.359073	0	0.063827	0.0817477	0.0933825	0.0432086	0.119663	0.047857	0.0799637	0.00530338	0.101622	0.152473	0.240205	0.236707	0.377048	0.628238	1	0.960912	0.94529	0.830488	0.702238	0.80055	0.601927	A0A087X2D5;Q9BRJ2	MRPL45
0.30557	1	0.662509	0.499562	0.393032	0.280601	0.267061	0.212538	0.168957	0.00998696	0.119863	0.0915394	0.0680928	0.110511	0.0643249	0.104603	0.0840065	0.0588817	0.128066	0.00996754	0.00717665	0.0260479	0	A0A087X2D8;O60271;O60271-2;O60271-4	SPAG9
0.0794045	0.018375	0	0.0070794	0.00862768	0.0268884	0.231135	0.124981	0.480446	0.199506	0.747245	1	0.830319	0.774235	0.335352	0.348065	0.0614396	0.0787865	0.131541	0.152586	0.180586	0.242355	0.264826	A0A087X2G1;F1T0B3;Q92499	DDX1
0.575221	0.0534659	0.0246156	0.278791	0.365659	0.243377	0.278744	0	0.205932	0.198393	0.157691	0.276064	0.361652	0.402936	0.226814	0.191682	0.279664	0.198745	0.271273	0	0.0290416	0.106753	1	A0A087X2G6;A0A0C4DGU5;D6RIC3;Q9Y3C1;Q9Y3C1-2;Q9Y3C1-3	NOP16
0.755812	0.60125	1	0.388734	0.9596	0.781147	0.411536	0.414869	0.392338	0	0.278047	0.143885	0.133689	0.242371	0.215913	0.16944	0.215708	0.525793	0	0	0	0.0171976	0.297977	A0A087X2H1;Q9ULT8	HECTD1
0.0633906	0.0499773	0.9371	1	0.785214	0.682627	0.396086	0.589352	0.508017	0.0289487	0.105975	0.0792891	0.0643157	0.0636301	0.0153061	0.0375142	0.00115547	0	0.00664042	0.029581	0.0437344	0.0647124	0.151666	A0A087X2I1;P62333	PSMC6
0	0	0	0	0	0	0.0821981	0	0	0	0	0.922908	0	1	0	0.597192	0.237054	0	0	0	0	0	0	A0A088AWN2;Q8TBZ3;Q8TBZ3-2;Q8TBZ3-4;Q8TBZ3-5;Q8TBZ3-6;Q8TBZ3-7	WDR20
0.549653	0.43897	1	0.968411	0.774434	0.424785	0.253489	0.531756	0.30145	0	0.240374	0.213597	0.130735	0.16037	0.170294	0.16434	0.121477	0.0660803	0.0515679	0	0.0151402	0.0729336	0.0378647	A0A088AWP5;E9PDC2;Q8WUY3;Q8WUY3-2;Q8WUY3-3;Q8WUY3-4	PRUNE2
0.415926	1	0.50665	0.414992	0.504591	0.255778	0.109839	0.383622	0.194968	0.0561301	0.0540901	0.051083	0.0687647	0.0435756	0.0471449	0.0468418	0	0	0	0	0.0428749	0.0798626	0.0286344	A0A096LNV3;A0A096LP02;Q9Y508;Q9Y508-2	RNF114
0	1	0	0	0	0	0	0	0	0	0	0	0	0	0	0	0	0	0	0	0	0	0	A0A096LNZ3;C9JA38;C9JJG6;Q5D0E6;Q5D0E6-2;Q5D0E6-4	DALRD3
1	0.754047	0.47559	0.202605	0.128879	0.515103	0.686404	0.469596	0.188237	0	0	0	0.121922	0.0773024	0	0.151158	0	0	0.0344839	0	0	0.03798	0.0788449	A0A096LNZ9;A0A096LPJ4;P05161	ISG15
0.259148	0	0.00918813	0	0.05796	0	0	0.31653	0.104744	0	0.0784163	0.204911	0.187033	0.242464	0.272587	0.484383	1	0.817018	0.720482	0.322681	0.291807	0.407277	0.397599	A0A096LP22;Q86Y79	PTRH1
1	0.927682	0.967297	0.839427	0.574899	0.878373	0.495616	0.771914	0.908603	0	0.460774	0.0841551	0.314965	0.459394	0.387053	0.262471	0.361872	0.175309	0.060455	0	0	0	0	A0A096LP25	AAK1
0.250262	0	0.0611567	0	0.814041	0.724089	0.125267	0.0929883	0.27695	0	0.532005	0.876749	0.785299	1	0.814916	0.828215	0.865872	0.598607	0.463397	0.14779	0	0.113728	0.114134	A0A096LP62;C9J2H1;G5E9D8;Q86UX2;Q86UX2-2;Q86UX2-3	ITIH5
0.0514759	0.0020091	0.0139986	0	0.011963	0	0.00590008	0.18173	0.333584	1	0.288436	0.506843	0.585666	0.467741	0.544698	0.417049	0.514385	0.362397	0.361488	0.281301	0.217238	0.192914	0.108943	A0A096LP69	CD99
0.0931996	0.599274	0.847164	0.703805	0.676272	0.49088	0.613781	0.483608	0.741832	0.203605	0.483887	0.921398	1	0.888913	0.315649	0.361453	0.04431	0.049233	0.000461861	0	0.0973384	0.0886321	0.00405474	A0A096LPC5;A0A0A0MR88;Q9Y4E1;Q9Y4E1-1;Q9Y4E1-2;Q9Y4E1-5;Q9Y4E1-6	WASHC2C
0.296119	0	0	0	0	0	0	0	0	0	0	0	0	0	0	0	0.322867	0	0	0	0	0	1	A0A096LPI6	ENSG00000276612
0.484047	0.296311	0.419614	1	0.610359	0.0342752	0.548064	0.289398	0.353913	0	0.138008	0.139025	0.100546	0.0690805	0	0.0160983	0	0	0	0	0.190282	0.389094	0.19112	A0A0A0MQR2;Q9BY42	RTF2
0.134207	0.295857	1	0.480718	0.19901	0.370596	0.107496	0.140603	0.0272277	0.180839	0	0.327531	0.250788	0.140854	0.176525	0.0654354	0.129373	0.0217381	0.0959993	0.299893	0.0819382	0.0642954	0.0603594	A0A0A0MQR7;P19388	POLR2E
0.711429	1	0.950599	0.372134	0.366573	0.398737	0.285678	0.350561	0.211684	0	0.0678833	0.0768036	0	0.0507105	0	0.0491556	0.0804347	0.0684774	0.127087	0	0	0	0.0929118	A0A0A0MQS1;Q53H96;Q53H96-2	PYCR3
0.146004	0.00684886	0.0158974	0.0618536	0.0595996	0.0780001	0.329899	0.0832962	0.27877	0	0.572496	0.844093	0.8546	1	0.809348	0.899675	0.78422	0.637329	0.577964	0.414804	0.314677	0.354232	0.293209	A0A0A0MQS9;A0A0A0MTC7	LAMA4
0	0.451042	1	0.792882	0	0	0.721331	0	0.48339	0	0	0	0	0	0	0	0	0	0	0	0	0	0	A0A0A0MQT4;Q5QP82;Q5QP82-2	DCAF10
0.249095	0.0761184	0	0.0157344	0	0	0.00405858	0	0.0157572	0	0.0318923	0.00837488	0.0131956	0.0351768	0.0124974	0.045224	0.126003	0.102254	0.200605	0.196814	0.178373	0.188245	1	A0A0A0MQU0;Q9BV38;U3KQC1	WDR18
0.327221	0.513086	0.483914	1	0.745668	0.320555	0.425983	0.422149	0.263587	0	0	0.159711	0.142177	0.09016	0.0265561	0.114998	0.0111603	0.132749	0	0.0846611	0.143681	0.134472	0.169506	A0A0A0MQU4;Q96I15	SCLY
0.287707	0	0	0.0232768	0.0563953	0.02715	0.479122	0.23226	0.639831	0.123824	0.720196	1	0.953712	0.872082	0.642995	0.879372	0.652454	0.415257	0.517802	0.542403	0.476234	0.41267	0.459044	A0A0A0MQV1;P28845	HSD11B1
0.223328	0.219459	0.775973	1	0	0	0.760364	0.794897	0.382763	0.428701	0.472025	0.657143	0.854697	0.794517	0.549558	0.807459	0.309119	0.781793	0.436881	0.511091	0.874543	0.727081	0.856737	A0A0A0MQV6;P09038;P09038-1;P09038-2;P09038-3	FGF2
0.486948	0	0	0	0	0	0.0847501	0	0	0	0.00765374	0.0433985	0.100514	0.0484303	0	0.0559869	0.0858136	0.155956	0.206479	0.236169	0.306091	0.331237	1	A0A0A0MQW0;A0A0A0MR39	MYEF2
0.334091	0.918308	0.719358	0.887976	0.64518	0.692832	0.818544	0.553738	1	0.487297	0.534022	0.566286	0.548448	0.491488	0.118592	0.19559	0	0.0408082	0.0238633	0.0260512	0.159563	0.396875	0.40904	A0A0A0MQX8;C9JP00;Q9NR56;Q9NR56-2;Q9NR56-5;Q9NR56-6;Q9NR56-7	MBNL1
0.655569	0	0.00630201	0.0167535	0.0291132	0.0521759	0.166576	0.130472	0.319289	0.216226	0.412029	0.458566	0.417468	0.493031	0.545102	0.75182	0.925942	0.833263	1	0.814568	0.937824	0.930861	0.785639	A0A0A0MR02;P45880	VDAC2
0.307245	0.0387052	1	0.4982	0.544135	0.383595	0.749989	0.371025	0.37549	0	0.244332	0.185798	0.184788	0.249336	0	0.225149	0.176629	0.147285	0.108504	0	0	0.110843	0.27212	A0A0A0MR05;H3BN58;H3BPT1;Q9BVC4;Q9BVC4-4;Q9BVC4-5	MLST8
0.823885	1	0.90416	0.539775	0.324151	0.102978	0.576513	0	0.386251	0	0.113839	0.457263	0.33447	0.382471	0	0.353002	0	0	0	0.0796214	0	0	0	A0A0A0MR09;P43378	PTPN9
0.805116	0.925088	1	0.696531	0.429325	0.295411	0.12039	0.3559	0.191691	0	0	0.0729449	0.0532212	0.0807919	0.154817	0.227382	0.854791	0.493726	0.567076	0.320268	0.186728	0.148576	0.14291	A0A0A0MR33;A0A0C4DFM0;G3V4T6;G3V5T0	GSTZ1
0.260627	0	0.011949	0.0519571	0.0465664	0.148018	0.68967	0.298616	0.642596	0.094522	0.960586	1	0.734832	0.986207	0.622856	0.700028	0.442266	0.388931	0.332234	0.255697	0.196793	0.193183	0.24471	A0A0A0MR51;O60427	FADS1
0.0337275	0	0.0481167	0.149148	0	0.28965	0.700358	0	0.689754	0	0.38587	1	0.708088	0.701336	0.543927	0.373596	0.383962	0.294387	0.257723	0	0.0403546	0.0580717	0.0981741	A0A0A0MR59;A0A0C4DG68;Q8TB72;Q8TB72-2;Q8TB72-3;Q8TB72-4	PUM2
1	0.967062	0.505341	0.620824	0.238989	0.28782	0.121319	0.125747	0	0	0	0.0638659	0	0.0775	0	0.0859288	0.0572175	0.0542378	0.114562	0	0	0	0.0545398	A0A0A0MR85;Q03013	GSTM4
0.297591	0.187179	0.161443	0.138539	0.140478	0.158079	0.175323	0.0851922	0.117607	0	0.00419116	0.0810025	0.0956079	0.129531	0.0911627	0.149245	0.225096	0.201018	0.243384	0.158344	0.137122	0.324984	1	A0A0A0MRA5;B7Z4B8;M0R3F1;Q9BUJ2;Q9BUJ2-2;Q9BUJ2-4	HNRNPUL1
0.22238	0.0423285	0	0.0208602	0.0285321	0.0192935	0.207435	0.10273	0.288482	0.277686	0.678952	0.885502	0.898098	1	0.747303	0.801434	0.61093	0.526991	0.543965	0.349084	0.410351	0.428855	0.376352	A0A0A0MRA8;A8K968;Q9Y2J2;Q9Y2J2-2	EPB41L3
0.718466	0.693976	1	0.517367	0.473747	0.278729	0.466669	0.310291	0.301368	0	0.0274602	0.539013	0.0779688	0.119124	0.066025	0.149263	0.104915	0.0606119	0	0.110987	0.00916672	0.141377	0.25262	A0A0A0MRC4;A0A0A0MSK4;Q86YR5;Q86YR5-4	GPSM1
0.184902	0.870269	1	0.75309	0.880934	0	0.159448	0.161278	0.78992	0	0.148046	0.144716	0.0602838	0	0	0.188257	0.0101897	0	0	0	0	0	0	A0A0A0MRE3;A0A0C4DGK3;G3V5X4;Q8WXH0;Q8WXH0-2;Q8WXH0-7	SYNE2
0.609248	1	0.748367	0.861297	0.525495	0.379235	0.3742	0.148446	0.128528	0	0.0776026	0.111912	0.060458	0.157896	0.182945	0.109462	0.160368	0.0343203	0.0975311	0.0281995	0	0	0.00553815	A0A0A0MRE5;Q9ULH1;Q9ULH1-2	ASAP1
0.640439	0.541291	1	0.598932	0.517558	0.194872	0.437806	0.314577	0.215592	0	0.231375	0	0	0.042785	0	0.110419	0.0202327	0.220053	0	0	0	0.210033	0.0177897	A0A0A0MRE6;O94967;O94967-2;O94967-3;O94967-4	WDR47
0.359224	0.297195	1	0.869631	0.653036	0.403513	0.417367	0.476733	0.329941	0	0.490458	0.534539	0.342269	0.401461	0.24247	0.217355	0.272236	0.124806	0.0996082	0.0509571	0.105051	0.111313	0	A0A0A0MRF6;Q99996;Q99996-1;Q99996-3;Q99996-5;Q99996-6	AKAP9
0.0391649	0	0	0.103017	0	0	0	0	0.0667303	0	0	0.0832718	0.0891949	0.20613	0.164088	0.493631	1	0.842673	0.745135	0.285246	0.176356	0.225537	0.287418	A0A0A0MRG8;Q16611	BAK1
0.309086	1	0.615866	0.663172	0.575052	0.497278	0.551902	0.6125	0.752383	0.300587	0.410735	0.280267	0.349288	0.248874	0.135368	0.176619	0	0.0213654	0.0224849	0.0236301	0.0725096	0.135906	0.0335359	A0A0A0MRI2;Q9UNH7	SNX6
0	0	0	0	0	0	0	0	0	0	0.401179	0.49596	0.343869	1	0	0.862992	0	0	0	0	0	0	0	A0A0A0MRI7;H7C0E7;H7C484;Q9H2C2	ARV1
0.0201851	0.328896	0.168803	0.460798	0.216823	0.19156	0.419474	0.0887557	0.317488	0	0.7133	0.644376	0.519073	1	0.787643	0.939323	0.848489	0.64513	0.476522	0.054396	0	0.101548	0.0953071	A0A0A0MRJ0;Q5VT25;Q5VT25-2;Q5VT25-3;Q5VT25-4;Q5VT25-5;Q5VT25-6	CDC42BPA
1	0.723889	0.704852	0.821535	0.665857	0.336068	0.316598	0.387936	0.576108	0	0.345584	0.497429	0.500709	0.531826	0.210648	0.389418	0.326377	0.158063	0.203868	0	0	0	0.128512	A0A0A0MRJ3;Q8NEY1;Q8NEY1-2;Q8NEY1-3;Q8NEY1-4;Q8NEY1-7	NAV1
0.302328	1	0.50925	0.356006	0.304096	0.118446	0.0111603	0.279063	0.284038	0.0291079	0.0597719	0.0424187	0.0844109	0.0478887	0.0244409	0.07903	0.0435974	0.0183908	0.0341149	0.0529259	0.0780069	0.100384	0	A0A0A0MRJ6;P22061;P22061-2	PCMT1
0.339547	1	0.583721	0.506933	0.275556	0.184544	0.221782	0.205527	0.224564	0	0.289703	0.256421	0.175956	0.346814	0.217734	0.262793	0.347796	0.226938	0.216938	0.155359	0.0688728	0.080507	0.115371	A0A0A0MRM8;A0A1Y0BRN3;A0A590UJ40;E7EW20;Q9UM54;Q9UM54-1;Q9UM54-2;Q9UM54-4;Q9UM54-5;Q9UM54-6	MYO6
0.71924	0	0	0	0	0	0.0361848	0	0.0327567	0	0.0379121	0.0753736	0.0489033	0.101327	0.0528351	0.078317	0.149014	0.11978	0.224741	0.0867129	0.111941	0.197487	1	A0A0A0MRM9;Q14978;Q14978-2;Q14978-3	NOLC1
0.450649	1	0.476771	0.398108	0.313615	0.292543	0.198609	0.306023	0.232875	0.0474582	0.0757016	0.0723368	0.098051	0.0671436	0.044194	0.0506717	0.0328113	0	0.0322235	0.094349	0.208206	0.301732	0.272221	A0A0A0MRN5;Q9NZT2;Q9NZT2-2	OGFR
0.451974	0.0257727	0	0.0674938	0.0796781	0.0153384	0.0315369	0.0295438	0.0801402	0.159692	0.0205081	0.0974052	0.0882363	0.0688877	0.0815911	0.0723575	0.144098	0.179378	0.233144	0.22599	0.417651	0.463396	1	A0A0A0MRR7;P09234	SNRPC
0.41555	0.0515626	0	0	0	0	0	0	0	0	0	0	0	0	0	0	0.07913	0	0.116292	0	0.0375369	0.123233	1	A0A0A0MRT2;Q9BTA9;Q9BTA9-2;Q9BTA9-5	WAC
0.354907	0.826576	1	0.576781	0.47021	0.264061	0.238056	0.201704	0.278907	0	0.17289	0.343799	0.3541	0.399896	0.251187	0.352979	0.251353	0.202281	0.161184	0.169244	0.196109	0.206892	0.0567424	A0A0A0MRT6;B6VEX4;Q8IZP0;Q8IZP0-10;Q8IZP0-12;Q8IZP0-2;Q8IZP0-3;Q8IZP0-4;Q8IZP0-5;Q8IZP0-6;Q8IZP0-7;Q8IZP0-8;Q8IZP0-9	ABI1
0.570791	0	0	0	0	0	0	0	0	0	0	0	0	0	0	0	0.217213	0	0.0900562	0.0674431	0	0	1	A0A0A0MRW6;Q9H6R4;Q9H6R4-2;Q9H6R4-3;Q9H6R4-4	NOL6
0.466204	0	0	0	0	0	0	0	0	0	0	0.25889	0.357736	0.32969	0	0.475724	0.112426	0.15181	0.133184	0	0.5062	0.861198	1	A0A0A0MRX8;A0A1B0GWI9;A0A1B0GWJ4;A0A2R8Y7V8;O00712;O00712-4;O00712-5;Q5VW26;Q5VW27;Q5VW30;U3KQE8	NFIB
0.372064	0	0	0	0	0	0	0	0	0	0	0.741096	0.673371	0	0.260337	0	0	1	0	0	0	0.939766	0.69129	A0A0A0MRY2;A0A0D9SGD6;B0QZE2;B7Z2J6;E7ENI9;E7EV75;J3QKD2;Q15326;Q15326-2;Q15326-3;Q15326-4;Q15326-5;Q15326-6	ZMYND11
0	1	0.500916	0.368262	0.0690427	0	0	0	0	0	0	0	0	0	0	0	0	0	0	0	0	0	0	A0A0A0MRZ4;E7EMV7;Q15025;Q15025-2;Q15025-3;Q15025-4;Q15025-5;Q15025-6;Q15025-7;Q15025-8	TNIP1
0	0	0	0	0	0.0110223	0.0600541	0	0.0517984	1	0.183178	0.133351	0.17528	0.0291778	0.049866	0.0399172	0	0.00312264	0.0517996	0.451835	0.398653	0.371842	0.0155829	A0A0A0MS07;A0A0A0MS08;P01857	IGHG1
0.820678	1	0.869144	0.666694	0.507043	0.200661	0.338836	0.288999	0.416044	0	0.77951	0.961154	0.55024	0.701439	0.430505	0.335248	0.184249	0	0	0	0	0	0.161028	A0A0A0MS45;A0A6I8PIQ6;J3KNI1;Q9H9E3;Q9H9E3-2	COG4
0.133177	0	0	0	0	0	0.0627751	0	0.0846374	0	0.490259	0.496647	0.328025	0.599799	0.767373	0.490036	1	0.679834	0.530298	0.515812	0.175483	0.153313	0.331955	A0A0A0MS99;I3L4X2;P33527;P33527-2;P33527-9	ABCC1
0.143544	0	0.047065	0	0	0	0.0258635	0.0259385	0	0.375958	0.0876336	0.275468	0.21324	0.500166	0.855324	0.753257	1	0.347512	0.323471	0.265107	0.483999	0.387269	0.236954	A0A0A0MSA9;A0A0C4DG49;K7EMC6;P15151;P15151-2;P15151-3;P15151-4	PVR
0.777029	0.87354	1	0.694184	0.53316	0.414815	0.737563	0.448337	0.537418	0	0.244114	0.550075	0.554641	0.574141	0.315141	0.578674	0.295507	0.234581	0.329096	0.0895417	0.0807713	0.167277	0.0187303	A0A0A0MSB8;Q9UPT5-6	EXOC7
0.309406	0	0.160695	0	0	0	0.227919	0	0.179221	0	0.114599	0.248562	0.373667	0.353201	0.193096	0.654146	0.741404	0.905764	0.915608	1	0.882362	0.949421	0.789292	A0A0A0MSD2;A0A0C4DFM4;C9JGB2;Q96LZ7;Q96LZ7-2;Q96LZ7-3;Q96LZ7-4	RMDN2
0.908342	0.631458	0.420403	1	0	0	0	0	0	0	0	0	0	0	0	0	0	0	0	0	0	0	0	A0A0A0MSI6;B7Z1P2;Q9H4M3-2	FBXO44
1	0.321008	0.143881	0.354732	0.307682	0.290502	0.290605	0.208744	0.205559	0	0.159723	0.133858	0.0582737	0.12614	0.0800603	0.162996	0.147532	0.108543	0	0	0.0271658	0.0150593	0.115043	A0A0A0MSI9;Q99836;Q99836-2;Q99836-5;Q99836-6	MYD88
0.32888	0.429984	0.400327	0.198693	0.125476	0.071841	0.13252	0.0238618	0.157286	0	0.0108858	0.103437	0.0675598	0.102797	0	0.074356	0.0714971	0.0467796	0.103136	0.149616	0.234333	0.594845	1	A0A0A0MSJ0;Q86XP3;Q86XP3-2	DDX42
0.139634	0	0.248392	0.272369	0	0	0.242986	0.182144	0.279688	0	1	0.787041	0.443041	0.737885	0.565951	0.71541	0.808179	0.618034	0.260451	0	0	0	0.150831	A0A0A0MSJ9;Q15283;Q15283-2	RASA2
0.193734	0	0	0	0	0	0.196707	0.211298	0.311788	0.288125	0.57716	1	0.878099	0.824144	0.767979	0.711627	0.920071	0.752693	0.711452	0.279533	0.301274	0.360236	0.368015	A0A0A0MSN4;P12821;P12821-2	ACE
0.0255581	0	0	0	0.224919	0	0.269513	0	0.520657	0.711558	0.303042	0.451902	0.586238	0.50898	0.551643	0.544629	0.378941	0.444939	0.379374	1	0.199545	0.505434	0.150682	A0A0A0MSP4;Q86WC4	OSTM1
0.304548	1	0.532895	0.408844	0.299024	0.174013	0.108156	0.211666	0.174627	0	0.0438085	0.0637473	0.0654387	0.0881743	0.062787	0.0843262	0.0544902	0.0421527	0.0344411	0.0138683	0.0262722	0.0343367	0.0194011	A0A0A0MSQ0;P13797;P13797-2;P13797-3	PLS3
0.719318	1	0.37875	0.377247	0.313271	0.322369	0.258893	0.265614	0.239749	0.0356266	0.0217605	0.0448179	0.0317454	0.0290963	0.0164143	0.0262049	0.00543597	0	0.00487228	0.0171351	0.00262639	0.0126059	0.00669286	A0A0A0MSS8;P42330	AKR1C3
0.0169786	1	0	0	0.0381282	0.0761385	0.00389099	0.0278688	0.00943723	0.00189091	0.0441622	0.0266012	0.0220982	0.0348099	0.0396403	0.0295626	0.0492502	0.0462616	0.0295163	0.028395	0	0.0099946	0.0189053	A0A0A0MST8;C9JRP1;E9PFN4;Q9Y6M7;Q9Y6M7-10;Q9Y6M7-11;Q9Y6M7-12;Q9Y6M7-13;Q9Y6M7-14;Q9Y6M7-2;Q9Y6M7-6;Q9Y6M7-7;Q9Y6M7-8;Q9Y6M7-9	SLC4A7
0	0	0	0	0	0	0.168347	0	0.143893	0	0.830881	0.717767	0.3364	0.68947	0.673766	0.578174	1	0.709911	0.633666	0.580872	0.218795	0.17768	0.56844	A0A0A0MSU4;O94911;O94911-3	ABCA8
0.357188	0.0142733	0	0.0306551	0.0582888	0.2298	0.663682	0.228048	0.513775	0.0573161	0.419051	0.764184	0.566403	1	0.483626	0.667571	0.510703	0.45824	0.335389	0.188216	0.010055	0.057739	0.229233	A0A0A0MSV9;A0A0G2JH37;A0A0G2JKZ1;A2AB90;O15533;O15533-2;O15533-3	TAPBP
0.432288	1	0.482037	0.477718	0.415052	0.34555	0.169618	0.281179	0.209353	0.104076	0.0595423	0.0486397	0.0524607	0.0628914	0.027844	0.0319706	0.0146122	0.0134415	0.00725093	0.0320746	0.0152195	0.0300883	0	A0A0A0MSW4;P48739;P48739-2;P48739-3	PITPNB
0.0750825	0.153376	0.90279	1	0.6398	0.639152	0.454002	0.401213	0.325834	0	0.488563	0.373714	0.37142	0.539106	0.338603	0.329911	0.240465	0.193003	0.192543	0.18699	0.122233	0.14015	0.204882	A0A0A0MSX9;P41252	IARS1
0	0	0	0	0	0	0.224461	0	0.2191	0	0.548873	0.677222	1	0.927837	0.306918	0.846722	0.549875	0.239845	0.346161	0.858255	0.149142	0.43247	0.119023	A0A0A0MSZ3;A0A0A0MT29;A0A0A0MT41;C9JP92;Q9NUJ7;X6RFG1	PLCXD1
1	0.213008	0.199503	0.193857	0.201907	0.173545	0.204985	0.121041	0.140123	0.0407398	0	0.12138	0.11903	0.113476	0.114165	0.126164	0.189929	0.19476	0.325274	0.298803	0.21369	0.322926	0.995625	A0A0A0MSZ9;Q05048	CSTF1
0.0168433	0	0.0182477	0.0133477	0.0182357	0.530406	1	0	0.0128562	0	0.00709261	0.018888	0.0165243	0.0164507	0	0.0181431	0.00210455	0.00865056	0.012003	0.0169037	0.0275805	0.0498002	0.0665713	A0A0A0MT02;A2ABK4;P18615;P18615-3	NELFE
0.227901	0.355558	0.145141	0.0917125	0.0300226	0	0.00432532	0.0849167	0.308129	0.116582	0.426958	0.487673	0.565985	0.768907	0.552361	1	0.64586	0.633285	0.676065	0.805472	0.590922	0.769469	0.540802	A0A0A0MT32;P38571;P38571-2	LIPA
0.151282	0	0	0	0	0	0	0	0.0271618	0	0.18768	0.040944	0.0328034	0.0519779	0.18541	0.105942	0	0.118708	0.138304	0.291011	0.171041	0.203425	1	A0A0A0MT33;Q9UPN6;Q9UPN6-2	SCAF8
0.363752	1	0.740467	0.409195	0.205112	0.199949	0.21478	0.0634914	0.140243	0	0.0162443	0.031438	0.0967991	0.0384718	0.0149302	0.06037	0.0533617	0.138795	0.00673379	0.00913645	0.0249166	0.033467	0	A0A0A0MT35;A0A2P0CTB1;Q8TBF2;Q8TBF2-3	PRXL2B
0.0161222	0.0221745	0.0147747	0	0.0237354	0.0192551	0.0492379	0.0435666	0.150625	0.838991	0.157824	0.275892	0.299023	0.115614	0.0891032	0.119919	0.0470071	0.051044	0.127831	0.452133	1	0.737742	0.503616	A0A0A0MT40;H3BUD4;H7C276;Q15111;Q15111-2;Q9UPR0;Q9UPR0-2;Q9UPR0-3	PLCL1;PLCL1;PLCL2;PLCL1;PLCL1;PLCL2;PLCL2;PLCL2
0.475368	0	0	0	0	0	0	0	0	0	0	0	0	0.263719	0.374908	0.17943	0.021481	0	1	0	0	0	0.466145	A0A0A0MT49;A0A2R8Y440;A0A2R8Y4C5;A0A2R8Y4P4;A0A2R8Y7S2;A0A2R8YG32;A0A2R8YGG3;A0A2R8YGP5;P51532;P51532-2;P51532-3;P51532-4;P51532-5;Q9HBD4	SMARCA4
0.286964	0.769149	1	0.454139	0.374223	0.348997	0.128196	0.246229	0.151937	0	0.13897	0.256154	0.286565	0.204555	0.322092	0.239981	0.277327	0.183087	0.153416	0	0.0938297	0.121391	0	A0A0A0MT72;C9JUH3;Q9BSQ5;Q9BSQ5-2;Q9BSQ5-3;Q9BSQ5-4	CCM2
0.293587	0.0371531	0.0222003	0.00854818	0	0.012275	0.055037	0.027053	0.0563148	0.0088952	0.111836	0.125008	0.185752	0.223651	0.352469	0.573959	1	0.978292	0.968606	0.988751	0.795922	0.89823	0.529926	A0A0A0MT83;P26440	IVD
0.543446	0.00349996	0.0396096	0	0	0	0.0240879	0	0	0	0.15099	0.0943318	0.0535709	0.0498869	0	0.124918	0.291199	0.149218	0.11745	0.278966	0.228296	0.14549	1	A0A0A0MTB8;Q8NI36	WDR36
0.563647	0.434948	0.80432	0.534364	1	0.688492	0.393642	0.367786	0.276174	0	0.165756	0.168409	0.0827673	0.149591	0.0257521	0.198092	0.212222	0.0629436	0.0881982	0	0	0	0.179736	A0A0A0MTC1;A0A0A0MTR7;Q63HN8;Q63HN8-4	RNF213
0.0247145	0	0	0	0	0	0.204097	0	0.425436	0	1	0.753183	0.853412	0.988381	0.625328	0.763717	0.568047	0.397244	0.371633	0.296403	0.180967	0.304169	0.501359	A0A0A0MTC2;D6RA37;D6RDV0;D6RIY7;Q13454;Q13454-2	TUSC3
0.575191	1	0.731798	0.600784	0.36482	0.370353	0.561192	0.220015	0.408254	0.0691757	0.272175	0.342161	0.444923	0.44499	0.344806	0.533104	0.198572	0.161066	0.0999253	0.263755	0	0.104667	0.0263205	A0A0A0MTH3;Q13418	ILK
0.548401	0.713722	0.299766	0.393337	0	0.0854579	0.498386	0	0.14382	0	0	0.0471165	0	0.140033	0	0.101091	0.110401	0	0.0774814	0	0	0.237947	1	A0A0A0MTH9;O14981;O14981-2	BTAF1
0.256959	0.000306089	0	0.0416636	0.0378709	0.117483	0.72275	0.238123	0.432938	0.139115	1	0.684392	0.516557	0.78647	0.567623	0.473999	0.351437	0.338666	0.242044	0.249559	0.167964	0.120801	0.25262	A0A0A0MTI1;Q15392;Q15392-2	DHCR24
0.0893282	0	0	0	0.0482975	0	0.0918839	0.0949215	0.333414	0.127653	1	0.261123	0.340734	0.779133	0.256004	0.48601	0.183088	0.313412	0.188314	0.22387	0.236878	0.329574	0.0395448	A0A0A0MTJ0;P16473;P16473-2;P16473-3;Q0VAP8	TSHR
0.287158	0	0	0.0240051	0.0132077	0.102607	0.414563	0.265573	0.582491	0	1	0.979944	0.678517	0.945714	0.808407	0.772258	0.921248	0.605261	0.641065	0.420885	0.344811	0.369271	0.83579	A0A0A0MTJ9;Q6PIU2;Q6PIU2-2	NCEH1
0	1	0.683861	0.735804	0.75955	0.26295	0	0.234332	0.00326363	0	0	0	0	0	0	0	0	0	0	0	0	0	0	A0A0A0MTK0;A0A0A0MTP0;F5GWB1;Q7Z6B0;Q7Z6B0-2;Q7Z6B0-3	CCDC91
0.628615	1	0.058083	0.305382	0.0683505	0	0	0.0253455	0.0715512	0	0.0297805	0	0.172375	0.209693	0.186029	0.2968	0.44826	0	0	0	0	0	0	A0A0A0MTL6;Q6ZS17;Q6ZS17-2;Q6ZS17-3;Q6ZS17-4	RIPOR1
0.591149	1	0.881993	0.666442	0.471356	0.532357	0.57702	0.404682	0.258851	0	0.203932	0.237015	0.164306	0.241683	0.217876	0.230819	0.252717	0.26528	0.190043	0.178099	0.116908	0.195467	0.351462	A0A0A0MTN0;Q13617;Q13617-2	CUL2
0.566821	0	0	0	0	0	0	0	0	0	0	0.00781095	0.0207142	0.091518	0.0989494	0.0807905	0.0377911	0.109947	0.588246	0.0220355	0	0.205319	1	A0A0A0MTP7;F8VXG7;Q99590;Q99590-2	SCAF11
0.226626	0	0	0	0	0	0.469329	0.357961	0.424598	0	1	0.957117	0.512572	0.85169	0.639986	0.671103	0.778443	0.488031	0.300496	0.162666	0	0.223673	0.439376	A0A0A0MTU3;Q4ZIN3;Q4ZIN3-2;U3KPY4	TMEM259
0.0803945	0.0518782	0.238697	0.160671	0.126615	0.150904	0.0461697	0	0.0513175	0	0	0.318328	1	0.232086	0	0	0	0	0	0	0	0	0.0865219	A0A0A6YYC0;E9PJN1;O75676;O75676-2	RPS6KA4
0.371388	0	0	0	0	0	0	0	0	0	0	0	0	0	0	0	0.104411	0	0	0	0	0	1	A0A0A6YYC7;Q96JP5;Q96JP5-2	ZFP91-CNTF;ZFP91;ZFP91
0.217593	0.796066	0.66095	0.114276	0.144049	0	0.166125	0	0.142183	0	0.151285	0.144902	0.112767	0.393665	0.151194	0.415723	1	0.0862419	0	0	0	0.063431	0	A0A0A6YYG5;Q53S48;Q9Y6Q2;Q9Y6Q2-2;Q9Y6Q2-3	STON1-GTF2A1L;STON1-GTF2A1L;STON1;STON1;STON1
0.624257	0.668552	1	0.614232	0.557107	0.179818	0.848759	0.32878	0.540213	0	0.0719393	0.212062	0.28843	0	0	0.233437	0.0245705	0	0	0	0	0	0	A0A0A6YYH1;Q7Z6K5;Q7Z6K5-2	C15orf38-AP3S2;ARPIN;ARPIN
1	0	0	0	0	0	0	0	0	0	0	0	0	0	0	0	0	0	0	0	0	0	0.753298	A0A0A6YYI3;A0A0B4J1V8;A8MV53;H7C446;Q9NQ55;Q9NQ55-2;Q9NQ55-3	PPAN-P2RY11;PPAN-P2RY11;PPAN;PPAN;PPAN;PPAN;PPAN
0.05747	0.125531	0.0305879	0.0956403	0	0	0.520669	0.0113708	0.140144	0	0.612494	0.723072	0.631153	1	0.303543	0.964094	0.67621	0.370575	0.325265	0.510473	0.147121	0.371638	0.127995	A0A0A6YYJ5	MACF1
0.554012	1	0.442893	0.330366	0.31435	0.295485	0.236831	0.143096	0.1437	0.0280622	0	0.0539796	0.033239	0.0461008	0.0292866	0.0735698	0.0746874	0.0639044	0.101393	0.110086	0.145178	0.376225	0.732161	A0A0A6YYJ8;Q96HJ9-2	LUC7L2;FMC1
0.116888	1	0.637988	0.374697	0.275955	0	0.0529393	0.0373775	0.0534712	0.0344659	0.0461005	0.136464	0.138686	0.120294	0.102036	0.249758	0.160059	0.168884	0.243098	0.207599	0.240914	0.318922	0.129063	A0A0A6YYL4;P57737-3	CORO7-PAM16;CORO7
0.12229	0	0.00421356	0	0	0	0	0	0	0	0.057668	0.0630021	0.039322	0.0234945	0.138027	0.328531	1	0.680791	0.638679	0.530081	0.269722	0.347971	0.264911	A0A0B4J1R2;Q9H6R3	ACSS3
0	0.246237	0.173618	0.277802	0.246882	0.181024	0.326722	0.180131	0.37556	1	0.151741	0.281406	0.327986	0.293945	0.181068	0.259882	0.106282	0.108449	0.0929725	0.222099	0.145307	0.179034	0.0370899	A0A0B4J1R7;Q96B45	BORCS7-ASMT;BORCS7
0.845205	0.530454	1	0.723637	0.46316	0.599629	0.37424	0.31842	0.18904	0	0.050367	0.15994	0.0578002	0.124241	0.0669589	0.112646	0.105289	0.0529677	0.0319666	0.00548113	0	0.000750611	0.00986389	A0A0B4J1S8;Q9UBF8;Q9UBF8-2	PI4KB
0.377418	0.0030595	0	0.00429167	0.0105226	0.0201439	0.0732663	0.0271482	0.0814385	0.171578	0.0375514	0.0804213	0.0953761	0.0767562	0.0482561	0.0885956	0.0775716	0.0991156	0.173165	0.192596	0.363912	0.547592	1	A0A0B4J1Z1;C9JAB2;Q16629;Q16629-2;Q16629-3;Q16629-4	SRSF7
0.207248	0	0	0	0	0	0	0	0	0	0	0	0	0.165757	0	0	0	0	0	0	0	0	1	A0A0B4J203;Q6UN15;Q6UN15-3;Q6UN15-4;Q6UN15-5	ENSG00000282278;FIP1L1;FIP1L1;FIP1L1;FIP1L1
0	0	0	0	0	0	0	0	0	0	0	0	0	0.0888399	0	0	0	0	0.0663351	1	0.739564	0.624581	0	A0A0B4J231;A0A5H1ZRQ4;B9A064;P0CF74;P0CG04;P0DOY2;P0DOY3	IGLL5;IGLC1;IGLL5;IGLC6;IGLC1;IGLC2;IGLC3
0	0	0	0	0	0	0	0	0.0698242	0.213127	0.0810554	0.0735883	0.133525	0.0821403	0	0	0	0.0458702	0	1	0.98333	0.56472	0.0702861	A0A0B4J259;F8VV32;P61626	LYZ
0.225113	0	0	0.611744	0.850827	0.153002	0.686683	0.440904	0.415824	0	0	0.753358	1	0.844704	0.226423	0	0	0	0	0	0	0.340207	0	A0A0B4J287;H3BM91;H3BPG2;H3BQF2;Q9H0A8;Q9H0A8-2;Q9H0A8-3	COMMD4
0.103665	0.0333405	0.0685644	0.0472861	0.0264042	1	0.217848	0	0.141653	0	0.017426	0	0.0526666	0.0877796	0.12785	0.0651845	0	0.0429436	0	0	0	0	0	A0A0B4J294;H3BP13;Q9UL33;Q9UL33-2	TRAPPC2L
0.0879805	0.00458368	0.193922	0.642745	0.728373	1	0.965687	0.437446	0.290212	0.0289912	0.00141274	0.102228	0.119116	0.097541	0.0905137	0.038449	0.0186983	0.0226582	0.0239812	0	0	0	0.00957398	A0A0B4J297;I3L4V0;Q9BRA0;Q9BRA0-2	NAA38
0.477283	1	0.613596	0.390987	0	0	0	0	0.341911	0	0	0	0	0	0	0	0	0	0	0	0	0.946329	0	A0A0B4J2A0;Q9UHJ6	ENSG00000262304;SHPK
0.441997	1	0.52017	0.462768	0.447007	0.561785	0.475874	0.376891	0.301832	0.113559	0.0621924	0.0603276	0.0428904	0.0508428	0.0230014	0.0257956	0.000161092	0	0.000642785	0.0111804	0.0218442	0.0279445	0.0164396	A0A0B4J2C3;P13693;Q5W0H4	TPT1
0.406324	0.0988841	0.0386718	0.0261337	0.00263952	0	0.0137055	0.0274394	0.0725158	0.012361	0.0786649	0.12055	0.176685	0.219023	0.410805	0.660634	0.84108	1	0.901183	0.540416	0.736827	0.690861	0.445778	A0A0B4J2D5;P0DPI2	GATD3B;GATD3A
0.332155	1	0.947748	0.814068	0.503771	0.273594	0.909523	0.189277	0.500915	0	0.133335	0.1967	0.176299	0.194294	0.0250758	0.262982	0	0	0	0.365319	0.226528	0.289772	0.362037	A0A0B4J2F8;A6NFM0;E2QRJ6;F6S314;F8WF84;P52435;Q9GZM3;Q9H1A7	POLR2J3;POLR2J2;POLR2J3;POLR2J;POLR2J3;POLR2J;POLR2J2;POLR2J3
0.187194	0	0.00381053	0.0526701	0.0343893	0.0958984	0.464112	0.231269	0.421879	0.0623345	1	0.750906	0.545048	0.814655	0.581576	0.52129	0.306451	0.232375	0.208181	0.168835	0.190173	0.155676	0.22981	A0A0C4DFL7;Q16850	CYP51A1
0	0.0827397	0	0	0	0	0	0	0	0	0	0	0	0	0	0	0	0	0	0	0	0.165072	1	A0A0C4DFL8;F5GX28;O94953	KDM4B
0.100831	0	0.000751221	0.120704	0.0866931	0.110167	0.111195	0.0632355	0.169848	0	1	0.826435	0.462008	0.68535	0.493953	0.214156	0.210154	0.197095	0.0792948	0.0429771	0.0132708	0.0324502	0.122362	A0A0C4DFM1;Q92544	TM9SF4
0	0	0	0	0	0	0	0	0	0	0	0	0	0	0	0	0	0	0	0	0	0	0	A0A0C4DFM2;Q6ZN55;Q6ZN55-2	ZNF574
1	0.818625	0.514395	0.464939	0.396474	0.424718	0.448216	0.28966	0.304639	0.0417799	0.124372	0.137563	0.132997	0.156516	0.0943014	0.139992	0.0351445	0.0279816	0.0227599	0.0201691	0.0266678	0.0369286	0	A0A0C4DFN3;Q99685	MGLL
0.551379	0.891562	1	0.517254	0.473777	0.199306	0.69114	0.355608	0.36393	0	0	0.11768	0.048604	0.112278	0.0370736	0.0173062	0.0939106	0	0	0	0	0	0.0223457	A0A0C4DFP4;A0A6Q8PF23;Q96IV0;Q96IV0-2	NGLY1
0.113154	0	0	0	0	0	1	0	0.628655	0	0.181275	0.25965	0.165825	0.395846	0.332437	0.428844	0.375267	0.349205	0.293382	0	0.165804	0.0281503	0	A0A0C4DFS1;A0A0G2JL35;A0A140T9I7;A0A140T9N1;A0A140TA43;A0A140TA54;H0YIS1;P13942;P13942-2;P13942-3;P13942-4;P13942-5;P13942-6;P13942-7;P13942-8;Q4VXY6	COL11A2
0.0345849	1	0.747222	0.118114	0	0.466064	0.43053	0.113346	0.133595	0	0.114544	0.104455	0.166989	0.0202828	0.12415	0.0436736	0.0862932	0.00180636	0.0209405	0.0331775	0	0.0507171	0	A0A0C4DFS6;Q9C004	SPRY4
0.238993	0.0798655	0.0866855	0.0721836	0	0.0105617	0.173154	0.0870323	0.337488	0.0666873	0.500372	0.803214	0.96541	0.974394	0.739302	1	0.736849	0.643782	0.573875	0.352573	0.386154	0.515496	0.320178	A0A0C4DFT3;A0A590UJ08;A0A590UJD9;Q12959-2;Q12959-4	DLG1
0.669007	1	0.960461	0.646359	0.403369	0.320402	0.263405	0.228363	0.164346	0	0	0.0628426	0	0.052392	0	0.0771467	0	0.0817401	0	0	0	0	0.00150431	A0A0C4DFV0;Q9H469	FBXL15
0.277982	0.00286842	0.074964	0.0371067	0.0321739	0.0432556	0.00145588	0	0.0315225	0.0154509	0	0.0378646	0.0119382	0.0267649	0.0106176	0.0182056	0.106721	0.123466	0.176912	0.0233174	0.0371194	0.0638148	1	A0A0C4DFX9;Q9H3P2	NELFA
0.138035	0.256698	0.195929	0.217617	0.160711	0.0167957	0.26233	0.134506	0.211134	0	0.0745415	0.271505	0.332078	0.499201	0.552087	1	0.949664	0.870038	0.681557	0.256494	0.229623	0.560713	0.583781	A0A0C4DFZ2;P15289;P15289-2	ARSA
0.345878	0.332233	0.584657	0.627778	0.0148951	0.796583	0	0.265241	0.28912	0	0	0.75005	0.454876	0.78735	0.553061	0.951567	1	0	0.891868	0	0	0	0.360359	A0A0C4DG21;A0A7D9NKC8;E7EP65;E7EW77;E9PEZ7;F8WAL6;Q9NYB9;Q9NYB9-2;Q9NYB9-4	ABI2
0.563444	0.0994293	1	0.0553874	0	0.442576	0	0	0.535929	0	0	0	0	0	0	0.0889794	0	0	0	0	0	0	0	A0A0C4DG26;Q9NP71;Q9NP71-2;Q9NP71-3;Q9NP71-4;Q9NP71-6	MLXIPL
0.651039	0	0	0	0	0	0.309364	0	0	0	0	0	0	0	0	0	0.118093	0	0	0	0	0	1	A0A0C4DG31;Q9GZR2;Q9GZR2-2	REXO4
0.225279	0.172055	1	0.891872	0.632585	0.816436	0.0920591	0.54329	0.0824514	0	0.0790512	0.0639894	0.116368	0.103277	0.127252	0.121591	0.182457	0.12303	0.100785	0.00142884	0.00066147	0	0.12127	A0A0C4DG33;O43933	PEX1
0.453469	1	0.581008	0.421609	0.250367	0.784491	0	0.909486	0.253758	0	0	0.0804966	0	0.0719038	0.141196	0	0	0	0	0	0	0	0	A0A0C4DG34;O95081;O95081-2	AGFG2
0.194398	0	0	0.266759	0.0201945	0.590369	0.160269	0.0569709	0.221532	0	0.19209	0.309537	0.288947	0.365797	0.142198	0.248799	0.177092	0.222271	0.223446	0.112042	0	0.227231	1	A0A0C4DG40;Q8NF91;Q8NF91-4	SYNE1
0.246523	0.0291976	0.195375	0.199313	0.11669	0	0.0537477	0.24133	0.22879	0	0.279355	0.195041	0.227361	0.315484	0.20387	0.702274	0.987731	0.969646	0.9083	1	0.620431	0.758419	0.420767	A0A0C4DG44;O43464;O43464-2;O43464-3	HTRA2
0.203644	0	0	0	0	0	0.0619002	0.519998	0	0	0.138571	0.10848	0.130951	0.251188	0.299798	0.433186	1	0.696387	0.427928	0.310762	0.156281	0.150104	0.317465	A0A0C4DG51;Q9NP80;Q9NP80-3	PNPLA8
0.383226	0	0.278479	0.48482	0.391831	0.135414	0.0801949	0.324041	0.410822	0	0.328426	0.2336	0.270695	0.351979	0.254467	0.442883	0.43335	0.30993	0.338587	0.137645	0.229533	0.290225	1	A0A0C4DG62;F5GYV5;F8WCT1;H7BZV4;Q66PJ3;Q66PJ3-2;Q66PJ3-3;Q66PJ3-4;Q66PJ3-7	ARL6IP4
0.303921	1	0.867148	0.601219	0.0278112	0	0	0	0	0	0	0	0	0	0	0	0	0	0	0	0	0	0	A0A0C4DG71;A0A0G2JQM2;A0A0G2JR20;A0A0G2JR50;Q86SQ7;Q86SQ7-3;Q86SQ7-4	SDCCAG8
0.576571	0.0953428	0.029204	0.0454686	0.0276843	0.0339728	0.0607347	0.0139284	0.0373689	0	0.0582939	0.0442651	0.039507	0.0750566	0.0637902	0.0890009	0.148503	0.130743	0.189152	0.159799	0.131025	0.253274	1	A0A0C4DG89;Q7L014	DDX46
0.196803	0.0491218	0.065324	0.0262892	0.0313015	0	0.0493972	0.0500681	0.0920791	0	0.0754306	0.151997	0.185126	0.213131	0.335466	0.516282	1	0.928226	0.79317	0.694619	0.580371	0.692896	0.569908	A0A0C4DG91;C9J9V6;C9JQB1;O75414	NME6
0.431886	0	0.724003	1	0	0.361193	0.977959	0.241468	0.558204	0	0.551907	0.78953	0.698825	0.702493	0.129468	0.508937	0	0	0.117897	0	0	0.0645673	0	A0A0C4DG95;E9PD56;H7BYG4;Q7Z7A4;Q7Z7A4-2;Q7Z7A4-4;Q7Z7A4-5;Q7Z7A4-6;Q7Z7A4-7;W5RWE6	PXK
0.102036	1	0	0	0	0.00619978	0.00512217	0	0.00672254	0	0.0297513	0.00907565	0.0204617	0.0346416	0.0232755	0.0349688	0.0667974	0.0296028	0.0424193	0.0388729	0.0567207	0.0345023	0.185538	A0A0C4DG98;Q8NI27	THOC2
0.484189	0.156241	0.137881	0.273882	0.114074	0.332564	0.432497	0.288277	0.388268	0	0.568636	0.547845	0.632005	0.828235	0.860457	0.953837	0.838292	0.835048	0.822574	0.677417	0.63441	0.702376	1	A0A0C4DGA2;O75521;O75521-2	ECI2
0.82832	0.44844	0.181089	0.214358	0.114146	0.305742	0.387527	0.13651	0.193924	0	0.406427	0.460027	0.293215	0.603074	0.25351	0.30669	0.357662	0.374485	0.222599	0.251679	0.195462	0.267228	1	A0A0C4DGA6;Q14527;Q14527-2	HLTF
0.202421	0.575044	1	0.674833	0.419358	0.24391	0.161034	0	0.0838251	0	0	0.112588	0	0	0	0	0	0	0	0	0	0.0970003	0	A0A0C4DGB0;Q9UIL1;Q9UIL1-2;Q9UIL1-3	SCOC
0.340136	0.139495	0.103241	0.0470995	0.00800593	0	0.0607072	0.0134973	0.113338	0.034804	0.0473381	0.118244	0.236023	0.279267	0.316592	0.711586	0.95503	0.937998	0.82889	0.794334	1	0.878242	0.33329	A0A0C4DGB9	PPA2
0.0762844	0	0.040469	0.243439	0.245407	0.489537	1	0.423443	0.500687	0.158268	0.332347	0.501706	0.453316	0.383246	0.259016	0.315948	0.153911	0.151312	0.13324	0.0924488	0.0997926	0.15228	0.0324709	A0A0C4DGG1;Q9UKS6	PACSIN3
0.0120787	0.841626	0.274836	0	1	0	0.229227	0	0	0	0	0	0	0	0	0	0	0	0	0	0	0	0	A0A0C4DGG5;Q9P2F6;Q9P2F6-2;Q9P2F6-3;Q9P2F6-4	ARHGAP20
0.65529	0	0	0.00776404	0.0348562	0	0.0926405	0.0994836	0.0130029	0	0.0266527	0.0510123	0.112879	0.0612067	0.0405146	0.0468127	0.234359	0.199896	0.241488	0.142015	0.134081	0.0877082	1	A0A0C4DGG9;A0A2R8Y212;A0A2R8Y425;A0A2R8Y521;A0A2R8Y5J0;A0A2R8YDJ9;A0A2R8YFD8;A0A2R8YFK9;A0A2U3TZM0;F5GWX5;Q14839;Q14839-2	CHD4
0.210402	0	0.00949269	0.0272218	0.0331991	0.0787556	0.403119	0.21952	0.535893	0.65499	0.731377	0.917081	1	0.908029	0.627548	0.677244	0.465243	0.400182	0.500609	0.417643	0.530683	0.534633	0.249395	A0A0C4DGH0;Q5ZPR3;Q5ZPR3-3;Q5ZPR3-4	CD276
0.91954	1	0.195522	0.212823	0.0320015	0	0.496882	0	0.287123	0	0.131472	0.497148	0.434693	0.553178	0.00838425	0.479695	0.00150006	0.52357	0	0	0	0	0	A0A0C4DGH3;M0QYC2;Q9Y6R0	NUMBL
0.143303	0.0662689	0.0503495	0.0439475	0	0	0	0.0251201	0.119454	0	0	0	0.277236	0.204636	1	0.240526	0.125293	0	0	0	0	0	0.050246	A0A0C4DGH6;A0JNW5	UHRF1BP1L
0.092081	1	0.921836	0.917212	0	0.157463	0	0.361138	0.154532	0	0	0	0	0	0	0.110467	0	0	0	0	0	0	0	A0A0C4DGH8;A0A0C4DGX9;A0A0C4DGY3;H0YJX0;Q8TAM2;Q8TAM2-2;Q8TAM2-3;Q8TAM2-4	TTC8
0.00282691	0	0	0.156635	0	0	0.0571371	1	0.0458054	0	0.024524	0.00502925	0.0037863	0.0027558	0	0.00156812	0.0105544	0.00925825	0.00590694	0	0	0	0.00199167	A0A0C4DGL1;H0YNG5;P49641;P49641-1;P49641-2	MAN2A2
0	0	0	0	0	0.292161	0.151213	0	0.0240704	0	0	0.197149	0.108493	0.526694	0	0	0	0	0	0.893092	0.958565	1	0	A0A0C4DGN4;Q96DA0	ZG16B
1	0.533474	0.737843	0.457532	0.994495	0.789638	0.486235	0.44938	0.392362	0	0.0878897	0.127273	0.180026	0.24924	0.211147	0.266969	0.21062	0.173388	0.120406	0	0.081771	0	0	A0A0C4DGN6;J3QRU8;Q9Y2X7;Q9Y2X7-3	GIT1
0.40704	0.217585	0.00755757	0	1	0	0	0	0	0	0	0	0	0	0	0	0	0	0	0	0	0	0.00321705	A0A0C4DGP0;E7EU35;Q9UKF7;Q9UKF7-2	PITPNC1
0.436721	1	0.411587	0.348828	0.26842	0.264866	0.167829	0.177689	0.206313	0.0233582	0.0509554	0.0593289	0.0844344	0.0862714	0.0493289	0.0762779	0.0271973	0.0270145	0.0231715	0	0.00828539	0.0203495	0.0151128	A0A0C4DGQ5;P04632	CAPNS1
0.156942	0.480808	0.355498	0.273722	0.232292	0.124994	0.0549199	0.169731	0.261862	0.0201126	0.0587678	0.0975246	0.0868702	0.0395248	0.0450561	0.0648264	0.0193836	0	0.045388	0.181547	0.354963	0.878966	1	A0A0C4DGQ6;Q96P16	RPRD1A
0.131831	0	0.010528	0.0250316	0	0.0283118	0.209395	0.133319	0.311652	0.0165781	1	0.551238	0.448094	0.630936	0.507474	0.584697	0.479326	0.337273	0.323944	0.221084	0.181461	0.152423	0.157367	A0A0C4DGQ8;Q6IAN0	DHRS7B
0	0	0	0	0	0	0.070951	0	0	0	0.0291162	0.123769	0.218495	0.116256	0.108886	0.301	0.611355	0.521148	0.43934	1	0.546632	0.830321	0.252784	A0A0C4DGR6;A0A1B0GX61;Q96NB2;R4GMR9;R4GMS6;R4GMW0;R4GN63;R4GN74;R4GNC2	SFXN2
0.296579	0.00145433	0	0.0207028	0.0322345	0.0851773	0.439501	0.166247	0.395489	0.174318	1	0.606559	0.547872	0.598184	0.637545	0.425207	0.397106	0.386349	0.406744	0.537716	0.476714	0.488672	0.545974	A0A0C4DGS1;P39656;P39656-3	DDOST
0.625976	0.214808	0.178272	0.0235616	1	0.760456	0.619755	0	0.473242	0	0.664717	0.296331	0.395877	0.566954	0.295132	0.346414	0.864231	0	0	0	0	0	0.579774	A0A0C4DGT3;A0A2R8Y695;A0A2R8Y7T6;A0A3B3IRZ4;A0A3B3IU98;Q6DN90;Q6DN90-2;Q6DN90-3	IQSEC1
0.141705	0.158286	0.0121837	0.0440474	0	0.0991806	0.701072	0.102917	0.308154	0.786596	0.320608	1	0.645816	0.615577	0.62009	0.51981	0.336016	0.333721	0.383981	0.262952	0.406117	0.408033	0.181322	A0A0C4DGV4;E9PLX3;O43504;R4GMU8	LAMTOR5
0.124569	0	0	0	0	0.279193	0.115808	0.275102	0.249267	0	0.179831	0.586485	0.524478	0.805092	0.931289	0.605709	0	1	0	0	0	0	0	A0A0C4DGW0;A0A3B3IRK3;B4DGY6;H7C5F7;Q9NV92	NDFIP2
0.509482	1	0.849722	0.71997	0.545827	0.407612	0.28044	0.388235	0.239916	0	0.160548	0.193789	0.174539	0.192453	0.186247	0.215332	0.24351	0.273548	0.251524	0.0915841	0.18664	0.126263	0.566671	A0A0C4DGX4;A0A590UJ21;A0A590UJ50;A0A590UJR3;A0A590UK34;Q13616	CUL1
0.598873	0	0.139449	0.554224	0	0.629718	0.261897	0.357669	0.0408742	0	0.314868	0.133188	0.219888	0.274838	0.166867	0.208786	0.557438	0.336208	0.150636	0.0551369	0.00930341	0.16429	1	A0A0C4DH01;Q9NVU0;Q9NVU0-2;Q9NVU0-3;Q9NVU0-4;Q9NVU0-5	POLR3E
0.221578	0	0	0.485267	0	0	0	0	0.403462	0	0.223917	0.238172	0.203174	0.209161	0	0.423662	1	0.701916	0.713354	0.11096	0.327015	0.358068	0.272206	A0A0C4DH07;Q8N2S1;Q8N2S1-2;Q8N2S1-3	LTBP4
0.0370138	0	0	0.0904119	0.111449	0.145757	0.397177	0.209621	0.37849	0.492066	0.621965	1	0.751016	0.677835	0.266669	0.156353	0.0669429	0.0761574	0.0453618	0.0326401	0.0567801	0.0984467	0.0275573	A0A0C4DH16;B8ZZS0;E9PHY4;H7BXT7;Q9NYM9	BET1L
0.00515337	0.123605	0	0	0	0.0222788	0.193116	0.0901169	0.225066	0.364747	0.558523	0.83237	0.861905	0.979334	0.551191	1	0.863013	0.410433	0.229848	0.28844	0.172057	0.293185	0.210163	A0A0C4DH22;A0A1B0GTW6;Q9H4G0	EPB41L1
0.281367	0.122618	0.276985	0.189432	0.340202	0.138119	0	0.354041	0.412597	0	1	0.121292	0.157537	0.131466	0.0893811	0.150448	0.0968032	0.186693	0.12115	0.344086	0.423058	0.293102	0.908723	A0A0D9SEI3;A0A0D9SEN2;A0A0D9SER5;P21127;P21127-10;P21127-12;P21127-2;P21127-3;P21127-4;P21127-5;P21127-6;P21127-8;P21127-9;Q5QPR3;Q5QPR4;Q9UQ88;Q9UQ88-10;Q9UQ88-2;Q9UQ88-3;Q9UQ88-4;Q9UQ88-5	CDK11B;CDK11B;CDK11B;CDK11B;CDK11B;CDK11B;CDK11B;CDK11B;CDK11B;CDK11B;CDK11B;CDK11B;CDK11B;CDK11A;CDK11A;CDK11A;CDK11A;CDK11A;CDK11A;CDK11A;CDK11A
0.352825	0.587183	0.532235	0.784217	0.202188	0	0	0	1	0	0.218386	0	0	0	0	0.107463	0	0	0	0	0	0.0482396	0.251434	A0A0D9SEJ5;F5GY05;Q96EK7;Q96EK7-2	FAM120B
0.181117	0.0562833	0.0681165	0.0309738	0	0.0181537	0.147966	0.0999325	0.292839	0.0362293	0.52496	0.779393	0.795609	1	0.677709	0.920244	0.910566	0.777912	0.848627	0.785996	0.658857	0.723746	0.814773	A0A0D9SEN1;B4DLR2;Q12884	FAP
0.598891	0.431984	0.19429	0.0548956	0	0	0	0	0.157662	0	0	0	0.0726767	0.294177	0	0	0.495205	0	0	0	0.153451	0.972508	1	A0A0D9SET2;A0A0D9SFD0;A0A0D9SGI5;A0A0R4J2G5;A0A1B0GTW4;A0A1B0GV32;D6R942;D6RB91;D6RC63;D6RCM6;D6RG14;D6RG21;D6RJA7;D6RJG6;D8L7E9;H0YM62;Q02078;Q02078-2;Q02078-3;Q02078-4;Q02078-5;Q02078-6;Q05BX2;Q06413;Q06413-2;Q06413-3;Q06413-4;Q06413-5;Q06413-6;Q14814;Q14814-2;Q14814-3;Q14814-4;Q14814-5;Q14814-6	MEF2C;MEF2C;MEF2C;MEF2C;MEF2C;MEF2C;MEF2C;MEF2C;MEF2C;MEF2C;MEF2C;MEF2C;MEF2C;MEF2C;MEF2C;MEF2A;MEF2A;MEF2A;MEF2A;MEF2A;MEF2A;MEF2A;MEF2D;MEF2C;MEF2C;MEF2C;MEF2C;MEF2C;MEF2C;MEF2D;MEF2D;MEF2D;MEF2D;MEF2D;MEF2D
0	0	1	0.9878	0.711637	0.220853	0	0	0.213041	0	0	0	0	0.0518182	0	0.0254248	0	0	0	0	0	0	0.330803	A0A0D9SEU5;Q6VN20;Q6VN20-2;Q6VN20-3;R4GMX8	RANBP10
1	0.655903	0.51525	0.426316	0.48517	0	0.737087	0	0.366256	0	0	0.016326	0.196521	0.193712	0.0649542	0.228442	0	0	0	0	0	0	0.336993	A0A0D9SF44;A0A0R4J2E2;Q9Y3T6;Q9Y3T6-3	R3HCC1
0.288688	0.0813327	0.0761897	0.126563	0.16157	0.313072	1	0.397511	0.864084	0.102553	0.520953	0.428149	0.31955	0.261703	0.10825	0.107382	0.0140099	0	0.0259526	0.024728	0.0263644	0.0676188	0.0700555	A0A0D9SF53;A0A0D9SFB3;A0A0D9SG12;A0A2R8Y4A4;A0A2R8YF78;A0A2R8YFS5;O00571	DDX3X
0.307577	0.427649	0.311654	0.942597	0.526479	1	0.226765	0.634737	0.419017	0.0979411	0	0.0213983	0.204013	0.352236	0.265273	0.185664	0.155867	0.0179205	0.15771	0	0	0.0995532	0.0591272	A0A0D9SF54;Q13813-3	SPTAN1
0	0	0	0	0	0	0	0	0	0	0	0.0497556	0	0.40212	0.395728	0.878718	1	0.258647	0.533415	0	0	0	0	A0A0D9SF60;Q99569;Q99569-2	PKP4
0.642548	0.357288	0.251568	0.14568	0.141763	0.0128705	0.151474	0	0.101879	0	0.0312823	0.0749445	0.0836324	0.113382	0.0697108	0.124882	0.0979065	0.135706	0.215004	0.23094	0.31191	0.404789	1	A0A0D9SF63;Q9BZK7	TBL1XR1
0.689219	1	0.738941	0.452904	0.406163	0.36774	0.535411	0.487546	0.117765	0	0.20765	0.446266	0.432094	0.543741	0.936189	0	0.489882	0.411369	0.258388	0	0	0.0868503	0.305323	A0A0D9SFB1;A0A0D9SFE4;A0A0U1RQP1;Q05193;Q05193-2;Q05193-3;Q05193-5	DNM1
0.284474	0	0	0	0	0.00647737	0.0629397	0.0431944	0.0821019	0.0136189	0.22091	0.190778	0.209286	0.305743	0.400009	0.516741	1	0.786851	0.801659	0.736024	0.531572	0.42855	0.519547	A0A0D9SFE1;E9PJH7;Q9H936	SLC25A22
0.306517	0.388463	1	0.729833	0.103425	0.385285	0.262107	0.871841	0.796422	0	0	0.216989	0.0836784	0.244209	0	0.21567	0.234068	0	0	0	0	0	0	A0A0D9SFK2;Q92614;Q92614-3;Q92614-4	MYO18A
0.772221	1	0.409363	0.716584	0.762376	0.744199	0.567338	0.579346	0.679787	0	0.386547	0.357255	0.51817	0.435852	0.367033	0.618863	0.289992	0.175543	0.228023	0	0	0	0	A0A0D9SG04;A0A0X1KG75;A0A590PXD8;Q53SF7;Q53SF7-2;Q53SF7-3	COBLL1
0	1	0.660637	0	0	0	0	0	0	0	0	0	0	0	0	0.0170645	0	0	0	0	0	0	0	A0A0D9SG79;Q9NZ09;Q9NZ09-2;Q9NZ09-3;Q9NZ09-4	UBAP1
0.71475	1	0.536993	0.484572	0.389026	0.628941	0.64824	0.656127	0.769677	0.132829	0.490062	0.56504	0.761282	0.848202	0.674741	0.679375	0.131513	0.107985	0.2545	0	0.253296	0.332006	0.0266554	A0A0D9SGF6;Q13813;Q13813-2	SPTAN1
0	0	0	0	0	0.219559	0.908808	0.0271956	0.576283	0	0.715761	1	0.40751	0.874184	0.211471	0.324417	0.103011	0.10979	0	0.162954	0	0	0	A0A0D9SGH0;Q92581-2;Q92581-3	SLC9A6
1	0.72794	0.32062	0.106589	0.213237	0.195419	0.100833	0.120998	0.0449703	0	0.0331007	0	0.0762558	0.0719448	0.0946674	0.0961396	0.169048	0.448331	0.0534912	0	0	0	0.0873482	A0A0G2JH68;A0A140T8Z0;A0A2R8Y5N1;H9KV28;O60610;O60610-2;O60610-3	DIAPH1
0.133275	0.632194	1	0.975141	0.739269	0.401867	0.564605	0.670165	0.604567	0	0.415199	0.639255	0.698295	0.602622	0.41733	0.652169	0.683367	0.541557	0.38625	0.160627	0.383574	0.667716	0.0978971	A0A0G2JHC2;Q6NYC8;Q6NYC8-2	PPP1R18
0.739692	1	0.482589	0.513302	0.45647	0.575988	0.594902	0.484561	0.600571	0.0318184	0.328503	0.267909	0.297715	0.348963	0.16056	0.167626	0	0.00970635	0.0236568	0.0208119	0.0724809	0.123792	0.135956	A0A0G2JIW1;P0DMV8;P0DMV9	HSPA1B;HSPA1A;HSPA1B
0.159569	0.709657	0.57735	0.488372	1	0.321314	0.000462877	0.473746	0.150876	0.116734	0.200358	0.0299885	0.0404904	0	0.0203694	0.0145557	0.0742919	0	0.110279	0.0256279	0.176375	0.0547334	0.035144	A0A0G2JJA7;A2ACR1;P28065;P28065-2	PSMB9
0.321634	0.024313	0	0.0511039	0.0733991	0.121288	0.389629	0.285636	0.410087	0	0.868596	0.749777	0.522322	0.933869	0.76305	0.76684	1	0.812313	0.576348	0.366728	0.371047	0.313886	0.381893	A0A0G2JJD3;O95870	ABHD16A
0.524922	0.317905	0.241912	0.163661	0.240225	0.118083	0.255046	0.0827966	0.182905	0	0.117582	0.149739	0.202308	0.107407	0.0863215	0.214225	0.0884917	0.170591	0.26487	0.207209	0.45692	0.647161	1	A0A0G2JKR7;A0A5F9ZHH6;P19793;P19793-2;P28702;P28702-3	RXRB;RXRA;RXRA;RXRA;RXRB;RXRB
0.31406	0.076213	0	0.070486	0.0896093	0.12741	0.156514	0.301319	0.49223	0.675291	0.415058	0.904042	1	0.986578	0.844655	0.821281	0.474755	0.438617	0.475591	0.225853	0.362251	0.547601	0.277816	A0A0G2JLV7;A0A0G2JMI0;A0A0G2JNK8;A0A0G2JNU6;A0A0G2JP18;A0A0G2JQ50;A0A140T8W3;Q6GTX8;Q6GTX8-2;Q6GTX8-3	LAIR1
0	0	0	0	0	0	0	0	0	0.833013	0	0	0.306304	0.308461	0	0	0	0	0	1	0.698351	0.795868	0	A0A0G2JMB2;A0A286YEY1;A0A286YEY5;P01876;P01877	IGHA2;IGHA1;IGHA2;IGHA1;IGHA2
0.256486	0.621789	0.659292	0.87553	0.919392	0.55235	1	0.470067	0.704149	0.291222	0.259698	0.287728	0.198217	0.169963	0.0922582	0.115858	0	0	0	0	0	0	0	A0A0G2JMX7;A0A0G2JPD5;A0A0G2JQJ7;A0A0G2JS76;P10636;P10636-9	MAPT
0.252893	0.365453	0.624672	0.851835	0.322621	0	0	0	0.314523	0	0.125763	0.119597	0.159536	0.145058	0	0.119383	0	0	0	0.370371	0.570102	1	0.551646	A0A0G2JNK5;A0A0G2JNL0;A0A590UJ73;A0A590UJW4;A9C4B9;B0V3J0;E7EQB3;Q9BSV6	TSEN34
0	0	0	0	0	0	0.0774497	0	0.129984	0	0.494558	0.565818	0.159461	0.656345	0.252267	0.600895	1	0.0578013	0.0721187	0	0	0	0.291528	A0A0G2JNW7;Q9Y666	SLC12A7
0.400601	0.226187	0.374297	0.155394	0.140337	0.344244	0.274508	0.180095	0.346749	0	0.582758	0.691774	0.834976	0.899739	0.832227	1	0.99793	0.829797	0.655416	0.431798	0.306816	0.32532	0.537316	A0A0G2JNZ2;A0A0G2JPP5;A0A669KB89;Q14160;Q14160-3	SCRIB
0.950988	0.919181	0.630115	0.847223	0.398591	1	0	0.0642153	0.322218	0	0	0	0.258537	0.394276	0.0404702	0.0532996	0.44318	0.539927	0	0	0	0	0.076859	A0A0G2JQ41;A0A1C7CYZ0;Q12979;Q12979-2;Q12979-4	ABR
0	0.232422	1	0.202207	0	0	0	0	0	0	0	0	0	0	0	0	0	0	0	0	0	0	0	A0A0G2JQ76;O15063	GARRE1
0.689747	0.251614	0.0830549	0.0427272	0.0311225	0.0185626	0.109016	0	0.0726022	0.0698203	0.00206746	0.0771147	0.0247331	0.0679443	0.0106691	0.0811087	0.0553789	0.0502773	0.185183	0.184396	0.291859	0.464237	1	A0A0J9YVP6;A0A0J9YXX5;Q9UHX1;Q9UHX1-2	PUF60
0.177776	0	0.00898629	0.0182193	0.0322254	0.037875	0.127035	0.236305	0.219569	0.157231	0.307199	0.342447	0.482484	0.449213	0.792439	0.511056	1	0.806059	0.922084	0.639219	0.616876	0.592801	0.324006	A0A0J9YW18;F6RP06;Q12983	BNIP3
0.615002	0	0	0.210602	0	0	0.254999	0	0.0468363	0	0.0921645	0.325809	0.349102	0.619057	0.376919	1	0.601874	0.329175	0.476488	0.418247	0.233583	0.310169	0.278859	A0A0J9YWI0;Q4VXZ8;Q9NUI1	DECR2
1	0	0	0	0.635912	0	0	0	0.0462295	0	0	0	0	0	0	0	0	0	0	0	0	0	0	A0A0J9YWK2;A0A0J9YWM9;A0A0J9YXV4;H3BSH7;Q969X6;Q969X6-2;Q969X6-3	UTP4
0.185484	0.460416	0.776996	0.927449	0.920127	0.810557	1	0.43464	0.503511	0.00424968	0.324308	0.305052	0.189046	0.247774	0.111061	0.186264	0.0947898	0.0557202	0.00237152	0.0518172	0.0323004	0	0.005938	A0A0J9YWL0;Q9Y4K1	CRYBG1
0.249509	0	0.006956	0	0.0206209	0.00560542	0.122656	0.0878213	0.112248	0.00610262	0.130933	0.222267	0.240458	0.362255	0.318837	0.700478	1	0.897526	0.834521	0.827212	0.584969	0.640832	0.457796	A0A0J9YWR7;A0A0J9YXE4;Q8N2F6;Q8N2F6-2;Q8N2F6-3;Q8N2F6-4	ARMC10
0.62809	0.981069	1	0.741224	0.741436	0.516636	0.388183	0.613228	0.330887	0.056237	0.109483	0.113743	0.050899	0.117727	0.0521159	0.0789193	0	0.0178369	0.0420086	0.138153	0	0.123996	0.191982	A0A0J9YX13;E9PKL9;E9PLH9;E9PP14;Q13630	GFUS
0.249166	0.197635	0.459585	0.47289	1	0.859696	0.621402	0.575478	0.420366	0.0396374	0.237061	0.337948	0.344563	0.225964	0	0.221412	0	0	0.0527889	0.0829351	0	0.131247	0.0730222	A0A0J9YX34;A0A6Q8PEY7;A0A6Q8PF18;A0A6Q8PF63;A0A6Q8PF74;A0A6Q8PFB0;A0A6Q8PFI4;A0A6Q8PFM2;A0A6Q8PFS5;A0A6Q8PFV0;A0A6Q8PFX3;A0A6Q8PG16;A0A6Q8PGE9;A0A6Q8PGG4;A0A6Q8PGL5;A0A6Q8PH06;A0A6Q8PHE9;A0A6Q8PHG4;A0A6Q8PHP4;A0A6Q8PHR6;C9J084;Q9C040;Q9C040-2	TRIM2;TRIM2;ENSG00000288637;TRIM2;TRIM2;TRIM2;TRIM2;TRIM2;TRIM2;TRIM2;TRIM2;TRIM2;TRIM2;TRIM2;TRIM2;ENSG00000288637;TRIM2;ENSG00000288637;TRIM2;TRIM2;TRIM2;TRIM2;TRIM2
0.377817	0.210906	0.169438	0.0912101	0.112529	0.217513	0.350139	0.400078	0.389311	0.0425577	0	0.191051	0.33689	0.15702	0.0861629	0.264578	0.109383	0.0699887	0.261219	0.113717	0.268965	0.447109	1	A0A0J9YX62;E9PH18;O75190;O75190-3	DNAJB6
0.188405	1	0.616274	0.353065	0	0	0.0903866	0.062865	0.252803	0	0.546597	0.379495	0.227636	0.109853	0.048661	0.0151028	0.0737529	0.0476825	0.0373018	0	0.0608527	0.197247	0.421236	A0A0J9YX66;A0A0J9YXJ0;A0A1B0GU44;A0A1B0GUN8;E9PC62;O95319;O95319-2;O95319-3;O95319-4;O95319-5;Q5VZZ6;V9GYD9	CELF2
0.274072	0	0.00914171	0.00130317	0.0477101	0.0356398	0.380676	0.233677	0.509605	0.418014	0.663497	1	0.900569	0.901065	0.861374	0.777725	0.556592	0.488279	0.625068	0.34103	0.459176	0.441644	0.305766	A0A0J9YXF2;Q15165;Q15165-1	PON2
0.343723	0.0694095	0	1	0.516623	0.392646	0.3037	0	0.12449	0	0	0.240912	0.146153	0.454907	0.405582	0.392368	0.449075	0.428009	0.0968271	0	0	0	0.120239	A0A0J9YXM6;Q562E7;Q562E7-4	WDR81
1	0.518292	0.1086	0.0865163	0.0833993	0.110665	0.0965335	0.0616359	0.0556941	0	0.113638	0.0525734	0.0270857	0.0652329	0.0483133	0.0355437	0.0329082	0.0179439	0.0161264	0.001783	0.00591809	0.00341305	0.0163744	A0A0J9YXN7	PLIN4
0.777267	0.825835	1	0.794035	0.591302	0.311302	0.14623	0.0642824	0.252699	0	0.225645	0.014666	0.105335	0	0.14845	0.200482	0.317285	0.261501	0.0757515	0.475888	0.360782	0.146309	0.133697	A0A0J9YXT0;Q9H0F7;Q9H0F7-2	ARL6
0.532912	0.0680674	0.0241232	0.0224362	0.0205215	0.0236725	0.0669493	0.0223852	0.0775672	0	0.0653426	0.0890864	0.087434	0.104865	0.0693699	0.127334	0.123596	0.13307	0.238339	0.134064	0.240678	0.446077	1	A0A0R4J2E8;A8MXP9;P43243	MATR3
0.449058	1	0	0	0.461453	0.0278797	0	0.0701133	0.217643	0	0	0.119145	0	0.348216	0	0.32992	0.283747	0	0.334879	0	0	0.0892723	0.83566	A0A0R4J2F3;P0DPB6	POLR1D
0.0121437	0	0	0.305461	0.393331	0.433707	1	0.227333	0.149774	0	0.229243	0.105923	0.05768	0.118747	0.065632	0.0920345	0.0516859	0.00269379	0.0282377	0	0	0	0.0759447	A0A0R4J2F6;Q12894;Q12894-2	IFRD2
0.16956	0	0.0387364	0.0278024	0.032493	0.055344	0.276221	0.186615	0.378629	0.06664	1	0.604078	0.445651	0.560003	0.33358	0.330699	0.264255	0.236493	0.266034	0.316253	0.206515	0.198551	0.298428	A0A0S2Z6F0;A0A3B3IUB5;Q8TCT9;Q8TCT9-2;Q8TCT9-4;Q8TCT9-5	HM13
0	0	0	1	0.161538	0	0	0	0.192036	0	0	0	0	0	0	0	0	0	0	0	0	0	0	A0A0U1RQD2;Q6ZUS6;Q6ZUS6-2;Q6ZUS6-4;Q6ZUS6-5;Q6ZUS6-6	CCDC149
0.259108	0.560672	0.684273	1	0.668037	0.431553	0.0619885	0.380445	0.0650602	0	0	0	0	0.0451951	0.0285244	0.0281391	0.0642762	0.0155744	0.0368358	0	0	0	0.0563733	A0A0U1RQD7;C9JYK5;F1LLU6;J3QTA2;Q99933;Q99933-2;Q99933-3;Q99933-4	BAG1
0.288431	0.473984	1	0.486074	0.622488	0.0884719	0.121779	0.186755	0.120071	0	0	0.0502736	0.0848916	0.094975	0.078449	0.0701944	0.101404	0.0654609	0.069548	0.0147659	0.017413	0.0301728	0.0410777	A0A0U1RQE4;A0A494C1M0;Q5HYK7;Q5HYK7-2;Q5HYK7-3	SH3D19
0.130899	0.766604	1	0.742876	0.590925	0	0	0.499203	0.547479	0	0.20872	0.484464	0.654089	0.509192	0.565095	0.826626	0.397854	0.549148	0.192401	0.193663	0.566679	0.483339	0	A0A0U1RQH1;A0A0U1RQP0;A0A0U1RR07;E9PIB5;E9PPL3;E9PQL8;E9PS29;Q9HCH5;Q9HCH5-11;Q9HCH5-12;Q9HCH5-13;Q9HCH5-14;Q9HCH5-15;Q9HCH5-2;Q9HCH5-4;Q9HCH5-6;Q9HCH5-7;Q9HCH5-8;Q9HCH5-9	SYTL2
0.436879	0.777891	0.916192	1	0.840719	0.913358	0.626454	0.608804	0.829407	0	0.77008	0.66385	0.514992	0.580718	0.354372	0.432222	0.356801	0.251584	0.237836	0.134366	0.129268	0.134061	0.213693	A0A0U1RQK7	EIF4G3
0.241838	1	0.412812	0.224095	0	0	0.0734687	0.012365	0.0839112	0	0.70222	0.224185	0.0822724	0.069691	0.154855	0.111926	0.201655	0.150045	0	0.0519272	0	0	0	A0A0U1RQQ9;F8VSC5;Q6P3W7	SCYL2
0.567927	1	0.826439	0.50342	0.290201	0.207136	0.524503	0.105712	0.273777	0	0	0.0442928	0	0.16708	0.0404225	0.164263	0.158606	0	0.130202	0	0	0	0	A0A0U1RQR1;A0A0U1RR06;C9J471;C9J5L0;C9J7Q8;C9JBX7;C9JE01;C9JUS5;Q9Y484;Q9Y484-2;Q9Y484-3	WDR45
0.0847514	0	0	0	0	0	0.215652	0	0.421503	0	0.855586	1	0.776649	0.773116	0.544114	0.879612	0.70838	0.697915	0.52397	0.384923	0.475374	0.73349	0.135844	A0A0U1RQT7;A0A0U1RQY7;Q8IXA3;Q9HCP0;Q9HCP0-2;U3KQA5;U3KQB3	CSNK1G1
0.132121	0	0.0531743	0.132895	0.0789018	0	0.0757621	0.148368	0.520732	0.515384	0.661003	0.898312	0.991894	1	0.652772	0.91957	0.490418	0.257464	0.307933	0.289371	0.356341	0.349284	0.256829	A0A0U1RQT8;Q8TCZ2;Q8TCZ2-2;Q8TCZ2-3;Q8TCZ2-5	CD99L2
0.67478	0.673866	1	0.572073	0.313876	0.184454	0.229985	0.147494	0.076181	0	0.40154	0.367482	0.246848	0.481503	0.322051	0.45048	0.725505	0.455264	0.182009	0.156077	0.0864866	0	0.196066	A0A0U1RQW6;E7EPU2;Q9Y2E4	DIP2C
0.709672	1	0.429228	0.195655	0.00475656	0.0874672	0.259869	0.144516	0.144295	0	0.150553	0	0	0.0383042	0	0	0.00484469	0	0	0	0	0	0.427668	A0A0U1RQX8;A0A0U1RR39;A0A1B0GW38;P22681	CBL
0.67315	0	0	0	0	0	0	0	0.0244923	0	0.017411	0.0228278	0.0213284	0.0754735	0.0178532	0.0866322	0.228404	0.184305	0.282535	0.0716705	0.0369544	0.054442	1	A0A0U1RQZ9;P51531;P51531-2	SMARCA2
0.138341	0.226019	0	0.365652	0.0262472	0	0	0.135861	0	0	0	0	0	0	0	0.446944	0.666405	0.88635	0.379	0	0	1	0.155172	A0A0U1RR76;A6NJ78;A6NJ78-2;A6NJ78-4;P0C7V9	METTL15;METTL15;METTL15;METTL15;METTL15P1
1	0.560266	0.777959	0.643701	0.434318	0.33666	0.417258	0.246177	0.218759	0	0.36708	0.362621	0.259707	0.452487	0.291092	0.41087	0.456574	0.317172	0.228806	0.131125	0	0.0188354	0.102156	A0A0U1RRB6;Q9Y2D4	EXOC6B
0.919533	1	0.695959	0.705097	0.0277862	0.417058	0.405831	0.791591	0.245284	0	0	0.027099	0	0	0	0	0	0	0	0	0	0	0	A0A0U1RRB9;F2Z2V1;Q96C11;Q96C11-3	FGGY
0.457922	0	0	0	0	0	0	0	0	0	0	0	0	0	0	0.0510059	0	0.052902	0.131859	0	0	0	1	A0A0U1RRH6;O94880-2	PHF14
0.154636	0.0578951	0.0558613	0.706059	0	0	0	0	0.0397263	0	0.0965956	0.154243	0.194616	0.198769	0.28695	0.426649	1	0.740714	0.684404	0.558616	0.402574	0.431368	0.353227	A0A0U1RRK1;A0A286YF11;F6XEV2;Q9BPX6;Q9BPX6-2;Q9BPX6-3	MICU1
0.401749	0	0	0	0	0	0	0	0	0	0	0.700689	0	0	0	1	0	0	0	0	0	0.500099	0	A0A0U1RRL7	MMP24OS
0.154751	0.0356997	0	0.32286	0.71595	0	0.178742	0.370875	0.207922	0	0.0117803	0.0803025	0.131582	0.163236	0.199415	0.463795	1	0.873955	0.845374	0.424622	0.404041	0.425779	0.496238	A0A0U1RRL8;Q8TB22;Q8TB22-2;Q8TB22-3	SPATA20
0.499844	0.0183823	0	0.0553121	0.0795499	0.17652	0.321648	0.163473	0.311803	0.0615469	0.564304	0.580132	0.485397	0.520576	0.294155	0.279256	0.219489	0.194619	0.302074	0.301236	0.37863	0.381149	1	A0A0U1RRM4;A6NLN1;P26599;P26599-2;P26599-3	PTBP1
0.254747	0	0.00658504	0.0126369	0.027554	0.0880404	0.340856	0.20999	0.472853	0.391627	0.618179	0.941683	1	0.945257	0.705627	0.738004	0.461536	0.42975	0.449214	0.270079	0.387406	0.42724	0.308068	A0A140T913;A0A140T9I0;A0A140T9X5;Q53Z42	HLA-A
0.369713	0.455658	0.112578	0.202459	0.120445	0.00224839	0	0	0.155851	0	0.151479	0.0930947	0.0736847	0.132172	0.122451	0.157683	0.258749	0.0849304	0.20864	0	0.0279808	0.254128	1	A0A140T947;O60231	DHX16
0.44087	1	0	0	0	0	0.0610211	0.0152787	0	0	0	0.0108668	0.00417214	0.0850146	0	0.19632	0.0995737	0	0	0	0	0.0449997	0	A0A140T958;A0A182DWH4;D7RIG5;P79483;Q30154	HLA-DRB1;HLA-DRB3;HLA-DRB1;HLA-DRB3;HLA-DRB5
0	0	0	0	0	0	0	0.0057506	0.221743	0.236499	1	0.198251	0.386213	0.155944	0.0746321	0.178654	0	0.0242632	0.0105264	0.107084	0.185928	0.184591	0.0599851	A0A140T985;A0A140T995;A0A140T9C7;A0A140T9D1;A0A140T9E7;A0A140T9H8;A0A140T9K8;A0A140T9N2;A0A140T9N4;A0A140T9N7;A0A140T9N9;A0A140T9T2;A0A140T9T3;A0A140T9V7;A0A140T9X4;F6S093;H0Y732;P28067	HLA-DMA
0.0545841	0	0	0	0	0	0	0	0.0189302	0	0	0.105658	0.172315	0.00753602	0.123722	0.339435	1	0.341259	0.310532	0	0	0.125096	0.0487155	A0A140T9G8;Q0P5T2;Q5SQH8;Q5SQH8-2;Q5SQH8-3;Q5SQH8-4	C6orf136
0.166566	0.046943	0	0.0174193	0.0194901	0.198005	0.3571	0.309563	0.347924	0	1	0.90701	0.431836	0.841207	0.579875	0.595499	0.621138	0.313533	0.239632	0.116556	0.110978	0.139609	0.24097	A0A140T9T7;Q03518	TAP1
0.144732	0	0	0	0	0	0	0	0.0554762	0	0.0348156	0.242024	0.237109	0.0808957	0.0460381	0.545335	0.132634	1	0.383488	0	0.197845	0.356945	0.519037	A0A140TA86;Q5XKP0	MICOS13
0.248027	0.126544	0.0645943	0.0518937	0.0617537	0.0233475	0.0811846	0.0372865	0.071966	0	0.0342439	0.122681	0.145271	0.15912	0.208765	0.432111	1	0.864131	0.84165	0.437574	0.325058	0.442323	0.484097	A0A182DWF2;A0A182DWF3;D3YTF8;Q9NNW7;Q9NNW7-2	TXNRD2
0.272835	0.541422	0.426128	0.548609	0.315136	0.200063	0.069734	0.304605	0.283898	0	0.0576907	0.096484	0.0865965	0.117179	0.0663253	0.13232	0	0	0.103229	0.169205	0.658704	1	0.445545	A0A1B0GTC3;A0A1B0GTC5;A0A1B0GU26;A0A1B0GUC3;A0A1B0GV98;A0A1B0GVH5;Q9C0B1	FTO
0.504308	1	0.660503	0.42975	0.338735	0.281621	0.273283	0.24596	0.296607	0	0.176001	0.236579	0.245508	0.288488	0.201446	0.295196	0.210507	0.121621	0.119593	0.0513324	0.0536061	0.0668913	0.0610531	A0A1B0GTF3;A0A6I8PIW1;A0A6I8PLB1;O43301	HSPA12A
0.602751	0.607103	0.433739	0.30464	0.291631	0.27982	0.236347	0.276591	0.221969	0	0.175571	0.168315	0.199077	0.275835	0.382722	0.628807	1	0.957934	0.938667	0.908047	0.793885	0.620554	0.751008	A0A1B0GTG2;A0A1B0GW77;P49419;P49419-2	ALDH7A1
0.613072	0.478067	0.991929	0.714485	0.728838	1	0.508339	0.41782	0.258125	0	0.0137971	0.0761076	0.0537812	0.0861282	0.199716	0.0479932	0.103454	0.0805938	0.112282	0	0.0602845	0.0646262	0.0309307	A0A1B0GTJ7;A0A1B0GWJ0;P30566	ADSL
0.547639	0	0	0	0	0	0	0	0	0	0	0	0	0	0	0	0	0	0	0	0	0	1	A0A1B0GTJ8;A0A1B0GV63;A0A1B0GVK1;A0A1B0GWJ2;A0A3F2YNW7;A0A6Q8NVI4;H0Y7H8;Q8NFD5;Q8NFD5-2;Q8NFD5-3;Q8NFD5-4	ARID1B
0.14385	0	0	0	0	0	0	0	0	0	0	0	0.1017	0.427068	0	1	0.818885	0.304849	0	0	0	0.403771	0	A0A1B0GTK6;Q9BUE6;Q9BUE6-2	ISCA1
0.227431	0.038976	0.0351846	0	0.035355	0.0101294	0.376071	0.512415	0.77685	0.0157061	1	0.908925	0.711789	0.701607	0.413459	0.574127	0.474141	0.394926	0.302946	0.104446	0.156186	0.225786	0.174649	A0A1B0GTL5;Q9BXF6	RAB11FIP5
0.146569	0.149326	0.0150767	0.0345347	0	0.0392025	0.145496	0.120435	0.321514	0.227758	0.494757	0.545868	0.648629	0.745222	0.706167	0.845412	0.628693	0.632042	0.8202	0.758936	0.946483	1	0.88159	A0A1B0GTM3;A0A1B0GUA4;A0A1B0GUH5;A0A1B0GW68;Q13510;Q13510-2	ASAH1
0	0	0	0	0	0	0	0	0	0	0.398809	1	0.615397	0.918813	0.671316	0.717431	0.938977	0	0	0	0	0	0	A0A1B0GTU3;Q96L93;Q96L93-2;Q96L93-4;Q96L93-6	KIF16B
0.332754	1	0.701709	0.558152	0.375836	0.242934	0.12176	0.200218	0.0985507	0	0.0697848	0.0767322	0.0682529	0.0716632	0.0713853	0.106804	0.0776601	0.0344711	0.0191072	0.0055829	0.0430072	0.0148741	0	A0A1B0GTU4;F5GZ78;P49023;P49023-2;P49023-3	PXN
1	0	0	0	0	0	0	0	0.126627	0	0	0.0661592	0	0.128995	0	0.141398	0.26553	0.0252883	0.197087	0	0.151428	0.324437	0.730601	A0A1B0GTU5;H0Y488;O14497;O14497-3	ARID1A
0.410856	1	0.627739	0.516866	0.421413	0.313557	0.210771	0.275431	0.212623	0.00421792	0	0.0711318	0.0953303	0.0892025	0.0602771	0.116883	0.0588359	0.0591488	0.0344143	0.00833847	0.0315401	0.0228966	0.016202	A0A1B0GTW1;A0A2R8YDH4;A0A3B3IRI3;A0A3B3ITE1;Q9UDY2;Q9UDY2-3;Q9UDY2-7	TJP2;ENSG00000285130;TJP2;TJP2;TJP2;TJP2;TJP2
0.577052	0.369498	0.226792	0.510516	1	0.0690006	0	0.0957638	0.271976	0	0	0.251974	0	0.122762	0	0	0	0	0	0	0	0	0	A0A1B0GTX1;A0A1C7CYY6;Q6XZF7;Q6XZF7-2	DNMBP
0.914038	1	0.540988	0.602491	0.840326	0.299689	0.075773	0.465537	0.567792	0	0.219297	0.210764	0.0276842	0.208017	0	0.196851	0.0957673	0.0282542	0	0.0605248	0	0.0216262	0.0898841	A0A1B0GUA3;A0A6Q8PGG2;A0A6Q8PH45;A0A6Q8PHL8;Q96EK5	KIFBP
0.368795	0.925842	1	0.430328	0.521403	0.244472	0.26017	0.166758	0.137617	0	0	0.126084	0.0331162	0.0698997	0	0	0.113506	0	0.00103471	0	0	0	0	A0A1B0GUA8;Q9H1H9;Q9H1H9-2;Q9H1H9-3;Q9H1H9-4	KIF13A
0.0915919	0.7305	0.633125	1	0	0.138657	0	0.290129	0	0	0	0	0.0414225	0	0	0	0.293041	0.0184484	0	0	0	0	0	A0A1B0GUC2;A0A1W2PP33;C9J7I0	UMAD1
0	0	0.0108123	0.231602	0.181541	0.237006	1	0	0.344375	0	0.0185609	0.340345	0.2981	0.375346	0	0.187758	0	0	0	0	0	0	0	A0A1B0GUG6;Q86WH2	RASSF3
0	0.380344	1	0	0	0	0	0	0	0	0	0	0	0	0	0	0	0	0	0	0	0	0	A0A1B0GUI1;Q6GYQ0;Q6GYQ0-2;Q6GYQ0-3;Q6GYQ0-4;Q6GYQ0-5;Q6GYQ0-6;Q6GYQ0-7	RALGAPA1
0.303403	0.982178	1	0.505684	0.329265	0	0	0.0545087	0.267738	0	0.0123643	0.0282621	0.0650667	0.0552773	0	0.131191	0	0	0	0	0	0	0	A0A1B0GUS1;A0A1B0GV54;A0A2R8Y718;L7UQJ2;Q9H1Y0;Q9H1Y0-2	ATG5
0.12045	0.092782	0.0575864	0.0163728	0.00778909	0	0	1	0	0	0.0282816	0.0148816	0	0.0597727	0	0.0126553	0	0	0	0	0	0	0	A0A1B0GUS7;B1AM27;O14795;O14795-2	UNC13B
0	0	0	0	0.00472718	0	0.0330035	0.095498	0.923404	1	0.965364	0.963145	0.871309	0.449279	0.742129	0	0.0581382	0.198912	0	0	0	0	0	A0A1B0GUW5;C9J9B2;C9JIJ9;Q6XE24;Q6XE24-2;Q6XE24-3;Q6XE24-4;Q6XE24-5	RBMS3
0.0281491	0	0	0	0	0	0.00955302	0	0.0124823	0	0.541014	0.531732	0.493717	0.896494	0.582607	0.621148	1	0.582091	0.488326	0.255829	0.102585	0.112897	0.326	A0A1B0GUZ7;Q14156;Q14156-2	EFR3A
0.267112	0	0	0	0	0	0	0	0.049161	0	0.027421	0.0373516	0.0747897	0.074351	0.104134	0.12417	0.199252	0.256079	0.252408	0.290714	0.277261	0.400664	1	A0A1B0GV02;A0A1B0GVV8;A0A1B0GW50;A0JP08;E7EUW9;O60315;O60315-2;U3KQ51	ZEB2
0.428243	0.775446	0.492273	1	0.64398	0.119259	0.511506	0.109849	0.432167	0	0.182347	0.308648	0.272683	0.337089	0	0.183786	0.144967	0	0	0	0	0	0	A0A1B0GV47;Q7Z4S6;Q7Z4S6-2;Q7Z4S6-3;Q7Z4S6-4;Q7Z4S6-5;Q7Z4S6-6	KIF21A
0	0	0	0	0	0	0.108799	0.211897	0.225341	0	0	0.402512	0.136027	0.440401	0.301202	0.777346	1	0.320413	0.862037	0.687144	0.558826	0.375756	0.388389	A0A1B0GV71;A0A1B0GW34;A0A1B0GWD3;B4DFF3;H3BNK7;H3BR00;O95086;Q13286;Q13286-2;Q13286-3;Q13286-4;Q13286-5;Q13286-7;Q2TA70;Q9UBD8	CLN3;CLN3;ENSG00000261832;CLN3;CLN3;CLN3;CLN3;CLN3;CLN3;CLN3;CLN3;CLN3;CLN3;CLN3;CLN3
0	0	0	0.0286771	0.524958	0	0.506543	0	0	0	0.0720681	1	0.447056	0.836927	0	0.431507	0	0	0	0	0	0	0	A0A1B0GVA2;Q9BZI7;Q9BZI7-2	UPF3B
0	0	0	0	0	0	0	0	0.108633	0.773358	0.100543	0.0527311	0.195705	0.0360319	0	0.0513339	0.0369414	0	0	0.595204	1	0.802727	0.0508391	A0A1B0GVC3;A0A1B0GWA9;Q96HU8	DIRAS2
0.192364	0.237308	0.00949693	0.0644741	0	0.0704469	0.236679	0.142617	0.295907	0.092267	0.321537	0.360409	0.529865	0.600267	0.801185	0.775934	0.596442	0.679126	1	0.707905	0.887971	0.874679	0.936609	A0A1B0GVD5;A0A1B0GW44;A0A1B0GWE8;P07339	CTSD
0.25736	0.521763	0.514593	1	0.648801	0.531573	0.33664	0.274475	0.258677	0	0.131616	0.0853253	0.233792	0.0875101	0.0184934	0.0848692	0.0331478	0.0261457	0.0328834	0.173406	0	0	0.130939	A0A1B0GVL3;Q05086;Q05086-2;Q05086-3	UBE3A
0	0.144712	0	0	0.248581	0.031066	0	0	0.439329	0	0.457364	1	0.907512	0.978372	0.737568	0.61997	0.27566	0.106408	0.208193	0	0.263725	0.184989	0.189207	A0A1B0GVL4	FAM193A
0.151994	0.696301	0	0.0470208	0	0.0471642	0.374114	0.284859	0.643756	0.911047	0.685564	0.930525	1	0.87755	0.820058	0.761478	0.397949	0.377277	0.523491	0.168196	0	0.355992	0.251553	A0A1B0GVW0;B7Z1I9;O75787;O75787-2	ATP6AP2
0.264631	0	0	0	0	0	0	0.194195	0.238305	0	0.65905	0.580313	0.33479	0.662882	0.65898	0.64987	1	0.616188	0.614789	0.277975	0.289395	0.258129	0.370093	A0A1B0GW05	DPY19L1
0.393047	1	0.49682	0.488711	0.40589	0.383898	0.307118	0.350104	0.236363	0.0817653	0.0624768	0.0353605	0.0335371	0.0359517	0.0148658	0.0208421	0.0025613	0.000278574	0	0.0113981	0.0228279	0.0349168	0.00965617	A0A1B0GW23;Q03154	ABHD14A-ACY1;ACY1
0.0938145	0.462227	0.355636	0.190623	0.0981533	0	0.108026	0.153	0.23919	0.346984	0.0996214	0.316721	0.501278	0.637342	0.789429	0.897443	1	0.918684	0.815182	0.824003	0.247361	0.345419	0.42501	A0A1B0GWI2;O75503	CLN5
0.577636	0	0	0	0	0	0	0	0	0	0	0	0	0	0	0	0	0	0	0	0	0	1	A0A1B0GX99;D6R9X2;E7EVH3;E9PE34;Q92576;Q92576-2	PHF3
0.550985	0.00446966	0.0342767	0.014091	0.0100041	0	0.0318006	0.0219218	0.0725526	0.0500688	0.0677766	0.0874977	0.088841	0.0683914	0.0400787	0.132286	0.157447	0.129595	0.293157	0.141475	0.309373	0.389999	1	A0A1D5RMN4;P23945;P23945-2;P23945-3;P23945-4	FSHR
0.299492	0.0121452	0	0	0	0.0193159	0.109875	0.0763878	0.150394	0.046712	0.313764	0.252851	0.24213	0.34679	0.427161	0.62413	1	0.806657	0.775329	0.796837	0.577477	0.606544	0.660755	A0A1P0AYU5;Q9BWM7	SFXN3
0.255807	1	0.472688	0.181157	0.252391	0	0	0	0.058663	0	0.113368	0	0	0.0428054	0	0.0312937	0	0	0	0	0.0218006	0	0	A0A1P0B7D2;A0A286YEN5;A0A286YEQ0;A0A286YEQ7;A0A286YES0;A0A286YES9;A0A286YEV3;A0A286YEV8;A0A286YEW9;A0A286YEX7;A0A286YEY0;A0A286YF02;A0A286YF19;A0A286YF35;A0A286YF62;A0A286YF83;A0A286YF85;A0A286YF97;A0A286YFA6;A0A286YFB6;A0A286YFC0;A0A286YFD7;A0A286YFE2;A0A286YFI3;A0A286YFJ4;A0A286YFJ6;A0A286YFM6;A0A286YFN2;D6RJF9;F8W9R5;P53779;P53779-2;P53779-3	MAPK10
0.0750681	0	0	0	0	0.0854668	0.475572	0.202641	0.386453	0	0.717812	0.904389	0.720284	1	0.515623	0.663318	0.686401	0.600975	0.273853	0.25267	0.213682	0.355651	0.790955	A0A1W2PNF0;A0A1W2PNY6;A0A1W2PPE6;A0A1W2PPG9;A0A1W2PPH4;A0A1W2PQ13;A0A1W2PQ60;A0A1W2PQD6;A0A1W2PQH2;A0A1W2PQL8;A0A1W2PR66;A0A1W2PRN3;A0A1W2PRT7;A0A1W2PS45;A0A1W2PS77;A0A1W2PSA9;A0A1W2PSD1;Q9Y2D2;Q9Y2D2-2;Q9Y2D2-3	SLC35A3;SLC35A3;ENSG00000283761;ENSG00000283761;SLC35A3;ENSG00000283761;SLC35A3;ENSG00000283761;SLC35A3;SLC35A3;SLC35A3;SLC35A3;SLC35A3;ENSG00000283761;ENSG00000283761;ENSG00000283761;SLC35A3;SLC35A3;SLC35A3;SLC35A3
0.200268	0	0	0	0	0	0.282639	0.0456226	0.230859	0	1	0.250236	0.354373	0.39682	0.379987	0.310117	0.405283	0.318465	0.1374	0.722167	0	0.157736	0.154515	A0A1W2PNH8;A0A1W2PNQ8;A0A1W2PNR0;A0A1W2PNW5;A0A1W2PPB6;A0A1W2PPR7;A0A1W2PQA9;A0A1W2PQP4;A0A1W2PQZ1;A0A1W2PS19;K7ELE1;K7EPJ2;O95427	PIGN
0.363489	0.106837	0	0.0284461	0.0465943	0.171312	0.507542	0.265012	0.364712	0.0588544	1	0.709964	0.434796	0.62211	0.486213	0.461776	0.456377	0.362099	0.331637	0.272694	0.236328	0.196363	0.2754	A0A1W2PNP0;Q969N2;Q969N2-5	PIGT
1	0	0	0	0	0	0	0	0	0	0	0.0301123	0	0.0595747	0	0.0855689	0.440917	0.432258	0.398511	0	0.00599854	0.121782	0.394723	A0A1W2PNQ5;A0A1W2PPM2;A0A1X7SBR7;D6RCP8;O43766;O43766-2	LIAS
0.276394	0.499811	1	0.694568	0.607849	0.179394	0.227472	0.24527	0.535601	0.0201393	0.18469	0.205685	0.365416	0.292576	0.18615	0.24534	0.130539	0.0480453	0.0516088	0	0.0237842	0.079753	0	A0A1W2PNT6;A0A1W2PR09;A0A1W2PRL5;A0A1W2PRM0;F5GYH1;Q8NC96	NECAP1
0.610065	1	0.688723	0.860843	0.702271	0.831589	0.812454	0.637535	0.456606	0	0.1314	0.165594	0.179579	0.208434	0.168198	0.206625	0.150322	0.109541	0.12035	0.0107773	0.0465806	0.0830913	0.0650765	A0A1W2PNV4	ENSG00000284292
0.540943	1	0.435214	0.263904	0.188134	0.0757542	0.215235	0.019571	0.0194434	0	0.0346261	0.030569	0	0.0260082	0.00588824	0.0296899	0.0704399	0.0211632	0.0189051	0.157713	0.022257	0.0467413	0.201932	A0A1W2PNW1;A0A494C0T4;H0YJH6;P42226;P42226-3	STAT6
1	0.255337	0.790016	0.574552	0.522798	0.405284	0.330077	0.29831	0.253521	0	0.279869	0.215471	0.200801	0.231319	0.21324	0.221773	0.221039	0.162681	0.10854	0	0.523548	0.586981	0.200676	A0A1W2PNX8;Q9H3U1;Q9H3U1-2	UNC45A
0.190522	0.180108	1	0.618192	0.445335	0	0.454851	0.132807	0.144824	0	0	0	0	0.0582736	0	0	0	0	0	0	0	0	0	A0A1W2PNY5;A0A1W2PPP6;A0A1W2PQZ6;A0A1W2PR08;A0A1W2PRF0;A0A1W2PRF5;G5E9D4;Q96EB1;Q96EB1-2	ELP4
0.0904487	0	0	0	0	0	0.148513	0	0	0	0	0.00649041	0.0315738	0.105625	0.2744	0.284996	0.554696	1	0.669638	0.211751	0.183042	0.11584	0.251152	A0A1W2PP11;A0A1W2PS40;C9JNP8;F8WCQ4;Q9H300;Q9H300-2	PARL
1	0.460671	0.395334	0.392341	0.173857	0	0.412192	0	0	0	0	0	0	0	0	0	0	0	0	0	0	0	0	A0A1W2PP71;A0A1W2PQB2;A0A1W2PS30;Q96MP8;Q96MP8-2	KCTD7
0.29886	0	0	0	0	0	0	0	0	0	0.145139	0.49802	0.605643	0.615492	0.479409	0.782392	1	0.367729	0	0	0	0	0	A0A1W2PPB5;Q13873;Q13873-2	BMPR2
0.0371643	0	0	0	0	0	0.210759	0	0.0879971	0	1	0.395872	0.39125	0.32398	0.14574	0.124595	0.0823862	0.0703797	0.125115	0.172863	0	0.218863	0.148631	A0A1W2PPC6;A0A1W2PQH0;Q9H3H5;Q9H3H5-2;Q9H3H5-3	DPAGT1
0.229105	0	0.0250761	0.0783152	0.120752	0.356566	1	0.552639	0.892749	0.171499	0.774651	0.99079	0.984868	0.943304	0.622008	0.528532	0.315393	0.351437	0.28473	0.16236	0.14874	0.211124	0.162783	A0A1W2PPG1;A0A1W2PPG5;A0A1W2PPP5;A0A1W2PQM3;A0A1W2PS81;E7EQ34;I3NI02;O14653;O14653-2	GOSR2;GOSR2;GOSR2;GOSR2;GOSR2;ENSG00000262633;GOSR2;GOSR2;GOSR2
0.380019	0.129242	0.0658477	0.0367334	0.0429566	0.0558606	0.0617159	0.0327636	0.0763652	0	0.166922	0.156401	0.172786	0.276	0.337046	0.584791	1	0.829398	0.958946	0.760046	0.476242	0.550594	0.658364	A0A1W2PPH1;P23368	ME2
0.0793654	0.563131	1	0.617596	0	0	0	0	0	0	0	0	0	0	0	0	0	0	0	0	0	0	0	A0A1W2PPJ5;J3QT51;J3QT87;Q96SW2;Q96SW2-2	CRBN
0.223866	0	0	0.0286541	0.0231117	0	0.0325103	0.269595	0.460294	0.484043	0.639314	0.837161	0.99159	1	0.877571	0.783251	0.718746	0.711852	0.581436	0.318438	0.386795	0.46155	0.32622	A0A1W2PPR8;P01889	HLA-B
0.312329	1	0.712636	0.878333	0.909998	0.310633	0.199134	0.445469	0.274659	0	0.257879	0.0794637	0.359106	0.180604	0	0.0907905	0	0.0179633	0	0.0966056	0.247209	0.675116	0.606725	A0A1W2PPZ5;P23193	TCEA1
0.0573246	0.205391	0.124402	0.436589	0.398213	0.643092	1	0.727617	0.994391	0.791398	0.403021	0.480194	0.7362	0.508461	0.577051	0.47748	0	0.134139	0.235931	0.180331	0.56757	0.415817	0.489926	A0A1W2PQ75;O15488-4	GYG2
0.381576	0.0238364	0.0528634	0.0154136	0	0.0672975	0.0374013	0.177315	0.04081	0	0.0582715	0.0388082	0.0431412	0.0911574	0.0478051	0.0934717	0.149563	0.175275	0.277172	0.334431	0.184293	0.273004	1	A0A1W2PQ90;Q92878;Q92878-2;Q92878-3	ENSG00000283782;RAD50;RAD50;RAD50
0.38115	1	0.529216	0.3159	0.219364	0.175507	0.0859549	0.122451	0.0894899	0	0.0934003	0.0342228	0.0431344	0.0364695	0.0418888	0.0214018	0.0352073	0.0150462	0.0301392	0.0679722	0.00265139	0.0303049	0.0237818	A0A1W2PQD2;Q9UBB4	ATXN10
0	0	0	0	0	0	0	0	0.305135	0	0	0.699547	0.835112	1	0.663875	0.902119	0.574835	0.49656	0.553755	0.282303	0	0.706456	0.392247	A0A1W2PQP6;Q9BWL3;Q9BWL3-2;Q9BWL3-3;Q9BWL3-4;Q9BWL3-5;X6R6F3;X6R6S3	C1orf43
0	0	0.0311262	0.203628	0	0.272344	1	0.274707	0.311891	0	0	0	0.151038	0.0617339	0	0	0	0	0	0	0	0	0	A0A1W2PR46;A0A1X7SBR3;P14136;P14136-2;P14136-3	GFAP
0.0764251	0	0	0.0410721	0.0528761	0.0423553	0.0750604	0.369471	0.66721	0.139566	0.561561	0.588231	1	0.88705	0.851865	0.688102	0.475199	0.414727	0.390883	0.28168	0.10874	0.141644	0.0776025	A0A1W2PRU9;A2AEA2;P10321;P10321-2	HLA-C
0.23108	0.55499	1	0.0776834	0.181659	0.220208	0	0.45601	0.78632	0	0.256426	0.528307	0	0.249374	0	0	0	0	0	0	0	0	0	A0A1W2PRW4;P53816	PLAAT3
0.113569	0.425625	0.398099	1	0.404819	0	0	0.00436522	0.0893528	0	0.0463604	0.318358	0	0.166332	0	0	0	0	0	0	0	0	0	A0A1W2PS05;A8MYT4;Q8NEB9	PIK3C3
0.16273	0	0.0123574	0.0277979	0.0406951	0.0829526	0.183783	0.200497	0.48745	0.434951	0.598527	1	0.987201	0.986084	0.990128	0.882803	0.762825	0.629128	0.855779	0.713942	0.799611	0.804277	0.632059	A0A1W2PS43;Q14108	SCARB2
0.42543	0.741535	0	0	0	0	0	0	0.0554683	0	0	0	0	0	0	0.373171	0	0	0	0	0	0	1	A0A1W2PS85;A0A494C0S2;P28715;R4GMW8	BIVM-ERCC5;ERCC5;ERCC5;BIVM-ERCC5
0.620882	0.922064	0.887446	1	0.84889	0.61811	0.512353	0.414818	0.465725	0	0.165191	0.335162	0.373662	0.368855	0.331436	0.328773	0.308247	0.20492	0.186962	0	0	0.0183466	0.0765375	A0A1X7SBR1;Q7Z3G6	PRICKLE2
0.0807257	0	0	0	0	0	0.163676	0.115936	0.580657	0	0.29545	1	0.942247	0.662424	0.299138	0.634764	0.314607	0.134843	0.165581	0	0	0	0.033971	A0A1X7SBT4;C9JF71;C9JFU3;C9JLT7;H0Y2P9;Q8TBF5;Q8TBF5-2	PIGX
0.607215	0.040284	0.0298872	0.0178023	0.0122981	0.0311576	0.0821191	0.0388776	0.124738	0	0.102713	0.133185	0.166869	0.152188	0.0684366	0.126257	0.15552	0.119822	0.237845	0.356251	0.320416	0.405135	1	A0A1X7SBZ2;A0A5H1ZRQ2;Q92841	DDX17
0.717775	1	0.315027	0.399589	0.381464	0.649688	0.899148	0.351744	0.322912	0.178559	0.105637	0.0876995	0.071852	0.0663068	0.0374062	0.043294	0	0.00764259	0.0158178	0.0125874	0.0336732	0.0532982	0.0401462	A0A1X7SC65;O14558	HSPB6
0.30608	0.0668546	0.00451645	0	0	0	0	0.0514865	0.0979964	0.227283	0.0475165	0.120409	0.0884845	0.0604099	0.0729517	0.114189	0.168382	0.154461	0.251183	0.226842	0.25256	0.387364	1	A0A286YEX4;P08651;P08651-5;P08651-6	NFIC
0	1	0.922565	0.390295	0	0	0	0	0	0	0	0	0	0	0	0	0	0	0	0	0	0	0	A0A286YF17;A0A286YFD0;F8W9T8;P42898;P42898-2;Q5SNW7	MTHFR
0.552777	1	0.468965	0.373289	0.282946	0.257141	0.177423	0.235576	0.268139	0	0.186544	0.118589	0.100506	0.134951	0.0856881	0.115239	0.0752131	0.0634829	0.0717018	0.0593073	0.0812042	0.0843103	0.124005	A0A286YF22;O43175	PHGDH
0.105925	0.288948	0.15958	0.170367	0.0462082	0	0.213244	0.0708929	0.282104	0.0874283	0.218274	0.384522	0.365664	0.403641	0.413651	0.680119	0.675511	0.748338	0.64716	0.734764	0.818035	1	0.677909	A0A286YFE3;A0A286YFF7;A0A286YFL8;A0A2C9F2P4;P50897;Q5T0S4	PPT1
0.897865	1	0.896853	0.648604	0.570775	0.573001	0.453968	0.394477	0.228673	0	0.250677	0.241343	0.143388	0.169409	0.175184	0.202271	0.118841	0.137576	0.0851649	0	0.0342516	0.0164432	0.025236	A0A286YFF8;Q7Z3U7;Q7Z3U7-2;Q7Z3U7-5;Q7Z3U7-6	MON2
0.0700211	0.0677395	0.17763	0.0871319	0.16863	0.177107	0.355484	0.116423	0.194121	0	1	0.178381	0.27806	0.270327	0.185857	0.195694	0.156657	0.0679726	0.115847	0.00884148	0.0404905	0.157024	0.0912486	A0A2Q3DQE3;Q13555;Q13555-10;Q13555-11;Q13555-2;Q13555-3;Q13555-4;Q13555-5;Q13555-6;Q13555-7;Q13555-8;Q13555-9;Q5SWX3;Q8WU40	CAMK2G
0.591347	1	0.615574	0.623452	0.61691	0.465604	0.407858	0.269244	0	0	0	0.141936	0	0	0	0	0	0	0	0	0	0	0	A0A2R8Y362;A0A2R8Y5R1;A0A2R8Y690;A0A2R8YD49;A0A2R8YDU7;A0A2R8YEX0;A0A2R8YG59;E7ET92;Q9H1P3;Q9H1P3-2	OSBPL2
0.037752	0	0.0970298	0.264367	0.344473	0.25524	0.155012	1	0.326757	0.475628	0.300305	0.177517	0.179838	0.29888	0.665429	0.21112	0.258709	0.226137	0.331084	0.142335	0.265292	0.378285	0.158757	A0A2R8Y3M9	ENSG00000285330
0.822587	0.311817	0.917523	0.477112	0.363804	0.225081	0.629074	0.433303	0.11733	0	0.18296	0.326957	0.24901	0.373471	0.280557	0.62358	1	0.618902	0.809212	0.444043	0.311294	0.436166	0.319514	A0A2R8Y3N3;A0A2R8Y5P7;P49590;P49590-2	HARS2
0.327109	1	0.548367	0.494104	0.358097	0.336663	0.160811	0.314757	0.216779	0.154598	0.0384222	0.0406737	0.0317269	0.0480901	0.0372552	0.0344929	0.0323537	0.0136975	0	0.0725692	0.013906	0.122538	0.0478501	A0A2R8Y430;P48637	GSS
0.217942	0.355121	0.812735	0.284285	0.436249	0.400411	0.617822	0.51976	0.535286	0.0937109	0.325415	0.625941	1	0.632193	0.307389	0.217887	0.215585	0	0.112886	0.160573	0.0577899	0.0188116	0.121316	A0A2R8Y455;A0A2R8Y600;A0A2R8Y620;A0A2R8Y7U2;Q86VX2;Q86VX2-2	COMMD7
0.189173	0	0	0.035402	0	0	0.088223	0.0439755	0.0907497	0.0325249	0.313907	0.184071	0.175619	0.339326	0.378922	0.573616	1	0.754345	0.677353	0.700769	0.472199	0.319248	0.454814	A0A2R8Y473;A0A590UJS8;A0A5F9ZA98;B4DGL8;O75027;O75027-2	ABCB7
0.195036	0	0	0	0	0.0384762	0.226802	0.0857793	0.187687	0	0.0151853	0.907002	0.419877	0.581915	0.646485	0.704499	1	0.826138	0.961214	0	0.0464767	0.361542	0.302744	A0A2R8Y478;A6NNI4;G8JLH6;P21926	CD9
0.145206	0	0.167902	0.132601	0	0	0	0	0.491735	0	0.551442	0.417078	0.653938	1	0	0.571326	0	0	0	0	0	0	0	A0A2R8Y481;A0A2R8Y4I8;A0A2R8Y5N9;A0A2R8Y7K2;A0A2R8YCL5;A0A2R8YFW8;A0A2R8YGN6;A0A2U3TZR0;Q9UBP0;Q9UBP0-2;Q9UBP0-3;Q9UBP0-4	SPAST
0.180891	0	0	0.0635205	0	0	0.162864	0	0.153801	0	0.502605	0	0	0	0.00584246	0.218185	0.0398243	0.00987095	0.0948006	0.498902	0	0	1	A0A2R8Y491;A0A6E1WCP9;E7EWD9;H0YGT3;O95718;O95718-1;O95718-2;P11474;P11474-2	ESRRB;ESRRA;ESRRB;ESRRA;ESRRB;ESRRB;ESRRB;ESRRA;ESRRA
0.279022	0.533204	0.457862	0.277132	0.225164	0.0381414	0.198073	0.0433604	0.0264104	0	0	0.255192	0	0.0117221	0.13421	0.00701259	0	0	0	0.961175	0	1	0	A0A2R8Y4C2;A0A2R8Y596;A0A2R8Y5C9;A0A2R8Y6M6;A0A2R8Y8C4;A0A2R8YFK2;A0A2R8YFS8;P56945;P56945-2;P56945-3;P56945-5;P56945-6;P56945-7;P56945-8	BCAR1
0.261457	0.319032	0.143177	0.143075	0.0932337	0	1	0.189329	0.539626	0	0	0.699469	0.643938	0.887674	0	0.391398	0.163827	0.076987	0	0.38856	0	0.428138	0.310388	A0A2R8Y4D7;Q96PE2	ARHGEF17
0.0407634	0	0	0	0.931395	1	0.0107029	0	0.0567114	0	0.105049	0.177099	0.212997	0.195692	0.152387	0.216549	0.211596	0.148174	0.176006	0.194066	0.231066	0.150943	0.0715631	A0A2R8Y4E3;A0A2R8Y4X1;A0A2R8Y504;A0A2R8Y5P8;A0A2R8Y5R7;A0A2R8Y5X5;A0A2R8Y821;A0A2R8YGQ3;B7Z2R4;E9PEH6;O43556;O43556-4	SGCE
0.473877	1	0.549828	0.359052	0.345209	0.227857	0.0550205	0.298995	0.227585	0.0150599	0.0637632	0.0732951	0.0379753	0.050129	0.032831	0.0405765	0	0.0237189	0.0221473	0.0298896	0.0406137	0.0853478	0.0456832	A0A2R8Y4K2;Q9Y2S2;Q9Y2S2-2	CRYL1
0.3597	0	0.109565	0.184278	0	0	0.107401	0.218978	0.0989252	0	0.0637606	0.0714632	0.143659	0.216183	0.337993	0.5998	0.855256	1	0.886245	0.412557	0.412103	0.318087	0.317752	A0A2R8Y4R7;A0A2R8Y6L6;O75648;O75648-2	TRMU
0.697754	0.580846	0.21438	0.17126	0.107613	0.120903	0.355982	0.112807	0.259658	0	0.492917	0.655916	0.654415	0.897995	0.744913	1	0.927109	0.684683	0.619527	0.476539	0.341053	0.353834	0.377329	A0A2R8Y4T1	TNS1
0.819658	0	0	0	0	0	0.178342	0	0.0601317	0.101263	0	0.0857848	0.0440037	0.133625	0	0.189708	0	0.198193	0.0506072	0.191077	0.361431	0.399816	1	A0A2R8Y4T4;A0A2R8Y765;A0A2R8Y7I9;A0A2R8Y7U4;A0A2R8Y855;A0A2R8YES3;A0A2U3TZQ7;B4DGM3;J3QKS7;Q969G3;Q969G3-2;Q969G3-3;Q969G3-4;Q969G3-5;Q969G3-6	SMARCE1
0.285091	0.237164	0	0.0521085	0	0	0.126533	0	0.260398	0	0.0878172	0	0	0	0	0.290715	0.0665503	0	0.0339538	0.325176	0.237016	0.633421	1	A0A2R8Y4U1;A0A2R8YDF7;O75164	ENSG00000284989;KDM4A;KDM4A
0.346849	0	0	0	0	0	0.277444	0	0.435937	0	0.381757	0.789573	1	0.832902	0.373144	0.646917	0.732735	0.913446	0.669493	0.0197338	0	0.291831	0.119112	A0A2R8Y4U4;A0A2R8Y7R1;A0A2R8YFL3;P15260	IFNGR1
1	0.814134	0.384118	0.623696	0.593779	0.566026	0.309758	0.288002	0.288016	0	0.0267643	0.151782	0.105177	0.128404	0.133791	0.127159	0.108677	0.0877829	0.100879	0	0.0141063	0	0.034303	A0A2R8Y4W2;A0A2R8YE63;Q12929	EPS8
0.610084	1	0.752765	0.608923	0.43251	0.118563	0.257702	0.215909	0.145823	0	0.0355755	0.137189	0.243714	0.121013	0.0241391	0.062126	0.0831446	0	0	0	0	0	0	A0A2R8Y4X4;A0A2R8Y7B1;A0A2R8YG73;A0A2U3TZV9;Q3V6T2;Q3V6T2-2	CCDC88A
0.221253	0	0	0	0	0.0229514	0.13737	0.0237987	0.0929467	0.0269297	0.205727	0.227176	0.255797	0.272971	0.355805	0.602856	0.966599	1	0.810575	0.689487	0.47918	0.457576	0.46032	A0A2R8Y4Y7;A0A2R8Y726;A0A2R8YFW4;A0A2U3TZH1;Q9UQ90	SPG7
0.225512	0.606569	0.433975	0.51863	0.338707	0.29081	1	0.775518	0.769023	0.188777	0.133999	0.200824	0.283524	0.300382	0.0372644	0.144358	0	0	0.0306377	0	0	0	0	A0A2R8Y4Z8	CCDC9
0.269609	0	0.00494363	0	0.0977447	0.0332386	0.123131	0.0298203	0.106229	0.231313	0.451901	0.621943	0.672425	0.914621	0.692905	0.790093	1	0.729872	0.568936	0.405487	0.382884	0.38652	0.323085	A0A2R8Y543;A0A2R8Y5A3;A0A2R8Y5C3;A0A2R8Y750;A0A2R8Y7Z0;A0A2R8Y804;A0A2R8YCH5;B4DGU4;P35222	CTNNB1
0.802001	1	0.581674	0.457206	0.268299	0.231123	0.415664	0.573337	0.575137	0	0.147424	0.118736	0.129144	0.168959	0	0.123479	0.0155486	0	0	0	0	0.274898	0.00181653	A0A2R8Y544;Q9BR61	ACBD6
0.794051	1	0.620501	0.553351	0.295619	0.433361	0.27448	0.206351	0.185384	0	0.0806424	0.158553	0.258092	0.134734	0.0365114	0.176337	0.049131	0	0	0.269966	0	0.608786	0	A0A2R8Y566;Q9P260;Q9P260-2	RELCH
0.161822	0.427265	0.324929	0.389888	0.288163	0.431777	1	0.444897	0.534063	0	0	0.626989	0.305165	0.547523	0.174618	0.389333	0.23074	0.217094	0.127122	0	0	0.0287003	0	A0A2R8Y575;Q5VVD7;Q8IWE5	PLEKHM2
0.224509	0	0	0	0	0	0	0	0	0	0	0.0544231	0.2669	0.0151877	0	0.0246515	0	0.0165807	0.202311	0	0	0	1	A0A2R8Y595;A0A2R8YFL0;P49711;P49711-2	CTCF
0.461088	1	0.843007	0.673275	0.569164	0.425086	0.633803	0.308048	0.455696	0.0556936	0	0.0864275	0.155982	0.22781	0.10945	0.188875	0.201782	0.155893	0.211318	0.35694	0.203212	0.337356	0.536923	A0A2R8Y5A0;A0A2R8YD58;E7EU96;P68400	CSNK2A1
0	0	0	0	0	0	0	0	0.179981	0.434846	1	0.172476	0.339924	0.188685	0.116174	0	0	0	0.0138744	0	0	0.0407847	0	A0A2R8Y5A6;A0A2R8YDM9	ATXN2
0.558895	1	0.676797	0.702883	0.656569	0.685314	0.506239	0.459363	0.315104	0	0.11409	0.154681	0.139269	0.131945	0.109084	0.157903	0.0622041	0.0716275	0.0239484	0	0	0.0428472	0.0422002	A0A2R8Y5C4	TNKS1BP1
0.478493	1	0.355684	0.359561	0.420935	0.416383	0.557846	0.133926	0.21151	0	0.187112	0.152456	0.188549	0.149371	0	0.1256	0.113022	0.231262	0.0496219	0	0	0	0	A0A2R8Y5F1;A0A2R8Y6C9;A0A2R8Y7C8;A0A2R8Y7X5;A0A2R8YDR3;A0A2R8YDZ2;A0A2R8YGD6;A0A2R8YGU4;H3BMQ0;P49815;P49815-2;P49815-3;P49815-4;P49815-5;P49815-6;P49815-7;X5D2U8	TSC2
0.0351166	0.218301	0.534825	0.102585	0.281714	0.313848	0.407202	0.352618	0.433806	0	0.156489	0.0118569	0.100871	0.162037	0	0.108923	0	0	0.132199	0.476562	0.531048	0.918574	1	A0A2R8Y5I1;A0A2R8YD24;A0A2R8YEZ3;A0A6Q8PFI5;A0A6Q8PH55;G3XAG7;Q13216;Q13216-2	ERCC8
0.79888	0.638159	1	0.622033	0.552882	0.227925	0.470642	0.178728	0.400368	0	0.868585	0.17339	0	0.185647	0.106965	0.149667	0.177127	0.127318	0	0	0	0	0	A0A2R8Y5N2;A0A2R8Y5S3;A0A2R8YFV7;Q92574;Q92574-2	TSC1
0.891119	1	0.778708	0.455332	0.376049	0.246214	0.382296	0.62811	0.109931	0	0.0768183	0.0340237	0.121887	0.105344	0	0.0908997	0.427605	0.063165	0	0	0	0	0.060425	A0A2R8Y5Q8;A0A2R8YHI9;Q15813;Q15813-2	TBCE
0.380166	1	0.636186	0.508631	0.402763	0.479721	0.371593	0.386935	0.383033	0.180106	0.38877	0.593259	0.414183	0.412193	0.207103	0.187716	0.0730263	0.0824683	0.0397325	0.0549179	0.00341491	0.0729828	0	A0A2R8Y5S9;A0A2R8Y7C5;A0A2R8Y7Q9;A0A2R8YE18;Q9Y5P4;Q9Y5P4-2;Q9Y5P4-3	CERT1
0.19963	0	0.0394801	0.214042	0.645517	1	0.999961	0.192479	0.276554	0.090498	0.255326	0.701768	0.523185	0.602611	0.502738	0.31202	0.193534	0.224307	0.279839	0.0704399	0.0863093	0.144566	0.270768	A0A2R8Y5Y7;D6RAN4;P32969	RPL9;RPL9;RPL9P8
0.894825	1	0.568319	0.518993	0.311101	0.696466	0.392528	0.845263	0.731894	0	0.329339	0.274689	0.199784	0.231551	0.0934312	0.40767	0	0	0	0	0.112014	0.328751	0.380051	A0A2R8Y653;Q9BZX2	UCK2
0.495449	1	0.430669	0.488804	0.130871	0.276566	0.268249	0.31654	0.413453	0	0	0	0	0.00634235	0	0	0.0552758	0.134211	0.072893	0	0	0	0	A0A2R8Y6I6;A0A2R8Y6L5;Q13627;Q13627-2	DYRK1A
0.062989	1	0.888576	0.553021	0	0	0	0	0	0	0	0	0.0074227	0	0	0	0.132036	0	0	0	0	0	0	A0A2R8Y6V5;A0A2R8YGU6;Q9H7U1;Q9H7U1-3;Q9H7U1-4	CCSER2
0.672065	0.342556	1	0.74986	0.72376	0.714733	0.685237	0.398208	0.340485	0	0.0813531	0.163041	0.117149	0.146979	0.10644	0.161404	0.124101	0.0750532	0.0472041	0.0561728	0.0515565	0	0.026298	A0A2R8Y6X2;Q8TEA8	DTD1
0.503624	0.146101	0.0614086	0.0421693	0.0176909	0	0.0162377	0.0229639	0.0643012	0.0016673	0.10844	0.136772	0.138823	0.239312	0.301476	0.542352	1	0.825091	0.799456	0.684026	0.542859	0.590041	0.696528	A0A2R8Y6Y7;A0A2R8YDQ9;Q9P2R7;Q9P2R7-2	SUCLA2
0	0	0	0	0	0	0	0	0	0	0	1	0.87901	0.617578	0	0.135346	0	0	0	0	0	0	0	A0A2R8Y768;A0A6Q8PF14;A0A6Q8PG65;A0A6Q8PG93;A0A6Q8PGV4;O75072;O75072-2	FKTN
0	0	0	0.12011	0	0.042064	0.276512	0	0.623467	0	0.707715	0.893411	1	0.87194	0.410861	0.227094	0.316623	0.166731	0	0	0	0	0	A0A2R8Y7E6;A0A5F9ZHX3;A0A5F9ZI57	ATXN2
0.0245438	0	0.0300507	0.0996341	0.094054	0.161504	0.395602	0.286525	0.811437	0.36032	0.853793	1	0.964767	0.780059	0.424138	0.320258	0.121376	0.10785	0.131727	0.0968684	0.118684	0.14482	0.0887791	A0A2R8Y7P6;A0A5F9ZHH4;A0A5F9ZHW5;F8VQP2;F8WB06;Q99700;Q99700-4;V9GY86	ATXN2
0.106133	0	0	0	0	0.174874	0.616116	0	1	0.137038	0.22723	0.793921	0.93666	0.822986	0.244672	0.585846	0.440596	0	0.416985	0	0	0	0	A0A2R8Y7R4;B2RUZ4;H3BS66	SMIM1
0.468921	0.453606	1	0.563537	0.472595	0.317278	0.536712	0.264292	0.228173	4.01719e-05	0.193209	0.22697	0.254107	0.3456	0.283619	0.307082	0.350376	0.234204	0.213532	0	0	0.208449	0.167702	A0A2R8Y7R9;Q13136;Q13136-2	PPFIA1
0.282878	1	0.642113	0.324866	0.29723	0	0	0	0	0	0	0	0	0	0	0	0	0	0	0	0	0	0	A0A2R8Y7Y4;H7C209;Q8N8A2;Q8N8A2-2;Q8N8A2-4	ANKRD44
0.152685	0	0.105314	0.265256	0.351187	0.434594	0.356944	0.294833	0.588866	0.215921	0.844922	1	0.832142	0.778936	0.544516	0.426868	0.17609	0.220543	0.247019	0.142905	0.203938	0.198216	0.210866	A0A2R8Y811;P62263	RPS14
0	0	0.105156	0.213565	1	0.0682506	0.58772	0	0.132152	0	0.937968	0.598431	0.724968	0.602689	0.0853165	0.202998	0.0834993	0	0	0	0	0.0147538	0.14029	A0A2R8Y849;A0A2R8Y8A0;A0A2R8YD14;E7ETK0;P62847;P62847-2;P62847-3;P62847-4	RPS24
0.0998291	0	0.10282	0.35257	0.519616	1	0.852664	0.279866	0.296846	0.358151	0.195695	0.487169	0.390579	0.392484	0.451131	0.229426	0.181761	0.191742	0.149649	0.0523409	0.0719224	0.0654688	0.155474	A0A2R8Y851;P62273;P62273-2	RPS29
0.410997	1	0.710299	0.801576	0.379673	0.00217846	0.0202739	0	0.365066	0	0	0	0	0.165232	0	0	0	0	0	0	0	0	0	A0A2R8Y8E0;A0A2U3TZI2;H7C560;P15056	BRAF
0	0	0	0	0	0.422637	0.0176878	0.264167	0	0	0	0.212891	0	0.0410255	1	0	0.37438	0.332134	0.506892	0	0	0	0.151123	A0A2R8YCJ8;Q5T2H4;Q9NVV5;Q9NVV5-1;Q9NVV5-4	AIG1
0.830178	1	0.588695	0.437366	0.268028	0.289036	0.282192	0.197319	0.090348	0	0	0.0159116	0	0.0795393	0.123074	0.071257	0.118825	0.310214	0	0	0	0	0	A0A2R8YDE6;Q9UBN7;Q9UBN7-2	HDAC6
0.4275	0.846073	1	0.70571	0.475281	0.210368	0.778051	0.187772	0.243623	0	0.225174	0.127653	0.107015	0.0936486	0.204602	0.163913	0	0	0	0	0	0.186831	0	A0A2R8YDQ0;Q9H267	ENSG00000284946;VPS33B
0.287998	0.720738	1	0.813961	0.68068	0.603021	0.346814	0.615218	0.554152	0.078344	0.124351	0.0929906	0.129526	0.0746058	0.0475199	0.0361871	0.0135433	0.0289472	0.0315475	0.0378364	0	0.0805321	0.0524864	A0A2R8YDT1;P15104	GLUL
0.38878	0.283673	0.147224	0.128563	0.0685118	0.0708898	0.160368	0.0730325	0.200605	0	0.523709	0.684048	0.570206	0.796952	0.889406	0.887366	1	0.858923	0.70061	0.53341	0.383525	0.37923	0.29966	A0A2R8YE77;A0A2U3TZM1;O14936;O14936-3	CASK
0.493337	0	0.137859	0.112636	0.0524133	0.0605405	0.138309	0.0122096	0.0617469	0	0.0187274	0.0963189	0.100756	0.186866	0.15414	0.492195	1	0.705262	0.727844	0.139323	0.148649	0.218171	0.259613	A0A2R8YEF5;M0R208;Q16740	CLPP
0.361838	1	0.492763	0.42267	0.330241	0.236817	0.116056	0.228185	0.232964	0	0.137547	0.0546317	0.0869085	0.0627659	0.033829	0.0564699	0.0347873	0.0154856	0.0237859	0.0402053	0.0335139	0.0592127	0.0122423	A0A2R8YEL6;P48506	GCLC
0.204182	0.860922	0.807896	0.718179	0.403604	0.421106	0.752077	0.397792	0.555631	0	0.845634	0.889181	0.621391	1	0.420522	0.689374	0.447571	0.254761	0.284488	0.132116	0.0682221	0.0847787	0.0286544	A0A2R8YF87;Q96AX1	VPS33A
0.280602	0.191405	0.12274	0.08076	0.078911	1	0.440724	0.28922	0.243866	0	0.117416	0.10275	0.0961541	0.133192	0.0628283	0.140146	0.0246577	0	0	0	0	0.0015548	0	A0A2R8YFH5;Q15437	SEC23B
0.204756	1	0.402625	0.294922	0	0	0	0	0.100478	0	0	0	0	0	0	0	0	0	0	0	0	0	0	A0A2R8YFN3;A1Z1Q3;A1Z1Q3-1	MACROD2
0.446239	0.277013	1	0.609203	0.556539	0.413229	0.325535	0.336144	0.350948	0	0.11412	0.121671	0.102652	0.173965	0.134209	0.193942	0.13436	0.0853614	0.129946	0.0360754	0	0.0562046	0.0945872	A0A2R8YG42	ARHGEF7
0.176586	1	0.484229	0.531465	0.425843	0.447829	0.8019	0.740784	0.45484	0.874421	0.83751	0.316561	0.258255	0.302892	0.122685	0.0690976	0.0806548	0.0311713	0.0455379	0.262505	0.21066	0.20652	0	A0A2R8YGH5;H7C1E4;P61966	AP1S1
0	0	0	0	0	0	0	0	0.370215	0	0.527245	0.697026	0.700919	0.489474	0.289208	1	0.499916	0.242618	0	0.503357	0	0.0518244	0.198979	A0A2R8YHG5;Q9BZV2	SLC19A3
0.0911829	0.265075	0.0701003	0	0.13796	0.835829	1	0.255808	0.117194	0	0	0.031315	0.0543323	0	0	0	0	0	0	0	0	0	0	A0A2U3TZH3;Q05639	EEF1A2
0.345278	0.0110205	0	0.0210014	0.0237301	0.0867224	0.542775	0.177516	0.362843	0.677398	0.447878	1	0.553543	0.435653	0.354545	0.263355	0.168335	0.173184	0.189114	0.0901173	0.145811	0.178694	0.153608	A0A2U3TZL5;E9PNW4;P13987;P13987-2	CD59;ENSG00000284969;CD59;CD59
0.556524	1	0.452712	0.380609	0.30553	0.351263	0.280647	0.246738	0.184178	0	0.0415041	0.0373553	0.0269054	0.0306975	0.0177729	0.0242939	0.00749765	0.00654616	0.00838247	0.00516479	0.00618615	0.0174635	0.0113704	A0A2U3TZU2;P06744	GPI
0.416303	0.882157	1	0.76807	0.516715	0.737678	0.293682	0.504678	0.230437	0	0	0	0.0473605	0	0.0190335	0.0867346	0	0	0	0	0	0.0902425	0.298988	A0A2U3U043;E9PJJ5;E9PK99;E9PMS5;E9PRT1;J3KSG1;J3QRK1;Q4G0X4;Q719H9	KCTD1;KCTD21;KCTD21;KCTD21;KCTD21;KCTD1;KCTD1;KCTD21;KCTD1
0.140055	0	0	0	0	0	0.131483	0	0.177148	0.11894	0.142497	0.152526	0.271235	0.225806	0.420423	0.551927	0.868564	1	0.863432	0.77237	0.934685	0.931015	0.387807	A0A2Y9D025;P56556	NDUFA6
0.407858	1	0.556786	0.348576	0.0386734	0	0.0344935	0	0.269119	0	0	0	0	0	0	0	0	0	0	0	0	0	0	A0A384DVK4;Q7Z5L2;Q7Z5L2-2	R3HCC1L
0.414901	0.168708	0.152758	0.788798	0.0234028	0	0.62455	0	0	0	0.0699353	0	0.563851	0.320233	0	0.200554	0.243827	0.212622	0.296822	0.306719	0.590765	0.709611	1	A0A384DVL6;C9J0Q5;C9J7T7;C9JE98	NCOR2
0.160763	0.254503	0	0	0.000282305	0.083812	0.228368	0.167832	0.30058	0.0409565	1	0.586761	0.381038	0.578562	0.365348	0.389997	0.369342	0.333919	0.216785	0.247949	0.18969	0.11542	0.247343	A0A384DVU0;Q8IY17;Q8IY17-2;Q8IY17-3;Q8IY17-5	PNPLA6
0.554432	0.0776539	0.131652	0.240638	0.48706	0.87076	1	0.543867	0.84349	0	0.199956	0.562755	0.370314	0.165529	0.278925	0.0350977	0.0761514	0.375723	0.101449	0	0	0	0.053605	A0A3B3IRI0;Q5TC84	OGFRL1
0.177279	0.333637	0.299918	0.294418	0.141985	0.128432	0.362999	0.359911	0.236434	0.21526	0	0.466563	0.503575	0.49419	0.657656	0.600833	0.750882	0.704299	1	0.63725	0.903459	0.528799	0.49743	A0A3B3IRL2;O75629	CREG1
0	1	0.540911	0.281773	0.0734466	0	0	0	0	0	0	0	0	0	0	0	0	0	0	0	0	0	0	A0A3B3IRM4;A0A3B3IS07;O75191;O75191-2	XYLB
0.578648	0.744493	0.289062	1	0.852808	0.670457	0.484579	0.810154	0.419333	0	0.0133455	0.0825567	0.0824738	0.0916928	0.0207531	0.0615496	0.000282291	0	0.0248196	0.214699	0	0.0396747	0.0844536	A0A3B3IRM5;P46439	GSTM5
0.273057	0.00636837	0	0.00463286	0.00181423	0.00228924	0.0573346	0.0784715	0.141939	0.18271	0.121604	0.199887	0.258452	0.180205	0.353364	0.331937	1	0.742668	0.764585	0.58495	0.250743	0.249307	0.351064	A0A3B3IRN8;A0A3B3ITX0;P24311	COX7B
1	0.499392	0.219703	0.529273	0.464058	0.371931	0.0558085	0.292303	0.193069	0	0.0464667	0.0310626	0.00397395	0.0342726	0.0195959	0.0216581	0	0.00406789	0.0243036	0.000714056	0	0.016754	0.0774994	A0A3B3IRR1;A0A3F2YNY7;P08397;P08397-2	HMBS
0.0816128	0.290713	0.323424	0.582812	0.638369	0.468699	0.610588	0.312966	1	0	0.611182	0.845317	0.588642	0.523041	0.0859795	0.280364	0.0211626	0.0515605	0.0433198	0.0393564	0.0313796	0.233279	0	A0A3B3IRR6;A0A3B3IT54;A0A3B3ITA3;Q9H7E9;Q9H7E9-2	C8orf33
0	1	0.641323	0	0.0145438	0	0	0.0304499	0.103101	0	0	0	0	0.127069	0	0	0	0	0	0	0	0	0	A0A3B3IRV1;C9J300;C9J7P8;C9JRD8;H7C2S6;Q99966;Q99966-2	ENSG00000285547;CITED1;CITED1;CITED1;CITED1;CITED1;CITED1
0.0694895	1	0	0	0	0	0	0	0	0	0.00668131	0.00933093	0.0116625	0.0204584	0.00585607	0.0224021	0.0438775	0.0442738	0.0389356	0.0318144	0.023541	0.0575141	0.191476	A0A3B3IS06;E7ETY2;Q13428-3;Q13428-7;Q13428-8	TCOF1
0.164973	0	0	0	0	0	0.132908	0	0.0479772	0	0.139228	0.340538	0.272955	0.579819	0.569138	0.639633	1	0.637873	0.378597	0.101407	0.214886	0.222542	0.265671	A0A3B3IS62;A0A3B3ITD6;A0A3B3ITI5;Q9Y672;S4R350	ALG6
0.445581	0.130577	0.0177281	0.0571275	0	0	0	0	0.0525317	0	0.0393611	0.081154	0	0.169281	0	0.179909	0.193607	0.118054	0.130468	0.0639334	0	0.19941	1	A0A3B3IS71;P06400	RB1
0	1	0	0.0364644	0	0	0	0	0	0	0	0	0	0	0	0	0	0	0	0	0	0	0	A0A3B3IS79;F5H527;K7EKN7;Q76I76	SSH2
0.086283	0	0.0312256	0.421769	0.308359	0.401205	0.233297	0.1757	0.165402	0	0.718954	0.770086	0.725165	1	0.981326	0.740559	0.914137	0.13914	0.528447	0	0.137149	0	0	A0A3B3ISA1;A0A499FJD3;Q96S15	WDR24
0.182621	0	0	0.725321	0	0	0.179227	0	0.342101	0	0.541478	0.895858	0.942061	1	0.75148	0.80143	0.710835	0.748948	0.536889	0.200448	0.108918	0.251899	0.414831	A0A3B3ISD1;P11362;P11362-14;P11362-2;P11362-20;P11362-21;P11362-3;P11362-4;P11362-5;P11362-6;P11362-7	FGFR1
0.323056	0.23271	1	0.75294	0.549072	0.903979	0.295016	0.429685	0.555911	0	0.378267	0.0271119	0.318829	0.179661	0.0556178	0.242783	0.148388	0	0.278107	0	0	0	0.328822	A0A3B3ISD2;Q13042;Q13042-2;Q13042-3;Q13042-4;Q5T8C6	CDC16
0.102461	0	0	0.0709007	0.182291	0.318871	0.485157	0.255032	0.754681	0.399981	0.771955	0.915302	1	0.950284	0.483041	0.522839	0.323458	0.254272	0.254748	0.431325	0.355393	0.244197	0.314053	A0A3B3ISF9;B4DKB2;P42892;P42892-2;P42892-3;P42892-4	ECE1
0.439092	1	0.655425	0.500853	0.362696	0.286196	0.248926	0.231951	0.172125	0	0.0665548	0.074802	0.0572324	0.080948	0.0499151	0.111255	0.152154	0.111931	0.0769293	0.11512	0.0519854	0.0853264	0.0633724	A0A3B3ISG5;P14735	IDE
0.258236	0.00109513	0.0305125	0.0658072	0.0164146	0	0.0566341	0.0201502	0.108822	0	0.167979	0.156157	0.165977	0.311801	0.257589	0.798943	1	0.813929	0.722883	0.626231	0.414439	0.52334	0.37474	A0A3B3ISK7;Q6PI48	DARS2
0	0	0	0	0	0	0.0350551	0.131471	0.309499	0	0.455574	0.959827	1	0.899185	0.521367	0.566902	0.49071	0.28458	0.438762	0.175847	0.246838	0.348721	0.321639	A0A3B3ISL7;A0A3B3ITY4;A0A3B3ITZ8;A0A3B3IUC5;Q8N8U9	BMPER
0.212003	1	0.383919	0.410482	0.123182	0.360943	0	0.0877439	0	0	0	0	0	0	0	0	0	0	0	0	0	0	0	A0A3B3ISM6;A0A3B3ITJ2;P10746	UROS
0.20873	0.249186	0.108394	0.170449	0.0664985	0.422203	0.446534	0.487967	0.36724	0	1	0.180948	0.0483561	0.146723	0.0262425	0.201967	0.133542	0	0.0563048	0.190594	0	0	0	A0A3B3ISP9;Q8NCM8;Q8NCM8-2	DYNC2H1
0.727304	1	0.414148	0.403226	0.143787	0	0.221169	0.103317	0	0	0	0	0	0	0	0.280924	0	0	0	0	0	0	0	A0A3B3ISQ4;Q9H6S3;Q9H6S3-2;Q9H6S3-3	EPS8L2
0.0386677	0.0170803	0.099944	0.149236	0.0979384	1	0	0.281922	0.41111	0.541171	0.631843	0.313016	0.458118	0.435078	0.483208	0.427918	0.39036	0.404326	0.497631	0.980988	0.763522	0.680021	0.6947	A0A3B3ISS6;Q14956;Q14956-2	GPNMB
0.329107	0.00705825	0	0.0238918	0.0792777	0.165303	0.678532	0.313393	0.522465	0.0989519	1	0.801403	0.702932	0.893528	0.622792	0.636863	0.400543	0.428603	0.3543	0.198115	0.124237	0.235269	0.233096	A0A3B3ISV4	VKORC1L1
0.688194	0.590542	0.628548	0.629762	0.567447	0.384674	1	0.477802	0.36938	0	0.305631	0.504878	0.266229	0.397631	0.310687	0.299567	0.173033	0.145821	0.291194	0	0	0.043712	0	A0A3B3ISV5;Q8N9N7	ENSG00000285942;LRRC57
0.398174	0.671602	0.81745	1	0.751937	0.529941	0.118386	0.792917	0.790724	0	0.445816	0	0.281784	0.226071	0	0.279297	0.161003	0.0614574	0.00479455	0.144831	0.393418	0.348552	0.17543	A0A3B3ISV9;F6UGJ8;O43414	ERI3
0	0	0	0.113147	0.229314	0.206847	0.407947	0.292366	0.803054	0	0.855632	0.237053	0.42554	0.290676	0.446685	0.445196	1	0.388673	0.313753	0.250864	0.0721575	0.147382	0.548738	A0A3B3IT31;Q9NUN5;Q9NUN5-3	LMBRD1
0.315454	0.630794	1	0.806873	0.654999	0.907744	0.613289	0.761946	0.332357	0	0	0.397864	0.569973	0.320627	0	0.269893	0.326483	0.132103	0.179799	0.105647	0	0.324465	0	A0A3B3IT47;Q9Y2I8;Q9Y2I8-2	WDR37
0.15958	0.926892	1	0.672717	0.451696	0	0.0158242	0	0.155165	0	0	0	0	0	0	0	0	0	0	0	0	0	0	A0A3B3ITD7;A0A3B3ITI2;E5RHC2;Q96HA8;Q96HA8-2	NTAQ1
0.516592	1	0.703515	0.378994	0.220708	0.523206	0.192265	0.393729	0.0446984	0	0.0671972	0.0224069	0.00890958	0	0.00826647	0.0596855	0	0	0	0.214941	0.25724	0.0694463	0.31575	A0A3B3ITF0;Q96C86	DCPS
0	0	0	0	0	0	0	0	0	0	0	0	0	0	0	0	0	0	0	0	0	0	0	A0A3B3ITG3;H0Y3A3;Q5VWQ8;Q5VWQ8-2;Q5VWQ8-3;Q5VWQ8-4;Q5VWQ8-5	DAB2IP
0.850782	1	0.605965	0.276176	0.302239	0.299448	0.305501	0.250763	0.355284	0	0.157237	0.0363102	0	0	0.07871	0	0.106933	0	0	0	0	0	0.149064	A0A3B3ITH3;Q9P2X3;Q9P2X3-2	IMPACT
0	0.196275	0	0	0	0	0	0	0	0	0	0	0	0	0	0	0	0	0	0.247051	0.472966	1	0.668231	A0A3B3ITK4;Q96LA8;Q96LA8-2	PRMT6
0.471078	0	0.280876	0.168316	0.0792015	0.274101	1	0.365872	0.572821	0	0.535928	0.825218	0.739981	0.723686	0.47721	0.541273	0.291604	0.276	0.231215	0.104966	0.171394	0.167129	0.0405366	A0A3B3ITL1;Q8WUD1	RAB2B
1	0.614729	0.526394	0.32765	0.189288	0.213004	0.276897	0.16692	0.284652	0	0.435902	0.213546	0.158057	0.0661157	0	0.118432	0.395656	0	0	0	0	0	0.171589	A0A3B3ITN0;Q86TP1	PRUNE1
0	0	0	0	0	0	0	0	0	0	0	0.0106644	0	0.176962	0.214218	0	1	0.654545	0.114497	0	0	0	0	A0A3B3ITN6;D6RA89;D6RBB0;O60683;O60683-2	PEX10
0.195295	0.0426656	0.0731919	0.0668479	0.0524044	0.0459217	0.104707	0.039725	0.16035	0	0.128746	0.213598	0.248108	0.21567	0.359184	0.77304	0.867507	0.847574	1	0.753571	0.800138	0.811531	0.483433	A0A3B3ITP4;Q495G5;Q8IVH4	MMAA
1	0.437082	0.161968	0	0.278495	0	0.124658	0.303679	0.652721	0	0.603423	0.477402	0.61302	0.745049	0.54293	0.645892	0.609289	0.551223	0.262817	0.395881	0	0.466168	0.591767	A0A3B3ITT1;Q6IQ22	RAB12
0.150507	0	0.0144109	0.218242	0.643236	0.899174	1	0.115434	0.158498	0.0723854	0.254005	0.308962	0.186188	0.237617	0.175761	0.166982	0.174652	0.114927	0.133852	0.0458354	0.0557885	0.0454571	0.110463	A0A3B3ITT5;P47914	RPL29
0	0	0	0	0	0	0.301265	0	0.683234	0	0.405036	1	0.944366	0.751052	0.256022	0.603033	0.122267	0	0.125523	0	0.364706	0.314039	0	A0A3B3ITU3;Q9H246	C1orf21
0.25789	1	0.0221319	0	0.00645648	0.0276576	0.223614	0.142696	0.252588	0.0287836	0.60793	0.431198	0.326363	0.558008	0.447278	0.363667	0.350143	0.299964	0.244131	0.205948	0.158528	0.118891	0.192336	A0A3B3ITU8;A0A3B3IU04;A0A3F2YNW8;Q14643;Q14643-2;Q14643-3;Q14643-4;Q14643-5;Q14643-6;Q14643-7;Q14643-8	ITPR1
0.955598	0.939718	0.974531	0.902346	0.738891	0.595505	0.939434	0.778728	1	0	0.37504	0.557005	0.622285	0.532431	0.308057	0.59094	0.445315	0.210396	0.243637	0.0919814	0.104788	0.282991	0.385671	A0A3B3ITW1;P49841;P49841-2	GSK3B
0.340451	0.0197905	0.0154539	0.038167	0.0222309	0.0429132	0.152574	0.0837237	0.150294	0	0.647975	0.551346	0.425953	0.881414	1	0.892016	0.967465	0.784825	0.490487	0.598374	0.399498	0.318089	0.46734	A0A3B3ITW3;P28288	ABCD3
0.0978352	0	0	0.0190097	0	0	0	0	0.161297	0	0	0.023413	0.0457536	0.0533737	0.296436	0.458148	0.436071	1	0.562467	0.0765182	0.12552	0.132467	0	A0A3B3ITW8;Q9UI43	MRM2
0.728056	0.0241002	0	0	0.00708885	0	0.0584856	0.0210989	0.0543309	0.00763013	0.0411112	0.0728165	0.069304	0.0834297	0.0652662	0.113754	0.116179	0.130402	0.235739	0.214099	0.185754	0.295242	1	A0A3B3ITZ9;Q9Y2W1	THRAP3
0.0952224	0	0	0	0	0	0	0	0.435211	0	0.30517	0.84717	0.730473	0.948418	0.713003	1	0.818869	0.233944	0.358456	0	0	0.415845	0	A0A3B3IU48;Q8NFP4;Q8NFP4-2	MDGA1
0.273456	0.326999	0.690132	0.932642	0.974863	0.704186	1	0.593941	0.685476	0	0.65845	0.518934	0.368646	0.519192	0.172941	0.313389	0.229334	0.0204428	0.0510402	0	0.0944142	0.163305	0.197733	A0A3B3IU69;F8W717;O00423;O00423-3	EML1
0.302963	0	0	0	0	0.0135092	0.073979	0	0.0587097	0.0836504	0.050422	0.0583225	0.0692656	0.0803545	0.0304427	0.0833103	0.102864	0.0906282	0.190025	0.237376	0.306602	0.39548	1	A0A3B3IUA2;B1AHD1;P55769	SNU13
0.114562	0.251216	0.219345	0.823401	0.772362	1	0.45339	0.455248	0.243945	0	0.419051	0.244527	0.276564	0.221187	0.234702	0.17243	0.0506593	0	0.0812801	0	0	0	0.0628732	A0A3B3IUB1;Q13144	EIF2B5
0	0.18005	0.265014	0.858313	0.263059	0.131732	0.198783	0.0665021	0.283237	0.270315	0.140919	0.288674	0.433118	0.439651	0.450214	0.975132	0.40633	0.321097	0.485135	0.707898	0.872582	1	0.480379	A0A3B3IUC4;A0A6Q8PFA9;A0A6Q8PGG0;P06280	GLA
0.727694	0.459074	0.156595	0	0	0	0	0	0	0	0.0711101	0.0664296	0.0445454	0.116692	0	0.0967619	0.278612	0.188421	0.272474	0.178583	0.228062	0.197692	1	A0A3B3IUD7;Q14690	PDCD11
0.649228	0	0	0.0682623	0	0.273234	0.486091	0.563328	0.479835	0.17944	0.320521	0.850707	0.63977	0.618603	1	0.502395	0.586395	0.774611	0.69125	0.210376	0.135661	0.269009	0.669934	A0A452Q6Z9;Q9BU40;Q9BU40-3;Q9BU40-4;Q9BU40-5	CHRDL1
0	0	0	0	0	0	0.0464349	0	0.045523	0	0.0442617	0.029002	0.0979944	0.0844838	0	0.022438	0	0	0	0	0	0	1	A0A494BXY3;E9PLD3;E9PRG8	C11orf98;ENSG00000255432;C11orf98
0.305875	0	0.191655	0	0	0	0.0943685	0	0.10948	0	0.104492	0.0917518	0.0786341	0.094822	0	0.159073	0	0	0.284829	0.176607	0.313653	0.504562	1	A0A494BZU6;A0A494BZW7;A0A494C002;A0A494C0K5;A0A494C0P9;A0A494C0Q2;A0A494C0Q6;A0A494C0W0;A0A494C156;A0A494C1G3;A0A494C1K5;A0A494C1N1;H3BRK1;O95453;O95453-2;O95453-3	PARN
0.424848	0.816486	1	0.642886	0.55961	0.194517	0.342327	0.301537	0.262077	0	0.214706	0.10631	0	0.164843	0.059362	0.261047	0.30849	0.308003	0.0852622	0	0	0.00139037	0.0517608	A0A494BZV2;J3KSW8;Q6WCQ1;Q6WCQ1-2;Q6WCQ1-3	MPRIP
0.0841214	0.256234	0.191861	0.112657	0.141	1	0	0.0711276	0.0142824	0	0	0	0.715295	0.0211363	0	0	0	0	0	0	0	0	0	A0A494BZX7;A0A499FIJ6;B0QY83;W0Z7M9	MRTFA
0.0617788	0.60943	0.329028	0.531012	0.466518	0.195295	0.239964	0.50454	0.635343	1	0.306971	0.364957	0.43679	0.341716	0.386844	0.47175	0	0.0375438	0.0822779	0.167975	0.500568	0.590485	0.177569	A0A494BZZ2;H0YK48;H0YKJ4;P09493-5	TPM1
0.329915	0.0918999	0	0	0	0	0.140778	0.0140474	0.151916	0.124103	0.15264	0.254235	0.330068	0.374819	0.377343	0.555521	0.997156	1	0.863186	0.449242	0.457747	0.458702	0.451482	A0A494C004;A0A494C0C5;A0A494C0V5;A0A494C141;A0A499FJ53;A6XNE1;F6Y2X3;Q16635;Q16635-2;Q16635-3;Q16635-4;Q16635-5;Q16635-6;Q16635-7;Q16635-8;Q16635-9	TAZ
0.319483	0	0	0	0	0	0	0	0	0	0.00157137	0.00215337	0.000760301	0.0390358	0	0.0611894	0.0767058	0.0194538	0.165533	0.0425839	0.055641	0.102346	1	A0A494C028;B4DFG0;H0Y993;P35659;P35659-2	DEK
0.0823445	0.129235	0.0407961	0.0644591	0.0310608	0.0811809	0.0067914	0.00791903	0.0662963	0	0	0.462606	0	0.222677	1	0	0	0	0.241805	0	0	0	0	A0A494C045;A0A494C0X2;A0A494C148;A0A494C167;Q9UHD2	TBK1
0.124508	1	0.88152	0.356522	0.0750891	0	0	0	0	0	0	0.0645273	0	0	0	0	0	0	0	0	0	0	0	A0A494C066;B7Z4W5;Q16773;Q16773-2	KYAT1
0.246331	1	0.689876	0.3978	0.350083	0.147442	0.207036	0.211674	0.225099	0	0	0	0	0.0432524	0	0.0134799	0	0	0	0.0200931	0	0.210947	0	A0A494C0A9;H3BSC0;J3KRT0;Q13951;Q13951-2	CBFB
0.564243	0.391391	0.00713992	0.23347	0.110284	0.0880176	0.353753	0	0.269861	0	0	0	0	0.316716	0	0	0.000845962	0	0.00589433	0	0	0.0993591	1	A0A494C0D9;E9PFV2;P37231;P37231-2	PPARG
0.429881	1	0.427544	0.258726	0.196849	0.1448	0.17079	0.14648	0.107565	0	0.0354867	0.0341792	0.0316764	0.0355305	0.0159287	0.0387037	0.0256363	0.0222486	0.0202345	0.0227997	0.00973132	0.0215829	0.0425694	A0A494C0G1;O95394;O95394-4	PGM3
0	0	0	0	0	0	0	0	0	0	0	0	0.0482728	0	0	0	0	0	0.00158929	1	0.258277	0.524397	0	A0A494C0J7;Q08188	ENSG00000286022;TGM3
0.247708	0	0.266939	0.386896	0.22256	0	0.331136	0	0.356644	0	1	0.71186	0.94709	0.826356	0.575294	0.450694	0	0.163825	0	0.0698198	0	0.0358773	0.309888	A0A494C0N4;Q7Z4L5	TTC21B
0.493636	1	0.782214	0.535446	0.443473	0.320978	0.301391	0.183123	0.2651	0	0.0871996	0.0920368	0.153814	0.13217	0.0926398	0.141735	0.118362	0.141306	0.0903246	0.106834	0.187219	0.290402	0.411514	A0A494C0P1;P04150;P04150-10;P04150-11;P04150-12;P04150-13;P04150-8	NR3C1
0.432405	1	0.614854	0.583878	0.454988	0.454639	0.304494	0.388077	0.235518	0.00162073	0	0.0343949	0.0325463	0.0445254	0.0389546	0.0268818	0.0282633	0.0287403	0.0203496	0.0141252	0.0278707	0.0512434	0.0691022	A0A494C0Q8;P06132	UROD
0.418222	1	0.582118	0.534641	0.385318	0.44225	0.458612	0.335353	0.283382	0	0.263381	0.240143	0.188216	0.225217	0.120111	0.0951028	0.0370066	0.0255618	0.0185547	0.0107732	0.00405152	0.015096	0.0290666	A0A494C0R8	CLUH
0	0.283479	0.0231212	0.0629491	0.00231471	1	0.525556	0.580209	0.411766	0	0.816822	0.10354	0.111861	0.134858	0.201598	0.234329	0	0.00597386	0	0	0	0	0	A0A494C0V9;B8ZZ87;H7BZ50;H7C173;H7C202;Q6NZ67;Q6P582	MZT2B;MZT2B;MZT2B;MZT2B;MZT2A;MZT2B;MZT2A
0.516012	0.17924	0.34271	1	0.111206	0.629277	0.69205	0.365505	0.305524	0	0.0417482	0.0597909	0.0386833	0	0	0.0575182	0.0292224	0	0	0.00960261	0	0.0454287	0	A0A494C0X0;K7EK42;K7EP07;Q99426;Q99426-2	TBCB
0	0	0	0	0	0	0	0	0.714134	0	0.843388	0.972177	0.865389	1	0	0.76945	0.310284	0	0	0	0	0	0	A0A494C0Y9	FAM120A
0.533683	0.0014829	0.000777442	0	0.0772375	0.100565	0.694153	0.359484	0.646469	0.300952	0.687409	0.997747	1	0.867473	0.972846	0.712584	0.674707	0.424076	0.321492	0.119463	0.246884	0.284319	0.462602	A0A494C0Z5;Q9H082	RAB33B
0	0	0	0	0	0	0	0	0.184904	0	0.486291	0.756847	0.319234	0.62903	0.285239	0.627394	1	0.49037	0.551587	0.330131	0.047684	0	0.604472	A0A494C105;H7C593;H7C5U3;Q9H3U5;Q9H3U5-2;Q9H3U5-3;Q9H3U5-5;Q9H3U5-6	MFSD1
0.307299	0	0	0.507563	0.698132	0	0	0.256158	1	0.429909	0.753978	0.673612	0.8099	0.454196	0.321564	0.127035	0.227036	0	0.250607	0.184821	0.325276	0.630388	0.652744	A0A494C120;Q9HA38;Q9HA38-2	ZMAT3
0.19922	0	0	0.00763411	0	0	0.0516355	0	0.0340899	0	0.156754	0.171301	0.134543	0.237245	0.335985	0.514266	1	0.889336	0.818793	0.517735	0.460987	0.422827	0.367108	A0A494C146;P50336	PPOX
1	0.0306432	0	0.00669418	0.00783031	0.0464246	0.112893	0.129962	0.068031	0.419046	0.039428	0.244921	0.192888	0.147756	0.459881	0.26795	0.909259	0.868589	0.812046	0.413287	0.469111	0.600664	0.39442	A0A494C160;P14854	COX6B1
1	0.903378	0.4974	0.365689	0.255146	0.327434	0.254376	0.138353	0.238603	0	0.175126	0.186062	0	0.194145	0.0935706	0.231535	0.224846	0.114372	0.0681957	0	0	0	0.2283	A0A494C164;P52630;P52630-4	STAT2
0.617556	1	0.445674	0.395026	0.299769	0.325551	0.225597	0.285756	0.203053	0.020062	0.0493897	0.0366558	0.024001	0.0281177	0.0190795	0.014487	0.00732911	0.00119294	0	0.00330143	0.0181696	0.0352959	0.0314757	A0A494C165;P12955	PEPD
0.446925	0.396125	0.290706	0.282756	0.187476	0.14943	0.121311	0.0822986	0.0844939	0	0	0.0371876	0.0102187	0.134422	0.0535944	0.0556839	0.13351	0.134292	0.244305	0.258584	0.239984	0.436707	1	A0A494C1F2;P35658;P35658-2;P35658-3;P35658-4;P35658-5	NUP214
0.377348	0.605553	0.722638	0.90989	0.524386	0.560045	0.352446	0.626371	0.486927	0	0.262931	0.563582	0.473521	0.534013	0.515249	1	0.821166	0.667056	0.478657	0.208035	0.496817	0.476087	0.377839	A0A494C1J1;C9J8U1;F8WAN1;Q69YQ0;Q69YQ0-2	SPECC1L;SPECC1L;SPECC1L-ADORA2A;SPECC1L;SPECC1L
1	0.892939	0.724805	0.441535	0.344223	0.548906	0.414245	0.564168	0.294942	0	0.239825	0.120483	0.0448149	0.142997	0.103128	0.120489	0.293208	0	0.103333	0	0	0	0.0670969	A0A494C1L5;P50851;P50851-2	LRBA
0.306396	0.142006	0.0877996	0.0821284	0.0613573	0.0280157	0.10671	0.0784815	0.051825	0	0.1564	0.157074	0.15218	0.30969	0.299908	0.577524	1	0.798582	0.815932	0.686752	0.457538	0.453937	0.635094	A0A494C1M4;Q3SY69	ALDH1L2
0.0713387	0.0144602	0	0.0308359	0.0545427	0.186882	1	0.310448	0.665144	0.710147	0.597345	0.764351	0.696934	0.488997	0.374247	0.382414	0.134138	0.166586	0.179003	0.219742	0.206962	0.280491	0.171166	A0A494C1N0;P26885	FKBP2
0.442081	1	0.681927	0.562519	0.257628	0.155277	0.319553	0.169509	0.198579	0	0.120009	0.141691	0.177615	0.209824	0	0.170155	0.144754	0.13069	0.163824	0.160399	0.0633104	0.571043	0.909235	A0A494C1P7;Q86WJ1;Q86WJ1-2	CHD1L
0.333792	0.139877	0.0954834	0.116787	0	0.0335264	0.0329295	0	0.0983266	0	0.124183	0.0906258	0	0.0550245	0.118206	0.150076	0.35098	0.166355	0.279556	0.2165	0.180806	0.198083	1	A0A494C1S7;H7C0C0;Q9Y5Q9	GTF3C3
0	0.8102	1	0	0	0	0	0	0	0	0	0	0	0	0	0	0	0	0	0	0	0	0	A0A494C1V1;Q6ZNJ1;Q6ZNJ1-2;Q6ZNJ1-3	NBEAL2
0.615447	0.27554	0	0.181409	0	0.0378593	0.154591	0	0.644945	0	0	0.195928	0.311007	0.301726	0.987902	0	0.635859	1	0.798978	0.345449	0.00106774	0.189693	0.453746	A0A499FHX9;J3KQ69;P25205;P25205-2	MCM3
0.39184	0.186941	0.0699193	0.0319751	0.0233336	0.0310926	0.0282498	0.0214333	0	0	0.0464675	0.048873	0.0322707	0.0597328	0.0291453	0.0744465	0.148615	0.171597	0.278339	0.191441	0.193486	0.300581	1	A0A499FI31;Q15020;Q15020-4	SART3
0.298168	0.088502	0.003165	0	0.00176809	0.0475432	0.509929	0.293623	0.735506	0.437335	0.978908	1	0.925369	0.981742	0.632958	0.646824	0.27688	0.316303	0.370176	0.387061	0.497586	0.467587	0.313501	A0A499FI48;P13667	PDIA4
0	1	0.579806	0.475205	0.687357	0.70039	0.0927825	0.351767	0	0	0	0	0	0	0	0	0	0	0	0	0	0	0	A0A499FIS5;A0A499FJN1;A0A499FJS1;E9PIA0;Q9BUB5;Q9BUB5-2;Q9BUB5-3	MKNK1
0.372353	0.222781	1	0.842399	0.565753	0.771496	0.544248	0.25694	0.370034	0	0.191131	0.108705	0.0860466	0.212856	0	0.142599	0.107636	0.00414218	0.187047	0.161804	0.163675	0.210575	0.420376	A0A499FIZ0;Q9H7D7;Q9H7D7-2	WDR26
0.04095	0	0.45763	0.724181	0.414921	0.419634	0.445297	0.0361199	0.0510918	0	0.801174	0.528141	0.227831	0.850965	0.531732	0.570512	1	0.663373	0.350055	0.0140222	0	0.00852112	0.134906	A0A499FJI4;O75592;O75592-2	MYCBP2
0.019112	0	0	0	0.138646	0.187157	0.133546	0.480374	1	0.358805	0.628587	0.628968	0.517125	0.368665	0.35356	0.438789	0.102699	0.188566	0.189621	0.0494972	0.118865	0.129747	0.109811	A0A4W8VYG7;A0A4W8W4R1;Q99674	CGREF1
0.386696	1	0.899305	0.502681	0.437844	0.10284	0.186202	0.179302	0.303106	0	0.289684	0.233858	0.250867	0.303956	0.221291	0.106162	0.217764	0.11678	0.176014	0.156769	0.358455	0.0850518	0.20347	A0A590UJ43;P48729;P48729-3;Q8N752;U3KPX3	CSNK1A1;CSNK1A1;CSNK1A1;CSNK1A1L;CSNK1A1
0.305271	0.970378	0.831906	1	0.53779	0.818121	0.679377	0.31106	0.253995	0.200506	0.307988	0.194318	0.186023	0.370684	0.257969	0.180529	0.195829	0.209534	0.0674274	0.104266	0	0.0133919	0.0505008	A0A590UJ60;A0A590UK04;A0A590UKC4;A0A5F9UJV3;Q13367;Q13367-3;Q13367-4	AP3B2
0.176294	0	0	0	0	0	0.166989	0.718661	0.814759	0.353596	0.706871	0.948682	1	0.854391	0.635928	0.715509	0.359689	0.288855	0.188634	0.201982	0.0843234	0.162506	0.416844	A0A590UJA9;C9JCW7;C9JE12;Q9BVT8	TMUB1
0	0	0	0	0	0	0	0	0.102391	0	0.328466	0.746639	0.882539	1	0.130235	0.940798	0.396729	0.155418	0.0401644	0	0	0	0	A0A590UJB0	GNAS
0.0326016	0.0155201	0.00962335	0	0	0.357599	1	0.00477935	0.0226761	0	0.0712821	0.0372067	0.0371057	0.0470191	0.0546736	0.0895109	0.162736	0.119835	0.0829287	0.0592268	0	0.0260364	0.0790297	A0A590UJB6;A0A590UJJ4;A0A5F9UN28;Q13303;Q13303-2;Q13303-3;Q13303-4;Q13303-5	KCNAB2
0.712378	1	0.859528	0.775525	0.34613	0.125056	0.0168155	0	0.0793317	0	0.208091	0	0.0243385	0.0576988	0	0.118834	0.00106827	0	0	0	0	0	0	A0A590UJC7;A0A590UK51;H0Y6T3;O60733;O60733-2	PLA2G6
0.242096	0.0088056	0	0.0149698	0.00715285	0.0298417	0.147546	0.0695355	0.260413	0.104652	0.594031	0.810346	0.813675	1	0.540346	0.698051	0.487247	0.35745	0.393682	0.376075	0.326715	0.331934	0.260549	A0A590UJF0;P63092-3	GNAS
0.352031	0.832577	0.530812	1	0.388112	0.142371	0.198145	0.181517	0.34764	0	0.747329	0.414652	0.189964	0.438591	0.203635	0.427722	0.368331	0.229711	0.0745548	0	0	0.0323647	0.00235858	A0A590UJG2;Q9UPN3-2;Q9UPN3-3	MACF1
0.40073	0	0.072344	0.10771	0.134088	0.219451	0.784779	0.483904	0.966356	0.302574	0.632703	1	0.926249	0.860854	0.566171	0.637099	0.390503	0.263718	0.323987	0.208999	0.254209	0.277577	0.268226	A0A590UJK3;Q14BN4;Q14BN4-2;Q14BN4-3	SLMAP
0.891366	0	0.0367699	0.19303	0.149383	0.295613	0.652325	0.191841	0.255021	0.21778	0.0712705	0.175533	0.175375	0.185282	0.017913	0.125436	0.0864592	0.121929	0.198423	0.348533	0.57406	0.785488	1	A0A590UJK4;A0A590UJP7;A0A590UK01;A0A590UK80;Q13247;Q13247-3	SRSF6;SRSF6;SRSF6;ENSG00000288000;SRSF6;SRSF6
0.383998	0	0	0	0	0	0.310553	0	0.565763	0	0	1	0.82577	0.956998	0	0.815197	0.584427	0.213746	0.751423	0.178956	0.160434	0.122368	0.511397	A0A590UJL0;P08842	STS
0.797571	0.704884	1	0.73243	0.46598	0.617325	0.835891	0.504367	0.430169	0	0.414299	0.628796	0.469911	0.553362	0.399091	0.514669	0.427773	0.475647	0.250309	0	0.0877986	0.0411921	0.252373	A0A590UJQ1;A0A590UJW8;Q96J02;Q96J02-2;Q96J02-3	ITCH
0.389048	0.122925	0.0648152	0.0692636	0.0696586	0.0331825	0.12781	0	0.0447975	0	0.0478431	0.100299	0.108772	0.135207	0.0204821	0.143755	0.185614	0.165308	0.278622	0.195972	0.295235	0.385503	1	A0A590UK09;A0A590UK73;B1AKN5;B1AKN7;B1AKN8;Q12857;Q12857-2;Q12857-4	NFIA
0.459201	0.750217	0.91711	1	0.75182	0.634746	0.374279	0.354877	0.270138	0	0.105462	0.107214	0.1492	0.0982798	0.126314	0.0883605	0.133464	0.0498297	0.122672	0.186777	0	0	0.174602	A0A5F9UK94;H0Y360;Q01433;Q01433-2	AMPD2
0.0185938	0.0159597	0	0.0487853	0.0600381	0.0392644	0.237013	0.149948	0.383213	0.580797	0.545606	1	0.995227	0.684561	0.289174	0.245661	0.0715344	0.086667	0.0810378	0.152555	0.161121	0.154397	0.062336	A0A5F9UP49;Q9BRK5	SDF4
0.0446543	0	0.142688	0.411985	0.336398	0.200584	0.261817	0.300988	0.564568	0.688918	0.62742	1	0.849373	0.580334	0.275495	0.233989	0.103508	0.0703664	0.0501357	0.0847388	0.109045	0.120612	0.0634609	A0A5F9UY30;A0A5H1ZRP2;O43493;O43493-3;O43493-5;O43493-7	TGOLN2
0.287296	0	0	0	0.0113017	0	0.153414	0.213406	0.530727	0	0.69122	0.846596	0.788326	1	0.691808	0.804149	0.632624	0.499278	0.541248	0.231214	0.153268	0.249598	0.45538	A0A5F9YFS9;C9JBL1;Q9Y6A9	SPCS1
0.361002	1	0.610183	0.49972	0.303798	0.262856	0.295657	0.221462	0.291237	0	0.321219	0.411187	0.375645	0.506227	0.375886	0.603035	0.573416	0.389348	0.328662	0.209625	0.15833	0.208103	0.154184	A0A5F9ZGS5;A0A5F9ZGZ5;A0A5F9ZH30;A0A5F9ZH38;A0A5F9ZH70;A0A5F9ZHC9;A0A5F9ZHE4;A0A5F9ZHG3;A0A5F9ZI18;D6RHE1	ANK2
0.396449	0	0	0.0344576	0.0116237	0	0.128026	0	0.20017	0	0.20746	0.434767	0.404526	0.40174	0	0.444007	0.274775	0.168894	0.507805	0.632024	0.280528	0.632953	1	A0A5F9ZGW5;C9J8U3;Q7Z2E3;Q7Z2E3-10;Q7Z2E3-11;Q7Z2E3-13;Q7Z2E3-5;Q7Z2E3-7;Q7Z2E3-9	APTX
0.211754	0.266739	0.398012	1	0.822762	0.464005	0.540046	0.674898	0.379109	0	0.105462	0.120427	0.169479	0.166994	0	0.148087	0.11309	0.139841	0.251589	0	0	0	0	A0A5F9ZH13;E9PR06;E9PRT0;E9PSB9;Q9NQC8;Q9NQC8-2	IFT46
0.402161	0.119602	0.949968	0.877804	0.853218	1	0.524937	0.662368	0.468476	0	0.35902	0.430851	0.308165	0.395388	0.286208	0.230196	0.206989	0.241935	0.247379	0	0.0270462	0.0766978	0.200228	A0A5F9ZH79;A0A5F9ZHP1;Q8N9N2-2	ASCC1
0.117533	0	0.0208982	0	0	0	0	0	0.032385	0	0	0.0100653	0	0.188515	0.05778	0.674248	0.421596	0.867073	1	0.89811	0.742873	0.718017	0.394452	A0A5F9ZH93;A0A5F9ZHX9;J3QRU9;Q9UHN1	POLG2
0	0	0	0	0	0	0	0	0	0	0	0	0	0	0	0	1	0	0.176376	0	0	0	0	A0A5F9ZHJ0	ACAT1
0.609138	1	0.41551	0.331768	0.304568	0.272502	0.23022	0.3196	0.265442	0.019965	0.0929842	0.0467567	0.0378925	0.0491754	0.0235757	0.0334828	0.00213088	0.000864809	0	0.00915384	0.00830182	0.0218177	0.0142965	A0A5F9ZHM4;P07195	LDHB
0.238227	0	0.0135973	0.0480548	0.0410506	0.113297	0.427563	0.240609	0.352029	0.047314	1	0.804381	0.472556	0.781806	0.528906	0.449726	0.391482	0.346967	0.284369	0.289181	0.172808	0.161307	0.273494	A0A5F9ZHN7;Q9NTJ5	SACM1L
0.313254	0.0771029	0.147245	0.0604408	0	0	0.125807	0.0548211	0.211652	0	0.724546	0.731932	0.672553	0.998752	0.845946	0.777917	1	0.817142	0.530739	0.355573	0.301552	0.286192	0.32347	A0A5F9ZHN8;A0A5F9ZI39;P23458	JAK1
0.389834	0	0.0068882	0.0447689	0.0501591	0.171621	0.61359	0.286098	0.539371	0.0711034	0.910597	0.915814	0.656651	1	0.588773	0.606297	0.364473	0.343756	0.344524	0.221756	0.180576	0.20383	0.248067	A0A5F9ZHN9;P51648;P51648-2	ALDH3A2
0.128384	0.0339941	0	0.0135887	0.0520135	0.180626	0.538495	0.276561	0.668171	0.260488	0.695212	1	0.943108	0.922235	0.766275	0.769094	0.533911	0.553559	0.625416	0.487894	0.462974	0.555556	0.513454	A0A5F9ZHR7;E9PQY3;P11117	ACP2
0	0.0992483	0.151475	1	0.966863	0	0	0	0	0	0	0.0318862	0	0.133902	0	0	0	0	0	0	0	0	0	A0A5F9ZHZ7;A0A669KAW7;A0A669KAW9;A0A669KAY3;A0A669KAZ0;A0A669KBI0;C9J818;C9JX57;D3DSE6;P57076;Q9NX33	CFAP298-TCP10L;CFAP298-TCP10L;CFAP298-TCP10L;CFAP298-TCP10L;CFAP298-TCP10L;CFAP298-TCP10L;CFAP298;CFAP298;CFAP298;CFAP298;CFAP298
0.237201	0.177052	0.216876	0.439982	0.428998	0.753651	1	0.306075	0.38264	0.0197656	0.524896	0.49792	0.356296	0.456721	0.270249	0.203976	0.0836878	0.100472	0.0682447	0.0358779	0	0.0411469	0.0685121	A0A5F9ZI21;Q92974;Q92974-2;Q92974-3;V9GYM8	ARHGEF2
0.211757	0.40791	0.631827	0.211553	0	0	0	0.141885	0	0	0	0.128364	0	0	0	0	0	0	0	0	0	0	1	A0A5H1ZRP4;Q8WX92;Q8WX92-2	NELFB
0	0	0	0	0	0	0	0	0	1	0	0.0593996	0.0930969	0	0	0	0	0	0	0.401749	0.367625	0.363663	0	A0A5H1ZRQ3;P01834	IGKC
0.00657514	0.0187432	0.133599	0.0854079	0.0801974	0.050296	0.194646	0.165647	0.611476	0.0427727	0.87704	1	0.712895	0.492322	0.168603	0.239207	0.018536	0.0131004	0.0435865	0	0.0268899	0.0553674	0.0446921	A0A5H1ZRS1	PCM1
0.315641	0.23615	0.218855	0.0497547	0	0	0.0504578	0.216354	0.10316	0.172034	0.0771784	0.16059	0.178123	0.264447	0.335767	0.666522	1	0.910408	0.932347	0.823392	0.715229	0.73242	0.450443	A0A5K1VW60;Q99766	DMAC2L
0.309663	1	0.492636	0.386862	0.161355	0.570045	0.280009	0.351527	0.711392	0	0.32292	0.69859	0.536134	0.460626	0.322441	0.285261	0.0294636	0.0493255	0	0	0	0	0.0616327	A0A5K1VW61;A0A5K1VW71;A0A5K1VW79;A0A5K1VW93;Q7Z5Q1;Q7Z5Q1-3;Q7Z5Q1-4;Q7Z5Q1-5;Q7Z5Q1-6;Q7Z5Q1-7;Q7Z5Q1-8;Q7Z5Q1-9	CPEB2
0.580464	1	0.327854	0.224473	0.204498	0.225836	0.132868	0.206063	0.12876	0.00387069	0.0295106	0.0252156	0.0218698	0.0231909	0.0198259	0.0168074	0.00982785	0.0122472	0.0108901	0	0.00357567	0.0118495	0.0144845	A0A5K1VW95;P40925;P40925-3	MDH1
0.519441	0.019881	0.00626139	0.0198057	0	0.0258582	0.0595165	0	0.0957399	0	0.00180431	0.111318	0.0849542	0.0902679	0	0.110406	0.108394	0.110521	0.186513	0.194508	0.327674	0.42285	1	A0A5S6STF9;Q6I9Y2	THOC7
0.182861	0	0.268046	1	0	0	0	0	0.00356227	0	0	0	0	0.0131494	0	0.0252635	0	0	0	0.00475301	0	0	0.213825	A0A669KAV7;A0A669KBG4;A0A669KBH9;B9EGQ5;M0QXA7;O95785-3;O95785-4	WIZ
0.203364	0	0.000441017	0.0402793	0.0378788	0.0949287	0.224158	0.26031	0.399176	0.0712796	1	0.734417	0.465962	0.68673	0.584376	0.454252	0.507363	0.360159	0.315589	0.248733	0.178216	0.180351	0.305575	A0A669KAX3;O76024	WFS1
0.521916	0.487123	0.581833	0.4823	0.305041	0.238857	0.373033	0.210013	0.188444	0	0.124241	0.052184	0	0.0841152	0.0910628	0.107212	0.126242	0.095264	0.191109	0.0930655	0.0958153	0.281228	1	A0A669KAX4;K4DI93;Q13620;Q13620-1;Q13620-3	CUL4B
0.132374	0	0.113884	0.101025	0.177894	0.04048	0.0583999	0	5.87038e-06	0	0.0888777	0.207422	0.134624	0.144504	0.175635	0.450044	1	0.765842	0.773545	0.33833	0.221705	0.238119	0.394098	A0A669KAX9;Q5T653	ENSG00000288564;MRPL2
0.545827	0.733096	0.505297	0.460876	0.298146	0.266449	0.493846	0.442082	0.611646	0	1	0.950567	0.525907	0.820877	0.408949	0.350923	0.2877	0.202191	0.167968	0.160862	0.0431042	0.137928	0.161204	A0A669KB10;A0A669KBG8;Q92538;Q92538-2;Q92538-3	GBF1
1	0	0	0	0	0	0	0	0.257414	0	0	0.114899	0	0.234744	0	0.160331	0.566337	0	0.41502	0.836988	0.676244	0.630445	0.244917	A0A669KB12;Q09472	EP300
0.360846	0	0.0247301	0.0587571	0.0784038	0.15331	0.39511	0.331395	0.534287	0.0508959	0.720009	0.670426	0.742989	1	0.813576	0.885551	0.667203	0.68034	0.53357	0.251779	0.147607	0.204502	0.309752	A0A669KB27;A0A669KBH7	DUS4L-BCAP29
0.494862	0	0	0	0	0	0	0	0	0	0	0	0	0	0	0.0449308	0	0.17793	0.232682	0	0	0	1	A0A669KB29;K7EQ21;K7EQZ1;Q9P0U4;Q9P0U4-2	CXXC1
0.406228	1	0.579709	0.367997	0.276141	0.155861	0.124616	0.226264	0.253308	0	0.164251	0.108072	0.0951075	0.13474	0.0702935	0.106835	0.0762279	0.0810665	0.0986458	0.12019	0.0896533	0.165987	0.174567	A0A669KB53;A0A669KB56;A0A669KB68;A0A669KBA4;A0A669KBI6;J3KPM9;P42224;P42224-2	STAT1
0.641675	0.26502	0	0	0	1	0.129684	0	0	0	0	0	0	0	0	0	0.236321	0	0	0.00257356	0.128836	0	0.953554	A0A669KB72;Q8IX15;Q8IX15-3;U3KPW8	HOMEZ
0	0	0	0.755807	0.517383	0	0.446362	0.333745	1	0	0.0522606	0.103464	0	0.00568077	0.00417747	0.0631393	0.346848	0	0	0	0	0	0	A0A669KB81;A0A669KBG0;Q8NBP7	PCSK9
0.481934	0.584444	1	0.730639	0.650268	0.531214	0.268474	0.386129	0.246044	0	0.130781	0.144156	0.130077	0.180995	0.109964	0.208117	0.193878	0.126388	0	0	0	0	0.0642448	A0A669KBH4;Q14999;Q14999-2	CUL7
0.277933	0.761126	0.708261	1	0	0	0	0	0	0	0	0	0	0	0	0	0	0	0	0	0	0	0	A0A669KBJ4;Q6P0Q8;Q6P0Q8-2	MAST2
0.492014	0	0	0	0	0	0	0	0	0	0	0.15562	0.0686754	0.0940216	0.0364372	0.0945128	0.0960686	0.128235	0.301699	0.0728094	0.0575248	0.292365	1	A0A669KBJ7;Q9H2P0	ADNP
0.381765	0.717765	0.533774	0.439121	0.235302	0.170476	0.257333	0.177296	0.25088	0	0.136468	0.160356	0.19264	0.23716	0.119137	0.199652	0.17645	0.136749	0.257744	0.246613	0.282727	0.573318	1	A0A669KBL1;Q93009;Q93009-3	USP7
0.185444	1	0.760787	0.434092	0.236723	0.0494861	0	0	0	0	0	0	0	0	0	0	0	0	0	0.114222	0	0	0	A0A6I8PIS1;Q00796	SORD
0.110297	0.190381	1	0.891614	0.641406	0.56306	0.346921	0.379663	0.320595	0	0.355434	0.347017	0.35638	0.449516	0.302155	0.320716	0.253132	0.193268	0.199138	0.202078	0.134938	0.141766	0.19057	A0A6I8PIT3;A0A6I8PIV1;Q9P2J5	LARS1
0.185316	0	0	0	0	0	0.151909	0	0.424196	0.187965	0.951912	0.781295	1	0.947932	0.797311	0.733957	0.885862	0.560211	0.59568	0.563879	0.533078	0.612666	0.464805	A0A6I8PRM6;B1ALU3;O95490-2;O95490-5	ADGRL2
0.318278	0.78304	1	0.901436	0.622009	0.580381	0.551984	0.617042	0.535275	0.160648	0.201859	0.1382	0.170031	0.152309	0.153609	0.109502	0.0862597	0.0469833	0.0568406	0	0.0480939	0.056854	0.138406	A0A6I8PS32;Q99615	DNAJC7
0.0576173	0	0.0228034	0.0577556	0.0544541	0.136348	0.230576	0.1459	0.345012	0.0403215	1	0.847877	0.764654	0.890282	0.50869	0.419911	0.196787	0.196658	0.202062	0.147013	0.14052	0.171444	0.188244	A0A6I8PTZ8;Q9UL18	AGO1
0.799056	1	0.3115	0.125721	0	0.0271481	0.155758	0.0263721	0	0	0	0	0	0	0	0	0.178597	0	0	0	0	0	0	A0A6Q8JGF9;I3L1H5;I3L3X9;Q9BZG8;Q9BZG8-2;Q9BZG8-3	DPH1
0.0887253	0.00175088	0	0.00710029	0.00451192	0.0110351	0.0478061	0.0526384	0.137034	0.134433	0.550429	0.983705	1	0.710949	0.372685	0.265038	0.132408	0.134092	0.117085	0.0929185	0.117849	0.138529	0.0743932	A0A6Q8KRG2;Q08379	GOLGA2
0.22874	1	0.918975	0.579248	0.17414	0	0.0764103	0	0	0	0	0	0	0	0	0	0	0	0	0	0	0	0	A0A6Q8PEV5;A0A6Q8PF12;A0A6Q8PFB1;A0A6Q8PFB5;A0A6Q8PGR4;A0A6Q8PGX0;A0A6Q8PH03;Q9BYV8	CEP41
0.420014	0.612327	1	0.486994	0.849038	0.51541	0.280454	0.351687	0.304936	0	0.119294	0.18716	0	0.115322	0.0923404	0.0260114	0.306481	0.0972644	0.0145753	0	0	0.00179461	0.0347794	A0A6Q8PEX6;A0A6Q8PF66;A0A6Q8PFB7;A0A6Q8PG86;A0A6Q8PGW3;A0A6Q8PHC9;A0A6Q8PHF4;O95163	ELP1
0	0	0	0	0	0	0	0	0.0533986	0	0.0783475	0.119755	0	0.299396	0	0.493195	1	0.621458	0.442277	0.383514	0.16255	0.231642	0.165881	A0A6Q8PEX8;A0A6Q8PEZ4;A0A6Q8PFG4;A0A6Q8PGL3;A0A6Q8PGQ9;A0A6Q8PGS2;A0A6Q8PGU0;A0A6Q8PH79;A0A6Q8PH88;A0A6Q8PH97;A0A6Q8PHC1;A0A6Q8PHN7;B4DIH2;Q8TB36;Q8TB36-2	GDAP1
0.0712385	0	0	0	0	0	0.245528	0	0.368966	0.136724	0.761067	0.542786	0.720262	0.481565	0.175784	0.191512	0	0.0128343	0.190342	0.702437	0.652805	0.782853	1	A0A6Q8PEZ3;A0A6Q8PFC0;A0A6Q8PFE6;A0A6Q8PH43;B4DI28;Q9UKA9;Q9UKA9-2;Q9UKA9-3;Q9UKA9-4;Q9UKA9-5;Q9UKA9-6	PTBP2
0.329647	0	0.0464437	0.0408146	0.067698	0.165047	0.70519	0.337062	0.589211	0.0835173	0.751551	1	0.769176	0.919446	0.752586	0.66136	0.529694	0.453631	0.400418	0.272792	0.20914	0.266946	0.317254	A0A6Q8PEZ7;A0A6Q8PG30;A0A6Q8PHQ1;Q96S66	CLCC1
0.0316274	0	0.0502118	0.188451	0.0912003	0.170164	0.910321	0.355884	0.857359	0.841745	0.966701	1	0.920957	0.776237	0.408918	0.387242	0.139363	0.190267	0.155201	0.0984112	0.17265	0.242771	0.121536	A0A6Q8PF05;B4DHE8;Q96DH6;Q96DH6-2	MSI2
0.415	1	0.448264	0.375752	0.317401	0.227949	0.168141	0.257966	0.206351	0.00247928	0.0623086	0.052743	0.0488315	0.0601056	0.0301981	0.0427385	0.025832	0.0348992	0.0146804	0.013423	0	0.0145482	0.0131661	A0A6Q8PF33;A0A6Q8PGE8;H3BPK7;P49588	AARS1
0.0923376	0.758395	0.673093	0.545156	0.562569	0	0.133616	0.143972	0.299859	0.188588	0.200683	0.606171	1	0.589864	0.351487	0.485665	0.103169	0.0494133	0.139558	0.0332098	0.511278	0.624747	0	A0A6Q8PF35;A0A6Q8PFF9;A0A6Q8PG85;A0A6Q8PGM8;F5H875;F8VUA2;F8VVT7;Q9HD42	CHMP1A
0.303374	0.783774	0.754301	0.937924	0.800167	0.515402	1	0.648956	0.548457	0.10797	0.09269	0.165556	0.124817	0.129336	0.0704181	0.0945811	0.0285019	0	0.0329805	0.200599	0.0245706	0.0545514	0.00843441	A0A6Q8PF40;A0A6Q8PFC4;A0A6Q8PFY7;A0A6Q8PG00;A0A6Q8PG04;A0A6Q8PGS4;A0A6Q8PH27;A0A6Q8PH89;C9JJP5;C9JUE0;Q92734;Q92734-2;Q92734-3;Q92734-4	TFG
0.579944	0.473671	0.435405	0.363914	0.237715	0.232676	0.406872	0.38852	0.564121	0	0.851999	0.902146	0.556012	1	0.688305	0.532595	0.560169	0.424997	0.280002	0.158308	0.0439616	0.0775441	0.197486	A0A6Q8PF44;A0A6Q8PH71;A0A6Q8PHA2;A0A6Q8PHG2;Q27J81;Q27J81-2	INF2
0.453298	0.555776	0.706816	1	0.652899	0.507627	0.550329	0.274588	0.366531	0	0.401717	0.321769	0.261655	0.281133	0.0162827	0.346519	0.435856	0.228792	0	0	0	0	0.0473325	A0A6Q8PF62;A0A6Q8PG59;A0A6Q8PGP4;A0A6Q8PGY7;A0A6Q8PHC7;A0A6Q8PHH5;Q92562	FIG4
0	1	0.31698	0.313769	0	0	0	0	0	0	0	0	0	0	0	0	0	0	0	0	0	0	0	A0A6Q8PF75;A0A6Q8PG39;A0A6Q8PHI3;A4D126;A4D126-2	CRPPA
0.301292	0.421431	0.615742	0.842156	0.895059	0.777025	1	0.942965	0.820742	0.122086	0.900908	0.604731	0.365136	0.362035	0.20563	0.153192	0.121388	0	0.0125841	0	0.0494451	0.100666	0.136062	A0A6Q8PF94;A0A6Q8PGA5;O15344	MID1
0.439078	1	0.637585	0.306746	0.271796	0.10936	0.000906298	0.108836	0.149345	0	0	0	0	0	0	0.00159079	0.0692101	0	0	0	0	0	0	A0A6Q8PFA4;A0A6Q8PFD4;A0A6Q8PFI6;A0A6Q8PFL5;A0A6Q8PFT9;A0A6Q8PFW1;A0A6Q8PG02;A0A6Q8PG22;A0A6Q8PGB2;A0A6Q8PGF7;A0A6Q8PGH6;A0A6Q8PGT8;A0A6Q8PGW1;A0A6Q8PGY0;A0A6Q8PH15;A0A6Q8PH67;A0A6Q8PH70;A0A6Q8PH85;A0A6Q8PHH6;Q6UWE0;Q6UWE0-2	LRSAM1
0.524052	0.748346	0.799034	1	0.880847	0.936874	0.657883	0.528374	0.647316	0	0.937118	0.969885	0.781692	0.93669	0.550204	0.671001	0.552689	0.428766	0.356073	0.266101	0.204066	0.275412	0.582261	A0A6Q8PFA6;A0A6Q8PG37;A0A6Q8PGH7;A0A6Q8PH57;O00139;O00139-1;O00139-2;O00139-4;O00139-5	KIF2A
1	0.547587	0.298304	0.586559	0.56909	0.710979	0.408419	0.387395	0.259023	0	0.0762866	0.137586	0.178646	0.256039	0.35742	0.237245	0.276996	0.255178	0.244255	0	0.0728513	0	0.11604	A0A6Q8PFE4	ACTB
0.249946	0.776331	0.297269	1	0.628296	0	0	0	0.242739	0	0	0	0.470045	0.223517	0	0.489866	0	0	0	0	0	0	0	A0A6Q8PFF6	CAST
0.155344	0	0	0	0	0	0.851927	0.498625	0.812129	0.0756586	0.544602	1	0.898357	0.88963	0.463702	0.715221	0.405668	0.333196	0.29745	0.106525	0.0167918	0.189762	0.000790197	A0A6Q8PFH3;Q9H5K3	POMK
0	1	0.395098	0.218838	0	0	0.342236	0	0	0	0	0.0988604	0	0.346925	0	0.673405	0	0	0	0	0	0	0	A0A6Q8PFI7;A0A6Q8PG51;A0A6Q8PGP5;A0A6Q8PHJ5;Q96PU5;Q96PU5-2;Q96PU5-3;Q96PU5-5;Q96PU5-6;Q96PU5-7	NEDD4L
0.66679	0.00902107	0	0.000627619	0.00140255	0.00352815	0.0443843	0.0218476	0.0801137	0.123932	0.0845371	0.099702	0.0978986	0.120857	0.0706985	0.112505	0.0974752	0.103198	0.217309	0.297509	0.409782	0.399781	1	A0A6Q8PFJ0;P02545	LMNA
0.265097	0	0	0.0333858	0	0.0377985	0.130048	0.0451221	0.0952281	0	0.191234	0.186186	0.170423	0.315119	0.337645	0.44618	1	0.808634	0.553064	0.642459	0.288085	0.242464	0.288094	A0A6Q8PFJ4;O95140	MFN2
0.397934	1	0.65112	0.442139	0.347287	0.177266	0.123012	0.152695	0.118787	0	0.0591525	0.0466177	0.0304025	0.0944577	0.0794372	0.170309	0.23498	0.133392	0.0651055	0.061576	0.0733769	0.00668971	0	A0A6Q8PFK4;P50747	HLCS
0.334643	0.00987809	0	0.00337497	0.00333202	0.0075905	0.0901453	0.0478748	0.115608	0.0408063	0.323132	0.271375	0.27739	0.430462	0.447349	0.64917	1	0.8085	0.925595	0.833599	0.667438	0.664517	0.633258	A0A6Q8PFM5;A0A6Q8PG15;O95831;O95831-3	AIFM1
0.365302	0.379961	0.239719	0.102491	0.0326053	0.790264	0.142709	0	0.123767	0	0	0.535794	1	0.058008	0.175522	0	0	0	0.017834	0	0	0	0	A0A6Q8PFP4;H3BNC0;Q9NVM4;Q9NVM4-3;Q9NVM4-4	PRMT7
0.467426	1	0.577063	0.509762	0.45507	0.611056	0.929124	0.375732	0.411255	0.0475876	0.111439	0.175843	0.145423	0.140207	0.0480177	0.0853912	0.0114817	0	0.0110216	0.0254985	0.0101162	0.0499139	0.0271759	A0A6Q8PFU3;P43034	PAFAH1B1
0.58904	0.0158142	0	0.0305766	0.0654177	0.204523	0.594438	0.374922	0.758672	0.865892	1	0.837205	0.888495	0.843767	0.646324	0.473311	0.215621	0.226043	0.262696	0.270146	0.388117	0.320658	0.250608	A0A6Q8PG52;A0A6Q8PH84;P51149	RAB7A
0.470335	1	0.517557	0.424018	0.305556	0.27427	0.357673	0.280908	0.287107	0	0.113212	0.093848	0.0786849	0.114276	0.0212345	0.155126	0.110353	0.0719708	0.0879879	0.162252	0.092214	0.105856	0.0677545	A0A6Q8PGA8;A0A6Q8PGZ8;P41250	GARS1
0.688502	0	0.108806	0.0867438	0	0	0.445064	0	0	0	0	0.0101695	0	0.0798239	0.168295	0.167305	0.177164	0.0995137	0.176171	0.0128	0.0763658	0.102064	1	A0A6Q8PGB0;P24928	POLR2A
0.540337	0.889265	1	0.883102	0.594642	0.489061	0.245538	0.297767	0.233069	0.0597321	0.0408909	0.0401454	0.0699791	0.0711477	0.0201782	0.0697943	0.024318	0	0.00998892	0	0.0217446	0.00983319	0.0521874	A0A6Q8PGM6;Q9UJY1	HSPB8
1	0.86839	0.655468	0.103077	0.402672	0	0	0.0697678	0	0	0	0	0	0.0022491	0.760826	0.406357	0	0	0	0	0	0	0	A0A6Q8PGS5;A0A6Q8PHL9;A0A6Q8PHS7;C9JEX3;Q13614;Q13614-2	MTMR2
0.635113	0.452029	1	0.802885	0.442324	0.872657	0.381623	0.420432	0.329473	0	0	0	0	0.00792081	0.0481294	0.257505	0.122193	0	0	0	0	0	0.14629	A0A6Q8PGU6;Q8NB90;Q8NB90-2	SPATA5
0.421288	0.465417	0.863589	1	0.659917	0.375329	0.628326	0.239842	0.203712	0	0.214524	0.267716	0.0403115	0.294661	0.153437	0.221797	0.327452	0.124517	0.0215374	0.0892601	0	0	0.0643292	A0A6Q8PH13;Q86WG5	SBF2
0	0	0	0	0	0	0.527656	0.212093	0.245853	0	0.88715	0.702857	0.310396	0.986992	0.27445	0.316147	1	0.454411	0	0	0	0	0.171851	A0A6Q8PH21;B3KXX3;Q9UHW9;Q9UHW9-2;Q9UHW9-3;Q9UHW9-4;Q9UHW9-5;Q9UHW9-6	SLC12A6
0.370642	0.260736	0.0836088	0.0737895	0.0342518	0	0.072063	0.0268257	0.0931105	0.150893	0.0405486	0.0789929	0.131081	0.231532	0.289344	0.584235	1	0.914881	0.808916	0.426882	0.47778	0.734912	0.454439	A0A6Q8PH91;Q9BQ69	MACROD1
0.469674	0.0129715	0	0	0	0	0.0189112	0	0.0202964	0	0.01795	0.0782761	0.0806925	0.148933	0.323716	0.0942298	0.175059	0.156628	0.315535	0.147045	0.18671	0.214435	1	A0A6Q8PHA4;P46100;P46100-2;P46100-3;P46100-4;P46100-5	ATRX
0.822129	0.264974	0.420729	0.595175	0.194644	0	0.0869254	0.0115328	0.038478	0	0.203793	0.0362813	0.056352	0.172839	0.0590647	0.125353	0.274203	0.0941421	0.174212	0.212537	0.141592	0.188872	1	A0A6Q8PHK0;Q14669-2	TRIP12
0.397504	0.991349	1	0.787141	0.512364	0.300428	0.210137	0.364735	0.219368	0.0832593	0.207855	0.0950376	0.0495002	0.0804172	0.0656673	0.0649253	0.0681452	0.0394578	0.0442345	0.183303	0	0.120062	0	A0A6Q8PHP0;P49902;P49902-2	NT5C2
0.144988	0	0	0	0	0	0.230393	0.059501	0.408462	0	0.625095	0.853911	0.702708	0.915663	0.706885	0.709664	1	0.716951	0.434789	0.392958	0.246965	0.32624	0.463967	A0AVL1;F8WC54;Q13443;Q13443-2	ADAM9
0.379901	1	0.523037	0.386409	0.268275	0.231541	0.144441	0.20292	0.155316	0	0.0596155	0.0572655	0.0458281	0.074038	0.0451262	0.0666238	0.0554359	0.0542832	0.0540455	0.0378256	0.0308483	0.0599945	0.0865946	A0AVT1	UBA6
0.580591	0	0	0	0	0	0	0	0	0	0	0	0	0	0	0	0.282385	0	0.554352	0	0	0.0223729	1	A0JLT2;A0JLT2-2;J3KR33	MED19
0.1039	0	0	0	0	0	5.05434e-05	0	0	0	0.0728239	0.0971791	0.166959	0.202027	0.288922	0.541897	1	0.891486	0.745412	0.699774	0.485138	0.530549	0.550978	A0PJW6	TMEM223
0	0	0	0	0	0	0.265102	0	0.984567	0	0.576898	1	0.907358	0.583585	0.098109	0.232186	0	0	0	0	0	0	0	A0PJZ3	GXYLT2
0.20302	0	0	0	0	0.0936029	0.635963	0	0.289892	0	0.0668794	0.990515	0.396735	1	0.530149	0.521387	0.422873	0.306927	0	0	0	0	0	A0PK00	TMEM120B
0.0348432	0	0	0	0	0.0327739	0.128377	0.117351	0.32761	0	0.753498	0.907037	0.701637	0.901569	0.468607	0.798201	1	0.795006	0.449737	0.301636	0.186428	0.221643	0.241609	A1A5C7;C9J4Z0	SLC22A23
0.201174	0	0.00608425	0.0378131	0.0309789	0.114669	0.64932	0.225063	0.379507	0.0536456	1	0.691354	0.44373	0.668019	0.45562	0.394653	0.287446	0.185637	0.209926	0.17253	0.127931	0.133356	0.155936	A1L0T0	ILVBL
0.783114	0.634626	1	0.856218	0.749468	0.769764	0.526843	0.620701	0.490387	0	0.268225	0.485258	0.320463	0.376173	0.307524	0.41138	0.271363	0.256729	0.248183	0	0.0669411	0.140571	0.452235	A1X283	SH3PXD2B
0	0	0	0.113971	0	0	0.842039	0	0.686686	0	0.122014	1	0.912693	0.851108	0.360848	0.857331	0.370933	0	0.187759	0	0	0.325336	0	A1XBS5;A1XBS5-2;A1XBS5-3;A1XBS5-4;E5RGD0;E5RID3;H0YC32	FAM92A;FAM92A;FAM92A;FAM92A;CIBAR1;CIBAR1;CIBAR1
0.763444	1	0.675355	0.299689	0.29588	0.20715	0.501247	0.0767962	0.137495	0	0	0.166224	0	0.322901	0	0	0	0	0	0	0	0	0	A2A2L4;Q5JX74;Q9NUS5	AP5S1
1	0.515501	0.373955	0.690699	0.497346	0.387486	0.21583	0.106906	0.115503	0	0.362905	0.0410082	0.15806	0.170697	0.00505108	0	0.127404	0.0451353	0	0.22953	0.200274	0.210252	0.0353393	A2A2Q9;Q9Y312	AAR2
0.119682	0	0	0	0.00973729	0.0957511	0.169877	0.154397	0.343342	1	0.235053	0.642601	0.703248	0.608507	0.585768	0.556583	0.409197	0.388581	0.29585	0.200381	0.202997	0.364105	0.171038	A2A2V1;P04156	PRNP
0.635917	0	0	0	0	0	0	0	0	0	0	0	0	0	0	0	0	0	0	0	0	0	1	A2A2V2;P42696;P42696-2	RBM34
0	1	0.753599	0.574489	0	0.0456254	0	0	0	0	0	0	0	0.0635964	0	0	0	0	0	0	0	0	0	A2A376;O95786;O95786-2	DDX58
0.127438	0	0	0	0	0	0	0	0	0	0	0	0	0	0	0	0	0	0	0	0.0311945	0	1	A2AB05;Q14676;Q14676-2;Q14676-3;Q14676-4	MDC1
0.463799	0.0819547	0.0499932	0.178865	0.428902	0.340751	0	0.226581	0.623863	0	0.566558	0.714781	0.788679	0.680351	0.457912	0.491052	0.327936	0.295263	0.315062	0.587872	0	0.455494	1	A2IDA3;P29372;P29372-2;P29372-4;P29372-5	MPG
0.878716	0.93503	1	0.39059	0.202026	0	0.864394	0.403091	0	0	0	0	0	0	0	0	0	0	0	0	0	0	0.96339	A2RQR6;Q96EI5;Q96EI5-2	TCEAL4
0.229266	0	0.0247432	0.0179097	0.00826199	0.0838542	0.25413	0.162885	0.216992	0.079878	1	0.45629	0.284684	0.603651	0.438948	0.277803	0.320726	0.275077	0.246468	0.0910883	0.0671772	0.13264	0.214775	A2RRP1;A2RRP1-2	NBAS
0.134067	0.158602	1	0.914939	0.617305	0.397013	0.320121	0.410573	0.502231	0.391818	0.46664	0.683749	0.609361	0.615401	0.521638	0.5277	0.443258	0.322907	0.353808	0.188055	0	0.184577	0.150048	A2RTX5;A2RTX5-2	TARS3
0.190482	1	0.712683	0.454727	0.34649	0.173291	0	0.23305	0.15552	0	0	0	0	0	0	0	0	0	0	0	0	0	0	A2RUC4;A2RUC4-2	TYW5
0.0538812	0	0	0	0	0	0.0066409	0	0	0	0	0.912123	0.430973	0.675294	0.666304	0.401938	1	0.698084	0	0	0	0	0.224764	A2VDJ0;A2VDJ0-3;A2VDJ0-5	TMEM131L
1	0.641709	0	0.44812	0.240579	0	0	0	0.0945223	0	0	0	0	0.0887266	0	0.0635466	0.555511	0	0.171486	0	0	0.219563	0.228129	A3KFL2;Q13868;Q13868-2;Q13868-3	EXOSC2
0.30069	0.0930222	0.101276	0.058108	0.0458668	0.102816	0.115236	0.0896462	0.102818	0	0.132927	0.133681	0.139094	0.228611	0.291227	0.477798	1	0.768745	0.722889	0.52772	0.304301	0.324663	0.403758	A3KMH1;A3KMH1-3	VWA8
0.137163	0.0864175	0.0424678	0.0971968	0.0587952	0	0.037528	0	0.0513697	0	0.0813032	0.0922345	0.100888	0.162438	0.253275	0.469771	1	0.760533	0.717784	0.275399	0.266232	0.299029	0.378658	A4D1E9	GTPBP10
0.241388	0.196431	0.678602	0.460757	0.294186	0.346289	0	0.160992	0.0458077	0	0.708109	0.532748	0.367695	0.85389	0.676809	0.673754	1	0.807586	0.560528	0.481973	0.0585199	0.0953606	0.24401	A4D1P6;A4D1P6-2;C9J1X0	WDR91
0	0	0	0.0478965	0.247356	0.315447	0.503552	0.266687	0.67193	0.262835	0.589825	0.483826	1	0.564713	0.0310731	0.256188	0	0.00211734	0	0.184801	0.188029	0.349514	0	A4D1S5;A4D1S5-2	RAB19
0.0314396	0.240543	0.122046	0.420002	0.153269	0.105481	0.608499	0.250106	0.773863	1	0.683384	0.433436	0.519694	0.619048	0.147838	0.659621	0.010828	0.226663	0.0822724	0.29517	0.455492	0.599848	0	A5D8V6;F5H4Q5	VPS37C
0.0949992	0	0	0	0	0	0.323419	0.145507	0.523598	0	0.582298	1	0.809236	0.808781	0.182842	0.47014	0.387261	0.138843	0.0392213	0.208355	0.118019	0.146712	0	A5PLL7;A5PLL7-2	PEDS1
0.840295	0.330937	0.745237	0.621231	0.275513	0.308722	1	0.539155	0.801534	0	0.0564751	0.160104	0.388486	0.302238	0	0.0330982	0	0	0.0295626	0	0	0	0	A5PLN9;A5PLN9-2;A5PLN9-4;A5PLN9-5	TRAPPC13
0.2138	0.234594	0.247174	0.287582	0.192783	0.18858	0.337681	0.153845	0.269802	0	1	0.539364	0.4001	0.557083	0.358738	0.297707	0.203291	0.171186	0.127695	0.151626	0.10511	0.106217	0.14027	A5YKK6;A5YKK6-2	CNOT1
0.190906	0	0.0103989	0.0330671	0.0294518	0.0685703	0.348589	0.224605	0.527711	0.846836	0.742462	0.941445	1	0.753231	0.65001	0.693461	0.47972	0.479358	0.522767	0.437258	0.571046	0.630997	0.417311	A6NC48;Q10588	BST1
0.31408	1	0.852978	0.7865	0.759389	0.582023	0.307445	0.446596	0.461964	0.24369	0.0902069	0	0.0725191	0.0667782	0.0282715	0	0.0720902	0.0297641	0.099552	0.232708	0.12425	0.358258	0.835349	A6NCC9;C9JHT9;C9JJV1;E9PME3;Q9Y5U2;Q9Y5U2-2	TSSC4
0.0361967	0.151871	0.148754	0.456324	0.614105	0.542257	1	0.394151	0.704946	0.609537	0.942313	0.492799	0.546597	0.357183	0.146627	0.169009	0.0701455	0.0724699	0.0783847	0	0.202068	0.152251	0.0365484	A6NCE7;H3BTL1;Q9GZQ8	MAP1LC3B2;MAP1LC3B;MAP1LC3B
1	0.838938	0.482804	0.417952	0.249238	0.119445	0.179638	0.637053	0.334971	0.0426275	0	0.0580402	0	0.0743661	0.0885296	0.0231921	0	0.0432859	0.017218	0	0	0.0495095	0	A6NDG6	PGP
0.635714	1	0.73708	0.43151	0.506943	0.611247	0.033361	0.402714	0.218958	0	0	0.0552023	0.0930231	0.108815	0.0685838	0.0971332	0.0955472	0.0986027	0.0830213	0	0	0.0577902	0.0934025	A6NDU8	C5orf51
0.365036	0	0	0	0	0	0	0	0.0748601	0	0	0.0672797	0.0758221	0.0898308	0	0.111998	0.186552	0	0	0	0.243783	0.258537	1	A6NEL0;A6NL93;P05114	HMGN1
0.422393	0.00120057	0.018204	0.0297329	0	0.015243	0.0391431	0.00157981	0.0798135	0	0.0579471	0.0898346	0.0977116	0.114046	0.00116209	0.0960632	0.0862898	0.0747312	0.23751	0.257861	0.452186	0.541164	1	A6NEM2;P51610;P51610-2;P51610-4	HCFC1
0.696867	0	0.0723233	0	0	0	0.127191	0	0	0	0	0.132112	0.0485764	0.18447	0	0	0.316603	0.0898916	0.253152	0.262151	0	0.293862	1	A6NF01;A8CG34;A8CG34-2	POM121B;POM121C;POM121C
0.340219	0.167081	0.586752	0.492549	1	0.536681	0.291116	0.551052	0.735826	0.0791239	0.234069	0.383825	0.192218	0.199245	0.23173	0.266068	0.134296	0.1503	0	0	0	0	0.0136358	A6NFV8;D6RCT8;Q96EV8;Q96EV8-2	DTNBP1
0.165841	0	0.0464069	0.050312	0	0	0	0	0.10121	0	0.111754	0.0906185	0.13129	0.14213	0.255436	0.481607	1	0.920343	0.752183	0.450071	0.619992	0.729187	0.353546	A6NFY7	SDHAF1
0.20462	0.575503	1	0.930911	0.986023	0.974655	0.742742	0.601781	0.472347	0.100874	0.173033	0.156458	0.196977	0.190399	0.0707221	0.118287	0.117823	0.0850329	0.0328639	0	0.0398219	0.0693111	0.0319149	A6NGJ0;P51808	DYNLT3
0.333106	1	0.741925	0.980159	0.61004	0.110977	0.0428192	0.0679239	0.157772	0.177606	0	0.0301956	0.0115871	0.00576729	0	0.00991896	0	0	0	0	0	0	0	A6NGP5;H3BU16;Q9H910;Q9H910-2;Q9H910-3	JPT2
0.137149	0	0.0100085	0.0659935	0.100806	0.317961	1	0.490633	0.76929	0.0329122	0.917276	0.671874	0.512296	0.627615	0.323446	0.478816	0.388914	0.287917	0.217805	0.204895	0.171655	0.247765	0.222776	A6NGW1;C9JST7;E9PIZ0;O95070	YIF1A
0.660844	0.363604	0.600353	0.200409	0.829251	1	0.262129	0.500626	0.588874	0	0.534499	0.264389	0.234632	0.567075	0	0.31432	0.228966	0	0	0	0	0	0	A6NHG8;H0YL25;Q13114	TRAF3
0.251704	1	0.784928	0.479691	0.396436	0.318879	0.599652	0.422611	0.203273	0	0.160815	0.191949	0.171372	0.270588	0.165256	0.146464	0.0671766	0.0398303	0	0.0320661	0.0778838	0.19306	0.150411	A6NHJ8;A6NMA8;A6NND8;H7C3I5;O95825	CRYZL1
0.0886613	1	0.69058	0.142175	0.323832	0.032101	0.0349023	0.268648	0.141347	0.0535836	0.0119688	0.0588671	0.0291019	0	0	0.0333742	0.0273768	0.0214459	0.0290601	0.1077	0	0.00703465	0.010071	A6NHL2;A6NHL2-2	TUBAL3
0.432067	0	0	0	0	0	0.0064527	0	0.0200524	0	0	0.0303573	0.0157541	0.077652	0	0.0880702	0.105313	0.0959377	0.277666	0.0875741	0.0741428	0.0993642	1	A6NHR9;A6NHR9-2	SMCHD1
0.142218	0	0	0	0	0	0.181861	0	0.185592	0.0469317	0.403512	0.717524	0.952594	1	0.726524	0.883688	0.617058	0.452689	0.437923	0.434453	0.528978	0.407489	0	A6NI79	CCDC69
0.632732	0.714201	0.277352	1	0.873439	0.363225	0.475639	0.599346	0.339865	0	0.225216	0.284308	0.0927085	0.165532	0.117004	0.169506	0.0437605	0	0	0.134607	0.0122644	0.145242	0.0453955	A6NIH7	UNC119B
0.140701	0.14096	1	0.841476	0.415784	0	0.183684	0.0550816	0.262184	0	0	0	0	0	0	0.100382	0	0	0.422337	0	0	0	0	A6NIT2;A6NMN0;P46020;P46020-2;P46020-3	PHKA1
0.551863	0.862045	0.67494	0.712642	0.45516	0.405878	0.914504	0.462948	0.453552	0	1	0.811317	0.57994	0.760939	0.392498	0.39551	0.290741	0.194107	0.170644	0.179466	0.0493443	0.070854	0.136451	A6NIW2;Q5JSL3	DOCK11
0.513754	1	0.697765	0	0.209625	0	0.420681	0.0897755	0.615649	0	0.555217	0.773165	0.665569	0.36037	0	0.0234916	0.232729	0	0	0	0	0	0.355423	A6NIZ0;Q9GZM8;Q9GZM8-2;Q9GZM8-3	NDEL1
0.314988	0.700187	0.988712	1	0.835194	0.820891	0.49459	0.678752	0.51223	0.0151578	0.0738277	0.0554152	0.0752548	0.0587764	0.0132131	0.0398293	0.0140108	0.0206806	0	0.103069	0.0553738	0.162257	0.158725	A6NJA2;P54578;P54578-2;P54578-3	USP14
0.107596	0	0	0	0	0	0.146049	0	0.163446	0	0.401272	1	0.894593	0.751502	0.205511	0.363436	0.139439	0.225937	0.0809887	0	0	0.0754419	0	A6NJX0;Q9H4F1	ST6GALNAC4
0.369725	0.0841196	0.121955	0.101693	0.0434066	0.0405957	0.0934017	0.25781	0.101346	0	0.209641	0.165702	0.147679	0.233387	0.113414	0.19211	0.208397	0.184924	0.180764	0.200098	0.204167	0.40552	1	A6NKT7;J3KNE0	RGPD3
0.130104	0	0.040024	0.0629668	0.0834069	0.131198	0.391573	0.507483	0.702694	0.502506	0.523994	0.763081	0.500442	0.707546	0.334378	0.485393	0.244542	0.235132	0.214156	1	0.079915	0.0978765	0.219398	A6NLH6;Q9P003	CNIH4
0.440334	0.974079	0.9183	0.709775	0.659046	0.830148	1	0.661459	0.707752	0	0.273231	0.362274	0.313072	0.322266	0.190207	0.383832	0.256243	0.223636	0.227208	0.116544	0.265186	0.32627	0.25246	A6NMH6;Q92599;Q92599-2;Q92599-4	SEPTIN8
0.489319	0.0278154	0.00400695	0.0128124	0	0	0.0882669	0.169798	0.414088	0.128925	0.853249	0.78155	0.594009	1	0.847774	0.931783	0.459254	0.554321	0.639696	0.319676	0.539996	0.301048	0.238984	A6NMH8;E9PIF1;E9PJK1;E9PRJ8;H0YDJ9;H0YDL9;P60033	CD81
1	0.342944	0.365041	0.710348	0.531212	0.557028	0.514941	0.210203	0.372978	0	0.0717518	0.162315	0.135453	0.260205	0.159407	0.319423	0.238836	0.125349	0.0897042	0	0.128582	0.184651	0	A6NML8;C9J6U3;K4DI95;O60879;O60879-2;O60879-3	DIAPH2
0.453499	0.843691	0.679926	1	0.88301	0.270935	0.20563	0.245186	0.249077	0.332047	0	0	0	0	0	0	0	0	0	0	0	0	0	A6NMQ3;O43768;O43768-2;O43768-3;O43768-4;O43768-9;Q5T5H1	ENSA
0.63669	0.0803159	0.0903364	0.07825	0.0318892	0.0156571	0.00609155	0.0330866	0.00724227	0	0	0.0623351	0.0587302	0.0647735	0.0318306	0.11329	0.18897	0.144157	0.240471	0.147939	0.218057	0.323835	1	A6NNK5;Q12888;Q12888-2;Q12888-3	TP53BP1
0.431365	1	0.384726	0.602555	0.385423	0.371191	0.175193	0.289241	0.242799	0.0764313	0.289039	0.100515	0.119246	0.0886177	0.0131947	0.104252	0.0170216	0.061724	0	0.174299	0.22442	0.23934	0.136605	A6PVH9;B0QZ18;F2Z2V0;Q99829	CPNE1
0.300041	0.733689	1	0.611115	0.189391	0	0	0.164901	0.0774255	0	0	0.0964166	0.114636	0.153469	0.128393	0	0	0	0	0	0	0.0538377	0	A6PVK2;Q5QPC2;Q9BTX7	TTPAL
0.108733	0.052828	0.02973	0.0690915	0.0630983	0	0.0494489	0.24397	0.481567	1	0.214374	0.403531	0.492919	0.428528	0.495815	0.416358	0.290275	0.353063	0.304628	0.0947659	0.103937	0.243178	0.0881595	A6PWM2;Q6UXH1;Q6UXH1-2;Q6UXH1-3;Q6UXH1-4;Q6UXH1-5;Q6UXH1-6	CRELD2
1	0.286103	0.416068	0.322963	0.138571	0.784846	0.0530775	0.04543	0	0	0	0.187861	0.0907757	0	0	0.13134	0	0	0	0	0	0	0	A7E2V4;A7E2V4-2;A7E2V4-3;A7E2V4-4;A7E2V4-5;H7C453;S4R393;S4R3B3;S4R3H3;S4R3U7;S4R410	ZSWIM8
0.663491	1	0.766205	0.648469	0.675505	0.565605	0.504909	0.362968	0.355526	0	0.194545	0.188816	0.227651	0.224068	0.174681	0.247819	0.117864	0.140746	0.145046	0	0.0734533	0.117381	0.0709686	A8K7Q2	HSPA8
0.278574	1	0.567158	0.685943	0.720647	0.152009	0.292736	0.10855	0.100993	0	0.0125649	0	0.11307	0	0	0	0	0	0	0	0	0	0	A8KAH6;Q16082	HSPB2-C11orf52;HSPB2
0	0	0	0	0	0	0	0	0.281735	0	1	0.791766	0.788806	0.793015	0.464545	0.372732	0.0260944	0	0.108369	0.0873719	0.0670327	0.0688033	0.0195574	A8MQB8;G3V0J0;Q06787-2	FMR1
0.334386	0	0	0	0.231435	0.0896312	0.138866	0.369705	0.206611	0.137635	0.0942173	0.316791	0.33075	0.407053	0.450428	0.744407	0.724721	0.840733	0.813995	0.841267	0.735729	1	0.31002	A8MTT3	CEBPZOS
0.231406	1	0.518994	0.526739	0.510398	0.303892	0.327815	0.592055	0.45384	0.471616	0.140719	0.169398	0.119431	0.0656679	0	0.0690298	0.0082528	0.000849226	0.0913619	0.131946	0.261284	0.598246	0.927331	A8MU27;A8MUA9;P55854;P55854-2	SUMO3
0.439327	1	0.838718	0.684132	0.696727	0.775305	0.95326	0.586116	0.549264	0.156682	0.111831	0.456084	0.392298	0.27784	0.198664	0.122496	0.0780128	0.114747	0.125033	0	0.000639622	0.0696199	0.0145324	A8MUM1;Q53HC9	EIPR1
0.368638	0	0	0	0.0343685	0.0474587	0.360621	0.119168	0.24163	0	0.0313491	0.226478	0.394156	0.415865	0.432433	0.783718	0.869449	0.808045	1	0	0.12128	0.356008	0.329099	A8MV81;C9JAW5;C9JNU6;Q9Y241;Q9Y241-2	HIGD1C;ENSG00000280571;HIGD1A;HIGD1A;HIGD1A
0.272903	0.0774287	0	0.0453191	0	0.12373	0.257608	0.122585	0.240079	0	0.420822	0.630107	0.658273	0.899174	0.910037	0.849728	0.956895	1	0.697414	0.354728	0.183427	0.18845	0.174859	A8MVW0	FAM171A2
0	0	0	0	0	0	0.152397	0	1	0	0.239675	0.114168	0	0	0	0	0	0	0	0	0	0	0	A8MVZ6;Q96G01;Q96G01-3;Q96G01-4	BICD1
0.551229	0.0375058	0.012951	0.00646478	0.0225381	0	0.0583119	0.0124941	0.0624119	0.0885023	0.0308279	0.0693378	0.0830396	0.0966925	0.0376593	0.0786072	0.0905934	0.0841191	0.200034	0.280537	0.34054	0.390445	1	A8MWD9;P62308	SNRPGP15;SNRPG
0.0496161	0.694256	0.595723	1	0.896797	0	0.000859087	0.509979	0.594334	0.672304	0.439621	0.373412	0.404073	0.391704	0.219559	0.366183	0.056153	0	0	0.0402688	0.167516	0.224834	0	A8MWR2;J3KSA3;Q8TF74;Q8TF74-2	WIPF2
0.0523775	0	0	0.0712295	0.0424285	0.120655	0.351838	0.251777	0.462518	0.10157	0.913375	1	0.669307	0.701252	0.386191	0.297289	0.272708	0.235381	0.162142	0	0.0218042	0.0811138	0.0503472	A8MWY0	ELAPOR2
0.391157	0.369948	0.175439	0.683817	0	0	0	0	0.049574	0	1	0.151494	0.185915	0.203729	0	0.159143	0.275246	0.17585	0.432235	0.638889	0.419556	0.353564	0.581205	A8MX75;E7EVE9;P18074	ERCC2
0	0.739178	1	0.820171	0.458037	0.405254	0.993946	0.597257	0.669778	0	0.755552	0.367941	0.388164	0.251775	0.0160932	0.0782957	0.0299226	0.00133435	0.0452314	0	0	0	0.00136695	A8MXB7;Q9Y343;Q9Y343-2	SNX24
0.29972	0.118251	0.0420378	0	0.0138501	0.00306654	0.0150431	0.0376254	0.0841905	0.00191039	0.212935	0.24641	0.281193	0.352196	0.47531	0.726427	1	0.782391	0.844666	0.788822	0.674687	0.613405	0.454144	A8MXV4	NUDT19
0.152179	0	0	0.0518687	0.0357644	0.225107	0.898853	0.399121	0.853211	0.774315	0.937494	0.867363	1	0.848503	0.722642	0.591355	0.332303	0.434738	0.384059	0.338671	0.513465	0.597001	0.378268	A9X3U0;Q96GF1	RNF185
0.726382	0	0	0	0	0	0	0	0	0	0	0	0	0	0	0.254405	0.247169	0	0.377688	0	0	0	1	A9Z1X7;E9PCT1;M0R088;Q8IYB3;Q8IYB3-2	SRRM1
0.926239	0.511246	0.890971	0.792626	0.373526	0.312183	0.422829	0	0.721868	0	0.564326	0.916407	0.687687	1	0.3344	0.707748	0.232784	0	0.406281	0.356508	0	0	0.481456	B0QY34;B0QY35;H7BYT1;P48730;P48730-2;P49674	CSNK1E;CSNK1E;CSNK1D;CSNK1D;CSNK1D;CSNK1E
0.0689003	0	0.426841	0.790375	0.750407	0.906481	1	0.555711	0.680756	0.0807168	0.753958	0.567212	0.394967	0.442775	0.261704	0.254576	0.207433	0.173547	0.166867	0.146676	0.114631	0.133058	0.130506	B0QY89;Q9Y262	EIF3L
0.420384	0.256006	0.525601	0.453917	0.160788	0	0	0.19465	0.34988	0	0.4096	0.703927	0.353669	0.633267	0.532406	0.632129	1	0.632221	0.605281	0	0	0	0	B0QY95;Q9NQG6	MIEF1
0.871	0.272916	0.245517	0.252533	0.529509	0.541044	0.0186863	0.592346	0.456268	0.0276846	0.357278	0.385566	0.361042	0.299062	0.379265	0.180602	0.255668	0.267802	0.409147	0.763518	0	0.129299	1	B0QYK0;Q01844;Q01844-3;Q01844-5;Q01844-6	EWSR1
0.584687	1	0.488136	0.59284	0.562354	0.419509	0.296827	0.35604	0.398929	0.0767993	0.123318	0.112513	0.10988	0.0949576	0.039973	0.0697721	0	0.00494136	0.0806524	0.150447	0.316984	0.510787	0.46204	B0QYN7;H3BQQ9;P63279	UBE2I
0.224125	0	0	0.0986057	0	0	0.151851	0	0.82973	0	0.189293	0.417654	0.301636	0.52517	0.445274	0.891997	1	0.829114	0.669471	0.0225424	0.0255292	0.0830871	0.207143	B0QYW5;F6RTR7;O43808	SLC25A17
0.228867	0	0	0	0.00858363	0.198025	1	0.456741	0.300948	0.108186	0.713814	0.702785	0.640745	0.783988	0.587491	0.467225	0.361023	0.300117	0.389949	0.397839	0.396657	0.226892	0.419564	B0QZ43;O75477	ERLIN1
1	0	0.00515613	0.0166605	0.0276585	0.104992	0.757138	0.134617	0.309988	0.226864	0.265037	0.234608	0.185824	0.227372	0.157241	0.235824	0.309381	0.236427	0.454434	0.549451	0.527386	0.451385	0.512801	B1AH87;P30536	TSPO
0.707723	0	0.672807	0.152204	0.587733	0	1	0.665128	0.561157	0	0.270792	0.397963	0.449595	0.206865	0.234504	0.280241	0	0	0	0.100788	0	0	0	B1AKL4;Q9NRA8;Q9NRA8-3	EIF4ENIF1
0.222804	0.490338	0.611829	0.623927	1	0.486649	0.362589	0.760132	0.458037	0.828719	0.183416	0.405424	0.147602	0.113775	0	0.0686399	0.0733375	0.00846819	0	0	0	0.044739	0.0480738	B1AKR6;Q9NP97	DYNLRB1
0.23034	0	0.375165	0.0734949	0.174198	0	0	0.0694245	0.177557	0	0.0973246	0.195756	0.259185	0.270873	0.501556	0.693005	0.879898	0.874744	0.845205	0.792892	0.82242	1	0.490441	B1AL05;H0Y6Y8;H0YBU8;Q8N983;Q8N983-2;Q8N983-3;Q8N983-4;Q8N983-6;Q8N983-7	MRPL43
0.167382	0.850288	0.956726	1	0.351745	0.225433	0.0573522	0.288091	0.157347	0	0	0	0	0	0	0	0	0	0	0	0	0	0	B1AL69;Q7L3B6	CDC37L1
1	0.937629	0.640601	0.280237	0.148552	0	0.17618	0.139342	0.487335	0	0.411207	0.360155	0.223004	0.476063	0.606962	0.434733	0.484303	0.621605	0.358084	0	0	0.242716	0	B1AL79;Q16513;Q16513-2;Q16513-3	PKN2
0.180225	0.139535	1	0.853301	0.599648	0.417548	0.244403	0.375896	0.188226	0	0.025393	0.0391812	0.0155065	0.0257435	0.0206352	0.025101	0.0422101	0.0313967	0.0258311	0.0341595	0.00458957	0	0.00545404	B1ALA9;P60891	PRPS1
1	0.317733	0.646674	0.406312	0.324419	0.168515	0.147883	0.515519	0	0	0	0	0	0	0	0	0	0	0	0	0	0	0	B1ALD0;Q9Y6B7	AP4B1
0.248358	0.111215	0.0429869	0.0369221	0	0.00739507	0.0655898	0.0683914	0.197448	0.144732	0.297425	0.374797	0.613668	0.741797	0.816094	1	0.62389	0.684659	0.680254	0.533773	0.563818	0.619737	0.2842	B1ALH6;O14832	PHYH
0	0	0	0	0	0	0.572684	0.121562	0.515531	1	0.428547	0.441416	0.49344	0.33415	0.117126	0.202771	0	0.0167388	0.0170752	0.0315313	0.161333	0.201496	0.0340987	B1ALM5;Q9P0T7	TMEM9
0.103331	0	0	0	0	0	0.380488	0	0.343201	0	0.433013	1	0.279199	0.303426	0.253256	0.297833	0.0736506	0.148316	0.155508	0	0	0.234585	0	B1AMF0;Q8N2K1;Q8N2K1-2;Q8N2K1-3	UBE2J2
0.0950856	0.388861	0.644803	0.230745	1	0	0.312403	0.0550066	0.188358	0	0	0	0	0	0	0	0.0161895	0.0394093	0.023268	0	0	0	0	B1AMN7;Q9P2B4	CTTNBP2NL
0	0.638315	0.992265	0.412307	0	0	0.308327	0	0.967013	0	0.356058	0.757509	0.683039	0.732027	0	1	0.590702	0	0	0	0	0	0	B1AMS2;Q14141;Q14141-2;Q14141-4	SEPTIN6
0.596704	0	0	0	0.145572	0	0.0270288	0	0.200937	0.12975	0.101492	0.222858	0.254819	0.179559	0.136656	0.334129	0	0.294106	0.29424	1	0.934274	0.616467	0.946997	B1AMU3;B1AMU4;Q9Y3B2;R4GMQ7;R4GNH9	EXOSC1
0	0	0	0	0	0	0.105623	0.0315967	0.170171	0.564247	0.519075	0.483485	0.575109	0.567673	1	0.48599	0.833722	0.758136	0.569376	0.308001	0.505841	0.563281	0.216788	B1AMW1;P19256;P19256-2;P19256-3	CD58
0.449023	1	0.532321	0.502906	0.389677	0.24345	0.25709	0.233869	0.195344	0.0416448	0	0.065505	0.0664549	0.100689	0.13147	0.254212	0.487134	0.444714	0.342066	0.221275	0.275518	0.269497	0.20431	B1ANH0;B1ANH2;Q16774;Q16774-2	GUK1
0	0	0	0	0	0	0	0	0.715623	0	0.42917	0.943957	0.92383	1	0.644468	0.84052	0.335807	0	0.20087	0	0.0425294	0.360915	0	B1AP13;H3BLV0;H7BY55;P08174;P08174-2;P08174-3;P08174-4;P08174-5;P08174-6;P08174-7	CD55
0.0282143	0	0	0	0	0.0827673	0.159564	0	0.127567	0	0	0.674049	1	0.0147087	0.209803	0.598711	0	0.327372	0.0328872	0	0	0.17455	0	B1AP22;E5RG63;E7ES96;P49768;P49768-2;P49768-6;P49768-7;P49810;P49810-2;P49810-3	PSEN2;PSEN2;PSEN1;PSEN1;PSEN1;PSEN1;PSEN1;PSEN2;PSEN2;PSEN2
0.402952	0.940555	1	0.930963	0.590605	0.488789	0.095719	0.493623	0.513978	0.149462	0.182206	0.237121	0.246185	0.236668	0.179033	0.187116	0.437146	0.241841	0	0.018132	0.138359	0.14728	0.108763	B1AUU8;P42566	EPS15
0	0	0	0	0	0	0.130318	0	0	0	0	0	0	0.242763	0	0	0.129351	0	0	0	0.820818	1	0.430082	B1AVT0;P49760;P49760-3	CLK2
0.621571	0.814088	1	0.601642	0.40274	0.171922	0.0970032	0.288999	0.259775	0	0.130102	0.126101	0.144006	0.123429	0	0.124797	0.0920855	0.0809154	0.0627813	0.070754	0.00964634	0.0814312	0.109874	B1AXG1;B4DG22;B7ZB17;P51812	RPS6KA3
0.666259	0	0.0411193	0	0	0.028311	0.0460668	0.00727089	0.0996828	0.0192537	0.0772671	0.0792218	0.105094	0.131194	0.0706196	0.120454	0.105137	0.10749	0.267298	0.251248	0.382021	0.382881	1	B2R5W2;B4DY08;G3V4C1;G3V4W0;P07910-2	HNRNPC
0.26554	0.107974	0.611813	0.637817	0.726703	0.393485	0.145424	0.3319	0.437915	0	0.0217385	0.117494	0.146691	0.151447	0.119749	0.16278	0.587095	0.0224867	0.135107	0.515194	0	0.301632	1	B2WTI3;B2WTI4;K7EJU9;Q6NYC1;Q6NYC1-2;Q6NYC1-3	JMJD6
0	0	0	0	0	0	0	0	0.372595	0	0.619075	1	0.925285	0.680162	0	0.311817	0	0	0	0	0	0	0	B3EWF7	EPM2A
0.128725	1	0.54271	0.331746	0.0873978	0	0	0	0	0	0	0	0	0	0	0	0	0	0	0	0	0	0	B3KN26;Q5W125;Q9NWW6;Q9NWW6-2	NMRK1
0	1	0.825187	0.108177	0	0	0	0	0	0	0	0	0	0	0	0	0	0	0	0	0	0	0	B3KNX7;E9PM17;Q13153;Q13153-2	PAK1
0.557637	0	0	0	0	0	0	0	0	0	0	0.025912	0	0	0	0.248756	0	0.170656	0	0	0	0	1	B3KQH5;G5E9X1;Q9UL03;Q9UL03-3	INTS6
0	0	0	0	0	0	0	0.499472	0	0	0	0	0	0.0225037	0.368211	0	0.587782	0.240891	0.974764	0	0	0	1	B3KQJ8;H3BUD5;I3L3C2;Q96MX0	CMTM3
0.334064	0	0	0	0	0	0	0	0	0	0	0.0956374	0.0538504	0.298777	0.0202428	0.50589	1	0.358092	0.427713	0.325673	0.0835772	0.0561718	0.0417108	B3KUS5;Q70CQ3	USP30
0.252459	1	0.518324	0.460658	0.336698	0.15663	0.485776	0.234309	0	0	0	0.011122	0.0220337	0.00151335	0.235391	0.000138208	0.145959	0.0152822	0	0	0	0	0.120221	B3KVY5;F5GWA4;F5GWK6;F5H268;Q9H3F6;Q9H3F6-2;Q9H3F6-3	KCTD10
0.566964	0	0	0	0	0	0.122038	0.255164	0.746053	0.268033	0.583008	0.827924	0.618627	0.774265	0.305469	0.758253	1	0.561105	0.93315	0.480368	0.549068	0.622163	0.245689	B3KW70;F5GYX4;F5H2W4;F5H7Z2;H0YG03;Q13361;Q13361-2	MFAP5
0.342535	0	0	0.0825119	0.0853412	0.127758	0.365944	0.217482	0.682502	0.180479	1	0.81985	0.780328	0.912135	0.542258	0.606339	0.336298	0.386391	0.354293	0.396819	0.586849	0.262415	0.430559	B3KY94;O14735;O14735-3	CDIPT
0.132295	1	0.632446	0.729817	0.304885	0	0.0654986	0.0612019	0.163989	0	0	0.0154416	0.0817928	0.0262584	0	0.0130714	0	0	0	0	0	0	0	B4DDD6	DBNL
1	0.886361	0.409847	0.193132	0.895967	0.212915	0.0922304	0.41706	0.281171	0.175752	0.181597	0.138198	0.186621	0.143333	0.0835638	0.122259	0	0.125173	0	0	0	0.296462	0.0610108	B4DDF4;B4DUT8;Q99439	CNN2
0.65625	0.967343	0.627758	0.54933	0.838943	1	0.35628	0.55186	0.425821	0	0.154441	0.223471	0.19777	0.103408	0	0.174862	0.201894	0	0	0.107138	0.181041	0.338427	0.172374	B4DEE8;P16455	MGMT
0	1	0.170394	0.241337	0	0	0	0	0	0	0	0	0	0	0	0	0	0	0	0	0	0	0	B4DEW4;Q8WU10;Q8WU10-2	PYROXD1
0.326614	1	0.755841	0.602612	0.31569	0	0.199962	0	0.208607	0	0.0201444	0.0599233	0	0.0825922	0	0.0543739	0	0	0	0	0	0	0	B4DFC0;E9PMV6;E9PR50;G3V1B4;H0YD20;H0YE53;H0YEL8;Q9UGK8;Q9UGK8-2	SERGEF
0.781361	0.154311	0.0337651	0.0404815	0.0359785	0.0898324	0.155558	0.0850209	0.0861592	0	0.213165	0.173813	0.16813	0.327183	0.414864	0.686914	0.956728	0.773511	1	0.895051	0.617076	0.481175	0.558767	B4DJV2;O75390	CS
0.497432	0.498379	0.258351	0.538168	0.470117	1	0.630858	0.404609	0.345696	0.102969	0	0.134821	0.0321103	0.101719	0.173982	0.0660403	0.12226	0.117319	0.260845	0.148323	0.0307103	0.138141	0.262435	B4DJV5;Q13610	PWP1
0.0813313	0	0	0	0	0	0	0	0	0	0	0	0	0	0.00773061	0	1	0	0.178117	0	0	0	0	B4DK77;Q9H6K4	OPA3
1	0.623817	0.366414	0.571817	0.419233	0.47354	0.416715	0.383738	0.22243	0	0	0.149534	0.0683708	0.125361	0	0.222874	0	0	0	0	0	0	0.0872249	B4DL54	CHURC1-FNTB
0.170183	0	0.124721	0.446539	0.300324	0.190041	0.178406	0.195621	0.326679	0.199828	0.162416	0.171585	0.230598	0.308795	0.394225	0.509603	0.835866	0.853921	0.687067	0.808361	0.880509	1	0.0645877	B4DLN1	ENSG00000262660
0.106212	0	0	0	0	0	0.0552947	0	0.35436	0.113464	0.161202	0.897989	0.495873	0.888834	1	0.680563	0.750724	0.663424	0.697209	0.381136	0.264467	0.538103	0.423967	B4DN67;Q5W0G0;Q96J84;Q96J84-2	KIRREL1
0.365192	0.144942	0.620137	0.50996	1	0.501238	0.463497	0.323576	0.296113	0	0.089774	0.0322129	0.0774935	0.105085	0.106906	0.0920245	0.132939	0.175347	0.140046	0	0	0	0.252886	B4DQT1;B4DVN3;E7ESC7;Q7L5Y9;Q7L5Y9-3	MAEA
0.477763	0.004205	0	0.0181058	0.0224933	0.0515574	0.129269	0.169286	0.245783	0.0301119	0.509173	0.573886	0.402142	0.726905	0.680284	0.665908	1	0.737217	0.728444	0.302766	0.173898	0.169217	0.618692	B4DR61;P61619	SEC61A1
0.353632	0.577574	1	0.893205	0.900726	0.462392	0	0.434864	0.457882	0.0997174	0.182214	0.270293	0.415145	0.316677	0.348768	0.247857	0.108242	0.280415	0.229998	0.164851	0.127778	0.107121	0.0866176	B4DR80;Q9Y6E0;Q9Y6E0-2	STK24
0.414124	1	0.570938	0.423594	0.379323	0.233335	0.165203	0.22975	0.187209	0.00940685	0.0400532	0.0285454	0.0466935	0.0414634	0.0303668	0.0301926	0.0184277	0.0169067	0.00222707	0	0.0140691	0.0360997	0.00847595	B4DUC8;Q13126	MTAP
0	0	0	0	0	0	0.0759127	0	0	0	0	0.640501	1	0	0	0.392706	0	0.405204	0	0	0	0.429469	0	B4DUJ5;Q8IWP9	CCDC28A
0.459383	0.524747	1	0.787483	0.63284	0.64238	0.58182	0.615455	0.693544	0	0.50949	0.484282	0.405739	0.52357	0.319671	0.443351	0.374029	0.31097	0.360794	0.30995	0.211425	0.278578	0.419035	B4DUR8;P49368	CCT3
0.346427	0.698372	0.451833	1	0.961865	0.253556	0.325126	0.485728	0.587011	0	0.377698	0.441059	0.243977	0.394198	0.0319575	0.310136	0.210459	0	0	0.118007	0	0.150329	0.145525	B4DXC8;E9PNU1;Q9Y5B8	NME7
0.0576229	0	0.0104227	0.0528727	0.062418	0.176612	0.258773	0.17787	0.395555	0.00328177	0.563114	0.970255	0.830631	1	0.573772	0.529892	0.144126	0.147882	0.151567	0.0599583	0.0447559	0.0860103	0.11059	B4DXZ6;P51114	FXR1
0.489219	0.0132061	0	0.0208699	0.0376082	0.0195859	0.0581584	0.0201867	0.0805113	0.00716998	0.117765	0.15383	0.114965	0.132606	0.0622162	0.100657	0.128221	0.112835	0.214109	0.253117	0.163601	0.292202	1	B4DY09;Q12905	ILF2
0	0	0	0	0	0	0.200135	0.103037	0.174448	0	0.752971	1	0.658528	0.884238	0.578336	0.643021	0.529942	0.469242	0.483787	0.383594	0.294625	0.356497	0.125392	B4DY26;F8W1R9;P36897;P36897-2;P36897-3	TGFBR1
0	0	0	0	0.0809388	0.173642	0.991029	0.293335	0.659049	0.133516	0.794258	1	0.897034	0.884626	0.688055	0.606678	0.614091	0.497028	0.439328	0.305693	0.140947	0.169411	0.230174	B4E0E3;G3V1M5;Q9H6X4;Q9H6X4-2;Q9H6X4-3	TMEM134
0.420548	1	0.649874	0.481791	0.371605	0.0945921	0	0.258274	0.184268	0	0.319736	0.129356	0	0.170837	0.0933096	0.242305	0	0.0418951	0	0	0	0.225247	0	B4E0K5;Q16539	MAPK14
0.125618	0.627257	0.776037	0.576141	0.365625	0	0.0250436	0	0.412706	0	0.861557	0.469401	0	1	0	0.559694	0	0	0	0	0	0.338428	0	B4E0T2;P50542;P50542-2;P50542-3;P50542-4	PEX5
0.163404	0.496006	0.278622	0.188602	0	0.0802929	0.392085	0	0.703434	0	0.476015	0.451759	0.433494	0.440137	0	0.200022	0	0	0.212031	0.03537	0.0906969	0.366031	1	B4E127;F5H0I7;G8JL98;Q13569	TDG
0.0052406	0	0	0	0	0.00427647	0.152733	0.0269745	0.529839	0.00835359	1	0.398278	0.290826	0.183297	0.105887	0.229239	0.0873368	0.0724411	0.13009	0.129185	0.0713293	0.0881582	0.122881	B4E1G1;E5RGY0;Q9BUN8;Q9BUN8-2	DERL1
0.0828779	0	0.0592468	0.00656243	0.0610051	0.0102894	0.0843755	0.116162	0.255062	0.354509	0.231428	1	0.919568	0.699841	0.971574	0.329168	0.133322	0.2445	0.238196	0.0999611	0.267739	0.264863	0.0651317	B4E1H8;Q9BQQ3;Q9BQQ3-3	GORASP1
0.366357	1	0.765862	0.534766	0.389902	0.263522	0.151454	0.291022	0.215071	0.00587317	0.0590628	0.0558507	0.0246018	0.0724023	0.0357774	0.037956	0.0543052	0.0329634	0.0303477	0	0.0148051	0.0161155	0.0337293	B4E1N1;Q6NXE6;Q6NXE6-2	ARMC6
0	0.110713	0.623441	0.587122	0.469808	0.271632	1	0.132112	0.485037	0	0.0922552	0.698382	0.0559463	0.121097	0.274559	0.084163	0.298627	0	0.0104029	0	0	0	0	B4E1Q4;O14730	RIOK3
0.288678	0	0	0	0	0	0	0	0.0443824	0	0.131491	0	0.0707718	0.0395563	0.103169	0	0.0858718	0	0.14917	0.232238	0.27996	0.287623	1	B4E227;E9PIN3;Q9UBU9;Q9UBU9-2	NXF1
0.119064	0.0405536	0.0603569	0.0908212	0.0815924	0.173407	0.393865	0.140923	0.281864	0	1	0.886648	0.5491	0.841359	0.355592	0.35704	0.326403	0.282037	0.10967	0.0745443	0.0607185	0.0598003	0.0890289	B4E2Q0;P98194;P98194-4	ATP2C1
0.028688	0.268959	0.175944	0	0.175108	0.0564781	0.0984834	0.220893	0.685525	1	0.955677	0.479519	0.76019	0.558066	0.113292	0.162251	0.0518976	0.118869	0.0990035	0.546892	0.312031	0.698689	0.372029	B4E3T4;Q93062;Q93062-2;Q93062-3;Q93062-4;Q93062-5	RBPMS
0.0729542	0.199118	0.172822	0.636951	0.717361	0.81731	1	0.461851	0.561685	0	0.507021	0.621034	0.594302	0.51019	0.193129	0.270905	0.0862539	0.0655514	0.0616109	0.0544043	0.0446911	0.0889248	0.0788393	B5MBZ0;Q9HC35	EML4
0.248801	0.387438	0	0	0	0	0	0	0.0271499	0	1	0.455102	0.259672	0.543895	0.46025	0.391742	0.996159	0.659799	0.496683	0.36291	0.166301	0.0549029	0.125637	B5MC02;C9JLP2;Q8NFT2;Q8NFT2-2;Q8NFT2-3	STEAP2
0.270948	0.595023	0.489885	0.551992	1	0	0	0	0	0	0	0	0	0	0	0	0	0	0	0	0	0	0	B5MC20;C9K0I3;P0C869-6;P0C869-7;P0C869-8;P0C870	JMJD7;JMJD7;PLA2G4B;PLA2G4B;PLA2G4B;JMJD7
0.342902	0	0	0	0	0.0211562	0.111936	0.0358853	0.0867393	0.035591	0.212317	0.286396	0.154323	0.341181	0.345463	0.288122	0.753725	0.567423	1	0	0.327116	0.255471	0.451683	B5MC22;H7C417;Q9UDX5	MTFP1;ENSG00000249590;MTFP1
0.224525	0.147797	0	0	0.191972	1	0.147261	0.0597651	0.0846965	0	0.0722274	0.083051	0.139638	0.127693	0.137589	0.229785	0.389397	0.310127	0.351128	0.277119	0.223999	0.257282	0.138135	B5MC53;B5MCF8;G5E9F5;P39210	MPV17
0.595024	1	0.800737	0.645606	0.206832	0.121764	0.33141	0	0	0	0	0	0	0	0	0	0	0	0	0	0	0	0	B5MC89;B6ZDE5;F5H3M9;Q6YHU6;Q6YHU6-3;Q6YHU6-5;Q6YHU6-6	THADA
0	0	0.0631392	0.130925	0	0	0	0.348668	0.835313	0	0	0.752901	1	0.443537	0	0.123162	0	0	0	0	0	0	0	B5MCD7;O43759;O43759-2;O43759-3	SYNGR1
0.477712	0	0	0	0	0	0.0414852	0	0.0180373	0	0.0776369	0.045988	0.0872764	0.0899488	0.0215653	0.0555896	0.18238	0.0573127	0.227086	0.105535	0	0.0618552	1	B5MCF9;O00541	PES1
0.0393026	0.73366	0	0	0	0	0	0	0	0	0	0	0	0	0	0	0	0	0	0	0	0.339419	1	B5MCN7;Q15788;Q15788-2;Q15788-3	NCOA1
0.0691726	0	0	0	0	0	0	0	0	0	0.620557	1	0.114849	0.339112	0.716775	0.0987814	0.199769	0.502772	0	0	0	0	0	B5MCR8;Q6NXT4;Q6NXT4-2;Q6NXT4-4	SLC30A6
0	0	0	0	0	0	0	0	0	0	0	0	0	0	0	0	0	0	0	0	0	0.398114	1	B5MCW3;F8WBH2;H7C127;H7C128;H7C179;Q9H0E9;Q9H0E9-2;Q9H0E9-4	BRD8
0.0513271	0.702853	0	0	0	0	0.140072	0.0605916	0.398648	0.875186	1	0.590416	0.337462	0.409444	0.156556	0.122294	0.24348	0.223856	0.04458	0	0.0802698	0.310611	0	B5MCZ9;Q16769;Q16769-2	QPCT
0	0	0	0	0	0	0.297015	0.151501	0.183511	0	1	0.454249	0.310727	0.566754	0.401328	0.276096	0.316545	0.219466	0.150992	0	0	0	0.205302	B5MDE0;Q96AA3	RFT1
0.742095	1	0.412627	0.345086	0.342923	0.332145	0.530546	0.366291	0.327539	0.043771	0.0466171	0.0862505	0.0614815	0.0695153	0.0298705	0.0486185	0	0.012588	0.0370226	0.0568038	0.092078	0.158338	0.221054	B5MDF5;J3KQE5;P62826	RAN
0	1	0.31865	0	0	0	0	0	0	0	0	0	0	0	0	0	0	0	0	0	0	0	0	B5MDL5;P53778;P53778-2	MAPK12
1	0	0.0642072	0.184006	0.0183818	0.224404	0.431843	0.214883	0.407055	0.106494	0.48213	0.563555	0.592942	0.567861	0.328705	0.379444	0.254321	0.217281	0.190065	0.0964914	0.170295	0.259022	0.167319	B5MDU6;Q9H6V9;Q9H6V9-2	LDAH
1	0.507339	0.641857	0.333357	0.63172	0.416584	0.958716	0.739781	0.622683	0	0.410626	0.521998	0.513316	0.425751	0.548784	0.49049	0.697344	0.673659	0.634475	0.30313	0.780244	0.542124	0.471967	B5ME97;E7EW69;E7EX04;Q9P0V9;Q9P0V9-2;Q9P0V9-3	SEPTIN10
0.759457	0.320535	0.0622952	0	0	0	0	0	0	0	0	0.03297	0	0.0946141	0	0	0.272352	0.0954714	0.258946	0	0.00187635	0	1	B7WP74;Q9HCG8	CWC22
0.276472	0.634964	0.890518	1	0.701481	0.65189	0.42271	0.353981	0.201478	0	0.151608	0.236798	0.126839	0.28179	0.0656381	0.107671	0.0625076	0.047294	0.07112	0	0	0.00115054	0	B7WPE2;Q32P44	EML3
0.245941	0.0991396	0.0639665	0.144286	0.108406	0.293116	0.867737	0.237395	0.512362	0	0.52304	0.396667	0.366979	0.312067	0.181539	0.206115	0.138562	0.136815	0.264491	0.450886	0.43963	0.863715	1	B7WPG3;C9IYN3;Q8WVV9;Q8WVV9-4;Q8WVV9-5;V9GYK2	HNRNPLL
0.406438	1	0.411972	0.258402	0.146908	0.0772745	0	0.00573939	0.138318	0	0.165687	0	0.111685	0.0818241	0	0.150972	0	0	0	0	0	0	0.00748791	B7WPL9;F8W9A8;Q6PFW1;Q6PFW1-2;Q6PFW1-3;Q6PFW1-7	PPIP5K1
0.72696	0.000594947	0	0.0198573	0.0257758	0.102601	0.456997	0.186311	0.288962	0.636059	0.309012	0.4494	0.445974	0.508864	0.523574	0.908966	0.847825	0.969533	0.920698	0.729371	0.986125	1	0.607128	B7Z2R2;P14927;P14927-2	UQCRB
0.00972909	1	0.0514841	0.0402787	0.0193269	0	0.000644853	0.00200418	0.00298197	0	0.000824354	0.00279184	0.00510825	0.00490655	0.00743191	0.0101525	0.00190005	0.000853164	0.00278361	0.00202899	0.00580336	0.00478497	0.00230602	B7Z2R7;Q5T8D3;Q5T8D3-2;Q5T8D3-3;Q5T8D3-4	ACBD5
1	0.630295	0.674851	0.258261	0.802661	0.491255	0.662777	0.0240856	0.387153	0	0	0.102438	0.174335	0.212047	0.164733	0.248544	0.480655	0	0	0	0	0	0	B7Z493;E9PJX4;F8VWL3;Q96M96	FGD4
0.166742	0	0.0527424	0.423537	0.801114	1	0.421512	0.197625	0.235125	0.126314	0.590115	0.867024	0.540524	0.852948	0.624355	0.603416	0.210516	0.328512	0.271103	0.064475	0.122883	0.153082	0.369913	B7Z4C8;B7Z4E3;C9JU56;H7C2W9;P62899;P62899-2;P62899-3	RPL31
0.17226	0	0	0	0	0	0	0	0	0	0	0	0	0.298441	0.704153	0.725436	1	0	0	0	0	0	0	B7Z4L1;B7Z4U3;C9JU30;E7ENZ9;E7EPD9;E7EPW5;E9PCV1;G3XAH9;H7BXS2;Q9NRC1;Q9NRC1-2;Q9NRC1-3;Q9NRC1-4;Q9NRC1-5;Q9NRC1-6;Q9NRC1-7	ST7
0.106333	0	0	0.0137671	0.333955	0.0197466	0.33817	0.167225	0.468786	0	1	0.675807	0.684224	0.910173	0.746503	0.701151	0.669892	0.479314	0.311154	0.2707	0.160173	0.241675	0.184835	B7Z4W8;E9PD09;Q96HH9;Q96HH9-2;Q96HH9-3;Q96HH9-4;Q96HH9-5	GRAMD2B
0.199836	0	0	0.341139	0.828618	1	0.086821	0.187753	0	0	0	0	0	0.10352	0.166667	0.0961782	0.0967707	0.117219	0.0054468	0	0	0	0.121183	B7Z6B6;B7Z6Q2;D6RJ07;Q9UL40;Q9UL40-3	ZNF346
0.488989	0	0	0	0	0	0	0	0.0135641	0	0	0	0	0	0	0.0922955	0.295869	0.134409	0.169024	0	0	0	1	B7Z6D5;Q96GQ7	DDX27
0.354706	0.802773	0.733223	0.875223	0.709055	0.617133	0.41136	0	0.227717	0	0.226967	0.659655	0.373905	0.998651	0.0546062	1	0.148866	0.274949	0	0	0	0	0	B7Z6Q0;Q12980	NPRL3
0.169974	0.661149	0.418888	0.386875	0.38241	0.297269	0.334725	0.349199	0.35869	0.120532	0.0890634	0.145361	0.150104	0.131366	0.0647632	0.130457	0	0.0489078	0.0757609	0.2188	0.33955	1	0.950031	B7Z7F3;Q9H6Z4;Q9H6Z4-2;Q9H6Z4-3	RANBP3
0.546162	1	0.350417	0.329453	0.272552	0.262362	0.392223	0.238744	0.46174	0.0396955	0.533955	0.468023	0.430527	0.47311	0.225085	0.152116	0.0192631	0	0.012882	0.000102594	0.00394876	0.043332	0.00835264	B7Z7P8;P62495;P62495-2	ETF1
0.598465	0	0	0	0	0	0.0992383	0	0.160948	0	0.162436	0.462586	0.250334	0.130178	0	0.225408	0.148928	0.119319	0.268381	0.288821	0.368594	0.292556	1	B7Z8L1;F8VPY7;F8VWU8;F8W0Q9;F8W6A0;F8WF16;Q8NEY8;Q8NEY8-2;Q8NEY8-3;Q8NEY8-5;Q8NEY8-6;Q8NEY8-8;Q8NEY8-9	PPHLN1
0.153378	0	0	0	0	0	0.0367286	0	0.030117	0	0.210765	0.176687	0.162618	0.212796	0.225453	0.668778	1	0.742141	0.706503	0.836196	0.473081	0.381833	0.448241	B7Z8R2;Q8WV60	PTCD2
0.303925	0.0502029	0.00848661	0.00350338	0.000747283	0	0.0799103	0.0355053	0.124804	0.0666828	0.165536	0.192687	0.225466	0.284392	0.296	0.592852	0.632207	0.614588	0.892159	0.815664	0.971618	1	0.518412	B7Z9I1;P11310;P11310-2;Q5T4U5	ACADM
1	0.468035	0.314923	0.112006	0.677202	0.579055	0.269723	0.474831	0.22489	0	0	0.043528	0	0.0368029	0	0.139253	0.20065	0.153067	0.19111	0.0900212	0	0.0444563	0	B7ZAX5;Q01415;Q01415-2	GALK2
0.0625013	0.0288331	0.00582166	0	0.000420851	0	0.0066791	0.00904804	0.0593327	0.0354147	0.0295199	0.0734384	0.0538212	0.0705734	0.0226188	0.0603856	0.0226484	0.038243	0.105555	0.160815	0.258363	0.226253	1	B7ZBK1;P00742;Q5JVE8	F10
0.419484	1	0.813759	0.693276	0.608401	0.511713	0.740623	0.453994	0.38184	0.0918642	0.0698951	0.181717	0.193707	0.164644	0.122476	0.162703	0.0446527	0.0499727	0.0217601	0.0320723	0.0166126	0.0370138	0	B7ZC38;B7ZC39;Q9NR46;Q9NR46-2	SH3GLB2
0.176328	0	0.0026628	0	0	0.0201422	0.233061	0.122134	0.436256	0.285825	0.967695	0.854497	0.962461	1	0.784377	0.893615	0.617099	0.560885	0.561695	0.61148	0.515678	0.547379	0.394705	B7ZKQ9;Q8WTV0-2;Q8WTV0-4	SCARB1
1	0.969451	0.6439	0.478432	0.175932	0.768618	0.30075	0.273424	0.833786	0.193111	0.296605	0.331188	0.268031	0.345789	0.481641	0.599236	0.345123	0.215743	0	0	0	0	0	B7ZL14;Q96RU3;Q96RU3-2;Q96RU3-3;Q96RU3-4;Q96RU3-5	FNBP1
0	0	0	0	0	0	0.0353207	0	0.01096	0	0.0770241	0.0916007	0.0949656	0.231223	0.745727	0.462126	1	0.757369	0.49937	0.326506	0.240386	0.190153	0.2979	B7ZL88;Q8N8Q8	COX18
0.192571	0.203909	0.440021	0.404984	0.391083	0.545681	0.758397	0.52196	0.944023	0.684011	0.899327	0.787094	1	0.906763	0.358761	0.575164	0.268994	0.105197	0.0849404	0.024453	0.303008	0.0481966	0	B7ZLQ8;E5RJM0;Q17RY0;Q17RY0-2	CPEB4
0.293861	0.143365	0.0279876	0.0468636	0.0640551	0.0297362	0.088271	0.0503465	0.0515513	0.0752901	0.0139347	0.0194179	0.015949	0.0249547	0	0.0100737	0.0195322	0.0191903	0.117966	0.188672	0.233302	0.365529	1	B8ZZ67;B8ZZN6;G2XKQ0;P63165;P63165-2	SUMO1;SUMO1;SUMO1P1;SUMO1;SUMO1
0.263674	1	0.352544	0.375985	0.174767	0.0729119	0.0422134	0.115266	0.139618	0.0199586	0.0185422	0.013995	0.0189638	0.0151461	0.00329458	0.0171311	0.00144467	0	0.00235692	0.0192726	0.0236912	0.0632046	0.0237675	B8ZZA1;B8ZZQ6;B8ZZW7;H7C2N1;P06454;P06454-2	PTMA
0.201327	0.291383	0.310569	0.707797	0.473193	0.554408	0.775763	0.604883	0.513343	0	0.794419	0.794393	1	0.904939	0.56661	0.512066	0.390905	0.0730691	0.210942	0	0.467954	0.218106	0	B8ZZD4;Q86VP1;Q86VP1-2;Q86VP1-3;Q86VP1-4	TAX1BP1
0.251329	0	0.011705	0.00441954	0	0.0215929	0.138606	0.0563211	0.254459	0.153984	0.469061	0.774054	0.949032	1	0.672315	0.858546	0.639073	0.608802	0.62011	0.478056	0.377395	0.467331	0.354983	B8ZZG1;Q9NZW5	MPP6
0.0847263	0	0	0	0	0	0.147479	0.0971578	0.272228	0	0.122876	0.304299	0.125995	0.353745	0.0880648	0.211208	0.070896	0.0813112	1	0	0	0	0	B8ZZI5;B8ZZN3;O75716	STK16
0.149724	0.226832	0.276553	0.135653	0.960461	0	0.691411	0.445564	1	0.205091	0.557139	0.619815	0.754278	0.591419	0.284075	0.689417	0.0515721	0	0	0	0	0	0.14259	B8ZZI9;Q6ULP2;Q6ULP2-6;Q6ULP2-8;Q6ULP2-9	AFTPH
0.256863	0	0	0	0.228305	0.136033	0.813928	0.0849089	0.0530368	0	0.159746	0.152741	0.101302	0.28756	0.301635	0.501208	1	0.754225	0.658126	0.432787	0.239317	0.32702	0.413771	B8ZZJ6;H7C1S9;Q8TD22	SFXN5
0.256994	1	0.583348	0.620985	0.480638	0.382535	0.34787	0.119701	0.190036	0	0	0.0572274	0	0.11145	0.0698326	0	0.0104763	0	0.0574231	0	0	0.093176	0.195347	B8ZZK5;O43924	PDE6D
0	0	0	0	0	0	0	0	0.0915893	0	0.476148	1	0.961289	0.907163	0.324309	0.568556	0	0.18256	0.134559	0.110205	0	0.275343	0	B8ZZM6;C9JG41;E7EUS6;F5H4I5;Q9NQX7;Q9NQX7-2;Q9NQX7-3	ITM2C
0.631928	1	0.78945	0.800472	0.667558	0.0102177	0.0417933	0.42275	0.337443	0	0.0307002	0.157514	0.122628	0.101865	0.0984145	0.150355	0.124748	0	0.0757509	0.0373854	0	0.124277	0.385493	B8ZZU8;Q15370;Q15370-2	ELOB
0.261381	0	0	0.189436	0	0	0.0420429	0	0.0990595	0	0	0	0	0.297253	0.00597575	1	0.546038	0.916709	0.939578	0.245939	0	0.152976	0.475417	B8ZZV9;B8ZZX2;Q9H8M1;Q9H8M1-2	COQ10B
0	0	0	0	0	0	0.840676	0	0	0	1	0.902709	0.628359	0.965029	0.661513	0.43356	0.776959	0.247894	0	0	0	0	0	B8ZZX6;Q658P3;Q658P3-2;Q658P3-3;Q658P3-4	STEAP3
0.263924	1	0.525103	0.419998	0.389352	0.10758	0.0390689	0.309252	0.228603	0.199746	0.180838	0.179566	0.251533	0.256412	0.17317	0.186191	0.136085	0.122605	0.105238	0.045992	0.0766176	0.11692	0	B8ZZY2;P52594;P52594-2;P52594-3;P52594-4	AGFG1
0.318484	0.924052	1	0.564431	0	0	0	0	0	0	0	0	0	0	0	0.189185	0	0	0	0	0	0	0	B9A047;Q9Y576	ASB1
0.314012	0	0	0	0	0	0.392677	0.0603027	0.425466	0	0.403549	0.772999	0.583291	0.855856	0.271933	0.680981	1	0.245662	0.718835	0	0	0.254319	0.459498	B9A054;Q8TEB9;Q8TEB9-2	RHBDD1
0.0403302	0	0	0	0	0	0	0	0.223787	0.356483	0.139134	0.116286	0.275436	0.264051	0.338086	0.615341	0.687533	0.658067	0.583387	0.162171	0.786848	1	0.07437	B9A057;Q86WW8	COA5
0.400547	0	0	0	0	0	0	0	0	0	0	0.0310756	0.0463385	0.0178432	0	0.0419488	0.0254682	0.0684883	0.093546	0.156838	0.172269	0.133024	1	B9EGA3;J3KMX2;Q92925;Q92925-2;Q92925-3	SMARCD2
0.579769	0	0.244951	0.0344206	0.18286	0	0.0406461	0	0	0	0.0804733	0.127264	0.0846137	0.289989	0.339065	0.235022	0.577745	0.367883	0.31176	0.355495	0	0.374375	1	B9ZVN9;O95602	POLR1A
0.255799	0.0887931	0	0	0	0	0	0	0.000139752	0	0.0270675	0.017375	0.122531	0.0576151	0	0.0595866	0.065929	0.0961328	0.178029	0.312145	0.393681	0.429441	1	B9ZVT1;Q8IXT5	RBM12B
0.40955	0.770085	1	0.834642	0.859228	0.585515	0.427029	0.436957	0.711096	0	0.421827	0.807219	0.79093	0.729689	0.417907	0.411893	0.18408	0.133181	0.180469	0	0.0121956	0.132994	0.178244	C4AMC7;Q6VEQ5	WASH3P;WASH2P
0.370107	0.926912	1	0.878734	0.779464	0.62131	0.600127	0.425498	0.387606	0	0.110899	0.136449	0.183703	0.108782	0.0513401	0.0742401	0.0917412	0.103857	0.0802797	0.111924	0.0545492	0.145929	0.112913	C4P0D6;C4P0D8;Q5VVQ1;Q99598	TSNAX-DISC1;TSNAX-DISC1;TSNAX;TSNAX
0	0	0	0	0	0	0	0	0	0	0	0	0	0	0	0	0	0	0	0.215852	0	0	1	C9IYF0;Q86XK2;Q86XK2-3;Q86XK2-4;Q86XK2-5;Q86XK2-6	FBXO11
0.296174	0.27564	0.110891	0.117044	0.0988943	0.00663288	0.0473883	0.100208	0.117203	0.0164763	0.0661266	0.102858	0.101637	0.0894771	0	0.089526	0.039544	0.0872235	0.153291	0.170761	0.272539	0.556961	1	C9IZ04;Q9NY27;Q9NY27-2	PPP4R2
0.430163	0.279188	0.913271	0	0.389435	0.0487696	0.261177	0.262487	0.461861	0	0.242633	0.633538	0.764637	0.687818	0.302792	1	0.354863	0.199481	0.29833	0	0	0.115561	0	C9IZ93;C9J9P8;C9JF62;Q969M7;Q969M7-2;Q969M7-3;Q969M7-7	UBE2F
0.6668	0.503057	0.4783	1	0.892513	0.3864	0.330914	0.323374	0.24899	0	0.113007	0.0776246	0.0699813	0.0844263	0.0377018	0.0470083	0.0348053	0.0166344	0.58537	0	0.054253	0.0819517	0	C9IZU8;C9J9T0;Q96AT9	RPE
0.00754205	0.109243	0.125212	0.51366	0.451079	0.535918	1	0.21795	0.562563	0	0.214003	0	0	0.0526694	0	0	0	0	0	0	0	0	0	C9IZY1;C9J5P1;C9JA90;C9JNE2;C9JXC3;H7C5Q1;Q9Y530	OARD1
0.696532	1	0.655685	0.493348	0.559944	0.350275	0.260116	0.394334	0.369083	0	0.0508968	0.126202	0.0618253	0.100054	0.0348154	0.0988585	0.0244966	0.0126256	0.0878512	0.0973426	0.302368	0.524579	0.607134	C9J050;C9JEJ2;P49585	PCYT1A
0.600419	0.461936	0.677706	0	0.166534	0.18063	0.273818	0	0.154306	0	0.0492895	0.155678	0.292324	0.411872	0.127906	0.264017	0.274287	0.316079	0.296429	0.259892	0.243646	0.472786	1	C9J060;C9JIU5;C9JWC5;H7BZD3;Q8IYM9;Q8IYM9-2	TRIM22
0.364991	1	0.692254	0.66108	0.486669	0	0	0	0.162871	0	0	0.251419	0.185911	0	0	0.185849	0	0	0	0	0	0	0	C9J0A7;Q9UQN3;Q9UQN3-2	CHMP2B
0.354583	0.0918006	0.171694	0.293874	0.301521	0.1416	0.27305	0.0147018	0.172928	0	0.142911	0.17075	0.0970836	0.057458	0	0.0945181	0.0860805	0.0516022	0.237735	0.231362	0.574128	0.548193	1	C9J0I9;Q86WB0;Q86WB0-2;Q86WB0-3	ZC3HC1
0.0937343	0	0	0	0.025583	0.0017809	0.0782474	0.116309	0.182016	0.353596	0.569355	1	0.763814	0.546371	0.319445	0.258831	0.0957951	0.127082	0.101345	0	0.0267689	0.0806925	0	C9J0J0;Q96EE4	CCDC126
0.508246	1	0.594493	0.670746	0.60256	0.463338	0.234407	0.423557	0.283231	0.184694	0.0844811	0.0475476	0.0579921	0.0362785	0.0329434	0.062178	0	0.00971569	0.00532075	0.0116094	0.0551715	0.0409799	0.0336138	C9J0J7;G5E9Q6;P35080-2	PFN2
0.205097	1	0.46426	0.522843	0.413339	0.252354	0.174693	0.22584	0.189144	0.139585	0.0371691	0.0356899	0.0387166	0.0428344	0.0258275	0.0389574	0.0183017	0.0111143	0.00135261	0.000425933	0.0188467	0.0143455	0	C9J0K6;P30626;P30626-2;P30626-3	SRI
0.945285	0	0	0	0	0	0	0	0	0	0.0900572	0.369241	0.255715	0.712564	0.384276	1	0.463611	0	0	0	0	0	0	C9J0W7;C9JNM5;F8W782;Q96A54	ADIPOR1
0	0	0	0	0.0464797	0	0	0	0.215493	0.0234488	0.494842	1	0.81683	0.615462	0.394199	0.209815	0	0.0767602	0	0	0	0	0	C9J0Y3	GOLGA4
0.159047	0	0	0	0	0.0880289	0.42398	0.188791	0.369864	0.873094	0.527008	0.994679	1	0.944449	0.833021	0.789456	0.508269	0.625278	0.520956	0.396589	0.432107	0.511026	0.239165	C9J126;P19022;P19022-2	CDH2
0.847768	0.920868	0.363747	0.269381	1	0.944258	0.925338	0.111262	0.415026	0	0.443416	0.485781	0.244983	0.780853	0.108242	0.508823	0	0	0.116098	0	0	0.11101	0	C9J164;Q70E73;Q70E73-2;Q70E73-5	RAPH1
0.537335	0.0595082	0	0.883826	1	0.428633	0	0.463058	0	0	0	0	0	0.220947	0	0	0	0	0	0	0	0.557594	0.130931	C9J180;Q96LR5	UBE2E2
0.442654	0.672354	0.780618	1	0.745229	0.541947	0.278663	0.292531	0.326639	0.121186	0.0691062	0.104197	0.112328	0.10058	0	0	0	0	0.0589797	0	0	0	0	C9J1C6;Q9P0P0	RNF181
0	0	0	0	0	0	0.0509403	0	0.242723	0	0	0.449297	0.355048	0.808033	0.396061	0.600891	1	0.240763	0	0	0	0	0	C9J1P0;C9JZB1;Q96HH4	TMEM169
0.51743	0	0	0	0	0	0	0	0	0	0	0	0	0	0	0	0.101297	0	0.0872556	0	0	0	1	C9J2P9;Q75N03;Q75N03-2	CBLL1
0.696801	0.334231	1	0.86801	0.515432	0.375814	0.197148	0.268963	0.153599	0	0.180134	0.0964441	0.0560218	0.157752	0.0902103	0.142422	0.25841	0.130266	0.234978	0.140934	0	0.0364238	0.743545	C9J2Y9;C9J4M6;P30876	POLR2B
0.0490199	0	0	0	0.0189076	0	0	0.196753	0	0	0	0	0	0	0.0212061	0.00491141	0.559734	0.250784	1	0	0	0	0.225221	C9J365;C9JA28;Q9UNL2;Q9UNL2-2	SSR3
0.00726101	0	0	0	0	0.232519	0.533272	0	0.297279	0	0.428707	0.535527	0.362499	0.642766	0.565784	0.536127	0.989557	0.65	0.622583	1	0.674219	0.686974	0.248579	C9J3F5;C9JJ39;C9JKL2;C9JPX5;O95772;O95772-2	STARD3NL
0.11214	0	0	0	0.0712946	0.0939215	0.163773	0.142983	0.162651	0	0.793474	1	0.723098	0.705672	0.336248	0.279392	0.233472	0.180733	0.203216	0.0137127	0.0902253	0.0982989	0.0375133	C9J3R8;O60513	B4GALT4
0.411129	0.000449663	0	0.00230607	0.00601981	0.0185847	0.11815	0.0765635	0.170337	0.0695807	0.217825	0.311277	0.340812	0.426955	0.493026	0.771745	1	0.910883	0.975607	0.751626	0.847995	0.815422	0.559518	C9J406	IMMT
0.0105246	0	0	0	0	0	0	0	0	0	0.844557	1	0.421935	0.76319	0.0340363	0.319159	0.61409	0.00116875	0	0	0	0	0	C9J463;C9JDJ8;C9JNZ0;C9JR77;C9JRY4;C9JZ27;F8WAU7;Q96IW7	SEC22A
0.0129797	0.374829	0.319278	0.635112	1	0.880849	0.0505506	0.119771	0	0	0	0	0	0	0	0	0	0	0	0	0	0	0	C9J469;C9J931;Q15382	RHEB
0.443927	0.419077	1	0.933746	0.740025	0.891863	0.855069	0.561769	0.472416	0.227146	0.216327	0.191186	0.210735	0.187524	0.146198	0.151406	0.131023	0.0826221	0.0770961	0	0	0.126211	0.200338	C9J494;Q9H000	MKRN2
0.113963	0	0	0	0	0.115199	0.293251	0.306935	0.640827	0.258938	0.818108	1	0.746758	0.842912	0.557657	0.475098	0.418	0.393059	0.341359	0.284337	0.32844	0.319736	0.14929	C9J4Q7;Q9BSE4	HERPUD2
0	0	0	0	0	0	0.145553	0	0.227298	0	0.614901	0.754117	0.409432	1	0.49003	0.989257	0.766172	0.665397	0.45396	0.340839	0.31293	0.294146	0.616799	C9J4S7;C9JZ37;F8WAR9;F8WC97;F8WF28;Q8NCC5;Q8NCC5-2;Q8NCC5-3	SLC37A3
0.116702	0	0.0378072	0.221729	0.776129	1	0.924528	0.203762	0.424696	0.114446	0.380537	0.963495	0.822546	0.873869	0.507238	0.42521	0.152536	0.207347	0.237023	0.0658943	0.121785	0.134332	0.206685	C9J4Z3;P61513	RPL37A
0.382827	1	0.736377	0.482767	0.416261	0.262229	0.110563	0.288077	0.212229	0.0111052	0.0305812	0.0573923	0.0394624	0.0327175	0.00938883	0.0391821	0.00561132	0.00335384	0.0260245	0	0.00566807	0.0343193	0.00342158	C9J5N1;Q9BTE6;Q9BTE6-2;Q9BTE6-3	PTGES3L-AARSD1;AARSD1;AARSD1;AARSD1
0.0165665	0.722663	1	0.164006	0.367112	0	0	0	0.0621811	0	0	0	0	0	0	0	0	0	0	0	0	0	0	C9J6G3;C9J7M1;O95749;O95749-2	GGPS1
0.0141865	0	0	0	0	0	0.00539272	0	0.0357384	0.225835	0.071622	0.126426	0.35833	0.36204	0.261271	0.720613	0.698825	0.627105	0.741432	0.535021	1	0.732219	0.0334577	C9J6J1;C9JA07;Q9GZY4	COA1
0.23254	0	0	0	0	0	0	0	0.135311	0	0	0	0.0982667	0	0	0	0.0889188	0	0.00528734	0.144534	0.151272	0.388351	1	C9J6K3;C9JM54;Q9HC52	CBX8
0.22721	0	0.0644043	0.157981	0.140205	0.18892	0.443843	0.243202	0.531644	0.0618506	0.79154	1	0.983416	0.991912	0.638899	0.631496	0.396794	0.361104	0.320457	0.197103	0.19174	0.266606	0.267258	C9J6P4;Q7Z2W4	ZC3HAV1
1	0.476966	0.998552	0.851512	0.535817	0.299369	0.259133	0.254902	0.143034	0	0.100253	0.0721495	0.0492949	0.0730973	0.101924	0.100022	0.181016	0.0176294	0.0770281	0	0.016944	0.0275591	0.0774585	C9J7E5;Q9Y5L0;Q9Y5L0-1;Q9Y5L0-3	TNPO3
0	0	0	0	0	0	0.041327	0	0.29072	0	0.61109	0.693294	0.32293	0.768225	0.447985	0.721019	1	0.379799	0.252674	0	0.022311	0.118584	0	C9J7S5;H7C0X4;Q92685;Q92685-2	ALG3
0.620413	1	0.844689	0.394608	0.613745	0.555357	0.331474	0.396183	0.334237	0	0.0264544	0.101571	0.157145	0.131528	0.00357853	0.0761837	0.018575	0.0252991	0	0	0.0241825	0.0672533	0	C9J8E1;Q16644	MAPKAPK3
0.364772	0	0.0328568	0.0151355	0	0	0	0	0.148134	0	0.207182	0.199974	0.240651	0.152137	0.107057	0.297125	0.193508	0.0892664	0.131734	0.440767	0.324655	0.457741	1	C9J8M3;C9JZI1;P35249;P35249-2	RFC4
0.208842	0.060988	0.0475311	0.0191484	0.0104013	0	0.078379	0.0185051	0.0643013	0	0.0664796	0.132771	0.189368	0.255427	0.25841	0.615479	0.849212	0.832785	1	0.957456	0.755585	0.781251	0.504609	C9J8Q5;P51649;P51649-2	ALDH5A1
0.0263201	0	0.120026	0.378721	0.113972	0.154907	0.607751	0.553	0.691096	0.883123	0.267838	0.793367	0.87142	0.920515	0.591785	1	0.722308	0.769827	0.644985	0.341363	0.707794	0.859567	0.418969	C9J8T4;C9JYN7;O43567	RNF13
0	0	0	0.194824	0	0	0.440177	0	0.443253	0	0.289026	0.657414	0.627684	0.830806	0.0163027	1	0.688674	0.182487	0.290252	0.404598	0.395497	0.421023	0	C9J973;Q5JS37;Q5JS37-2	NHLRC3
0.0862955	0	0.0888708	0.280058	0.378496	0.623687	0.891881	0.432576	0.739056	0.73523	0.840259	1	0.859878	0.714345	0.437771	0.37719	0.12879	0.143137	0.183837	0.163426	0.263705	0.273099	0.168931	C9J9K3;P08865	RPSA
0.99966	1	0.194814	0.296924	0.26274	0	0	0.0515461	0.145168	0	0	0.107446	0	0.1959	0	0.0426872	0	0	0	0	0	0	0	C9JA08;Q96D46	NMD3
0.196534	0.798229	0.367237	0.242486	0.186532	0.00770758	0	0.076668	0.412191	0.298137	0.333942	0.583302	0.694993	0.675009	0.671454	1	0.502968	0.419494	0.491246	0.228617	0.508793	0.562076	0.243591	C9JA33	PALM2AKAP2
0.122918	0.190389	0.215835	0.0512623	0.155235	0	0.0937762	0.0504772	0.403153	0	0.288538	0.061786	0.155244	0.0237684	0	0	0	0.102656	0.175822	0.534989	1	0.823928	0.473022	C9JAT7;O94888	UBXN7
0.15463	0	0.0725024	0.0735577	0.0977181	0	0.0746971	0.0136636	0.139329	0.220345	0.0573271	0.140178	0.196603	0.207269	0.32361	0.588942	0.898238	0.873924	0.726925	0.586868	1	0.86409	0.468898	C9JAX1;Q16595	FXN
0	0	0	0	0	0	0.270444	0.0670084	0.215351	0	1	0.522726	0.55553	0.782857	0	0.507685	0.271783	0.336114	0.325476	0	0.43749	0.371362	0.273985	C9JBG5;F5H8L4;Q8NBJ9;Q8NBJ9-2	SIDT2
0.362667	1	0.48479	0.33178	0.313087	0.273749	0.222959	0.241239	0.183469	0.0130187	0.0327083	0.0289809	0.0255095	0.0275215	0.0147704	0.0199492	0	0.00104581	0.00581711	0.0132319	0.0131993	0.0288837	0.00458805	C9JBI3;P78330	PSPH
0.344044	0.145541	0.100002	0.0702453	1	0.413631	0.137828	0.6127	0.536731	0	0.153122	0.2683	0.320649	0	0.223458	0.400279	0.157482	0	0	0.183752	0.0520637	0.25238	0.116564	C9JBI8;O75030;O75030-10;O75030-11;O75030-12;O75030-2;O75030-3;O75030-4;O75030-5;O75030-6;O75030-7;O75030-8;O75030-9	MITF
0.139185	0.820718	0.304665	0.325208	0.185076	0	0.380279	0	0.0888097	0	0	0	0	0	0	0.176709	0	0	0	0	0.260633	0.645122	1	C9JBX0;F5H0R1;H3BRB1;Q9H6E5	TUT1;TUT1;ENSG00000255508;TUT1
0.248054	0.420746	0	0.0252704	0	0.034172	0.0246501	0	0.0548675	0	0	0.164586	0.0361479	0.11493	0.232908	0.454108	1	0.74528	0.500146	0	0.0221608	0.0595094	0.266794	C9JBY7;Q9Y291	MRPS33
0.123554	0.32023	0.28913	0.45041	0.883225	0.874225	0.43403	0.113069	0.627605	0	0	0.174328	0	0.154012	0	0	0	0	0.209851	0	0.805088	1	0.720371	C9JCC6;E9PNC7;E9PQX9;Q14919;Q14919-2	DRAP1
0.793845	1	0.44467	0.573311	0.411626	0.494613	0.601853	0.450971	0.281984	0.0160672	0.0644814	0.161659	0.0731556	0.0319632	0.0799971	0.22417	0.420554	0.173597	0.207739	0.00276154	0	0.042263	0.128085	C9JEA7;Q9BRC7;Q9BRC7-2	PLCD4
0	0	0	0.0179658	0.154408	0	0.0698077	0.118395	0.220742	0.210561	0.51338	1	0.955509	0.670299	0.385256	0.386588	0.140312	0.0658383	0.0451104	0.148483	0.123256	0.159516	0.00108409	C9JEG3;Q9UBQ6	EXTL2
0.687257	0.663758	1	0.739786	0.735938	0.424571	0.283386	0.601315	0.339522	0	0.0863534	0.121127	0.0482591	0.0553266	0.0288374	0.0818375	0.0180162	0.0248233	0.0446903	0	0.0480192	0.04443	0.0815464	C9JEH3;C9JG97;Q13685	AAMP
0.151004	0	0.0727051	0.1942	0.339438	0.568345	1	0.129542	0.251009	0.0392275	0.311722	0.537304	0.376283	0.511039	0.286493	0.260384	0.127497	0.135255	0.15414	0.062092	0.0539475	0.0813176	0.189327	C9JEH7;P22090	RPS4Y1
0.0695582	0	0.0157332	0.0409365	0.0335196	0.195767	0.181283	0.0999133	0.249984	0.73785	0.21436	0.383229	0.571041	0.254213	0.238447	0.28334	0.260201	0.278258	0.343048	0.97075	0.966382	1	0.743825	C9JF17;P05090	APOD
0.609291	0.932117	1	0.729955	0.681854	0.68378	0.670409	0.569472	0.449634	0.177174	0.151389	0.130231	0.147726	0.167679	0	0.121991	0.0235047	0.00545939	0.0842231	0.13544	0.216153	0.46838	0.72292	C9JFE4;Q13098;Q13098-5;Q13098-7	GPS1
0.253505	0.300202	0.0308558	0.0417736	0.0132867	0	0.0131238	0.0105452	0.0447091	0.0448557	0.100283	0.0513736	0.0855211	0.121942	0.207042	0.362206	1	0.519567	0.440161	0.501763	0.654801	0.491416	0.228313	C9JFR7;P99999	CYCS
0.76028	0	0	0	0	0	0.0284317	0	0	0	0.105684	0.0446716	0.0540547	0.117816	0.00304334	0.155607	0.257508	0.117161	0.267853	0.314848	0.298377	0.313455	1	C9JFV4;Q8IZL8	PELP1
0.287478	0	0.0768059	0.350351	0.235636	0.236066	0.188356	0.117412	0.0826381	0	0.0744866	0.141478	0.198102	0.238924	0.357163	0.629836	1	0.953589	0.988903	0.830297	0.854829	0.942119	0.703702	C9JG87;Q9NYK5;Q9NYK5-2	MRPL39
0	0	0	0	0	0	0	0	0	0	0	0.0638124	0	0.038921	0	0	1	0	0	0	0	0	0	C9JH25;C9JVX5	PRRT4
0.39165	1	0.888175	0.746572	0.596246	0.625222	0.283261	0.557034	0.250859	0	0.0532911	0.060674	0.04516	0.0494863	0.0305777	0.0475947	0.0480971	0.0203344	0.0217654	0.0213541	0.000115575	0.0368255	0.0092551	C9JIF9;P13798	APEH
0.114811	0.110076	1	0.634001	0.146653	0	0.159324	0	0	0	0	0	0	0	0	0	0	0	0	0	0	0	0	C9JIZ3;H7BXD5;H7C2Z6;P28676	GCA
0.0766097	0.129626	0	0.0362708	0.014387	0.179164	0.692067	0.2441	0.558473	1	0.6605	0.965651	0.909946	0.866332	0.576272	0.500342	0.161804	0.179771	0.206139	0.199232	0.311202	0.279109	0.224138	C9JIZ6;P07602;P07602-2;P07602-3	PSAP
0.347915	0.00887942	0.06162	0.0387462	0.13257	0.13872	0.239952	0.0363717	0.0887241	0	0.0862588	0.208096	0.181852	0.252921	0.41981	0.700927	0.943267	0.961585	1	0.187655	0.154651	0.224081	0.549713	C9JJ19;P82930	MRPS34
0.190398	0.758734	1	0.648012	0.419565	0.240638	0.220862	0.199068	0.0834907	0	0.178047	0.178463	0.131179	0.159771	0.079198	0.0532484	0.0517335	0.0649746	0	0	0	0.00620082	0	C9JJN9;Q8N3P4;Q8N3P4-3	VPS8
0.413771	1	0.574253	0.669235	0.377882	0.21364	0.319722	0.320646	0.374586	0.161878	0.330276	0.35393	0.283458	0.264946	0.149091	0.295882	0.174343	0.145495	0.00201686	0.122178	0.0917617	0.122497	0	C9JK83;O95630;O95630-2	STAMBP
0.815664	1	0.772829	0.42406	0.355449	0.177417	0.144051	0.0928498	0.39256	0.0250418	0.0522008	0.139493	0.260741	0.215498	0.0369709	0.150613	0.120673	0.0235989	0.212446	0	0.234148	0.415265	0.735789	C9JLU1;P52434	POLR2H
0.0423361	0.0781719	0.0488369	0.111957	0.121542	0.123433	0.273459	0.14664	0.245822	1	0.248827	0.387084	0.207763	0.14565	0.074393	0.0539588	0.0353535	0.0130279	0.0207445	0.00163381	0.0143447	0.02887	0	C9JLW8;I3L2L5;I3L4Q0	MCRIP1
0.124484	0	0	0	0	0	0	0	0.0477147	0	0.136337	0.0709083	0.0860021	0.203312	0.270329	0.46018	1	0.724313	0.646887	0.555442	0.296383	0.360357	0.454268	C9JM75;H7C2C3;H7C454;Q6P087;Q6P087-2	RPUSD3
0.247747	0.0733346	0.0255509	0.0325206	0.0293048	0.222376	0.0802679	0.0617594	0.121799	0	0.552283	0.448494	0.468499	0.697983	0.750123	0.641246	1	0.602191	0.473742	0.209836	0.215985	0.184081	0.30133	C9JME2;Q9Y4F1;Q9Y4F1-2	FARP1
0.166453	0	0	0	0	0	0	0	0	0	0	0	0	0	0	0	0	0	0	0	0	0.290949	1	C9JMP5;C9JT95;F8WAF5;H7C0W4;Q96AH0;Q96AH0-2;Q96AH0-3;Q9BQ15	NABP2;NABP2;NABP1;NABP1;NABP1;NABP1;NABP1;NABP2
0.111517	0	0.0550969	0.405999	0.657627	1	0.963932	0.148215	0.250976	0.0652246	0.709648	0.476939	0.397133	0.753228	0.44713	0.42145	0.361318	0.30955	0.244315	0.106479	0.0945589	0.0793817	0.395325	C9JNW5;C9JXB8;P83731	RPL24
0.807753	1	0.846873	0.662015	0.620787	0.623282	0.391263	0.534526	0.293651	0	0	0.0935982	0.144394	0.157993	0.181411	0.179908	0.168382	0.0529715	0.133436	0.0233075	0	0	0.0667186	C9JPA8;C9JY46;Q7L5D6;Q7L5D6-2	GET4
0.549812	0.457958	0.896028	0.387838	0.924359	1	0.793296	0.881088	0.515727	0	0.473098	0.184758	0.117095	0.250975	0.237524	0.141535	0	0.0868003	0.0827131	0.120208	0	0.000206285	0.275833	C9JPB1;C9JQW5;Q9BXU1;Q9BXU1-2;Q9BXU1-3	STK31
0.169257	0	0.22982	0.0519942	0.0618947	0	0.0733506	0.0365017	0.0743535	0.150948	0.0439643	0.259889	0.150801	0.117862	0.18661	0.414313	1	0.747005	0.553263	0.153969	0.344606	0.325993	0.244437	C9JQ41;H7C525;Q4VC31	CCDC58
0.828551	0.524857	0.372388	0.853648	0.693336	0.494281	0.301599	0.248756	0.258211	0	0.0325735	0.050572	0	0.146622	0.0531152	0.0883612	0.138188	0.208702	0.284706	0	0.0599406	0.0686842	1	C9JQD4;H0YEL5;O43447;O43447-2	PPIH
0.302703	0.0505976	0.150145	0.113253	0.0741881	0.0620978	0	0.0457167	0.0534567	0.0173751	0.14492	0.121298	0.145789	0.214902	0.300443	0.623562	1	0.859164	0.922883	0.943708	0.660761	0.544851	0.523937	C9JQS9;E7ETT1;E7ETT4;E7EUY3;E7EX59;E9PDR0;P05166;P05166-2	PCCB
0.031817	0.557881	0.522328	1	0.709004	0.538603	0.265884	0	0.156657	0	0	0.152701	0.0465296	0.172412	0	0	0	0	0	0	0	0	0	C9JQZ3;C9JS61;C9K022;Q9H8Y5	ANKZF1
0.470683	0	0	0.00759946	0.0151236	0.0396614	0.219414	0.13017	0.252917	0.332004	0.274731	0.351568	0.388228	0.462722	0.565685	0.774018	0.896826	0.94418	0.985478	0.758823	0.966785	1	0.607092	C9JRZ6;Q9NX63	CHCHD3
0.410522	1	0.428065	0.174028	0.151635	0.0911987	0.119734	0.129238	0.125477	0	0.0230691	0.0454307	0.0330892	0.039617	0	0.0329722	0.0144894	0.0152561	0.00890885	0.0105359	0.00164429	0.0102276	0.00132456	C9JRZ8;C9JRZ8-2;O60218	AKR1B15;AKR1B15;AKR1B10
0.353566	0	0.0896057	0.303831	0	0.329433	1	0.194412	0.413111	0	0.231117	0.722413	0.576645	0.878473	0.420972	0.578909	0.612623	0.437444	0.140514	0.103397	0	0	0.125718	C9JSG8;O15503;O15503-2	INSIG1
0.297152	1	0.422759	0.256174	0	0	0.212841	0.123612	0	0	0	0	0	0	0	0	0	0	0	0	0	0	0	C9JU10;Q86YJ6;Q86YJ6-2;Q86YJ6-3;Q86YJ6-4	THNSL2
0.165421	0	0	0	0	0	0	0	0	0	0	0	0	0	0	0	0	0	0	0	0	0	1	C9JU34;Q92766;Q92766-2;Q92766-3;Q92766-5	RREB1
0	0	0	0	0	0	0	0	0	0	0	0	0	0	0	0.198267	1	0.844212	0.578804	0.138673	0.0687791	0	0.141489	C9JUU5;Q9Y234	LIPT1
0.355141	1	0.859238	0.726046	0.563584	0.539187	0.579537	0.421424	0.357365	0.0795191	0.100221	0.107123	0.11624	0.111642	0.0423126	0.0734644	0.0171842	0	0.02842	0.0517914	0.0889714	0.183904	0.184095	C9JVE2;Q96GG9	DCUN1D1
0.231617	0.0143029	0	0.027795	0.0213671	0.0798893	0.27845	0.197459	0.309527	0.0376625	1	0.507613	0.36358	0.702218	0.457825	0.567371	0.428379	0.375995	0.356412	0.189711	0.301534	0.187728	0.217165	C9JW74;Q5EB52;Q5EB52-2	MEST
0	0	0	0	0	0	0	0	0	0	0.365506	0.816703	0.473538	1	0.255367	0.055738	0.0729409	0.0106341	0	0	0	0	0	C9JY09;E7ET39;Q8NDZ4;Q8NDZ4-2	DIPK2A
0.247784	0.596398	0.297991	0.199972	0.101237	0	0	0	0.0558061	0	0.027789	0.116132	0.201506	0.0565415	0.317607	0.517889	0.624646	1	0.988624	0	0	0.765738	0.357076	C9JY26;E7ES60	RAB34
0.300109	0	0.0261543	0.0520291	0.137327	0	0.0871873	0.107209	0.348362	0	0.419262	1	0.921758	0.808823	0.472493	0.459298	0.180776	0.104855	0.0591713	0	0.144739	0.332198	0.687868	C9JYM0;O75817	POP7
0.116701	0	0.0463732	0.47647	0.937379	0.275489	0.525882	0.232191	0.177745	0.0389531	0	1	0.363989	0.597466	0.217079	0.113467	0.0922349	0.0921464	0.139438	0	0	0.0307679	0.0304493	C9JYQ9;H0Y8C2;Q6P5R6	RPL22L1
0.177583	0	0.233087	0.242312	0.285192	0.435365	1	0.460619	0.481352	0.0894108	0.541529	0.772251	0.569021	0.648224	0.462679	0.338051	0.261339	0.220512	0.126661	0.00820186	0.0260278	0	0.0512498	C9JYS5;J3KS67;J3QL47;J3QL63;K7ENL4;Q96ET8-3;Q9NYZ1	TVP23C;TVP23B;TVP23C;TVP23B;TVP23B;TVP23C;TVP23B
0.0151937	0.105448	0	0.0457254	0.0582586	0.126343	0.47464	0.209797	0.503043	0.538821	0.427969	0.854675	1	0.85734	0.761408	0.790469	0.477841	0.504537	0.45548	0.303657	0.448464	0.452853	0.0473864	C9JYY6;Q92823;Q92823-2;Q92823-3;Q92823-4;Q92823-5;Q92823-6	NRCAM
0.300432	0.00307232	0.0155747	0.0163503	0.0267486	0.105356	0.606173	0.267873	0.515279	0	0.864575	0.95688	0.644201	1	0.629522	0.732506	0.566095	0.432602	0.407248	0.257789	0.134184	0.14622	0.249056	C9JZB0;Q9BT40;Q9BT40-2	INPP5K
0.522825	0.949011	0.615514	0.72075	1	0.379172	0.146813	0.278298	0.295617	0.157218	0.0732714	0.0374196	0.056537	0.0586443	0.0695332	0.0726599	0.0929702	0.0316548	0.0877513	0.0101543	0.0226074	0.0181603	0	C9JZG9;C9JZY6;P62256	UBE2H
0.383925	1	0.709403	0.834962	0.927725	0.872635	0.547766	0.581329	0.394478	0.452284	0.130431	0.0994905	0.100062	0.0737177	0.060813	0.0363426	0	0.0173923	0.0142568	0.010114	0.049356	0.0386476	0.0208706	C9JZI7;Q99733;Q99733-2	NAP1L4
0.336975	0.125693	0.0930923	0.0590823	0.00201558	0.032597	0.271281	0.0768232	0.310997	0	0.616214	0.887131	0.936095	1	0.754811	0.957565	0.79174	0.643059	0.584119	0.278344	0.300613	0.42895	0.287386	C9JZR2;O60716;O60716-10;O60716-11;O60716-13;O60716-2;O60716-3;O60716-5;O60716-9	CTNND1
0.415654	1	0.65886	0.582219	0.905276	0.219923	0.108664	0.513545	0.458634	0.585764	0.170892	0.0631545	0.0831811	0.0657883	0.000537849	0.052907	0	0	0	0	0.191141	0.304681	0.0769562	C9K058;H7BZ14;Q9H2H8	PPIL3
0.107174	0	0	0	0	0	0	0.0827523	0.0250189	0	0	0.349645	0.426037	0.277806	0.0494684	0.875153	0.694648	0.638738	0.702857	0.545087	0.645734	1	0.410907	C9K0G7;E9PCG9;Q02338	BDH1
0	0	0	0	0	0	0.283485	0	0.41088	0.706697	0.350927	0.89775	1	0.91019	0.779644	0.73441	0.229708	0.257429	0.531792	0	0	0.116716	0	D3DPN2;O75056	SDC3
0.173969	0.0815829	0.109773	0.203672	0.169254	0.329959	0.825909	0.324256	0.675258	0	1	0.749234	0.549662	0.562262	0.345869	0.342511	0.197977	0.181533	0.194077	0.121958	0.109427	0.127704	0.22812	D3DQV9;H0Y3P2;P78344;P78344-2	EIF4G2
0.102529	0.264898	0.245078	0.155567	0.197644	0.0648057	0.0556509	0.163641	0.129881	0.0804357	0	0.0457419	0.0305586	0.0389619	0	0.052728	0	0	0.0641629	0.128258	0.323358	0.838368	1	D3DTZ5;J3QSB9;P63272	SUPT4H1
0.143975	0.0446226	0.106557	0	0.138106	0	0	0.0512419	0.240753	0	0.616993	0.450334	0.375773	0.635607	1	0.419292	0.454276	0.690936	0	0	0	0.113347	0.382547	D3DUJ3;K7EIE9;K7EIY0;K7ENP9;K7EQG9;P17706;P17706-2;P17706-3;P17706-4	PTPN2
0.079627	1	0.331455	0.179223	0.191078	0.0497057	0.0689076	0.0539011	0.0562306	0	0.0266541	0.221817	0.142938	0.123211	0.0671261	0.0432435	0.0281198	0.0298727	0.0143573	0.00713579	0.00220677	0.00418048	0.0133999	D3DWX8;P98173;P98173-2;P98173-3;Q5HY75	FAM3A
0.179196	0.744693	0.487895	1	0.805749	0.418207	0.118205	0.132239	0.369482	0.706866	0.0900249	0.180941	0.225206	0.0848119	0.113254	0.0946566	0.0701592	0.128183	0.0847553	0	0.0602334	0.0385555	0.0143284	D3YTA9;F6U1T9;P63098	PPP3R1
0.62887	0.449695	0.0277108	0	0.897091	1	0	0.472973	0	0	0	0	0	0.0315211	0	0	0.799274	0.3995	0	0	0	0	0	D3YTB5;P51617;P51617-2;P51617-3;P51617-4	IRAK1
0	0	0	0	0	0	0.210444	0	0.227388	0	0.259346	1	0.464251	0.143089	0	0.0948946	0	0	0	0.275781	0	0	0	D3YTC7;Q9UBM1;Q9UBM1-2;Q9UBM1-3	PEMT
0.307094	0	0	0	0	0	0.131448	0	0.014531	0	0	0.172563	0.139031	0.0876845	0	0.105524	0.000666502	0.0935734	0.25216	0.312898	0.0410437	0.160236	1	D6R927;D6R946;D6R9K5;D6R9X3;D6RA45;D6RAT2;D6RB37;D6RBQ8;D6RCM1;D6REC2;D6REP3;D6RF98;D6RIV8;D6RIZ8;Q06330;Q06330-4;Q06330-5;Q06330-6;Q06330-7	RBPJ
0.21367	0.42453	0.658324	1	0.583053	0.705906	0.569609	0.368181	0.367857	0	0	0.236702	0.171928	0.408716	0.222812	0.398919	0.310019	0.140215	0.20596	0	0.0181687	0.0254996	0.123968	D6R938;Q13557;Q13557-10;Q13557-11;Q13557-12;Q13557-3;Q13557-4;Q13557-5;Q13557-6;Q13557-8;Q13557-9	CAMK2D
0.185616	0	0.00201259	0.00854803	0.012135	0.0267946	0.145744	0.0723577	0.222699	0.621307	0.364694	0.290579	0.329427	0.346182	0.34971	0.462913	0.381873	0.500416	0.56976	0.767721	1	0.79092	0.580505	D6R9C3;D6RGV5;D6RIE3;H0UI06;P14406	COX7A2
0	1	0.494553	0.242346	0.13578	0	0	0.179773	0.100057	0	0	0	0	0	0	0	0	0	0	0	0	0	0	D6R9C7;D6RCM5;D6RDH6;K4DI92;Q6NW29	RWDD4
0.361212	1	0.336667	0.221618	0.0621261	0	0	0	0	0	0	0	0	0	0	0.365654	0	0	0	0	0	0	0	D6R9M1;D6RJA5;H0Y9Z3;H0YAA3;Q9HAD4;Q9HAD4-2	WDR41
0	1	0.362523	0.67936	0	0	0	0	0	0	0	0	0	0	0	0	0	0	0	0	0	0	0.778619	D6R9Q1;F5H7P7;Q96BP3;Q96BP3-2	PPWD1
0.395697	0	0	0	0	0	0	0	0.418875	0	0	0	0.41298	0.93074	0	1	0.683022	0	0	0	0	0	0	D6R9U3;D6RDB1;D6RGZ0;Q96QK8	SMIM14
0.719286	0	0	0	0	0	0.137415	0.143452	0.414564	1	0.331522	0.320569	0.445478	0.382794	0.338031	0.599346	0.684855	0.622598	0.651039	0.788072	0.918583	0.802597	0.364914	D6R9Z7;P15954	COX7C
0.0618963	0	0.00356546	0.00331376	0.000798905	0	0.0612925	0.0985113	0.203672	0	1	0.271667	0.219761	0.263409	0.221652	0.260251	0.234091	0.172294	0.179954	0.0637704	0.126104	0.141176	0.235546	D6RA47;D6RE79;D6RIZ4;Q14728	MFSD10
0.0839284	1	0.224424	0	0	0	0	0	0	0	0	0	0	0	0	0	0	0	0	0	0	0	0	D6RA82;P12429	ANXA3
0.000656942	0	0	0	0	0	0	0	0	0	0	0	0	0	0	0	0	0	0	0	0	0	1	D6RAD4;P50613	CDK7
0.278471	1	0.520849	0.816028	0.383227	0	0	0.0877354	0.248176	0	0	0	0	0	0	0	0	0	0	0	0	0.481993	0	D6RAJ6;Q9UKT5;Q9UKT5-2	FBXO4
0.187413	0	0.129752	0.0903786	0.11884	0.0590831	0.236768	0	0.0921239	0.0784013	0.027149	0.122148	0.210218	0.256069	0.377489	0.778118	0.836043	0.879342	1	0.556553	0.48542	0.836034	0.596196	D6RAN8;Q9P0M9	MRPL27
0	0	0.753115	0.841022	0.645708	0	0	0.0658306	0.308418	0	1	0	0	0.218539	0	0	0	0	0	0	0	0	0	D6RAP6;Q9UJX5;Q9UJX5-2;Q9UJX5-3	ANAPC4
0.551887	0.16444	0.0508506	0	1	0.902248	0.450963	0.242784	0.469291	0	0.684796	0.954291	0.394557	0.716064	0.621738	0.250791	0	0	0	0	0.0628834	0	0	D6RAS9;O14827	RASGRF2
0.475188	1	0.547608	0	0.319814	0	0	0.132026	0.195904	0	0	0	0	0	0	0.130532	0	0	0	0	0	0	0	D6RAZ2;D6RF21;D6RGC7;H0Y8S9;H0Y963;Q9UBK8;Q9UBK8-1	MTRR
0	1	0.453761	0.620851	0.38253	0	0	0	0	0	0	0	0	0.749762	0	0.299258	0	0	0	0	0	0.0573089	0	D6RAZ3;E7EMP6;Q96FZ2	HMCES
0	0	0	0	0	0	0	0	0.243612	0	0.303043	0.493675	0.525917	1	0.329529	0.983672	0.750807	0.340251	0.218288	0.311577	0	0.236387	0	D6RAZ6;Q8IY95;Q8IY95-2	TMEM192
0.410769	0.462968	0.312416	0.253116	0.163007	0	0.0462175	0	0.203434	0	0.0563376	0.0500979	0.182812	0.155819	0	0.0534592	0	0	0.250917	0	0.171464	0.309904	1	D6RBH4;D6RC34;P09630;P09630-2	HOXC6
0.276393	0.832993	0.74461	0.272453	0.614806	0.670807	1	0.618865	0.562679	0.283851	0.270376	0.0932841	0.381238	0.149564	0	0.121979	0	0	0	0.268295	0.119202	0.142128	0.0674507	D6RBJ9;P32321;P32321-2	DCTD
0	0	0	0	0	0	0.326636	0	0.190582	0	0	0.6237	0.8128	1	0	0.868129	0.460997	0.330209	0	0	0	0	0	D6RBN9;Q8IUW5	RELL1
0.517546	1	0.709993	0.60956	0.406105	0.1903	0.12217	0.0505629	0.145156	0	0.00551482	0	0.00436448	0.0214589	0	0.0237292	0	0	0	0	0	0	0	D6RBR7;Q9Y3S2	ZNF330
0.60189	0.0230075	0.0230876	0.0311139	0.0775904	0.0657897	0.318139	0.290976	0.532705	0	1	0.658911	0.826145	0.81274	0.670362	0.776938	0.783403	0.730521	0.592261	0.78284	0.541667	0.384775	0.683798	D6RBS5;Q8IZ81	ELMOD2
0.298913	0.719553	0.482241	0.679045	0.739371	1	0.800138	0.719045	0.767884	0.513642	0.512485	0.408282	0.387448	0.295941	0.201698	0.153495	0.0613522	0.0659988	0.0616374	0	0.0611927	0.104331	0.0600975	D6RBW1;P06730;P06730-2;P06730-3	EIF4E
1	0.324787	0.594721	0.906765	0	0	0.100021	0.277372	0.170255	0	0	0	0	0.349897	0.413488	0.300988	0.379666	0.161346	0.353424	0	0	0	0.414738	D6RC52;D6RCB9;H0YC83;Q9NX24	NHP2
1	0.168799	0	0.0434742	0.00774295	0.168246	0.712632	0.248815	0.450905	0	0.963166	0.804488	0.623247	0.749407	0.369515	0.488757	0.459497	0.455032	0.473045	0.800993	0.36893	0.384522	0.630402	D6RCD0;Q8NBQ5	HSD17B11
0.514679	0	0	0.295205	0	0.182481	0.585187	0.284646	0.345808	0	0.4341	0.826058	0.773403	1	0.680845	0.913494	0.726647	0.630639	0.546608	0.126481	0.277637	0.302555	0.168731	D6RCF4;Q8N5K1	CISD2
0.20799	1	0.124963	0.338286	0.0302186	0.246945	0.0356455	0.077287	0.0842735	0	0	0.0759869	0.0323799	0.010337	0.0910539	0.0552127	0	0	0.0421697	0	0	0	0	D6RCM8;O95379;O95379-2;O95379-3;O95379-4	TNFAIP8
0.295214	0	0.0137397	0.0915383	0.0418754	0.226032	0.737229	0.338784	0.344445	0	0.672259	0.636131	0.551463	0.370543	1	0.375255	0.6511	0.574296	0.370016	0.436975	0.439235	0.337757	0.266736	D6RCU0;Q9H5J4	ELOVL6
0.173574	1	0.612766	0.508798	0.250498	0.0186685	0	0.0995665	0.119802	0	0.0113963	0	0	0	0	0.0436027	0	0	0	0	0	0	0	D6RD26;D6RIS3;D6RIT3;Q8N1A6	C4orf33
0	1	0.47006	0.409007	0	0	0	0	0	0	0	0	0	0	0	0	0	0	0	0	0	0	0	D6RD51;Q6UXP7	FAM151B
0.199181	0	0	0	0.432763	0.0916592	0.57039	0.268119	0.527848	0	1	0.730765	0.728159	0.612055	0.456152	0.598218	0.42815	0.288883	0.241499	0	0.0998437	0.0246445	0.167815	D6RDH9;D6RJG9;Q9Y5W7;Q9Y5W7-2;Q9Y5W7-3;Q9Y5W7-4	SNX14
0.389968	0.0796858	0.114676	0.0380644	0.0355263	0	0.00273493	0.00511804	0.0579304	0	0.0471707	0.0794137	0.103743	0.200005	0.219018	0.520849	1	0.746822	0.773556	0.466547	0.335714	0.350234	0.407845	D6REA0;O75879	GATB
0.42704	0.425876	0.174876	0.197565	0.252667	0.505388	1	0.400252	0.555112	0.0850301	0.202591	0.240116	0.265951	0.211349	0.10354	0.157679	0.00763909	0	0.0678221	0.0314898	0.139768	0.161123	0.0582783	D6RER5;D6RGI3;Q9NVA2	SEPTIN11
0.445052	0.79177	0.519325	0.491415	0.429249	0.575783	1	0.750664	0.890079	0.00506072	0.50111	0.367906	0.235022	0.234616	0.1246	0.119039	0.0152055	0.00545206	0.00135957	0.0147054	0	0.0385642	0.0531097	D6REX3;O94979;O94979-10;O94979-2;O94979-3;O94979-4;O94979-6;O94979-8;O94979-9	SEC31A
0	0.110176	0.146287	0.0303304	1	0	0	0.510507	0	0	0	0	0	0.0247864	0	0.0468856	0	0	0	0	0	0	0	D6REY2;P23508;P23508-2	MCC
0.218947	0	0	0	0	0.0200521	0.449271	0.218601	0.838586	0	0.614626	0.967363	0.957877	1	0.524882	0.757367	0.535675	0.33358	0.322994	0.233075	0.152688	0.175212	0.29786	D6RF48;Q9P2W9	STX18
0	1	0.290715	0	0	0	0	0	0	0	0	0	0	0	0	0	0	0	0	0	0	0	0	D6RFG8;P27707	DCK
0.335961	0	0.00922048	0.0607714	0.0690953	0.255194	1	0.416067	0.574874	0.664832	0.322708	0.640487	0.526054	0.548235	0.424857	0.382051	0.267207	0.318114	0.365772	0.21382	0.276893	0.286714	0.235379	D6RFH4;H3BUX2;O43169	CYB5B
0.277451	0	0.0167491	0.279407	0.285954	0.095129	0.00962981	0.144804	0.14481	0	0.678225	1	0.470342	0.784499	0.753055	0.376566	0.471983	0.129491	0.125682	0.0627852	0	0.0493765	0.0196978	D6RFI3;D6RGY8;E7EQR8;Q9GZM5	YIPF3
0.162528	0.210857	0	0	0	0.0656252	0.0709476	0.0439489	0.111803	0	0.238408	0.391143	0.320819	0.460943	0.352074	0.476196	0.61323	0.523505	0.617178	0.578511	0.491045	0.528293	1	D6RGG3;Q99715;Q99715-4	COL12A1
0.350134	0.0646922	0	0	0	0	0	0	0	0	0.0918421	0.119503	0.116862	0.056697	0	0.118492	0.0236385	0.0405884	0.122172	0.187375	0	0.532721	1	D6RGK3;D6RHW1;D6RIE8;D6RIV9;D6RIY1;Q16594;Q9HBM6	TAF9;TAF9;TAF9;TAF9;TAF9;TAF9;TAF9B
0	0	0	0	0	0	0.018999	0	0.205478	0	1	0.149484	0	0.181841	0	0.0760855	0	0	0	0	0	0	0	D6RGK9;H0Y9C1;H0Y9Z5;Q96LI5;Q9ULM6	CNOT6L;CNOT6L;CNOT6L;CNOT6L;CNOT6
0.0972324	0	0	0.133841	0.190436	0.776842	1	0.560907	0.76488	0.0566024	0.563724	0.708577	0.461565	0.4465	0.448591	0.440863	0.38966	0.285823	0.223904	0.0301006	0.0169182	0.0154146	0.115443	D6RHD2;O43609	SPRY1
0	0	0	0	0	0	0	0	0	0	0	0	0	0	0	0	0	0	0	0	0	0	0	D6RHX1;Q8TAX7	MUC7
0.234754	0	0	0	0	0	0.514112	0	0	0	0.220726	0.393099	0.537292	1	0	0.550875	0.59465	0.414021	0.178655	0	0	0	0	D6RHX8;F8W9W2;P43250;P43250-2;P43250-3	GRK6
0.232179	0.931976	0.516632	1	0.322146	0.457093	0.324033	0.498236	0.107283	0	0	0.0525974	0	0.00832187	0	0	0	0	0	0	0	0	0	D6RI04;Q53HV7	SMUG1
0.653089	0.0161827	0	0.083391	0.0506066	0.0947739	0.201565	0.0403441	0.105711	0	0.174295	0.172895	0.125467	0.201411	0.0426507	0.156873	0.271217	0.166204	0.278997	0.195587	0.283073	0.367003	1	D6RIY6;Q06265;Q06265-2;Q06265-3;Q06265-4	EXOSC9
0.136798	0.448263	0.600111	0.525455	0.589058	0.489598	1	0.434104	0.604516	0.307543	0.378675	0.716647	0.757815	0.536323	0.276395	0.240478	0.0189991	0.0335983	0.0564595	0.0138313	0.0897101	0.0784088	0	D6RJ90;Q9Y6G5	COMMD10
0.361594	0.0227668	0	0	0	0	0	0.0501209	0.119181	0	0.155485	0.21104	0.211312	0.316071	0.346705	0.635921	0.876311	0.860521	1	0.482749	0.519009	0.4881	0.566739	E2QRB3;P32322;P32322-3	PYCR1
0.273055	0.591523	0.576467	0.66222	0.309629	0.170794	0.500246	0.225978	0.364121	0.278108	0.346272	0.700507	0.950484	0.985801	0.596115	0.991442	1	0.736177	0.605997	0.18151	0.261753	0.584302	0	E5RFK4;E5RGQ0;E5RGQ7;E5RJC0;Q08495;Q08495-2;Q08495-3;Q08495-4	DMTN
0	0	0	0	0	0	0.0279332	0	0	0	0	1	0	0.616276	0.129489	0	0	0	0	0	0	0	0	E5RFS3;H0YC11;Q9UQ53;Q9UQ53-2;Q9UQ53-3	MGAT4B
0.0711227	0	0	0	0	0	0.272084	0	0.271082	0	0.701368	0.81909	0.598347	0.748084	0.907706	1	0.977655	0.774026	0.913899	0.54032	0.354242	0.499882	0.631879	E5RFT4;Q8N4L2	PIP4P2
0	0	0	0	0	0	0	0	0.416463	0	0.380958	0.640367	0.89802	1	0.350718	0.93456	0.974349	0.394591	0	0	0	0.365553	0	E5RFZ3;P17081	RHOQ
0	0	0	0	0	0	0	0	0	0	0.364098	0.545903	0	1	0	0.40799	0	0	0	0	0	0	0	E5RFZ8;E5RGA7;E5RIP4;E5RJ40;E5RJG5;Q15043;Q15043-2;Q15043-3	SLC39A14
0.0650708	0	0	0	0	0	0	0	0	0	0	0	0	0	0	0	0	0	0	0	0	0	1	E5RG12;E5RJZ9;H0YAQ1;H0YAQ3;O75525;O75525-2	KHDRBS3
0.289761	0	0.0100756	0	0.0274449	0	0.265014	0.0418011	0.372292	0	0	0.797864	0.44245	0.746509	0.480634	0.906086	1	0.463042	0.484654	0.142493	0	0.110141	0.118314	E5RG29	ASPH
0.147947	0	0	0	0.0381789	0.197418	0.693296	0.379219	0.454788	0	0.244699	0.3645	0.580597	0.507443	1	0.315843	0.385068	0.902662	0.509833	0.119914	0.246482	0.262322	0.120735	E5RG44;E5RGJ1;E5RIT1;Q629K1	TRIQK
0.49503	0.375531	0.393205	0.469648	0.493591	0.322008	0.683453	0.759366	1	0.429786	0.214022	0.0750975	0.0264442	0.135317	0	0.137782	0	0.134234	0	0	0	0	0	E5RGQ3;Q9H446;Q9H446-2	RWDD1
0.327647	1	0.507917	0.38807	0.300695	0.18888	0.0998997	0.186508	0.116881	0	0.0565054	0.0598136	0.0301696	0.0511898	0.051953	0.0586413	0.24804	0.182253	0.168332	0.0536684	0.098455	0.0521166	0.0812704	E5RGR0;O75608;O75608-2	LYPLA1
0.742151	0	0.117698	0.171534	0.117594	0.294738	0.249252	0.296608	0.341416	0	1	0.750236	0	0.635305	0.701149	0.418383	0.625938	0.415785	0.317793	0	0	0	0.152268	E5RGS2;Q9H6H4	REEP4
0.119929	0.778999	0.707141	1	0.768949	0.512454	0.445201	0.415264	0.324993	0.398728	0.107033	0.0816628	0.103244	0.0917622	0.0344652	0.0421216	0.0111467	0	0.00598294	0.00660627	0.0467255	0.0517188	0.0223081	E5RGS4;O60925	PFDN1
0.330981	0	0	0	0	0	0.261484	0	0.438074	0	0.784599	1	0.831934	0.95659	0.516031	0.667031	0.633031	0.21657	0.307973	0	0	0.224084	0.154497	E5RGT2;E5RHU1;E5RJI9;E5RJN2;H0YC64;Q96MH6;Q96MH6-2	TMEM68
0.445486	1	0.697943	0.567669	0.429916	0.247413	0	0.216271	0	0	0	0	0	0	0.0773323	0	0	0	0	0	0	0	0.0515631	E5RGW5;G3V105;O14920	IKBKB
0.308176	0	0	0	0.0129548	0	0.206997	0.086871	0.137264	0.217913	0.113075	0.221961	0.269123	0.366625	0.409171	0.703595	0.725175	1	0.871903	0.337551	0.276711	0.513985	0.297599	E5RH91;Q8N5G0;Q8N5G0-2	SMIM20
0.421148	1	0.650676	0.611005	0.410339	0.318012	0.37568	0.318622	0.415599	0.247602	0.170027	0.160011	0.189285	0.1419	0.0666675	0.108581	0.0212295	0	0.0188003	0.149816	0.207989	0.2776	0.178569	E5RHG8;Q15369	ELOC
0.277891	0	0	0.0223195	0.0590916	0.231139	0.939687	0.625529	0.979024	0.744372	0.86259	0.885616	1	0.743625	0.662725	0.687026	0.344534	0.320138	0.38435	0.221189	0.351181	0.467279	0.233321	E5RHW0;H0YBH7;Q96BY9	SARAF
0.2181	0	0	0.236717	0.0684298	0.242543	0.73218	0.373012	0.749766	0.347468	1	0.675467	0.741425	0.773208	0.479094	0.461325	0.289202	0.258695	0.239819	0.316512	0.228147	0.30054	0.257219	E5RHW4;O94905	ERLIN2
0.876504	0.28249	0.793949	1	0.600374	0.500895	0.283287	0.348083	0.203012	0.0814786	0	0.0311576	0.0983956	0.142997	0	0.252087	0.400001	0.300224	0.492607	0.489566	0.217025	0.0836757	0.0495972	E5RIA9;H0YAN3;Q9UJ68;Q9UJ68-2;Q9UJ68-3;Q9UJ68-4;Q9UJ68-5	MSRA
0.258866	1	0.804769	0.543077	0.444862	0.0429741	0.152678	0.172827	0.126729	0	0.184836	0.110257	0.0326013	0.0829847	0	0	0.0689529	0	0	0	0	0	0	E5RIF2;Q9Y6D6	ARFGEF1
0.139308	0	0.013505	0	0.0768948	0	0.084671	0	0	0	0.0265723	0.0199727	0.0544246	0.0417327	0.274129	0.639057	0.944931	1	0.93784	0.628867	0.34728	0.593197	0.347102	E5RIK9;E5RIY4;Q96E29;Q96E29-2;Q96E29-3	MTERF3
0.297121	0	0	0	0	0.0228229	0.526733	0.173103	0.548876	0.109389	0.272749	0.86736	0.817834	1	0.804421	0.817729	0.773151	0.713596	0.496577	0.199416	0.223226	0.410336	0.449797	E5RIQ5;Q9BX73;Q9BX73-2	TM2D2
0.3666	1	0.526909	0.711857	0.531792	0.424374	0.130025	0.253211	0.200849	0.110417	0.0316369	0.0357702	0.0284257	0.0338968	0.0146467	0.0221444	0.00647374	0.00643018	0.00416413	0.00488516	0.00396273	0.0138332	0	E5RIW3;E5RJD8;O75347	TBCA
0	1	0.555778	0	0	0	0	0	0	0	0	0	0	0	0	0	0	0	0	0	0	0	0	E5RJH0;Q93088;Q9H2M3;Q9H2M3-2	BHMT;BHMT;BHMT2;BHMT2
0.381219	0	0	0.126446	0	0	0.147943	0.0534293	0.184814	0.239281	0.158896	0.149075	0.37117	0.33336	0.376757	0.606195	1	0.780931	0.823777	0.277542	0.547443	0.521665	0.331297	E5RJZ1;H0YBD2;O14548	COX7A2L
0.358318	0.335101	0.0461085	0.0601833	0.0127527	0.0516266	0.369346	0.140719	0.175183	0	0.0738399	0.655175	0.695637	1	0.538202	0.594397	0.533806	0.421932	0.32953	0.0847354	0.0505396	0.0976861	0.229216	E5RK69	ANXA6
0.0630965	0.0195297	0.0649326	0	0	0	0	0.0721992	0.107166	0.157811	0.0685937	0.0955753	0.125941	0.0992588	0.0769957	0.167184	0.249196	0.219841	0.359512	0.356834	0.557145	0.481712	1	E5RK99;Q96CG8;Q96CG8-3	CTHRC1
0.313307	0.565247	1	0.682491	0.540535	0.470299	0.405702	0.465051	0.300749	0	0.153439	0.14101	0.10289	0.153987	0.103808	0.0890872	0.187514	0.0772484	0.135093	0.115008	0.136286	0.355604	0.564938	E7EM64;Q7L5N1	COPS6
0.481111	0.915009	1	0.95155	0.671112	0.405882	0.390375	0.446284	0.308697	0	0.0608591	0.142858	0.162465	0.180448	0.0311015	0.114059	0.0716798	0	0.115159	0.0922602	0.0330488	0.0809296	0.0441865	E7EMB1;Q9UH65	SWAP70
0.32662	0.26089	0.919172	0.580888	0.76541	0.102414	0	0.482807	0.386151	1	0.266018	0.534455	0.429092	0.428603	0.341602	0.544013	0.317283	0.24492	0.275389	0.209735	0.350394	0.465938	0.110221	E7EMB3;P0DP23;P0DP24;P0DP25	CALM2;CALM1;CALM2;CALM3
1	0.765684	0.516832	0.355074	0.244107	0	0.871265	0.157346	0	0	0	0	0	0	0	0.056488	0.083102	0	0	0	0	0	0	E7EMD6;O43572	AKAP10
0.22919	0.0191008	0	0	0.00174327	0.00800548	0.148664	0.0808041	0.144248	0.0445198	0.434084	0.437367	0.347696	0.62064	0.667943	0.572176	1	0.786627	0.689844	0.406097	0.27356	0.295863	0.602635	E7EMK3;J3QLD9;Q14254	FLOT2
0.397252	0.579679	0.747627	0.547531	1	0.541354	0.585942	0.685353	0.506087	0.238657	0.0809994	0.15036	0.0880312	0.120603	0.0445455	0.0798976	0	0	0.0201616	0	0.0213723	0.0642409	0	E7EMN6;P41236	PPP1R2
0	0.199892	0.118946	0.188719	0.20247	0.0689351	0.280567	0.195144	0.34321	1	0.341061	0.248646	0.54822	0.46477	0.437733	0.552049	0.452908	0.45346	0.43058	0.395918	0.605171	0.624574	0.271331	E7EMS2;G3V3D1;G3V3E8;J3KMY5;P61916	NPC2
1	0.624609	0.646474	0	0	0	0	0	0	0	0.0464145	0	0	0	0	0	0.684111	0	0.733383	0.212514	0	0.0610685	0.0833212	E7EMW7;O95071;O95071-2	UBR5
0.149691	0	0	0	0	0	0.185344	0	0	0	0	0.300649	0.116183	1	0.197409	0.798087	0.90619	0.520791	0	0	0	0	0	E7EMX0;E7ENG0;E7ENN0;E7ERE1;E7EW41;E7EW78;Q9Y289	SLC5A6
0.45412	0.523688	0.508207	0.388973	1	0.46104	0.481909	0.7595	0.612522	0	0.0587838	0.0886253	0.130912	0.198497	0.337228	0.136289	0.381206	0	0	0	0.0506398	0.161216	0.076806	E7EMZ9;E9PBC6;O95359;O95359-3	TACC2
0.495028	0.448825	0.327609	0.474402	0.38207	0.540011	0.902308	0.305019	0.569608	0	1	0.750049	0.666745	0.958855	0.422737	0.606561	0.556654	0.35291	0.303692	0.26388	0.0540874	0.22329	0.253235	E7EN19;O95819-6	MAP4K4
0.0532717	0	0	0	0	0.0538471	0.269578	0.0548795	0.463713	0	0.569982	1	0.819959	0.637952	0.181587	0.270727	0	0.0232763	0	0	0	0.0293447	0.0622019	E7EN73;Q8IZA0;Q8IZA0-2	KIAA0319L
0.375956	1	0.498527	0.321095	0.239769	0.237484	0.539246	0.29429	0.36785	0.0912407	0.503569	0.310128	0.225658	0.258274	0.0613386	0.0901602	0.0869257	0.0473265	0.0239726	0.02595	0.00902299	0.00860193	0	E7ENJ6;Q9BXS5;Q9BXS5-2	AP1M1
0.0902592	0	0	0	0	0.197452	0.212042	0	0	0	0.0394483	0.337675	0.497065	0.592211	0.226014	0.539006	0.363085	0.244603	1	0	0.0623687	0	0	E7ENV7;Q86YQ8	CPNE8
0.608236	0.767814	0.843505	0.634314	0.522872	0.440486	0.422147	0.346232	0.441819	0	0.499167	0.710749	0.626076	0.785126	0.505771	1	0.829942	0.624834	0.628384	0.335938	0.391874	0.479721	0.407566	E7ENY0;P35611-3;P35611-6	ADD1
0	0	0	0	0	0	0.304492	0.0983183	0.258444	0.0168879	0.396676	0.703005	0.734295	0.622397	0.460322	0.538018	0.264992	0.383987	1	0.354776	0.454257	0.522335	0.309785	E7EP60;P13612	ITGA4
0.036259	0.0222308	0	0.0430303	0.0487128	0.0790238	0.463296	0.23879	0.407893	1	0.286678	0.363625	0.387001	0.315795	0.255405	0.184112	0.0648744	0.12049	0.0915781	0.0629593	0.139562	0.112962	0.0513208	E7EP72;Q9UFG5	C19orf25
0.125508	0	0.0216669	0.322455	0.564225	1	0.988684	0.170635	0.197123	0.131533	0.414815	0.363186	0.217833	0.478997	0.314662	0.18564	0.122098	0.136466	0.117428	0.0533846	0.066967	0.0563001	0.2168	E7EPB3;P50914	RPL14
0.065678	0.0278212	0.0339058	0.0798336	0.0348869	0.063716	0.192279	0.0756579	0.26935	0	0.851212	1	0.800065	0.869873	0.573769	0.440657	0.219816	0.212692	0.172055	0.0297084	0.00705372	0.0917797	0.109734	E7EPI0;Q9P2D0	IBTK
1	0.787845	0.309533	0.414781	0.417802	0.736687	0.779295	0.614077	0.806635	0	0.409419	0.621411	0.619509	0.586361	0.512287	0.541865	0.344199	0.296674	0.44757	0.340355	0.353024	0.460733	0.351795	E7EPK1;E7ES33;Q16181;Q16181-2	SEPTIN7
0.0961639	0	0.0554011	0.104587	0.150161	0.195973	0.513828	0.318783	0.816533	0.26624	0.82617	1	0.828956	0.798888	0.408406	0.448648	0.193432	0.205242	0.205565	0.162663	0.150949	0.19875	0.194894	E7EPN9;Q9Y520;Q9Y520-2;Q9Y520-4;Q9Y520-5;Q9Y520-6;Q9Y520-7	PRRC2C
0.128912	0	0	0	0	0	0	0.0320709	0.25326	0.50046	0.421815	0.644297	1	0.614454	0.857659	0.613217	0.687225	0.282035	0.266439	0.342173	0.225502	0.310634	0.0937817	E7EPS8;P28827;P28827-2	PTPRM
0.288748	0.00132917	0	0.00806449	0.0140308	0.0968827	0.140045	0.108514	0.208362	0.38034	0.333499	0.276763	0.307478	0.327038	0.477447	0.628199	0.830986	0.94872	0.899967	0.864834	1	0.845054	0.469355	E7EPT4;P19404	NDUFV2
0.113994	0	0	0.242901	0.347151	0.329445	0.300222	0.226561	0.619705	0	0.59459	0.988579	1	0.943307	0.485915	0.599731	0.309454	0.297335	0.216301	0.0807085	0.0270083	0.149279	0.129623	E7EPX0;E7EVI1;E7EVJ4;Q9NUL3;Q9NUL3-2;Q9NUL3-3;Q9NUL3-7;Q9NUL3-8	STAU2
0.228624	1	0.595942	0.645227	0.627653	0.437757	0.486002	0.456031	0.415464	0.0997742	0.119446	0.0511873	0.0654093	0.054396	0.0277245	0.0429674	0.0479554	0.0180207	0.0511678	0	0.0270905	0.0536237	0.0826356	E7EQ69	NAA50
0.381422	1	0.472057	0.301523	0.262911	0.204453	0.124793	0.21182	0.174863	0	0.05917	0.112949	0.13543	0.130938	0.106805	0.141358	0.113379	0.0922397	0.0920877	0.0716368	0.0933895	0.0925782	0.0755367	E7EQR4;P15311	EZR
0.198238	0	0	0	0	0	1	0	0	0	0	0	0	0.00503349	0	0	0	0	0	0	0	0	0	E7EQT3;Q9BY07;Q9BY07-2;Q9BY07-3;Q9BY07-4;Q9BY07-5;Q9BY07-6;Q9BY07-7;Q9BY07-8	SLC4A5
0.762365	0.222561	0.0992145	0.134035	0.127587	0.0620556	0.0667908	0.0438361	0.0930803	0	0.0571754	0.0886928	0.0677341	0.130724	0.0984079	0.150032	0.181993	0.224134	0.262632	0.0873573	0.164579	0.292858	1	E7EQT4;Q9UKV3;Q9UKV3-5;S4R3H4	ACIN1
0.174472	0.248612	0.311554	1	0.897659	0.816671	0.593643	0.323836	0.449622	0.153408	0.102366	0.124311	0.15221	0.105128	0	0.0720155	0	0	0.0173512	0.147888	0.260058	0.54974	0.228084	E7EQU1;E7ES08;E9PES6;O15347	HMGB3
0.202259	0.230704	0.170484	0.267288	0.0720361	0.038195	0.159951	0	0.0360047	0.123082	0.041093	0.0353054	0.0531586	0.132877	0.257678	0.34204	0.919128	1	0.639153	0.196448	0.317561	0.346483	0.0453237	E7EQY1;Q96C01	FAM136A
0	0.104718	0.0911648	0.441273	0.330834	1	0.258866	0.0560392	0.101621	0	0	0.134511	0	0.176306	0	0	0	0	0	0	0	0	0	E7ER47;P62760	VSNL1
0.292847	0	0	0.131914	0.102867	0.189559	0.362345	0.256845	0.268336	0.0905801	0.742034	0.852818	0.413276	1	0.684618	0.50985	0.638106	0.47406	0.400624	0.340477	0.144463	0.224811	0.273247	E7ER77;Q7Z2K6	ERMP1
1	0.140393	0.0809903	0.0461928	0.024847	0.972842	0.808541	0.736166	0.385065	0	0.449444	0.401081	0.133545	0.212274	0	0.165765	0.194435	0	0	0	0	0	0.0058547	E7ERI8;E7EW49;O75122-3	CLASP2
0.495434	0	0	0	0	0	0	0	0	0	0	0	0	0	0	0	0	0	0.270347	0	0.0981904	0.315738	1	E7ERS3;Q86VM9	ZC3H18
0.159756	0	0	0	0	0	0	0	0	0	0	0	0	0	0	0	0	0	0.658612	0	0.330594	0	1	E7ERZ2;F8WDV1;Q9Y535;Q9Y535-2	POLR3H
0.61081	0.574404	0.438938	0.917102	1	0.627312	0.512658	0.545582	0.630087	0	0.54403	0.229506	0.23985	0.213155	0.11627	0.203352	0.145011	0.0682229	0.0793437	0.180136	0	0	0.081066	E7ESA6;H0YBP1;Q05397;Q05397-2;Q05397-5;Q05397-7	PTK2
1	0.726473	0.632199	0.445941	0.285286	0.583938	0.426575	0.427314	0.412462	0	0.109615	0.0823182	0.0140707	0.105347	0.0525727	0.062482	0.105543	0	0.00166888	0	0	0	0.0291794	E7ESC6;Q9UIA9	XPO7
0.887527	1	0.781833	0.699942	0.700482	0.788931	0.637645	0.571223	0.541012	0.11041	0.32934	0.280709	0.209875	0.227719	0.274834	0.174004	0.165745	0.178154	0.151129	0.0505677	0	0.0332838	0.100342	E7ESJ7;Q9NRY5	FAM114A2
0.141465	0	0	0	0.000373123	0.0218665	0.826655	0.147848	0.480144	0.84436	0.551236	0.891312	1	0.884323	0.402662	0.768362	0.328976	0.37606	0.347043	0.433413	0.371709	0.439688	0.186911	E7ESK6;E9PBI9;P34741	SDC2
0.187496	0	0	0.107235	0.303262	0.175567	0.19826	0.0189301	0.19025	0	0.124713	0.26951	0.336224	0.303411	0.386104	0.710459	0.527785	0.777666	1	0.650465	0.769506	0.949983	0.546842	E7ESL0;J3KQY1;Q9NWU5;Q9NWU5-2;Q9NWU5-3	MRPL22
0.317223	0	0	0	0.0836296	0.142827	0.303744	0.339942	0.72389	0	0.923824	0.832964	0.733526	1	0.789543	0.716012	0.614992	0.756619	0.423731	0.206661	0.0790422	0.195118	0.232005	E7ESS3;K7EKW3;Q71RG4;Q71RG4-2	TMUB2
0.495774	1	0.69542	0.741944	0.537672	0.343174	0.66068	0.363217	0.213096	0	0	0.114438	0.121445	0	0	0.161814	0	0	0	0	0	0.0524949	0.184867	E7ESU0	USP19
1	0	0	0	0	0	0	0	0.500776	0	0.0608629	0	0.079475	0.0777373	0	0.106492	0.09346	0	0.0159576	0.0743185	0	0.083444	0.40997	E7ESY4;Q13330;Q13330-2;Q13330-3	MTA1
0.345597	0	0.38627	0.475432	0	0.416028	0.552152	0	0.623485	0	1	0.782924	0.623516	0.900975	0	0.558976	0.33612	0.493703	0.892529	0	0	0	0	E7ET49;Q8NCG7;Q8NCG7-2;Q8NCG7-4	DAGLB
0.0817352	0	0	0.143068	0.236536	0.268617	0.326863	0.325326	0.798143	0.899182	0.982096	1	0.955842	0.674711	0.447832	0.397084	0.154504	0.268827	0.173543	0	0.128503	0.174708	0.0759655	E7ETU5;F6Y5H0;P29558;P29558-2	RBMS1
0.193921	0	0.0576987	0.0791712	0.167133	0.000247233	0.101223	0.0119422	0.114168	0	0.10797	0.204483	0.218293	0.265501	0.371387	0.697405	0.763717	0.88062	1	0.957096	0.909175	0.934397	0.446152	E7ETU7;H0Y9G6;P09001	MRPL3
0.710834	0.667836	0.815228	1	0.670457	0.218914	0.503847	0.376387	0.516938	0	0.447778	0.327595	0.324234	0.374544	0.448663	0.423697	0.609993	0.268788	0.223212	0	0.0200612	0.074205	0.244993	E7ETY4;E9PC69;Q7KZI7;Q7KZI7-10;Q7KZI7-11;Q7KZI7-12;Q7KZI7-13;Q7KZI7-14;Q7KZI7-15;Q7KZI7-16;Q7KZI7-2;Q7KZI7-3;Q7KZI7-4;Q7KZI7-5;Q7KZI7-6;Q7KZI7-7;Q7KZI7-8;Q7KZI7-9	MARK2
0.346549	0.392867	0.324802	0.898827	1	0.995005	0.590786	0.607437	0.551985	0.205553	0.133473	0.124807	0.122852	0.13517	0.0736997	0.10907	0.0216198	0.0554041	0	0	0	0.0389035	0.0568959	E7ETZ4;Q9Y6E2	BZW2
0.480594	8.8499e-06	0	0.000852548	0.0169828	0.0445773	0.249389	0.100663	0.331639	0.0733773	0.581507	1	0.915482	0.869358	0.833108	0.713104	0.60815	0.508549	0.681078	0.387973	0.375718	0.444133	0.557925	E7EU05;P16671;P16671-3	CD36
0.153551	0.276838	0.212369	0.0934102	0.068855	0	0.012921	0.0471875	0.0183582	0	1	0.0154232	0	0	0	0.0165403	0	0	0	0	0	0.152469	0	E7EU13;Q96P48;Q96P48-1;Q96P48-2;Q96P48-3;Q96P48-4	ARAP1
0.0404107	0.0644139	0.264371	0.0706441	0.0275658	0	0	0	0	0	0	0	0	0	0	0	0.111466	0.131229	0.119675	0	0	0.380494	1	E7EUH7;Q96PZ0;Q96PZ0-2	PUS7
0.972176	1	0.473	0.379889	0.215844	0.161049	0.588177	0.24825	0.451412	0	0.0722548	0.0675034	0.0588001	0.138318	0	0.11523	0.0555694	0	0	0	0	0	0	E7EUI8	G6PD
0.516254	1	0.705772	0.871918	0.772093	0.914812	0.757497	0.473889	0.495965	0	0.793271	0.399653	0.213854	0.360012	0.212718	0.188842	0.220736	0.149562	0.104147	0.024714	0.0275293	0.0181181	0.104552	E7EUU4;Q04637-8	EIF4G1
0.326024	0.00334156	0	0	0	0.172842	0.0551439	0.118505	0.180521	0.0821586	0.630143	0.788808	0.555356	0.76356	0.854993	0.6873	1	0.822159	0.765821	0.159944	0.177098	0.211486	0.386694	E7EV01;O15484	CAPN5
0.000765928	1	0	0	0	0	7.2155e-07	0	7.73534e-05	8.79625e-05	0.000188348	0.000277132	0.000178034	0.0004892	0.000557061	0.000741724	0.00272675	0.00201226	0.00141538	0.000739017	0.000365789	0.000465376	0.000784743	E7EV71;Q14766;Q14766-2	LTBP1
0.0154421	0	0.0483932	0.38999	0.546808	0.685052	0.857966	0.381495	0.982569	0.362799	1	0.947502	0.801448	0.698766	0.301001	0.301334	0.0387763	0.0369134	0.0626726	0.0212259	0.06966	0.136481	0.0813308	E7EVA0	MAP4
0.379901	0	0	0	0	0	0	0	0.0308647	0	0.352145	0.352478	0.327005	0.568608	0.893691	0.703399	1	0.938072	0.649441	0.311481	0.337655	0.326795	0.481585	E7EVB6;E9PEY4;O60941;O60941-6;O60941-7	DTNB
0.28816	1	0.564933	0.400783	0.592713	0.413033	0.0771943	0.263792	0.170114	0	0.117843	0.12382	0.385575	0.155409	0.0996403	0.101537	0.554788	0.0595399	0.0859087	0.263447	0.137845	0.0187719	0.0255901	E7EVC7;Q676U5;Q676U5-2	ATG16L1
0.255123	0	0.00625628	0.0305888	0.0486472	0.0797898	0.297676	0.237679	0.275881	0.0979725	1	0.599524	0.390875	0.675944	0.448926	0.401353	0.381533	0.307802	0.224073	0.176116	0.169534	0.167505	0.205937	E7EVQ6;Q14534	SQLE
0.250275	0.055345	0.132621	0.00322439	0	0	0.0356853	0.00612098	0.0714204	0	0	0.0607399	0.0863463	0.0987504	0.00592213	0.15235	0.0605301	0	0.171714	0.313161	0.311458	0.468222	1	E7EVX8;Q8WWY3;Q8WWY3-4	PRPF31
0	0	0	0	0	0.127886	1	0	0	0	0	0	0	0.00486362	0	0	0	0	0	0.000181599	0	0	0	E7EVZ1;Q86UP3;Q86UP3-2;Q86UP3-4;Q86UP3-5	ZFHX4
0.0104603	0	0	0	0	0	0.298683	0	0.420245	0	0.971496	0.522176	0.491233	0.388432	1	0.437886	0.0454033	0	0.320264	0.218456	0.251826	0.441463	0.599055	E7EVZ5;Q8NBM8	PCYOX1L
0	0	0	0	0	0	0	0	0	0	0	0	0	0	0	0	0	0	0	0	0	0	1	E7EW05;Q9NVU7	SDAD1
0.623714	0.477748	1	0.446006	0.519823	0.229245	0.112089	0.351602	0.165313	0	0.0337354	0.0226824	0.020361	0.00624214	0.0515197	0.0388954	0.0357412	0.026448	0.0103423	0.00651417	0.00833804	0.0484095	0	E7EWH8;F6UJY1;Q5T013	HYI
0	0	0	0	0	0	0	0	0	0	0	0	0	0	0	0	0	0	0	0	0	0	1	E7EWM1;Q15596	NCOA2
0.125403	0	0	0	0	0	0.0292449	0.0521151	0.12247	0.227707	0.159175	0.11656	0.213148	0.161979	0.280331	0.352657	0.34079	0.430236	0.53028	1	0.602031	0.707457	0.341462	E7EWP0;H0Y886;O43674;O43674-2	NDUFB5
0.495291	0.33311	0.20672	0.184788	0.207421	0.437138	0.072604	0.259147	0.113582	0.0850852	0	0.0183009	0.0447075	0.0730367	0.0578076	0.0674576	0.103162	0.0739594	0.107003	0.141285	0.241069	0.329004	1	E7EWR4;P33240;P33240-2	CSTF2
0.308912	0.381399	0.536003	0.56854	0.689765	0.644109	0.389889	0.312925	0.34072	0	1	0.537119	0.47376	0.505165	0.276691	0.391286	0.286228	0.28631	0.209575	0	0	0	0.0725283	E7EWW0;Q7Z3J2	VPS35L
0.0578765	0.170319	0.337132	0.648232	0.707248	1	0.747911	0.473963	0.495884	0.125477	0.146647	0.136781	0.137034	0.0957859	0.0642782	0.0739478	0.0115715	0.00390878	0.0146285	0	0.021182	0.0418953	0.0132248	E7EX17;P23588	EIF4B
0.217604	0.355544	1	0.81008	0.679114	0.68174	0.472656	0.420823	0.328574	0	0.138482	0.128547	0.0813524	0.117349	0.0622483	0.0963352	0.0750915	0.0639052	0.055687	0.0540746	0.0294455	0.0306798	0.0527258	E7EX90;Q14203;Q14203-3;Q14203-4;Q14203-6	DCTN1
0.241944	0.000659928	0	0.0132683	0.0422411	0.0866546	0.384731	0.219447	0.579321	0.930761	1	0.826866	0.832018	0.575334	0.719145	0.649489	0.380711	0.361304	0.585901	0.494917	0.833996	0.824548	0.444941	E9PAL7;P43307	SSR1
0.129057	0.17744	0.247385	0.539924	0.747893	0.7067	1	0.694216	0.873411	0.824093	0.751657	0.592459	0.499649	0.356394	0.14033	0.128592	0	0.0165833	0.0266443	0.0292926	0.0715139	0.100307	0.0357738	E9PAV3;E9PAV3-2;F8VZJ2;F8W0W4;H0YHX9;Q13765	NACA
0.539674	0	0.0174	0.110348	0.110281	0.174851	0.319143	0.0886443	0.295408	0.413552	0.246703	0.263917	0.240784	0.204769	0.010898	0.108104	0.0219463	0.0161223	0.161738	0.254296	0.4036	0.464252	1	E9PB51;Q9BWF3	RBM4
0.76949	0.029549	0	0.0055745	0.00620757	0.0195886	0.115474	0	0.112458	0	0.0830492	0.152733	0.138766	0.246368	0.072068	0.208244	0.176814	0.207786	0.252693	0.239101	0.319254	0.332047	1	E9PB61;Q86V81	ALYREF
0.448408	0.305979	0.120359	0.105587	0.0866699	0.102601	0.239878	0.107336	0.232455	0	0.398397	0.30297	0.33684	0.479025	0.465774	0.742361	1	0.792125	0.765602	0.699153	0.478029	0.502884	0.454142	E9PB90	HK2
0.0544636	0	1	0.946102	0.810641	0.380193	0.299338	0.448476	0	0	0	0	0	0	0	0	0	0	0	0	0	0	0.624143	E9PB93;O15514	POLR2D
0.229646	0.0703085	0	0.0345766	0	0	0	0	0.354425	0	0.405869	0.738257	1	0.85948	0.451297	0.777479	0.331752	0.327807	0.111454	0.183009	0.226838	0.319406	0	E9PBC1;F6PQP6;O95208;O95208-2;O95208-3	EPN2
0.458685	0.599962	0.944447	0.778139	0.594413	0.611706	1	0.810484	0.869294	0.120778	0.485312	0.505519	0.544456	0.479312	0.29017	0.438567	0.138057	0.152203	0.18091	0	0.100175	0.206376	0.25578	E9PBG7;E9PF82	CAMK2D
0.234725	0	0	0	0	0	0	0	0	0	0	0	0	0	0	0.166628	0	0	0	0	0	0	1	E9PBY7;E9PQ61;O75152	ZC3H11A
0	0.745646	0	0	0	0	0	0	0	0	0	0.242147	0	0.139203	0	0	0	0	0.0964166	0	0	1	0.690804	E9PC49;Q96EB6;Q96EB6-2	SIRT1
0.319451	0	0.0162743	0	0.0682074	0.376996	0.851019	0.411475	0.671174	0	0.495127	0.693862	0.975284	0.805217	0.834949	1	0.709341	0.841111	0.470558	0.279012	0.0112173	0.323239	0.148789	E9PC87;O94876;O94876-2	TMCC1
0.499724	0.851002	0.490752	0.280185	0.0829778	0	0.023105	0.096376	0.120932	0	0.00186935	0.0253896	0.0495724	0.198564	0.167254	0.619868	1	0.803201	0.773883	0.586826	0.422976	0.512653	0.191467	E9PCB6;Q9BYT8	NLN
0.086739	0.303807	0.223802	0.0732931	0.0661139	0	0.227743	0.0368575	0.269785	0.103522	0.0130577	0.248939	0.358644	0.450176	0.360872	0.674693	0.646333	0.824626	0.892267	0.70557	0.792367	0.863507	1	E9PCD7;Q9Y2E5	MAN2B2
0.311889	0	0.12284	0.148201	0.091612	0.0903813	0.143777	0.077176	0.0950606	0.0167077	0.153148	0.158743	0.165341	0.255568	0.333934	0.535233	1	0.772758	0.900779	0.642095	0.482274	0.480592	0.482422	E9PCR7;Q02218	OGDH
0.117824	0	0.0920687	0.0875117	0.184518	0.185425	0.288155	0.142432	0.299202	0	0.537193	1	0.786971	0.648896	0.410184	0.297465	0.210551	0.195856	0.185471	0.00800896	0.0779984	0.051013	0.109261	E9PCW1;G5E9T8;O95249	GOSR1
0.646025	0.145717	0	0.0148437	0.437318	0	0	0.0364569	0.00370674	0	0.0501017	0.0616165	0.00910589	0.173779	0.0830137	0.164434	0.328394	0.17454	0.239421	0.0902013	0.172304	0.17893	1	E9PCY5;Q02880;Q02880-2	TOP2B
0.438885	0.347744	0.311878	0.297144	0.179868	0.253571	0.375558	0.187142	0.269876	0	0.853137	0.862484	0.568685	1	0.73985	0.710177	0.853117	0.655258	0.5417	0.397835	0.232534	0.24918	0.438916	E9PDF6;O43795	MYO1B
0.314082	0.626613	1	0.856563	0.589088	0.355422	0.339323	0.178116	0.421999	0	0.391461	0.160104	0	0.100382	0	0	0	0	0	0	0	0	0	E9PDH4;Q9Y2I7	PIKFYVE
0.252924	0.352298	0.443455	0.255831	0.921331	0	0.302102	0.627247	0.286865	0	0.253571	0.488845	0.486798	0.301187	1	0.202093	0.213703	0	0	0.0432591	0	0.0407838	0	E9PDP5;Q8IWZ3;Q8IWZ3-4;Q8IWZ3-6	ANKHD1
0.15077	0	0	0.00946154	0.0628508	0	0	0.0970863	0.0613254	0.0258114	0.136907	0.0875595	0.0808094	0.159643	0.419868	0.416309	0.567489	0.858045	1	0.417424	0.259464	0.454124	0.378366	E9PE17;I3L0E3;Q9Y2R5	MRPS17;ENSG00000249773;MRPS17
0.403717	0.123241	0.0542262	0.0492572	0.038776	0.0226806	0.0326316	0.0330524	0.0678048	0	0.165755	0.167615	0.230646	0.310935	0.29764	0.705961	0.808891	0.794306	1	0.946563	0.862973	0.902751	0.669545	E9PE82;P16219	ACADS
0.129261	0.460711	0.177151	0.176026	0.176337	0.179679	0.227752	0.179475	0.376919	0.15182	0.183325	0.150392	0.18136	0.140575	0.0434756	0.115196	0	0.000426072	0.0656934	0.242469	0.437076	1	0.763399	E9PEB5;Q96AE4	FUBP1
0.0686757	0	0	0	0	0	0.525708	0.820706	0.640054	0.368862	0.608908	1	0.918198	0.752149	0.954589	0.670862	0.664728	0.196329	0.312046	0	0	0	0	E9PEJ1;P40200;P40200-2	CD96
0.0278395	0	0	0	0	0	0.188715	0	0.783502	0	1	0.541547	0.706241	0.966628	0.0594428	0.0938547	0.259583	0.0873667	0	0.746845	0	0	0	E9PEJ6;H0Y547;P98196	ATP11A
0.216231	0	0.0227949	0.0174506	0.00469315	0.0191361	0.122837	0.11222	0.303754	0.0797673	0.721608	0.860389	0.760687	1	0.917213	0.808722	0.907975	0.65017	0.559835	0.395568	0.362412	0.386103	0.436607	E9PEP6;O14786	NRP1
0.719941	0.588342	0.893756	1	0.839931	0.613351	0.481888	0.610662	0.519531	0	0.433611	0.303012	0.290328	0.286722	0.27322	0.347829	0.331449	0.281867	0.0780811	0.201845	0.0236685	0.128672	0	E9PER6;O15530;O15530-2;O15530-3	PDPK1
0.489867	0.114485	0.130103	0.132306	0.0771656	0.106939	0.150438	0.0717419	0.0907686	0	0.146272	0.199324	0.207873	0.277557	0.356995	0.596462	0.964878	0.817347	1	0.777862	0.60576	0.64376	0.492451	E9PEX6;P09622	DLD
0.632497	0.0350309	0.0640621	0.0870459	0	0.0653961	0.15366	0.0210543	0.0651729	0	0.0830256	0.0958004	0.0384046	0.139263	0.116289	0.128193	0.273509	0.192539	0.256918	0.310367	0.202896	0.244165	1	E9PF10;O75694;O75694-2	NUP155
0.623806	0	0.797481	0.413219	0.520124	0.102502	0.648754	0	0.69003	0.229482	0.431149	0.744795	0.666986	0.824579	0.59636	0.94842	1	0.8489	0.541856	0.525868	0.480596	0.668155	0	E9PF17;P13611;P13611-2;P13611-3;P13611-4;P13611-5	VCAN
0.287421	0	0	0.360863	0.362728	0.128653	0.154876	0.10076	0.240761	0	0.43605	0.644922	0.67471	0.717639	0.736998	1	0.838616	0.776026	0.767145	0.559276	0.454374	0.536566	0.669235	E9PF19;Q96E41;Q9Y4P3	TBL2
0.504617	1	0.538493	0.597438	0.476442	0.757218	0.0670122	0.539715	0.0819162	0.48094	0.0336813	0.0388823	0.0314423	0.0253762	0.116669	0	0.0466202	0.0181208	0.0836726	0.0910528	0.171086	0.17324	0.113631	E9PFK9;Q9UJ41;Q9UJ41-3;Q9UJ41-4	RABGEF1
0.788668	1	0.995443	0.639038	0.493019	0.378978	0.313664	0.118004	0.2026	0	0.0370063	0.217409	0.201916	0.289374	0.137649	0.405981	0.325939	0.21457	0.238629	0.00432967	0	0	0.0271982	E9PFQ4;Q86SQ0;Q86SQ0-2;Q86SQ0-3	PHLDB2
0.753529	0.654787	1	0.616284	0.570415	0.473647	0.251565	0.24865	0.174682	0	0.0916621	0.107075	0.0680373	0.126078	0.110658	0.0905841	0.119082	0.109735	0.0609632	0.0132199	0.000458785	0	0.0715234	E9PFR3;Q14738	PPP2R5D
0.296254	0.172096	0	0.063439	0.0870179	0.118602	0.60647	0.24732	0.412956	0.81489	0.605244	0.938219	0.933053	1	0.820925	0.532222	0.366776	0.433379	0.418345	0.288775	0.217951	0.188144	0.20608	E9PG40;P05067;P05067-11;P05067-7;P05067-8;P05067-9	APP
0.389701	0	0	0	0	0	0.0585069	0	0	0	0.0469858	0	0.00821696	0.0893174	0.0130199	0.108099	0.178289	0.169054	0.26532	0.140696	0.0498158	0.221961	1	E9PG73;Q13427	PPIG
1	0.712685	0.269258	0.26621	0	0.476135	0.157012	0.668539	0.307554	0	0.36078	0.328435	0.0962097	0.246374	0.140814	0.0581829	0.264588	0.346152	0.0450335	0	0	0	0.180319	E9PGC0;P20936;P20936-2;P20936-4	RASA1
0.0557191	0.180754	0.409481	0.96818	0.962958	1	0.897954	0.564556	0.75273	0.296643	0.589554	0.538665	0.461055	0.445221	0.211275	0.216389	0.0416665	0.0478386	0.0484399	0	0.0375892	0.074642	0.038607	E9PGC8	MAP1A
0	0	0	0	0	0	0	0	0.31753	0	0.028972	0.456704	0.116089	0.357689	0	0.671129	0.218604	0.298082	0	0.395986	0.197448	1	0	E9PGI0;Q6UWY0	ARSK
0.597735	0.0467629	0.108346	0	0.071113	0	0	0.0982207	0	0	0	0.0813173	0.0622072	0.0896616	0.155161	0.0788244	0.186317	0.192188	0.274502	0.155668	0.177323	0.321368	1	E9PGM9;P78332	RBM6
0.170151	0	0	0	0	0	0	0	0	0	0.0342677	0.164414	0.00860872	0.245609	0	0.373865	0.545923	0.432305	1	0.442175	0.242575	0.211351	0.10371	E9PGQ0;Q96H78	SLC25A44
0.437342	1	0.667648	0.446801	0.448986	0.285702	0.12075	0.302363	0.217654	0	0.0540346	0.102724	0.0650505	0.0700819	0.0540792	0.0740841	0.0458552	0.0384897	0.0395578	0.0628827	0.0268276	0.0775712	0.141386	E9PGT1;Q15631	TSN
0.459672	0	0.253695	0.163724	0.105803	0.0951772	0.0892919	0.0647104	0.0894031	0	0.0809766	0.0664948	0.103645	0.0969303	0.0477461	0.136928	0.109716	0.0588402	0.205287	0.222859	0.244452	0.323679	1	E9PHH9;Q9BUI4	POLR3C
0.101571	0	0	0	0	0	0.0319981	1	0	0	0.0869179	0.0177572	0.0334124	0.0459679	0	0.0474473	0.148008	0.131396	0.131924	0.138642	0.0650703	0.0504803	0.39539	E9PHI4;O94901-9	SUN1
0.590619	0.650706	0.661578	1	0.646148	0.503691	0.324295	0.00173453	0	0	0.403336	0.151142	0.267305	0.3137	0.0218255	0.509961	0.612375	0.380044	0.135728	0.42698	0.992141	0	0.106283	E9PHM6;F6QMI7;F8W9J4;Q03001;Q03001-14;Q03001-8	DST
0	0	0	0	0	0	0	0	0.563088	0	1	0.326193	0.604789	0.565902	0.213263	0.343811	0.28734	0.25783	0.379923	0.305548	0.0891593	0.498026	0.328973	E9PHR9;Q9NRQ2;Q9NRQ2-2	PLSCR4
0.20596	0.0374176	0.373738	0	0.0315038	0	0.150316	0.231431	0.530244	0.122731	0.524365	0.666231	0.839492	1	0.61849	0.609077	0.53572	0.509601	0.368007	0.0444908	0	0.244012	0.607076	E9PHV5;P28290;P28290-2;P28290-3	ITPRID2
0.742162	0.606485	0.49867	0.140713	0.0345131	0.0324435	0.200929	0.464748	0.216246	0	0	0	0	0	0.0738044	0.197626	0.0294071	0	0	0	0	0	1	E9PHY8;Q8NDA8;Q8NDA8-2	MROH1
1	0	0	0	0	0	0	0	0	0	0	0	0	0	0	0	0	0	0.152944	0	0	0	0	E9PI09;E9PR24;Q5T0A1;Q5T0A2;Q5T0A6;Q86SQ9;Q86SQ9-2;Q86SQ9-4	DHDDS
1	0.209589	0.547132	0.0767961	0	0.120332	0.093517	0.0895426	0.200922	0	0.0628104	0.12063	0.158506	0.181706	0.0508515	0.139154	0.298008	0.176416	0.189101	0.392008	0.327675	0.411716	0.990724	E9PI41;Q9NPD3	EXOSC4
0.649915	1	0.556019	0.319502	0.252288	0.155927	0.213368	0.118192	0.249117	0	0	0.247943	0.153544	0.104095	0.100322	0.180613	0.279916	0.105032	0.0946272	0	0.0660823	0	0.0986754	E9PIB2;G3V1A6;P57764	GSDMD
0.215866	0	0.0880422	0.370313	0.0548112	0.274208	1	0	0.396939	0	0.269021	0.431515	0.552707	0.542154	0.284316	0.29542	0.378314	0.357043	0.367124	0.0957189	0.100063	0.142506	0.171916	E9PIC2;E9PJV6;P56962	STX17
0	0	0	0	0	0	0	0.00156092	0	0	0	0.323095	0	0.489002	0.0161658	0.389103	0.300526	1	0	0	0	0	0	E9PIC3;E9PLV9;E9PQT4;Q9UHI5	SLC7A8
0	0.126207	0.0150787	0.121643	0.0273101	0.195897	0.324175	0.192516	0.378198	0.246069	0.432284	0.383722	0.458222	0.465931	0.359966	0.612998	0.597735	0.50929	0.642775	0.68871	1	0.853369	0.654735	E9PIF4;Q99519	NEU1
0.514555	1	0.2301	0.223874	0.284946	0.385704	0.183312	0.201033	0.188827	0	0.318182	0.383263	0.379252	0.457862	0.342417	0.212635	0.132373	0.112689	0.113076	0.0553931	0.0493826	0.0878659	0.228858	E9PIM0;J3KN20;Q9NS37	CREBZF
0.597397	1	0.36639	0.259666	0.166357	0.125222	0.222747	0.173963	0.162054	0	0	0	0.129163	0	0.101521	0.16796	0.109547	0	0.0210783	0	0	0.171561	0.419215	E9PIM5;E9PMJ2;G3V179;J3KP39;Q9BPY3	FAM118B
0.15514	0	0.00137864	0.00922524	0.0188079	0.0617389	0.387583	0.11866	0.333303	1	0.661761	0.646282	0.568701	0.497862	0.292139	0.28852	0.114649	0.168368	0.163732	0.30635	0.405228	0.403567	0.221436	E9PIM6;E9PNQ8;P04216	THY1
0.241234	0	0	0	0	0	0	0	0.421297	0	1	0.715757	0.699092	0.779656	0.989275	0.538953	0.97868	0.586127	0	0	0	0.204666	0.332892	E9PIU3;F8W7Q8;H0YF20;H7BXM1;J3KQ12;Q96G97;Q96G97-3;Q96G97-4	BSCL2
0.193553	0	0	0.0363915	0	0.124741	0.713422	0.326806	0.363898	0	1	0.762055	0.646103	0.818792	0.866293	0.545831	0.424106	0.549626	0.435571	0.264246	0.25039	0.25169	0.259364	E9PJ42;Q5BJD5;Q5BJD5-2;Q5BJD5-3	TMEM41B
0.558399	1	0.643721	0.348951	0.144802	0.118781	0.361811	0.523036	0.157797	0	0	0.228826	0.328228	0.232388	0.259027	0.264414	0.36423	0	0	0	0.251994	0	0.14582	E9PJ55;Q9NUJ3	TCP11L1
0.00724654	0	0	0	0	0	0.0752741	0	0.469322	0	0.88963	0.516373	0.729576	0.452792	0.494678	0.593298	0.479947	0.640002	0.494329	0.352319	0.646553	0.392138	1	E9PJ61;H0YI08;Q9Y6F6;Q9Y6F6-1;Q9Y6F6-2;Q9Y6F6-3;Q9Y6F6-4;Q9Y6F6-5;Q9Y6F6-6;Q9Y6F6-7;Q9Y6F6-8	IRAG1
0.201908	0	0.0472902	0.413975	0.818378	1	0.950781	0.208556	0.343423	0.0835231	0.761673	0.88437	0.593585	0.898493	0.599353	0.561234	0.418745	0.34782	0.352023	0.103666	0.128352	0.106566	0.392882	E9PJD9;P46776	RPL27A
0.204816	0.20855	0.23786	0.686761	0.527798	0.646474	1	0.453058	0.398353	0.0164093	0.333783	0.446094	0.447868	0.404146	0.276461	0.230682	0.11449	0.084554	0.0833818	0	0	0	0.0623381	E9PJE4;Q9GZQ3	COMMD5
0	0	0	0	0.00553837	0.0273089	0.319981	0	0.233302	0.0180853	0.3851	0.776419	1	0.85767	0.0368286	0.231029	0	0	0	0.53537	0.264506	0.479212	0	E9PJN9	RPS3
0.711821	1	0.362367	0.390821	0.467391	0.493485	0.353146	0.440329	0.357611	0.208324	0.135634	0.117515	0.126242	0.134364	0.0918839	0.0861339	0	0.00585585	0.0167019	0.000803173	0.0556554	0.0836531	0.0314018	E9PK25;G3V1A4;P23528	CFL1
0.641814	1	0.591509	0.615632	0.622349	0.732227	0.601536	0.543693	0.234121	0.33337	0.189019	0.433524	0.467999	0.348605	0.261979	0.275436	0.0434019	0.00139722	0.0752248	0	0.103191	0.131668	0.0388002	E9PK26;E9PMW6;Q9NRS6;Q9NRS6-2	SNX15
0.597107	0.474433	0.525968	0.168281	0.175777	0.226766	0.177488	0.138153	0.164988	0	0.0322419	0.12718	0.118594	0.138527	0.167621	0.100259	1	0.103257	0.080093	0	0	0	0	E9PK67;E9PNI7;Q53GL7	PARP10
0	1	0.866822	0	0.197802	0	0	0	0	0	0	0	0	0	0	0	0	0	0	0	0	0	0	E9PK89;Q8TBN0;Q8TBN0-2	RAB3IL1
1	0	0	0.0823999	0	0	0	0	0	0	0	0	0	0	0	0	0	0	0.814182	0	0	0	0	E9PKB7;H0YE88;H0YEJ9;P28347;P28347-2	TEAD1
0.182725	0	0	0.0315229	0.0584216	0.20502	0.771381	0.300989	0.514948	0	0.115298	0.91924	0.65744	1	0.599117	0.564264	0.49534	0.423385	0.246366	0.0152684	0	0.0858428	0.128629	E9PKE9;G3V148;Q9H920;Q9H920-2	RNF121
0.860002	1	0.889044	0.77755	0.444404	0.41694	0.137354	0.475073	0.107385	0	0.107397	0.0421477	0.0335315	0.0753105	0.0620872	0.0472022	0.148556	0	0.0229094	0.000885678	0.0451703	0.0923958	0.0447398	E9PKF6;H7BXH2;Q5H9R7;Q5H9R7-2;Q5H9R7-3;Q5H9R7-4;Q5H9R7-5;Q5H9R7-6	PPP6R3
0.373942	1	0.697592	0.577496	0.264753	0.4366	0.317972	0.212545	0.260203	0	0.19625	0.192017	0.132376	0.262093	0.00307585	0.14127	0.196587	0.0670908	0.199179	0.473855	0.530392	0.705578	0.620938	E9PKG1;Q99873;Q99873-2;Q99873-3	PRMT1
0.594266	0.00221621	0	0.015507	0.0279159	0.0606041	0.31716	0.161578	0.398065	0.227076	0.32403	0.365514	0.353698	0.496319	0.794045	0.97065	1	0.82339	0.712358	0.740548	0.713753	0.795539	0.483855	E9PKH6;E9PN51;E9PPW7;F8W9K7;O00217	NDUFS8
0.384483	0	0	0	0	0	0	0	0	0	0	0	0	0	0	0	0.136161	0	0	0	0	0.0813699	1	E9PKN0;E9PQ01;O94913	PCF11
0.623785	0.105477	0.27705	0.0792599	0.0736013	0	0.074447	0.299869	0.137278	0	0.105285	0.121062	0.146896	0.181663	0.117887	0.194012	0.211106	0.341941	0.294501	0.455049	0.503138	0.588677	1	E9PKP7;P17480;P17480-2	UBTF
0.189454	0	0.145589	0	0	0.084889	0.456271	0.211868	0.62332	0.762004	0.314808	1	0.664179	0.678098	0.745934	0.675925	0.825912	0.909214	0.685388	0.584986	0.649406	0.493565	0.547409	E9PKW1;Q9NS15;Q9NS15-2	LTBP3
0.335888	0	1	0.692626	0.646316	0	0	0	0.249424	0	0.00725522	0	0	0	0	0.0259668	0	0	0	0	0	0	0	E9PL41;Q9NWT6	HIF1AN
1	0.0449893	0.81052	0.658971	0.577528	0	0	0.593912	0.0852463	0	0	0	0	0	0	0	0.206062	0	0	0	0	0	0	E9PL57;E9PS38;F8VSA6;Q15843;S4R3E9	NEDD8-MDP1;NEDD8-MDP1;NEDD8;NEDD8;NEDD8-MDP1
1	0.553883	0.18825	0.18364	0.581051	0.0110558	0.090106	0.230293	0.0614908	0	0.0686082	0.0107886	0	0.0239423	0	0	0.107605	0	0	0	0	0	0	E9PL69;P23921	RRM1
0.282375	1	0.424792	0.776052	0.56505	0.250552	0.256157	0.156981	0.50706	0.268536	0.11188	0.147667	0.0784139	0.131999	0.0579227	0	0	0	0.0856884	0	0	0.797393	0.390296	E9PLC4;Q5TB19;Q9BTT0;Q9BTT0-3	ANP32E
0	0	0	0	0	0	0.11018	0.178496	0.461858	0	0.816981	1	0.557753	0.930182	0.12324	0.709498	0.162598	0.179263	0	0	0	0	0	E9PLE4;E9PS47;Q9BVG9	PTDSS2
0.0050177	0.0346155	0.0377002	0.0828955	0.0364682	0.0241777	0.0565144	0	0	0	0	0	0	0.0202192	0.178521	0.0111626	1	0.786949	0	0	0.00815133	0.0358604	0.0366174	E9PLH8;E9PLS2;E9PM04;E9PM78;E9PQV9;H0YD80;Q9BTE7	DCUN1D5
0.350718	0.903041	0.910772	1	0.891361	0.274107	0.433778	0.770327	0.565205	0	0.14773	0.114234	0.0591372	0.0901357	0.0142225	0.0600466	0.00443097	0	0	0	0	0.0512789	0	E9PLI6;E9PNH5;E9PS76;Q8N9N8	EIF1AD
0.494396	1	0.463785	0.343403	0.289321	0.214446	0.149025	0.195996	0.155402	0	0.089462	0.0524972	0.0493815	0.0640708	0.0375148	0.0610157	0.0569925	0.04904	0.0402328	0.0673864	0.0475177	0.0574701	0.0512815	E9PLK3;P55786	NPEPPS
0.554375	0	0	0	0	0	0	0	0	0	0	0	0.0132606	0.00700982	0	0.0449963	0.144094	0.0539699	0	0.325679	0.39916	0.369491	1	E9PLP8;Q12996	CSTF3
0.17467	0	0	0	0	0	0.189346	0	0	0	0.53128	0.527742	0.354321	1	0.788221	0.759514	0.134004	0.968749	0	0	0.0922916	0	0.0631934	E9PM19;P29597	TYK2
0.426156	0.0629025	0.0573099	0.0468055	0.05476	0	0.082072	0.0511329	0.0945739	0	0.0773732	0.21633	0.188873	0.299852	0.356331	0.736576	1	0.93126	0.936538	0.503272	0.582746	0.700346	0.452585	E9PM75;Q9NTG7	SIRT3
0.760884	0.484622	0.498266	0.480721	0.359819	0.262519	0.56477	1	0.466301	0.0642475	0.0409935	0.0408864	0.0779182	0.00484812	0	0	0	0	0	0	0.0347877	0.0178593	0.0797334	E9PM92;O00193	C11orf58;SMAP
0.308148	0.0791876	0.0753561	0.0791048	0.0488288	0.0377786	0.0704983	0.0582815	0.0644451	0	0.132065	0.145451	0.186534	0.238861	0.345598	0.55071	1	0.882749	0.910866	0.636206	0.485518	0.553283	0.512435	E9PMB9;Q16798	ME3
0.309089	0.601183	1	0.755378	0.553649	0.34928	0.224681	0.334197	0.20121	0	0.142923	0.159633	0.19675	0.240986	0.315279	0.201033	0.175182	0.22273	0.152812	0.165735	0.104768	0.121127	0	E9PMG1;H0YDT0;Q96D71;Q96D71-2;Q96D71-3;Q96D71-4	REPS1
0.442411	0.219758	0.529733	1	0.401516	0.326575	0.135671	0.203168	0.11905	0	0	0	0	0.0611103	0.0721514	0.0663094	0.0331898	0.101375	0.0407843	0	3.0863e-05	0	0	E9PMI6;J3KN38;P54105	CLNS1A
0.304285	0	0	0.00803586	0.0240583	0.0674604	0.180188	0.164619	0.365907	0.105799	0.760395	0.816172	0.784637	1	0.976144	0.853109	0.903916	0.718609	0.639306	0.310802	0.349796	0.392945	0.467044	E9PMR4;K4DIA7;P48509	CD151
0.680325	0.422	1	0.885618	0.527166	0.315752	0.330214	0.172558	0.400247	0	0.650419	0.46192	0.399145	0.576479	0.558287	0.622852	0.580544	0.360597	0.385547	0	0.0884042	0.0817748	0.0810126	E9PMR6;Q9NZN5;Q9NZN5-2	ARHGEF12
0.354858	0.611561	0.708465	0.885433	0.920259	0.853167	1	0.7413	0.724902	0.0859664	0.186817	0.173411	0.285272	0.166827	0.12641	0.135597	0.0108978	0.0565926	0.0311355	0.0839834	0	0.0819699	0.125646	E9PN70;E9PQE8;Q9Y296;Q9Y296-2	TRAPPC4
0.165025	0.672517	1	0.448379	0.44162	0	0	0.381236	0.346554	0	0	0	0	0	0	0	0.313935	0	0	0	0.251946	0.267498	0.282396	E9PN81;Q8TDP1	RNASEH2C
0.35566	0.407979	0.0929402	0.0312161	1	0.519134	0.361329	0.186581	0	0	0	0	0	0.219527	0	0	0	0	0	0	0	0	0	E9PNL8;Q13574;Q13574-1;Q13574-3;Q13574-4;Q13574-5;Q13574-6;Q13574-7	DGKZ
0.393276	1	0.544856	0.61305	0.553066	0.270258	0.241176	0.438789	0.264274	0.263817	0.0324758	0.0162439	0.0443518	0.0292454	0	0.0267996	0	0.00969097	0	0	0	0.0156239	0	E9PNP3;E9PR47;Q9H7C9	AAMDC
0.326801	0	0.258895	0	0	0	0.262373	0.00601343	0.169205	0	0.433726	0.410326	0.413799	0.728641	0.836761	0.829087	1	0.789703	0.555812	0.437667	0.344689	0.211782	0.382401	E9PNW8;Q8WVX9	FAR1
0.494736	1	0.205955	0.726355	0.756854	0.473894	0.402601	0.524875	0.42316	0	0.0185923	0.104716	0.175065	0.111332	0.0702051	0.145846	0	0.0394225	0.00201936	0	0.0749901	0.119405	0.00734941	E9PP76;J3KNF4;O14618	CCS
0.167193	0.242436	0.132321	0.83727	1	0.895001	0.898736	0.454028	0.378187	0.046825	0.137947	0.0169067	0	0.0141021	0.0234707	0.057485	0.0185144	0	0	0.0374223	0	0.044313	0.00636956	E9PP81;E9PRA1;H0YCC7;Q17R31;Q17R31-2;Q17R31-3;Q17R31-5	TATDN3
0.904763	0.189318	1	0.944061	0.848606	0.69339	0.271704	0.443047	0.251262	0	0.153058	0.0721257	0	0.157226	0.465385	0.188636	0.249656	0.52166	0.209403	0.5245	0.230767	0.246172	0.447334	E9PPN3	SCYL1
1	0	0	0	0	0	0	0	0	0	0	0.151814	0	0	0	0.0266938	0.00794905	0	0.0193236	0.0589277	0	0.00615719	0.938876	E9PPY3;O43159	RRP8
0.283186	0.0389864	0.0128633	0.0115219	0	0.0323046	0.320499	0.181395	0.343043	0	1	0.637162	0.442034	0.825635	0.580918	0.481259	0.550648	0.404388	0.303245	0.159394	0.162503	0.180941	0.281115	E9PPZ9;O43292;O43292-2	GPAA1
0.380675	1	0.538469	0.33722	0.151	0.0466682	0	0	0	0	0	0	0.0072089	0	0	0	0	0	0	0	0	0	0	E9PQF6;G3V2F1;Q9UBS0;Q9UBS0-2	RPS6KB2
0.00751551	0	0	0	0	0	0.276248	0	0.193115	0.439326	0.0901448	0.339241	0.330335	0.38976	0.42275	0.388182	0.710464	0.215184	0.463449	1	0.247846	0.313727	0.236188	E9PQN9;Q01629	IFITM2
0.104295	0.521018	0.596056	0.0632723	1	0.0240306	0.26859	0.405921	0.424197	0.252873	0.115846	0.151266	0.182616	0.108234	0	0	0	0	0	0	0.139302	0	0.0121814	E9PQY2;Q9NQP4	PFDN4
0	0	0.101472	0.217159	0.717407	1	0.388117	0.043921	0.113469	0	0.228443	0.160372	0.127003	0.1545	0.225961	0.0844279	0.100675	0.111101	0.0589742	0.0147655	0	0	0.125007	E9PR30;P62861	FAU
0.566025	1	0.81373	0.704912	0.621534	0.251564	0.916147	0.164311	0.615612	0	0.304016	0.40254	0.408266	0.532256	0	0.349472	0.221458	0.00958554	0.0198322	0.0249966	0	0	0.0162385	E9PR71;Q9P2Y5	UVRAG
0.512774	0	0	0	0	0	0	0	0	0	0	0	0	0	0	0	0	1	0.748018	0	0	0	0	E9PRC5;Q7Z412;Q7Z412-2	PEX26
1	0	0	0.325026	0	0	0	0	0	0	0	0	0	0	0	0	0.28993	0	0.809413	0	0	0	0.384534	E9PRF4;Q15047;Q15047-3	SETDB1
0.470054	1	0.709729	0.648691	0.709994	0.53063	0.755574	0.628585	0.653844	0.26805	0.221281	0.225451	0.166635	0.139823	0.064652	0.122065	0.0264569	0	0.0599849	0.10508	0.185548	0.322621	0.207808	E9PRQ7;Q04323	UBXN1
0.33639	0	0.323241	0.67806	0.326298	0	0.674252	0	0.485917	0	0	0.629993	0.461253	0.55074	0.0541195	0.550373	0	0	0.178764	0	0	0.584376	1	E9PRR7;Q14331	FRG1
0.235073	0	0	0	0	0	0.29693	0.121347	0.35978	0	0.377318	0.579071	0.35061	0.540982	0.30581	0.673351	1	0.512625	0.582941	0.909099	0.892724	0.30636	0	E9PRU1;O95967	EFEMP2
0.634666	1	0.864472	0.378684	0.428209	0.170937	0	0	0.0951265	0	0	0	0.0224568	0.12777	0	0.0269816	0.222281	0.0968624	0.137199	0.147856	0	0.724605	0.725469	E9PRZ1;J3KND1;Q96ER3	SAAL1
0.235754	0	0.0117402	0.0518849	0.0438959	0.0439393	0.42071	0.182579	0.441022	0.0697157	1	0.662661	0.532472	0.82721	0.443921	0.478415	0.439618	0.326523	0.349147	0.328687	0.127821	0.24017	0.20087	E9PS00;Q9Y5Q0	FADS3
0.562586	0.555887	1	0.431444	0.327112	0.0809798	0	0.412758	0	0	0.14942	0.111747	0.144899	0.0252819	0	0.0279903	0.00113073	0	0	0	0	0	0.0811719	E9PS17;Q96KG9;Q96KG9-2;Q96KG9-3	SCYL1
0.449194	0	0	0.0671523	0	0.0800632	0.116423	0	0.13432	0	0.114079	0.181788	0.123198	0.155058	0.237896	0.169338	0.181163	0.181455	0.28969	0.186336	0.265738	0.338165	1	E9PS41;Q6RFH5;Q6RFH5-2	WDR74
0.152383	0.747361	1	0.722854	0	0.259734	0.487062	0.496675	0	0	0	0	0	0	0	0	0	0	0	0	0	0	0	E9PSA5;Q96Q83	ALKBH3
0	1	0.463541	0.457098	0	0	0	0	0	0	0	0	0	0	0	0	0	0	0	0	0	0	0	E9PSE3;M9RSF4;Q92985;Q92985-2;Q92985-4	IRF7
0.117806	1	0.628944	0.651295	0.741255	0.213275	0.090779	0.104013	0.129783	0.267219	0.291195	0.581943	0.358934	0.451528	0.281773	0.261367	0.212201	0.154479	0.0742402	0.0117719	0	0.0466623	0.107329	E9PSI1	ENSG00000254692
0.488369	0	0	0	0	0	0	0	0	0	0	0	0	0	0	0	0	0	0	0	0	0	1	F1DAL7;F1DAL9;P10589;P24468;P24468-2;P24468-3	NR2F1;NR2F1;NR2F1;NR2F2;NR2F2;NR2F2
0.367768	0	1	0.176725	0.492631	0.387547	0.294358	0.0812246	0.133787	0	0	0	0	0.10309	0	0	0	0	0.0223807	0	0	0	0	F2Z2T0;G3V154;H0Y7H6;Q3YEC7;Q3YEC7-2;Q3YEC7-3;Q3YEC7-4;Q3YEC7-5;Q3YEC7-6	RABL6
0.0239565	0	0	0.304196	0.789564	1	0.405544	0	0.665175	0	0.0841176	0.366004	0.460328	0.638779	0	0.949861	0.154674	0.625736	0.185322	0	0	0.515001	0.64722	F2Z2W7;Q8IZ69;Q8IZ69-2	TRMT2A
0.249983	0.0589065	0.0408921	0.0173321	0.00647489	0	0.106725	0.057384	0.162554	0.0757736	0.124207	0.218091	0.254765	0.297711	0.352415	0.725894	0.819023	0.822589	0.888952	1	0.95665	0.853566	0.435882	F2Z2X0;O00746;Q4TT34	NME4
0.921622	0.836573	0.581312	1	0.786688	0.531079	0.35583	0.544311	0.397782	0	0.245748	0.142832	0.0317439	0.168691	0	0.17205	0.183327	0	0.0247567	0.106745	0.0540595	0.125448	0.316427	F2Z2X4;Q9C0E2	XPO4
0.623986	0.353428	0.233689	0.357359	0.491763	0.356025	0.0383106	0.297167	0.343416	0.332609	0.0204627	0.13471	0.0721795	0	0.0386794	0.0361001	0.0450503	0.0462163	0.214392	0.24547	0.51763	0.506805	1	F2Z2Y6;O95777	LSM8
0	0	0	0	0	0	0	0	0	0	0	0	1	0.802871	0	0.629668	0	0	0	0	0	0	0	F2Z3C9;J3JS74;P15509;P15509-2;P15509-3;P15509-4;P15509-5;P15509-6;P15509-7	CSF2RA
0.402152	1	0.4473	0.375319	0.300157	0.20499	0.0681655	0.244657	0.0786623	0	0.0327394	0.0264631	0.0449067	0.0323375	0.035194	0.0184318	0.0333973	0.031442	0.0300219	0.0115405	0.0171762	0.0191181	0.039155	F2Z3J9;Q14914;Q14914-2	PTGR1
0.427077	1	0.497345	0.489273	0.434141	0.344673	0.297975	0.292428	0.203	0.0581453	0.0307584	0.0397385	0.0390551	0.0384654	0.0110264	0.0288703	0.000209625	0	0.00264119	0.007266	0.0216268	0.0158728	0.00171906	F5GWE5;Q00169	PITPNA
0.0694089	0.0183933	0.492953	0.647682	0.320034	0	0.443993	0.0735108	0.172553	0	0.0291829	0.251129	0.212411	0.265936	0.36703	0.155719	0.0376215	0	0	0	0	1	0	F5GWI9;F5GXZ7;F5GZ97;Q9Y3C0	WASHC3
1	0.668156	0.644219	0.376114	0.230274	0.43794	0.273626	0.307129	0.312346	0	0.122257	0.121823	0.0989252	0.131286	0.112581	0.0951835	0.0611156	0.0678146	0	0	0	0.0271936	0	F5GWT4;Q9H4A3;Q9H4A3-2;Q9H4A3-5;Q9H4A3-6;Q9H4A3-7	WNK1
0.150598	0	0	0	0	0	0	0.0350551	0.0995646	0	0.130375	0.24137	0.154661	0.223314	0.190762	0.551526	1	0.855586	0.883933	0.487811	0.329931	0.514647	0.387135	F5GWU3;F6RJU0;Q86YB7;Q86YB7-2	ECHDC2
0.325242	1	0.495379	0.442122	0.383299	0.367122	0.241383	0.295985	0.152399	0.0483272	0.0351811	0.0290489	0.0267435	0.0239263	0.0213633	0.0222257	0.0133604	0.0171671	0.0196163	0	0.020207	0.0123815	0.0113204	F5GX23;F5H5V4;J3KN29;O00233;O00233-2	PSMD9
0.485545	1	0	0	0.299372	0	0	0	0.208919	0	0	0.106432	0	0	0	0	0	0	0	0	0.443357	0	0.988668	F5GX80;F5H6J5;Q6NZY4;Q6NZY4-2	ZCCHC8
0.404633	0.669702	0.477345	1	0.49622	0.30779	0.333495	0.228631	0.170937	0	0.317666	0	0.141628	0.0868463	0	0.0898595	0.117518	0.0652185	0.0843408	0.00495482	0.293312	0.270047	0.0704154	F5GXE4	ATE1
0.3137	0.0118565	0	0.00813898	0.0178452	0.00991146	0.0310416	0.0558658	0.132449	0.047058	0.208992	0.181069	0.279862	0.277944	0.397469	0.689866	1	0.913696	0.778136	0.543372	0.555773	0.549693	0.648166	F5GXJ1;F5H5N1;O75251;O75251-2	NDUFS7
0.120488	0	0	0	0.0141516	0.0553267	0.291175	0.166565	0.416996	0.579314	0.469973	0.800748	0.905956	1	0.763054	0.602324	0.629416	0.5757	0.541862	0.430276	0.483945	0.575494	0.252655	F5GXJ9;Q13740;Q13740-2	ALCAM
1	0	0.86916	0.644599	0.854968	0.382343	0.557184	0.462856	0.347868	0	0	0.159739	0.276915	0.148942	0.0890498	0.215958	0.0985137	0	0.115485	0	0	0	0.0818216	F5GXQ0;Q5VW32;Q5VW32-2	BROX
0.237215	0	0	0	0	0	0	0	0	0	0.0268282	0.108145	0.129781	0.114212	0	0.105472	0.130979	0	0.0459808	0.208737	0.38641	0.453677	1	F5GXV8;F5GY08;I3L521;J3KPD3;Q9Y580	RBM7;RBM7;ENSG00000255663;RBM7;RBM7
0	0	0	0	0	0.249191	1	0	0	0	0	0	0	0	0	0	0	0	0.207694	0	0	0	0	F5GXW3;F5GYR2;F5H0H9;F5H4F8;F8W771;Q8TBY8;Q8TBY8-1;Q8TBY8-3	PMFBP1
0	0.645502	0.872891	0.838693	0.592152	0.285373	0.519059	0.444613	0.447057	0.884255	1	0.261484	0.532448	0.295119	0.183763	0.172042	0.205884	0.207285	0.0424982	0.292478	0	0.295793	0.156581	F5GXW5;Q99622;U3KQ07	C12orf57
0.452166	1	0.636926	0.544014	0.461299	0.195595	0.118989	0.197918	0.171831	0	0	0.10274	0.115249	0.17935	0.159342	0.503442	0.570179	0.542877	0.363102	0.146604	0.128567	0.404305	0.297725	F5GYG5;H0YGR4;Q9Y3B8	REXO2
0.45842	1	0.43174	0.283366	0.271737	0.219212	0.203569	0.229026	0.175156	0.0430222	0.0229953	0.043695	0.0301991	0.0301827	0.0133295	0.0212894	0.00569663	0	0.0113092	0.0131475	0.0168491	0.0371441	0.0342988	F5GYN4;F5H6Q1;J3KR44;Q96FW1;Q96FW1-2	OTUB1
0.20959	0	0.013061	0.0424957	0.0352461	0.132536	0.491799	0.220249	0.570886	0.220096	0.866966	0.84448	0.773819	1	0.66918	0.689094	0.387325	0.412962	0.401927	0.326488	0.298728	0.390665	0.375259	F5GYQ1;P61421	ATP6V0D1
0.392036	0	0.0166625	0.0146113	0.025049	0.0282341	0.195031	0.117423	0.270004	0.127896	0.947377	1	0.879315	0.974949	0.744726	0.840761	0.69443	0.583108	0.539582	0.398495	0.438381	0.446433	0.300454	F5GZS6;J3KPF3;P08195;P08195-2;P08195-3;P08195-4	SLC3A2
0.148295	1	0.865917	0.768099	0.273548	0.274326	0.288933	0.376279	0.265033	0	0.274206	0.320375	0.375565	0.217979	0.350874	0.190612	0.067298	0.122239	0	0.0814584	0	0.135921	0	F5GZY7;Q9H0R8;Q9H0R8-2	GABARAPL1
0.687372	0.56771	0.889305	0.40333	0.406856	1	0.342236	0.723229	0.471867	0	0.0552607	0.0890301	0.0598346	0.191923	0.0604811	0.103041	0.125051	0.149518	0.0612586	0	0	0	0	F5H039;Q9NQX3;Q9NQX3-2	GPHN
0	0	0	0	0	0	0	0	0	0	0	0	0	0	0	0	0	0	0	1	0.454426	0.528685	0	F5H053;Q6P4A8	PLBD1
0.441005	0	0	0	0	0	0	0	0	0	0	0	0	0.0466957	0	0.112474	0.11616	0.160956	0.277973	0.147739	0.1797	0.36526	1	F5H055;Q5T0B9	ZNF362
0.192496	0.170853	0.91619	0.844256	0.284415	0.385885	1	0.20265	0.011294	0	0.120427	0.0459785	0.0118648	0	0	0	0.200242	0	0	0	0	0	0.0607296	F5H0F9;F5H0N1;H0YFB5;Q9UJX4;Q9UJX4-3	ANAPC5
0.10676	0.637896	0.192766	0.0906864	0	0.0107701	0.620209	0.479126	0.68002	1	0.333938	0.790946	0.858167	0.802569	0.463895	0.709253	0.407783	0.348502	0.322451	0.201195	0.163041	0.664889	0.200799	F5H199;Q8IXL7;Q8IXL7-2	MSRB3
0.482937	1	0.635035	0.441948	0.270532	0.132241	0.144534	0.148274	0.128566	0	0.171713	0.389118	0.43248	0.508406	0.525139	0.608268	0.576295	0.548507	0.474565	0.168137	0	0.134744	0.291995	F5H1U9;O75970;O75970-2;O75970-3;O75970-5	MPDZ
0.278879	0.995673	1	0.477289	0.209524	0.469572	0	0	0	0	0	0	0	0	0	0	0	0	0	0	0	0	0	F5H1X6;F5H4R1;F5H538;J3KNB8;Q9Y6R4;Q9Y6R4-2	MAP3K4
0.184637	0.134193	0.0267788	0.0261448	0.0135336	0	0.154514	0.258006	0.529256	0.0708343	0.462692	0.892027	0.737568	1	0.784143	0.812342	0.743176	0.601622	0.558235	0.500936	0.436899	0.520187	0.443482	F5H225;Q5NDL2;Q5NDL2-2;Q5NDL2-3	EOGT
0.904326	0.946086	1	0.710466	0.492937	0.216102	0.883695	0.222368	0.846091	0	0.784528	0.38934	0.138522	0.555991	0	0.381508	0.537368	0.0713181	0	0	0	0	0	F5H269;Q9Y485	DMXL1
0.297892	0.89563	1	0.633472	0.470238	0.268476	0.420438	0.321083	0.343839	0	0.146018	0.199095	0.230426	0.237066	0.131122	0.310049	0.236961	0.211445	0.17335	0.146949	0.10429	0.160509	0.131571	F5H2B9;Q9BZF9;Q9BZF9-2	UACA
0	0	0	0	0	0	0	0	0.0127687	0	0	0.502711	0.759034	0.817425	1	0.745934	0.772325	0.878203	0.375947	0	0	0.424354	0.399035	F5H364;F5H7Q6;Q9H1J7	WNT5B
0.332644	0.446019	0.239777	0.276114	0.240205	0.416885	1	0.469821	0.601937	0.0226902	0.559441	0.46028	0.247898	0.362403	0.149877	0.140369	0.0670905	0.0504176	0.0379557	0.0257957	0	0.0337377	0.0738065	F5H365;Q15436	SEC23A
0	0	0	0.0609208	0	0.230752	0.59412	0.22567	0.330817	0	0.445604	1	0.526158	0.724259	0.2119	0.226948	0.235128	0.0957342	0.118395	0	0	0	0	F5H385;Q9BRY0	SLC39A3
1	0.630194	0.829301	0.361292	0.209729	0	0.456372	0.216654	0.308514	0	0	0.655275	0.684976	0	0	0.602147	0	0	0	0	0	0.143927	0.215238	F5H3D1;Q8IY45;Q8IY45-2	AMN1
0.489343	1	0.625377	0.737817	0.451751	0.0773176	0.108818	0.424351	0.322866	0.0258033	0.387989	0.198232	0.29466	0.363521	0.32412	0.135778	0.0619253	0.0883734	0.246471	0.0118721	0.0714594	0.171026	0	F5H442;Q99816	TSG101
0.303003	0.616023	1	0.320413	0.327754	0.151022	0.256776	0.224148	0.129692	0	0.105441	0.104958	0.165521	0.182423	0.128858	0.176295	0.160674	0.1082	0.0637301	0	0.0109048	0.00320262	0.0321482	F5H459;Q92572	AP3S1
0.513164	0.529781	0.366856	0.348384	0.310086	0.237755	0.213471	0.148695	0.161208	0	0	0.0870845	0.0463029	0.0211582	0	0.202351	0.310976	0.102379	0.382204	0.279995	0.550386	0.612601	1	F5H478;J3KRU5;J3KS14;J3QLH3;J3QQJ0;Q9UHR5;Q9UHR5-2;X6R3T8	SAP30BP
0.154107	0	0	0	0	0	0	0	0	0	0.174197	0.488854	0.772751	0.635978	0.410515	1	0.271557	0.702618	0.48709	0.402067	0.415645	0.362488	0.451494	F5H4N4;Q9NR77	PXMP2
0.307065	0.530451	0.893203	0.733362	1	0.504616	0.38672	0.393434	0.27913	0.135861	0.249874	0.208935	0.169846	0.138872	0.140247	0.129431	0.0347891	0.0513466	0.0152538	0.0250514	0.0548292	0	0.0771497	F5H4R6;F8VV59;F8VY35;F8W543;H0YIV4;P55209;P55209-2	NAP1L1
0.289926	0	0.0238381	0.0450608	0.0451752	0.0985201	0.525167	0.271346	0.516401	1	0.715719	0.809335	0.842337	0.73742	0.827962	0.560759	0.403942	0.455409	0.48268	0.360716	0.489267	0.453408	0.368282	F5H5G1;H3BLU2;Q13449	LSAMP
0.215847	0.193029	0.121267	0.133777	0.107375	0.185659	0.0932908	0.216033	0.11762	0	0.0833693	0.164149	0.150596	0.176142	0.376421	0.48414	1	0.971464	0.849636	0.28773	0.350551	0.420251	0.234064	F5H5I6;H0Y8R1;H0YAK1;Q12849	GRSF1
0.273495	1	0.676601	0.353364	0.267001	0.388642	0.206333	0	0	0	0	0	0	0	0	0.674577	0	0	0	0	0	0	0	F5H5R8;P18440	NAT1
0.367382	0.505354	0.56716	0.65829	0.414727	0.676375	1	0.208871	0.414439	0	0.405668	0.327175	0.191019	0.214923	0	0.239276	0	0	0	0	0	0.0172718	0	F5H5T5;Q7Z3V4;Q7Z3V4-2	UBE3B
0.872144	1	0.516663	0.434819	0.331656	0.199284	0.254301	0.216064	0.194375	0	0	0.0700566	0	0.116858	0.138072	0.134476	0.235811	0	0.0923329	0	0	0	0.0758447	F5H619;Q86XA9;Q86XA9-2	HEATR5A
0.259748	0.0864607	0.114159	0.0908827	0.00589328	0.00484562	0.0764544	0.0312803	0.084781	0	0	0.0200514	0.0233941	0.0237314	0.00141179	0.0410384	0.0362219	0.027449	0.063655	0.0930813	0.283085	0.716069	1	F5H669;Q8N684;Q8N684-2;Q8N684-3	CPSF7
0.042916	0	0	0	0	0	0.186361	0.154955	0.345517	0.27021	0.49771	0.830834	1	0.735596	0.586368	0.655825	0.49265	0.488635	0.346476	0.261009	0.289268	0.463682	0.0667116	F5H6F8;P36941;P36941-2	LTBR
0.00143358	0	0	0	0	0.0698528	0.328805	0.0825678	0.361708	0	1	0.156708	0.150751	0.134873	0.0388042	0.115673	0.0217085	0	0	0	0	0	0	F5H6U7;G3V1U5;Q9Y3E0	GOLT1B
0.0372233	0	0	0.0365684	0	0	0.264783	0.187368	0.345538	0.161372	0.27868	1	0.867801	0.784772	0.710264	0.487389	0.513728	0.360431	0.307476	0	0.00393516	0.0550157	0.0574449	F5H6V7;F5H8A6;P19438;P19438-4;P19438-5	TNFRSF1A
0.942118	1	0.849633	0.798235	0.415691	0	0.295591	0.229064	0.157546	0	0	0.390402	0.451725	0.672751	0.487735	0.226204	0.707081	0	0.425285	0	0	0	0	F5H6Z0;Q00537;Q00537-2	CDK17
0.219964	0.27154	0.0174294	0.0558285	0.0940568	0.0378467	0.0626067	0.0709581	0.0187486	0	0.0324661	0.0710418	0.0977284	0.116581	0.348037	0.483057	0.921868	0.934401	1	0.73289	0.492679	0.553327	0.439334	F5H702;Q96GC5;Q96GC5-3	MRPL48
0.096612	0.301856	0.677702	0.534256	0.525644	0.432007	1	0.415961	0.246825	0.216755	0.159348	0.139495	0.0898006	0.0484961	0.0671554	0.116758	0.0377715	0.0347175	0.0436005	0.0628381	0.117175	0.0527104	0	F5H785;P0DI81;P0DI81-3;P0DI82	TRAPPC2;TRAPPC2;TRAPPC2;TRAPPC2B
0.499016	0.165951	0	0.144569	0.0707842	0.122557	0.244951	0.0933028	0.12786	0	0.0213961	0.043803	0.0537575	0.0522967	0.0813422	0.070033	0.114731	0	0.00234867	0.13925	0.116958	0.566412	1	F5H8F7;Q9UBL3;Q9UBL3-2;Q9UBL3-3	ASH2L
1	0.536035	0.930605	0.5613	0.389275	0.37438	0.231349	0.318639	0.191566	0	0.0520754	0.0437127	0.0499061	0.0574483	0.0255056	0.0464288	0.0333219	0.0284405	0.0246764	0.0494128	0	0.0324599	0.0390516	F5H8H2;Q03426	MVK
0.14102	0	0.0419093	0.0994605	0.165365	0.460379	0.484858	0.399127	0.260903	0	0.203075	0.119444	0.0803079	0.118088	0.135624	0.138395	0.360995	0.238741	0.29828	0.233763	0.150718	0.270939	1	F6RY50;Q96FS4	SIPA1
0.2764	0.707802	1	0.529427	0.610902	0.266521	0.175243	0.272379	0.414686	0.104527	0.21488	0.161307	0.128397	0.0602934	0.0492017	0.0408448	0.132453	0.0556883	0.160171	0.015116	0	0.0377152	0.0163449	F6SKB8;Q9NVZ3;Q9NVZ3-2;Q9NVZ3-3	NECAP2
0	0	0	0	0	0.155319	0.7232	0.295533	0.733854	0.289163	0.203416	0.933674	0.794101	0.753198	1	0.91606	0.65389	0.584904	0.540987	0.32564	0.104178	0.16529	0.00909501	F6SYP7;P98153;P98153-2	DGCR2
0.168071	0	0	0	0	0	0.00347278	0	0	0	0.00315643	0.144296	0.186099	0.275589	0.15063	0.495328	0.979666	1	0.792071	0.457649	0.514456	0.453328	0.12199	F6TB26;Q5SZR4;Q9Y2W6	TDRKH
0.617175	0.470263	0.306525	1	0.870207	0.484204	0.264572	0.638992	0.397381	0	0.159575	0.0536693	0.070091	0.0615655	0.0491812	0.0860613	0.111527	0.0196906	0.0439116	0	0.0965339	0.066348	0	F6TLX2;Q9HC38-2	GLOD4
0	0.151503	0.834526	1	0.532603	0.233823	0	0.134439	0	0	0	0	0	0	0	0	0	0	0	0	0	0	0	F6VCX5;Q16816;Q16816-2	PHKG1
0.970841	0	0	0	0	0	0	0	0.0475377	0	0.0066612	0	0.0849934	0.0320353	0	0.163156	0.15987	0.10658	0.302008	0	0	0.031582	1	F6VRR5;Q9BY77	POLDIP3
0.47324	1	0.272432	0.275047	0.0796739	0.159119	0	0.126514	0.0464417	0	0	0	0	0	0	0.0367511	0.120418	0	0.0770128	0.0966519	0	0	0	F6XA08;Q5VYX0;Q5VYX0-2	RNLS
0.400597	1	0.574637	0.421822	0.254924	0	0	0.139692	0.306546	0	0.180429	0.466298	0.275514	0.478956	0.410956	0.323385	0.629273	0.528597	0.607352	0.100847	0.160523	0.239437	0.120822	F6XZD3;Q8N283	ANKRD35
0.197853	0.44852	1	0.811064	0.552936	0.366319	0.342327	0.409272	0.224168	0	0.192602	0.0862467	0.054404	0.0845297	0.038326	0.0868753	0.114957	0.0642118	0.0594564	0.0920402	0.084518	0.0310141	0.0966168	F8VPD4;P27708	CAD
0.344901	0	0	0.0298675	0	0.0682425	0.852627	0.205434	0.679328	0	0.893326	1	0.922316	0.986665	0.727898	0.891439	0.750351	0.792313	0.742558	0.128521	0	0.21207	0.338597	F8VPI1;F8VQQ5;F8VQW0;F8VR05;F8VSI7;F8VVJ4;F8VX73;F8W086;F8W201;P55061;P55061-2	TMBIM6
0.251485	0	0	0	0	0	0	0	0	0	0.413941	1	0.398729	0.767988	0.44721	0.285379	0.177984	0.162795	0	0	0	0	0.149864	F8VPW2;H0YIK0;Q8IUH5;Q8IUH5-3	ZDHHC17
0	0	0	0	0	0	0	0	0	0	0	0.144479	0.733708	1	0	0.866196	0.467764	0	0	0	0	0.00710145	0	F8VQD4;Q8TAD7	C12orf75;OCC1
0.375125	1	0.604096	0.386128	0.28501	0.262445	0.60931	0.292796	0.34369	0	0.160396	0.241889	0.107724	0.0907254	0.132944	0	0.0769488	0.0673621	0	0.127933	0	0	0	F8VQD9;F8VVA0;Q9BSB4	ATG101
0	0.458574	0.249776	0.636818	0.212938	0	0.337394	0.268888	1	0	0.118696	0.54701	0.494811	0.549782	0	0.556215	0	0	0	0	0	0	0	F8VQR7;F8VW96;Q16527	CSRP2
0.183588	0	0	0	0	0	0.381814	0.146312	0.35689	0.842571	0.73033	0.589973	1	0.854508	0.593982	0.620907	0.667159	0.543417	0.587131	0.362671	0.483552	0.56172	0.139657	F8VTR5;Q9P121;Q9P121-2;Q9P121-3;Q9P121-4	NTM
0.15202	0.328532	0.536048	0.452875	0.322511	0.382303	0.530226	0.444486	0.658126	0.615714	0.578248	0.920299	1	0.779499	0.460039	0.39461	0.107026	0.124607	0.0697705	0	0.159795	0.181572	0.0602988	F8VUB4;F8VV52;Q9NZN8	CNOT2
0.0915648	0	0	0	0	0	0	0	0.0787512	0	0.658701	1	0.640525	0.838993	0.230702	0.357934	0.034035	0.0589447	0	0.345917	0.0868855	0.0482374	0	F8VUJ3;Q8N4A0	POC1B-GALNT4;GALNT4
0.0623478	0	0	0.0522865	0	0	0.02163	0	0.298038	0	1	0.620684	0.516638	0.887316	0.604222	0.564775	0.761291	0.430982	0.349721	0.227032	0.183936	0.145315	0.354508	F8VUY8;Q96QD8	SLC38A2
0.210019	0	0.0668412	0.192538	0.36865	0.528152	1	0.505584	0.757291	0.423319	0.70764	0.755595	0.700992	0.965582	0.713558	0.726259	0.652789	0.650751	0.770239	0.771459	0.946576	0.486315	0.704327	F8VV56;F8VWK8;F8W022;P08962;P08962-2;P08962-3	CD63
0.270299	0.668529	0.805669	0.762271	0.935825	0.977383	0.635615	0.817489	1	0.297192	0.844772	0.496669	0.614817	0.37974	0.174485	0.26318	0	0.0926533	0.122517	0.0918785	0.176721	0.0151929	0.138446	F8VVA7;P61923;P61923-4	COPZ1
0.331534	0.901858	0.98076	1	0.92021	0.558189	0.508591	0.552587	0.544208	0.119112	0.242068	0.180885	0.128759	0.159592	0	0.0838454	0	0	0	0.0395756	0.0963127	0.212781	0.0919175	F8VVL1;O43583	DENR
0.315401	1	0.508333	0.592627	0.232433	0	0	0.218205	0	0	0	0	0	0	0	0	0	0	0	0	0	0	0	F8VVS7;P55211;P55211-2;P55211-4;Q5JRU2	CASP9
0.271924	0.969137	0.968482	1	0.499012	0.539886	0.294242	0.334108	0.130603	0	0.193042	0.109129	0.0680073	0.216081	0.022763	0.166152	0.142743	0	0.00744934	0	0	0	0.00136492	F8VW41;Q86VP3;Q86VP3-2;Q86VP3-3;Q86VP3-4	PACS2
0.200083	0	0.216993	0.323855	1	0.268648	0.671239	0.361985	0.209195	0	0.509697	0.579971	0.270311	0.689974	0.643198	0.463444	0.658801	0.38585	0.329845	0	0	0	0.228832	F8VWT9;J3KPF0;Q9Y4D8;Q9Y4D8-4	HECTD4
0	0	0.455328	0.411514	0.310546	0.00656271	0	0.329288	0.758146	0	0.530173	0.746227	1	0.954279	0.68996	0.686023	0.916875	0.677683	0.171221	0.229591	0.433505	0.338523	0.82477	F8VWW7;Q8NCJ5	SPRYD3
0.543666	1	0.359226	0.0257273	0.439604	0	0.270963	0.380435	0.0145099	0	0.0319172	0.0572729	0.0797441	0.0355257	0.0542691	0.0856522	0.208855	0.217204	0.0952625	0.0965763	0.162543	0.152617	0.452049	F8VXC8;Q8TAQ2;Q8TAQ2-2;Q8TAQ2-3	SMARCC2
0.355499	0	0.125742	0.144141	0	0.103037	1	0.141134	0.450753	0	0.401365	0.606229	0.54696	0.724626	0.426458	0.507482	0.359873	0.212628	0.287901	0.0530277	0	0.0339811	0.0972001	F8VXD5;Q53FV1	ORMDL2
0.0744562	0	0.0375955	0	0.197794	0	0.138066	0.012529	0.416805	0.611639	0.176418	0.641416	0.657286	0.359243	0.431344	0.139846	0.113707	0.172399	0.105939	0.297058	0.512455	1	0.572337	F8VXY6;G3V1V1;Q8TBF4	ZCRB1
0.541275	0.70996	0.370811	0.395755	0.383707	0.419893	0.437746	0.401333	0.857705	0.450805	0.699102	0.96305	0.959306	0.834291	0.245812	0.523709	0.0353314	0	0.0583999	0.180522	0.394564	0.637198	1	F8VYE8;P36873;P36873-2	PPP1CC
0.764401	0.810361	1	0.725577	0.641916	0.639373	0.792961	0.402765	0.35814	0	0.168281	0.151104	0.126329	0.197829	0.0958156	0.197176	0.0756704	0.0714396	0.123751	0.0219413	0	0.0320746	0.0948092	F8VYY9;P54619;P54619-2;P54619-3	PRKAG1
0.253147	0	0	0	0	0	0.12547	0.0407342	0.0903389	0	0.18018	0.151052	0.153465	0.32708	0.367639	0.619877	1	0.799044	0.563692	0.512293	0.335491	0.302677	0.292572	F8VZA2;Q6P1Q0;Q6P1Q0-2;Q6P1Q0-7	LETMD1
0.136208	0.109302	0.0162775	0.115001	0.175213	0.162616	0.385656	0.118301	0.229086	0.0613675	0.11013	0.0035035	0.0386485	0.0271995	0.00471946	0.00600526	0	0.00110466	0.103552	0.149152	0.366009	0.751694	1	F8VZQ9;H0YHG0;P82979	SARNP;ENSG00000257390;SARNP
0.682817	0	0	0.309632	0.48083	0.69709	0.977303	0.813996	1	0.214681	0.342427	0.356824	0.362734	0.258636	0.055612	0.294468	0.12886	0.0322115	0.230814	0.0528268	0.708687	0.843957	0.641829	F8VZY9;P05783	KRT18
0.125744	0.317379	0.140824	0.208526	0.228469	0.0642202	0.225727	0.112718	0.239362	0.275239	0.162122	0.083413	0.209759	0.082443	0.0500555	0.117676	0.0296761	0	0.10248	0.465924	0.686444	1	0.87999	F8W038;Q8IXM2;Q8IXM2-2;Q8IXM2-3	C17orf49;BAP18;BAP18;BAP18
0.296148	0.1152	0	0.0279657	0.00440836	0.0225672	0.0660108	0.0642642	0.212289	0.134152	0.176898	0.2138	0.293186	0.378358	0.429049	0.680517	0.698241	0.81739	0.858168	0.815121	1	0.829028	0.509007	F8W1A4;P54819;P54819-2	AK2
0.407107	0.0855332	0.0984535	0.243392	0.134638	0.0899799	0.085088	0	0.170861	0	0.290854	0.536322	0.504873	1	0.4486	0.732443	0.920336	0.301228	0.405167	0.0792743	0.0853238	0.227366	0	F8W1F5;Q8IVF7;Q8IVF7-2;Q8IVF7-3	FMNL3
0.0886367	0.426313	0.68263	1	0.877532	0.440258	0	0.183508	0.119532	0	0	0.111256	0.170212	0	0.139047	0.179073	0.0610295	0.00317483	0	0	0	0	0	F8W1I5;P14649	MYL6B
0.0814635	0	0.0320377	0.118523	0.159656	0.262771	0.391692	0.414751	0.693615	1	0.786496	0.860091	0.802181	0.681829	0.542746	0.351961	0.188467	0.219188	0.208693	0.0682002	0.209419	0.277719	0.234788	F8W1T6;Q15434	RBMS2
0	0	0	0	0	0	0	0	0	1	0.04461	0	0.0674696	0	0	0	0	0	0	0	0.495183	0.272466	0	F8W696;P02647	APOA1
0.645552	1	0.658239	0.595227	0.226713	0.142147	0.156201	0.287702	0.243611	0	0.042757	0.0657212	0.010091	0.0731302	0	0.074185	0.0559469	0	0	0	0	0	0.0785341	F8W6G1;Q9UHY1	NRBP1
0.715422	0.0173036	0.00314557	0.000395149	0	0.0216386	0.12919	0.0424613	0.12529	0.162976	0.116455	0.16262	0.14727	0.138619	0.0611926	0.107747	0.0728072	0.0738155	0.195936	0.238823	0.46667	0.492933	1	F8W6I7;P09651;P09651-2	HNRNPA1
0.136514	0	0	0	0	0	0.400679	0	0.149985	0	0.52466	1	0.500821	0.792726	0.074272	0.298349	0.160797	0	0	0.0977943	0.0333498	0.105348	0	F8W6M3;H0Y6A5;Q9NYG2;Q9NYG2-2	ZDHHC3
0.0783934	0	0.0333126	0.223058	0.448116	0.657507	1	0.085361	0.187164	0.0415201	0.28093	0.373906	0.23311	0.398662	0.177645	0.207253	0.119088	0.101482	0.118251	0.0595741	0.0516721	0.0512475	0.139869	F8W727;P62910	RPL32
0.474012	0.000346695	0	0.0146788	0.0209596	0.0510133	0.184261	0.112677	0.260463	0.285437	0.229889	0.390331	0.392558	0.420434	0.483008	0.902361	0.897942	0.888063	1	0.638676	0.900685	0.944527	0.413694	F8W7Q4;Q96A26	FAM162A
0.382817	1	0.673091	0.471949	0.476653	0.280575	0.45703	0.329459	0.310958	0.136427	0.185453	0.310021	0.344832	0.318436	0.208666	0.291791	0.151999	0.127342	0.0881594	0.111364	0.160447	0.143015	0	F8W7U0;Q15811;Q15811-10;Q15811-11;Q15811-12;Q15811-2;Q15811-3;Q15811-4;Q15811-7;Q15811-8;Q15811-9	ITSN1
0.150766	0.347948	0.752844	0.34903	0.329158	0.173368	0.325317	0.422068	0.179227	0	1	0.685353	0.409553	0.665889	0.500969	0.665438	0.244707	0.754158	0.400731	0.0120788	0	0.255783	0.0883265	F8W8C2	VEZT
1	0.346701	0.463169	0.297142	0.335644	0.226996	0.30085	0.554591	0.295775	0	0.237282	0.162295	0.142112	0.127177	0.1244	0.134569	0.056718	0	0.203021	0	0	0.762757	0.599015	F8W8I6;P31483	TIA1
0.293665	0.621045	0.458627	0.345013	0.0819171	0.410711	0.0055153	0.230651	0.281471	0	0	0	0.146091	0.210833	0	0	0	0.378043	0	0.0760739	0	0.490489	1	F8W925;Q8NFI3;Q8NFI3-2;Q8NFI3-3	ENGASE
0	0.0193729	0.160949	0.269911	0.187003	0.29736	0.819202	0.276237	0.841733	0.0343012	0.825361	1	0.858698	0.758842	0.405797	0.420268	0.196191	0.169038	0.194358	0.104222	0.147985	0.136683	0.151083	F8W930;Q9Y6M1;Q9Y6M1-1	IGF2BP2
0.200215	0.502146	0.770224	0.460564	0.426867	0.36706	0.556765	0.475412	0.717189	0.0164484	0.519876	0.984499	1	0.675884	0.235989	0.322251	0.102171	0.0396174	0.0801356	0.139677	0	0.0766625	0.0502663	F8W9X7;Q567U6	CCDC93
1	0.515283	0.766917	0.401242	0.371945	0.386773	0.377176	0.181727	0.21882	0	0.414663	0.283952	0.138883	0.332689	0.227785	0.248085	0.213949	0.201182	0.0558534	0	0	0	0.123265	F8WA11;H0Y5T1;Q7Z460;Q7Z460-2;Q7Z460-3;Q7Z460-4;Q7Z460-5	CLASP1
0.536903	0.365386	0.348483	0.802579	0.636625	0.761072	1	0.431975	0.308598	0	0.311363	0.45658	0.574514	0.678994	0.474684	0.261275	0.214626	0.215775	0.307432	0.148024	0.217195	0.315892	0.105115	F8WA39;H0YDX3;Q13613;Q13613-2;Q8NEC6	MTMR1
0.847738	1	0.60889	0.737922	0.26991	0	0	0	0.311007	0	0	0.22339	0	0.224229	0	0.121164	0.138121	0.0356646	0	0	0	0	0.135508	F8WBA3;Q15139	PRKD1
0.879033	1	0.365844	0.669701	0.245431	0.454484	0.747934	0.0885826	0.3131	0	0	0.109793	0	0.363447	0	0	0	0	0	0	0	0	0.101482	F8WBR0;F8WDR9;Q9Y3I1	FBXO7
0.304342	0.987872	1	0.618196	0.656467	0.648708	0.673193	0.612687	0.587583	0.261774	0.64569	0.596783	0.852301	0.602057	0.535159	0.274601	0.170713	0.205318	0.131699	0.284827	0.247155	0	0.0297474	F8WBW1;Q86X83;Q86X83-2	COMMD2
0.127727	0	0.0463758	0.204621	0.230763	0.365687	0.426776	0.58599	1	0.574309	0.768941	0.71673	0.698869	0.730737	0.417261	0.356772	0.16172	0.19448	0.181104	0.188273	0.208974	0.240122	0.108026	F8WCA0;J3QRU4;L7N2F9;P63027	VAMP2;VAMP2;ENSG00000263620;VAMP2
0	0	0	0	0	0	0	0	0.370171	0	0.266145	0.838175	0.675764	1	0.923972	0.81276	0.990225	0.86832	0.477344	0	0.236793	0	0.268613	F8WCD0;Q8NC42	RNF149
0.339128	0.545897	0.478672	0.405925	0.583464	0.730441	1	0.372859	0.412496	0.0347677	0.189621	0.150567	0.133663	0.119745	0.0406847	0.126288	0	0.00573552	0.0381671	0.0733992	0.0629502	0.132627	0.0509993	F8WCF6;P59998;P59998-3	ARPC4-TTLL3;ARPC4;ARPC4
0.182158	0	0.0268588	0.0620799	0.136601	0.241829	0.712151	0.474241	0.908509	1	0.597332	0.958494	0.939623	0.892117	0.636837	0.546382	0.258324	0.266623	0.230503	0.207185	0.264215	0.308805	0.150287	F8WCZ3;Q96NT0	CCDC115
0.709438	0.374705	1	0.625704	0.342046	0.210521	0.179638	0.194137	0.141362	0	0.395923	0.379814	0.269666	0.551793	0.783712	0.584255	0.155524	0.049579	0	0.161582	0.0246449	0.0579394	0.122712	F8WD66;P86790;P86791	CCZ1B;CCZ1B;CCZ1
0	0	0	0	0	0	0.630123	0	0.0728127	0	0.495903	1	0.152666	0.937494	0.0579697	0	0.102058	0	0	0	0	0	0	F8WDF8;H7BXF8;Q9BS91	SLC35A5
0.0832251	0	0	0	0	0	0	0	0.0929126	0	0	0	0	0	0	0	0	0	0.0881861	0.125813	0.483467	0.773565	1	F8WE41;P52298;P52298-3	NCBP2
0.405486	0.973849	0.580618	0.63218	0.690926	1	0.842218	0.797008	0.707115	0.748545	0.40817	0.474207	0.487352	0.475341	0.34174	0.235936	0.00611186	0.0465385	0.0697258	0.00443557	0.0542003	0.124148	0	F8WF69;P09496;P09496-2;P09496-3;P09496-4	CLTA
0.623583	0	0	0	0	0	0	0	0.015474	0	0	0	0	0.0246115	0	0.0192286	0.199239	0.0986049	0.10072	0	0.0485616	0.0332574	1	F8WFE7;Q86WX3	RPS19BP1
0.0695034	0.178421	0.126079	0.0913152	0.0682998	0.0629452	0.107804	0.0851603	0.133295	0	0.0441362	0.0697919	0.0907852	0.0806016	0.052106	0.0750886	0.0382253	0.0310122	0.0912081	0.202773	0.423073	0.788135	1	F8WJN3;Q16630;Q16630-2;Q16630-3	CPSF6
0.20323	0.633717	0.688138	0.350411	0.222386	0	1	0.497989	0.612863	0	0	0	0	0.167597	0.272668	0	0	0	0	0.0128673	0	0	0	G3V0G5;Q8IV38	ANKMY2
0.536496	0.0205321	0.0096339	0.00414524	0	0.00287934	0.0984961	0.0575179	0.140031	0.0381892	0.219598	0.292704	0.30248	0.393488	0.479681	0.73033	1	0.894726	0.95479	0.625727	0.606965	0.649714	0.584325	G3V0I5;P49821;P49821-2	NDUFV1
0.614037	0.575826	1	0.789333	0.591387	0.593969	0.376889	0.464752	0.327279	0	0.423318	0.461377	0.362101	0.52208	0.436044	0.444988	0.448627	0.352273	0.237008	0.167136	0	0.0221352	0.0839121	G3V126;Q9UI12;Q9UI12-2	ATP6V1H
0.156896	0	0	0	0	0	0.0801014	0.07696	0.164272	0	0.472438	1	0.756629	0.784367	0.38378	0.343926	0.263428	0.218738	0.110477	0	0.0139313	0.0248349	0.101484	G3V150;O94766;O94766-2	B3GAT3
1	0.423371	0.218491	0.877202	0.5914	0.300671	0.183217	0.476465	0.267404	0	0.107618	0.067764	0.115098	0.0734445	0.0871315	0.105336	0.0940162	0.0521992	0.0683763	0	0	0.0439094	0.0544652	G3V169;P29466;P29466-2;P29466-3	CASP1
0.9451	0.981851	0.289434	0	0.686435	0	0	0	0	0	0	0	0	0	0	0	0	0	0	0	0	0	1	G3V170;Q9HA47;Q9HA47-2;Q9HA47-3;Q9HA47-4	UCK1
0.420806	1	0.442845	0.311095	0.305968	0.20568	0.17103	0.242599	0.178284	0	0.0470814	0.0386193	0.0358649	0.0411082	0.0204215	0.0283007	0.0217288	0.0108994	0.0122174	0.0279076	0.0253469	0.0482881	0.0312137	G3V180;G3V1D3;Q9NY33;Q9NY33-4	DPP3
0.599589	0.0742796	0.347828	0.284155	0.141519	0	0.0139599	0	0.0777632	0	0.0909301	0	0	0	0.0324104	0	0.335522	0.137949	0.251334	0.269477	0.198537	0.216641	1	G3V198;Q12769	NUP160
0.558772	0.4328	0.20314	0.350681	0.312177	0.233211	0.33633	0.12021	0.0642553	0	0.0519882	0.164283	0.388276	0.0785386	0.18163	0.262539	0.404043	0.164025	0.301589	0.202766	0	0.172534	1	G3V1C3;Q9BZZ5;Q9BZZ5-2	API5
0.483726	0.626268	1	0.661157	0.578012	0.364611	0.366238	0.400112	0.412868	0	0.107924	0.245423	0.294653	0.268549	0.22929	0.366245	0.239344	0.218088	0.130683	0	0.06576	0.149223	0.0260775	G3V1L9;Q07157	TJP1
0.144261	0	0	0.0494397	0	0.139578	1	0	0.471779	0	0.658508	0.859719	0.819026	0.692714	0	0.659987	0.192027	0	0	0	0	0	0	G3V1N3;Q86XJ1	GAS2L3
0	0.594527	0.640985	0.639209	0.41046	0.146806	0.515947	0.326274	0.814605	0.88965	0.598813	0.870591	1	0.837652	0.543693	0.898215	0.303379	0.307245	0.264458	0.236215	0.362421	0.440078	0.0321756	G3V1P3;Q969J3	BORCS5
1	0	0	0	0	0	0	0	0	0	0	0.433046	0	0	0	0	0.141153	0	0.084077	0.19603	0.0851801	0.47655	0.759039	G3V1P5;Q96RN5;Q96RN5-2;Q96RN5-3	MED15
0.118156	0	0.0322102	0.251688	0.883057	0.936785	1	0.125659	0.241127	0.056653	0.41367	0.569204	0.305541	0.608555	0.272666	0.339788	0.251507	0.205394	0.172384	0.0830922	0.0656282	0.0840032	0.270333	G3V203;H0YHA7;J3QQ67;Q07020;Q07020-2	RPL18
0.388758	0.0541403	0	0.0488335	0.0393875	0.0448624	0.111768	0.0596824	0.107284	0.11899	0.0700432	0.133855	0.138324	0.127113	0.066541	0.128377	0.129797	0.135759	0.253288	0.325186	0.358123	0.419802	1	G3V220;O14776;O14776-2	TCERG1
0.528015	0.0521404	0	0	0	0	0.00725282	0.0200251	0.00975306	0	0	0.0984927	0.0755104	0.00715852	0	0	0.0749842	0.0562227	0.23375	0.210919	0.334178	0.329975	1	G3V235;G3V2Q3;G3V5E1;O75909;O75909-1;O75909-2;O75909-4	CCNK
0.680022	0	0	0	0	0	0.0213573	0	0.062019	0	0	0.118933	0.0501652	0.104127	0.00552354	0.0730788	0	0.0430631	0.212241	0.0996199	0.105111	0.234793	1	G3V256;G3V5I6;H0YJA2;Q6PJT7;Q6PJT7-10;Q6PJT7-11;Q6PJT7-2;Q6PJT7-3;Q6PJT7-4;Q6PJT7-5;Q6PJT7-9	ZC3H14
0	0	0	0.803906	0.167769	0.323599	0	0	0	0	1	0.802625	0.0108278	0.682397	0	0.754666	0	0	0	0	0	0	0	G3V2D8;Q68DK2;Q68DK2-2;Q68DK2-5	ZFYVE26
0.229884	0.0398427	0.0178697	0.0743183	0.0135073	0.0261905	0.0931083	0.158832	0.526755	0.269169	0.450162	0.34223	0.808902	1	0.546931	0.641921	0.764016	0.507291	0.32024	0.154901	0	0.0987006	0.109402	G3V2N0;G3V3J9;P59768	GNG2
0.283059	1	0	0.262015	0.319756	0.120419	0.12776	0.0951702	0.059299	0	0	0.00770283	0	0.0160439	0	0.00502485	0	0	0	0	0	0	0	G3V2U7;P07311	ACYP1
0.154133	0.143335	0	0.00390557	0	0.0557525	0.0939077	0.0476988	0.160624	0.218534	0.50079	0.26569	0.388312	0.297875	0.275163	0.74266	1	0.978583	0.79475	0.776313	0.83763	0.762921	0.378494	G3V325	ATP5MF-PTCD1
0.503759	0.0571127	0.017755	0.0240187	0.0262067	0	0.0998205	0.017934	0.04766	0.0246669	0.050032	0.0822664	0.0916266	0.112823	0.0679412	0.109302	0.107144	0.143313	0.240953	0.230169	0.372745	0.455147	1	G3V3A4;Q13573	SNW1
0.0447029	0	0.12532	0.12847	0.173875	0	0	0	0	0	0	0.0765462	0.155813	0.0700058	0.183348	0.22706	1	0.573604	0.612357	0	0	0.19694	0.175263	G3V3U6;Q86TS9;Q86TS9-2;Q86TS9-3	MRPL52
0.474788	0	0	0	0	0	0.0622302	0	0.340545	0	0.125159	0.403526	0.291032	0.424783	0.351286	0.523343	1	0.960216	0.704549	0.310352	0.206489	0.19658	0.234837	G3V3X5;G3V511;Q14767	LTBP2
0.160806	1	0.685358	0.457106	0.248122	0	0	0.110634	0	0	0	0.0513725	0.0374391	0.0154341	0	0	0	0	0	0.0524488	0	0.122082	0	G3V3Y1;Q8N8N7;Q8N8N7-2	ENSG00000258653;PTGR2;PTGR2
0.278937	1	0.678561	0.380962	0.283159	0.145362	0.134534	0.0356926	0.232759	0	0.00948875	0.00747068	0.0456058	0.0378211	0.00315941	0	0	0	0	0	0	0.00990632	0.000887052	G3V4G9;P07902	ENSG00000258728;GALT
0.591866	1	0.823225	0.335588	0.778435	0.74671	0.571748	0.424882	0.386692	0	0.0713571	0.192997	0.0344646	0.123314	0	0.232141	0.0458898	0.0436633	0	0	0	0	0	G3V4K3;Q9H9C1	VIPAS39
0.335798	1	0.690294	0.540927	0.565974	0.55639	0.270535	0.472157	0.358016	0.280582	0.119354	0.0912743	0.172171	0.112347	0.121247	0.128034	0	0.0352107	0.0330735	0.0184985	0.0495783	0.0554752	0.0472431	G3V4P8;P60983	GMFB
0.582256	0.208888	0.209246	0.146312	0.318324	1	0.551972	0.481321	0.704999	0.167514	0.687991	0	0.182039	0.313303	0	0.0428931	0.0349222	0	0.0925973	0.121324	0.166959	0.206151	0	G3V4W4;G3V5E4;Q96EK6	GNPNAT1
1	0	0.18567	0.0247506	0	0	0.139558	0	0.104942	0	0.1639	0.171993	0.117584	0.259939	0.301122	0.192174	0.383538	0.246891	0.228806	0.215544	0	0.203011	0.726714	G3V529;Q9GZR7;Q9GZR7-2	DDX24
0	0	0	0	0	0	0	0.270929	0.696823	0.772595	1	0.448695	0.475769	0.302308	0.20243	0.24473	0	0	0	0	0.0380593	0.0378281	0.0661009	G3V583;Q8N128;Q8N128-2	FAM177A1
0	0	1	0	0	0	0	0	0	0	0	0	0	0	0	0	0	0	0	0	0	0	0	G3V588;G3V5A3;Q13572;Q13572-2	ITPK1
0.174122	0	0	0.0159869	0.0287502	0.0700603	0.55881	0.31779	0.80886	0.249576	0.732961	0.977041	1	0.928948	0.747944	0.702673	0.37485	0.420088	0.416379	0.2923	0.325363	0.415008	0.232871	G3V599;Q96PC5;Q96PC5-10;Q96PC5-11;Q96PC5-12;Q96PC5-13;Q96PC5-14;Q96PC5-5;Q96PC5-6;Q96PC5-7;Q96PC5-8;Q96PC5-9	MIA2
0	0	0	0	0	0	0	0	0	0	0	0	0	0	0.0670798	0.272983	1	0.531489	0.261246	0	0	0	0.0579162	G3V5F4;Q8N8R3;Q8N8R3-3	SLC25A29
1	0.308883	0.26942	0.132978	0.165711	0	0.447262	0.00572549	0	0	0	0	0.0573572	0	0	0.0922193	0.178761	0	0	0	0	0	0	G3V5N8;Q9HBF4;Q9HBF4-3	ZFYVE1
0.0737747	0	0	0	0	0	0.0898341	0	0.0376332	0	0.408568	0.424244	0.324571	0.619099	0.383458	0.454447	1	0.443003	0.351546	0.157059	0.0834426	0.0129927	0.189196	G3V5P5;Q9UPI3;Q9UPI3-2	FLVCR2
0.0170216	1	0.490882	0.20681	0.0852836	0	0	0	0	0	0	0	0	0	0	0	0	0	0	0	0	0	0	G3V5Q5;H0YJU8;Q9BU02	THTPA
0	0	0	0	0	0	0	0	0	0	0.245834	0.512577	0.500867	0.939989	0.346659	0.95887	1	0	0.316809	0	0	0	0	G3V5T5;Q86T03;Q86T03-2	PIP4P1
0.164839	0.204763	0.395958	0.983679	0.914677	0.861055	1	0.38758	0.477412	0	0.618538	0.544578	0.395861	0.569378	0.295788	0.39069	0.308119	0.230244	0.192445	0.372055	0.386645	0.377267	0.287337	G3V5V3;O60524;O60524-4;O60524-5	NEMF
0.00793956	0	0	0.0881805	0.147176	0.269368	1	0.095467	0.187777	0	0.0971786	0.040239	0.0285616	0.0371226	0.0457645	0.0109033	0.00768517	0	0	0	0	0.00634785	0.0427326	G3V5X7;Q99973;Q99973-2	TEP1
0.201135	0.0967483	0	0.00757671	0	0	0.0146445	0	0.0111145	0	0.0415524	0.055023	0.0167334	0.0294254	0.0367673	0.0478744	0.0850309	0.102221	0.150217	0.164836	0.131881	0.403742	1	G3V5Z3;Q6IN85;Q6IN85-2;Q6IN85-4	PPP4R3A
0.151359	0.181348	0.966835	1	0.992451	0.949191	0.710157	0.671477	0.500863	0.105094	0.132837	0.100224	0.0910602	0.0962982	0.0292749	0.0594204	0	0.00152554	0.0492658	0.0768206	0.126432	0.175235	0.236962	G3V5Z7;P60900	PSMA6
0.524807	0	0	0	0	0	0	0	0	0	0	0	0	0	0	0	0	0	0	0	0	0	1	G3XAG1;Q96ME7;Q96ME7-2;Q96ME7-3	ZNF512
0.696394	0.873908	0.684096	0.573337	0.645645	0.236855	0.531492	0.568252	0.677876	0	0.226036	0.546703	0.584291	0.543414	0.658469	0.672503	0.797251	0.84383	1	0.356038	0.227491	0.545476	0.364312	G3XAH0;Q99719	SEPTIN5
0.239895	0.0311977	0.0447948	0.0451795	0	0.0630751	0.249711	0.110712	0.36532	0.0115148	0.539382	0.734186	0.818339	1	0.604758	0.819223	0.571951	0.461086	0.426566	0.280413	0.334996	0.370852	0.296361	G3XAI2;P07942	LAMB1
0.563974	0	0	0	0	0	0	0	0	0	0	0	0	0	0	0.0608327	0.072835	0.0809989	0.131665	0	0	0.180038	1	G3XAN1;Q9NV88;Q9NV88-2;Q9NV88-3	INTS9
0.242979	0	0	0	0	0	0	0	0.0853528	0	0.101495	0.511582	0.38333	0.310735	0.244123	0.488086	1	0.724356	0.785953	0.330839	0.0645318	0.252804	0.718097	G3XAN4;Q15629;Q15629-2	TRAM1
0.465719	0.368539	0.207808	0.205868	0.112854	0.00951918	0.0513178	0	0.0831484	0.213679	0.00273364	1	0.149889	0.076701	0.133364	0.225519	0.779114	0.581918	0.39848	0.4108	0.539584	0.536132	0.145954	G3XAN8;Q9Y5J9	TIMM8B
0.35155	0.262831	0.753401	0.210223	0.267621	0.377537	0.769623	0.772984	1	0	0.883743	0.681969	0.550788	0.578227	0.406318	0.426346	0.21038	0.0659236	0.165386	0.0393713	0.00547262	0.0877692	0.0636467	G5E953;Q13615;Q13615-2;Q13615-3	MTMR3
1	0	0.736984	0	0	0	0	0	0	0	0	0	0	0	0	0	0	0.0267019	0.146932	0.0144839	0.0690701	0.096203	0.695768	G5E975;Q12824-2	SMARCB1
0.0254835	0	0.146838	0.351761	0.382711	0.225997	0.373277	0.282925	0.409077	0.352613	0.879088	1	0.798783	0.778946	0.242286	0.171074	0.0516031	0.0505393	0.00102506	0.115295	0.0301492	0.0372542	0	G5E994;Q5VW38;Q5VW38-2	GPR107
0.6289	1	0.675236	0.650433	0.512874	0.470501	0.324704	0.219936	0.256252	0	0.127861	0.0800546	0.0299797	0.143495	0.0469047	0.194131	0.122304	0.335016	0	0	0.187049	0.887186	0.549633	G5E9A6;P51784	USP11
0.0351291	1	0.78708	0.562292	0.0720799	0.940834	0.0054416	0.166814	0.0461022	0	0	0.0171955	0	0	0	0.0696495	0	0	0	0	0	0	0	G5E9C2;I3L4X3;Q15653;Q15653-2	NFKBIB
1	0.705404	0.905266	0.639809	0.462653	0.3822	0.303533	0.207229	0.215989	0	0.151453	0.150166	0.118101	0.174422	0.112104	0.190528	0.165253	0.0626708	0.0327094	0	0.0259743	0.00851799	0.0268471	G5E9C8;Q07889	SOS1
0.10695	0.173444	0.214622	0.202906	0.0137014	0.139028	0.251733	0.127537	0.161254	0	0	0.174308	0.141304	0.118881	0.117551	0.327	1	0.576635	0.490003	0.489454	0.31398	0.4134	0.452376	G5E9D5;Q9BQ52	ELAC2
0	0	0	0	0	0	0	0	0	0	0	0.812669	1	0.922107	0.730719	0.775664	0.536652	0.265384	0.671686	0	0	0	0	G5E9G4;Q9ULT0;Q9ULT0-4	TTC7A
0.124895	1	0.527937	0.395952	0.117148	0	0	0.0386531	0	0	0.147083	0	0	0.0143494	0	0	0	0	0	0	0.062524	0.23827	0.0877783	G5E9P3;Q9NYS0	NKIRAS1
0.526993	0	0.245329	0	0	0	0	0	0	0	0	0.588479	0	0	1	0.623249	0.190379	0.0613492	0.236578	0	0	0	0	G5E9U8;Q8IXQ6;Q8IXQ6-2;Q8IXQ6-3	PARP9
0.241438	0	0.126144	0.159589	0.190052	0.421937	0.0737567	0.0809165	0.171284	0.0557032	0.132217	0.158215	0.262004	0.352197	0.449412	0.626375	0.947951	1	0.917969	0.671623	0.642407	0.724303	0.355861	G5E9V5;G5E9W7;P82650	MRPS22
0.337164	0	0.0134823	0.118845	0.069757	0	0.0454538	0	0.063542	0	0.106105	0.0522768	0.0615071	0.103986	0.0920595	0.0917993	0.104223	0.181425	0.242975	0.0563987	0.293912	0.26347	1	G5E9W3;Q9UKF6	CPSF3
0.404775	0.32525	0	0.213382	0.171644	0.614547	0.50542	0.386792	0.848861	0.321488	1	0.938425	0.901921	0.738512	0.785172	0.875814	0.865138	0.795757	0.820347	0.635725	0.782773	0.651927	0.273295	G5EA09;O00560;O00560-2;O00560-3	SDCBP
0.152343	0	0.0982718	0.146991	0.153177	0.263521	1	0.270831	0.58431	0.099363	0.581243	0.659804	0.583469	0.583509	0.295878	0.218348	0.116746	0.125026	0.158085	0.040519	0.124167	0.0951638	0.315597	G5EA30	CELF1
0.17014	1	0.0295427	0.891892	0.588332	0.343531	0.117382	0.194647	0.155431	0	0.113846	0	0.0845307	0.0932372	0	0.160158	0.0744389	0.0801782	0.0306366	0.0123778	0	0.0376097	0.187854	G5EA36;P30260;P30260-2	CDC27
0.0602453	0.235954	1	0.818223	0.683279	0	0.130124	0.520626	0.533411	0.203442	0.220794	0.573334	0.576142	0.573874	0.289841	0.756213	0.444791	0.401048	0.24277	0.248945	0.506738	0.653322	0.234522	G5EA42;Q9NZR1	TMOD2
0.571207	1	0.732775	0.501919	0.0836469	0.433532	0	0	0.309007	0	0.492682	0.501807	0.740462	0.558426	0.187576	0.936058	0	0	0	0	0	0	0.139765	G5EA48;Q7Z6B7;Q7Z6B7-2	SRGAP1
0.24507	0	0.119363	0.0449866	0	0.0145387	0.119231	0.0869653	0.199366	0	0.17251	0.271357	0.274309	0.32494	0.375939	0.641683	1	0.908338	0.875823	0.762896	0.768764	0.914031	0.522263	G8JLA1;Q8NBN7	RDH13
0.328578	0.543382	0.353587	0.450657	0.377006	0.390445	0.575947	0.191159	0.322539	0	0.237145	0.190507	0.38324	0.286638	0.41809	0.663831	1	0.927336	0.880576	0.556288	0.608635	0.897393	0.712876	G8JLB3;Q9Y606;Q9Y606-2	PUS1
0.439219	0.150641	0.0153074	0.00587464	0	0.0571959	0.193333	0.0642645	0.185124	0.109108	0.0943197	0.0881679	0.0811466	0.0700646	0.00664822	0.07604	0.00224621	0.0168185	0.122429	0.229969	0.425472	0.764116	1	G8JLB6;P31943	HNRNPH1
0.243475	1	0.911348	0.512186	0.349986	0.259413	0.417709	0.222323	0.46684	0.0129406	0.300015	0.311921	0.404387	0.402576	0.218007	0.357711	0.157397	0.153278	0.10867	0	0.0437089	0.149923	0.0856385	G8JLD3;Q8IUD2;Q8IUD2-2;Q8IUD2-3;X6RLX0	ERC1
0	0	0	0	0	0	0.0489978	0	0.0282739	0.0487014	0.0514467	0	0.109705	0.0305328	0	0.160642	0	0.0425613	0	1	0.571145	0.683656	0.0921577	G8JLG2;Q15517;Q2L6G8	CDSN
0.340807	0	0.00365579	0.134083	0.188841	0.48831	0.491659	0.35158	0.797115	0	0.555472	0.733337	0.971289	1	0.444461	0.769942	0.406545	0.494765	0.457817	0.251136	0.114545	0.150863	0.267339	G8JLK1;Q9NZ43	USE1
0.340424	0	0	0.215464	0	0	1	0.199719	0.588615	0	0.455951	0.933405	0.78926	0.860636	0.26913	0.792025	0.28181	0.267902	0.307437	0.671399	0.752921	0.88148	0.954743	H0Y2Q1;Q96FX7	TRMT61A
0	0	0	0	0	0	0.0511594	0	0.11148	0	0.373223	0.773256	0.921513	0.762997	0.332608	0.971946	1	0.779845	0.813469	0.137755	0.252945	0.192295	0.459892	H0Y2W5;Q14642;Q5T1B5	INPP5A
0.347541	1	0.538983	0.468784	0.337693	0.269775	0.17248	0.243562	0.173853	0.0924964	0.0436932	0.0620526	0.056471	0.0588244	0.0576113	0.0546543	0.0418017	0.0259631	0.0262374	0	0.0129645	0.0252493	0.011562	H0Y2Y8;Q15942	ZYX
0.110388	0.101301	0.110801	0.0317793	0	0.0252701	0.685647	0.224379	0.722285	0.525042	0.568629	0.982456	0.981997	1	0.532652	0.709327	0.331806	0.292951	0.316706	0.1829	0.281536	0.318795	0.0929859	H0Y300;J3QR68;P00738	HP
0.248544	0	0.00913	0.0436418	0.0666708	0.164421	0.759086	0.309609	0.71407	0.177797	0.817757	0.977148	1	0.899898	0.682469	0.627475	0.362202	0.388159	0.414429	0.387252	0.382827	0.437714	0.399411	H0Y368;O60762;Q5QPK2	DPM1
0.113841	0	0	0	0	0.321962	0.26496	0.198103	0.174909	0	0.839949	1	0.715804	0.794303	0.118822	0.400966	0.0958036	0.268755	0.101359	0	0	0	0	H0Y473;O75354;O75354-2;O75354-3	ENTPD6
0.115584	0.161801	0.214809	0.0758813	0	0	0	0.206879	0	0	0	0.480071	0	0.346077	0	1	0	0.459517	0.968368	0	0	0	0	H0Y4E8;Q9Y2K2;Q9Y2K2-6;Q9Y2K2-7;Q9Y2K2-8	SIK3
0.578679	0	0	0	0	0	0.0294703	0.0067046	0.0371716	0	0.0587756	0.0790481	0.0822191	0.120526	0.0595654	0.140283	0.197618	0.12571	0.307361	0.274953	0.306172	0.243543	1	H0Y4R5;Q5SNT2;Q5SNT2-2	TMEM201
0.395834	0	0	0.0278309	0	0	0	0	0	0	0	0	0.0312771	0	0	0	0.161896	0	0.27452	0	0	0.211302	1	H0Y4U8;Q9UBB9	TFIP11
0.21087	0.791082	0.885392	1	0.667289	0.590767	0.750029	0.492395	0.599888	0.306539	0.29542	0.388432	0.51318	0.433071	0.17424	0.234693	0.0689829	0.0463499	0	0.07796	0.0684895	0.0494018	0.124255	H0Y4W0;Q9UBI1	COMMD3
1	0.591204	0.763202	0.775705	0.493864	0.383903	0.453019	0.0956774	0.348872	0	0.0938173	0.0692346	0.300034	0.144	0.44821	0.235011	0	0.123972	0	0	0	0	0	H0Y507;Q5TCZ1;Q5TCZ1-2;Q5TCZ1-3	SH3PXD2A
0.145203	0.0653321	0.00309936	0	0	0	1	0	0.416423	0	0	0	0	0	0	0	0	0	0	0	0	0	0	H0Y552;J3KN75;Q0IIM8	TBC1D8B
0	0	0	0	0	0	0.372754	0.585274	0.264636	0	0	0.794234	0.94965	1	0.725607	0.641592	0.545021	0.501753	0.40642	0	0	0	0.395783	H0Y5A1;P41222	PTGDS
0.110669	0.187247	0.0738323	0.0917703	0.0788996	0	0.190609	0.243178	0.460181	0.295737	0.674675	0.896679	0.933179	1	0.897112	0.987624	0.842397	0.737124	0.667222	0.365743	0.439112	0.565773	0.322341	H0Y5B0	EPB41L2
0.0604915	0	0	0.256881	0.949472	1	0.811417	0.117396	0.172474	0.00631886	0.23903	0.458438	0.312395	0.477364	0.264041	0.259853	0.195913	0.180111	0.162853	0.0213216	0.00117732	0.0317157	0.183088	H0Y5B4;H7BZ11;J3KQN4;P83881	RPL36A;RPL36A-HNRNPH2;RPL36A;RPL36A
0.144591	0.0812844	0.219199	0.0806513	0.0785717	0.0938309	0.419601	0.174823	0.450975	0.181789	0.565668	1	0.882706	0.751163	0.312335	0.304649	0.156234	0.194768	0.08761	0	0.00391793	0	0.260829	H0Y5J5;Q7RTV5	PRXL2C
0.148749	0	0	0.0402935	0.0916409	0.271972	0.622764	0.5869	0.989394	0.358026	0.856199	1	0.966195	0.797732	0.560045	0.386389	0.262463	0.259222	0.237628	0.163309	0.168448	0.198382	0.14316	H0Y5K5;H0Y621;Q9Y282;Q9Y282-2;Q9Y282-3	ERGIC3
0.30466	0.922076	0.692695	0.834855	1	0.977663	0.722068	0.670913	0.650221	0.541321	0.473613	0.296172	0.333417	0.292096	0.36035	0.202913	0.178695	0.129591	0.0763374	0	0.0602645	0.0975833	0.0584684	H0Y614;P61960	UFM1
0.332368	0.565896	0.240528	0.131705	0.732308	0.215493	0.189326	0.280635	0.256355	0	0.00750625	0.213608	0	1	0	0	0.230345	0	0	0	0	0	0	H0Y626;O95361	ENSG00000251537;TRIM16
0	0.882086	1	0.663584	0	0	0	0	0	0	0	0	0	0	0	0.0657978	0.116662	0	0	0	0	0	0	H0Y638;Q9UJF2;Q9UJF2-2	RASAL2
0.537863	0.47169	0.380798	0.30063	0.275706	0	0.183178	0	0.261746	0	0.0597373	0.137874	0.31595	0.216322	0	0.112627	0.181461	0.109503	0.205021	0.402986	0.440024	0.598471	1	H0Y679;H0YE12;Q92733	PRCC
0.355698	1	0.419233	0.184244	0.176853	0	0.181812	0.0719266	0	0	0.0675493	0.45317	0	0.499075	0	0.00952635	0	0	0.0431821	0	0	0.156789	0	H0Y6A0;Q9NP61;Q9NP61-2	ARFGAP3
0.194607	0	0	0	0	0	0	0	0	0	0	0	0	0.363592	0	0.319957	0	0	0.0960184	0	0.359543	1	0.915126	H0Y6F5;Q9H4I2	ZHX3
0.0213496	0.189148	0.0963491	0.070798	0.0568827	0.0375665	0.119584	0.116555	0.438666	0.162478	0.76119	1	0.91588	0.671457	0.270511	0.234566	0.0320909	0.0285768	0.0220095	0.000868989	0.0224928	0.0460846	0	H0Y6I0;Q13439;Q13439-3;Q13439-4;Q13439-5	GOLGA4
0.652118	0	0.129459	0	0	0	0	0	0	0	0	0.0523726	0	0.314397	0	0.0718582	0.285902	0.215241	0.219721	0	0	0.130085	1	H0Y6J1;Q99549;Q99549-2	MPHOSPH8
0.163216	1	0.501478	0.148662	0	0	0	0	0	0	0	0	0	0	0	0	0	0	0	0	0	0	0	H0Y6R4;Q13905;Q13905-2;Q13905-3;Q13905-4	RAPGEF1
0.33573	0	0.0700983	0	0	0	0	0	0	0	0.00681447	0.0425473	0.00592176	0.0875568	0.0733955	0.112711	0.219403	0.214798	0.265868	0.286481	0.182479	0.246504	1	H0Y6T6;Q8IXM6	NRM
0.0967631	0.13329	0.800603	1	0.795168	0.708867	0.448321	0.559633	0.406675	0.161486	0.119513	0.0526542	0.0540478	0.0457087	0.0191294	0.0217663	0.015277	0	0.0542149	0.0522723	0.0865681	0.138604	0.187717	H0Y6Y4;Q5LJA5;Q5LJA9;Q9Y5K5;Q9Y5K5-2;Q9Y5K5-3;Q9Y5K5-4	UCHL5
0.00778191	1	0.347953	0.534549	0	0.0311708	0	0.218222	0	0	0	0	0	0	0	0	0	0	0	0	0	0	0	H0Y704;O15231;O15231-2;O15231-3;O15231-4;O15231-5;O15231-6;O15231-7;O15231-8;O15231-9	ZNF185
0.0381708	0.0758149	0.132894	0.318917	0.169341	0.348094	0.144441	0.742367	0.381427	0.721209	0.529415	0.715158	0.660854	0.389843	0.82392	0.188415	0.0524386	0.273073	0.333829	1	0	0.164977	0.217893	H0Y720;Q9UPQ9;Q9UPQ9-1	TNRC6B
0	0	0	0	0	0	0	0	0.365523	0	1	0.645479	0.410482	0.459492	0	0.201401	0.0939976	0	0.337335	0	0	0	0	H0Y7F7;Q5VT06	CEP350
0.183382	1	0.519517	0.41189	0.313852	0.20804	0.152285	0.194984	0.18045	0	0.0399005	0.0431304	0.0375906	0	0.00704434	0.0666004	0.0996744	0.0758205	0.0406743	0.0105971	0.03515	0.0631961	0.0452807	H0Y7P7;Q9UG56	PISD
0.520653	0.678839	0.163704	0.143744	0.0101709	0.352215	0.172315	0	0.290368	0	0	0.0535114	0	0	0	0	0.227438	0.0904218	0.239922	0.262541	0	0.489281	1	H0Y818;P40692;P40692-2;P40692-3	MLH1
0.0396047	0.115523	0.121825	0.0607794	0.0179129	0	0.285526	0.0142464	0.263911	0.0770369	0.291356	0.365776	0.405697	0.616025	0.275983	0.81494	0.427089	0.367406	0.584764	0.802397	1	0.850275	0.22703	H0Y858	ENSG00000173366
0.00301212	0	1	0	0	0	0	0	0	0	0	0.0491884	0.145948	0.190398	0	0.134752	0.0239713	0	0	0	0	0	0	H0Y861;H0Y870;Q5SSC2;Q8TDQ4;Q9H0R3	TMEM222
0.707561	1	0.472247	0.429363	0.297661	0.283873	0.282684	0.196337	0.218701	0	0.205361	0.135286	0.113127	0.168979	0.145479	0.213525	0.226103	0.164295	0.148073	0.140469	0.107298	0.067472	0.0875045	H0Y8C6;O00410;O00410-3	IPO5
0.135575	0.297843	0.176046	0.166572	0	0	0.286951	0	0.180739	0	0.162414	0.168957	0.160955	0.186729	0	0.228848	0.153906	0	0.178158	0.461863	0.310593	0.853972	1	H0Y8E6;P49736	MCM2
0	1	0.505413	0.15464	0	0	0	0	0	0	0	0	0	0	0	0	0	0	0	0	0	0	0	H0Y8G9;Q15034	HERC3
0.159071	0.326968	0.446574	1	0.950002	0.532692	0.762032	0.73617	0.641709	0.385848	0.0328342	0.0729155	0	0.0251154	0	0.0283406	0	0	0	0	0	0.0989204	0	H0Y8K3;Q9UKY7;Q9UKY7-2	CDV3
0.357129	0	0.147481	0.247457	0	0	0.349659	0	0.407151	0	0.231733	0.420972	1	0.546122	0.598153	0.643968	0.832625	0.541651	0.352046	0.503784	0.318789	0.258269	0.649379	H0Y8L3;Q15582	TGFBI
0.486226	0	0	0	0.0206281	0	0	0	0	0	0.594461	0	0.0691504	0.0977879	0.117423	0	0.37964	0.1694	0.173664	0.137698	0.19146	0.34714	1	H0Y8P4;Q8TED0;Q8TED0-2;Q8TED0-3	UTP15
0.129278	1	0.789318	0.594447	0.4854	0.094499	0	0.261537	0	0	0	0	0	0.0276865	0	0	0.0122808	0	0	0	0	0	0	H0Y8X4;O43598;O43598-2	DNPH1
0.224751	0.0543241	0	0	0.0282261	0	0	0	0.0563897	0	0.012159	0.180564	0.127018	0.147724	0.203045	0.461336	1	0.820159	0.916963	0.728917	0.407171	0.499083	0.461207	H0Y962;Q8N4T8;Q8N4T8-2	CBR4
0.0785922	0	0	0.00449402	0	0	0.230143	0.0753345	0.152973	0.027147	1	0.397412	0.239389	0.449185	0.307172	0.238005	0.242228	0.207926	0.19685	0.254475	0.139447	0.141212	0.152725	H0Y985;Q6NXT6;Q6NXT6-2	TAPT1
0.228734	1	0.597905	0.607591	0.580682	0.37329	0.934988	0.228717	0.449355	0	0.305929	0.394068	0.701361	0.904583	0	0.303603	0.270489	0.237372	0.19653	0.0168918	0.043906	0	0.037544	H0Y996;H3BMR1;Q8WUR7;Q8WUR7-2;Q8WUR7-3	C15orf40
0.0866972	0	0	0.0043163	0	0.127321	1	0.427785	0.648937	0.508215	0.08309	0.711667	0.765944	0.599596	0.754506	0.419854	0.547462	0.40404	0.356225	0.146369	0.123275	0.240175	0.158934	H0Y997;Q96J42;Q96J42-2	TXNDC15
0.0693733	0	0	0	0	0	0	0	0	0	0.125869	0.581153	0.244381	0.251482	0.9125	0.306783	0.168112	0	1	0	0	0	0	H0Y9P1;Q9NSY1	BMP2K
0.193887	0.0493301	0	0	0	0	0.245599	0.370283	0.574428	0	0.631807	0.799171	0.611161	1	0.789376	0.752234	0.729513	0.679042	0.548361	0.142118	0.255386	0.309767	0.484462	H0YA18;Q9NUQ7	UFSP2
0.292374	1	0.738961	0.674554	0.68245	0.35143	0.204098	0.248122	0.336521	0.133301	0	0.0942693	0.142003	0.10666	0.257243	0.152058	0.641487	0.570588	0.456563	0.273519	0.511425	0.701306	0.433598	H0YA52;Q9H0N5	PCBD2
0.399593	0	0	0	0	0	0	0	0	0	0	0	0	0	0	0	0	0.199623	0.111607	0	0	0	1	H0YAA8;Q9H204	MED28
0.516198	0.574381	0.691562	0.8652	0.693815	0.723936	0.731301	1	0.962366	0	0.532061	0.447063	0.374993	0.470973	0.209299	0.255135	0.0354076	0.297884	0.0638149	0	0	0.0327263	0.138143	H0YAB3	SEC31A
0.200284	0.401848	0.739694	0.365222	1	0.80392	0.750418	0.387536	0.406939	0	0.154095	0.318567	0.204168	0.319938	0.242409	0.326791	0.297286	0.205288	0.168314	0	0	0	0.0370359	H0YAE2;H7BXJ4;Q0JRZ9;Q0JRZ9-2	FCHO2
0.0194123	0	0	0	0	0	0	0	0	0	0	0.0849484	0	0.0862759	0.294939	0.655467	0.49529	0.116004	0.193114	1	0.222495	0.21525	0.441576	H0YAN7;Q86XE3	MICU3
0	0	0	0	0	0	0	0	0.464986	0	1	0.536886	0.607715	0.391144	0	0	0	0	0	0	0	0	0	H0YAR2	PABPC1
1	0.736568	0.493238	0.352931	0.344189	0.261134	0.314592	0.295192	0.382275	0	0.0523928	0.120438	0.121839	0.143023	0	0.0881264	0	0.0304564	0	0	0	0	0.0128709	H0YAV1;Q7LG56;Q7LG56-6	RRM2B
0.599173	1	0.456694	0.424319	0.415157	0.410663	0.370168	0.377566	0.373291	0.0218919	0.116329	0.0594792	0.0578499	0.036361	0.0458757	0.0385301	0	0.00986794	0.0286954	0.0795869	0.0624666	0.0901812	0.0479251	H0YBL1;P29218;P29218-3	IMPA1
0.329877	0.117974	0.0399531	0.0403863	0	0.0148016	0.28455	0	0.177005	0	0.546467	0.727624	0.661124	0.885196	0.411907	1	0.64471	0.625991	0.609984	0.378551	0.453458	0.367985	0.207361	H0YBQ7;Q49AJ0;Q49AJ0-2;Q49AJ0-3;Q49AJ0-4	FAM135B
0.523975	0.641037	0.998063	1	0.851547	0.586395	0.746497	0.624064	0.394545	0	0.363808	0.401441	0.20232	0.373307	0.120551	0.319819	0.395006	0.195709	0.147564	0	0	0.00998186	0.024159	H0YBR0;Q96Q05;Q96Q05-2;Q96Q05-3	TRAPPC9
0.0287415	0.104815	0	0.115205	0.164052	0	0.0566826	0	0.151375	0	1	0.371254	0.493433	0.229152	0.196441	0.28033	0	0.0303031	0.0370969	0.0295351	0	0.0351554	0.0644054	H0YBT3;Q9UIV1	CNOT7
0.116521	0.0723313	0.152574	0.00792976	1	0.702947	0.0944211	0.236363	0.30381	0	0.513555	0.548752	0.500786	0.496203	0.25204	0.532347	0.291908	0.252611	0.247774	0.281521	0.24171	0.237717	0.127954	H0YCE7;O43427;O43427-2	FIBP
0.413851	0.800511	0.705836	1	0.763689	0.541532	0.317049	0.635999	0.662878	0	0.410533	0.486917	0.343419	0.499809	0.192656	0	0.11719	0	0.187134	0	0	0	0	H0YCM7;Q5JVZ5;Q5JW01;Q96JJ3;Q96JJ3-3	ELMO2
0	1	0.654977	0.499103	0.309011	0	0	0.0985569	0.0550066	0	0	0	0	0	0	0	0	0	0	0	0	0	0	H0YCW1	FNTA
0.435408	1	0.607389	0.364698	0.192957	0.121962	0.205935	0.193537	0.119559	0	0.232436	0.00084134	0.00205126	0.0400137	0	0.037438	0	0.00238291	0	0.0202831	0	0	0.00975955	H0YCY6;Q3LXA3;Q3LXA3-2	TKFC
0	0	0	0	0	0	0	0	0	0	1	0.85805	0.680031	0.623023	0	0	0	0	0	0	0.304331	0	0	H0YD48	PICALM
0.511534	0.505603	0.305794	0.706521	0.442752	0.507439	0.920532	0.421221	0.730247	0	0.890625	0.844233	0.936495	1	0.386942	0.500376	0.187807	0.298974	0.166112	0	0	0.139684	0.0948712	H0YD93;Q8WXA3;Q8WXA3-1;Q8WXA3-3	RUFY2
0	0	0	0	0	0	0	0	0.170412	0	0.767371	0.448662	0.413179	0.843141	0.306046	1	0.382395	0.611381	0.133948	0.611479	0.332091	0.583488	0.565181	H0YDD3;H0YDQ1;Q9BVK2;Q9BVK2-2	ALG8
0.488565	1	0.284887	0.362063	0	0.021859	0	0	0	0	0	0.0149121	0	0	0	0	0.010353	0	0	0	0	0	0	H0YDE6;H0YDS8;H0YEA8;Q6IQ26;Q6IQ26-2	DENND5A
0.408368	1	0.803745	0.809183	0.79769	0.635356	0.232585	0.392018	0.314796	0.179981	0.0659494	0.0829109	0.0526865	0.0490483	0.0119339	0.0443165	0.018906	0.0146359	0.0595713	0	0.0623264	0.106594	0.0646097	H0YDR3;Q8N5M4	TTC9C
0.33931	0.750527	1	0.600758	0.589307	0.188772	0.256129	0.324253	0.54955	0	0	0	0.136271	0	0	0	0.066212	0.0351478	0	0	0	0	0.038267	H0YEB6;O60232	ZNRD2
0.606111	0.389544	0.539345	0.441194	0.387912	0.585528	0.915089	0.475092	0.774796	0.178204	0.841779	1	0.818499	0.734847	0.164814	0.472544	0.320626	0.396512	0.474617	0.0376385	0.0879315	0.0757504	0	H0YEH2;Q14671;Q14671-2;Q14671-3;Q5T1Z4;Q5T1Z8	PUM1
0.153178	1	0.695903	0.421243	0.311139	0	0	0	0.198159	0	0.0299856	0.05376	0	0.15611	0	0.135963	0	0	0	0	0	0	0	H0YEM7;O75143;O75143-2;O75143-3;O75143-4;O75143-5	ATG13
0.449621	0	0	0.855038	0	0	0	0	0	0	0	0	0	0	0	0.0633457	0.14126	0.210819	0.27867	0	0.158355	0.0996726	1	H0YER1;Q96T23;Q96T23-2	RSF1
0.244936	0.176741	0.0686192	0.0692186	0.0258434	0.0613011	0	0.0396193	0.0666055	0.0280814	0.127337	0.0992782	0.232538	0.21303	0.347775	0.509784	0.800035	0.870604	1	0.772126	0.901203	0.898398	0.735882	H0YF29;Q6P1X6	C8orf82
0.367101	1	0.427991	0.360576	0.0928892	0.159377	0.18947	0.174649	0.172075	0	0.0538152	0.078703	0.0648774	0.0746317	0.0992602	0.0669009	0.0743644	0.0929918	0	0	0	0	0.0804174	H0YFA4;H0YHD8;P52943;P52943-2	CRIP2
0.477733	0.0108614	0.0024952	0.000403989	0	0.0175655	0.0900994	0.0427441	0.106287	0.0448299	0.484075	0.258908	0.284732	0.436326	0.508426	0.728997	1	0.842816	0.971327	0.678965	0.599457	0.554053	0.764668	H0YFD6;P40939	HADHA
0.385707	1	0.643315	0.660973	0.293966	0.290313	0.33245	0.13029	0.14479	0	0.68009	0.355331	0.196619	0.44571	0.0547746	0.155244	0	0	0.00680088	0	0	0	0	H0YFN7;Q4ADV7;Q4ADV7-2;Q4ADV7-3	RIC1
0.597837	0.732524	0.5582	0.284432	0.223462	0.221223	0.312638	0.373676	0.410473	0	0	0	0	0	0	0.442731	0	0.844425	0.631572	0	0	0	1	H0YG27;Q6PJ69	TRIM65
0.345215	0	0	0	0	0	0	0	0.382875	0.356615	0.386623	0.447586	0.310488	0.315115	0.368856	0.323049	1	0.665192	0.915793	0.215005	0.392684	0.237408	0.361164	H0YGS3	MFAP5
0.477133	1	0.694866	0.337591	0.211305	0	0	0	0.282775	0	0	0	0	0	0	0	0	0.0194305	0	0	0	0.408553	0.296022	H0YGW8;J3QKP9;J3QLE4;J3QQZ0;Q6P1R4	DUS1L
0.339009	0	0	0.165135	0.10466	0.113166	0.480656	0.212554	0.306747	0	0	0	0.303755	0	1	0.39421	0.17869	0.190985	0	0	0	0	0.194527	H0YGY9;Q86TN4;Q86TN4-2;Q86TN4-4	TRPT1
1	0.0256822	0	0.0140735	0.0171297	0.056814	0.264539	0.123391	0.216854	0.0110228	0.263254	0.306419	0.238426	0.272201	0.188921	0.225263	0.135104	0.132304	0.132999	0.0762123	0.0739111	0.0826084	0.151893	H0YI09;Q9H8H3	METTL7A
0.345762	1	0.525227	0.469356	0.461205	0.425333	0.0518879	0.26767	0.153726	0	0	0.0386319	0	0.0354021	0	0.0472552	0	0	0	0	0	0	0	H0YI16;Q96IZ0	PAWR
0.373	0.670589	0.244717	0.0782786	0	0	0	0	0.0685705	0	0	0	0	0.0511934	0	0	0	0	0	0	0	0.339235	1	H0YIV6;Q92994;Q92994-5;Q92994-7;Q92994-8	BRF1
0.534615	0.00404137	0	0.0263471	0.0255126	0.0267155	0.543734	0.142374	0.354644	0.335931	0.133624	0.412619	0.414048	0.560555	0.435024	1	0.877427	0.841636	0.533473	0.473352	0.130154	0.864808	0.444871	H0YIV9	ENSG00000111780
0.108251	0.158892	1	0.709341	0.747138	0.572398	0.43411	0.59334	0.454707	0.0924904	0.1062	0.0852045	0.0777914	0.0708859	0	0.0553816	0.0130983	0	0.064151	0.055669	0.0886864	0.167332	0.219818	H0YJ03	PSMA3
1	0	0	0	0	0	0.0403462	0	0	0	0	0.241793	0.170743	0	0	0.249267	0.164849	0.0447808	0	0	0	0.0567695	0.587757	H0YJ50;Q99986	VRK1
0.815317	0.823026	1	0.734446	0.432439	0	0	0	0	0	0	0	0	0.173747	0	0	0	0	0	0	0	0	0	H0YJ75;Q13362;Q13362-2;Q13362-3;Q13362-4;Q13362-5	PPP2R5C
0.537619	0.108425	0.131509	0.197195	0.117294	0.0762105	0.294579	0	0.111344	0	0.0593455	0	0	0.156823	0	0.0972552	0	0.0358921	0.148143	0.315106	0.39976	0.513323	1	H0YJ92;P51948;P51948-2	MNAT1
0.00844709	0	0	0	0	0	0	0	0.298189	0	0.288167	1	0.859618	0.847743	0.858421	0.92166	0.625848	0.671893	0.743001	0.184122	0.295306	0.322956	0.265047	H0YJ98	ITGA7
0.298221	0	0	0	0	0.102519	0.296517	0.209391	0.54495	0.0554843	0.742535	0.980226	0.930615	0.954355	0.965606	0.98623	1	0.732492	0.720964	0.493814	0.466862	0.414804	0.47359	H0YK61;H0YNK0;H0YNK8;Q5J8M3;Q5J8M3-2;Q5J8M3-3;S4R329	EMC4
0.140526	0	0.0611417	0.326527	0.608073	0.786088	1	0.21346	0.302466	0.076679	0.783452	0.651846	0.397546	0.711963	0.466989	0.350214	0.312494	0.279939	0.256881	0.126442	0.107072	0.104365	0.347094	H0YKD8;H0YMF4;P46779;P46779-2;P46779-3;P46779-4;P46779-5	RPL28
0.162467	0.227891	0.840307	1	0.738857	0.771575	0.598554	0.575685	0.946075	0.179599	0.670177	0.188269	0.185239	0.25153	0.0678408	0.105861	0.0109054	0	0.063709	0.160148	0.228682	0.354427	0.15104	H0YL69;H0YLC2;H0YMA1;H0YMZ1;P25789	PSMA4
0.324602	0.0403643	0.0489118	0.0200238	0.00469522	0	0.0222789	0.0413084	0.112016	0.00790536	0.115249	0.16062	0.203542	0.26614	0.394725	0.669894	0.905797	0.909227	1	0.751348	0.90695	0.962224	0.644838	H0YL72;P50213	IDH3A
0.37654	0.424186	0.109049	0.0318996	0	0.0258461	0.303358	0.0124012	0.0715932	0	0.0664058	0.0905503	0.0350859	0.0542975	0.0558687	0.0653012	0.077482	0.0746503	0.206026	0.0604617	0.233951	0.430457	1	H0YL81;H0YMI4;H0YMP6;Q6JHV3;Q9Y6I4	USP3
0.129352	0.696709	0.560833	0.393258	0.497997	0.137978	0.847359	0.419567	0.773902	0.842728	0.742083	1	0.660513	0.506042	0.612128	0.39788	0.262933	0.309762	0.257161	0.202036	0	0.397111	0.175041	H0YL90;O14498	ISLR
0.244608	0	0.00157798	0.0265704	0.058522	0.13368	0.269714	0.193824	0.292849	0.699653	0.308553	1	0.379749	0.368635	0.305749	0.254028	0.270069	0.235015	0.281329	0.120734	0.195397	0.234173	0.146157	H0YLF3	B2M
0.698088	0.398683	0.666458	0.412542	0.908275	1	0.781073	0.254877	0.595721	0	0.333446	0.613101	0.165387	0.534849	0	0.472019	0.515422	0.426563	0.150055	0.0468542	0	0.0541649	0	H0YLM8;Q8TDJ6;Q8TDJ6-3	DMXL2
0.300246	0	0	0	0	0	0	0	0.121682	0	0.87345	1	0.631022	0.958633	0.404059	0.954397	0.853958	0.632505	0.421758	0.0305426	0	0	0	H0YLN8;Q96QT4	TRPM7
0.188042	0.381196	0.329977	0.373288	0.384308	0.348397	0.31402	0.272378	0.281041	0.00589788	0.79918	0.864772	0.842665	1	0.455346	0.484501	0.13912	0.14714	0.0821537	0	0.0348906	0.0465272	0.154221	H0YM23;O75179;O75179-2;O75179-6;O75179-7	ANKRD17
0.136319	0.0460136	0	0.0194598	0.0340599	0.170196	0.353691	0.479023	0.829598	0.484522	0.805796	0.998054	1	0.879192	0.735944	0.570326	0.369286	0.389925	0.282677	0.193205	0.17034	0.243795	0.164593	H0YMD1;J3KMZ9;P01130;P01130-4;P01130-5	LDLR
0.164629	0.222518	0.726364	1	0.948686	0.350312	0.534503	0.12833	0	0	0	0	0	0.145394	0	0.177188	0	0	0	0	0	0	0.159648	H0YN33;Q9BW66;Q9BW66-3	CINP
0.0673658	0.112431	0.137293	0.430984	0.560856	0.74037	1	0.725101	0.582338	0.431548	0.305305	0.242193	0.233425	0.175445	0.13	0.0470649	0.0321595	0.0124849	0.0307776	0	0.0245141	0.0748868	0.0875238	H0YN81;Q9GZS3	WDR61
0.322814	0.27874	0.48977	1	0.54671	0.610116	0.29332	0.222929	0.122815	0	0	0.233988	0.25247	0.307913	0.349871	0.447379	0.51616	0.429224	0.39082	0	0.141617	0.136585	0.148112	H0YN99;H3BUZ5;Q9H792	PEAK1
0.146782	0.0854449	0.0724483	0.0998335	0	0.111767	0.30759	0.217537	0.288036	0.143727	0.727243	0.610953	0.565128	1	0.991967	0.522519	0.737942	0.669014	0.591506	0.400191	0.315287	0.371842	0.524291	H0YNA7;Q8TCT8	SPPL2A
0.359509	0.0106633	0	0.0589429	0.0531551	0.071669	0.150137	0.34326	0.673082	0.0587459	0.845584	1	0.987555	0.862377	0.822891	0.800416	0.655293	0.51597	0.690323	0.470193	0.489174	0.533575	0.761552	H0YNG3;P67812;P67812-2;P67812-3;P67812-4	SEC11A
0.24964	1	0.452649	0.411869	0	0.0171541	0.139261	0.126338	0	0	0.0322493	0	0	0	0	0	0	0	0	0	0	0	0	H0YNH5;Q7L8W6	DPH6
0.0803225	0.21397	0	0.0793469	0	0.0141958	0.535039	0.11502	0.439979	0.320561	0.689606	0.956271	0.906417	1	0.843394	0.870312	0.995123	0.705382	0.624327	0.249236	0.314582	0.454111	0.191838	H0YNK6;Q06418	TYRO3
0.100833	0	0.769529	0.321973	0.00278439	0	0.0201213	0.0927374	0.080874	0	0.845349	1	0.534505	0.915053	0.433152	0.279228	0.179804	0.217828	0.0931868	0.0651003	0.0424096	0	0.0262001	H0YNP1;O94923	GLCE
0.414492	0	0	0	0	0	0.526129	0.404859	0.508967	0	0.581019	1	0.535467	0.61464	0.43662	0.339914	0	0.474123	0	0	0	0	0	H0YNU7;Q5SZE1;Q96G23	CERS2
0.291218	0.125335	0.0797929	0.0577895	0.0264207	0	0.0828948	0.0494845	0.141547	0.0770627	0.0715362	0.140244	0.174969	0.184201	0.336668	0.52225	0.831521	0.682709	0.765456	0.714678	0.902376	1	0.582362	H0YNW5;P33316;P33316-2	DUT
0.70877	0.915261	0	0.29001	0.211702	0.226987	1	0.0908388	0.0834903	0	0.63738	0.303166	0.174132	0.354181	0.21071	0.290712	0.404494	0.342747	0.175698	0.0291972	0.0612058	0	0.0246979	H3BLS7;Q5THJ4;Q5THJ4-2	VPS13D
0	0	0	0.307081	0.468231	0.326758	0.310878	0.427971	0.708432	0	0.887176	0.904608	0.790027	1	0.142777	0.753362	0.194329	0	0.115677	0	0	0	0	H3BLV9;Q96SB4;Q96SB4-3;Q96SB4-4	SRPK1
0.170973	0	0	0.131775	0	0.411633	0.561096	0.259605	0.406655	0	0.677384	0.703838	0.557874	1	0.767812	0.716462	0.687484	0.55432	0.260458	0.317293	0.195387	0.226019	0.329167	H3BLW6;Q5T3F8	TMEM63B
0.466791	1	0.726957	0.417302	0.210874	0.108673	0.206316	0	0.224583	0	0	0	0	0.0336936	0	0.0965838	0	0	0	0	0	0	0	H3BM14;H3BM74;Q9Y5A7;Q9Y5A7-2	NUB1
0.163911	0	0	0	0	0	0.281576	0.181361	0.530151	0	0.51604	0.877123	1	0.942837	0.528162	0.7431	0.57468	0.48301	0.550169	0.370702	0.44823	0.481901	0.316758	H3BM21;P05106;P05106-2;P05106-3	ENSG00000259753;ITGB3;ITGB3;ITGB3
0.344395	1	0.388646	0.562682	0.484442	0.326987	0.156335	0.293735	0.240955	0.15106	0.0680718	0.0457733	0.0552202	0.059148	0.0274776	0.0468238	0	0.00695318	0.00377206	0.0226207	0.0451064	0.0563473	0.0159312	H3BM67;H3BUN4;H3BUP2;O60936;O60936-3	NOL3
0.3509	0.786224	0.561378	1	0.620774	0.747614	0.353061	0.116548	0.123652	0	0	0	0	0	0	0	0	0	0	0	0	0	0	H3BMD8;P56211;P56211-2	ARPP19
0	0	0.146375	0.336266	0	0	0	0.0348879	0.0465914	0	1	0.414995	0.563036	0.700446	0.563955	0.408748	0	0.467985	0	0	0.0850897	0	0.0436555	H3BMH3;H3BNY4;Q6PJI9;Q6PJI9-3;Q6PJI9-4	WDR59
1	0	0	0	0	1.05258e-05	0.042893	0.0487905	0.0640266	0	0	0.070538	0.0460267	0	0.0198962	0.19282	0.211036	0.145231	0.207708	0.109405	0.170826	0.132827	0.549784	H3BMM9;H3BTC0;H3BV80;Q15287;Q15287-2;Q15287-3	RNPS1
0.768237	1	0.848895	0.759888	0.835171	0.477523	0.238416	0.602982	0.725972	0.72872	0.474866	0.56608	0.831553	0.437682	0.401564	0.391536	0	0.0056295	0.121412	0.192641	0.202996	0.292393	0.0398195	H3BMU1;H3BUI0;J3KR23;P53990;P53990-2;P53990-3;P53990-4;P53990-5	IST1
0.996846	0.975066	1	0.68095	0.312823	0.324668	0.378084	0.220215	0.136966	0	0	0.131709	0	0.523022	0	0.150499	0	0	0	0	0	0	0	H3BMU3;O60268;O60268-3	KIAA0513
0	0	0	0	0	0	0.171838	0	0.301312	0	0.336541	0.750275	0.647289	0.879037	0.400297	1	0.28568	0	0	0	0	0.0822968	0	H3BMW4;Q9BTX3;Q9BTX3-2	TMEM208
0.161072	0	0	0	0	0	0.5014	0.133937	0.47931	0	0.826248	1	0.914697	0.998857	0.949047	0.910549	0.926071	0.837081	0.665161	0.330871	0.450653	0.481303	0.335041	H3BMW7;H3BPY4;H3BTN6;Q9H6L2	TMEM231
0.130238	0	0	0.0916898	0	0	0.00543642	0.180519	0.258898	0	0.567825	0.692558	0.664904	0.931057	0.63726	0.653532	1	0.572264	0.324403	0	0	0	0.134098	H3BMY4;Q8TAC9;Q8TAC9-2;Q8TAC9-3	SCAMP5
0.169433	0.749379	0.982262	0.950103	0.849269	0.778009	0.409241	0.799251	1	0.461835	0.208189	0.316777	0.333705	0.302929	0.095833	0.124237	0.373744	0.34419	0.201747	0	0.0382254	0.0841788	0.0586825	H3BN57;Q8TDH9	BLOC1S5-TXNDC5;BLOC1S5
0.131512	0	0.0752183	0.214239	0.485903	0.821731	0.899159	0.255654	0.520927	0.116178	0.683774	1	0.844767	0.844828	0.537729	0.41118	0.149582	0.176565	0.240992	0.113898	0.121403	0.165377	0.248307	H3BNC9;P08708	ENSG00000260836;RPS17
0.565833	0.664688	1	0.653533	0.493044	0.273545	0.210207	0.279574	0.327777	0	0.501709	0.380269	0.235256	0.258601	0.151775	0.187365	0.128433	0.0663552	0.0554255	0.0274244	0	0.00369194	0.0476417	H3BND4;Q6P996;Q6P996-3;Q6P996-4;Q6P996-5	PDXDC1
0.111306	0	0	0	0	0	0.517798	0	0.933788	0	0.708852	0.951041	0.854181	1	0.0320023	0.816885	0	0.406678	0.034949	0	0.39256	0.0995737	0	H3BP08;H3BTT7;Q15011;Q15011-2;Q15011-3;Q15011-4	HERPUD1
0	0.123996	0.0454261	0.052718	0.00822639	0.195353	0.079908	0.0954394	0.191308	0.0234351	0.098659	0.145451	0.327394	0.403936	0.403162	0.465656	0.477011	0.595824	0.652781	0.798696	0.794071	0.818902	1	H3BP20;P06865	HEXA
0.168814	0.361246	0.111636	0.067101	0.0947674	0.00859527	0.0862772	0.118227	0.054749	0	0	0.0807717	0.143718	0.154409	0.258347	0.583898	1	0.790048	0.731101	0.494626	0.148569	0.349108	0.279116	H3BP28;Q99807	COQ7
0.562717	0.483436	1	0.755388	0.645654	0.435263	0.216149	0.410755	0.269688	0	0.129803	0.115621	0.100751	0.0962294	0	0.0927104	0.0587387	0.0385351	0.0489415	0.0328396	0.0400089	0.0860687	0.0409058	H3BP57;H3BPB8;H3BPP3;H3BT48;H3BUZ9;P34949	MPI
0.215214	0.0571452	0.0185816	0.0351916	0	0.0319765	0.108256	0	0.0521322	0	0.0455058	0.066714	0.0553732	0.0690758	0	0.0590582	0.082421	0.135998	0.191504	0.230294	0.299851	0.395995	1	H3BP71;O75150	RNF40
0.653472	1	0.796354	0.906787	0.703177	0.615997	0.69154	0.460147	0.393243	0	0.429903	0.336503	0.283052	0.436837	0.415566	0.436755	0.57619	0.452054	0.354315	0.261196	0.157064	0.17536	0.306082	H3BPE1;H3BQK9	MACF1
0.221376	0.231324	0.70925	1	0.813355	0.511805	0.284973	0.661833	0.488655	0.19454	0.548263	0.161406	0.110116	0.0885854	0.0405859	0.0668558	0	0	0	0	0.0175634	0.0115582	0	H3BPF6;Q99471	PFDN5
0.0409047	0	0	0	0	0	0.113852	0.00827744	0.189256	0	0.408939	0.845155	1	0.800373	0.508516	0.526255	0.150459	0.312157	0.217826	0.0238277	0.00770499	0.105937	0.240419	H3BPG6;H3BQQ2;Q86UK7;Q86UK7-2;Q86UK7-3	ZNF598
0.354543	0.00600156	0	0.0316718	0.0452926	0.198866	0.68749	0.323072	0.519455	0.0502858	1	0.801723	0.755717	0.831913	0.805616	0.647665	0.398518	0.358946	0.394454	0.0818573	0.124871	0.151186	0.201928	H3BPJ2;Q15041;Q15041-2	ARL6IP1
0.225395	0	0	0	0.00774936	0.015292	0.0406937	0.0991814	0.212646	0.290739	0.20534	0.279801	0.345842	0.339983	0.398491	0.65762	0.758937	0.705836	0.830111	0.69613	1	0.986906	0.447237	H3BPJ9;O96000	NDUFB10
0.419417	1	0.460748	0.3825	0.263895	0.188448	0.230083	0.170367	0.15868	0	0.0414718	0.0536538	0.0595576	0.0794473	0.0713791	0.231972	0.237236	0.202162	0.197354	0.13994	0.122768	0.264437	0.0725346	H3BPK3;H3BPQ4;Q16775;Q16775-2	HAGH
0.459383	1	0.644353	0.602126	0.496258	0.172446	0.200188	0.221032	0.157915	0	0	0.00683075	0.0386787	0.0689606	0	0.107987	0.0505418	0	0	0	0	0	0	H3BQK0;Q9UMR2;Q9UMR2-2;Q9UMR2-4	DDX19B
0.505387	0	0	0	0.210888	0.360571	0.97679	0.452096	0.4434	0	0.867084	1	0.771053	0.997153	0.894759	0.736977	0.796036	0.648264	0.513933	0.54454	0.184009	0.182892	0.36993	H3BR29;H3BSM7;Q96GQ5	RUSF1
0.660567	1	0.575087	0.809464	0.608743	0.663735	0.433297	0.3561	0.296466	0	0.0357432	0.0339954	0.0289567	0.108826	0.0465636	0.0458416	0.0509296	0	0.0759929	0.165097	0	0.0286084	0	H3BR70	PKM
0.223334	0.0734488	0.469195	0.524246	0.436743	0.18938	0.581056	0.88237	1	0	0.257598	0.240069	0.357408	0.274032	0.313493	0.276316	0.111491	0.158956	0	0	0	0	0	H3BR94;Q9BTE1;Q9BTE1-2	DCTN5
0.118238	0	0.311129	0.278956	0.202854	0.16145	0.321969	0.15891	0.464735	0.718534	1	0.539553	0.686125	0.653548	0.157098	0.454722	0.0785103	0	0.0921987	0	0.789688	0	0.0956033	H3BRB6;Q8ND25;Q8ND25-2	ZNRF1
0.165745	1	0.573842	0.518145	0.41462	0.0277134	0.0290626	0.0646616	0.0563006	0.00499017	0	0.0438625	0.0334317	0.194008	0.1422	0.0282122	0.108612	0.327593	0.404424	0.221491	0.288117	0.321127	0.447217	H3BRF9;Q96K21;Q96K21-2;Q96K21-3;Q96K21-4	ZFYVE19
0.540345	0.0041386	0.0024662	0	0.00480227	0.0173761	0.107445	0.0460738	0.117878	0.0271799	0.172761	0.263339	0.314422	0.389839	0.41652	0.775178	1	0.909468	0.960936	0.586995	0.517827	0.558586	0.545855	H3BRG4;P22695	UQCRC2
0	0.991922	1	0.328815	0.606351	0	0	0	0	0	0	0	0	0	0	0	0	0	0	0	0	0	0	H3BRL0;Q9BXC9	BBS2
0.320298	0.562722	0.70524	1	0.925394	0.428953	0.275081	0.581653	0.254862	0.370246	0.00380786	0.0279942	0.0617438	0.0349376	0.0849435	0.0317638	0.0112561	0.00538994	0	0	0	0.0212839	0.0303747	H3BRL3;O14562	UBFD1
0.11385	0	0.0960058	0	0	0	0.0781838	0	0.0236685	0	0.162178	0.105848	0.19896	0.237129	0.322149	0.723027	0.864891	1	0.983117	0.587426	0.444386	0.581243	0.463252	H3BRN4;P80404	ABAT
0.566381	1	0.611608	0.106484	0.115312	0.236545	0.103112	0.0814636	0.107556	0	0	0	0	0	0	0.0148347	0	0	0	0	0	0	0	H3BRQ0;Q96CD2	PPCDC
0.550819	1	0.81645	0.795801	0.431399	0.539894	0	0.0973784	0.103457	0	0	0.0363674	0	0	0	0	0	0	0	0	0	0	0	H3BRQ4;K4DIB9;P50238	ENSG00000257341;ENSG00000257341;CRIP1
0	1	0.831199	0.278411	0	0	0	0	0	0	0	0	0	0	0	0	0	0	0	0	0	0	0	H3BS09;J3KRR7;Q9NQC7;Q9NQC7-2	CYLD
0.979173	0.174036	0.00113385	0.391284	0.566071	0.823304	0.722285	0.187701	0.12963	0	0.263272	0.432667	0.331857	0.537303	0.628941	0.48588	0.924572	0.822432	0.272566	0	0	0.0126377	1	H3BSE1;Q4KMP7	TBC1D10B
0.195775	0.370193	0.454161	0.984034	1	0.730494	0.624817	0.866956	0.786387	0.601025	0.45461	0.292469	0.423916	0.245282	0.17088	0.200877	0	0.0391978	0.0767926	0.0870824	0.0761914	0.123333	0.0483894	H3BSM5;P60520	GABARAPL2
0.074954	0.117462	0.0500718	1	0.881077	0.265183	0.857986	0.559257	0.268919	0.343639	0	0.182929	0.224987	0.324126	0.213268	0.144825	0	0.083778	0.0109232	0	0.112726	0.0956893	0.185514	H3BST1;Q9UL45	BLOC1S6
0.118638	0.416775	0	0	0	0	0	0.183522	0	0.0217783	0.82546	0.205339	0.742103	1	0.568261	0.34121	0.202262	0.145165	0.675235	0.557987	0.269809	0.193554	0.605087	H3BST3;Q9UBI4;Q9UBI4-2;Q9UBI4-3;Q9UBI4-4;Q9UBI4-5;Q9UBI4-6	STOML1
0.175179	0.398102	0.750673	0.65632	0	0	0	0	0	0	0	0	0	0	0	0.524509	1	0.273905	0	0	0	0	0	H3BT12;Q9UK73	FEM1B
0.533171	0.147066	0.603141	0.499137	0.348838	0.531992	0.370314	0.34713	0.29647	0	0.0836219	0.0667261	0.0346528	0.090124	0.0263284	0.0589028	0	0.0338851	0.127134	0.246542	0.287098	0.545665	1	H3BTA2;H3BV22;P60510	PPP4C
0.19435	0.0560971	0.507776	0.130389	0	0.229715	0.0483642	0.00597287	0.0481707	0	0.0769794	0.100915	0.183227	0.175804	0.226413	0.412275	0.729662	1	0.997347	0.64482	0.590757	0.547161	0.572781	H3BTB7;Q5JPH6;Q5JPH6-2	EARS2
0.296573	1	0.180285	0	0.211525	0.659289	0.0460292	0.68575	0	0	0	0	0	0	0	0	0	0	0	0	0	0	0	H3BTK5;Q96LD8	SENP8
1	0.93606	0.760706	0.486758	0.39692	0.426329	0.501051	0.552205	0.334239	0	0.029518	0.103065	0	0.0658037	0.0712799	0	0.0711722	0.0356895	0.00571907	0	0	0.10867	0.00291776	H3BU49;Q9Y2Y0;Q9Y2Y0-2	ARL2BP
0	1	0.696609	0.313085	0.175553	0	0	0	0	0	0	0	0	0	0	0	0	0	0	0	0	0	0	H3BUB4;O95149	SNUPN
0.143166	0.683533	0.893235	1	0.563956	0.295699	0.382331	0.262981	0.392503	0	0	0.00176475	0	0	0	0.356737	0	0	0	0	0	0.0237007	0.505236	H3BUV9;H3BV23;Q96S82	UBL7
0.467525	0.333382	1	0.219026	0.469015	0.461805	0.245816	0.697922	0.407998	0	0.0800113	0.13229	0.0833945	0.11504	0.0276201	0.0387914	0.282247	0	0	0	0	0.0569731	0.0579256	H3BV55;O15305	PMM2
0	0	0	0	0	0	0.131334	0.106798	0.661245	0.817047	0.515747	0.671049	1	0.876528	0.493035	0.528769	0	0.146774	0.240416	0.308131	0.459102	0.490133	0.255707	H3BVG3;Q96S16;Q96S16-2	JMJD8
0.266871	0.995342	0.399145	0.464802	0.442922	0.423413	0.267136	0.607753	1	0.660495	0.807393	0.852542	0.890089	0.602009	0.411366	0.337576	0.0833122	0.0612422	0.0244544	0.0998132	0.187353	0.220917	0	H6UMI1;O95166	GABARAP
0.408525	0.784705	0.959422	1	0.943878	0.836354	0.566767	0.593876	0.353392	0	0.0376685	0.123246	0.08688	0.0874685	0.133225	0.0981152	0.0971525	0.0826995	0.0245954	0.1891	0	0	0.0526377	H7BXP1;K7ERG2;Q9NYR9;Q9NYR9-2	NKIRAS2
0.177454	0.095196	0.0686372	0.194937	0.223257	0.284416	0.370807	0.245175	0.489841	0	0.875265	0.938629	0.621619	0.821223	0.761327	0.641084	1	0.773265	0.726181	0.331778	0.202976	0.250775	0.528811	H7BXY3;Q7L2E3;Q7L2E3-2;Q7L2E3-3	DHX30
0	0	0	0	0	0	0.10475	0.168279	0.150731	0	0.471792	0.266724	1	0.838798	0.616553	0.709649	0.779941	0.434432	0.491371	0.131406	0.332495	0.210683	0.209075	H7BXY6;Q8NG11	TSPAN14
0.878904	0.24313	0.410779	0.378065	0	0	0	0	0.0626283	0	0	0.113849	0.136317	0.143116	0.169655	0.197204	0.388078	0.300688	0.475642	0.489198	0.361946	0.164331	1	H7BYF2;Q5JRG1;Q9BVL2;Q9BVL2-2;Q9BVL2-3	NUP58
0.00859667	0	0	0.00863619	0	0	0	0	0.00621667	0	0.187182	1	0	0	0	0.0391477	0.00170518	0	0.000497325	0.037986	0	0	0.0996012	H7BYI2;Q9NZC9	SMARCAL1
0	0.623804	0.628821	0.955683	0.727983	0.368095	0.0954315	0.613541	0.5357	0.996823	0.199976	0.347964	0.432236	0.260282	0.516613	0.350422	0.0531403	0.0727356	0.111191	0.289042	0.694747	1	0.306166	H7BYY1	TPM1
0	0	0	0	0	0	0	0	0.193883	0	0	0.326019	0.546673	1	0	0.824901	0.236566	0	0	0	0	0	0	H7BZ15;Q9BSF0	C2orf88
0.109283	0	0	0.0492128	0	0	0	0.642548	0.895501	0.229775	0.771268	0.633528	0.946055	0.564983	1	0.63324	0.575007	0.581063	0.6649	0.588186	0.584229	0.604161	0.638591	H7BZJ3	PDIA3
0.334433	0	0.387749	0.205192	0.0885117	0.25685	0.308	0	0.449635	0	0.271564	0.728339	1	0.717033	0.795919	0.860805	0.628172	0.639164	0.86723	0.0280912	0	0	0	H7BZK6;O75317;P62068;P62068-2;P62068-3;P62068-4	USP46;USP12;USP46;USP46;USP46;USP46
0	0	0	0	0	0	0.438286	0	0.179578	0	0.494358	0.829847	0.395291	1	0.144269	0.796062	0.571771	0.266661	0	0	0	0	0.364792	H7BZN8;Q75T13;Q75T13-2	PGAP1
0.415647	0	0.526693	0	0	0	0	0	0.142791	0	0	0.503199	0.312376	0.598785	1	0.457256	0.0235314	0.685277	0.0688177	0	0	0	0.245302	H7BZY3;H7C4B9;Q9P1T7;Q9P1T7-1	MDFIC
0.233421	0.827265	0.359742	0.285621	0.448977	0.2907	1	0.140723	0.212741	0	0	0.209228	0.0996368	0.0638714	0.0717164	0.143479	0.0847933	0.060463	0.119351	0	0	0.0412597	0	H7C096;J3KN59;Q12982;Q12982-2;Q86WG3;Q86WG3-3	BNIP2;BNIP2;BNIP2;BNIP2;ATCAY;ATCAY
0.0627033	0	0	0.0243274	0.0253247	0.0284761	0.133345	0.0802153	0.230238	0.0776872	1	0.934533	0.779933	0.76235	0.405772	0.312606	0.17279	0.182191	0.151266	0.144179	0.123411	0.140371	0.157398	H7C0D5;Q9BSR8	YIPF4
1	0	0	0	0	0	0	0	0.176881	0	0	0.153154	0.020676	0.386414	0.0235517	0.256489	0.0745514	0	0.525081	0.21526	0.182853	0.385162	0.98502	H7C0N4	SF1
0.472194	1	0.772707	0.554871	0.35367	0.20472	0.325515	0.0929999	0.1813	0	0.0129272	0.125875	0.0472707	0.0833823	0.0564716	0.0923875	0.111051	0	0	0	0	0	0	H7C155;P04049;P04049-2	RAF1
0.145873	0	0.0285056	0	0	0	0	0	0	0	0	0.138171	0.0822543	0.168885	0.157442	0.266207	1	0.452567	0.432277	0.219761	0	0.19497	0.349056	H7C193;Q86UY8;Q86UY8-2	NT5DC3
0.19003	0.537506	1	0.401765	0.0559764	0.196011	0	0.0890757	0	0	0	0	0	0	0	0	0.12648	0	0	0	0	0	0	H7C1F9;Q2PPJ7	RALGAPA2
0.101015	0	0	0.027082	0.0272195	0.051854	0.194003	0.0860734	0.159383	0.00248723	1	0.992094	0.527271	0.768464	0.426895	0.262512	0.207331	0.150223	0.102577	0.063878	0.0399231	0.0345161	0.0458055	H7C1I0;Q96K37	SLC35E1
0.363862	0	0.223768	0	0	0	0	0	0	0	0	0.0370888	0	0.106572	0	0.120885	0.0719708	0.0697034	0.116991	0.497741	0.156828	0.117185	1	H7C1M2;P18583;P18583-2;P18583-5;P18583-7;P18583-9	SON
0.413942	0.408736	0.328503	0.320925	0.399971	0.247953	0.134767	0	0.259492	0	0.560215	0.239924	0.394007	0.528557	0.35524	1	0.54036	0.214728	0.151929	0.640023	0	0.685017	0.265214	H7C1Q1	ENSG00000248751
0.581203	0.532549	0	0.144926	0.0324056	0	0.285959	0.256391	0.37593	0	0.654751	0.601757	0.410469	0.559117	0.387727	0.522851	0.562537	0.412425	0.42544	0.495973	0.432898	0.372762	1	H7C1Q6;Q9NXE4;Q9NXE4-2;Q9NXE4-3;Q9NXE4-4;Q9NXE4-6	SMPD4
0.230604	0	0	0	0	0	0.0379652	0.0696478	0.2354	0.184517	0.227208	0.137559	0.217817	0.292845	0.527623	0.648238	0.979778	0.728723	0.877157	0.695862	0.984501	1	0.433352	H7C1U8;Q9BUR5	APOO
0.183685	0	0	0	0	0	0.095397	0.122905	0.327439	0.113269	0.511162	0.764744	1	0.908896	0.64382	0.936004	0.756404	0.781264	0.722987	0.31505	0.508682	0.589962	0.183492	H7C1Z7;H7C270;H7C2S4;O15194;O15194-2;Q9GZU7;Q9GZU7-2;Q9GZU7-3	CTDSP1;CTDSP1;CTDSPL;CTDSPL;CTDSPL;CTDSP1;CTDSP1;CTDSP1
0.257562	0	0.549507	0.51024	0	0	0.0687137	0	0	0	0	0.600427	0.179226	1	0.687474	0.240425	0.486666	0	0	0	0	0	0	H7C268;Q9H0V1;Q9H0V1-2	TMEM168
0.0336289	0	0	0	0	0	0	0	0	0	0.742438	0.697855	0.561174	0.917718	0.430587	0.600327	1	0.819717	0.283789	0	0	0	0	H7C285;O95858	TSPAN15
0.467548	0	0.107921	0	0	0	0	0	0	0	0.807072	0.90965	0	0.114568	0.548308	0.185181	0.122199	0.217484	0.332749	0.513266	0.408672	0.155925	1	H7C2Q8;Q99848	EBNA1BP2
0	0	0	0	0	0	0	0	0.317489	0	0	0.179445	0	0.896668	0	1	0	0	0	0	0	0	0	H7C3T6;Q9C0H2;Q9C0H2-2;Q9C0H2-3;Q9C0H2-4	TTYH3
0.110341	0.338156	0.310445	0.399613	0.457606	1	0.43736	0.64767	0.201229	0	0.158752	0.0325704	0.119676	0.0295779	0	0.106408	0	0	0	0	0	0	0	H7C488;Q9NQ48;Q9NQ48-2	LZTFL1
0.481154	1	0.741032	0.507948	0.397777	0.393704	0.318816	0.327893	0.174323	0	0.118024	0.0694215	0.0270686	0	0.0762789	0.0028688	0.0551585	0.0472496	0.00705246	0	0	0	0	H7C4H6;Q9UK97;Q9UK97-2;Q9UK97-3;V9GZ74	FBXO9
0.389729	0	0.275991	0.609381	0	0.822952	0.509124	0.186999	0.480546	0	0.514596	0.202729	0.329532	0.766089	0.690574	0.520628	1	0.589522	0.687463	0	0.149633	0	0.582003	H7C562;O00400	SLC33A1
0.0421831	0	0	0	0	0	0.299126	0	0	0.328692	0.0318951	0.0405711	0.151905	0.0879168	0.125843	0.502557	1	0.845672	0.345411	0.82696	0.715562	0.789342	0.59297	H7C5B8;O95178	NDUFB2
0.193887	0	1	0	0	0	0.165028	0	0.155975	0	0.0277267	0.245048	0.110768	0.285937	0.204126	0.139802	0.366813	0.21283	0.185454	0.0802777	0.0208833	0	0.0898541	H7C5R7;Q9BV10	ALG12
0.347528	0	0	0	0	0	0	0	0	0	0	0	0.0411782	0.116945	0.833825	1	0.964289	0.846381	0.651751	0	0.724973	0.100347	0	H7C5V5	MTFR1
0	0.461973	0.656502	0.420058	0.282172	1	0.674955	0	0	0.00246473	0	0.0977754	0	0.0836003	0	0	0	0	0	0	0	0.161138	0	H8Y6P7	GCOM1
0.560046	1	0.608957	0.263292	0.143204	0.0291046	0.0678639	0.105054	0	0	0	0	0	0.0712855	0.0343937	0	0.0756981	0.0371037	0	0	0	0	0	H9KV75	ACTN1
0.012796	0	0.107223	0.210284	0.234894	0.168839	0.367023	0.241329	0.532473	0.635734	0.809909	0.954539	1	0.860784	0.632703	0.324464	0.161217	0.138291	0.118314	0.116848	0.104864	0.242968	0.0626626	I1E4Y6;Q6Y7W6;Q6Y7W6-3;Q6Y7W6-4;Q6Y7W6-5	GIGYF2
0.124027	0	0	0	0	0	0	0	0	0	0	0.0570823	0.0492078	0.071264	0.173441	0.364828	0.0844386	1	0.496278	0.115791	0.0988402	0.144274	0.0878817	I3L072;Q9BSJ5;Q9BSJ5-2;Q9BSJ5-3	C17orf80
0.362828	1	0.361394	0.334237	0.374825	0.306017	0.183679	0.286758	0.214763	0.158415	0.0491915	0.0554058	0.0567951	0.037994	0.0312148	0.0310811	0.00332093	0	0.00336421	0.0126608	0.0242173	0.0194399	0.00906801	I3L0A0	PEDS1-UBE2V1
0.439056	1	0.488833	0.430371	0.273247	0.16337	0.160133	0.177317	0.156075	0.0165461	0.0806609	0.0765173	0.0505042	0.063934	0.00185965	0.0496305	0.0364964	0.00896091	0	0.0349786	0.0249876	0.0151996	0.0398881	I3L0H8;Q9NUU7	DDX19A
0.00821608	0.108312	0	0.0193999	0	0	0.347662	0.349139	0.790136	0.490506	0.577819	0.892534	1	0.88204	0.815294	0.987097	0.961089	0.876493	0.915778	0.297529	0.383727	0.610224	0.40277	I3L0L6;Q9H6Y7	RNF167
0.18959	0	0.0134083	0.0475415	0.0692957	0.209533	0.600253	0.297892	0.516521	0.0819577	1	0.864329	0.568653	0.687303	0.391028	0.384303	0.283718	0.23411	0.23091	0.225052	0.175946	0.16088	0.220136	I3L0N3;P46459	NSF
0.502294	1	0.366035	0.299227	0	0	0	0	0	0	0	0	0	0	0.0507716	0	0.0488309	0.469646	0	0	0	0	0	I3L0U9;I3L0V9;Q8TBP0;Q8TBP0-2;Q8TBP0-3	TBC1D16
0.0589014	1	0.00221245	0.0514407	0.0397975	0.0615679	0.0293554	0.024499	0.0188378	0	0.0024513	0.00731939	0.00425148	0.0105399	0.0128989	0.0068961	0.00625015	0.00561966	0.00585315	0	0.00127351	0.00264228	0	I3L100;I3L2W2;Q96JN8;Q96JN8-2	NEURL4
0.201537	0.501537	1	0.276357	0.612476	0.511048	0.329532	0.396585	0.308311	0	0	0	0	0	0.108865	0.0765361	0	0	0	0	0	0	0	I3L1A8;I3L1Q3;I3L2A9;I3L2T0;I3L3N8;I3L437;Q8TE02;Q8TE02-2;Q8TE02-3;Q8TE02-4	ELP5
0.0957999	0	0	0	0.114258	0.0908944	0.0476792	0.41224	0.0237982	0	0	0.579524	0.32106	0.422746	0.502799	0.68869	1	0.463291	0.455497	0.0576161	0.0727218	0.0189504	0.271249	I3L1T3;Q9GZP9	DERL2
0.248357	0.552731	1	0.42552	0.24372	0	0	0	0	0	0	0	0	0	0	0	0	0	0	0	0	0	0	I3L1Y8;I3L3I6;I3L3Z0;I3L543;Q9HBL8	NMRAL1
0.348121	1	0.476558	0.375142	0.448195	0.443404	0.330982	0.215776	0.184665	0.136569	0.0154841	0.0415412	0.0508141	0.010649	0.0109655	0.0173364	0.000225165	0	0.00767056	0.0446025	0.104814	0.13454	0.0808732	I3L1Y9;I3L4I0;Q96CP2	FLYWCH2
0	0	0	0	0	0	0.0675443	0.0525873	0.124248	0	1	0.145361	0.199679	0.138787	0.108187	0.101538	0.0866052	0.0883562	0.0912986	0.0868569	0.0393211	0.0386875	0.0445553	I3L295;J3KT75;J3KTK8;J3QQZ4;J3QRD5;J3QS48;J3QW43;O75352;O75352-2	MPDU1
0.203891	0	0.617966	1	0.672801	0.37129	0.326334	0.19264	0.140062	0	0.336438	0.27316	0.18598	0.476399	0.200668	0.376354	0.389267	0.238813	0.170259	0.105102	0.118167	0.198363	0.168634	I3L2C7;P57678	GEMIN4
0.482555	0	0	0	0	0	0.72447	0.242837	0.516371	0	0.227258	0.711836	0.393241	0.621258	1	0.248036	0.97459	0.752118	0.665189	0.207451	0	0.111636	0.959341	I3L2H6;I3L2Q9;Q9H2F3;Q9H2F3-2	HSD3B7
0.369769	1	0.587852	0.463313	0.300614	0.219459	0.460599	0	0.373785	0	0.0378875	0.0614691	0.213358	0.12569	0	0.0864847	0	0	0	0	0	0	0	I3L2S3;Q9ULH7;Q9ULH7-2;Q9ULH7-3;Q9ULH7-4;Q9ULH7-5	MRTFB
0.732943	1	0.401571	0.441385	0.425332	0.484589	0.514088	0.453791	0.238994	0.130628	0.134303	0.0851037	0.0638484	0.0560516	0.0523262	0.0198374	0.00194704	0.00446576	0.0157203	0	0.0244703	0.0183347	0.00827189	I3L397;I3L504;P63241;P63241-2	EIF5A
0.264811	0	0.131771	0.0977516	0.121641	0.0664312	0.878012	0.0759585	0.806013	0	0.387177	0.856184	0.974013	1	0.246379	0.790832	0.212579	0.192576	0.0493797	0.0426933	0.151876	0.127643	0	I3L3E4;I3L4A1;I3L4G8;Q96FZ7	CHMP6
0.295496	0.241	0.797322	0.704984	1	0.585658	0.589065	0.682384	0.661575	0	0.188205	0.193763	0.21432	0.197003	0.119506	0.180954	0	0.090434	0.059591	0.14932	0.112311	0.118602	0.110077	I3L3S0;Q9Y5R8	TRAPPC1
0.357316	0.193512	0.131616	0.0950326	0.165175	0.0543534	0.0491169	0.136455	0.138324	0	0.0804273	0.144581	0.198921	0.230952	0.462837	0.560405	0.966163	1	0.926106	0.65262	0.697215	0.687522	0.604307	I3L448;Q5TC12;Q5TC12-3	ATPAF1
0.495543	0	0	0	0	0	0	0	0	0	0	0	0	0	0	0	0.135918	0	1	0	0	0	0	I3VM54;Q9Y2K7	KDM2A
1	0	0	0	0	0	0	0	0	0	0	0.132417	0.162331	0	0	0.100727	0.00920345	0.0253115	0	0.0446499	0	0.180795	0.345465	J3KMZ8;Q92785	DPF2
0.110225	0.592106	0.486814	0.47276	0.314085	0.113231	0.0664498	0	0.250272	0	0.439434	0.651459	0.690077	0.645792	0.692776	1	0.783516	0.544597	0.468045	0.521928	0.63728	0.259988	0.188224	J3KN01;P55196;P55196-3;P55196-5	AFDN
0.126741	0.122304	0.820702	1	0.681069	0.584392	0.341717	0.355766	0.226511	0	0.136023	0.0851557	0.0459657	0.0873773	0.0556864	0.0778396	0.0690832	0.0451757	0.0459511	0.0590905	0.0161162	0.0355403	0.106535	J3KN16;Q5VYK3	ECPAS
0.4058	0.0137095	0	0.0100197	0.00885757	0.0298513	0.17942	0.143096	0.266039	0.0530932	0.829863	0.823358	0.665307	1	0.848221	0.734077	0.747494	0.593728	0.595147	0.576687	0.419937	0.430086	0.489636	J3KN36;P69849;Q5JPE7;Q5JPE7-2	NOMO3;NOMO3;NOMO2;NOMO2
0.433322	0	0	0	0.00465875	0.000466386	0.0419639	0.0585539	0.147357	0.0448762	0.100048	0.164229	0.214852	0.165542	0.115696	0.2214	0.224749	0.186974	0.295937	0.279246	0.342773	0.392519	1	J3KN66;Q5JTV8;Q5JTV8-3	TOR1AIP1
0.062285	0.126815	0.147128	0	0.428066	0.102302	0	0.196194	0.129161	0.284589	0.309579	0.123924	0.102348	0	0	0	0	0	0.0228055	0.477871	0.794825	1	0.099324	J3KNC0;P52655	GTF2A1
0.198677	0.862754	0.723715	1	0.913152	0.588897	0.286959	0.667124	0.570959	0.507696	0.0988046	0.0581804	0.135959	0.0485664	0.0334596	0.0770236	0.0166009	0	0.0318492	0.0994863	0.224723	0.202596	0.00964091	J3KND3;P60660	MYL6
0	0	0	0	0	0	0	0	0.726105	0.264638	0.923677	0.856986	1	0.887722	0.422736	0.719935	0	0.099396	0	0	0.0489789	0.482081	0	J3KNF6;Q6NW40	RGMB
0.313026	0.814373	1	0.930523	0.774953	0.592462	0.507855	0.429051	0.447753	0	0.208558	0.157511	0.202515	0.203099	0.0862198	0.189536	0.18728	0.149761	0.155462	0	0	0.0159215	0.0237388	J3KNG6;K7EMJ7;Q08AE8;Q08AE8-2;Q08AE8-3;Q08AE8-4;Q08AE8-5	SPIRE1
0	0	0	0	0.13749	0	0.820881	0	0	0	0.558046	0.49453	1	0.8994	0.287473	0.228489	0	0	0	0	0	0	0	J3KNH0;Q96MD2	C12orf66
0	0.127138	0	0	0	0	0	0	0	0	0.202583	0.227283	0.242329	0.177552	0	0.523756	0	1	0	0.110323	0.221541	0.110615	0	J3KNJ8;Q96FY5;Q9NNZ3	DNAJC4
0.159353	0.139276	0.392326	0.392064	0.795987	1	0.659415	0.626241	0.462617	0	0.0820874	0.0652609	0.070141	0.087135	0	0.0490541	0.040631	0.0446918	0.0163239	0	0	0.0310765	0.0377695	J3KNN3;P15735;P15735-2	PHKG2
0.150096	0.668528	0.354876	0.605996	0.809822	0.676806	0.888709	0.360318	0.805885	0.187733	0.390842	0.931319	0.777272	1	0.582872	0.688891	0	0.061463	0	0	0.31582	0.315939	0	J3KNN7;Q7Z569;Q7Z569-2	BRAP
0.400914	0.316231	0.125077	0.329206	0.529171	0.307674	0	0.182863	0.101788	0.33735	0.0336818	0.0774578	0.0758753	0.0529712	0.179893	0.0677186	0.138888	0.0958699	0.271412	0.506903	1	0.445755	0.824644	J3KP15;J3QL05;Q01130;Q01130-2	SRSF2
0.099657	0	0	0.253175	0.0135485	0	0.383168	0.293564	0.956197	0.607653	0.67871	0.836856	1	0.777075	0.531104	0.470343	0.268258	0.230393	0.29711	0.229448	0.221439	0.179389	0.0275793	J3KP26;Q86W74;Q86W74-1	ANKRD46
0.027665	0	0	0	0	0	0	0	0.304981	0	0.41301	0.755374	0.946193	0.738129	0.330768	0.70682	0.930058	1	0.576845	0.372208	0.548896	0.40127	0.498692	J3KPA2;Q9BX74;U3KPW4	TM2D1
0.491756	1	0.531407	0.432631	0.376762	0.309535	0.131621	0.238015	0.152848	0.0170904	0.0585752	0.0343258	0.0369067	0.0350145	0.0241621	0.0184618	0.0231847	0.0122854	0.0144957	0.00612227	0	0.0183707	0.0194041	J3KPG9;Q9Y600;Q9Y600-3	CSAD
0	0	0	0	0	0	0.0805922	0.0191555	0.0475102	0	0.0409837	0.0295053	0.0593038	0	0.0267653	0.0377055	0	0.0640341	0	1	0.468849	0.522135	0.0604907	J3KPH2;Q9BYJ1;Q9BYJ1-2	ALOXE3
0	0	0.0426718	0.120645	0.0704348	0.0365561	0.239932	0.282291	1	0.0954547	0.287618	0.322472	0.293961	0.278906	0.109411	0.227282	0	0.160912	0.110025	0	0	0.0595429	0.00321976	J3KPI1;Q93073;Q93073-2	SECISBP2L
0.204797	0	0.156631	0.263038	0.14484	0	0.13111	0.00148598	0.145414	0.139694	0.0613306	0.1724	0.197593	0.226552	0.234488	0.720903	1	0.867694	0.886679	0.297347	0.693625	0.811571	0.394156	J3KPP0;Q9Y6G3;S4R2Z7;S4R360	MRPL42
0.186951	0	0	0.059983	0.121412	0.151881	0.521667	0.558555	0.923358	0.404057	0.678895	0.955998	1	0.907333	0.618391	0.650841	0.327724	0.361021	0.304538	0.284531	0.444416	0.407453	0.285846	J3KPS0;Q9NXW2	DNAJB12
0.292843	1	0.476218	0.176866	0.120086	0.359804	0.274299	0.10188	0.216332	0	0	0	0	0.122606	0	0.0179881	0	0	0	0	0	0	0	J3KPT0;Q6V1X1;Q6V1X1-2;Q6V1X1-3;Q6V1X1-4;Q6V1X1-5	DPP8
0.0196249	0	0	0	0	0	0	0	0.44961	0	0	0.148564	0	0.355264	0.559323	0.541562	1	0.278969	0.4893	0.44474	0.341077	0.310729	0.298421	J3KPT4;Q9H4I3	TRABD
0.284506	0	0.118518	0.417488	0.224993	0.234971	0.0717628	0	0.106116	0	0	0.486177	0.522314	0.194622	0	0.578084	1	0.90448	0.620729	0	0	0.172322	0.0741765	J3KPV1;Q9BUK0;Q9BUK0-2;Q9BUK0-4	CHCHD7
0.469883	0	0.00247565	0.0038593	0.00563318	0.0214917	0.153576	0.0658355	0.191901	0.061169	0.335516	0.347541	0.434851	0.44385	0.503764	0.774518	0.786777	0.714445	1	0.879127	0.832322	0.809936	0.795051	J3KPX7;Q99623	PHB2
0.44846	1	0.503588	0.35378	0.306233	0.240278	0.147375	0.221496	0.180979	0	0.0254184	0.0349889	0.030181	0.030274	0.0157066	0.0268941	0.0111687	0.00899058	0.0114257	0.0100845	0.00399892	0.00995578	0.0142867	J3KQ32;Q9NTK5	OLA1
0.338001	0	0.0115909	0.0163415	0.0667629	0.035369	0.277929	0.351622	0.653335	0.317822	0.603231	0.885986	1	0.925768	0.819193	0.903018	0.715498	0.667994	0.723326	0.523356	0.601741	0.73575	0.491956	J3KQ48;Q9Y3E5	PTRH2
0.0211686	0	0	0	0	0	0	0	0	0	0	0	0	0	0	0	0	0	0	0	0	0	1	J3KQ61;O95696;O95696-2	BRD1
0.221975	1	0.84134	0.858954	0	0.229661	0.191395	0	0.163899	0	0	0	0	0	0	0	0	0	0	0	0	0	0	J3KQ72;Q9NRD1	FBXO6
0.182014	0.0925938	0	0.0275148	0.0474816	0.130489	0.833876	0.496861	0.783183	0.918462	0.524687	1	0.956711	0.957987	0.666537	0.66247	0.284824	0.361898	0.359467	0.148419	0.328932	0.413522	0.351403	J3KQJ1;Q8NBJ7	SUMF2
0.217471	0.011355	0.00411871	0	0.0227035	0.0889871	0.578134	0.344546	0.815446	0.152204	0.785323	1	0.856929	0.829058	0.556419	0.582975	0.263835	0.234214	0.281405	0.253383	0.283864	0.289943	0.236664	J3KQL8	APOL2
0.281149	0.14613	0.200775	0.357403	0.402703	0.289984	0.12582	0.186207	0.103391	0	0	0.0936168	0.105786	0.102833	0.0467237	0.00028148	0.0737477	0	1	0	0	0.244287	0	J3KQR7;Q9Y4F5;Q9Y4F5-2;Q9Y4F5-3	CEP170B
1	0.434359	0.263877	0.841816	0.587965	0.591741	0.383481	0.333065	0.220589	0	0.114209	0.113863	0.0595763	0.127486	0.0641318	0.101437	0.164824	0.0825222	0.0739394	0	0	0.0234972	0.0490479	J3KR97;Q9BTW9;Q9BTW9-4	TBCD
0.383114	0.489383	0.759215	0.74872	0.306399	0.664871	1	0.347856	0.655323	0	0.779122	0.611596	0.556527	0.567442	0.160642	0.382705	0.331342	0.0736019	0	0	0.0474998	0	0	J3KRA9;Q96Q15	SMG1
0	0	0	0.00410341	0.012759	0.00299239	0.0895683	0	0.0182887	0	0.0351807	0.0190661	0.029574	0.0194124	0.0160766	0.0334744	0	0.0429579	0.0290773	1	0.443806	0.587017	0.0811669	J3KRG2;Q96QA5	GSDMA
0	1	0.753811	0.776887	0	0	0	0	0	0	0	0	0	0	0	0	0	0	0	0	0	0	0	J3KRH3;J3QKL0;J3QKU6;K7EIV9;Q8WVB3;Q8WVB3-2	HEXD
0.186014	0.551032	0.353536	0.173279	0.152757	0.11977	0.0697953	0.0483431	0.129196	0	0.0533459	0.0282217	1	0.0568209	0	0.063789	0.0286799	0.0188641	0.0206078	0.320056	0.429913	0.603761	0.151046	J3KRL6;O94916;O94916-2;O94916-4;O94916-5	NFAT5
0.244612	1	0.751521	0.717622	0	0	0.430254	0	0.264717	0	0.346035	0.25064	0	0.0637619	0	0.0447885	0.0987983	0	0	0	0	0	0	J3KRP9;J3KTM5;J3QQY7;Q9HCD6;Q9HCD6-2;Q9HCD6-3;Q9HCD6-4	TANC2
0.382094	0	0.118843	0.203396	0.237818	0.233011	0.260786	0.140674	0.190766	0.18141	0.186786	0.232759	0.265634	0.304173	0.504019	0.715987	1	0.920884	0.906868	0.623598	0.878664	0.89061	0.56191	J3KS15;Q14197	MRPL58
0.669908	0	0	0	0.145174	0.270508	1	0.187886	0.267788	0.0140955	0.565528	0.443498	0.269605	0.581185	0.407348	0.243456	0.729038	0.419378	0.307248	0.193152	0	0.0991041	0.174655	J3KS81;Q8N511	TMEM199
0.235408	1	0.559275	0.486633	0.251526	0.0230929	0.119071	0.0903749	0.235854	0	0	0	0	0	0	0.0690692	0.157545	0	0	0	0	0.0328592	0	J3KSE9;J3QLF4;J3QRC3;J3QRL7;J3QS35;J3QSG9;Q9BTE0-2	NAT9
0.149524	0.00902939	0	0	0	0.287006	0.686899	0.375548	0.640537	0.0993762	0.805293	0.987508	1	0.853	0.453297	0.709607	0.409744	0.2916	0.357511	0.44994	0.305115	0.333557	0.296511	J3KSJ5;J3QKS6;J3QLB7;J3QRG5;J3QRZ2;Q9BQA9;Q9BQA9-2	CYBC1
0.638191	0.327805	1	0.99181	0.862252	0.861801	0.571127	0.585686	0.225969	0.14124	0.0481349	0.0648087	0.0553586	0.0450024	0.0422418	0.0411479	0.0551571	0.0278662	0.0114687	0	0.000455044	0.00633164	0	J3KSJ8;Q9UD71;Q9UD71-2	PPP1R1B
0.256212	1	0.357738	0	0.222723	0	0	0	0	0	0	0	0	0	0	0	0	0	0	0	0	0	0	J3KSS7;Q9NZ52;Q9NZ52-4	GGA3
0.823867	0.464332	0.657675	0.382715	0.302732	0	0.134761	0.0937517	0.126675	0	0.094308	0.0848821	0.0660395	0.134043	0.0088509	0.120334	0.207689	0.192181	0.173609	0.119738	0.1146	0.0657727	1	J3KT10;J3QL54;Q9BW27;Q9BW27-3	NUP85
0.0671558	0	0.0122332	0.165357	0.395474	0.606459	0.406324	0.282668	0.503803	0.614628	1	0.847885	0.818829	0.663308	0.505052	0.251727	0.0705784	0.133851	0.178789	0.17879	0.243623	0.291167	0.249268	J3KT73;J3QL01;P63173	RPL38
0.547692	0.0509433	0	0	0	0	0.0812421	0.142656	0.495042	0	0.5045	0.919079	1	0.810599	0.52995	0.635377	0.819712	0.64562	0.4395	0.834628	0.674389	0.740648	0.571789	J3KTA1;Q96IG2	FBXL20
0.599874	0.00444805	0	0.00968967	0.0114444	0.0222096	0.0494673	0.0126277	0.0714627	0.00535259	0.0818734	0.0889317	0.0953092	0.103935	0.0589512	0.0899301	0.100732	0.0867713	0.179807	0.154648	0.1811	0.230327	1	J3KTA4;P17844	DDX5
0.0600502	0	0.0211268	0.164645	0.491175	0.730457	1	0.0951857	0.127146	0.00823684	0.140389	0.220473	0.143145	0.26609	0.132997	0.150832	0.135501	0.115167	0.0779841	0.0570343	0.0259412	0.0300884	0.0922337	J3KTE4;J3QR09;P84098	RPL19
0.418759	0	0	0	0.052055	0.478551	1	0.294896	0.835364	0.0354727	0.874742	0.861178	0.799676	0.879021	0.5443	0.554854	0.273255	0.241939	0.224388	0.0962927	0.0335672	0	0.07096	J3KTF9;Q8N138;Q8N138-4	ORMDL3
0.406972	0.00398435	0	0.036993	0.0584282	0.0894799	0.152667	0.101163	0.180165	0.288446	0.115341	0.126283	0.16576	0.162366	0.0613698	0.103784	0.0522872	0.0714404	0.152681	0.364632	0.663472	0.940106	1	J3KTL2;Q07955	SRSF1
0.0973203	0.847638	0.621924	0.20495	0	0	0.684785	0.0375264	0.475243	0	0.268185	0.666389	0.739478	1	0.0620976	0.908039	0.497349	0.119417	0.0411764	0	0.358171	0.533564	0	J3KTN6;J3QLV8;J3QRB9;Q9Y5W9;Q9Y5W9-2	SNX11
0.0101567	0.10519	0.200818	0.0740206	0.0352949	0.117618	1	0	0	0	0	0	0	0	0	0	0	0	0	0	0	0	0	J3QL04;Q9BZE9;Q9BZE9-2	ASPSCR1
0.477863	0.0188774	0	0.0164016	0.00872396	0.0206462	0.160589	0.0821983	0.20652	0.012096	0.176794	0.243897	0.301783	0.196993	0.425097	0.406531	0.819919	0.769803	1	0.731803	0.716665	0.658106	0.509235	J3QL56;O75880	SCO1
0.383167	1	0.507436	0.350339	0.341241	0.225893	0.0720372	0.282559	0.191456	0.0496041	0.0544752	0.0567413	0.0511645	0.0347543	0.0256975	0.0273052	0.0390437	0.00625472	0.017226	0.0529719	0.0229673	0.0304956	0	J3QL71;Q96FV2	SCRN2
0.618456	0	0.0104018	0.00344377	0.0294064	0.0131895	0.0685593	0.00392539	0.0456759	0.0497836	0.00562027	0.0506837	0.0799322	0.045907	0.0204024	0.0737901	0.0559673	0.0975175	0.241569	0.277954	0.245454	0.323487	1	J3QLE5;P14678;P14678-2;P14678-3;P63162;P63162-2	SNRPN;SNRPB;SNRPB;SNRPB;SNRPN;SNRPN
0.205158	0	0.0572299	0.0758109	0.0843961	0.0944356	0.155823	0.096621	0.198212	0.179492	0.232804	0.21509	0.241253	0.283854	0.335878	0.571258	0.626211	0.65943	0.692385	0.792945	0.924628	1	0.48902	J3QLR8;Q9Y3D9	MRPS23
0.22593	0	0.107409	0.151712	0.163499	0.107497	0.154914	0.0959341	0.178909	0.0669579	0.190706	0.221213	0.30535	0.354391	0.443041	0.75965	1	0.909308	0.874194	0.719632	0.796532	0.894969	0.456433	J3QLS3;Q9Y2R9	MRPS7
0.3834	0	0	0	0	0	0	0	0.0001572	0	0	0.0321702	0.0657941	0.159105	0.0118098	0.193915	0.106911	0.123757	0.234578	0.389113	0.229137	0.530288	1	J3QQW9;Q15022	SUZ12
0.121203	0	0	0.00148886	0	0	0.0895357	0.0596544	0.177517	0	0.437635	0.391948	0.328029	0.472963	0.334526	0.407437	0.451746	0.329469	0.278289	1	0.173073	0.125744	0.181676	J3QQY2;Q9UM00;Q9UM00-1;Q9UM00-2	TMCO1
0.391533	1	0.438011	0.438063	0.422959	0.345961	0.293134	0.305178	0.208011	0.0581871	0.0452789	0.0139641	0.0200978	0.0213348	0.00778319	0.0409426	0.0312808	0.0238968	0.0225191	0	0.0262614	0.0343837	0.0166352	J3QQZ9;Q9NVS9;Q9NVS9-3	PNPO
0.385435	0.0310962	0	0	0	0	0	0	0	0	0	0.0321946	0	0.0330833	0	0.186039	0.0403854	0.0775453	0	0	0	0.063478	1	J3QR07;Q96MU7;Q96MU7-2	YTHDC1
0	0	0	0	0	0	0	0	0.053603	1	0.0507645	0.0633656	0.155056	0.0525813	0	0	0	0	0	0.647805	0.952262	0.864832	0	J3QR18	TOP3A
0.419162	1	0.498478	0.723625	0.518455	0.4067	0.43966	0.254989	0.243355	0.085899	0.032524	0.0337851	0.0409178	0.0162509	0.0475124	0.0395479	0.0544256	0.0189426	0.033495	0.037998	0.0492942	0.0649594	0	J3QRG6;K7ENC6;K7ES20;P42771;P42771-2;P42771-4	CDKN2A
0.211327	0	0	0	0	0	0	0.0159085	0.178084	0	0.122284	0.157396	0.220223	0.429898	0.621693	0.299009	1	0.832412	0.753842	0.114974	0.097116	0.0509287	0.469924	J3QRP2;Q8IZR5;Q8IZR5-2;Q8IZR5-3	CMTM4
0	0.984161	0	0	0	0	0.0926688	0	1	0.648993	0.442238	0.633069	0.681741	0.387399	0.483883	0.610497	0.202511	0	0	0	0.120826	0.306921	0	J3QRP6;O14745	SLC9A3R1
0.207574	0.540878	0.525919	0.991809	0.916147	1	0.486297	0.475078	0.417861	0.211133	0.0094258	0.0245241	0.100283	0	0.0545631	0.137439	0.0438965	0.0534387	0.0569365	0.0873256	0.0087934	0.0505346	0.0794188	J3QRS3;O14950;P19105	MYL12A;MYL12B;MYL12A
0.551462	0.118247	0.0218442	0.247527	0.131231	0.153067	0.510874	0.129129	0.224355	0.283787	0.0716484	0.0921996	0.101769	0.129692	0	0.086425	0.0694706	0.0566424	0.224098	0.298742	0.384449	0.515708	1	J3QRS9;O43670;O43670-2;O43670-3;O43670-4	ZNF207
0.368958	0.19511	0.126323	0.0915625	0.0974277	0.16392	0.290729	0.281169	0.407688	0	0.758076	0.984855	0.997593	1	0.877839	0.938179	0.754764	0.721759	0.656507	0.31064	0.250677	0.448256	0.629584	J3QRU1;P07947	YES1
0.468156	0	0	0	0.0024469	0	0.0101667	0.144034	0.41552	0.254939	0.51813	0.711442	0.838671	0.958018	0.936295	1	0.721493	0.84806	0.985773	0.704723	0.933842	0.941447	0.748996	J3QS10	STARD3
0	0.0222619	0	0.0835516	0.0455033	0.360539	1	0.00652582	0.335553	0	0.553511	0.583332	0.309993	0.520734	0.158795	0.335448	0.0767657	0	0	0	0	0	0	J3QS41	HELZ
0.379801	0	0	0	0	0	0	0	0	0	0	0	0	0.120978	0	0.178206	0.233839	0.225721	0.446162	0	0.470818	0.542813	1	J3QSH4;J9JIC7;Q14119	VEZF1
0.758863	0	0	0.0177223	0	0	0.140548	0	0.0537838	0	0.0880016	0.0904421	0.0774072	0.103312	0.012502	0.0528161	0.478716	0.215529	0.176058	0.0313084	0.0120214	0.119106	1	J3QSV6;O76021	RSL1D1
0.630632	0.107312	0.0265608	0.0941827	0.0584948	0.0694395	0.068479	0.0221468	0.0852449	0.0313934	0.0510829	0.0252934	0.0493483	0.0656539	0	0.108509	0.129552	0.0885244	0.249206	0.205929	0.244358	0.382675	1	J3QT28;O43684;O43684-2	BUB3
0.247626	0.0192062	0	0	0	0	0.144701	0.0774132	0.181696	0.321479	0.17203	0.240697	0.30401	0.283783	0.457739	0.645073	1	0.964781	0.963862	0.608301	0.90506	0.900156	0.466041	J3QTA6;Q9BRQ6	CHCHD6
0.143023	0.0176426	0.127967	0.19083	0.341945	0.328692	1	0.397927	0.523442	0.278874	0.466924	0.219168	0.210145	0.199129	0.0694348	0.153066	0.0897051	0	0.0286502	0	0	0	0.0434719	J9JIC5;Q9HAS0	C17orf75
0.352448	1	0.34959	0.0962476	0.273572	0	0.221535	0.196606	0.299623	0	0.185561	0.215873	0.257	0.36685	0.0398244	0.595587	0.685213	0.361737	0.479329	0.987065	0.571704	0.827885	0.713009	K4JQN1;Q07812;Q07812-2;Q07812-5;Q07812-7;Q07812-8	BAX
0.898741	0.88605	0.821668	1	0.773642	0.500728	0.44298	0.500697	0.608389	0.181144	0.335213	0.358527	0.379793	0.330076	0.203917	0.369207	0.115763	0.185863	0.0655236	0.13248	0.000836939	0.192684	0	K7EID0;Q9UH92;Q9UH92-2;Q9UH92-3	MLX
0.254541	0.0677603	0.0854652	0.0800019	0.0479627	0.0759368	0.177487	0.118172	0.235158	0	0.849934	0.811236	0.702263	1	0.75579	0.752801	0.878712	0.63834	0.611602	0.534105	0.317802	0.336047	0.439164	K7EIG7;O94832	MYO1D
0	0	0	1	0.857475	0.804921	0.345267	0	0.150609	0	0	0	0	0	0	0	0	0	0	0	0	0	0	K7EIG9;K7EN78;K7ER32;Q96D70	R3HDM4
0.553596	0.524013	0.384313	0.571543	0.557769	0.32867	0.350117	0.357503	0.586403	0	0.174245	0.265771	0.340165	0.282492	0.175024	0.354849	0.674445	0.509835	0.535533	0	0.189242	0.642715	1	K7EIN2;Q9BRJ7	NUDT16L1
0	0	0.110903	0.545315	0.273294	0.131587	0	0.512449	0.36691	0	1	0.56454	0.299653	0.580355	0.119363	0.228052	0.202888	0	0	0	0	0	0	K7EIP7;K7ENM8;K7ERW0;Q9BWQ6	YIPF2
0.0622044	0	0	0	0	0	0.230236	0.19221	0.641447	0.542855	0.77659	0.757823	1	0.793778	0.472874	0.733964	0.275527	0.339951	0.36295	0.715196	0.693332	0.595145	0.208874	K7EIS8;O95897	OLFM2
1	0.953066	0.726131	0.647482	0.606458	0.407722	0.529649	0.698167	0.335058	0	0	0.191169	0.152252	0.141228	0.0908396	0.126942	0	0	0.0509937	0	0	0.142865	0.169251	K7EIU8;Q13485	SMAD4
0.0435762	0	0.061039	0.144449	0.189098	0.317863	0.686857	0.372514	0.702262	1	0.489119	0.596173	0.567353	0.441261	0.202076	0.230368	0.0966033	0.0996486	0.0645798	0.186738	0.196272	0.0397708	0.0156291	K7EIY4;K7ELY2;O60499;Q5U8S2	STX10
0.494128	0.674756	1	0.782994	0.300442	0.434583	0.226147	0.446345	0.378481	0	0.0248136	0.0610811	0.118289	0.11621	0.0913228	0.133537	0.0930827	0	0	0	0	0.058344	0.0446412	K7EIY6;Q9BV68	RNF126
0.141344	0	0	0.0556798	0.0939132	0.0202176	1	0.652194	0.410765	0.368574	0.255816	0.176021	0.253293	0.242945	0.145903	0.174061	0	0	0	0.0413685	0.0468212	0.0735169	0	K7EIZ3;K7ERW3;Q9NW61	PLEKHJ1
0.428543	0	0.0218349	0.0555755	0.0812936	0.269294	1	0.321194	0.47419	0.00988823	0.219437	0.916606	0.513559	0.986099	0.591868	0.657084	0.475314	0.36222	0.301688	0.115382	0.0902365	0.17371	0.198552	K7EJ42;K7EPD0;K7EQI9;Q86VR2	RETREG3
0	0.393896	0.61512	1	0.917318	0.663772	0.266799	0.0152842	0	0	0	0	0	0	0	0	0	0	0	0	0	0	0	K7EJA9;K7EK72;K7EKH4;K7EM54;K7EQT8;K7ES67;Q96CS2	HAUS1
0	0.113604	0.0132969	0.0321242	0.232659	1	0.69078	0.0248775	0.0138334	0	0.0106789	0	0.00536638	0.0228314	0.0160401	0.00598157	0.057989	0	0	0.100592	0	0	0	K7EJH8	ACTN4
0.00214751	0.00500269	0.0126221	0.0172804	0.0917613	1	0.940798	0.00753894	0.00765512	0	0.00596599	0.000249779	0	0.000954496	0	0	0.00148788	0	0	0	0	0	0.000808425	K7EJJ1	AP1M2
0.118305	0	0	0	0.00249529	0	0	0	0.175118	0	0.120435	0	0	0.0651007	0.239699	0.288937	0.789617	0.598745	1	0.407843	0.467633	0.527513	0.926378	K7EJP1	ATP5F1A
0.121533	0	0	0	0	0	0.0338993	0	0	0	0.11358	0.0741223	0.0557364	0.161865	0.0595514	0.320196	1	0.562406	0.402674	0.480682	0.49725	0.164073	0.216733	K7EJP6;K7EL44;K7ELT9;Q32NB8;Q32NB8-2;Q32NB8-3	PGS1
0	0	0	0	0	0	0.0843702	0	0.233659	0.167125	1	0	0.316868	0.218235	0	0.14199	0.0911813	0	0.0675243	0	0.161797	0.173713	0	K7EJY5;Q6P1N0;Q6P1N0-2	CC2D1A
0.161655	0	0	0	0	0	0	0.099337	0.11006	0	0.0943976	0.192945	0.287087	0.289044	0.435901	0.793897	0.975241	1	0.863311	0.875448	0.731923	0.981024	0.802051	K7EK00;Q96ND0	FAM210A
0.462016	0.348213	0.418774	0.640158	0.781225	0.815168	1	0.670821	0.487483	0.312615	0.0383304	0.17494	0.118145	0.199947	0.204905	0.0851102	0.147426	0.191639	0.354427	0	0.1588	0.58027	0.692058	K7EK33;K7EQ02;K7EQ55;Q96EP5;Q96EP5-2	DAZAP1
0.492914	1	0.422131	0.318666	0.265827	0.263759	0.201997	0.176005	0.127073	0	0.0819975	0.0660771	0.0533084	0.0694653	0.0820613	0.0616592	0.0652898	0.0560299	0.038264	0.0559205	0.0456004	0.0884436	0.0913754	K7EK35;P42229	STAT5A
0.278774	1	0.527599	0	0	0	0.427284	0	0	0	0	0	0	0	0	0	0	0	0	0	0	0	0	K7EK57;Q5MNZ9;Q5MNZ9-2	WIPI1
0.225543	0	0	0	0	0	0	0	0	0	0	0	0	0.0493063	0.10302	0	0.772933	0	1	0	0	0	0	K7EK78;K7EMT4;K7EP35;K7EQ77;Q86Y39;Q86Y39-2	ENSG00000267740;ENSG00000267740;ENSG00000267740;NDUFA11;NDUFA11;NDUFA11
0.348937	0.0392661	0.0395539	0.033901	0	0.0296083	0.0574962	0.0104019	0.0405344	0	0.16809	0.126172	0.147107	0.231721	0.30031	0.607013	1	0.775873	0.91791	0.800975	0.439565	0.513	0.510656	K7EKE6;P36776;P36776-2	LONP1
0.0204568	0.225042	0.224825	0.23919	0.0630347	0	0.135085	0.0138554	0.311339	0.815935	0.114472	0.232381	0.261033	0.208395	0.0359362	0.30545	0.152997	0.0797699	0.274707	0.68141	0.914533	1	0.685781	K7EKI8;O60437	PPL
0.563713	0.085638	0.666044	1	0.657083	0.159409	0	0.41436	0.333064	0.0402645	0	0.105889	0.0486115	0.179129	0.0745705	0.0845791	0.152795	0.219468	0.160435	0.285497	0.16038	0.126472	0.261376	K7EKS1;P36954	POLR2I
0.269559	0.685554	1	0.816088	0.691765	0.336765	0.225708	0.544088	0.516277	0	0.097789	0.152168	0.219731	0.179697	0.020891	0.268802	0.103957	0.00740308	0	0	0.0450933	0.153376	0	K7EL81;Q9BZL4;Q9BZL4-3;Q9BZL4-4	PPP1R12C
0	0	0	0	0	0	0.152776	0	0	0	0.842607	0.705585	0.162608	1	0	0.591796	0.47732	0	0.687516	0	0	0	0.293482	K7ELB5;K7ELH8;Q6ZPD9;Q6ZPD9-2;S4R3D3	DPY19L3
0.0749964	0	0.182332	0.373673	0.572619	0.787883	0.898025	0.270816	0.678755	0.190002	0.177626	1	0.709308	0.747108	0.415629	0.390559	0.185904	0.193638	0.229515	0.172605	0.226767	0.198042	0.155467	K7ELC2;P62841	RPS15
0.0568593	0	0.0186675	0.0825894	0.423963	0.692617	1	0.107411	0.175394	0.0895131	0.129159	0.405603	0.318491	0.301708	0.159779	0.149199	0.0604897	0.0810492	0.100071	0.0463559	0.0386741	0.0535668	0.0830729	K7ELC7;P61353	RPL27
0.294952	0.579852	0.66258	0.346724	0.165816	0.358352	0.842647	0.286032	0.510035	0	0	0.0393962	0.0670113	0	0.157569	0.0565819	0.326597	0	0.16188	0	0	1	0.588654	K7ELE3;Q08117;Q08117-2	TLE5
0.163543	0.400845	0.222674	0.305843	0.0829069	0.0613806	0.871714	0.257703	0.627	0.849812	1	0.852137	0.645122	0.69695	0.444007	0.239873	0.0816437	0.0827331	0	0.128928	0.172656	0.311448	0.0952533	K7ELG9;Q3MHD2;Q3MHD2-2	LSM12
0.181934	0.0379753	0	0.05398	0.0447412	0.15396	0.787281	0.457502	0.958413	0.958525	0.933255	1	0.94896	0.913329	0.6099	0.53042	0.193729	0.201874	0.258622	0.198651	0.366862	0.404668	0.215573	K7ELL7;P14314;P14314-2	PRKCSH
0.31264	0	0	0	0	0	0.42131	0.133676	0.582891	0	0.694831	0.656317	0.793392	0.448932	0.297576	0.151586	1	0.399258	0.563537	0.166944	0	0.419399	0.255488	K7ELQ9;K7EM09;K7EPR0;Q6UW68	TMEM205
0.295102	0	0.11059	0.550522	0.305031	0.587057	0.858698	0.119328	0.175734	0	0.159424	0.309829	0.493851	0.517341	0.433286	0.35942	0.0551975	0.362264	0.0716396	1	0.7573	0.276359	0.246226	K7ELV2;K7ENI5;K7EP88;Q96EE3;Q96EE3-1	SEH1L
0.148001	0.3756	0.553127	0.848544	1	0.901375	0.855646	0.561986	0.323607	0.000892998	0	0.0893376	0.046757	0.0610707	0.108285	0.033077	0.0593848	0.0301492	0.0160938	0.0094152	0.0312025	0.030105	0.0320926	K7EM18;P41567	EIF1
0.446429	1	0.548808	0.703292	0.56796	0.375089	0.215954	0.429841	0.277369	0.239581	0.0736667	0.146357	0.122045	0.157424	0.160247	0.161661	0.148043	0.106419	0.214815	0.135282	0	0.0802163	0.0660948	K7EMC9;K7ENL2;Q969T9	WBP2
0	0	0	0	0	0	0	0	0	0	0	0	0	0	0	0.0375056	0	0	0	1	0.571968	0.296582	0	K7EMD9	KRT13
0.31171	1	0.456341	0.364438	0.372025	0.186342	0.0550258	0.404462	0.258883	0.150573	0.0310163	0.0423083	0.0261426	0.0243946	0.0532423	0.00447777	0.00471909	0	0.00631029	0.0473818	0.136732	0.20789	0.148793	K7EMU7;K7EN45;Q13526	PIN1
0.28805	0.424226	0.636061	0.696347	0.421944	1	0.745271	0.77608	0.735032	0.255801	0.131471	0.258772	0.351904	0.221518	0	0.366987	0.0407248	0	0	0	0	0.301418	0.393426	K7ENE2;Q8IVV7	GID4
0.380229	0.0783736	0.0191909	0.00830811	0.0258959	0.0499855	0.167161	0.0288487	0.12109	0	0.051112	0.107389	0.0842591	0.0997298	0.0488732	0.0931608	0.0176569	0.0509595	0.128948	0.157138	0.273942	0.616986	1	K7ENG2;P26368;P26368-2	U2AF2
1	0	0	0	0	0	0.166576	0	0.222428	0.0484292	0.0195013	0.330368	0.306895	0.35644	0.28145	0.479358	0.781523	0.739545	0.549368	0.476554	0.355545	0.363623	0.221973	K7ENI6;K7ERE1;Q8N2U0	TMEM256-PLSCR3;TMEM256-PLSCR3;TMEM256
0.0250628	0.0962813	0.0937549	0.107749	0.0846223	0	0	0.129413	0.296084	1	0.23995	0.382187	0.392343	0.330178	0.259763	0.355322	0.258787	0.224832	0.217033	0.112242	0.0507547	0.0422095	0.104935	K7ENY0;Q96FH0	BORCS8
0.27303	0.358166	1	0.730353	0.533072	0.422302	0.256753	0.424839	0.520933	0	0.200228	0.278195	0.313012	0.270978	0.226834	0.343653	0.167232	0.168229	0.173086	0	0.0615022	0.0931346	0.152267	K7EP32;Q9BZV1;Q9BZV1-2	UBXN6
0	0	0	0	0	0	0	0	0	0	0	0	0	0	0	0	0	0	0	0	0.207303	0.367625	1	K7EP90;K7EQ03;K7ER08;Q9BTD8;Q9BTD8-2;Q9BTD8-3;Q9BTD8-4	RBM42
0.196698	0.00655359	0	0.0454756	0.113255	0.171103	0.366499	0.267422	0.477268	0.0924726	1	0.880929	0.598613	0.849529	0.629199	0.643056	0.390979	0.408879	0.32807	0.346311	0.299784	0.339496	0.552344	K7EPE7;Q96GC9;Q96GC9-2	VMP1
0.332028	0.0335292	0.153736	0	0	0	0.129989	0.1403	0.57804	0	0.39757	0.789589	0.889474	0.807316	1	0.667598	0.589415	0.484937	0.196909	0	0	0.235734	0.0769298	K7EPJ5;O60291;O60291-2	MGRN1
0.204244	0	0.115929	0	0.0617857	0.0952452	0.584166	0.326487	0.353892	0	1	0.810264	0.538974	0.934659	0.581716	0.536991	0.62871	0.446621	0.303117	0.326629	0.133978	0.104514	0.30218	K7EQ86;Q08E86;Q14667;Q14667-2	KIAA0100
0	0	0	0	0	0	0	0	0.370967	0.178094	0.322029	0.825483	1	0.575721	0.29625	0.498831	0.186828	0.238255	0.0718897	0.0658396	0.239558	0.245374	0	K7EQG4;O00168	FXYD1
0.141447	0.975262	0.920084	1	0.6907	0.424756	0.153261	0	0	0	0	0	0	0.1801	0	0	0	0	0	0	0	0	0	K7EQL1;Q17RN3;Q17RN3-2	FAM98C
0.556614	0.204625	0.990041	0	0.542239	0.229243	1	0	0	0	0	0.538895	0	0.817505	0	0.143321	0.163545	0	0	0	0	0	0	K7EQL6;Q8NFA0	USP32
0.0402754	0	0.0380408	0.303902	0.446293	0.68606	0.781808	0.358622	0.647348	0.232003	0.635834	1	0.907621	0.819555	0.449612	0.394826	0.125387	0.142957	0.159205	0.130221	0.162655	0.174712	0.163705	K7ER00;Q9Y285	FARSA
0.150692	0	0	0	0	0	0	0.0108104	0.261872	0.155781	0.241046	0.183828	0.429496	0.298166	0.377562	0.807671	0.400361	0.547577	0.7695	1	0.974594	0.784004	0.861251	K7ER11;P24310	COX7A1
0.109834	0.225981	0.713893	1	0.780977	0.751365	0.512551	0.472385	0.393703	0.178893	0.123012	0.0444922	0.0587045	0.0507111	0.0131053	0.0305269	0.00486817	0	0.00814695	0.0422721	0.106039	0.121273	0.109825	K7ER96;O43396	TXNL1
0.174231	0	0.0583281	0.0631365	0.0644629	0	0.262993	0.227347	0.401786	0.507449	0.149237	0.642256	0.69737	0.774698	0.717292	0.881024	0.656218	0.681293	0.77842	0.695995	1	0.920975	0.565894	K7ERA3;Q92791	P3H4
0.572524	0	0	0	0	0.376601	0.789728	1	0.873296	0	0.650405	0.916747	0.639625	0.993161	0.591068	0.63798	0.326696	0.401399	0.318943	0.572315	0.0786671	0	0.356726	K7ERC8;Q06136	KDSR
0.0799728	0.0209567	0	0.0535548	0.0545272	0.0876191	0.517306	0.208137	0.412128	0.188603	0.440321	1	0.740768	0.625099	0.285223	0.299505	0.117948	0.103727	0.0779868	0.0174428	0.0796124	0.0947146	0.0514321	K7ERG9;P00746	CFD
0	0	0	0	0	0	0.299182	0	0	0	0.196028	0.795083	0.948292	0.971374	0	1	0.410728	0.44	0.284685	0	0	0.323803	0	K7ERH3;P36383;Q5H9P2	GJC1
0.283554	0	0.0916173	0.118242	0.0977162	0.041156	1	0.245618	0.526024	0.323126	0.170886	0.671313	0.535988	0.676889	0.342026	0.517462	0.211806	0.192233	0.124261	0.0742862	0.0463761	0.071583	0.107329	K7ERI9;P02654	APOC1
0.299001	0	0.0299986	0.119533	0.139569	0.0818471	0.0590791	0	0.0724767	0	0.0321617	0.128395	0.111186	0.171889	0.377898	0.492146	1	0.897382	0.914672	0.496662	0.428071	0.355133	0.377058	K7ES61;Q9BYD3	MRPL4
0.549509	1	0.441307	0.406107	0.36116	0.332918	0.322206	0.227465	0.217985	0.0703032	0.045241	0.0568732	0.0395926	0.0591462	0.0286031	0.059931	0.0230002	0.0209078	0.0328936	0	0.0267404	0.0289782	0.0207656	K7ES89;P51452;P51452-2	DUSP3
0.277488	0	0.144335	0.173308	0.122868	0.194514	0.292716	0.44114	0.635576	0	0.279864	0.867676	0.756576	1	0.619231	0.579203	0.577864	0.423019	0.357354	0.174	0.242107	0.187312	0.23226	K7ESE6;Q9BUM1	G6PC3
0.358206	0	0.101924	0	0	0.0936124	1	0.234065	0.560195	0.0246019	0.837909	0.742379	0.60074	0.76266	0.606781	0.552254	0.653703	0.487144	0.433021	0.345802	0.264498	0.274874	0.316198	K7ESP4;Q8WVC6	DCAKD
0.0271727	0	0	0	0	0	0.173981	0.180698	0.3358	0.189203	0	1	0.548278	0.429436	0.568687	0.486668	0.222388	0.179369	0.231686	0.147689	0	0.128003	0	K7N7A0;Q9BUJ0	ABHD14A
0.250878	0	0.00343992	0.00815628	0.00738258	0.0113413	0.126809	0.0955458	0.213555	0.213893	0.266785	0.248369	0.297693	0.321258	0.423178	0.71388	0.821071	0.881689	1	0.827607	0.887028	0.800482	0.420286	L0R6Q1	SLC35A4
0.00708452	0.152943	0.236313	0.645173	0.537275	0.486786	0.272344	0.441223	0.113681	1	0.348579	0.911814	0.83746	0.689542	0.420787	0.238225	0.0365117	0.0689014	0.0827679	0.0353679	0	0.127111	0.0437776	L0R819;U3KQ49;U3KQP1;U3KQP6	ASDURF;ASDURF;ENSG00000286165;ASDURF
0.136346	0	0.0391403	0.197247	0	0	0	0	0.104448	0	0	0.230723	0.0812743	0.506394	0.225295	0.516081	1	0.885301	0.690368	0.907708	0.562288	0.770252	0.191844	L0R8F8	MIEF1
0.224422	0.0755557	0.0139175	0.0166344	0.00102284	0.00475224	0.0571626	0.0433264	0.10076	0	0.137296	0.133905	0.151501	0.197446	0.293856	0.534152	1	0.887196	0.907934	0.702528	0.621901	0.621703	0.372631	M0QWZ7;Q9NP81	SARS2
0.521047	0.876817	0.507424	0.506296	1	0.173672	0.152226	0.0927943	0.426232	0	0	0	0	0.100692	0	0.0134343	0	0	0	0	0	0	0	M0QX46;Q6UUV9;Q6UUV9-2;Q6UUV9-3	CRTC1
0.229969	0.252168	0.182596	0.121197	0.0869987	0.0451682	0.0797668	0.100207	0.105845	0.0227748	0	0.103316	0.12466	0.157289	0.34242	0.473684	0.90743	1	0.85696	0.421833	0.419415	0.604737	0.558339	M0QXB5;O95571	ETHE1
0.425856	0.194175	0.112479	0.0643824	0.0467159	0	0.0350134	0.0631932	0.114463	0.0597743	0.133804	0.162235	0.214345	0.265444	0.365678	0.686051	0.964756	1	0.923226	0.831069	0.526937	0.688667	0.624474	M0QXF9;O15382	BCAT2
0.859547	0.803045	1	0.402366	0.299029	0	0.222921	0	0	0	0	0	0	0	0	0	0	0	0	0	0	0	0	M0QXG8;Q92990	GLMN
0.23296	0	0	0	0.00857612	0.0290442	0.024189	0.147181	0.194751	0.114425	0.747675	0.655959	0.709551	0.814661	1	0.751306	0.761759	0.751238	0.684995	0.448805	0.506847	0.403783	0.775918	M0QXN1;M0QZ66;M0R122;P54852	EMP3
0.160468	0.666337	0	0.226828	0	0	0	0	1	0	0	0	0	0.347646	0	0.130675	0	0	0	0	0	0	0	M0QXX4;Q9Y664	KPTN
0.470288	0.772101	0.904611	1	0.217021	0	0.17808	0.658786	0.48669	0	0	0	0	0	0	0	0	0	0	0	0	0.0413442	0	M0QXZ5;Q96B54	ZNF428
0.464233	0.37675	0.763749	0.134584	0	0	0	0	0.0417938	0	0	1	0.455855	0	0	0	0.253089	0	0	0	0	0	0	M0QXZ8;Q6ZW31;Q6ZW31-2	SYDE1
0.377495	0	0	0	0	0	0	0	0	0	0	0	0	0.0982211	0	0.178015	0	0	0.116188	0	0.208721	0.34792	1	M0QY97;Q9UPT8	ZC3H4
0.244691	0	0	0	0	0	0.469423	0	0.30028	0	0.547353	1	0.403664	0.739856	0.336907	0.620395	0	0.529993	0.178722	0	0	0	0.0809766	M0QYD2;Q9HCE9;Q9HCE9-2	ANO8
0.138472	0.0114852	0.0173899	0.0379226	0	0.0611623	0.603505	0.310394	0.884728	0.828577	0.839157	0.860437	1	0.774052	0.602642	0.569907	0.162473	0.22945	0.360343	0.618692	0.532685	0.511998	0.352762	M0QYN0;Q969H8	MYDGF
0.271552	1	0.609129	0.335874	0.283584	0.0945887	0.104965	0.139654	0	0	0	0	0	0	0	0	0	0	0	0	0	0	0	M0QYT9;M0QZB7;M0QZB8;Q14653;Q14653-4	IRF3
0.314438	0.342879	0.149437	0.10949	0.123579	0.321906	1	0.124929	0.170703	0.0906448	0.415617	0.338433	0.281029	0.28447	0.179893	0.0834209	0.108077	0.0512425	0.104141	0.0659007	0.00988908	0.0793986	0	M0QYZ2;M0R0N4;P53680	AP2S1
0.149828	0	0	0	0	0	0.280712	0.0952301	0.276515	0	0.850535	1	0.570788	0.887752	0.601298	0.666543	0.606603	0.393322	0.322676	0	0	0.181298	0.209082	M0QZ12;Q96CP6;Q96CP6-2;Q96CP6-3	GRAMD1A
0	0	0	0	0	0	0	0.00242498	0.615414	1	0.447032	0.638438	0.830362	0.636519	0.37851	0.573008	0.440781	0.183688	0	0.0634369	0.216124	0.334972	0	M0QZ43;P23327	HRC
0.0625599	0	0.118805	0.282982	0.470359	0.73261	1	0.19893	0.245315	0.0345108	0.317063	0.397396	0.346843	0.419928	0.222506	0.21185	0.19119	0.178139	0.152409	0.0839507	0.0492179	0.0702651	0.143175	M0QZC5;P62280	RPS11
0.146751	0.539297	0.15404	0.50354	0.704458	0.942624	0.365393	0.786334	0.75677	1	0.60393	0.649065	0.566167	0.343108	0.376614	0.420718	0	0.022698	0.028789	0.151572	0.346324	0.548994	0.0431837	M0QZD8;Q6ZTK2	LOC400499;-
0.00285703	0	0	0	0	0	0	0	0	0	0	0	0	0	0.0100095	1	0	0	0.0017626	0	0	0	0.0342505	M0QZD9;O60885;O60885-2;O60885-3	BRD4
0	0	0	0	0	0	0.569333	0.0810382	0.647102	0.923092	0.35298	0.983452	1	0.791112	0.485046	0.688096	0.255289	0.233074	0	0	0.382888	0.372081	0.024072	M0QZH0	RCN3
1	0.616217	0.941381	0.646022	0.328077	0.311054	0.245611	0.287339	0.13302	0.102368	0.115694	0.175601	0.131818	0.200147	0.119536	0.222153	0.285698	0.194437	0.175303	0.0353221	0	0.0379762	0	M0QZR4;Q92888;Q92888-2;Q92888-3;Q92888-4	ARHGEF1
0.60032	0	0	0	0	0	0.202457	0	0.752909	0	0.448782	1	0.796684	0.478457	0.114251	0.696673	0.016807	0.155672	0.565039	0.154388	0.155808	0.351028	0.401064	M0QZW6;Q8N6L0	KASH5
0.102899	0	0.116517	0.290079	0.494466	0.828957	1	0.124471	0.244038	0.0397317	0.251108	0.475349	0.521089	0.381435	0.317669	0.258717	0.163258	0.185599	0.152371	0.04783	0.0571994	0.0613965	0.170111	M0R0F0;P46782	RPS5
0.279197	1	0.627032	0.393275	0.221191	0	0.0839966	0.00880202	0.063045	0	0.0931758	0.0815369	0.0309069	0.0832145	0.0408133	0.0613191	0.125214	0.0759193	0.0374877	0	0	0	0	M0R0P8;M0R300;Q13459;Q13459-2	MYO9B
0.589162	1	0.961277	0.593155	0.521118	0.211494	0.104842	0.243468	0.215625	0	0.159277	0.068854	0.0722121	0.077995	0.0362463	0.0826272	0.0958227	0.027701	0	0.0871291	0.0586278	0.0994283	0.0521908	M0R0P9;P31751;P31751-2	AKT2
0.1473	0.146988	0.0722854	0.119228	0.118324	0.295307	0.571547	0.378832	1	0.250882	0.594515	0.55208	0.633153	0.572082	0.204946	0.263044	0.124864	0.122968	0.07859	0.00757915	0.0383587	0.0193139	0	M0R0X1;P61018;P61018-2	RAB4B
0.0869949	0	0.0355181	0.225015	0.468702	0.996698	1	0.141544	0.167247	0.0499544	0.289991	0.378852	0.26481	0.352539	0.24549	0.179937	0.124096	0.129603	0.118104	0.0592668	0.0556695	0.0538108	0.131071	M0R117;Q02543	RPL18A
0.0644205	0	0.240842	0.43549	0.343175	0.443498	0.271317	0.13038	0.223314	0.0271995	0.867278	0.81451	0.634415	1	0.791682	0.213956	0.523357	0.203433	0.026717	0	0	0	0	M0R1G1;Q9NPR9	GPR108
0.15778	0	0	0	0.441029	0.0749512	0.28823	0.317294	0.722975	0.583936	0.0266498	0.809112	0.97965	0.872965	0.872299	1	0.855972	0.803009	0.686707	0.23572	0.271558	0.33384	0.546611	M0R2A0;Q5UCC4;Q5UCC4-2	EMC10
0.340689	0	0	0	0	0	0	0	0.0205466	0	0.0312126	0.0383277	0.0404925	0.0678629	0.08641	0.0648406	0.0221355	0	0.178574	0.146362	0	0.145724	1	M0R2Z9;Q8IX01;Q8IX01-4	SUGP2
0.0366705	0.0232452	0	0.0098133	0	0.0407275	0.0982727	0.0678046	0.0609036	0	1	0.0939645	0.104457	0.15384	0.117408	0.119962	0.201536	0.083465	0.110567	0.351467	0.319154	0.0500136	0.0561462	M0R344;Q9NRA0;Q9NRA0-2;Q9NRA0-3;Q9NRA0-4;Q9NRA0-5	SPHK2
0.100924	0.407676	0.277793	0.307213	0.285349	0	0.096908	0.153996	0.333544	0.605769	0.179665	0.391845	0.549981	0.570895	0.51546	0.933329	0.937573	0.92032	0.843459	0.853953	0.904253	1	0.892881	O00115;O00115-2	DNASE2
0.581007	0.00135589	0	0	0	0.0343862	0.0659418	0.0688186	0.147981	0.0480404	0.403315	0.456245	0.354823	0.732527	0.838648	1	0.997685	0.832358	0.678026	0.386012	0.323245	0.348081	0.489434	O00116	AGPS
0.261299	0.122377	0.0836733	0.0599395	0.0135315	0	0.0636699	0.0263959	0.0421971	0.0481273	0.0764664	0.110007	0.122159	0.197712	0.217305	0.534749	1	0.784007	0.761484	0.568506	0.241317	0.464435	0.400549	O00142;O00142-4	TK2
0.0361723	0.125222	0	0	0	0.0622897	0.162676	0.171361	0	0	0.319052	0.143065	0.120828	0.0664345	0	0.0789612	0	0	0.028536	0.205842	0.178093	0.26273	1	O00148	DDX39A
0.341853	1	0.728021	0.731532	0.610554	0.418218	0.433129	0.383103	0.370647	0.0727508	0.0773231	0.0746849	0.102891	0.102726	0.025299	0.104964	0.0143646	0.00120753	0.0101578	0	0.00465968	0.031534	0.00131049	O00151	PDLIM1
0.594167	1	0.528877	0.392332	0.455943	0.308016	0.163688	0.270799	0.231784	0	0.0898396	0.0546847	0.0463954	0.0694795	0.0225155	0.0788349	0.0441052	0.0362898	0.0575437	0.0971304	0.100843	0.0557089	0.0907667	O00154;O00154-4;O00154-6;O00154-7	ACOT7
0.640718	0.224721	0.116956	0.107954	0.0877258	0.104195	0.21523	0.125801	0.18574	0	0.897641	0.788012	0.534603	1	0.754335	0.679355	0.726424	0.55041	0.513877	0.365035	0.267607	0.25396	0.450654	O00159-3	MYO1C
0.186438	0.0237719	0	0.0310274	0.0755197	0.11053	0.200453	0.148465	0.443222	0.610153	0.582125	0.943005	1	0.892482	0.757976	0.63902	0.496639	0.45273	0.510941	0.330682	0.432747	0.523211	0.248516	O00161	SNAP23
0.240208	0.0162183	0.0218216	0.0337283	0	0.0260558	0.205957	0.0751149	0.261001	0.197139	0.288481	0.320616	0.329488	0.415824	0.322258	0.73582	0.866626	0.699651	0.751189	0.780945	1	0.796034	0.34419	O00165;O00165-2;O00165-5	HAX1
0.350415	1	0.741091	0.525495	0.406742	0.36784	0.334638	0.252878	0.288754	0.0324673	0.0863803	0.064088	0.0920301	0.0741155	0.00865591	0.0664054	0.00129592	0	0.0305405	0.0406124	0.0550727	0.0786734	0.0198774	O00170	AIP
0.5818	1	0.66134	0.818339	0.545049	0.614023	0.471114	0.376719	0.294002	0	0.256871	0.234957	0.150333	0.222984	0.0641166	0.166041	0.0771086	0.0226709	0.038212	0.0259887	0	0	0.0625834	O00178	GTPBP1
0.210026	0	0.649235	0.107117	0	0.0328411	0.233165	0.0925104	0.318895	0.0294667	0.836316	0.989527	0.781136	1	0.720418	0.861253	0.77737	0.61479	0.551179	0.479593	0.342488	0.345252	0.324409	O00186	STXBP3
0.470561	1	0.915543	0.736793	0.529579	0.515776	0.645711	0.378625	0.316655	0	0.427264	0.363837	0.185357	0.445974	0.320616	0.341562	0.366375	0.327738	0.218904	0.271225	0.12475	0.141402	0.204407	O00203;O00203-3	AP3B1
0.113268	0.587383	0.666499	0.748622	1	0.57459	0.292366	0.0524471	0.192321	0	0.12689	0.25222	0.205625	0.192762	0.199794	0.281846	0.230863	0.168463	0.128889	0.343295	0.113175	0.154293	0.037351	O00214;O00214-2	LGALS8
0	1	0.495746	0	0	0	0	0	0	0	0	0	0	0	0	0	0	0	0	0	0	0	0	O00221;Q7LC14	NFKBIE
0.22241	0.230743	1	0.901359	0.876908	0.774729	0.646416	0.570072	0.470424	0.00353774	0.142382	0.109302	0.0760636	0.077321	0.0109593	0.0616244	0.00899913	0	0.0293589	0.030787	0.0355839	0.0560663	0.151127	O00231	PSMD11
0.168554	0.270861	0.978875	1	0.82397	0.875876	0.898474	0.487415	0.377259	0	0.12629	0.0818425	0.036605	0.108203	0.0462426	0.0718864	0.0596903	0.0393507	0.0543747	0.101021	0.0552753	0.0682791	0.246735	O00232	PSMD12
0	0	0	0	0	0	0	0	0	0	0	0.0859919	0	1	0	0.0889799	0.816626	0.478684	0	0	0	0	0	O00238;O00238-2;P36894	BMPR1B;BMPR1B;BMPR1A
0.71565	0.140082	0.989565	1	0.650625	0.331448	0.0907465	0.17751	0.127674	0.10614	0.0261523	0.0314258	0.0283815	0.0270044	0.0157351	0.0232608	0.0342743	0.0131368	0.00337584	0	0.0126086	0.021329	0	O00244	ATOX1
0.196452	0	0.00816646	0.0456128	0.0597164	0.205509	0.603859	0.424241	0.805641	1	0.790009	0.796733	0.589388	0.63448	0.42789	0.350468	0.134283	0.147884	0.188506	0.163361	0.222157	0.181186	0.157594	O00264	PGRMC1
0.186436	0.205178	0.185606	0.168786	0.12732	0.200633	0.121145	0.0821827	0.105281	0	0.0597489	0.0516706	0.0519644	0.0726803	0	0.0846997	0.112433	0.0375189	0.173932	0.157429	0.229906	0.658829	1	O00267;O00267-2	SUPT5H
0.516691	0.96499	0.295557	0.376766	1	0.551167	0.275435	0.618527	0.49918	0	0	0.127295	0.0322401	0.0900363	0.0707937	0.0826189	0	0.094733	0.0370505	0	0.171505	0.352019	0.213812	O00273	DFFA
0.0303538	0	0	0	0	0	0.00785835	0	0	0	0.318384	0.583434	0.698022	1	0.22594	0.563254	0.954475	0.871471	0.399339	0.280823	0.0340828	0.229654	0.23914	O00291;O00291-3;O00291-4	HIP1
0.386902	1	0.378704	0.364051	0.260945	0.189989	0.111095	0.25315	0.159243	0	0.0380214	0.0274088	0.0304108	0.0314903	0.0264601	0.0258029	0.0210898	0.01331	0.0159027	0.0101253	0.010401	0.0324647	0.0198178	O00299	CLIC1
0.0344141	0	0.237318	0.505353	0.561006	0.731269	1	0.504992	0.613164	0.397162	0.43409	0.397347	0.352492	0.307682	0.136145	0.162082	0.0538391	0.0623662	0.0808273	0.0757028	0.0726194	0.131396	0.0556215	O00303	EIF3F
0	0	0	0	0.364852	0	0	0	0	0	0.397161	1	0.100795	0.731794	0	0.0906664	0.401443	0.209677	0	0	0	0	0	O00308;O00308-2	WWP2
0.226564	0.0105773	0.113006	0.235874	0.234593	0.130649	0.0878848	0.0834002	0.116753	0	0.1052	0.0892593	0.16361	0.212395	0.321528	0.551928	1	0.877818	0.892155	0.619285	0.579176	0.686356	0.454955	O00330;O00330-3	PDHX
0.0539909	0	0	0	0	0	0	0	0.0190412	0	0.261242	0.167629	0.156119	0.194996	0.455948	0.205205	1	0	0.333416	0.474548	0.240398	0.325509	0.260289	O00391;O00391-2	QSOX1
0.133073	0.299871	0.742183	0.799538	0.737335	0.733506	1	0.468376	0.399006	0.201637	0.118308	0.14985	0.139272	0.142808	0.0638173	0.0926247	0.0348711	0.0477494	0.032707	0.0187088	0	0.0567523	0.0186985	O00399	DCTN6
0.197951	1	0.618875	0.408633	0.383751	0.200435	0.114289	0.320371	0.360466	0.00492485	0.148902	0.239397	0.344064	0.293937	0.145007	0.318971	0.0791922	0.0297305	0.0398507	0.0720334	0	0.0995896	0.0836646	O00401	WASL
0.0647525	0	0	0	0	0	0	0	0	0	0.0584775	0.0431085	0	0.162153	0.125421	0.516393	1	0.716211	0.772307	0.312011	0.0906292	0.277184	0.120998	O00411	POLRMT
0.375318	0	0	0.0119735	0	0	0.0207683	0	0.0250535	0	0	0.0284945	0.0371361	0.0544983	0	0.0480279	0.129016	0.0913998	0.129865	0.169564	0.159789	0.27713	1	O00422;O00422-2	SAP18
0	0.613513	0.33734	0.458946	0.404895	0.588999	0.652754	0.182529	0.658925	0	0.667225	1	0.732288	0.7405	0.222783	0.345475	0.242537	0.126987	0.167714	0.0327659	0.0316667	0.00655433	0.108754	O00425	IGF2BP3
0.845042	1	0.446434	0.340053	0.30092	0.323353	0.237002	0.209415	0.159552	0	0.127341	0.0610021	0.0383407	0.0633354	0.0457902	0.0594157	0.0302821	0.0249991	0.0328709	0.0241079	0.0141384	0.0281392	0.025633	O00429;O00429-2;O00429-3;O00429-4;O00429-5;O00429-6;O00429-8;O00429-9	DNM1L
0.321578	1	0.738369	0.672316	0.703429	0.533531	0.33761	0.391566	0.325367	0	0.202754	0.188135	0.155093	0.160308	0.0360441	0.116613	0.149609	0.0579951	0.058717	0.152865	0.0875658	0.215116	0.149203	O00442;O00442-2	RTCA
0.151868	0.154634	0.0562326	0.058408	0.0048619	0	0.225283	0.0413728	0.272894	0.0623159	1	0.751949	0.414675	0.790975	0.448716	0.469718	0.485078	0.359709	0.222516	0.11449	0.132368	0.0518912	0.123971	O00443	PIK3C2A
1	0.743961	0.642909	0.401871	0.553229	0.541897	0.540546	0.4153	0.600936	0	0.253062	0.205294	0.173871	0.237687	0.351742	0.219119	0	0	0.46158	0	0	0	0	O00459	PIK3R2
0.0817687	0.319466	0	0.00557162	0.0301546	0.0773186	0.155163	0.0757612	0.18108	0.23192	0.320466	0.957818	1	0.666121	0.505076	0.280467	0.171178	0.192814	0.199992	0.141065	0.17401	0.254532	0.150939	O00461	GOLIM4
0.193355	0	0	0	0	1	0.132674	0	0.0691414	0	0.157857	0.225248	0.214284	0.329779	0.263368	0.376576	0.28843	0.252457	0.152568	0.0458334	0	0.0858034	0.107168	O00468;O00468-3;O00468-4;O00468-5;O00468-6;O00468-7	AGRN
0.203436	0.077039	0.0550912	0.0223694	0	0.00620847	0.222487	0.166583	0.507987	0.0896802	0.646331	0.709112	0.917474	1	0.798435	0.842396	0.737809	0.58402	0.651533	0.548399	0.620455	0.561583	0.278419	O00469;O00469-2	PLOD2
1	0.758477	0.386877	0.784056	0.621367	0.783056	0.595153	0.324035	0.276817	0	0.468394	0.489117	0.40746	0.404525	0.220081	0.637467	0.463736	0.243853	0.26449	0.148942	0	0	0.184669	O00471	EXOC5
0	0	0	0	0	0	0	0	0	0	0.467242	1	0.80863	0.865629	0.891346	0.873374	0.651281	0.575261	0.028471	0	0	0	0	O00478;O00478-2;O00481;O00481-4	BTN3A3;BTN3A3;BTN3A1;BTN3A1
0.399021	0.00549494	0	0	0.00478583	0.042592	0.0535447	0.0879209	0.179081	0.128093	0.168488	0.23972	0.356127	0.347114	0.528454	0.674417	0.931178	0.983935	1	0.576654	0.691669	0.821159	0.775621	O00483	NDUFA4
0.150856	0.161366	1	0.79882	0.698793	0.636977	0.528889	0.458171	0.369686	0.0228606	0.0291543	0.0427129	0.0253552	0.040254	0.0195648	0.0416846	0.0515723	0.00561633	0.0530534	0.023256	0	0.0250642	0.138436	O00487	PSMD14
[truncated: 4,164 more rows]

## Sheet: S9C LD protein filtering SGBS
LD/Total	LD fraction Log2 LFQ	Total Proteome Log2 LFQ	First Organelle	Second Organelle	Alpha	Corr	ProteinGroups	Genes	UniProtIds
0.996289	0.866059	-0.13023	protein-complex	LD	0.145753	0.853574	O14530	TXNDC9	O14530
0.0206937	0.233539	0.212845	protein-complex	LD	0.134114	0.812971	P63167	DYNLL1	P63167
3.38594	0.146971	-3.23896	protein-complex	LD	0.0605112	0.794659	P54619;P54619-2	PRKAG1	P54619;P54619-2
3.13742	-1.03479	-4.17221	protein-complex	LD	0.237242	0.647213	Q9NR09	BIRC6	Q9NR09
-0.389299	0.711457	1.10076	protein-complex	LD	0.0953063	0.908649	O14617-5	AP3D1	O14617-5
1.22371	2.59115	1.36744	protein-complex	LD	0.0407464	0.941236	Q13131;Q13131-2	PRKAA1	Q13131;Q13131-2
1.60529	-0.97225	-2.57754	protein-complex	LD	0.064357	0.922699	A0A6Q8PEX6;A0A6Q8PFB7;A0A6Q8PG86;A0A6Q8PGW3;A0A6Q8PHF4;O95163	ELP1	A0A6Q8PEX6;A0A6Q8PFB7;A0A6Q8PG86;A0A6Q8PGW3;A0A6Q8PHF4;O95163
[truncated: 773 more rows]

## Sheet: S9D LD filtering hAPCs
log2 LD-log2 Total	Log2 LD	Log2 Total	ProteinGroups	PG.Genes	ProteinDescriptions
[truncated: 261 more rows]

[truncated: 1 more sheets: S9E enrichments]
